# Supplementary material for: Large Variations in HIV-1 Viral Load Explained by Shifting-Mosaic Metapopulation Dynamics
Source: PLoS Biol. 2016 Oct 5;14(10):e1002567. doi: 10.1371/journal.pbio.1002567 (PMC5051940; doi:10.1371/journal.pbio.1002567)
Supplement: S1 Data — Each file gives the output from the simulations indicated by the filename: low migration (ms1, db432); high migration (ms1, db1); very high migration (ms10, db1); number of patches (np); reservoir (storage); no reservoir (nostorage); CTL immigration model (CTLimmig); CTL proliferation model (CTLprolif); β¯ (beta1, beta2, …). Within each file, there are 21 simulations for (k = 0,1,..,20), and data is output each day. For measures of synchrony, the final entry should be used. See Methods and S1 Simulation Code for further details. (ZIP) [file pbio.1002567.s002.zip]

Archive with 806 entries (803 files):
- S1_Data/
- S1_Data/.DS_Store
- __MACOSX/
- __MACOSX/S1_Data/
- __MACOSX/S1_Data/._.DS_Store
- S1_Data/ms10_np10000_nostorage_noPD_CTLimmig_db1_beta1.tsv
- __MACOSX/S1_Data/._ms10_np10000_nostorage_noPD_CTLimmig_db1_beta1.tsv
- S1_Data/ms10_np10000_nostorage_noPD_CTLimmig_db1_beta10.tsv
- __MACOSX/S1_Data/._ms10_np10000_nostorage_noPD_CTLimmig_db1_beta10.tsv
- S1_Data/ms10_np10000_nostorage_noPD_CTLimmig_db1_beta11.tsv
- __MACOSX/S1_Data/._ms10_np10000_nostorage_noPD_CTLimmig_db1_beta11.tsv
- S1_Data/ms10_np10000_nostorage_noPD_CTLimmig_db1_beta12.tsv
- __MACOSX/S1_Data/._ms10_np10000_nostorage_noPD_CTLimmig_db1_beta12.tsv
- S1_Data/ms10_np10000_nostorage_noPD_CTLimmig_db1_beta13.tsv
- __MACOSX/S1_Data/._ms10_np10000_nostorage_noPD_CTLimmig_db1_beta13.tsv
- S1_Data/ms10_np10000_nostorage_noPD_CTLimmig_db1_beta14.tsv
- __MACOSX/S1_Data/._ms10_np10000_nostorage_noPD_CTLimmig_db1_beta14.tsv
- S1_Data/ms10_np10000_nostorage_noPD_CTLimmig_db1_beta15.tsv
- __MACOSX/S1_Data/._ms10_np10000_nostorage_noPD_CTLimmig_db1_beta15.tsv
- S1_Data/ms10_np10000_nostorage_noPD_CTLimmig_db1_beta16.tsv
- __MACOSX/S1_Data/._ms10_np10000_nostorage_noPD_CTLimmig_db1_beta16.tsv
- S1_Data/ms10_np10000_nostorage_noPD_CTLimmig_db1_beta17.tsv
- __MACOSX/S1_Data/._ms10_np10000_nostorage_noPD_CTLimmig_db1_beta17.tsv
- S1_Data/ms10_np10000_nostorage_noPD_CTLimmig_db1_beta18.tsv
- __MACOSX/S1_Data/._ms10_np10000_nostorage_noPD_CTLimmig_db1_beta18.tsv
- S1_Data/ms10_np10000_nostorage_noPD_CTLimmig_db1_beta19.tsv
- __MACOSX/S1_Data/._ms10_np10000_nostorage_noPD_CTLimmig_db1_beta19.tsv
- S1_Data/ms10_np10000_nostorage_noPD_CTLimmig_db1_beta2.tsv
- __MACOSX/S1_Data/._ms10_np10000_nostorage_noPD_CTLimmig_db1_beta2.tsv
- S1_Data/ms10_np10000_nostorage_noPD_CTLimmig_db1_beta20.tsv
- __MACOSX/S1_Data/._ms10_np10000_nostorage_noPD_CTLimmig_db1_beta20.tsv
- S1_Data/ms10_np10000_nostorage_noPD_CTLimmig_db1_beta3.tsv
- __MACOSX/S1_Data/._ms10_np10000_nostorage_noPD_CTLimmig_db1_beta3.tsv
- S1_Data/ms10_np10000_nostorage_noPD_CTLimmig_db1_beta4.tsv
- __MACOSX/S1_Data/._ms10_np10000_nostorage_noPD_CTLimmig_db1_beta4.tsv
- S1_Data/ms10_np10000_nostorage_noPD_CTLimmig_db1_beta5.tsv
- __MACOSX/S1_Data/._ms10_np10000_nostorage_noPD_CTLimmig_db1_beta5.tsv
- S1_Data/ms10_np10000_nostorage_noPD_CTLimmig_db1_beta6.tsv
- __MACOSX/S1_Data/._ms10_np10000_nostorage_noPD_CTLimmig_db1_beta6.tsv
- S1_Data/ms10_np10000_nostorage_noPD_CTLimmig_db1_beta7.tsv
- __MACOSX/S1_Data/._ms10_np10000_nostorage_noPD_CTLimmig_db1_beta7.tsv
- S1_Data/ms10_np10000_nostorage_noPD_CTLimmig_db1_beta8.tsv
- __MACOSX/S1_Data/._ms10_np10000_nostorage_noPD_CTLimmig_db1_beta8.tsv
- S1_Data/ms10_np10000_nostorage_noPD_CTLimmig_db1_beta9.tsv
- __MACOSX/S1_Data/._ms10_np10000_nostorage_noPD_CTLimmig_db1_beta9.tsv
- S1_Data/ms10_np10000_nostorage_noPD_CTLprolif_db1_beta1.tsv
- __MACOSX/S1_Data/._ms10_np10000_nostorage_noPD_CTLprolif_db1_beta1.tsv
- S1_Data/ms10_np10000_nostorage_noPD_CTLprolif_db1_beta10.tsv
- __MACOSX/S1_Data/._ms10_np10000_nostorage_noPD_CTLprolif_db1_beta10.tsv
- S1_Data/ms10_np10000_nostorage_noPD_CTLprolif_db1_beta11.tsv
- __MACOSX/S1_Data/._ms10_np10000_nostorage_noPD_CTLprolif_db1_beta11.tsv
- S1_Data/ms10_np10000_nostorage_noPD_CTLprolif_db1_beta12.tsv
- __MACOSX/S1_Data/._ms10_np10000_nostorage_noPD_CTLprolif_db1_beta12.tsv
- S1_Data/ms10_np10000_nostorage_noPD_CTLprolif_db1_beta13.tsv
- __MACOSX/S1_Data/._ms10_np10000_nostorage_noPD_CTLprolif_db1_beta13.tsv
- S1_Data/ms10_np10000_nostorage_noPD_CTLprolif_db1_beta14.tsv
- __MACOSX/S1_Data/._ms10_np10000_nostorage_noPD_CTLprolif_db1_beta14.tsv
- S1_Data/ms10_np10000_nostorage_noPD_CTLprolif_db1_beta15.tsv
- __MACOSX/S1_Data/._ms10_np10000_nostorage_noPD_CTLprolif_db1_beta15.tsv
- S1_Data/ms10_np10000_nostorage_noPD_CTLprolif_db1_beta16.tsv
- __MACOSX/S1_Data/._ms10_np10000_nostorage_noPD_CTLprolif_db1_beta16.tsv
- S1_Data/ms10_np10000_nostorage_noPD_CTLprolif_db1_beta17.tsv
- __MACOSX/S1_Data/._ms10_np10000_nostorage_noPD_CTLprolif_db1_beta17.tsv
- S1_Data/ms10_np10000_nostorage_noPD_CTLprolif_db1_beta18.tsv
- __MACOSX/S1_Data/._ms10_np10000_nostorage_noPD_CTLprolif_db1_beta18.tsv
- S1_Data/ms10_np10000_nostorage_noPD_CTLprolif_db1_beta19.tsv
- __MACOSX/S1_Data/._ms10_np10000_nostorage_noPD_CTLprolif_db1_beta19.tsv
- S1_Data/ms10_np10000_nostorage_noPD_CTLprolif_db1_beta2.tsv
- __MACOSX/S1_Data/._ms10_np10000_nostorage_noPD_CTLprolif_db1_beta2.tsv
- S1_Data/ms10_np10000_nostorage_noPD_CTLprolif_db1_beta20.tsv
- __MACOSX/S1_Data/._ms10_np10000_nostorage_noPD_CTLprolif_db1_beta20.tsv
- S1_Data/ms10_np10000_nostorage_noPD_CTLprolif_db1_beta3.tsv
- __MACOSX/S1_Data/._ms10_np10000_nostorage_noPD_CTLprolif_db1_beta3.tsv
- S1_Data/ms10_np10000_nostorage_noPD_CTLprolif_db1_beta4.tsv
- __MACOSX/S1_Data/._ms10_np10000_nostorage_noPD_CTLprolif_db1_beta4.tsv
- S1_Data/ms10_np10000_nostorage_noPD_CTLprolif_db1_beta5.tsv
- __MACOSX/S1_Data/._ms10_np10000_nostorage_noPD_CTLprolif_db1_beta5.tsv
- S1_Data/ms10_np10000_nostorage_noPD_CTLprolif_db1_beta6.tsv
- __MACOSX/S1_Data/._ms10_np10000_nostorage_noPD_CTLprolif_db1_beta6.tsv
- S1_Data/ms10_np10000_nostorage_noPD_CTLprolif_db1_beta7.tsv
- __MACOSX/S1_Data/._ms10_np10000_nostorage_noPD_CTLprolif_db1_beta7.tsv
- S1_Data/ms10_np10000_nostorage_noPD_CTLprolif_db1_beta8.tsv
- __MACOSX/S1_Data/._ms10_np10000_nostorage_noPD_CTLprolif_db1_beta8.tsv
- S1_Data/ms10_np10000_nostorage_noPD_CTLprolif_db1_beta9.tsv
- __MACOSX/S1_Data/._ms10_np10000_nostorage_noPD_CTLprolif_db1_beta9.tsv
- S1_Data/ms10_np10000_storage_noPD_CTLimmig_db1_beta1.tsv
- __MACOSX/S1_Data/._ms10_np10000_storage_noPD_CTLimmig_db1_beta1.tsv
- S1_Data/ms10_np10000_storage_noPD_CTLimmig_db1_beta10.tsv
- __MACOSX/S1_Data/._ms10_np10000_storage_noPD_CTLimmig_db1_beta10.tsv
- S1_Data/ms10_np10000_storage_noPD_CTLimmig_db1_beta11.tsv
- __MACOSX/S1_Data/._ms10_np10000_storage_noPD_CTLimmig_db1_beta11.tsv
- S1_Data/ms10_np10000_storage_noPD_CTLimmig_db1_beta12.tsv
- __MACOSX/S1_Data/._ms10_np10000_storage_noPD_CTLimmig_db1_beta12.tsv
- S1_Data/ms10_np10000_storage_noPD_CTLimmig_db1_beta13.tsv
- __MACOSX/S1_Data/._ms10_np10000_storage_noPD_CTLimmig_db1_beta13.tsv
- S1_Data/ms10_np10000_storage_noPD_CTLimmig_db1_beta14.tsv
- __MACOSX/S1_Data/._ms10_np10000_storage_noPD_CTLimmig_db1_beta14.tsv
- S1_Data/ms10_np10000_storage_noPD_CTLimmig_db1_beta15.tsv
- __MACOSX/S1_Data/._ms10_np10000_storage_noPD_CTLimmig_db1_beta15.tsv
- S1_Data/ms10_np10000_storage_noPD_CTLimmig_db1_beta16.tsv
- __MACOSX/S1_Data/._ms10_np10000_storage_noPD_CTLimmig_db1_beta16.tsv
- S1_Data/ms10_np10000_storage_noPD_CTLimmig_db1_beta17.tsv
- __MACOSX/S1_Data/._ms10_np10000_storage_noPD_CTLimmig_db1_beta17.tsv
- S1_Data/ms10_np10000_storage_noPD_CTLimmig_db1_beta18.tsv
- __MACOSX/S1_Data/._ms10_np10000_storage_noPD_CTLimmig_db1_beta18.tsv
- S1_Data/ms10_np10000_storage_noPD_CTLimmig_db1_beta19.tsv
- __MACOSX/S1_Data/._ms10_np10000_storage_noPD_CTLimmig_db1_beta19.tsv
- S1_Data/ms10_np10000_storage_noPD_CTLimmig_db1_beta2.tsv
- __MACOSX/S1_Data/._ms10_np10000_storage_noPD_CTLimmig_db1_beta2.tsv
- S1_Data/ms10_np10000_storage_noPD_CTLimmig_db1_beta20.tsv
- __MACOSX/S1_Data/._ms10_np10000_storage_noPD_CTLimmig_db1_beta20.tsv
- S1_Data/ms10_np10000_storage_noPD_CTLimmig_db1_beta3.tsv
- __MACOSX/S1_Data/._ms10_np10000_storage_noPD_CTLimmig_db1_beta3.tsv
- S1_Data/ms10_np10000_storage_noPD_CTLimmig_db1_beta4.tsv
- __MACOSX/S1_Data/._ms10_np10000_storage_noPD_CTLimmig_db1_beta4.tsv
- S1_Data/ms10_np10000_storage_noPD_CTLimmig_db1_beta5.tsv
- __MACOSX/S1_Data/._ms10_np10000_storage_noPD_CTLimmig_db1_beta5.tsv
- S1_Data/ms10_np10000_storage_noPD_CTLimmig_db1_beta6.tsv
- __MACOSX/S1_Data/._ms10_np10000_storage_noPD_CTLimmig_db1_beta6.tsv
- S1_Data/ms10_np10000_storage_noPD_CTLimmig_db1_beta7.tsv
- __MACOSX/S1_Data/._ms10_np10000_storage_noPD_CTLimmig_db1_beta7.tsv
- S1_Data/ms10_np10000_storage_noPD_CTLimmig_db1_beta8.tsv
- __MACOSX/S1_Data/._ms10_np10000_storage_noPD_CTLimmig_db1_beta8.tsv
- S1_Data/ms10_np10000_storage_noPD_CTLimmig_db1_beta9.tsv
- __MACOSX/S1_Data/._ms10_np10000_storage_noPD_CTLimmig_db1_beta9.tsv
- S1_Data/ms10_np10000_storage_noPD_CTLprolif_db1_beta1.tsv
- __MACOSX/S1_Data/._ms10_np10000_storage_noPD_CTLprolif_db1_beta1.tsv
- S1_Data/ms10_np10000_storage_noPD_CTLprolif_db1_beta10.tsv
- __MACOSX/S1_Data/._ms10_np10000_storage_noPD_CTLprolif_db1_beta10.tsv
- S1_Data/ms10_np10000_storage_noPD_CTLprolif_db1_beta11.tsv
- __MACOSX/S1_Data/._ms10_np10000_storage_noPD_CTLprolif_db1_beta11.tsv
- S1_Data/ms10_np10000_storage_noPD_CTLprolif_db1_beta12.tsv
- __MACOSX/S1_Data/._ms10_np10000_storage_noPD_CTLprolif_db1_beta12.tsv
- S1_Data/ms10_np10000_storage_noPD_CTLprolif_db1_beta13.tsv
- __MACOSX/S1_Data/._ms10_np10000_storage_noPD_CTLprolif_db1_beta13.tsv
- S1_Data/ms10_np10000_storage_noPD_CTLprolif_db1_beta14.tsv
- __MACOSX/S1_Data/._ms10_np10000_storage_noPD_CTLprolif_db1_beta14.tsv
- S1_Data/ms10_np10000_storage_noPD_CTLprolif_db1_beta15.tsv
- __MACOSX/S1_Data/._ms10_np10000_storage_noPD_CTLprolif_db1_beta15.tsv
- S1_Data/ms10_np10000_storage_noPD_CTLprolif_db1_beta16.tsv
- __MACOSX/S1_Data/._ms10_np10000_storage_noPD_CTLprolif_db1_beta16.tsv
- S1_Data/ms10_np10000_storage_noPD_CTLprolif_db1_beta17.tsv
- __MACOSX/S1_Data/._ms10_np10000_storage_noPD_CTLprolif_db1_beta17.tsv
- S1_Data/ms10_np10000_storage_noPD_CTLprolif_db1_beta18.tsv
- __MACOSX/S1_Data/._ms10_np10000_storage_noPD_CTLprolif_db1_beta18.tsv
- S1_Data/ms10_np10000_storage_noPD_CTLprolif_db1_beta19.tsv
- __MACOSX/S1_Data/._ms10_np10000_storage_noPD_CTLprolif_db1_beta19.tsv
- S1_Data/ms10_np10000_storage_noPD_CTLprolif_db1_beta2.tsv
- __MACOSX/S1_Data/._ms10_np10000_storage_noPD_CTLprolif_db1_beta2.tsv
- S1_Data/ms10_np10000_storage_noPD_CTLprolif_db1_beta20.tsv
- __MACOSX/S1_Data/._ms10_np10000_storage_noPD_CTLprolif_db1_beta20.tsv
- S1_Data/ms10_np10000_storage_noPD_CTLprolif_db1_beta3.tsv
- __MACOSX/S1_Data/._ms10_np10000_storage_noPD_CTLprolif_db1_beta3.tsv
- S1_Data/ms10_np10000_storage_noPD_CTLprolif_db1_beta4.tsv
- __MACOSX/S1_Data/._ms10_np10000_storage_noPD_CTLprolif_db1_beta4.tsv
- S1_Data/ms10_np10000_storage_noPD_CTLprolif_db1_beta5.tsv
- __MACOSX/S1_Data/._ms10_np10000_storage_noPD_CTLprolif_db1_beta5.tsv
- S1_Data/ms10_np10000_storage_noPD_CTLprolif_db1_beta6.tsv
- __MACOSX/S1_Data/._ms10_np10000_storage_noPD_CTLprolif_db1_beta6.tsv
- S1_Data/ms10_np10000_storage_noPD_CTLprolif_db1_beta7.tsv
- __MACOSX/S1_Data/._ms10_np10000_storage_noPD_CTLprolif_db1_beta7.tsv
- S1_Data/ms10_np10000_storage_noPD_CTLprolif_db1_beta8.tsv
- __MACOSX/S1_Data/._ms10_np10000_storage_noPD_CTLprolif_db1_beta8.tsv
- S1_Data/ms10_np10000_storage_noPD_CTLprolif_db1_beta9.tsv
- __MACOSX/S1_Data/._ms10_np10000_storage_noPD_CTLprolif_db1_beta9.tsv
- S1_Data/ms1_np10000_nostorage_noPD_CTLimmig_db1_beta1.tsv
- __MACOSX/S1_Data/._ms1_np10000_nostorage_noPD_CTLimmig_db1_beta1.tsv
- S1_Data/ms1_np10000_nostorage_noPD_CTLimmig_db1_beta10.tsv
- __MACOSX/S1_Data/._ms1_np10000_nostorage_noPD_CTLimmig_db1_beta10.tsv
- S1_Data/ms1_np10000_nostorage_noPD_CTLimmig_db1_beta11.tsv
- __MACOSX/S1_Data/._ms1_np10000_nostorage_noPD_CTLimmig_db1_beta11.tsv
- S1_Data/ms1_np10000_nostorage_noPD_CTLimmig_db1_beta12.tsv
- __MACOSX/S1_Data/._ms1_np10000_nostorage_noPD_CTLimmig_db1_beta12.tsv
- S1_Data/ms1_np10000_nostorage_noPD_CTLimmig_db1_beta13.tsv
- __MACOSX/S1_Data/._ms1_np10000_nostorage_noPD_CTLimmig_db1_beta13.tsv
- S1_Data/ms1_np10000_nostorage_noPD_CTLimmig_db1_beta14.tsv
- __MACOSX/S1_Data/._ms1_np10000_nostorage_noPD_CTLimmig_db1_beta14.tsv
- S1_Data/ms1_np10000_nostorage_noPD_CTLimmig_db1_beta15.tsv
- __MACOSX/S1_Data/._ms1_np10000_nostorage_noPD_CTLimmig_db1_beta15.tsv
- S1_Data/ms1_np10000_nostorage_noPD_CTLimmig_db1_beta16.tsv
- __MACOSX/S1_Data/._ms1_np10000_nostorage_noPD_CTLimmig_db1_beta16.tsv
- S1_Data/ms1_np10000_nostorage_noPD_CTLimmig_db1_beta17.tsv
- __MACOSX/S1_Data/._ms1_np10000_nostorage_noPD_CTLimmig_db1_beta17.tsv
- S1_Data/ms1_np10000_nostorage_noPD_CTLimmig_db1_beta18.tsv
- __MACOSX/S1_Data/._ms1_np10000_nostorage_noPD_CTLimmig_db1_beta18.tsv
- S1_Data/ms1_np10000_nostorage_noPD_CTLimmig_db1_beta19.tsv
- __MACOSX/S1_Data/._ms1_np10000_nostorage_noPD_CTLimmig_db1_beta19.tsv
- S1_Data/ms1_np10000_nostorage_noPD_CTLimmig_db1_beta2.tsv
- __MACOSX/S1_Data/._ms1_np10000_nostorage_noPD_CTLimmig_db1_beta2.tsv
- S1_Data/ms1_np10000_nostorage_noPD_CTLimmig_db1_beta20.tsv
- __MACOSX/S1_Data/._ms1_np10000_nostorage_noPD_CTLimmig_db1_beta20.tsv
- S1_Data/ms1_np10000_nostorage_noPD_CTLimmig_db1_beta3.tsv
- __MACOSX/S1_Data/._ms1_np10000_nostorage_noPD_CTLimmig_db1_beta3.tsv
- S1_Data/ms1_np10000_nostorage_noPD_CTLimmig_db1_beta4.tsv
- __MACOSX/S1_Data/._ms1_np10000_nostorage_noPD_CTLimmig_db1_beta4.tsv
- S1_Data/ms1_np10000_nostorage_noPD_CTLimmig_db1_beta5.tsv
- __MACOSX/S1_Data/._ms1_np10000_nostorage_noPD_CTLimmig_db1_beta5.tsv
- S1_Data/ms1_np10000_nostorage_noPD_CTLimmig_db1_beta6.tsv
- __MACOSX/S1_Data/._ms1_np10000_nostorage_noPD_CTLimmig_db1_beta6.tsv
- S1_Data/ms1_np10000_nostorage_noPD_CTLimmig_db1_beta7.tsv
- __MACOSX/S1_Data/._ms1_np10000_nostorage_noPD_CTLimmig_db1_beta7.tsv
- S1_Data/ms1_np10000_nostorage_noPD_CTLimmig_db1_beta8.tsv
- __MACOSX/S1_Data/._ms1_np10000_nostorage_noPD_CTLimmig_db1_beta8.tsv
- S1_Data/ms1_np10000_nostorage_noPD_CTLimmig_db1_beta9.tsv
- __MACOSX/S1_Data/._ms1_np10000_nostorage_noPD_CTLimmig_db1_beta9.tsv
- S1_Data/ms1_np10000_nostorage_noPD_CTLimmig_db432_beta1.tsv
- __MACOSX/S1_Data/._ms1_np10000_nostorage_noPD_CTLimmig_db432_beta1.tsv
- S1_Data/ms1_np10000_nostorage_noPD_CTLimmig_db432_beta10.tsv
- __MACOSX/S1_Data/._ms1_np10000_nostorage_noPD_CTLimmig_db432_beta10.tsv
- S1_Data/ms1_np10000_nostorage_noPD_CTLimmig_db432_beta11.tsv
- __MACOSX/S1_Data/._ms1_np10000_nostorage_noPD_CTLimmig_db432_beta11.tsv
- S1_Data/ms1_np10000_nostorage_noPD_CTLimmig_db432_beta12.tsv
- __MACOSX/S1_Data/._ms1_np10000_nostorage_noPD_CTLimmig_db432_beta12.tsv
- S1_Data/ms1_np10000_nostorage_noPD_CTLimmig_db432_beta13.tsv
- __MACOSX/S1_Data/._ms1_np10000_nostorage_noPD_CTLimmig_db432_beta13.tsv
- S1_Data/ms1_np10000_nostorage_noPD_CTLimmig_db432_beta14.tsv
- __MACOSX/S1_Data/._ms1_np10000_nostorage_noPD_CTLimmig_db432_beta14.tsv
- S1_Data/ms1_np10000_nostorage_noPD_CTLimmig_db432_beta15.tsv
- __MACOSX/S1_Data/._ms1_np10000_nostorage_noPD_CTLimmig_db432_beta15.tsv
- S1_Data/ms1_np10000_nostorage_noPD_CTLimmig_db432_beta16.tsv
- __MACOSX/S1_Data/._ms1_np10000_nostorage_noPD_CTLimmig_db432_beta16.tsv
- S1_Data/ms1_np10000_nostorage_noPD_CTLimmig_db432_beta17.tsv
- __MACOSX/S1_Data/._ms1_np10000_nostorage_noPD_CTLimmig_db432_beta17.tsv
- S1_Data/ms1_np10000_nostorage_noPD_CTLimmig_db432_beta18.tsv
- __MACOSX/S1_Data/._ms1_np10000_nostorage_noPD_CTLimmig_db432_beta18.tsv
- S1_Data/ms1_np10000_nostorage_noPD_CTLimmig_db432_beta19.tsv
- __MACOSX/S1_Data/._ms1_np10000_nostorage_noPD_CTLimmig_db432_beta19.tsv
- S1_Data/ms1_np10000_nostorage_noPD_CTLimmig_db432_beta2.tsv
- __MACOSX/S1_Data/._ms1_np10000_nostorage_noPD_CTLimmig_db432_beta2.tsv
- S1_Data/ms1_np10000_nostorage_noPD_CTLimmig_db432_beta20.tsv
- __MACOSX/S1_Data/._ms1_np10000_nostorage_noPD_CTLimmig_db432_beta20.tsv
- S1_Data/ms1_np10000_nostorage_noPD_CTLimmig_db432_beta3.tsv
- __MACOSX/S1_Data/._ms1_np10000_nostorage_noPD_CTLimmig_db432_beta3.tsv
- S1_Data/ms1_np10000_nostorage_noPD_CTLimmig_db432_beta4.tsv
- __MACOSX/S1_Data/._ms1_np10000_nostorage_noPD_CTLimmig_db432_beta4.tsv
- S1_Data/ms1_np10000_nostorage_noPD_CTLimmig_db432_beta5.tsv
- __MACOSX/S1_Data/._ms1_np10000_nostorage_noPD_CTLimmig_db432_beta5.tsv
- S1_Data/ms1_np10000_nostorage_noPD_CTLimmig_db432_beta6.tsv
- __MACOSX/S1_Data/._ms1_np10000_nostorage_noPD_CTLimmig_db432_beta6.tsv
- S1_Data/ms1_np10000_nostorage_noPD_CTLimmig_db432_beta7.tsv
- __MACOSX/S1_Data/._ms1_np10000_nostorage_noPD_CTLimmig_db432_beta7.tsv
- S1_Data/ms1_np10000_nostorage_noPD_CTLimmig_db432_beta8.tsv
- __MACOSX/S1_Data/._ms1_np10000_nostorage_noPD_CTLimmig_db432_beta8.tsv
- S1_Data/ms1_np10000_nostorage_noPD_CTLimmig_db432_beta9.tsv
- __MACOSX/S1_Data/._ms1_np10000_nostorage_noPD_CTLimmig_db432_beta9.tsv
- S1_Data/ms1_np10000_nostorage_noPD_CTLprolif_db1_beta1.tsv
- __MACOSX/S1_Data/._ms1_np10000_nostorage_noPD_CTLprolif_db1_beta1.tsv
- S1_Data/ms1_np10000_nostorage_noPD_CTLprolif_db1_beta10.tsv
- __MACOSX/S1_Data/._ms1_np10000_nostorage_noPD_CTLprolif_db1_beta10.tsv
- S1_Data/ms1_np10000_nostorage_noPD_CTLprolif_db1_beta11.tsv
- __MACOSX/S1_Data/._ms1_np10000_nostorage_noPD_CTLprolif_db1_beta11.tsv
- S1_Data/ms1_np10000_nostorage_noPD_CTLprolif_db1_beta12.tsv
- __MACOSX/S1_Data/._ms1_np10000_nostorage_noPD_CTLprolif_db1_beta12.tsv
- S1_Data/ms1_np10000_nostorage_noPD_CTLprolif_db1_beta13.tsv
- __MACOSX/S1_Data/._ms1_np10000_nostorage_noPD_CTLprolif_db1_beta13.tsv
- S1_Data/ms1_np10000_nostorage_noPD_CTLprolif_db1_beta14.tsv
- __MACOSX/S1_Data/._ms1_np10000_nostorage_noPD_CTLprolif_db1_beta14.tsv
- S1_Data/ms1_np10000_nostorage_noPD_CTLprolif_db1_beta15.tsv
- __MACOSX/S1_Data/._ms1_np10000_nostorage_noPD_CTLprolif_db1_beta15.tsv
- S1_Data/ms1_np10000_nostorage_noPD_CTLprolif_db1_beta16.tsv
- __MACOSX/S1_Data/._ms1_np10000_nostorage_noPD_CTLprolif_db1_beta16.tsv
- S1_Data/ms1_np10000_nostorage_noPD_CTLprolif_db1_beta17.tsv
- __MACOSX/S1_Data/._ms1_np10000_nostorage_noPD_CTLprolif_db1_beta17.tsv
- S1_Data/ms1_np10000_nostorage_noPD_CTLprolif_db1_beta18.tsv
- __MACOSX/S1_Data/._ms1_np10000_nostorage_noPD_CTLprolif_db1_beta18.tsv
- S1_Data/ms1_np10000_nostorage_noPD_CTLprolif_db1_beta19.tsv
- __MACOSX/S1_Data/._ms1_np10000_nostorage_noPD_CTLprolif_db1_beta19.tsv
- S1_Data/ms1_np10000_nostorage_noPD_CTLprolif_db1_beta2.tsv
- __MACOSX/S1_Data/._ms1_np10000_nostorage_noPD_CTLprolif_db1_beta2.tsv
- S1_Data/ms1_np10000_nostorage_noPD_CTLprolif_db1_beta20.tsv
- __MACOSX/S1_Data/._ms1_np10000_nostorage_noPD_CTLprolif_db1_beta20.tsv
- S1_Data/ms1_np10000_nostorage_noPD_CTLprolif_db1_beta3.tsv
- __MACOSX/S1_Data/._ms1_np10000_nostorage_noPD_CTLprolif_db1_beta3.tsv
- S1_Data/ms1_np10000_nostorage_noPD_CTLprolif_db1_beta4.tsv
- __MACOSX/S1_Data/._ms1_np10000_nostorage_noPD_CTLprolif_db1_beta4.tsv
- S1_Data/ms1_np10000_nostorage_noPD_CTLprolif_db1_beta5.tsv
- __MACOSX/S1_Data/._ms1_np10000_nostorage_noPD_CTLprolif_db1_beta5.tsv
- S1_Data/ms1_np10000_nostorage_noPD_CTLprolif_db1_beta6.tsv
- __MACOSX/S1_Data/._ms1_np10000_nostorage_noPD_CTLprolif_db1_beta6.tsv
- S1_Data/ms1_np10000_nostorage_noPD_CTLprolif_db1_beta7.tsv
- __MACOSX/S1_Data/._ms1_np10000_nostorage_noPD_CTLprolif_db1_beta7.tsv
- S1_Data/ms1_np10000_nostorage_noPD_CTLprolif_db1_beta8.tsv
- __MACOSX/S1_Data/._ms1_np10000_nostorage_noPD_CTLprolif_db1_beta8.tsv
- S1_Data/ms1_np10000_nostorage_noPD_CTLprolif_db1_beta9.tsv
- __MACOSX/S1_Data/._ms1_np10000_nostorage_noPD_CTLprolif_db1_beta9.tsv
- S1_Data/ms1_np10000_nostorage_noPD_CTLprolif_db432_beta1.tsv
- __MACOSX/S1_Data/._ms1_np10000_nostorage_noPD_CTLprolif_db432_beta1.tsv
- S1_Data/ms1_np10000_nostorage_noPD_CTLprolif_db432_beta10.tsv
- __MACOSX/S1_Data/._ms1_np10000_nostorage_noPD_CTLprolif_db432_beta10.tsv
- S1_Data/ms1_np10000_nostorage_noPD_CTLprolif_db432_beta11.tsv
- __MACOSX/S1_Data/._ms1_np10000_nostorage_noPD_CTLprolif_db432_beta11.tsv
- S1_Data/ms1_np10000_nostorage_noPD_CTLprolif_db432_beta12.tsv
- __MACOSX/S1_Data/._ms1_np10000_nostorage_noPD_CTLprolif_db432_beta12.tsv
- S1_Data/ms1_np10000_nostorage_noPD_CTLprolif_db432_beta13.tsv
- __MACOSX/S1_Data/._ms1_np10000_nostorage_noPD_CTLprolif_db432_beta13.tsv
- S1_Data/ms1_np10000_nostorage_noPD_CTLprolif_db432_beta14.tsv
- __MACOSX/S1_Data/._ms1_np10000_nostorage_noPD_CTLprolif_db432_beta14.tsv
- S1_Data/ms1_np10000_nostorage_noPD_CTLprolif_db432_beta15.tsv
- __MACOSX/S1_Data/._ms1_np10000_nostorage_noPD_CTLprolif_db432_beta15.tsv
- S1_Data/ms1_np10000_nostorage_noPD_CTLprolif_db432_beta16.tsv
[truncated: 506 more entries]
