# Supplementary material for: Large Variations in HIV-1 Viral Load Explained by Shifting-Mosaic Metapopulation Dynamics
Source: PLoS Biol. 2016 Oct 5;14(10):e1002567. doi: 10.1371/journal.pbio.1002567 (PMC5051940; doi:10.1371/journal.pbio.1002567)
Supplement: S1 Data — Each file gives the output from the simulations indicated by the filename: low migration (ms1, db432); high migration (ms1, db1); very high migration (ms10, db1); number of patches (np); reservoir (storage); no reservoir (nostorage); CTL immigration model (CTLimmig); CTL proliferation model (CTLprolif); β¯ (beta1, beta2, …). Within each file, there are 21 simulations for (k = 0,1,..,20), and data is output each day. For measures of synchrony, the final entry should be used. See Methods and S1 Simulation Code for further details. (ZIP) [file pbio.1002567.s002.zip › S1_Data/ms10_np10000_nostorage_noPD_CTLimmig_db1_beta1.tsv]

npatches	nstrain	runtime	dt	init_x	init_y	init_y_blood	init_z	init_S	beta0	beta1	beta2	beta3	mean_beta	B	d	delta	delta_blood	b[0]	mut	m	CTL	c	g	epsilon	k	het	lambda	rho	omega	x_max	patch.dyna	DELTA	A	VA
10000	1	100.000000	0.000100	21900	9499	5000000	0.001000	10000000	0.881541	0.894501	0.543662	0.665587	1	8000000000.000000	0.010000	1.000000	1.000000	800000	0.000050	0.048000	0	0.500000	0.000000	25.000000	0.000000	0.500000	0.000000	0.000000	0.000000	31987	0	10.000000	7.000000	1.000000
sus	inf	inf_blood	z	x[0]	y[0][0]	z[0]	x[1]	y[1][0]	z[1]	S[0]	synchrony
219000000	94990000.000000	5000000	10.000000	21900	9499	0.001000	21900	9499	0.001000	10000000	0.000000
316374143	88216903.000000	4587157	3940.834452	31744	8724	0.394083	31825	8631	0.394083	9995014	0.000000
316602330	82873213.000000	4308881	6324.976263	31564	8207	0.632498	31693	8204	0.632498	9990069	0.000000
316786510	77920053.000000	4052117	7771.013291	31655	7703	0.777101	31640	7699	0.777101	9985120	0.000000
316955958	73303153.000000	3811311	8648.068121	31837	7297	0.864807	31662	7210	0.864807	9980094	0.000000
317121440	68998612.000000	3586989	9180.022116	31737	6877	0.918002	31677	6868	0.918002	9975175	0.000000
317298690	64975357.000000	3377621	9502.664490	31693	6563	0.950266	31979	6482	0.950266	9970179	0.000000
317413555	61235725.000000	3185151	9698.354536	31804	6048	0.969835	31946	6083	0.969835	9965074	0.000000
317601949	57718179.000000	2999832	9817.045065	32058	5673	0.981705	31537	5715	0.981705	9960131	0.000000
317722044	54429901.000000	2829228	9889.033609	32133	5411	0.988903	32012	5453	0.988903	9955165	0.000000
317832510	51361981.000000	2669918	9932.696323	31886	5143	0.993270	31728	5308	0.993270	9950198	0.000000
317961252	48496297.000000	2520224	9959.178767	31784	4977	0.995918	32136	4779	0.995918	9945268	0.000000
318041465	45776217.000000	2381108	9975.240980	31808	4481	0.997524	31863	4521	0.997524	9940294	0.000000
318153358	43217795.000000	2246490	9984.983083	31966	4259	0.998498	31604	4266	0.998498	9935244	0.000000
318227331	40839330.000000	2121783	9990.891893	31871	4093	0.999089	31756	4007	0.999089	9930344	0.000000
318344481	38602875.000000	2003890	9994.475723	31890	3827	0.999448	31944	3911	0.999448	9925253	0.000000
318407214	36475939.000000	1899117	9996.649399	31921	3575	0.999665	31913	3706	0.999665	9920266	0.000000
318488359	34502439.000000	1791920	9997.967783	31767	3493	0.999797	31854	3422	0.999797	9915327	0.000000
318561311	32630218.000000	1696015	9998.767413	31883	3151	0.999877	31820	3326	0.999877	9910355	0.000000
318616046	30864018.000000	1603937	9999.252408	31759	3034	0.999925	32204	3018	0.999925	9905417	0.000000
318725006	29202193.000000	1517312	9999.546568	32142	2914	0.999955	31971	2903	0.999955	9900448	0.000000
318769735	27640540.000000	1436487	9999.724983	31971	2759	0.999972	32084	2718	0.999972	9895648	0.000000
318826407	26174907.000000	1361446	9999.833196	31779	2668	0.999983	32080	2635	0.999983	9890564	0.000000
318865301	24778956.000000	1288185	9999.898829	32058	2475	0.999990	31885	2483	0.999990	9885759	0.000000
318943567	23470768.000000	1217592	9999.938638	31808	2399	0.999994	32006	2398	0.999994	9880853	0.000000
318973548	22234913.000000	1154974	9999.962782	31628	2088	0.999996	32039	2215	0.999996	9876015	0.000000
319048739	21067652.000000	1095630	9999.977427	31913	2046	0.999998	31827	2109	0.999998	9871070	0.000000
319080666	19968599.000000	1037952	9999.986309	31905	2031	0.999999	31962	1981	0.999999	9866255	0.000000
319117845	18929649.000000	983309	9999.991696	31775	1866	0.999999	32000	1848	0.999999	9861299	0.000000
319167197	17932060.000000	932809	9999.994963	31903	1809	0.999999	31913	1838	0.999999	9856400	0.000000
319184190	16993737.000000	884641	9999.996945	31911	1626	1.000000	31996	1734	1.000000	9851532	0.000000
319222801	16111802.000000	837941	9999.998147	31873	1687	1.000000	31702	1605	1.000000	9846706	0.000000
319234735	15281264.000000	795148	9999.998876	31969	1531	1.000000	31854	1542	1.000000	9841768	0.000000
319294760	14484755.000000	754115	9999.999318	31926	1490	1.000000	31883	1393	1.000000	9836797	0.000000
319328654	13733465.000000	712975	9999.999587	31783	1419	1.000000	32027	1403	1.000000	9831731	0.000000
319361358	13026679.000000	677359	9999.999749	31714	1340	1.000000	32111	1321	1.000000	9826889	0.000000
319405858	12350518.000000	642443	9999.999848	31796	1221	1.000000	32015	1271	1.000000	9822037	0.000000
319403657	11708550.000000	608009	9999.999908	31736	1124	1.000000	32080	1171	1.000000	9817109	0.000000
319431346	11094766.000000	576015	9999.999944	31929	1107	1.000000	31963	1069	1.000000	9812091	0.000000
319475365	10526160.000000	548288	9999.999966	31843	1036	1.000000	32039	1103	1.000000	9807171	0.000000
319495057	9991620.000000	518859	9999.999979	32066	997	1.000000	32073	1016	1.000000	9802171	-1.#IND00
319512373	9473565.000000	492336	9999.999988	31934	888	1.000000	32084	953	1.000000	9797211	-1.#IND00
319521953	8996838.000000	466844	9999.999992	31986	897	1.000000	32036	952	1.000000	9792306	0.820732
319535100	8536128.000000	443077	9999.999995	32016	830	1.000000	31895	840	1.000000	9787499	0.871889
319532827	8105742.000000	420639	9999.999997	32088	800	1.000000	31904	780	1.000000	9782495	0.888360
319586075	7688657.000000	399887	9999.999998	32006	803	1.000000	31914	750	1.000000	9777633	0.910937
319579763	7290986.000000	378343	9999.999999	31832	675	1.000000	32028	716	1.000000	9772852	0.925923
319632690	6921242.000000	359577	9999.999999	31978	674	1.000000	31737	721	1.000000	9768025	0.939416
319604721	6569614.000000	342003	10000.000000	31862	681	1.000000	32115	688	1.000000	9763254	0.948344
319631094	6229505.000000	323676	10000.000000	31836	646	1.000000	32004	646	1.000000	9758447	0.954354
319627916	5905207.000000	306463	10000.000000	31842	519	1.000000	31838	569	1.000000	9753480	0.960252
319669287	5603245.000000	291812	10000.000000	31949	534	1.000000	32150	570	1.000000	9748506	0.965355
319663103	5321626.000000	276199	10000.000000	32254	538	1.000000	31944	527	1.000000	9743542	0.969257
319686323	5046256.000000	262000	10000.000000	31919	504	1.000000	32079	502	1.000000	9738652	0.972538
319658872	4785993.000000	249278	10000.000000	31777	467	1.000000	32085	487	1.000000	9733814	0.975085
319682980	4544654.000000	235021	10000.000000	32053	450	1.000000	32168	444	1.000000	9728918	0.977562
319695453	4313980.000000	224669	10000.000000	31849	414	1.000000	31957	425	1.000000	9724125	0.979536
319699095	4098678.000000	213226	10000.000000	31967	442	1.000000	32091	394	1.000000	9719324	0.981130
319721755	3889336.000000	202406	10000.000000	32065	384	1.000000	32086	384	1.000000	9714459	0.982470
319737036	3693173.000000	191358	10000.000000	32056	370	1.000000	32049	365	1.000000	9709583	0.983553
319743526	3506188.000000	182578	10000.000000	32200	391	1.000000	32071	360	1.000000	9704868	0.984620
319747603	3327987.000000	173024	10000.000000	32035	341	1.000000	31796	342	1.000000	9699929	0.985448
319770661	3161833.000000	163994	10000.000000	32092	318	1.000000	31798	298	1.000000	9695138	0.986208
319753178	3001722.000000	156583	10000.000000	31937	306	1.000000	32034	307	1.000000	9690347	0.987065
319752000	2850597.000000	147994	10000.000000	31936	294	1.000000	31772	280	1.000000	9685485	0.987866
319785682	2705602.000000	140463	10000.000000	31824	279	1.000000	32071	253	1.000000	9680615	0.988491
319786061	2569303.000000	133622	10000.000000	31974	249	1.000000	32009	280	1.000000	9675842	0.988999
319776983	2437940.000000	127569	10000.000000	31891	217	1.000000	32024	245	1.000000	9670998	0.989528
319778750	2313981.000000	120292	10000.000000	32109	245	1.000000	31990	218	1.000000	9666168	0.990027
319762355	2197649.000000	114458	10000.000000	32038	232	1.000000	32011	202	1.000000	9661380	0.990421
319759340	2088115.000000	107863	10000.000000	32081	185	1.000000	31983	225	1.000000	9656598	0.990803
319783603	1986608.000000	103411	10000.000000	31844	203	1.000000	31847	193	1.000000	9651806	0.991116
319796391	1888879.000000	97641	10000.000000	31922	197	1.000000	31697	192	1.000000	9647119	0.991441
319812777	1794742.000000	93513	10000.000000	31888	184	1.000000	31856	144	1.000000	9642221	0.991726
319822543	1709471.000000	89244	10000.000000	32178	182	1.000000	31983	160	1.000000	9637431	0.992014
319803855	1624166.000000	85190	10000.000000	32151	153	1.000000	32010	181	1.000000	9632590	0.992275
319825673	1542158.000000	80003	10000.000000	31949	152	1.000000	32145	152	1.000000	9627722	0.992516
319799488	1465323.000000	76447	10000.000000	32164	123	1.000000	32199	149	1.000000	9622872	0.992733
319833388	1390428.000000	72892	10000.000000	31954	149	1.000000	32124	138	1.000000	9617995	0.992937
319818228	1321245.000000	68432	10000.000000	32015	107	1.000000	32043	142	1.000000	9613136	0.993135
319819767	1255520.000000	65424	10000.000000	32051	115	1.000000	32196	121	1.000000	9608343	0.993316
319805895	1191032.000000	61599	10000.000000	32224	113	1.000000	31912	139	1.000000	9603584	0.993484
319827653	1132167.000000	59152	10000.000000	31924	129	1.000000	31990	102	1.000000	9598862	0.993661
319829615	1074006.000000	56023	10000.000000	32092	87	1.000000	31819	107	1.000000	9594129	0.993809
319836903	1020356.000000	53195	10000.000000	32032	92	1.000000	32140	96	1.000000	9589314	0.993939
319832489	969505.000000	50278	10000.000000	32239	100	1.000000	32038	102	1.000000	9584555	0.994079
319856449	920815.000000	48206	10000.000000	31835	75	1.000000	32106	71	1.000000	9579792	0.994210
319826379	876285.000000	45580	10000.000000	32066	88	1.000000	32063	82	1.000000	9575018	0.994330
319845088	832080.000000	43056	10000.000000	31987	76	1.000000	31902	74	1.000000	9570332	0.994447
319835964	789948.000000	40894	10000.000000	31901	80	1.000000	32058	103	1.000000	9565587	0.994554
319852812	748452.000000	38797	10000.000000	32188	61	1.000000	31845	90	1.000000	9560773	0.994655
319844256	710726.000000	36933	10000.000000	31918	71	1.000000	32134	77	1.000000	9555964	0.994755
319880422	673473.000000	35150	10000.000000	32084	71	1.000000	32014	74	1.000000	9551136	0.994849
319844064	638676.000000	33388	10000.000000	32042	73	1.000000	31894	61	1.000000	9546326	0.994939
319837331	606123.000000	31411	10000.000000	32045	66	1.000000	31909	72	1.000000	9541581	0.995028
319815711	574645.000000	29720	10000.000000	32111	50	1.000000	31961	63	1.000000	9536776	0.995114
319844912	546132.000000	28341	10000.000000	31775	64	1.000000	31955	55	1.000000	9531918	0.995193
319871466	519394.000000	27136	10000.000000	32095	50	1.000000	31975	58	1.000000	9527101	0.995264
319850229	494966.000000	25712	10000.000000	32027	49	1.000000	32060	49	1.000000	9522233	0.995334
319860390	470025.000000	24391	10000.000000	31923	49	1.000000	32107	57	1.000000	9517402	0.995402
npatches	nstrain	runtime	dt	init_x	init_y	init_y_blood	init_z	init_S	beta0	beta1	beta2	beta3	mean_beta	B	d	delta	delta_blood	b[0]	mut	m	CTL	c	g	epsilon	k	het	lambda	rho	omega	x_max	patch.dyna	DELTA	A	VA
10000	1	100.000000	0.000100	21900	9499	5000000	0.001000	10000000	1.360892	1.304699	0.562613	0.629803	1	8000000000.000000	0.010000	1.000000	1.000000	800000	0.000050	0.048000	0	0.500000	0.000000	25.000000	1.000000	0.500000	0.000000	0.000000	0.000000	31987	0	10.000000	7.000000	1.000000
sus	inf	inf_blood	z	x[0]	y[0][0]	z[0]	x[1]	y[1][0]	z[1]	S[0]	synchrony
219000000	94990000.000000	5000000	10.000000	21900	9499	0.001000	21900	9499	0.001000	10000000	0.000000
316973724	72240491.000000	3757775	3940.834452	31554	7370	0.394083	31649	7375	0.394083	9994997	0.000000
318191468	41528239.000000	2165618	6324.976263	31677	4190	0.632498	31678	4223	0.632498	9990052	0.000000
319044859	20042590.000000	1044566	7771.013291	31695	1981	0.777101	31999	2076	0.777101	9985098	0.000000
319518182	8699643.000000	452875	8648.068121	31881	922	0.864807	31777	866	0.864807	9980142	0.000000
319724091	3538371.000000	184180	9180.022116	32084	360	0.918002	31985	355	0.918002	9975146	0.000000
319830408	1383957.000000	71913	9502.664490	32051	130	0.950266	32070	168	0.950266	9970112	0.000000
319839142	527988.000000	27795	9698.354536	32030	55	0.969835	31898	53	0.969835	9965223	0.000000
319886237	199239.000000	10441	9817.045065	32104	13	0.981705	32034	23	0.981705	9960189	0.000000
319851999	74804.000000	3927	9734.108988	32033	9	0.988903	31763	8	0.988903	9955362	0.000000
319882201	34033.000000	1763	3891.140969	31917	4	0.257412	31803	3	0.864091	9950326	0.000000
319856889	26619.000000	1364	1115.614487	32132	3	0.125187	31917	1	0.126474	9945373	0.000000
319896830	22883.000000	1220	815.046251	31929	1	0.068233	31938	4	0.103252	9940465	0.000000
319873328	20464.000000	1046	674.686125	32031	1	0.195956	32120	3	0.066591	9935479	0.000000
319863800	17917.000000	931	561.696163	31969	3	0.067053	31908	3	0.131897	9930451	0.000000
319850025	15946.000000	875	482.591919	31838	2	0.028802	31737	0	0.049966	9925566	0.000000
319862283	14450.000000	786	437.299201	31456	0	0.020021	32126	1	0.032791	9920553	0.000000
319879623	13408.000000	727	401.267496	32146	0	0.021148	31866	2	0.033863	9915637	0.000000
319886963	12230.000000	675	369.207142	32014	1	0.025502	32046	0	0.024646	9910721	0.000000
319870031	11033.000000	556	338.416217	31963	3	0.038162	32047	1	0.028274	9905717	0.000000
319852155	10184.000000	539	318.886109	32119	0	0.031727	31844	0	0.029516	9900702	0.000000
319880190	9403.000000	485	303.357289	31976	0	0.021282	32006	2	0.066841	9895602	0.000000
319859109	8618.000000	487	286.751421	31895	1	0.019663	31883	3	0.049894	9890810	0.000000
319882388	8185.000000	413	275.551227	31734	0	0.020270	31873	1	0.019964	9885902	0.000000
319885391	7620.000000	402	267.630450	32094	1	0.019610	31942	0	0.019667	9880899	0.000000
319869117	7005.000000	379	258.876432	32005	1	0.022195	32288	0	0.019643	9875911	0.000000
319860122	6277.000000	337	246.293625	31975	0	0.019690	31818	1	0.031168	9870877	0.000000
319864663	5716.000000	283	238.680381	31979	0	0.019632	32333	0	0.019616	9866046	0.000000
319872426	5282.000000	281	231.827562	32028	0	0.019649	32049	1	0.019609	9860969	0.000000
319897419	4880.000000	253	228.109301	31874	0	0.019677	31826	1	0.033686	9855944	0.000000
319860082	4497.000000	267	224.071428	31886	0	0.019608	31788	0	0.019817	9850904	0.000000
319890232	4316.000000	231	220.808279	32065	0	0.019659	31944	1	0.020107	9846057	0.000000
319879212	4005.000000	211	218.514499	32031	1	0.019628	31786	0	0.019614	9841184	0.000000
319858901	3809.000000	186	215.795274	31983	0	0.019623	32109	0	0.021287	9836239	0.000000
319877972	3587.000000	177	214.291795	32019	0	0.019616	32152	0	0.020602	9831399	0.000000
319867816	3491.000000	183	213.172067	32166	0	0.019608	32200	0	0.019813	9826566	0.000000
319872736	3344.000000	167	212.289830	32193	0	0.019608	32023	0	0.019608	9821740	0.000000
319886804	3077.000000	170	209.604227	32051	1	0.019609	32084	0	0.019608	9816717	0.000000
319852424	2986.000000	142	208.401445	31879	1	0.024453	31787	0	0.020251	9811852	0.000000
319887489	2706.000000	130	206.214110	31777	2	0.031157	32046	0	0.043899	9807049	0.000000
319867027	2492.000000	121	204.918178	31964	0	0.019608	31999	0	0.019781	9802112	-1.#IND00
319891344	2255.000000	126	203.526235	31937	1	0.019608	32085	0	0.019609	9797319	-1.#IND00
319864090	2073.000000	107	202.655823	32039	0	0.019608	31818	0	0.019608	9792397	-1.#IND00
319878392	1889.000000	103	201.981853	32118	0	0.019608	32035	0	0.019608	9787415	-1.#IND00
319860520	1746.000000	81	200.628226	31964	0	0.019608	31987	0	0.019608	9782486	-1.#IND00
319875122	1623.000000	98	200.127671	31750	0	0.019608	32038	0	0.019608	9777765	-1.#IND00
319866395	1455.000000	90	199.807140	31981	0	0.019608	32141	0	0.019608	9772914	-1.#IND00
319885672	1355.000000	67	199.257757	32142	0	0.019608	31926	0	0.019608	9768070	-1.#IND00
319877859	1334.000000	56	199.282448	32092	0	0.019608	32066	0	0.019619	9763161	-1.#IND00
319882629	1181.000000	71	198.580430	31933	0	0.019608	32270	0	0.019608	9758183	-1.#IND00
319870343	1116.000000	53	198.205337	32242	0	0.019608	31809	0	0.019608	9753338	-1.#IND00
319880766	1032.000000	47	198.291162	32085	0	0.019608	32266	0	0.019608	9748484	-1.#IND00
319871455	941.000000	56	197.604166	31799	1	0.019608	32198	0	0.019608	9743550	-1.#IND00
319854964	880.000000	33	197.489971	31962	0	0.019608	31769	0	0.019608	9738890	-1.#IND00
319857354	794.000000	44	197.192408	32017	0	0.019608	31886	0	0.019608	9734095	-1.#IND00
319868371	746.000000	27	197.220016	31851	0	0.019608	31935	0	0.019608	9729251	-1.#IND00
319885666	731.000000	35	197.320212	31861	0	0.019608	32046	0	0.019608	9724451	-1.#IND00
319908367	676.000000	29	197.148191	31780	0	0.019608	32121	0	0.019608	9719527	-1.#IND00
319862130	641.000000	34	196.896709	32009	0	0.019608	31980	0	0.019608	9714661	-1.#IND00
319873097	582.000000	17	196.706682	31923	0	0.019608	31843	0	0.019608	9709935	-1.#IND00
319882089	579.000000	21	196.859182	32037	0	0.019608	32120	0	0.019608	9704997	-1.#IND00
319866500	498.000000	22	196.603766	31919	0	0.019608	31996	0	0.019608	9700282	-1.#IND00
319881545	517.000000	26	196.712170	32031	0	0.019608	32181	0	0.019608	9695538	-1.#IND00
319874147	490.000000	29	196.666770	31669	0	0.019608	31844	0	0.019608	9690637	-1.#IND00
319902366	456.000000	21	196.680348	31714	0	0.019608	31944	0	0.019608	9685827	-1.#IND00
319869645	442.000000	30	196.550040	31922	0	0.019608	32113	0	0.019608	9681017	-1.#IND00
319860303	428.000000	24	196.689779	31797	0	0.019608	31924	0	0.019608	9676318	-1.#IND00
319868432	352.000000	15	196.428005	31821	0	0.019608	31890	0	0.019608	9671495	-1.#IND00
319884388	351.000000	14	196.483627	31968	0	0.019608	31812	0	0.019608	9666709	-1.#IND00
319884409	336.000000	16	196.548228	31894	0	0.019608	32080	0	0.019608	9661865	-1.#IND00
319893977	338.000000	17	196.459652	31965	0	0.019608	31848	0	0.019608	9657015	-1.#IND00
319865111	383.000000	20	196.519870	31983	0	0.019608	31993	0	0.019608	9652134	-1.#IND00
319862749	421.000000	15	196.539278	31991	0	0.019608	31991	0	0.019608	9647269	-1.#IND00
319874730	386.000000	16	196.512847	32044	0	0.019608	31967	0	0.019608	9642482	-1.#IND00
319889964	370.000000	13	196.454849	31840	0	0.019608	31965	0	0.019608	9637618	-1.#IND00
319881317	321.000000	13	196.322843	32020	0	0.019608	32061	0	0.019608	9632856	-1.#IND00
319883345	314.000000	18	196.336862	32071	0	0.019608	32003	0	0.019608	9628047	-1.#IND00
319890065	299.000000	19	196.359303	31940	0	0.019608	31867	0	0.019608	9623222	-1.#IND00
319874618	254.000000	15	196.208571	31930	0	0.019608	31977	0	0.019608	9618496	-1.#IND00
319882551	240.000000	10	196.289212	31992	0	0.019608	31918	0	0.019608	9613628	-1.#IND00
319865038	203.000000	11	196.181785	31866	0	0.019608	32204	0	0.019608	9608802	-1.#IND00
319886678	225.000000	16	196.296326	31917	0	0.019608	31962	0	0.019608	9604014	-1.#IND00
319875551	227.000000	16	196.329244	32021	0	0.019608	31830	0	0.019608	9599261	-1.#IND00
319874626	239.000000	19	196.257715	32066	0	0.019608	32047	0	0.019608	9594481	-1.#IND00
319886502	240.000000	13	196.311308	31916	0	0.019608	31979	0	0.019608	9589700	-1.#IND00
319853733	244.000000	11	196.306912	32003	0	0.019608	31981	0	0.019608	9584838	-1.#IND00
319884446	179.000000	6	196.162336	32080	0	0.019608	32093	0	0.019608	9580126	-1.#IND00
319879440	151.000000	6	196.224413	31948	0	0.019608	31908	0	0.019608	9575465	-1.#IND00
319891476	100.000000	10	196.106334	31913	0	0.019608	31944	0	0.019608	9570605	-1.#IND00
319862615	93.000000	1	196.121364	31679	0	0.019608	32078	0	0.019608	9565958	-1.#IND00
319858352	102.000000	5	196.119787	32160	0	0.019608	31976	0	0.019608	9561162	-1.#IND00
319881682	119.000000	6	196.198681	31719	0	0.019608	31803	0	0.019608	9556357	-1.#IND00
319886674	115.000000	6	196.131213	32144	0	0.019608	31669	0	0.019608	9551498	-1.#IND00
319872964	105.000000	5	196.145775	31971	0	0.019608	32138	0	0.019608	9546718	-1.#IND00
319844973	107.000000	6	196.183855	32080	0	0.019608	31912	0	0.019608	9542007	-1.#IND00
319890718	88.000000	8	196.141031	31964	0	0.019608	31841	0	0.019608	9537235	-1.#IND00
319877787	78.000000	5	196.127674	32050	0	0.019608	31920	0	0.019608	9532533	-1.#IND00
319890675	58.000000	8	196.096084	32005	0	0.019608	31951	0	0.019608	9527841	-1.#IND00
319886570	58.000000	2	196.087282	31761	0	0.019608	31891	0	0.019608	9523125	-1.#IND00
319880204	51.000000	2	196.084579	31979	0	0.019608	32057	0	0.019608	9518395	-1.#IND00
npatches	nstrain	runtime	dt	init_x	init_y	init_y_blood	init_z	init_S	beta0	beta1	beta2	beta3	mean_beta	B	d	delta	delta_blood	b[0]	mut	m	CTL	c	g	epsilon	k	het	lambda	rho	omega	x_max	patch.dyna	DELTA	A	VA
10000	1	100.000000	0.000100	21900	9499	5000000	0.001000	10000000	0.868231	0.927844	1.398319	1.100509	1	8000000000.000000	0.010000	1.000000	1.000000	800000	0.000050	0.048000	0	0.500000	0.000000	25.000000	2.000000	0.500000	0.000000	0.000000	0.000000	31987	0	10.000000	7.000000	1.000000
sus	inf	inf_blood	z	x[0]	y[0][0]	z[0]	x[1]	y[1][0]	z[1]	S[0]	synchrony
219000000	94990000.000000	5000000	10.000000	21900	9499	0.001000	21900	9499	0.001000	10000000	0.000000
317478360	58998106.000000	3072030	3940.834452	31860	5865	0.394083	31694	5956	0.394083	9994981	0.000000
318985978	20678973.000000	1076607	6324.976263	31735	2021	0.632498	31884	2127	0.632498	9990117	0.000000
319645319	5091031.000000	266101	7771.013291	32029	475	0.777101	31903	512	0.777101	9985085	0.000000
319820257	1011618.000000	52552	8648.068121	32011	80	0.864807	32019	111	0.864807	9980095	0.000000
319863740	176771.000000	9285	9180.022116	31944	21	0.918002	31945	27	0.918002	9975099	0.000000
319862297	32096.000000	1783	5263.982256	32048	3	0.452473	31890	3	0.611787	9970071	0.000000
319871247	20799.000000	1133	725.380450	32132	5	0.203089	31921	3	0.183888	9965257	0.000000
319875390	17298.000000	937	541.052501	31910	1	0.068693	32155	2	0.037602	9960162	0.000000
319863643	14521.000000	790	442.313874	32162	0	0.026139	32005	1	0.026304	9955226	0.000000
319887496	12443.000000	649	378.035254	31882	0	0.024436	31994	1	0.050035	9950359	0.000000
319879187	10873.000000	537	336.157406	31860	1	0.023153	32124	2	0.022658	9945296	0.000000
319871193	9726.000000	500	308.420345	31863	4	0.054544	32306	0	0.019960	9940217	0.000000
319886004	8720.000000	426	287.127851	31967	1	0.029173	32106	1	0.019857	9935250	0.000000
319864179	7741.000000	387	269.773010	32138	1	0.027562	31981	1	0.021468	9930221	0.000000
319888045	6862.000000	359	254.667745	31912	1	0.034468	31972	1	0.019621	9925324	0.000000
319841811	6059.000000	316	242.215562	31750	0	0.020547	31618	1	0.022800	9920363	0.000000
319856103	5458.000000	273	235.445325	32023	0	0.019608	31900	0	0.031146	9915465	0.000000
319871323	4945.000000	250	228.745534	31985	1	0.022793	32200	0	0.019616	9910487	0.000000
319885626	4476.000000	238	223.974115	31919	3	0.034157	32027	1	0.019710	9905486	0.000000
319877040	3999.000000	233	218.180195	31749	1	0.019608	31811	0	0.019640	9900539	0.000000
319861637	3813.000000	168	215.718737	32035	0	0.019780	32193	0	0.019646	9895462	0.000000
319874603	3441.000000	205	212.837181	32075	0	0.024705	32196	0	0.019825	9890493	0.000000
319850228	3200.000000	169	210.828018	31930	0	0.019608	32033	0	0.023373	9885521	0.000000
319866697	2936.000000	135	208.379532	32062	0	0.019608	31842	0	0.019646	9880515	0.000000
319883480	2657.000000	137	206.315663	31948	3	0.036664	32059	3	0.076659	9875537	0.000000
319870896	2357.000000	130	204.179809	32177	1	0.019608	31831	0	0.019608	9870643	0.000000
319876208	2057.000000	115	202.346408	32000	0	0.019608	32123	1	0.019608	9865794	0.000000
319858659	1957.000000	104	202.355722	32038	0	0.019608	32218	1	0.019608	9860777	0.000000
319884032	1719.000000	84	200.398096	31975	0	0.019608	31966	0	0.019608	9855808	0.000000
319876144	1635.000000	103	200.461191	32113	0	0.019608	31880	0	0.019608	9850920	0.000000
319884998	1594.000000	82	199.948846	31900	0	0.019608	31947	0	0.019608	9845973	0.000000
319862731	1408.000000	73	199.366032	32089	0	0.019608	32202	0	0.019608	9841013	0.000000
319861388	1310.000000	69	198.946789	32009	1	0.019608	31918	1	0.019608	9836124	0.000000
319875530	1125.000000	65	198.664403	32131	0	0.019608	31915	0	0.019608	9831256	0.000000
319876985	1082.000000	47	197.965944	31914	0	0.019608	31901	0	0.019608	9826405	0.000000
319873074	1017.000000	56	197.777068	32043	0	0.019608	32032	0	0.019608	9821540	0.000000
319894384	900.000000	49	197.564568	31974	0	0.019608	32351	0	0.019608	9816571	0.000000
319857063	862.000000	33	197.680019	32033	0	0.019608	31830	1	0.019608	9811638	0.000000
319878803	767.000000	35	197.329495	32057	0	0.019608	31908	0	0.019608	9806662	0.000000
319866927	678.000000	44	197.020744	32012	0	0.019608	32051	0	0.019608	9801787	-1.#IND00
319869072	602.000000	34	196.839792	32065	0	0.019608	32109	0	0.019608	9796834	-1.#IND00
319888653	544.000000	32	196.733293	31731	0	0.019608	32024	0	0.019608	9792078	-1.#IND00
319860667	469.000000	17	196.581687	31983	0	0.019608	32025	1	0.019608	9787109	-1.#IND00
319887906	402.000000	25	196.500827	31798	0	0.019608	32140	0	0.019608	9782213	-1.#IND00
319856593	352.000000	11	196.493136	31912	0	0.019608	31920	0	0.019608	9777363	-1.#IND00
319868308	310.000000	19	196.378832	31951	0	0.019608	31930	0	0.019608	9772378	-1.#IND00
319865682	255.000000	12	196.272520	31806	0	0.019608	31950	0	0.019608	9767536	-1.#IND00
319861284	268.000000	10	196.286312	32004	0	0.019608	32007	0	0.019608	9762725	-1.#IND00
319861170	237.000000	9	196.313772	31962	0	0.019608	31944	0	0.019608	9757882	-1.#IND00
319888649	193.000000	13	196.240095	31622	0	0.019608	32039	0	0.019608	9752964	-1.#IND00
319869921	202.000000	7	196.269393	31868	0	0.019608	32019	0	0.019608	9748075	-1.#IND00
319876297	214.000000	7	196.230429	31948	0	0.019608	32031	0	0.019608	9743333	-1.#IND00
319877376	178.000000	14	196.186839	31768	0	0.019608	31994	0	0.019608	9738517	-1.#IND00
319871367	139.000000	8	196.140417	31905	0	0.019608	32036	0	0.019608	9733640	-1.#IND00
319874213	141.000000	9	196.204873	32164	1	0.019608	32069	0	0.019608	9728734	-1.#IND00
319875916	108.000000	6	196.167965	32194	0	0.019608	32140	0	0.019608	9723896	-1.#IND00
319869179	88.000000	3	196.130446	32149	0	0.019608	31924	0	0.019608	9718992	-1.#IND00
319856174	71.000000	9	196.105171	32261	0	0.019608	32076	0	0.019608	9714039	-1.#IND00
319876312	52.000000	7	196.135201	31789	0	0.019608	31978	0	0.019608	9709211	-1.#IND00
319865819	42.000000	3	196.098219	32101	0	0.019608	32079	0	0.019608	9704346	-1.#IND00
319875961	46.000000	4	196.098596	32146	0	0.019608	31955	0	0.019608	9699494	-1.#IND00
319873151	45.000000	3	196.096645	32010	0	0.019608	31954	0	0.019608	9694677	-1.#IND00
319874278	63.000000	2	196.082556	31840	0	0.019608	32025	0	0.019608	9689924	-1.#IND00
319868439	53.000000	1	196.103218	31685	0	0.019608	32027	0	0.019608	9685112	-1.#IND00
319883640	58.000000	2	196.126015	32023	0	0.019608	31996	0	0.019608	9680506	-1.#IND00
319853508	61.000000	3	196.118442	31908	0	0.019608	32225	0	0.019608	9675602	-1.#IND00
319891362	49.000000	2	196.128601	32010	0	0.019608	31812	0	0.019608	9670725	-1.#IND00
319853295	48.000000	4	196.084810	31890	0	0.019608	32094	0	0.019608	9665994	-1.#IND00
319873884	64.000000	1	196.093432	31894	1	0.019608	32226	0	0.019608	9661183	-1.#IND00
319866850	68.000000	3	196.132808	31912	0	0.019608	31912	0	0.019608	9656451	-1.#IND00
319881172	65.000000	2	196.104346	32064	0	0.019608	32117	0	0.019608	9651626	-1.#IND00
319880716	55.000000	3	196.099706	31918	0	0.019608	31956	0	0.019608	9646816	-1.#IND00
319870032	59.000000	2	196.121905	31730	0	0.019608	32080	0	0.019608	9642070	-1.#IND00
319882351	71.000000	4	196.141826	31990	0	0.019608	32075	0	0.019608	9637167	-1.#IND00
319890830	62.000000	7	196.091681	31775	0	0.019608	31885	0	0.019608	9632283	-1.#IND00
319877102	59.000000	2	196.122219	31950	0	0.019608	32096	0	0.019608	9627487	-1.#IND00
319874994	60.000000	2	196.108433	31899	0	0.019608	31923	0	0.019608	9622580	-1.#IND00
319878654	49.000000	2	196.098516	31897	0	0.019608	31883	0	0.019608	9617756	-1.#IND00
319862013	37.000000	1	196.081682	31700	0	0.019608	32212	0	0.019608	9612904	-1.#IND00
319860868	29.000000	2	196.089316	32116	0	0.019608	31939	0	0.019608	9608026	-1.#IND00
319852678	22.000000	2	196.080452	32313	0	0.019608	32129	0	0.019608	9603156	-1.#IND00
319873562	17.000000	0	196.093281	31903	0	0.019608	32073	0	0.019608	9598419	-1.#IND00
319900382	12.000000	0	196.082969	31929	0	0.019608	31837	0	0.019608	9593633	-1.#IND00
319883186	14.000000	0	196.114456	32005	0	0.019608	31855	0	0.019608	9588864	-1.#IND00
319871137	19.000000	0	196.093827	32002	0	0.019608	32217	0	0.019608	9584026	-1.#IND00
319873401	11.000000	2	196.080070	32209	0	0.019608	31818	0	0.019608	9579188	-1.#IND00
319857072	9.000000	2	196.078800	32056	0	0.019608	31852	0	0.019608	9574432	-1.#IND00
319882632	8.000000	0	196.087674	31915	0	0.019608	31995	0	0.019608	9569786	-1.#IND00
319859353	6.000000	1	196.078443	32098	0	0.019608	31877	0	0.019608	9565023	-1.#IND00
319859441	1.000000	0	196.078431	32130	0	0.019608	31915	0	0.019608	9560145	-1.#IND00
319890235	0.000000	0	196.078431	32003	0	0.019608	31704	0	0.019608	9555299	-1.#IND00
npatches	nstrain	runtime	dt	init_x	init_y	init_y_blood	init_z	init_S	beta0	beta1	beta2	beta3	mean_beta	B	d	delta	delta_blood	b[0]	mut	m	CTL	c	g	epsilon	k	het	lambda	rho	omega	x_max	patch.dyna	DELTA	A	VA
10000	1	100.000000	0.000100	21900	9499	5000000	0.001000	10000000	1.482112	1.466427	1.024109	0.765352	1	8000000000.000000	0.010000	1.000000	1.000000	800000	0.000050	0.048000	0	0.500000	0.000000	25.000000	3.000000	0.500000	0.000000	0.000000	0.000000	31987	0	10.000000	7.000000	1.000000
sus	inf	inf_blood	z	x[0]	y[0][0]	z[0]	x[1]	y[1][0]	z[1]	S[0]	synchrony
219000000	94990000.000000	5000000	10.000000	21900	9499	0.001000	21900	9499	0.001000	10000000	0.000000
317834529	48422869.000000	2523431	3940.834452	32069	5003	0.394083	31583	4937	0.394083	9994962	0.000000
319424688	10388867.000000	542405	6324.976263	31683	1054	0.632498	31754	1007	0.632498	9989998	0.000000
319799248	1311040.000000	68126	7771.013291	32037	139	0.777101	32069	126	0.777101	9984982	0.000000
319859367	120075.000000	6247	8647.638742	31804	14	0.864807	31883	12	0.864807	9979820	0.000000
319868814	20467.000000	1096	1120.266642	31890	1	0.027339	31895	1	0.044658	9974860	0.000000
319880389	15698.000000	802	477.395900	32263	1	0.032780	32104	1	0.036232	9969814	0.000000
319866543	12914.000000	642	391.530313	32095	2	0.045679	31856	2	0.043698	9964906	0.000000
319865773	10725.000000	540	332.609993	32005	2	0.074718	32102	1	0.020165	9960086	0.000000
319870852	9341.000000	482	299.547862	31998	0	0.021062	32044	0	0.020653	9955265	0.000000
319867864	8017.000000	399	275.346823	31867	1	0.020301	31848	2	0.022347	9950293	0.000000
319847297	6987.000000	377	257.083407	32084	1	0.019695	31973	0	0.019643	9945271	0.000000
319870967	6123.000000	287	244.801547	31725	2	0.041172	31925	1	0.024892	9940328	0.000000
319866379	5270.000000	296	231.952181	31765	0	0.019608	32014	0	0.025211	9935437	0.000000
319871274	4703.000000	254	225.466442	32093	0	0.019608	31976	0	0.022913	9930671	0.000000
319852768	4091.000000	225	219.706243	31990	0	0.019721	31992	0	0.019655	9925713	0.000000
319867251	3611.000000	171	213.786283	31924	1	0.019608	31996	1	0.048268	9920828	0.000000
319873385	3241.000000	159	210.649125	31895	0	0.023741	32073	1	0.021945	9915986	0.000000
319875072	2899.000000	144	208.227753	31951	0	0.019608	31993	0	0.019608	9911063	0.000000
319861713	2686.000000	132	206.601893	31983	0	0.019608	31941	0	0.019608	9906070	0.000000
319887725	2481.000000	125	205.282118	31785	0	0.019608	32018	0	0.019608	9901152	0.000000
319895902	2262.000000	101	203.746868	32102	1	0.026616	31933	0	0.019608	9896192	0.000000
319887537	1928.000000	114	201.876463	31937	0	0.019608	32096	0	0.019608	9891360	0.000000
319896334	1791.000000	95	201.301183	31891	0	0.019608	31780	1	0.019608	9886473	0.000000
319877225	1603.000000	91	200.340840	32087	0	0.019608	31919	1	0.019608	9881424	0.000000
319870810	1493.000000	77	199.825871	31925	0	0.019608	31828	0	0.019608	9876537	0.000000
319887710	1355.000000	73	199.358939	32066	0	0.019608	32183	0	0.019609	9871522	0.000000
319861355	1201.000000	52	198.657747	32009	0	0.019608	32061	0	0.019608	9866544	0.000000
319882754	1000.000000	43	197.964926	32263	0	0.019608	31812	0	0.019608	9861581	0.000000
319873418	945.000000	41	197.819829	32237	0	0.019608	31919	0	0.019608	9856634	0.000000
319866974	924.000000	41	197.582335	31992	0	0.019608	32029	0	0.019608	9851625	0.000000
319874740	831.000000	51	197.620409	31952	0	0.019608	32071	0	0.019608	9846680	0.000000
319857463	781.000000	50	197.460494	31887	0	0.019608	31845	0	0.019608	9841742	0.000000
319876455	701.000000	41	197.119084	31967	0	0.019608	32003	0	0.019608	9836809	0.000000
319868892	643.000000	29	196.980106	32036	0	0.019608	31869	0	0.019608	9831747	0.000000
319889131	574.000000	25	196.778232	32089	0	0.019608	31890	0	0.019608	9826850	0.000000
319877711	522.000000	26	196.764757	31904	0	0.019608	32042	0	0.019608	9821965	0.000000
319856196	423.000000	13	196.734721	31960	0	0.019608	31940	0	0.019608	9817124	0.000000
319871298	380.000000	18	196.437373	31641	0	0.019608	32152	0	0.019608	9812093	0.000000
319863156	292.000000	15	196.406206	32325	0	0.019608	31933	0	0.019608	9807280	0.000000
319882510	217.000000	8	196.264172	31951	0	0.019608	32229	0	0.019608	9802481	-1.#IND00
319871129	182.000000	8	196.186665	31986	0	0.019608	32121	0	0.019608	9797673	-1.#IND00
319851601	149.000000	7	196.140706	31985	0	0.019608	31842	0	0.019608	9792677	-1.#IND00
319853863	142.000000	8	196.145950	32120	0	0.019608	31969	0	0.019608	9787771	-1.#IND00
319866427	111.000000	8	196.125661	31868	0	0.019608	31959	0	0.019608	9782930	-1.#IND00
319879989	90.000000	5	196.148628	32052	0	0.019608	31885	0	0.019608	9778187	-1.#IND00
319877944	108.000000	3	196.209456	31674	0	0.019608	32055	0	0.019608	9773240	-1.#IND00
319848334	99.000000	6	196.139711	31765	0	0.019608	31888	0	0.019608	9768401	-1.#IND00
319860203	76.000000	3	196.138742	31871	0	0.019608	32159	0	0.019608	9763441	-1.#IND00
319863653	65.000000	4	196.115287	31919	0	0.019608	31942	0	0.019608	9758444	-1.#IND00
319868683	53.000000	5	196.124642	32037	0	0.019608	31830	0	0.019608	9753678	-1.#IND00
319891120	46.000000	0	196.128574	32241	0	0.019608	31738	0	0.019608	9748875	-1.#IND00
319861681	47.000000	1	196.105259	31888	0	0.019608	32017	0	0.019608	9744004	-1.#IND00
319869337	28.000000	1	196.081298	31910	0	0.019608	31802	0	0.019608	9739064	-1.#IND00
319870316	11.000000	1	196.080114	32049	0	0.019608	31816	0	0.019608	9734174	-1.#IND00
319860819	7.000000	0	196.089696	31949	0	0.019608	32114	0	0.019608	9729290	-1.#IND00
319900873	12.000000	1	196.078543	31916	0	0.019608	31916	0	0.019608	9724295	-1.#IND00
319867095	14.000000	0	196.087686	31989	0	0.019608	32022	0	0.019608	9719479	-1.#IND00
319871116	9.000000	2	196.078452	32260	0	0.019608	31956	0	0.019608	9714524	-1.#IND00
319894524	12.000000	0	196.080912	31864	0	0.019608	31695	0	0.019608	9709630	-1.#IND00
319883176	17.000000	0	196.078577	31806	0	0.019608	32028	0	0.019608	9704734	-1.#IND00
319879417	10.000000	0	196.078450	32023	0	0.019608	32162	0	0.019608	9700010	-1.#IND00
319876335	10.000000	0	196.092369	31881	0	0.019608	32099	0	0.019608	9695197	-1.#IND00
319873443	3.000000	0	196.078433	32037	0	0.019608	31929	0	0.019608	9690304	-1.#IND00
319892665	0.000000	0	196.078431	32127	0	0.019608	31817	0	0.019608	9685475	-1.#IND00
npatches	nstrain	runtime	dt	init_x	init_y	init_y_blood	init_z	init_S	beta0	beta1	beta2	beta3	mean_beta	B	d	delta	delta_blood	b[0]	mut	m	CTL	c	g	epsilon	k	het	lambda	rho	omega	x_max	patch.dyna	DELTA	A	VA
10000	1	100.000000	0.000100	21900	9499	5000000	0.001000	10000000	1.093145	1.301699	0.713369	0.743212	1	8000000000.000000	0.010000	1.000000	1.000000	800000	0.000050	0.048000	0	0.500000	0.000000	25.000000	4.000000	0.500000	0.000000	0.000000	0.000000	31987	0	10.000000	7.000000	1.000000
sus	inf	inf_blood	z	x[0]	y[0][0]	z[0]	x[1]	y[1][0]	z[1]	S[0]	synchrony
219000000	94990000.000000	5000000	10.000000	21900	9499	0.001000	21900	9499	0.001000	10000000	0.000000
318196902	39214082.000000	2045562	3940.834452	31704	3830	0.394083	32045	3896	0.394083	9994960	0.000000
319666314	5079160.000000	265317	6324.976263	31962	499	0.632498	31874	475	0.632498	9989944	0.000000
319858822	322404.000000	16868	7771.013291	32089	29	0.777101	32190	35	0.777101	9984884	0.000000
319870724	20971.000000	1066	2134.939975	32037	6	0.166979	32040	6	0.098832	9979804	0.000000
319881033	14637.000000	794	445.288868	31974	1	0.035625	32164	0	0.051002	9974681	0.000000
319882495	11408.000000	642	351.868816	31924	4	0.069696	31921	2	0.085384	9969661	0.000000
319871963	9459.000000	475	304.450130	32114	0	0.021081	31780	1	0.019707	9964704	0.000000
319873387	7830.000000	404	271.686661	31714	2	0.029612	31806	0	0.020585	9959693	0.000000
319856536	6757.000000	332	254.325798	31808	1	0.022013	31990	0	0.026883	9954601	0.000000
319883333	5575.000000	312	235.547752	32196	1	0.019608	32103	1	0.043620	9949686	0.000000
319872656	4830.000000	281	227.346105	32239	0	0.019857	32132	0	0.019608	9944648	0.000000
319878494	4236.000000	203	220.681359	32183	0	0.020672	31892	0	0.020432	9939607	0.000000
319909095	3648.000000	195	214.203805	31861	1	0.024485	31826	0	0.019665	9934638	0.000000
319867628	3104.000000	174	209.841422	31939	0	0.019610	31875	1	0.019608	9929684	0.000000
319852884	2752.000000	171	207.394979	31850	0	0.019608	32097	0	0.019608	9924766	0.000000
319882258	2348.000000	110	204.433804	32143	1	0.019609	31992	0	0.019608	9919648	0.000000
319867973	2001.000000	114	202.442022	32024	1	0.019608	32097	0	0.019608	9914640	0.000000
319857261	1812.000000	87	201.373012	31904	1	0.023990	32080	0	0.019608	9909638	0.000000
319901327	1576.000000	74	200.061141	31841	0	0.019608	31993	1	0.019608	9904649	0.000000
319895614	1430.000000	48	199.554290	31942	0	0.019608	31584	0	0.019608	9899652	0.000000
319885576	1223.000000	55	198.527517	32134	0	0.019608	32060	0	0.019608	9894671	0.000000
319846380	986.000000	56	197.979626	32124	0	0.019608	31910	1	0.019608	9889645	0.000000
319878373	847.000000	47	197.513916	32005	0	0.019608	31766	0	0.019608	9884708	0.000000
319877347	809.000000	39	197.402716	31798	0	0.019608	32001	0	0.019608	9879775	0.000000
319876468	685.000000	36	197.114751	31770	0	0.019608	32187	0	0.019700	9874796	0.000000
319843784	651.000000	30	196.960084	32046	0	0.019608	32040	0	0.019608	9869927	0.000000
319885418	576.000000	31	197.010309	31851	0	0.019608	32213	0	0.019608	9865064	0.000000
319868099	560.000000	28	196.800086	31787	0	0.019608	32098	0	0.019608	9860170	0.000000
319869290	457.000000	29	196.561359	32211	1	0.019608	32259	0	0.019608	9855322	0.000000
319881670	402.000000	12	196.555842	31975	0	0.019608	31914	1	0.037154	9850423	0.000000
319866619	346.000000	24	196.478845	31971	0	0.019608	32033	0	0.019608	9845499	0.000000
319887158	265.000000	11	196.249421	32065	0	0.019608	31744	0	0.019608	9840575	0.000000
319891268	275.000000	22	196.288046	32078	0	0.019608	31967	0	0.019608	9835679	0.000000
319880894	234.000000	13	196.337671	32157	0	0.019608	31970	0	0.019608	9830825	0.000000
319889242	211.000000	15	196.266876	32185	0	0.019608	32068	0	0.019608	9826063	0.000000
319851521	189.000000	8	196.149252	31920	0	0.019608	31918	0	0.019608	9821183	0.000000
319873285	203.000000	14	196.247370	32074	0	0.019608	31844	0	0.019608	9816230	0.000000
319886508	162.000000	9	196.180442	32237	0	0.019608	31843	0	0.019608	9811282	0.000000
319859782	140.000000	2	196.184705	31941	0	0.019608	31984	0	0.019608	9806464	0.000000
319883880	121.000000	9	196.146772	31911	0	0.019608	32050	0	0.019608	9801628	-1.#IND00
319882031	108.000000	3	196.164995	31939	0	0.019608	32173	0	0.019608	9796681	-1.#IND00
319863149	95.000000	2	196.127643	32248	0	0.019608	32126	0	0.019608	9791734	-1.#IND00
319892439	86.000000	2	196.097642	32056	0	0.019608	31922	0	0.019608	9786872	-1.#IND00
319879176	89.000000	7	196.152283	32041	0	0.019608	31924	0	0.019608	9781954	-1.#IND00
319864588	70.000000	4	196.103774	32243	0	0.019608	32053	0	0.019608	9777062	-1.#IND00
319889509	56.000000	5	196.110627	32112	0	0.019608	32118	0	0.019608	9772176	-1.#IND00
319897222	50.000000	1	196.098403	31932	0	0.019608	32006	0	0.019608	9767230	-1.#IND00
319864419	53.000000	0	196.122389	31966	0	0.019608	31962	0	0.019608	9762261	-1.#IND00
319865978	44.000000	1	196.085160	31874	0	0.019608	31839	0	0.019608	9757226	-1.#IND00
319870078	46.000000	1	196.094433	31999	0	0.019608	32003	0	0.019608	9752212	-1.#IND00
319853923	45.000000	4	196.125653	32037	0	0.019608	32037	0	0.019608	9747260	-1.#IND00
319873067	53.000000	7	196.137895	32188	0	0.019608	31897	0	0.019608	9742308	-1.#IND00
319890750	58.000000	0	196.104513	32033	0	0.019608	32260	0	0.019608	9737490	-1.#IND00
319856153	48.000000	2	196.107665	32040	0	0.019608	31876	0	0.019608	9732602	-1.#IND00
319879413	57.000000	2	196.111943	31883	0	0.019608	31806	0	0.019608	9727736	-1.#IND00
319865077	36.000000	1	196.102005	31940	0	0.019608	32357	0	0.019608	9722881	-1.#IND00
319889981	31.000000	4	196.081796	32025	0	0.019608	32067	0	0.019608	9717929	-1.#IND00
319859341	22.000000	1	196.094230	31923	0	0.019608	32044	0	0.019608	9713080	-1.#IND00
319857508	20.000000	0	196.110156	31999	0	0.019608	31694	0	0.019608	9708230	-1.#IND00
319892985	20.000000	5	196.083993	32192	0	0.019608	31973	0	0.019608	9703438	-1.#IND00
319865141	13.000000	0	196.083439	31955	0	0.019608	32132	0	0.019608	9698638	-1.#IND00
319874385	5.000000	1	196.078509	31806	0	0.019608	31968	0	0.019608	9693868	-1.#IND00
319870368	4.000000	1	196.083972	32033	0	0.019608	31905	0	0.019608	9689007	-1.#IND00
319867309	0.000000	0	196.078431	31955	0	0.019608	32113	0	0.019608	9684242	-1.#IND00
npatches	nstrain	runtime	dt	init_x	init_y	init_y_blood	init_z	init_S	beta0	beta1	beta2	beta3	mean_beta	B	d	delta	delta_blood	b[0]	mut	m	CTL	c	g	epsilon	k	het	lambda	rho	omega	x_max	patch.dyna	DELTA	A	VA
10000	1	100.000000	0.000100	21900	9499	5000000	0.001000	10000000	0.968010	1.264227	1.272150	1.483860	1	8000000000.000000	0.010000	1.000000	1.000000	800000	0.000050	0.048000	0	0.500000	0.000000	25.000000	5.000000	0.500000	0.000000	0.000000	0.000000	31987	0	10.000000	7.000000	1.000000
sus	inf	inf_blood	z	x[0]	y[0][0]	z[0]	x[1]	y[1][0]	z[1]	S[0]	synchrony
219000000	94990000.000000	5000000	10.000000	21900	9499	0.001000	21900	9499	0.001000	10000000	0.000000
318451579	32259168.000000	1682945	3940.834452	31912	3144	0.394083	31865	3235	0.394083	9994949	0.000000
319767995	2563457.000000	134541	6324.976263	32151	271	0.632498	31948	240	0.632498	9990024	0.000000
319879567	83364.000000	4293	7755.738611	31974	8	0.777101	32161	14	0.777101	9985000	0.000000
319870473	14781.000000	748	468.488667	32032	4	0.033508	31977	2	0.040307	9980014	0.000000
319855587	11376.000000	621	352.278154	31794	0	0.020544	32136	0	0.019739	9975238	0.000000
319878388	8781.000000	465	291.392526	31941	0	0.019918	31800	0	0.020261	9970219	0.000000
319861639	7233.000000	382	262.354466	31708	2	0.057913	32121	0	0.021634	9965332	0.000000
319857175	5893.000000	314	242.062199	32127	1	0.021893	32259	0	0.019772	9960485	0.000000
319882073	4920.000000	279	228.243247	31962	0	0.019651	32085	1	0.019948	9955475	0.000000
319864333	4186.000000	229	219.989384	31963	1	0.019630	32084	0	0.019616	9950514	0.000000
319876791	3656.000000	177	214.819403	31901	0	0.019608	31988	2	0.041085	9945509	0.000000
319865106	3111.000000	161	209.583603	32064	0	0.019608	32123	0	0.019647	9940547	0.000000
319860907	2705.000000	126	207.146362	31763	1	0.019608	31975	0	0.019608	9935481	0.000000
319869500	2251.000000	129	203.611136	31887	0	0.019608	31859	0	0.019608	9930510	0.000000
319877077	1976.000000	102	202.094374	32173	0	0.019641	31883	0	0.019897	9925545	0.000000
319872140	1718.000000	81	200.901083	31880	0	0.019608	31909	0	0.019608	9920606	0.000000
319878145	1378.000000	81	199.440584	32118	0	0.019608	31865	0	0.019608	9915632	0.000000
319879105	1260.000000	57	198.920751	31803	0	0.019608	32273	0	0.019608	9910649	0.000000
319902519	1023.000000	57	197.905105	32008	0	0.019608	31846	0	0.019608	9905683	0.000000
319885861	872.000000	35	197.680826	32028	0	0.019608	31981	0	0.019608	9900733	0.000000
319886492	745.000000	30	197.268734	31963	0	0.019608	31688	0	0.019608	9895878	0.000000
319886182	621.000000	18	196.892680	31858	0	0.019608	32000	0	0.019608	9890770	0.000000
319848974	490.000000	33	196.657200	32157	0	0.019608	32098	0	0.019608	9885745	0.000000
319871694	455.000000	28	196.600110	32026	0	0.019608	31980	0	0.019608	9880820	0.000000
319864550	460.000000	33	196.678517	31953	0	0.019608	32061	0	0.019632	9875989	0.000000
319872635	374.000000	19	196.550835	32169	0	0.019608	31957	0	0.019608	9870977	0.000000
319865946	303.000000	11	196.340844	31989	0	0.019608	32089	0	0.019608	9866026	0.000000
319871583	248.000000	10	196.214603	31975	0	0.019608	31880	0	0.019608	9861051	0.000000
319868382	206.000000	10	196.250027	31796	0	0.019608	32025	0	0.019608	9856032	0.000000
319876718	214.000000	12	196.285311	32056	1	0.019608	32046	0	0.019608	9850980	0.000000
319860146	166.000000	11	196.239048	32003	0	0.019608	32196	0	0.019608	9846100	0.000000
319860120	194.000000	7	196.297888	31909	0	0.019608	31921	0	0.019608	9841146	0.000000
319872634	159.000000	7	196.167022	32143	0	0.019608	32087	0	0.019608	9836228	0.000000
319897899	119.000000	7	196.194207	31921	0	0.019608	31927	0	0.019608	9831273	0.000000
319858078	85.000000	7	196.187697	31944	0	0.019608	32089	0	0.019608	9826339	0.000000
319882337	64.000000	3	196.117141	32032	0	0.019608	31928	0	0.019608	9821318	0.000000
319871195	51.000000	3	196.134860	31806	0	0.019608	31844	0	0.019608	9816356	0.000000
319863755	49.000000	3	196.146461	32059	0	0.019608	31801	0	0.019608	9811562	0.000000
319847566	67.000000	3	196.164021	31970	0	0.019608	32059	0	0.019608	9806708	0.000000
319861467	60.000000	4	196.133897	32199	0	0.019608	31726	0	0.019608	9801854	-1.#IND00
319883917	42.000000	1	196.119399	32008	0	0.019608	32142	0	0.019608	9796969	-1.#IND00
319885260	43.000000	3	196.095261	32083	0	0.019608	31851	0	0.019608	9792147	-1.#IND00
319869471	24.000000	2	196.103892	32007	0	0.019608	32011	0	0.019608	9787318	-1.#IND00
319881764	27.000000	1	196.082111	31853	0	0.019608	32258	0	0.019608	9782419	-1.#IND00
319859871	21.000000	0	196.086346	32203	0	0.019608	31898	0	0.019608	9777570	-1.#IND00
319865055	14.000000	1	196.078822	31807	0	0.019608	32107	0	0.019608	9772630	-1.#IND00
319872864	9.000000	0	196.081365	31990	0	0.019608	32183	0	0.019608	9767676	-1.#IND00
319850568	4.000000	0	196.085027	31992	0	0.019608	32191	0	0.019608	9762772	-1.#IND00
319884387	0.000000	1	196.078431	32094	0	0.019608	32273	0	0.019608	9757880	-1.#IND00
npatches	nstrain	runtime	dt	init_x	init_y	init_y_blood	init_z	init_S	beta0	beta1	beta2	beta3	mean_beta	B	d	delta	delta_blood	b[0]	mut	m	CTL	c	g	epsilon	k	het	lambda	rho	omega	x_max	patch.dyna	DELTA	A	VA
10000	1	100.000000	0.000100	21900	9499	5000000	0.001000	10000000	1.330913	1.167410	1.124708	1.002402	1	8000000000.000000	0.010000	1.000000	1.000000	800000	0.000050	0.048000	0	0.500000	0.000000	25.000000	6.000000	0.500000	0.000000	0.000000	0.000000	31987	0	10.000000	7.000000	1.000000
sus	inf	inf_blood	z	x[0]	y[0][0]	z[0]	x[1]	y[1][0]	z[1]	S[0]	synchrony
219000000	94990000.000000	5000000	10.000000	21900	9499	0.001000	21900	9499	0.001000	10000000	0.000000
318737695	26229869.000000	1371198	3940.834452	31866	2649	0.394083	32048	2668	0.394083	9994949	0.000000
319800927	1264303.000000	65860	6324.976263	31924	146	0.632498	32173	127	0.632498	9989960	0.000000
319861390	24149.000000	1280	4320.155143	32044	1	0.324002	32145	5	0.373090	9985013	0.000000
319867296	12369.000000	655	379.487981	32045	4	0.068925	32090	1	0.030832	9980069	0.000000
319874174	9214.000000	487	301.595179	32031	0	0.023060	31893	1	0.019662	9975125	0.000000
319896709	7136.000000	400	260.602819	31910	2	0.029343	31948	1	0.019661	9970160	0.000000
319859368	5595.000000	316	236.728182	32003	2	0.020026	32234	1	0.042356	9965112	0.000000
319873077	4591.000000	233	224.104702	31749	0	0.023937	32029	0	0.019608	9960215	0.000000
319866577	3807.000000	180	215.845373	31950	1	0.019623	32112	1	0.022967	9955334	0.000000
319881722	3243.000000	167	210.708493	32029	0	0.019646	32196	0	0.019617	9950517	0.000000
319858923	2601.000000	139	205.777318	32121	0	0.019608	31961	0	0.019608	9945670	0.000000
319870977	2125.000000	128	203.279862	31617	0	0.019615	32142	0	0.019609	9940596	0.000000
319888925	1759.000000	109	200.833572	32100	0	0.019608	31911	0	0.019608	9935585	0.000000
319865564	1506.000000	68	200.058328	31743	0	0.019608	31847	0	0.019608	9930634	0.000000
319881473	1285.000000	54	198.853888	31784	0	0.019608	31752	0	0.019608	9925679	0.000000
319862918	1026.000000	61	197.984510	32117	0	0.019608	32105	0	0.019608	9920850	0.000000
319872374	847.000000	41	197.447257	31938	0	0.019608	32028	0	0.019608	9915912	0.000000
319871584	726.000000	39	197.190927	31896	0	0.019608	32069	0	0.019608	9911030	0.000000
319872465	627.000000	35	196.909437	32089	0	0.019608	32143	0	0.019608	9906116	0.000000
319878320	551.000000	34	196.901072	31971	0	0.019608	31844	0	0.019608	9901249	0.000000
319865482	503.000000	25	196.622047	31888	0	0.019608	32012	1	0.019608	9896359	0.000000
319860643	452.000000	26	196.570228	32109	0	0.019608	31900	0	0.019608	9891271	0.000000
319870427	345.000000	15	196.333162	31945	0	0.019608	32089	0	0.019608	9886343	0.000000
319881445	298.000000	17	196.386697	31992	0	0.019608	31919	0	0.019608	9881503	0.000000
319874334	255.000000	22	196.375277	31855	0	0.019608	31982	0	0.019608	9876556	0.000000
319873230	214.000000	6	196.228035	31976	0	0.019608	31964	0	0.019608	9871484	0.000000
319856110	186.000000	7	196.236527	31813	0	0.019608	32065	0	0.019608	9866498	0.000000
319864484	159.000000	9	196.233928	31887	0	0.019608	31617	0	0.019608	9861427	0.000000
319862087	158.000000	9	196.272356	32127	0	0.019608	31947	0	0.019608	9856626	0.000000
319873282	147.000000	9	196.205960	31937	0	0.019608	31990	0	0.019608	9851722	0.000000
319884751	118.000000	8	196.188059	31870	0	0.019608	32163	0	0.019608	9846708	0.000000
319862202	107.000000	12	196.169006	31843	0	0.019608	32029	0	0.019608	9841894	0.000000
319881110	103.000000	2	196.135535	31955	0	0.019608	31729	0	0.019608	9836959	0.000000
319879155	71.000000	4	196.087012	31879	0	0.019608	31783	0	0.019608	9832107	0.000000
319859667	66.000000	4	196.116767	31864	0	0.019608	31916	0	0.019608	9827183	0.000000
319872833	67.000000	1	196.091122	31898	0	0.019608	32136	0	0.019608	9822267	0.000000
319875491	48.000000	3	196.148031	32139	0	0.019608	31984	0	0.019608	9817478	0.000000
319845559	39.000000	7	196.113499	31942	0	0.019608	31941	0	0.019608	9812571	0.000000
319886251	43.000000	2	196.107405	32106	0	0.019608	32129	0	0.019608	9807610	0.000000
319874551	22.000000	0	196.095509	31822	0	0.019608	31859	0	0.019608	9802666	-1.#IND00
319865566	11.000000	0	196.079362	31934	0	0.019608	32189	0	0.019608	9797678	-1.#IND00
319877781	8.000000	0	196.102721	31894	0	0.019608	31913	0	0.019608	9792811	-1.#IND00
319868809	2.000000	0	196.078431	31996	0	0.019608	32194	0	0.019608	9787975	-1.#IND00
319859734	3.000000	0	196.078435	32030	0	0.019608	32068	0	0.019608	9783129	-1.#IND00
319884862	1.000000	0	196.078431	32173	0	0.019608	32238	0	0.019608	9778260	-1.#IND00
319857366	1.000000	0	196.078431	32113	0	0.019608	31912	0	0.019608	9773484	-1.#IND00
319861201	1.000000	0	196.078431	31999	0	0.019608	31892	0	0.019608	9768546	-1.#IND00
319864614	0.000000	0	196.078431	32055	0	0.019608	31830	0	0.019608	9763690	-1.#IND00
npatches	nstrain	runtime	dt	init_x	init_y	init_y_blood	init_z	init_S	beta0	beta1	beta2	beta3	mean_beta	B	d	delta	delta_blood	b[0]	mut	m	CTL	c	g	epsilon	k	het	lambda	rho	omega	x_max	patch.dyna	DELTA	A	VA
10000	1	100.000000	0.000100	21900	9499	5000000	0.001000	10000000	1.318421	0.819788	1.285662	0.992250	1	8000000000.000000	0.010000	1.000000	1.000000	800000	0.000050	0.048000	0	0.500000	0.000000	25.000000	7.000000	0.500000	0.000000	0.000000	0.000000	31987	0	10.000000	7.000000	1.000000
sus	inf	inf_blood	z	x[0]	y[0][0]	z[0]	x[1]	y[1][0]	z[1]	S[0]	synchrony
219000000	94990000.000000	5000000	10.000000	21900	9499	0.001000	21900	9499	0.001000	10000000	0.000000
318914165	21502196.000000	1124230	3940.834452	31739	2152	0.394083	31876	2104	0.394083	9995001	0.000000
319843455	634439.000000	32761	6324.976263	32022	52	0.632498	31854	64	0.632498	9990012	0.000000
319859806	15088.000000	744	836.268032	31921	1	0.087638	31932	2	0.029768	9984931	0.000000
319861478	10225.000000	556	323.284443	32070	0	0.030772	31744	2	0.079623	9979916	0.000000
319857906	7739.000000	395	270.257136	32018	1	0.020111	31807	0	0.021360	9974837	0.000000
319873973	5751.000000	301	239.277325	32112	1	0.020307	32115	0	0.028878	9970011	0.000000
319864142	4402.000000	240	222.851553	32049	0	0.020544	31953	1	0.020783	9965019	0.000000
319883614	3553.000000	172	214.185130	31994	1	0.019723	31692	0	0.019617	9960125	0.000000
319877462	2897.000000	137	208.768671	31907	2	0.022154	31741	3	0.031788	9955202	0.000000
319869170	2395.000000	126	204.842683	31917	1	0.019608	31939	0	0.019609	9950161	0.000000
319861216	1926.000000	109	202.277271	32038	0	0.019608	31707	1	0.028128	9945251	0.000000
319850462	1652.000000	93	200.726171	31916	0	0.023923	31880	0	0.019608	9940348	0.000000
319875391	1344.000000	60	199.050007	31795	0	0.019608	31882	0	0.019608	9935340	0.000000
319877343	1159.000000	66	198.519096	32044	0	0.019608	32016	0	0.019608	9930344	0.000000
319872102	964.000000	52	197.512646	32020	1	0.019608	32132	0	0.019608	9925364	0.000000
319886378	746.000000	48	197.378747	32156	0	0.019803	31915	0	0.019608	9920361	0.000000
319867396	592.000000	26	196.974825	31927	0	0.019608	31924	0	0.019608	9915408	0.000000
319880517	515.000000	22	196.789208	31902	0	0.019608	31876	0	0.019608	9910333	0.000000
319866684	377.000000	21	196.427905	31808	0	0.019608	31743	0	0.019608	9905413	0.000000
319864096	283.000000	12	196.353536	31843	0	0.019608	31994	0	0.019608	9900355	0.000000
319872642	232.000000	17	196.208418	32062	0	0.019608	31827	0	0.019608	9895465	0.000000
319867557	199.000000	13	196.285937	32116	0	0.019608	31923	0	0.019608	9890543	0.000000
319869041	206.000000	12	196.265797	31776	0	0.019608	32013	0	0.019608	9885633	0.000000
319870703	188.000000	13	196.214103	31935	0	0.019608	31952	0	0.019608	9880694	0.000000
319877429	142.000000	6	196.169513	32124	0	0.019608	31731	0	0.019608	9875732	0.000000
319872702	125.000000	10	196.159021	31900	0	0.019608	31999	0	0.019608	9870828	0.000000
319875595	123.000000	6	196.143033	31767	0	0.019608	31914	0	0.019608	9865923	0.000000
319882895	96.000000	2	196.128652	31856	0	0.019608	31840	0	0.019608	9861017	0.000000
319879806	82.000000	4	196.119715	32129	0	0.019608	32021	0	0.019608	9856087	0.000000
319906076	63.000000	4	196.100563	31936	0	0.019608	31913	0	0.019608	9851144	0.000000
319873378	67.000000	4	196.146977	31921	0	0.019608	32055	0	0.019608	9846155	0.000000
319867364	47.000000	1	196.088895	31914	0	0.019608	31849	0	0.019608	9841317	0.000000
319869441	49.000000	6	196.107251	32114	0	0.019608	31853	0	0.019608	9836456	0.000000
319860387	43.000000	2	196.094824	31865	0	0.019608	32037	0	0.019608	9831471	0.000000
319863411	36.000000	2	196.094105	32193	0	0.019608	31989	0	0.019608	9826573	0.000000
319875705	27.000000	2	196.082647	32120	0	0.019608	32003	0	0.019608	9821698	0.000000
319868359	15.000000	3	196.078978	31976	0	0.019608	31826	0	0.019608	9816977	0.000000
319882662	7.000000	0	196.082099	32111	0	0.019608	32255	0	0.019608	9812197	0.000000
319855622	4.000000	0	196.080653	32043	0	0.019608	31957	0	0.019608	9807405	0.000000
319887242	1.000000	0	196.078431	31716	0	0.019608	31833	0	0.019608	9802433	-1.#IND00
319876570	4.000000	0	196.078994	32035	0	0.019608	32002	0	0.019608	9797610	-1.#IND00
319857654	1.000000	1	196.078431	32002	0	0.019608	31830	0	0.019608	9792828	-1.#IND00
319857630	3.000000	0	196.080521	31905	0	0.019608	31814	0	0.019608	9788149	-1.#IND00
319868180	0.000000	0	196.078431	32044	0	0.019608	32107	0	0.019608	9783259	-1.#IND00
npatches	nstrain	runtime	dt	init_x	init_y	init_y_blood	init_z	init_S	beta0	beta1	beta2	beta3	mean_beta	B	d	delta	delta_blood	b[0]	mut	m	CTL	c	g	epsilon	k	het	lambda	rho	omega	x_max	patch.dyna	DELTA	A	VA
10000	1	100.000000	0.000100	21900	9499	5000000	0.001000	10000000	0.917259	1.167502	1.094547	1.212395	1	8000000000.000000	0.010000	1.000000	1.000000	800000	0.000050	0.048000	0	0.500000	0.000000	25.000000	8.000000	0.500000	0.000000	0.000000	0.000000	31987	0	10.000000	7.000000	1.000000
sus	inf	inf_blood	z	x[0]	y[0][0]	z[0]	x[1]	y[1][0]	z[1]	S[0]	synchrony
219000000	94990000.000000	5000000	10.000000	21900	9499	0.001000	21900	9499	0.001000	10000000	0.000000
319070595	17548243.000000	917823	3940.834452	31954	1769	0.394083	31809	1722	0.394083	9994934	0.000000
319832221	313410.000000	16547	6324.976263	31900	31	0.632498	31794	35	0.632498	9989835	0.000000
319883349	12708.000000	657	416.109242	32178	1	0.047496	31864	3	0.045903	9984764	0.000000
319870094	8861.000000	428	291.630524	31815	1	0.024751	31637	0	0.026437	9979786	0.000000
319887485	6472.000000	360	249.520569	32091	0	0.019642	32071	0	0.019654	9974849	0.000000
319897014	4862.000000	243	227.473210	31783	0	0.021336	31717	1	0.019608	9969941	0.000000
319858060	3795.000000	195	215.923234	31915	0	0.021166	31898	0	0.019610	9964940	0.000000
319870704	2866.000000	139	208.075978	32021	1	0.019608	32169	0	0.019610	9959909	0.000000
319865780	2285.000000	125	204.193980	31940	0	0.020028	32228	0	0.019608	9954869	0.000000
319868742	1829.000000	83	201.516845	32024	0	0.019608	32101	0	0.019608	9949900	0.000000
319872280	1415.000000	84	199.408767	31950	0	0.019608	31909	0	0.019608	9944964	0.000000
319873985	1152.000000	54	198.340127	31931	0	0.019608	32093	0	0.019608	9939925	0.000000
319870270	933.000000	37	197.758940	31967	0	0.019608	32037	0	0.019610	9934894	0.000000
319867662	639.000000	39	196.816699	31965	1	0.019608	31913	0	0.019608	9929886	0.000000
319875356	578.000000	36	196.992855	32091	0	0.019608	31892	0	0.019608	9924956	0.000000
319869700	469.000000	27	196.777537	32032	0	0.019608	32006	0	0.019608	9920042	0.000000
319871359	398.000000	25	196.636868	32025	0	0.019608	32149	0	0.019608	9915130	0.000000
319888591	326.000000	21	196.397259	31935	0	0.019608	32200	0	0.019608	9910167	0.000000
319868557	264.000000	13	196.240340	32037	0	0.019608	32023	0	0.019608	9905271	0.000000
319861018	230.000000	12	196.316063	32201	0	0.019608	31822	0	0.019608	9900254	0.000000
319871324	179.000000	6	196.276447	31931	1	0.019608	31962	0	0.019608	9895320	0.000000
319870105	160.000000	14	196.244461	31886	0	0.019608	31947	0	0.019608	9890295	0.000000
319859033	159.000000	8	196.212655	31947	0	0.019608	31998	0	0.019608	9885380	0.000000
319858976	124.000000	6	196.181396	32169	0	0.019608	31970	0	0.019608	9880362	0.000000
319878011	97.000000	5	196.119476	31907	0	0.019608	31952	0	0.019608	9875345	0.000000
319871523	77.000000	4	196.156477	31674	0	0.019608	32065	0	0.019608	9870202	0.000000
319883859	75.000000	2	196.101974	32003	0	0.019608	31896	0	0.019608	9865303	0.000000
319872398	66.000000	2	196.112895	32028	0	0.019608	31983	0	0.019608	9860393	0.000000
319872851	71.000000	3	196.087334	32100	0	0.019608	32030	0	0.019608	9855548	0.000000
319872478	63.000000	1	196.107935	31917	0	0.019608	32186	0	0.019608	9850692	0.000000
319892631	54.000000	1	196.125790	31764	0	0.019608	32150	0	0.019608	9845917	0.000000
319854197	43.000000	3	196.121286	31905	0	0.019608	32038	0	0.019608	9840934	0.000000
319860566	27.000000	2	196.081052	31935	0	0.019608	31895	0	0.019608	9836082	0.000000
319862725	24.000000	2	196.094016	31808	0	0.019608	32084	0	0.019608	9831194	0.000000
319857283	25.000000	2	196.086809	32153	0	0.019608	32098	0	0.019608	9826342	0.000000
319879542	7.000000	1	196.082802	32054	0	0.019608	31767	0	0.019608	9821391	0.000000
319881299	13.000000	1	196.078478	32055	0	0.019608	32178	0	0.019608	9816441	0.000000
319857918	11.000000	1	196.080871	32147	0	0.019608	32297	0	0.019608	9811644	0.000000
319902297	7.000000	1	196.088488	32180	0	0.019608	32129	0	0.019608	9806671	0.000000
319857304	8.000000	1	196.079101	32033	0	0.019608	32057	0	0.019608	9801756	-1.#IND00
319882966	11.000000	0	196.081871	32034	0	0.019608	32266	0	0.019608	9796875	-1.#IND00
319872832	9.000000	0	196.078555	31994	0	0.019608	32064	0	0.019608	9791948	-1.#IND00
319869650	6.000000	0	196.079224	31994	0	0.019608	32105	0	0.019608	9787010	-1.#IND00
319886591	8.000000	2	196.089345	32077	0	0.019608	32194	0	0.019608	9782002	-1.#IND00
319899867	5.000000	0	196.079344	31961	0	0.019608	31888	0	0.019608	9777213	-1.#IND00
319874139	7.000000	0	196.078502	31949	0	0.019608	31980	0	0.019608	9772327	-1.#IND00
319855936	8.000000	2	196.089756	32142	0	0.019608	32159	0	0.019608	9767442	-1.#IND00
319877325	9.000000	0	196.079867	31927	0	0.019608	32067	0	0.019608	9762559	-1.#IND00
319899224	7.000000	0	196.082506	32185	0	0.019608	31907	0	0.019608	9757684	-1.#IND00
319873124	3.000000	0	196.078702	31876	0	0.019608	32021	0	0.019608	9752907	-1.#IND00
319851579	2.000000	0	196.078459	31919	0	0.019608	31796	0	0.019608	9748036	-1.#IND00
319871743	1.000000	1	196.078431	31902	0	0.019608	32249	0	0.019608	9743160	-1.#IND00
319898791	0.000000	0	196.078431	32050	0	0.019608	32152	0	0.019608	9738422	-1.#IND00
npatches	nstrain	runtime	dt	init_x	init_y	init_y_blood	init_z	init_S	beta0	beta1	beta2	beta3	mean_beta	B	d	delta	delta_blood	b[0]	mut	m	CTL	c	g	epsilon	k	het	lambda	rho	omega	x_max	patch.dyna	DELTA	A	VA
10000	1	100.000000	0.000100	21900	9499	5000000	0.001000	10000000	0.676888	1.107381	0.929795	0.512755	1	8000000000.000000	0.010000	1.000000	1.000000	800000	0.000050	0.048000	0	0.500000	0.000000	25.000000	9.000000	0.500000	0.000000	0.000000	0.000000	31987	0	10.000000	7.000000	1.000000
sus	inf	inf_blood	z	x[0]	y[0][0]	z[0]	x[1]	y[1][0]	z[1]	S[0]	synchrony
219000000	94990000.000000	5000000	10.000000	21900	9499	0.001000	21900	9499	0.001000	10000000	0.000000
319236050	14273201.000000	748284	3940.834452	32200	1428	0.394083	32054	1509	0.394083	9995103	0.000000
319872970	154166.000000	8224	6324.976263	31995	14	0.632498	32017	9	0.632498	9990011	0.000000
319859170	11054.000000	555	347.007859	32137	0	0.023757	31963	0	0.020268	9984935	0.000000
319873548	7596.000000	409	268.793295	32090	0	0.019610	32274	0	0.019633	9979953	0.000000
319852109	5397.000000	297	235.118121	32219	2	0.026355	31958	0	0.019649	9974919	0.000000
319893851	4326.000000	229	221.444451	31867	1	0.019608	32033	0	0.019608	9969867	0.000000
319858074	3390.000000	139	212.042421	32024	0	0.019608	31987	0	0.019608	9964761	0.000000
319905847	2540.000000	99	205.352411	31834	0	0.019608	31971	0	0.019608	9959856	0.000000
319870711	1960.000000	103	202.748054	31896	2	0.034044	32136	0	0.019702	9954833	0.000000
319861489	1476.000000	68	199.664851	32020	0	0.019608	31957	0	0.019608	9949949	0.000000
319866666	1172.000000	68	198.998584	31954	0	0.019608	32286	0	0.019608	9944943	0.000000
319895643	974.000000	50	197.606465	31868	0	0.019608	31967	0	0.019608	9940060	0.000000
319891816	784.000000	28	197.425636	31750	0	0.019608	32300	1	0.019608	9935083	0.000000
319881675	649.000000	29	196.887872	32077	0	0.019608	31868	0	0.019614	9930021	0.000000
319860961	509.000000	20	196.661578	32150	0	0.019608	32142	0	0.019608	9925100	0.000000
319865944	384.000000	21	196.508644	31910	0	0.019608	32062	0	0.019608	9920177	0.000000
319879283	333.000000	16	196.432756	31967	0	0.019608	32089	0	0.019608	9915205	0.000000
319876253	254.000000	13	196.296331	32029	0	0.019608	32101	1	0.019608	9910188	0.000000
319879501	188.000000	10	196.160829	32129	0	0.019608	31947	0	0.019608	9905155	0.000000
319873282	144.000000	6	196.225830	32223	0	0.019608	31971	0	0.019608	9900189	0.000000
319860165	123.000000	9	196.170310	31876	0	0.019608	32095	0	0.019608	9895323	0.000000
319866008	90.000000	7	196.131850	32222	0	0.019608	32148	0	0.019608	9890237	0.000000
319869482	77.000000	2	196.113150	32145	0	0.019608	32196	0	0.019608	9885146	0.000000
319855684	89.000000	2	196.123099	31862	0	0.019608	32127	0	0.019608	9880145	0.000000
319887289	80.000000	2	196.115241	32031	0	0.019608	32041	0	0.019608	9875168	0.000000
319869362	61.000000	2	196.125486	32141	0	0.019608	31728	0	0.019608	9870227	0.000000
319857512	36.000000	3	196.080065	32041	0	0.019608	31739	0	0.019608	9865393	0.000000
319826665	36.000000	1	196.088859	32080	0	0.019608	31895	0	0.019608	9860410	0.000000
319874088	35.000000	2	196.137880	32103	0	0.019608	31850	0	0.019608	9855531	0.000000
319886130	35.000000	1	196.084612	32107	0	0.019608	32203	0	0.019608	9850704	0.000000
319885816	23.000000	1	196.081534	31765	0	0.019608	31923	0	0.019608	9845766	0.000000
319879026	21.000000	0	196.113330	31953	0	0.019608	31922	0	0.019608	9840940	0.000000
319853522	16.000000	0	196.078873	32213	0	0.019608	31955	0	0.019608	9836153	0.000000
319883479	13.000000	2	196.090463	31846	0	0.019608	32037	0	0.019608	9831130	0.000000
319882340	7.000000	2	196.083718	31704	0	0.019608	31868	0	0.019608	9826211	0.000000
319855479	3.000000	0	196.078432	31921	0	0.019608	31901	0	0.019608	9821368	0.000000
319873112	3.000000	0	196.085222	32101	0	0.019608	31931	0	0.019608	9816432	0.000000
319896085	2.000000	0	196.078431	31883	0	0.019608	32094	0	0.019608	9811461	0.000000
319866895	1.000000	0	196.078431	31969	0	0.019608	31995	0	0.019608	9806572	0.000000
319858869	0.000000	0	196.078431	32031	0	0.019608	32105	0	0.019608	9801780	-1.#IND00
npatches	nstrain	runtime	dt	init_x	init_y	init_y_blood	init_z	init_S	beta0	beta1	beta2	beta3	mean_beta	B	d	delta	delta_blood	b[0]	mut	m	CTL	c	g	epsilon	k	het	lambda	rho	omega	x_max	patch.dyna	DELTA	A	VA
10000	1	100.000000	0.000100	21900	9499	5000000	0.001000	10000000	0.898437	1.185183	1.211576	0.885211	1	8000000000.000000	0.010000	1.000000	1.000000	800000	0.000050	0.048000	0	0.500000	0.000000	25.000000	10.000000	0.500000	0.000000	0.000000	0.000000	31987	0	10.000000	7.000000	1.000000
sus	inf	inf_blood	z	x[0]	y[0][0]	z[0]	x[1]	y[1][0]	z[1]	S[0]	synchrony
219000000	94990000.000000	5000000	10.000000	21900	9499	0.001000	21900	9499	0.001000	10000000	0.000000
319310518	11647343.000000	610372	3940.834452	31778	1180	0.394083	32076	1139	0.394083	9994930	0.000000
319857960	76841.000000	4019	6311.954980	32109	5	0.632498	31986	11	0.632498	9989948	0.000000
319855095	9815.000000	496	314.397234	31904	3	0.027939	32090	0	0.050385	9984826	0.000000
319855363	6682.000000	364	253.916952	31992	0	0.027433	31878	1	0.020249	9979946	0.000000
319859930	4925.000000	249	229.084498	32008	3	0.027092	32011	2	0.048727	9974939	0.000000
319862099	3649.000000	201	214.332799	32006	0	0.019608	31772	1	0.019608	9969995	0.000000
319883906	2784.000000	151	207.084413	31952	1	0.019608	31980	0	0.019608	9965113	0.000000
319863119	2040.000000	104	202.827334	32009	0	0.019608	32084	0	0.022279	9959999	0.000000
319871359	1628.000000	99	200.197598	32164	0	0.019608	31954	0	0.019608	9954981	0.000000
319859622	1268.000000	65	198.948446	31969	0	0.019608	31894	0	0.019608	9950058	0.000000
319878487	1023.000000	54	197.907251	32022	0	0.019609	32139	0	0.019608	9945104	0.000000
319885206	803.000000	38	197.338195	31932	0	0.019608	32111	0	0.019608	9940054	0.000000
319881762	644.000000	37	197.052286	31984	0	0.019608	31858	0	0.019608	9935125	0.000000
319888217	517.000000	29	196.809299	31797	0	0.019608	31938	0	0.019608	9930167	0.000000
319866023	410.000000	11	196.639554	32153	0	0.019608	32041	0	0.019608	9925258	0.000000
319861597	305.000000	10	196.421537	31881	0	0.019608	31985	0	0.019608	9920302	0.000000
319868431	255.000000	11	196.308928	32096	0	0.019608	32110	0	0.019608	9915374	0.000000
319875286	212.000000	7	196.215658	32040	0	0.019608	32198	0	0.019608	9910390	0.000000
319862627	156.000000	6	196.186814	32157	0	0.019608	32197	0	0.019608	9905413	0.000000
319865987	106.000000	5	196.120414	31935	0	0.019608	31843	0	0.019608	9900525	0.000000
319893727	71.000000	3	196.111232	32022	0	0.019608	32056	0	0.019608	9895530	0.000000
319895416	65.000000	4	196.109056	31952	0	0.019608	32025	0	0.019608	9890537	0.000000
319877633	60.000000	3	196.119107	31908	0	0.019608	32161	0	0.019608	9885458	0.000000
319863316	54.000000	3	196.114834	32128	0	0.019608	32028	0	0.019608	9880523	0.000000
319864642	42.000000	4	196.096461	31877	0	0.019608	32115	0	0.019608	9875513	0.000000
319868925	25.000000	3	196.087284	31932	0	0.019608	31963	0	0.019608	9870501	0.000000
319890284	17.000000	0	196.093828	31864	0	0.019608	32016	0	0.019608	9865626	0.000000
319849842	5.000000	1	196.078439	31699	0	0.019608	31588	0	0.019608	9860752	0.000000
319885105	6.000000	0	196.078431	31969	0	0.019608	32162	0	0.019608	9855925	0.000000
319854339	4.000000	0	196.078431	31968	0	0.019608	31998	0	0.019608	9851040	0.000000
319864855	3.000000	1	196.078432	32101	0	0.019608	32111	0	0.019608	9846071	0.000000
319871356	4.000000	0	196.078431	32088	0	0.019608	31894	0	0.019608	9841213	0.000000
319870359	7.000000	0	196.102827	32011	0	0.019608	32086	0	0.019608	9836260	0.000000
319888958	5.000000	0	196.085324	31981	0	0.019608	31912	0	0.019608	9831278	0.000000
319887910	6.000000	0	196.080203	31830	0	0.019608	31991	0	0.019608	9826427	0.000000
319880739	3.000000	1	196.078431	31720	0	0.019608	32025	0	0.019608	9821513	0.000000
319871765	1.000000	0	196.078431	32122	0	0.019608	31983	0	0.019608	9816550	0.000000
319894266	4.000000	0	196.078431	32334	0	0.019608	32060	0	0.019608	9811667	0.000000
319889429	6.000000	0	196.087100	32212	0	0.019608	31953	0	0.019608	9806791	0.000000
319852562	6.000000	0	196.078712	31696	0	0.019608	32044	0	0.019608	9801769	-1.#IND00
319877791	7.000000	0	196.080874	32149	0	0.019608	32013	0	0.019608	9796821	-1.#IND00
319858458	2.000000	0	196.078431	32007	0	0.019608	31764	0	0.019608	9791992	-1.#IND00
319871197	0.000000	0	196.078431	32089	0	0.019608	32087	0	0.019608	9787155	-1.#IND00
npatches	nstrain	runtime	dt	init_x	init_y	init_y_blood	init_z	init_S	beta0	beta1	beta2	beta3	mean_beta	B	d	delta	delta_blood	b[0]	mut	m	CTL	c	g	epsilon	k	het	lambda	rho	omega	x_max	patch.dyna	DELTA	A	VA
10000	1	100.000000	0.000100	21900	9499	5000000	0.001000	10000000	0.953054	1.421961	0.542850	1.274094	1	8000000000.000000	0.010000	1.000000	1.000000	800000	0.000050	0.048000	0	0.500000	0.000000	25.000000	11.000000	0.500000	0.000000	0.000000	0.000000	31987	0	10.000000	7.000000	1.000000
sus	inf	inf_blood	z	x[0]	y[0][0]	z[0]	x[1]	y[1][0]	z[1]	S[0]	synchrony
219000000	94990000.000000	5000000	10.000000	21900	9499	0.001000	21900	9499	0.001000	10000000	0.000000
319433060	9441333.000000	494856	3940.834452	31899	954	0.394083	31973	953	0.394083	9995000	0.000000
319860318	38105.000000	2052	5828.319994	32252	4	0.632498	31860	7	0.632498	9989949	0.000000
319871740	8751.000000	449	290.362355	31969	0	0.019904	32089	0	0.020616	9985017	0.000000
319873955	5764.000000	309	239.893427	32108	0	0.019739	31938	0	0.019653	9980038	0.000000
319878980	4041.000000	192	218.714760	32266	0	0.019608	32097	0	0.019628	9975085	0.000000
319876767	2903.000000	157	208.626769	32177	0	0.020041	32140	0	0.019612	9970010	0.000000
319879334	2184.000000	123	203.328103	32135	1	0.019608	32039	0	0.019608	9965032	0.000000
319864723	1567.000000	87	200.062734	31739	0	0.019608	31724	0	0.019608	9960023	0.000000
319878493	1124.000000	47	198.273203	32035	0	0.019608	31916	0	0.019608	9954993	0.000000
319875508	801.000000	40	197.386302	32014	0	0.019608	32180	0	0.019608	9949960	0.000000
319905213	592.000000	31	196.820620	31914	0	0.019608	31847	0	0.019608	9945030	0.000000
319866725	430.000000	22	196.545122	31877	0	0.019608	32063	0	0.019608	9940083	0.000000
319871476	379.000000	19	196.532745	31963	0	0.019608	31932	0	0.019608	9935167	0.000000
319887850	313.000000	16	196.322885	31888	0	0.019608	32106	0	0.019608	9930097	0.000000
319880456	219.000000	10	196.269207	32006	0	0.019608	31968	0	0.019608	9925088	0.000000
319851798	171.000000	9	196.211888	31881	0	0.019608	31860	0	0.019608	9920078	0.000000
319885235	132.000000	7	196.129078	32192	0	0.019608	32054	0	0.019608	9915133	0.000000
319881146	114.000000	4	196.175670	31899	0	0.019608	31857	0	0.019608	9910169	0.000000
319859499	88.000000	7	196.128778	31909	0	0.019608	31911	0	0.019608	9905144	0.000000
319874562	83.000000	7	196.131516	32099	0	0.019608	32017	0	0.019608	9900334	0.000000
319873400	79.000000	6	196.129373	31921	0	0.019608	32013	0	0.019608	9895363	0.000000
319870121	78.000000	4	196.141558	31988	0	0.019608	32066	0	0.019608	9890486	0.000000
319860786	49.000000	2	196.090745	32125	0	0.019608	31905	0	0.019608	9885374	0.000000
319852003	47.000000	0	196.120754	32167	0	0.019608	32126	0	0.019608	9880511	0.000000
319874109	32.000000	1	196.087784	31815	0	0.019608	32106	0	0.019608	9875514	0.000000
319882483	30.000000	3	196.081709	32184	0	0.019608	32032	0	0.019608	9870595	0.000000
319881086	23.000000	3	196.087980	32225	0	0.019608	31933	0	0.019608	9865731	0.000000
319869215	27.000000	1	196.098254	31922	0	0.019608	31918	0	0.019608	9860763	0.000000
319871975	20.000000	1	196.083526	31848	0	0.019608	32151	0	0.019608	9855773	0.000000
319867132	8.000000	0	196.078435	31919	0	0.019608	31954	0	0.019608	9850773	0.000000
319886245	1.000000	0	196.078431	32047	0	0.019608	32192	0	0.019608	9845878	0.000000
319889085	0.000000	0	196.078431	31683	0	0.019608	31921	0	0.019608	9840874	0.000000
npatches	nstrain	runtime	dt	init_x	init_y	init_y_blood	init_z	init_S	beta0	beta1	beta2	beta3	mean_beta	B	d	delta	delta_blood	b[0]	mut	m	CTL	c	g	epsilon	k	het	lambda	rho	omega	x_max	patch.dyna	DELTA	A	VA
10000	1	100.000000	0.000100	21900	9499	5000000	0.001000	10000000	0.925167	0.913513	1.181696	0.628164	1	8000000000.000000	0.010000	1.000000	1.000000	800000	0.000050	0.048000	0	0.500000	0.000000	25.000000	12.000000	0.500000	0.000000	0.000000	0.000000	31987	0	10.000000	7.000000	1.000000
sus	inf	inf_blood	z	x[0]	y[0][0]	z[0]	x[1]	y[1][0]	z[1]	S[0]	synchrony
219000000	94990000.000000	5000000	10.000000	21900	9499	0.001000	21900	9499	0.001000	10000000	0.000000
319506401	7755958.000000	407422	3940.834452	32131	767	0.394083	31953	796	0.394083	9995099	0.000000
319851814	21245.000000	1062	3847.700312	31927	2	0.584791	31966	1	0.304722	9990158	0.000000
319865482	7955.000000	397	274.815694	32166	0	0.023175	32077	0	0.020745	9985258	0.000000
319903814	5342.000000	269	232.853014	31776	0	0.019844	31963	1	0.019610	9980431	0.000000
319878643	3588.000000	214	214.884350	32015	2	0.031642	32021	1	0.019885	9975473	0.000000
319864703	2507.000000	133	205.909993	31890	1	0.019609	31821	0	0.019620	9970443	0.000000
319868033	1826.000000	103	201.263041	31904	0	0.019608	31643	0	0.019655	9965420	0.000000
319893251	1285.000000	74	199.089854	32117	0	0.019615	32058	0	0.019608	9960422	0.000000
319891499	855.000000	53	197.382196	32234	0	0.019608	32042	1	0.019878	9955627	0.000000
319868423	655.000000	31	197.004236	31976	0	0.019608	32013	0	0.019608	9950671	0.000000
319881726	546.000000	25	196.838285	32071	0	0.019608	32055	0	0.019608	9945773	0.000000
319889784	350.000000	13	196.293186	31782	0	0.019608	32083	0	0.019608	9940877	0.000000
319888803	259.000000	10	196.356649	32034	0	0.019608	31714	0	0.019608	9935849	0.000000
319888739	200.000000	11	196.210495	31827	0	0.019608	31931	0	0.019608	9931042	0.000000
319854424	141.000000	5	196.247820	32029	0	0.019608	31907	0	0.019608	9925960	0.000000
319888495	112.000000	4	196.188046	32004	0	0.019608	32066	0	0.019608	9921092	0.000000
319859282	80.000000	3	196.116566	32218	0	0.019608	32058	0	0.019608	9916094	0.000000
319852510	71.000000	7	196.145144	31986	0	0.019608	32018	0	0.019608	9911128	0.000000
319891679	71.000000	2	196.127260	32065	0	0.019608	32078	0	0.019608	9906089	0.000000
319866459	58.000000	0	196.096126	31820	0	0.019608	31813	0	0.019608	9901134	0.000000
319870323	27.000000	2	196.078527	31951	0	0.019608	31956	0	0.019608	9896321	0.000000
319865227	20.000000	1	196.085620	31891	0	0.019608	32107	0	0.019608	9891307	0.000000
319849412	17.000000	3	196.085024	31961	0	0.019608	32108	0	0.019608	9886385	0.000000
319872479	14.000000	0	196.092715	31804	0	0.019608	31908	0	0.019608	9881416	0.000000
319864272	7.000000	0	196.079461	32019	0	0.019608	32058	0	0.019608	9876521	0.000000
319874523	4.000000	0	196.078727	31997	0	0.019608	32079	0	0.019608	9871601	0.000000
319872647	4.000000	0	196.081464	32108	0	0.019608	31910	0	0.019608	9866789	0.000000
319895175	7.000000	0	196.084309	31792	0	0.019608	32106	0	0.019608	9861901	0.000000
319896271	8.000000	1	196.084663	32049	0	0.019608	31999	0	0.019608	9856967	0.000000
319875625	1.000000	1	196.078431	31887	0	0.019608	32053	0	0.019608	9852069	0.000000
319869626	6.000000	0	196.087508	31721	0	0.019608	31904	0	0.019608	9846949	0.000000
319865180	4.000000	0	196.088547	32090	0	0.019608	32106	0	0.019608	9841982	0.000000
319857494	1.000000	0	196.078431	31887	0	0.019608	31920	0	0.019608	9837213	0.000000
319840502	0.000000	0	196.078431	32067	0	0.019608	31912	0	0.019608	9832261	0.000000
npatches	nstrain	runtime	dt	init_x	init_y	init_y_blood	init_z	init_S	beta0	beta1	beta2	beta3	mean_beta	B	d	delta	delta_blood	b[0]	mut	m	CTL	c	g	epsilon	k	het	lambda	rho	omega	x_max	patch.dyna	DELTA	A	VA
10000	1	100.000000	0.000100	21900	9499	5000000	0.001000	10000000	0.584776	0.887757	0.772834	0.734690	1	8000000000.000000	0.010000	1.000000	1.000000	800000	0.000050	0.048000	0	0.500000	0.000000	25.000000	13.000000	0.500000	0.000000	0.000000	0.000000	31987	0	10.000000	7.000000	1.000000
sus	inf	inf_blood	z	x[0]	y[0][0]	z[0]	x[1]	y[1][0]	z[1]	S[0]	synchrony
219000000	94990000.000000	5000000	10.000000	21900	9499	0.001000	21900	9499	0.001000	10000000	0.000000
319567665	6324425.000000	332998	3940.834452	32146	589	0.394083	31898	657	0.394083	9995013	0.000000
319872586	14640.000000	726	1861.342478	32024	1	0.055232	31945	2	0.139519	9989967	0.000000
319853518	7099.000000	378	260.293923	32143	1	0.021177	32165	1	0.019608	9984988	0.000000
319856861	4628.000000	276	225.803846	31914	0	0.019629	32113	1	0.019608	9980054	0.000000
319887090	3199.000000	169	210.926236	31848	0	0.019608	32235	0	0.019608	9975074	0.000000
319874701	2254.000000	113	203.931089	31886	0	0.019608	32082	0	0.019608	9970088	0.000000
319837795	1612.000000	89	200.432068	32206	0	0.019630	32176	0	0.019608	9965174	0.000000
319856944	1189.000000	62	198.555811	31933	0	0.019608	32081	1	0.019669	9960084	0.000000
319851654	938.000000	38	197.675728	32094	0	0.019614	31872	0	0.019608	9955152	0.000000
319868321	637.000000	35	197.079442	31949	0	0.019608	32060	0	0.019608	9950208	0.000000
319869747	513.000000	34	196.768477	32129	0	0.019608	31956	0	0.019608	9945132	0.000000
319862000	377.000000	15	196.460437	31857	0	0.019608	31744	1	0.019608	9940172	0.000000
319883873	269.000000	19	196.265064	32196	0	0.019608	31836	0	0.019608	9935237	0.000000
319866629	212.000000	11	196.192544	31831	0	0.019608	32022	0	0.019608	9930426	0.000000
319878913	177.000000	11	196.239352	32148	0	0.019608	31868	0	0.019608	9925446	0.000000
319875498	126.000000	5	196.152785	32340	0	0.019608	32183	0	0.019608	9920539	0.000000
319875076	94.000000	7	196.157493	32073	0	0.019608	31992	0	0.019608	9915650	0.000000
319852514	61.000000	3	196.118125	31701	0	0.019608	31858	0	0.019608	9910732	0.000000
319847014	50.000000	5	196.152459	31981	0	0.019608	32133	0	0.019608	9905703	0.000000
319900249	37.000000	1	196.121956	32114	0	0.019608	32134	0	0.019608	9900835	0.000000
319893505	31.000000	2	196.101890	32037	0	0.019608	31847	0	0.019608	9895876	0.000000
319880496	19.000000	2	196.083218	32257	0	0.019608	32115	0	0.019608	9890900	0.000000
319861978	8.000000	0	196.079751	31802	0	0.019608	32054	0	0.019608	9885958	0.000000
319868371	4.000000	1	196.078450	31861	0	0.019608	32085	0	0.019608	9881052	0.000000
319885965	3.000000	0	196.078675	31939	0	0.019608	31898	0	0.019608	9876131	0.000000
319871051	4.000000	0	196.078842	31996	0	0.019608	32272	0	0.019608	9871146	0.000000
319882394	4.000000	0	196.101357	31985	0	0.019608	31880	0	0.019608	9866215	0.000000
319878242	1.000000	0	196.078431	31887	0	0.019608	31752	0	0.019608	9861210	0.000000
319868339	0.000000	0	196.078431	31906	0	0.019608	31966	0	0.019608	9856274	0.000000
npatches	nstrain	runtime	dt	init_x	init_y	init_y_blood	init_z	init_S	beta0	beta1	beta2	beta3	mean_beta	B	d	delta	delta_blood	b[0]	mut	m	CTL	c	g	epsilon	k	het	lambda	rho	omega	x_max	patch.dyna	DELTA	A	VA
10000	1	100.000000	0.000100	21900	9499	5000000	0.001000	10000000	1.191153	1.146842	0.800253	0.970602	1	8000000000.000000	0.010000	1.000000	1.000000	800000	0.000050	0.048000	0	0.500000	0.000000	25.000000	14.000000	0.500000	0.000000	0.000000	0.000000	31987	0	10.000000	7.000000	1.000000
sus	inf	inf_blood	z	x[0]	y[0][0]	z[0]	x[1]	y[1][0]	z[1]	S[0]	synchrony
219000000	94990000.000000	5000000	10.000000	21900	9499	0.001000	21900	9499	0.001000	10000000	0.000000
319641697	5181826.000000	273069	3940.834452	31853	460	0.394083	31985	529	0.394083	9994986	0.000000
319879959	11991.000000	588	886.995651	31971	3	0.112993	31902	1	0.028523	9989928	0.000000
319870020	6585.000000	322	251.926667	32148	0	0.021225	32162	1	0.019816	9984892	0.000000
319885234	4060.000000	224	220.108947	31990	1	0.019608	32003	1	0.019609	9979957	0.000000
319882090	2772.000000	147	208.079791	32087	0	0.019613	31971	0	0.019608	9974713	0.000000
319885330	1877.000000	100	201.410804	31815	0	0.021997	31923	0	0.019608	9969782	0.000000
319861596	1333.000000	75	199.125839	32019	0	0.019608	31917	0	0.019608	9964751	0.000000
319879212	1009.000000	58	198.093223	31820	0	0.019608	31948	0	0.019608	9959700	0.000000
319873779	718.000000	33	197.222555	31855	0	0.019608	32022	0	0.019608	9954655	0.000000
319883422	516.000000	31	196.758903	31871	0	0.019608	31971	0	0.019608	9949697	0.000000
319875943	384.000000	15	196.398050	32018	0	0.019608	32005	0	0.019608	9944696	0.000000
319855255	273.000000	11	196.281676	31866	0	0.019608	31850	0	0.019608	9939823	0.000000
319868745	196.000000	13	196.280184	32212	0	0.019608	32089	0	0.019608	9934854	0.000000
319859820	120.000000	9	196.110846	31813	0	0.019608	32016	0	0.019608	9929889	0.000000
319852730	89.000000	6	196.104408	31950	0	0.019608	32011	0	0.019608	9925009	0.000000
319882735	68.000000	1	196.106539	31822	0	0.019608	32079	0	0.019608	9920039	0.000000
319878893	30.000000	2	196.079207	32066	0	0.019608	32005	0	0.019608	9915101	0.000000
319863331	22.000000	2	196.080946	32011	0	0.019608	32107	0	0.019608	9910089	0.000000
319880558	10.000000	2	196.120549	31908	0	0.019608	31848	0	0.019608	9905203	0.000000
319868365	9.000000	0	196.087138	32250	0	0.019608	31886	0	0.019608	9900238	0.000000
319903777	7.000000	0	196.078669	31839	0	0.019608	32139	0	0.019608	9895353	0.000000
319871284	5.000000	0	196.078519	31920	0	0.019608	32155	0	0.019608	9890321	0.000000
319868129	1.000000	0	196.078431	32091	0	0.019608	32092	0	0.019608	9885419	0.000000
319869592	3.000000	0	196.078452	32095	0	0.019608	32097	0	0.019608	9880423	0.000000
319864019	5.000000	0	196.078611	31933	0	0.019608	31949	0	0.019608	9875633	0.000000
319862562	1.000000	0	196.078431	31910	0	0.019608	32043	0	0.019608	9870681	0.000000
319864596	1.000000	0	196.078431	31951	0	0.019608	31917	0	0.019608	9865767	0.000000
319872730	1.000000	0	196.078431	31952	0	0.019608	31997	0	0.019608	9860891	0.000000
319856004	0.000000	0	196.078431	31878	0	0.019608	31950	0	0.019608	9856023	0.000000
npatches	nstrain	runtime	dt	init_x	init_y	init_y_blood	init_z	init_S	beta0	beta1	beta2	beta3	mean_beta	B	d	delta	delta_blood	b[0]	mut	m	CTL	c	g	epsilon	k	het	lambda	rho	omega	x_max	patch.dyna	DELTA	A	VA
10000	1	100.000000	0.000100	21900	9499	5000000	0.001000	10000000	1.218026	0.642740	0.890693	0.540571	1	8000000000.000000	0.010000	1.000000	1.000000	800000	0.000050	0.048000	0	0.500000	0.000000	25.000000	15.000000	0.500000	0.000000	0.000000	0.000000	31987	0	10.000000	7.000000	1.000000
sus	inf	inf_blood	z	x[0]	y[0][0]	z[0]	x[1]	y[1][0]	z[1]	S[0]	synchrony
219000000	94990000.000000	5000000	10.000000	21900	9499	0.001000	21900	9499	0.001000	10000000	0.000000
319655199	4217515.000000	221065	3940.834452	31758	415	0.394083	32052	447	0.394083	9995093	0.000000
319898270	10560.000000	602	513.442639	32213	0	0.029739	31902	0	0.026715	9990101	0.000000
319853230	5775.000000	279	241.098199	31768	1	0.020510	31792	0	0.019738	9984919	0.000000
319868379	3647.000000	206	215.284497	31971	2	0.045304	31937	1	0.019660	9979990	0.000000
319850306	2500.000000	148	205.625871	32007	1	0.031750	31944	0	0.019640	9975029	0.000000
319876640	1550.000000	99	200.021716	31945	0	0.019608	31963	0	0.019608	9969862	0.000000
319877816	998.000000	56	198.029934	31869	0	0.019608	31989	0	0.019608	9964804	0.000000
319876615	718.000000	37	197.317651	32070	0	0.019608	31782	0	0.019608	9959932	0.000000
319880931	488.000000	23	196.626658	31904	0	0.019608	32006	0	0.019609	9954959	0.000000
319896036	350.000000	17	196.594414	31973	1	0.019946	31756	0	0.019608	9950026	0.000000
319863042	269.000000	6	196.322287	31737	0	0.019608	32025	0	0.019608	9945183	0.000000
319877669	190.000000	13	196.223740	32033	0	0.019608	31874	0	0.019608	9940205	0.000000
319868068	151.000000	6	196.167086	32141	0	0.019608	31960	0	0.019608	9935280	0.000000
319865263	115.000000	8	196.195641	32146	0	0.019608	32214	0	0.019608	9930257	0.000000
319860473	64.000000	6	196.101362	31953	0	0.019608	31824	0	0.019608	9925361	0.000000
319887359	59.000000	3	196.132528	31972	0	0.019608	31888	0	0.019608	9920332	0.000000
319890861	36.000000	2	196.079957	31872	0	0.019608	31858	0	0.019608	9915284	0.000000
319867337	13.000000	1	196.078672	31867	0	0.019608	32029	0	0.019608	9910366	0.000000
319846534	7.000000	1	196.085216	32101	0	0.019608	32082	0	0.019608	9905545	0.000000
319894299	3.000000	0	196.078433	31937	0	0.019608	31852	0	0.019608	9900677	0.000000
319889753	0.000000	0	196.078431	31937	0	0.019608	32043	0	0.019608	9895802	0.000000
npatches	nstrain	runtime	dt	init_x	init_y	init_y_blood	init_z	init_S	beta0	beta1	beta2	beta3	mean_beta	B	d	delta	delta_blood	b[0]	mut	m	CTL	c	g	epsilon	k	het	lambda	rho	omega	x_max	patch.dyna	DELTA	A	VA
10000	1	100.000000	0.000100	21900	9499	5000000	0.001000	10000000	0.555559	1.179751	0.695859	1.407015	1	8000000000.000000	0.010000	1.000000	1.000000	800000	0.000050	0.048000	0	0.500000	0.000000	25.000000	16.000000	0.500000	0.000000	0.000000	0.000000	31987	0	10.000000	7.000000	1.000000
sus	inf	inf_blood	z	x[0]	y[0][0]	z[0]	x[1]	y[1][0]	z[1]	S[0]	synchrony
219000000	94990000.000000	5000000	10.000000	21900	9499	0.001000	21900	9499	0.001000	10000000	0.000000
319692587	3440943.000000	181112	3940.834452	32049	348	0.394083	31568	381	0.394083	9995000	0.000000
319880445	9636.000000	521	379.811183	32030	2	0.036404	32135	0	0.021301	9989967	0.000000
319858684	5513.000000	261	235.986453	31857	2	0.025876	32141	0	0.019623	9984886	0.000000
319849539	3331.000000	175	211.640457	31760	0	0.019608	31709	0	0.019609	9979806	0.000000
319879455	2177.000000	102	203.367682	32056	0	0.019608	31644	0	0.019893	9974787	0.000000
319863883	1485.000000	80	199.632430	32118	0	0.019608	32072	0	0.019608	9969858	0.000000
319850337	971.000000	52	197.746659	32072	1	0.019609	31772	0	0.019608	9964922	0.000000
319875291	690.000000	40	197.122743	31702	0	0.019608	31896	0	0.019608	9959956	0.000000
319880939	517.000000	24	196.620440	32202	0	0.019608	31897	0	0.019608	9954956	0.000000
319889087	401.000000	14	196.526767	31924	0	0.019608	32127	0	0.019608	9949901	0.000000
319887890	282.000000	13	196.446366	32071	0	0.019608	32056	0	0.019608	9944939	0.000000
319870319	188.000000	9	196.147825	31964	0	0.019608	31892	0	0.019608	9940101	0.000000
319846797	130.000000	6	196.251309	32091	0	0.019608	31874	0	0.019608	9935040	0.000000
319860859	90.000000	4	196.135910	31978	0	0.019608	31851	0	0.019608	9930183	0.000000
319859498	62.000000	2	196.125150	32115	0	0.019608	31938	0	0.019608	9925199	0.000000
319875878	37.000000	6	196.090522	31913	0	0.019608	31916	0	0.019608	9920266	0.000000
319875751	30.000000	2	196.087273	31925	0	0.019608	31954	0	0.019608	9915301	0.000000
319886859	18.000000	0	196.079625	32154	0	0.019608	31921	0	0.019608	9910404	0.000000
319899679	11.000000	1	196.079313	31966	0	0.019608	32107	0	0.019608	9905456	0.000000
319861380	7.000000	1	196.082243	31989	0	0.019608	31821	0	0.019608	9900502	0.000000
319865331	4.000000	0	196.078603	32094	0	0.019608	32193	0	0.019608	9895600	0.000000
319888601	1.000000	0	196.078431	32070	0	0.019608	31835	0	0.019608	9890677	0.000000
319870461	2.000000	0	196.078431	31881	0	0.019608	32002	0	0.019608	9885758	0.000000
319858044	1.000000	0	196.078431	32078	0	0.019608	31751	0	0.019608	9880826	0.000000
319876187	1.000000	0	196.078431	31857	0	0.019608	31912	0	0.019608	9876021	0.000000
319847558	1.000000	0	196.078431	32023	0	0.019608	32003	0	0.019608	9870988	0.000000
319870609	0.000000	0	196.078431	31870	0	0.019608	32010	0	0.019608	9866068	0.000000
npatches	nstrain	runtime	dt	init_x	init_y	init_y_blood	init_z	init_S	beta0	beta1	beta2	beta3	mean_beta	B	d	delta	delta_blood	b[0]	mut	m	CTL	c	g	epsilon	k	het	lambda	rho	omega	x_max	patch.dyna	DELTA	A	VA
10000	1	100.000000	0.000100	21900	9499	5000000	0.001000	10000000	1.011792	0.884781	1.409083	0.528012	1	8000000000.000000	0.010000	1.000000	1.000000	800000	0.000050	0.048000	0	0.500000	0.000000	25.000000	17.000000	0.500000	0.000000	0.000000	0.000000	31987	0	10.000000	7.000000	1.000000
sus	inf	inf_blood	z	x[0]	y[0][0]	z[0]	x[1]	y[1][0]	z[1]	S[0]	synchrony
219000000	94990000.000000	5000000	10.000000	21900	9499	0.001000	21900	9499	0.001000	10000000	0.000000
319726459	2798013.000000	147065	3940.834452	31959	293	0.394083	31638	274	0.394083	9995095	0.000000
319862247	8812.000000	453	318.819379	31979	0	0.019775	31824	1	0.021412	9990375	0.000000
319885367	4837.000000	225	228.308547	32226	0	0.021619	32177	0	0.043533	9985239	0.000000
319880034	2968.000000	162	208.662010	31898	2	0.044616	31968	0	0.019608	9980210	0.000000
319893057	1911.000000	79	201.520437	32065	0	0.019608	31793	1	0.019608	9975253	0.000000
319884884	1219.000000	65	198.779966	31969	0	0.019608	31940	0	0.019608	9970244	0.000000
319856237	831.000000	27	197.491136	32170	0	0.019608	31876	0	0.019608	9965183	0.000000
319869369	528.000000	32	196.714762	32131	0	0.019608	32083	0	0.019608	9960194	0.000000
319867506	333.000000	22	196.444140	31910	0	0.019608	32106	0	0.019608	9955170	0.000000
319871191	250.000000	13	196.265364	32189	0	0.019608	32113	0	0.019608	9950209	0.000000
319883433	179.000000	11	196.162033	31851	0	0.019608	32128	0	0.019608	9945165	0.000000
319876072	107.000000	5	196.097213	31966	0	0.019608	31917	0	0.019608	9940116	0.000000
319868157	69.000000	5	196.111053	32117	0	0.019608	32107	0	0.019608	9935063	0.000000
319869395	40.000000	3	196.138780	32279	0	0.019608	31834	0	0.019608	9930083	0.000000
319865958	31.000000	3	196.089317	31989	0	0.019608	32076	0	0.019608	9925142	0.000000
319874230	16.000000	0	196.079691	32085	0	0.019608	32105	0	0.019608	9920089	0.000000
319877629	9.000000	0	196.079831	32044	0	0.019608	31882	0	0.019608	9915140	0.000000
319887955	3.000000	0	196.084701	31990	0	0.019608	32021	0	0.019608	9910142	0.000000
319860786	0.000000	0	196.078431	31909	0	0.019608	31870	0	0.019608	9905179	0.000000
npatches	nstrain	runtime	dt	init_x	init_y	init_y_blood	init_z	init_S	beta0	beta1	beta2	beta3	mean_beta	B	d	delta	delta_blood	b[0]	mut	m	CTL	c	g	epsilon	k	het	lambda	rho	omega	x_max	patch.dyna	DELTA	A	VA
10000	1	100.000000	0.000100	21900	9499	5000000	0.001000	10000000	1.244601	1.474581	0.968539	1.488117	1	8000000000.000000	0.010000	1.000000	1.000000	800000	0.000050	0.048000	0	0.500000	0.000000	25.000000	18.000000	0.500000	0.000000	0.000000	0.000000	31987	0	10.000000	7.000000	1.000000
sus	inf	inf_blood	z	x[0]	y[0][0]	z[0]	x[1]	y[1][0]	z[1]	S[0]	synchrony
219000000	94990000.000000	5000000	10.000000	21900	9499	0.001000	21900	9499	0.001000	10000000	0.000000
319753987	2295633.000000	121469	3940.834452	31760	236	0.394083	31840	250	0.394083	9994878	0.000000
319841034	8284.000000	440	295.285723	31956	1	0.040885	32169	0	0.022767	9989803	0.000000
319868100	4725.000000	228	226.252675	32142	0	0.019613	31925	0	0.019730	9984846	0.000000
319861316	2878.000000	123	207.914353	31979	2	0.020978	32070	0	0.019608	9979967	0.000000
319883694	1844.000000	104	202.029736	31934	0	0.019608	32215	0	0.021493	9974928	0.000000
319879042	1244.000000	63	199.050025	31981	0	0.019608	31904	0	0.019608	9969985	0.000000
319879576	826.000000	46	197.626487	31962	0	0.020139	31998	0	0.019608	9964992	0.000000
319861105	546.000000	22	196.561050	32083	0	0.019608	32069	0	0.019608	9959934	0.000000
319852149	364.000000	17	196.475373	31914	0	0.019608	31992	0	0.019608	9954919	0.000000
319887037	206.000000	16	196.268854	31882	0	0.019608	32350	0	0.019608	9949856	0.000000
319867986	128.000000	12	196.153667	31974	0	0.019608	31810	0	0.019608	9944952	0.000000
319886701	90.000000	1	196.112135	32089	0	0.019608	31870	0	0.019608	9940046	0.000000
319857959	61.000000	4	196.101499	32073	0	0.019608	32305	0	0.019608	9935068	0.000000
319858830	38.000000	4	196.122972	31944	0	0.019608	31887	0	0.019608	9930009	0.000000
319876791	28.000000	0	196.082235	31850	0	0.019608	32089	0	0.019608	9924930	0.000000
319881719	14.000000	1	196.087542	31959	0	0.019608	32073	0	0.019608	9919968	0.000000
319863020	6.000000	0	196.078431	31908	0	0.019608	31859	0	0.019608	9914884	0.000000
319864972	0.000000	0	196.078431	32088	0	0.019608	31944	0	0.019608	9909900	0.000000
npatches	nstrain	runtime	dt	init_x	init_y	init_y_blood	init_z	init_S	beta0	beta1	beta2	beta3	mean_beta	B	d	delta	delta_blood	b[0]	mut	m	CTL	c	g	epsilon	k	het	lambda	rho	omega	x_max	patch.dyna	DELTA	A	VA
10000	1	100.000000	0.000100	21900	9499	5000000	0.001000	10000000	0.812193	0.971868	1.428479	0.987725	1	8000000000.000000	0.010000	1.000000	1.000000	800000	0.000050	0.048000	0	0.500000	0.000000	25.000000	19.000000	0.500000	0.000000	0.000000	0.000000	31987	0	10.000000	7.000000	1.000000
sus	inf	inf_blood	z	x[0]	y[0][0]	z[0]	x[1]	y[1][0]	z[1]	S[0]	synchrony
219000000	94990000.000000	5000000	10.000000	21900	9499	0.001000	21900	9499	0.001000	10000000	0.000000
319741412	1878696.000000	99181	3940.834452	32074	187	0.394083	32029	190	0.394083	9994932	0.000000
319869888	7847.000000	406	278.393344	32130	0	0.019677	31867	0	0.022233	9989984	0.000000
319881868	4418.000000	239	223.544608	32002	0	0.024091	32005	1	0.019748	9984976	0.000000
319885587	2679.000000	133	206.530714	31844	0	0.019608	32212	0	0.019608	9979984	0.000000
319872311	1707.000000	79	200.715276	32169	0	0.019608	31918	0	0.019608	9975050	0.000000
319876640	1066.000000	74	198.361542	31788	0	0.019608	31956	0	0.019608	9970016	0.000000
319863345	684.000000	36	197.271638	31923	0	0.019608	32142	0	0.019608	9965101	0.000000
319896393	423.000000	24	196.536609	32040	0	0.019608	31962	0	0.019608	9960046	0.000000
319869639	291.000000	16	196.282115	32083	0	0.019608	32074	0	0.019608	9954981	0.000000
319867971	149.000000	12	196.244376	32033	0	0.019608	31896	0	0.019608	9950088	0.000000
319853894	93.000000	6	196.168261	32012	0	0.019608	31838	0	0.019608	9945162	0.000000
319880916	77.000000	2	196.145698	32127	0	0.019608	31832	0	0.019608	9940231	0.000000
319876533	64.000000	6	196.147847	31989	0	0.019608	31902	0	0.019608	9935209	0.000000
319867343	33.000000	2	196.109466	32061	0	0.019608	32016	0	0.019608	9930157	0.000000
319866257	19.000000	0	196.082857	31773	0	0.019608	32015	0	0.019608	9925212	0.000000
319858373	9.000000	0	196.079919	32068	0	0.019608	32117	0	0.019608	9920259	0.000000
319873742	5.000000	0	196.079521	32148	0	0.019608	31800	0	0.019608	9915348	0.000000
319885149	7.000000	1	196.079011	32185	0	0.019608	31885	0	0.019608	9910471	0.000000
319861098	10.000000	0	196.078470	32059	0	0.019608	32090	0	0.019608	9905566	0.000000
319867559	3.000000	0	196.082204	31862	0	0.019608	31993	0	0.019608	9900639	0.000000
319856151	2.000000	0	196.078431	31977	0	0.019608	31841	0	0.019608	9895688	0.000000
319890023	5.000000	0	196.079004	31941	0	0.019608	32011	0	0.019608	9890782	0.000000
319849028	5.000000	0	196.078677	32093	0	0.019608	31829	0	0.019608	9885911	0.000000
319864700	0.000000	1	196.078431	31998	0	0.019608	32040	0	0.019608	9880913	0.000000
npatches	nstrain	runtime	dt	init_x	init_y	init_y_blood	init_z	init_S	beta0	beta1	beta2	beta3	mean_beta	B	d	delta	delta_blood	b[0]	mut	m	CTL	c	g	epsilon	k	het	lambda	rho	omega	x_max	patch.dyna	DELTA	A	VA
10000	1	100.000000	0.000100	21900	9499	5000000	0.001000	10000000	1.341611	0.634380	0.715380	1.109879	1	8000000000.000000	0.010000	1.000000	1.000000	800000	0.000050	0.048000	0	0.500000	0.000000	25.000000	20.000000	0.500000	0.000000	0.000000	0.000000	31987	0	10.000000	7.000000	1.000000
sus	inf	inf_blood	z	x[0]	y[0][0]	z[0]	x[1]	y[1][0]	z[1]	S[0]	synchrony
219000000	94990000.000000	5000000	10.000000	21900	9499	0.001000	21900	9499	0.001000	10000000	0.000000
319805310	1532440.000000	81388	3940.834452	31960	158	0.394083	32054	152	0.394083	9995214	0.000000
319889655	7515.000000	402	271.183013	32038	1	0.056109	31903	0	0.022959	9990222	0.000000
319877015	3960.000000	211	218.595613	32141	1	0.021264	32048	1	0.019608	9985175	0.000000
319868693	2261.000000	121	204.326558	31992	1	0.019732	31931	0	0.019608	9980142	0.000000
319852771	1396.000000	73	199.269358	31856	0	0.019608	31862	0	0.019608	9975146	0.000000
319881451	887.000000	51	197.539461	31923	0	0.019608	32029	0	0.019608	9970270	0.000000
319861599	602.000000	47	196.865053	32107	0	0.019608	32103	0	0.019608	9965386	0.000000
319860474	376.000000	19	196.421258	32077	0	0.019608	31953	0	0.019608	9960274	0.000000
319870948	256.000000	9	196.350697	31973	0	0.019608	32074	0	0.019608	9955246	0.000000
319882758	154.000000	13	196.192280	32236	0	0.019608	31987	0	0.019608	9950105	0.000000
319864463	100.000000	6	196.156210	32138	0	0.019608	31934	0	0.019608	9945251	0.000000
319896907	75.000000	1	196.150898	32063	0	0.019608	31690	0	0.019608	9940279	0.000000
319868669	46.000000	1	196.091961	31939	0	0.019608	31841	0	0.019608	9935312	0.000000
319846953	22.000000	2	196.081156	32362	0	0.019608	32004	0	0.019608	9930337	0.000000
319862494	8.000000	0	196.081080	32005	0	0.019608	32077	0	0.019608	9925427	0.000000
319864848	0.000000	0	196.078443	32022	0	0.019608	31943	0	0.019608	9920525	0.000000
