# Supplementary material for: Large Variations in HIV-1 Viral Load Explained by Shifting-Mosaic Metapopulation Dynamics
Source: PLoS Biol. 2016 Oct 5;14(10):e1002567. doi: 10.1371/journal.pbio.1002567 (PMC5051940; doi:10.1371/journal.pbio.1002567)
Supplement: S1 Data — Each file gives the output from the simulations indicated by the filename: low migration (ms1, db432); high migration (ms1, db1); very high migration (ms10, db1); number of patches (np); reservoir (storage); no reservoir (nostorage); CTL immigration model (CTLimmig); CTL proliferation model (CTLprolif); β¯ (beta1, beta2, …). Within each file, there are 21 simulations for (k = 0,1,..,20), and data is output each day. For measures of synchrony, the final entry should be used. See Methods and S1 Simulation Code for further details. (ZIP) [file pbio.1002567.s002.zip › S1_Data/ms10_np10000_nostorage_noPD_CTLimmig_db1_beta10.tsv]

npatches	nstrain	runtime	dt	init_x	init_y	init_y_blood	init_z	init_S	beta0	beta1	beta2	beta3	mean_beta	B	d	delta	delta_blood	b[0]	mut	m	CTL	c	g	epsilon	k	het	lambda	rho	omega	x_max	patch.dyna	DELTA	A	VA
10000	1	100.000000	0.000100	21900	9499	5000000	0.001000	10000000	10.969581	14.614355	8.631291	6.620254	10	8000000000.000000	0.010000	1.000000	1.000000	800000	0.000050	0.048000	0	0.500000	0.000000	25.000000	0.000000	0.500000	0.000000	0.000000	0.000000	31987	0	10.000000	7.000000	1.000000
sus	inf	inf_blood	z	x[0]	y[0][0]	z[0]	x[1]	y[1][0]	z[1]	S[0]	synchrony
219000000	94990000.000000	5000000	10.000000	21900	9499	0.001000	21900	9499	0.001000	10000000	0.000000
74004045	2886097065.000000	149684074	3940.834452	6527	289607	0.394083	5097	290236	0.394083	9994979	0.000000
46857096	5060699854.000000	262874442	6324.976263	4097	507010	0.632498	3054	507008	0.632498	9989935	0.000000
40271229	6035083433.000000	313568180	7771.013291	3436	604233	0.777101	2630	604511	0.777101	9984948	0.000000
38016921	6445717163.000000	335010786	8648.068121	3309	645773	0.864807	2472	645762	0.864807	9979945	0.000000
37154794	6616072305.000000	343888698	9180.022116	3141	661799	0.918002	2436	664057	0.918002	9974905	0.000000
36810810	6686323622.000000	347526708	9502.664490	3149	669627	0.950266	2393	669743	0.950266	9969847	0.000000
36671434	6715004314.000000	349025368	9698.354536	3040	670990	0.969835	2388	672528	0.969835	9964892	0.000000
36611881	6726936676.000000	349625134	9817.045065	3146	673482	0.981705	2469	673264	0.981705	9960047	0.000000
36588204	6731731448.000000	349885470	9889.033609	3145	673565	0.988903	2431	675101	0.988903	9955087	0.000000
36588292	6733821420.000000	349984688	9932.696323	3103	673507	0.993270	2393	674726	0.993270	9950178	0.000000
36567074	6734657580.000000	350035233	9959.178767	3135	673825	0.995918	2326	675589	0.995918	9945116	0.000000
36571327	6735093467.000000	350040975	9975.240980	3093	675262	0.997524	2373	675357	0.997524	9940077	0.000000
36577371	6735115426.000000	350066425	9984.983083	3104	672722	0.998498	2428	673941	0.998498	9935024	0.000000
36578499	6735098903.000000	350070125	9990.891893	3009	673758	0.999089	2383	673371	0.999089	9930117	0.000000
36571603	6735232803.000000	350055508	9994.475723	3123	674327	0.999448	2381	674725	0.999448	9925055	0.000000
36571109	6735135318.000000	350051356	9996.649399	3095	674000	0.999665	2402	674621	0.999665	9919996	0.000000
36583061	6735101114.000000	350066207	9997.967783	3082	674427	0.999797	2501	673611	0.999797	9915075	0.000000
36580198	6735108745.000000	350072281	9998.767413	3149	673086	0.999877	2378	675780	0.999877	9910086	0.000000
36577836	6735090407.000000	350063969	9999.252408	3114	674175	0.999925	2360	674105	0.999925	9905006	0.000000
36579752	6735231232.000000	350048861	9999.546568	3147	674560	0.999955	2471	673701	0.999955	9899987	0.000000
36574741	6735304462.000000	350038852	9999.724983	3068	673917	0.999972	2439	675549	0.999972	9895079	0.000000
36580602	6735203237.000000	350020783	9999.833196	3106	674848	0.999983	2405	675313	0.999983	9890077	0.000000
36580684	6735153136.000000	350058672	9999.898829	3122	674084	0.999990	2401	674933	0.999990	9885229	0.000000
36569671	6735130245.000000	350054619	9999.938638	3124	673829	0.999994	2412	674948	0.999994	9880334	0.000000
36575524	6735110305.000000	350051545	9999.962782	3089	675027	0.999996	2367	675617	0.999996	9875329	0.000000
36586210	6735167850.000000	350094269	9999.977427	3143	674552	0.999998	2387	675352	0.999998	9870400	0.000000
36577680	6735017172.000000	350050039	9999.986309	3093	673360	0.999999	2428	674203	0.999999	9865483	0.000000
36570692	6735058914.000000	350059070	9999.991696	3056	674634	0.999999	2401	675654	0.999999	9860577	0.000000
36577621	6735114867.000000	350071859	9999.994963	3149	673646	0.999999	2384	674477	0.999999	9855645	0.000000
36574006	6735138558.000000	350064615	9999.996945	3123	673413	1.000000	2367	673920	1.000000	9850740	0.000000
36576373	6735148959.000000	350102847	9999.998147	3086	673907	1.000000	2380	674354	1.000000	9845761	0.000000
36580916	6735210839.000000	350091260	9999.998876	3072	675475	1.000000	2341	673182	1.000000	9840813	0.000000
36577966	6735177776.000000	350057353	9999.999318	3087	674976	1.000000	2455	673976	1.000000	9835936	0.000000
36570276	6735213442.000000	350050147	9999.999587	3115	675298	1.000000	2432	675661	1.000000	9831095	0.000000
36571129	6735218392.000000	350082804	9999.999749	3120	673853	1.000000	2372	676335	1.000000	9826131	0.000000
36578962	6735143036.000000	350056525	9999.999848	3133	674432	1.000000	2416	675175	1.000000	9821213	0.000000
36573240	6735085668.000000	350063355	9999.999908	3135	672776	1.000000	2461	674191	1.000000	9816218	0.000000
36582091	6735256265.000000	350039601	9999.999944	3096	674210	1.000000	2403	673723	1.000000	9811423	0.000000
36572764	6735256152.000000	350112259	9999.999966	3137	673197	1.000000	2389	674338	1.000000	9806485	0.000000
36577647	6735218951.000000	350049222	9999.999979	3149	674093	1.000000	2413	673420	1.000000	9801573	-1.#IND00
36582330	6735255848.000000	350052216	9999.999988	3173	672960	1.000000	2418	674895	1.000000	9796685	0.032000
36583582	6735127868.000000	350050963	9999.999992	3080	674292	1.000000	2328	673959	1.000000	9791864	0.026867
36572553	6735101803.000000	350056467	9999.999995	3085	676035	1.000000	2376	673374	1.000000	9786900	0.010538
36574988	6735139487.000000	350047069	9999.999997	3187	671547	1.000000	2322	675464	1.000000	9781988	0.007235
36578544	6735218455.000000	350083258	9999.999998	3125	672906	1.000000	2346	674750	1.000000	9777119	0.006169
36577571	6735233620.000000	350059266	9999.999999	3113	672353	1.000000	2393	675153	1.000000	9772302	0.008591
36577082	6735173576.000000	350090826	9999.999999	3103	673375	1.000000	2387	675306	1.000000	9767473	0.003919
36585124	6735093325.000000	350048858	10000.000000	3121	674222	1.000000	2419	674704	1.000000	9762563	0.001998
36575030	6735101840.000000	350038074	10000.000000	3119	674055	1.000000	2410	674390	1.000000	9757862	0.000215
36576186	6735058710.000000	350070361	10000.000000	3126	674107	1.000000	2421	674266	1.000000	9753067	-0.000773
36578758	6735018289.000000	350016387	10000.000000	3149	673664	1.000000	2416	674430	1.000000	9748269	0.000339
36575658	6735085427.000000	350046606	10000.000000	3097	674232	1.000000	2413	677169	1.000000	9743416	-0.000411
36583396	6735113438.000000	350047473	10000.000000	3116	673790	1.000000	2364	673637	1.000000	9738402	-0.001282
36580259	6735080492.000000	350027827	10000.000000	3059	675513	1.000000	2377	675344	1.000000	9733507	-0.000269
36572646	6735093777.000000	350042252	10000.000000	3143	674165	1.000000	2374	674871	1.000000	9728725	0.000384
36579712	6735144365.000000	350086291	10000.000000	3168	672446	1.000000	2404	674291	1.000000	9723825	-0.000399
36582025	6735167614.000000	350030959	10000.000000	3047	673211	1.000000	2421	674735	1.000000	9718889	0.000121
36577420	6735204222.000000	350079088	10000.000000	3131	673341	1.000000	2382	675377	1.000000	9713976	0.001005
36579922	6735106571.000000	350053689	10000.000000	3102	674627	1.000000	2349	673822	1.000000	9709126	0.003993
36578433	6735111166.000000	350068147	10000.000000	3055	673077	1.000000	2452	674222	1.000000	9704458	0.003568
36574664	6735022548.000000	350080590	10000.000000	3121	672099	1.000000	2372	674252	1.000000	9699690	0.003306
36579368	6735046042.000000	350063202	10000.000000	3117	673826	1.000000	2454	673525	1.000000	9694885	0.003133
36572806	6735019103.000000	350050873	10000.000000	3103	673769	1.000000	2429	674989	1.000000	9689963	0.001460
36581118	6735098524.000000	350053434	10000.000000	3191	675599	1.000000	2407	673596	1.000000	9685145	0.000605
36576546	6735171793.000000	350017745	10000.000000	3074	674845	1.000000	2414	675339	1.000000	9680311	0.000474
36574748	6735226066.000000	350055770	10000.000000	3131	675171	1.000000	2383	675023	1.000000	9675464	-0.000674
36579911	6735187331.000000	350089691	10000.000000	3180	673624	1.000000	2430	673300	1.000000	9670608	-0.001013
36580613	6735272629.000000	350060140	10000.000000	3186	673783	1.000000	2400	674639	1.000000	9665616	-0.001253
36575649	6735287215.000000	350068505	10000.000000	3111	674706	1.000000	2453	674430	1.000000	9660735	-0.001388
36577319	6735284712.000000	350052339	10000.000000	3135	674576	1.000000	2396	673965	1.000000	9655843	-0.001151
36577131	6735218754.000000	350039625	10000.000000	3072	674241	1.000000	2411	674432	1.000000	9651025	-0.000842
36579146	6735201479.000000	350054350	10000.000000	3152	673938	1.000000	2396	675443	1.000000	9646223	-0.000982
36576384	6735161233.000000	350071613	10000.000000	3125	674108	1.000000	2402	675218	1.000000	9641361	-0.000733
36574628	6735169124.000000	350063983	10000.000000	3137	674934	1.000000	2479	674574	1.000000	9636585	-0.000508
36571442	6735234474.000000	350071022	10000.000000	3104	674244	1.000000	2477	674053	1.000000	9631835	-0.000356
36578563	6735067331.000000	350055464	10000.000000	3137	674664	1.000000	2438	674441	1.000000	9627091	0.000374
36580882	6735176659.000000	350034610	10000.000000	3096	674623	1.000000	2368	675210	1.000000	9622290	0.000472
36576773	6735095315.000000	350076590	10000.000000	3206	673764	1.000000	2420	672218	1.000000	9617394	0.000484
36576028	6735215050.000000	350079606	10000.000000	3085	675388	1.000000	2443	674823	1.000000	9612672	0.000524
36572707	6735297836.000000	350086187	10000.000000	3102	675482	1.000000	2382	675731	1.000000	9607987	0.001681
36581128	6735141288.000000	350060238	10000.000000	3082	674021	1.000000	2371	673399	1.000000	9603238	0.002251
36579313	6735148365.000000	350076987	10000.000000	3124	674834	1.000000	2395	673963	1.000000	9598313	0.001797
36580444	6735077546.000000	350076641	10000.000000	3173	675195	1.000000	2393	672725	1.000000	9593568	0.001610
36579492	6735060272.000000	350057026	10000.000000	3137	673982	1.000000	2430	674379	1.000000	9588816	0.001527
36576104	6735124838.000000	350089916	10000.000000	3096	674302	1.000000	2399	675029	1.000000	9583957	0.002423
36577547	6735100144.000000	350046404	10000.000000	3141	673535	1.000000	2406	674898	1.000000	9579123	0.002285
36575118	6735098807.000000	350049131	10000.000000	3121	674324	1.000000	2364	675083	1.000000	9574385	0.002472
36571311	6735253260.000000	350092711	10000.000000	3100	675315	1.000000	2464	674693	1.000000	9569589	0.002518
36573158	6735193591.000000	350063650	10000.000000	3062	675513	1.000000	2409	673600	1.000000	9564736	0.001895
36568421	6735162209.000000	350062111	10000.000000	3046	674264	1.000000	2327	673816	1.000000	9559936	0.002034
36574766	6735107942.000000	350088487	10000.000000	3131	673814	1.000000	2429	675595	1.000000	9555078	0.001956
36575914	6735105399.000000	350059978	10000.000000	3215	674657	1.000000	2398	674348	1.000000	9550292	0.001703
36573868	6735133714.000000	350083786	10000.000000	3163	674553	1.000000	2431	675162	1.000000	9545455	0.001925
36576102	6735231402.000000	350091462	10000.000000	3116	672421	1.000000	2376	673696	1.000000	9540766	0.001963
36579629	6735234446.000000	350070392	10000.000000	3150	673486	1.000000	2401	674696	1.000000	9536054	0.002523
36578495	6735151767.000000	350084251	10000.000000	3133	674529	1.000000	2349	675397	1.000000	9531288	0.001767
36581604	6735162805.000000	350069842	10000.000000	3121	673430	1.000000	2407	674883	1.000000	9526433	0.000819
36584977	6735168951.000000	350031609	10000.000000	3125	674469	1.000000	2378	674253	1.000000	9521622	0.001137
36575023	6735189017.000000	350049064	10000.000000	3108	674915	1.000000	2344	673049	1.000000	9516925	0.001143
npatches	nstrain	runtime	dt	init_x	init_y	init_y_blood	init_z	init_S	beta0	beta1	beta2	beta3	mean_beta	B	d	delta	delta_blood	b[0]	mut	m	CTL	c	g	epsilon	k	het	lambda	rho	omega	x_max	patch.dyna	DELTA	A	VA
10000	1	100.000000	0.000100	21900	9499	5000000	0.001000	10000000	11.101881	7.197957	6.913559	14.039387	10	8000000000.000000	0.010000	1.000000	1.000000	800000	0.000050	0.048000	0	0.500000	0.000000	25.000000	1.000000	0.500000	0.000000	0.000000	0.000000	31987	0	10.000000	7.000000	1.000000
sus	inf	inf_blood	z	x[0]	y[0][0]	z[0]	x[1]	y[1][0]	z[1]	S[0]	synchrony
219000000	94990000.000000	5000000	10.000000	21900	9499	0.001000	21900	9499	0.001000	10000000	0.000000
80756074	2564324585.000000	133002364	3940.834452	7040	257612	0.394083	9732	255647	0.394083	9994913	0.000000
61011565	3664732226.000000	190455886	6324.976263	5206	367980	0.632498	7451	363317	0.632498	9989851	0.000000
61265345	3642244344.000000	189350873	7771.013291	5296	366102	0.777101	7599	362293	0.777101	9984868	0.000000
64093758	3439818211.000000	178792148	8648.068121	5550	344675	0.864807	7855	342508	0.864807	9979886	0.000000
66499537	3282550714.000000	170649594	9180.022116	5722	329819	0.918002	8178	327877	0.918002	9974914	0.000000
68101112	3183877764.000000	165490554	9502.664490	5994	319505	0.950266	8350	316400	0.950266	9969916	0.000000
69090455	3125103482.000000	162406891	9698.354536	5957	312929	0.969835	8363	310663	0.969835	9964921	0.000000
69699587	3090201625.000000	160590255	9817.045065	6031	309667	0.981705	8525	307788	0.981705	9959999	0.000000
70062180	3069356837.000000	159545732	9889.033609	6131	308804	0.988903	8601	305992	0.988903	9955135	0.000000
70271439	3056976295.000000	158900057	9932.696323	6109	306418	0.993270	8574	304773	0.993270	9950286	0.000000
70409003	3049382112.000000	158503190	9959.178767	6084	305780	0.995918	8592	303534	0.995918	9945359	0.000000
70496511	3044930635.000000	158247634	9975.240980	6103	305472	0.997524	8647	302682	0.997524	9940391	0.000000
70549727	3042180368.000000	158095112	9984.983083	6145	305181	0.998498	8621	302297	0.998498	9935383	0.000000
70570220	3040489225.000000	158040908	9990.891893	6166	303988	0.999089	8636	301581	0.999089	9930331	0.000000
70597921	3039462909.000000	157988344	9994.475723	6102	305761	0.999448	8647	302885	0.999448	9925282	0.000000
70599586	3038930980.000000	157955185	9996.649399	6138	304480	0.999665	8620	302413	0.999665	9920316	0.000000
70617554	3038488702.000000	157940461	9997.967783	6091	304668	0.999797	8601	302564	0.999797	9915562	0.000000
70589634	3038285725.000000	157937713	9998.767413	6163	304948	0.999877	8694	302721	0.999877	9910492	0.000000
70622409	3038138479.000000	157925160	9999.252408	6133	305216	0.999925	8538	302677	0.999925	9905532	0.000000
70611132	3038064442.000000	157920882	9999.546568	6169	304230	0.999955	8600	302754	0.999955	9900423	0.000000
70599706	3038129142.000000	157890461	9999.724983	6048	304489	0.999972	8557	302127	0.999972	9895475	0.000000
70617477	3038040328.000000	157909777	9999.833196	6129	304524	0.999983	8640	302012	0.999983	9890662	0.000000
70614731	3037984604.000000	157901072	9999.898829	6196	305508	0.999990	8494	302662	0.999990	9885509	0.000000
70610306	3037919228.000000	157918964	9999.938638	6015	304345	0.999994	8526	302968	0.999994	9880579	0.000000
70616444	3037940045.000000	157905350	9999.962782	6156	303539	0.999996	8530	301561	0.999996	9875615	0.000000
70620998	3037858579.000000	157886651	9999.977427	6187	303514	0.999998	8603	302200	0.999998	9870664	0.000000
70618178	3037940101.000000	157903567	9999.986309	6177	304498	0.999999	8580	302175	0.999999	9865821	0.000000
70623627	3037806952.000000	157896343	9999.991696	6158	304129	0.999999	8681	301801	0.999999	9860822	0.000000
70629839	3037922494.000000	157902321	9999.994963	6145	303809	0.999999	8600	302150	0.999999	9855893	0.000000
70621260	3037918477.000000	157882174	9999.996945	6254	304053	1.000000	8634	302966	1.000000	9850916	0.000000
70621103	3037952289.000000	157878692	9999.998147	6092	304066	1.000000	8562	303102	1.000000	9846027	0.000000
70625811	3037936110.000000	157900347	9999.998876	6105	304630	1.000000	8609	302837	1.000000	9841149	0.000000
70619290	3037923698.000000	157914444	9999.999318	6098	304848	1.000000	8478	302623	1.000000	9836307	0.000000
70627363	3038004969.000000	157879087	9999.999587	6171	304788	1.000000	8622	301770	1.000000	9831426	0.000000
70615167	3037996521.000000	157903802	9999.999749	6119	303865	1.000000	8486	302503	1.000000	9826439	0.000000
70622228	3037950248.000000	157874827	9999.999848	6141	305989	1.000000	8627	302028	1.000000	9821414	0.000000
70624819	3037898696.000000	157891151	9999.999908	6080	304812	1.000000	8594	303326	1.000000	9816502	0.000000
70619355	3037995215.000000	157898723	9999.999944	6224	304477	1.000000	8507	302848	1.000000	9811633	0.000000
70615627	3037960509.000000	157893251	9999.999966	6119	304394	1.000000	8583	302637	1.000000	9806731	0.000000
70630221	3037983971.000000	157901143	9999.999979	6173	304196	1.000000	8575	301789	1.000000	9801646	-1.#IND00
70614721	3037952684.000000	157900494	9999.999988	6108	304427	1.000000	8688	302465	1.000000	9796730	0.004800
70612359	3037952860.000000	157898034	9999.999992	6166	304531	1.000000	8634	302464	1.000000	9791913	0.000786
70624227	3037959630.000000	157899787	9999.999995	6099	305066	1.000000	8600	302521	1.000000	9787076	-0.007182
70608772	3037985875.000000	157908570	9999.999997	6074	304662	1.000000	8526	302731	1.000000	9782274	-0.012566
70611502	3038034032.000000	157883053	9999.999998	6199	304533	1.000000	8605	301087	1.000000	9777433	0.004308
70623999	3037954023.000000	157893946	9999.999999	6134	305247	1.000000	8650	302261	1.000000	9772509	0.005027
70612929	3037864276.000000	157892491	9999.999999	5990	305848	1.000000	8668	301042	1.000000	9767630	0.005211
70613537	3037930497.000000	157915410	10000.000000	6031	304658	1.000000	8690	302731	1.000000	9762809	0.005013
70610531	3037978140.000000	157899224	10000.000000	6114	304888	1.000000	8508	302844	1.000000	9757818	0.004527
70611216	3037931080.000000	157890773	10000.000000	6095	304723	1.000000	8605	302903	1.000000	9753028	0.008941
70622014	3038003658.000000	157901609	10000.000000	6107	305231	1.000000	8530	303909	1.000000	9748128	0.007168
70618907	3037940632.000000	157902798	10000.000000	6131	305291	1.000000	8588	302443	1.000000	9743182	0.005687
70615309	3037930011.000000	157897795	10000.000000	6164	305198	1.000000	8606	302074	1.000000	9738255	0.003415
70625478	3037957298.000000	157884404	10000.000000	6111	304165	1.000000	8603	302400	1.000000	9733349	-0.001546
70616128	3037982963.000000	157891518	10000.000000	6008	305690	1.000000	8628	303263	1.000000	9728383	-0.001193
70604308	3037988746.000000	157894426	10000.000000	6132	304382	1.000000	8629	302158	1.000000	9723543	-0.000338
70622022	3037980886.000000	157880484	10000.000000	6198	303629	1.000000	8585	302697	1.000000	9718488	-0.000635
70616919	3038010563.000000	157896432	10000.000000	6096	305182	1.000000	8701	302973	1.000000	9713674	-0.000704
70622885	3037961407.000000	157894764	10000.000000	6122	304499	1.000000	8586	302179	1.000000	9708723	-0.000946
70620821	3037968327.000000	157910063	10000.000000	6095	305245	1.000000	8613	302067	1.000000	9703989	0.001078
70614726	3037977819.000000	157899511	10000.000000	6275	304285	1.000000	8670	302393	1.000000	9699171	0.000078
70625273	3037939983.000000	157894025	10000.000000	6047	304872	1.000000	8560	301684	1.000000	9694271	0.000220
70620700	3037884252.000000	157895542	10000.000000	6062	304827	1.000000	8575	301543	1.000000	9689332	0.001060
70618839	3037936859.000000	157889795	10000.000000	6050	304534	1.000000	8658	301590	1.000000	9684477	0.000669
70620568	3037977612.000000	157876797	10000.000000	6109	304923	1.000000	8657	302776	1.000000	9679667	0.000625
70612440	3038005929.000000	157902123	10000.000000	6200	303929	1.000000	8586	302498	1.000000	9674851	0.000026
70622616	3037977973.000000	157897616	10000.000000	6161	304669	1.000000	8709	302698	1.000000	9670117	0.000707
70623413	3037971791.000000	157888799	10000.000000	6179	303948	1.000000	8579	302297	1.000000	9665176	0.001305
70625828	3037904369.000000	157855566	10000.000000	6142	305013	1.000000	8547	302942	1.000000	9660290	0.001093
70617332	3038031733.000000	157886715	10000.000000	6042	305041	1.000000	8568	302155	1.000000	9655462	0.001138
70610180	3038017235.000000	157872460	10000.000000	6095	304656	1.000000	8635	302839	1.000000	9650714	0.000888
70617222	3037981451.000000	157889279	10000.000000	6164	303774	1.000000	8510	302053	1.000000	9645933	-0.001920
70622929	3037933166.000000	157883351	10000.000000	6054	304662	1.000000	8668	301690	1.000000	9641189	-0.001662
70621546	3037907852.000000	157884019	10000.000000	6202	304764	1.000000	8595	302484	1.000000	9636497	-0.001997
70618040	3037938802.000000	157904321	10000.000000	6155	304715	1.000000	8619	302198	1.000000	9631561	-0.001997
70616765	3037887766.000000	157900121	10000.000000	6162	304272	1.000000	8678	302820	1.000000	9626817	-0.002305
70615250	3037960919.000000	157871976	10000.000000	6110	305318	1.000000	8525	302720	1.000000	9621949	-0.002459
70620163	3037908064.000000	157921456	10000.000000	6111	305460	1.000000	8652	301794	1.000000	9616992	-0.002256
70621423	3037948052.000000	157900872	10000.000000	6075	304872	1.000000	8673	301376	1.000000	9612195	-0.002074
70634147	3037931314.000000	157888905	10000.000000	6133	304417	1.000000	8526	302733	1.000000	9607396	-0.002244
70620245	3037899458.000000	157908864	10000.000000	6125	305620	1.000000	8590	302910	1.000000	9602619	-0.001828
70622949	3037875447.000000	157883476	10000.000000	6075	304995	1.000000	8461	303243	1.000000	9597848	-0.001155
70625603	3037958230.000000	157910484	10000.000000	6171	304960	1.000000	8652	302569	1.000000	9593093	-0.001650
70625564	3037842255.000000	157889796	10000.000000	6173	304269	1.000000	8575	302654	1.000000	9588425	-0.001511
70621569	3037885160.000000	157891097	10000.000000	6072	305350	1.000000	8631	303717	1.000000	9583682	-0.001610
70631071	3037901517.000000	157892693	10000.000000	6111	305106	1.000000	8636	302456	1.000000	9578892	-0.001907
70615699	3037985785.000000	157893774	10000.000000	6156	304579	1.000000	8530	303407	1.000000	9574113	-0.001608
70624423	3037886216.000000	157883343	10000.000000	6034	304645	1.000000	8481	301653	1.000000	9569414	-0.001427
70623570	3037968124.000000	157903899	10000.000000	6127	304919	1.000000	8555	301320	1.000000	9564657	-0.002925
70617046	3037942500.000000	157910381	10000.000000	6112	305227	1.000000	8614	302406	1.000000	9559886	-0.003299
70617790	3037992875.000000	157919974	10000.000000	6080	304917	1.000000	8565	303127	1.000000	9555108	-0.003145
70620524	3037970114.000000	157907155	10000.000000	6150	304350	1.000000	8620	302186	1.000000	9550332	-0.003140
70624613	3037947309.000000	157889617	10000.000000	6120	304854	1.000000	8542	302492	1.000000	9545523	-0.003013
70622324	3037970873.000000	157882560	10000.000000	6071	304261	1.000000	8580	301487	1.000000	9540851	-0.002818
70617284	3037918284.000000	157901501	10000.000000	6132	305306	1.000000	8537	303173	1.000000	9535926	-0.002778
70624204	3037896577.000000	157928193	10000.000000	6056	305621	1.000000	8753	301792	1.000000	9531079	-0.002745
70620921	3037899510.000000	157900872	10000.000000	6077	304376	1.000000	8597	302538	1.000000	9526279	-0.002852
70615422	3037919835.000000	157901379	10000.000000	6038	304805	1.000000	8527	303243	1.000000	9521606	-0.002838
70629933	3037861869.000000	157887619	10000.000000	6009	304334	1.000000	8587	302540	1.000000	9516835	-0.002542
npatches	nstrain	runtime	dt	init_x	init_y	init_y_blood	init_z	init_S	beta0	beta1	beta2	beta3	mean_beta	B	d	delta	delta_blood	b[0]	mut	m	CTL	c	g	epsilon	k	het	lambda	rho	omega	x_max	patch.dyna	DELTA	A	VA
10000	1	100.000000	0.000100	21900	9499	5000000	0.001000	10000000	8.364968	11.367669	13.217883	14.323929	10	8000000000.000000	0.010000	1.000000	1.000000	800000	0.000050	0.048000	0	0.500000	0.000000	25.000000	2.000000	0.500000	0.000000	0.000000	0.000000	31987	0	10.000000	7.000000	1.000000
sus	inf	inf_blood	z	x[0]	y[0][0]	z[0]	x[1]	y[1][0]	z[1]	S[0]	synchrony
219000000	94990000.000000	5000000	10.000000	21900	9499	0.001000	21900	9499	0.001000	10000000	0.000000
87561795	2286194617.000000	118656614	3940.834452	9553	227851	0.394083	7570	229483	0.394083	9994977	0.000000
76451394	2728316011.000000	141815301	6324.976263	8258	271994	0.632498	6574	273994	0.632498	9989891	0.000000
84137052	2393436347.000000	124420331	7771.013291	9135	238412	0.777101	7331	240006	0.777101	9984880	0.000000
91546473	2126893368.000000	110561493	8648.068121	10036	211722	0.864807	7957	213143	0.864807	9979996	0.000000
96394043	1974690175.000000	102642016	9180.022116	10487	196545	0.918002	8460	198647	0.918002	9974949	0.000000
99353775	1889736315.000000	98221919	9502.664490	10748	188453	0.950266	8734	190883	0.950266	9970051	0.000000
101120294	1841217916.000000	95699179	9698.354536	11078	182456	0.969835	8883	186379	0.969835	9965073	0.000000
102168332	1812861394.000000	94224531	9817.045065	11077	180594	0.981705	8935	182207	0.981705	9960083	0.000000
102817293	1795993647.000000	93350831	9889.033609	11203	178639	0.988903	8956	181220	0.988903	9955206	0.000000
103193193	1785969546.000000	92824009	9932.696323	11156	178586	0.993270	8926	179702	0.993270	9950226	0.000000
103420078	1779897313.000000	92527471	9959.178767	11107	177861	0.995918	9023	179889	0.995918	9945240	0.000000
103573291	1776298385.000000	92323125	9975.240980	11193	177024	0.997524	9004	179569	0.997524	9940230	0.000000
103654857	1774065042.000000	92224422	9984.983083	11222	177033	0.998498	8951	178558	0.998498	9935359	0.000000
103714242	1772706123.000000	92154473	9990.891893	11190	176532	0.999089	9207	178357	0.999089	9930464	0.000000
103758511	1771938260.000000	92090491	9994.475723	11301	176638	0.999448	8959	178673	0.999448	9925397	0.000000
103775977	1771424940.000000	92065706	9996.649399	11283	176565	0.999665	9149	178371	0.999665	9920484	0.000000
103773871	1771203874.000000	92057289	9997.967783	11396	175463	0.999797	9053	178039	0.999797	9915525	0.000000
103788150	1771018348.000000	92067231	9998.767413	11222	176677	0.999877	8950	178694	0.999877	9910623	0.000000
103771595	1770907196.000000	92041513	9999.252408	11230	176896	0.999925	9178	177877	0.999925	9905724	0.000000
103792845	1770725937.000000	92038321	9999.546568	11248	175813	0.999955	9003	178197	0.999955	9900841	0.000000
103794883	1770787853.000000	92031997	9999.724983	11212	176289	0.999972	9049	177725	0.999972	9895884	0.000000
103801380	1770683785.000000	92030085	9999.833196	11180	176328	0.999983	9033	178010	0.999983	9890860	0.000000
103816201	1770727372.000000	92041052	9999.898829	11314	176476	0.999990	9062	177985	0.999990	9885885	0.000000
103798025	1770737465.000000	92036107	9999.938638	11266	175675	0.999994	9030	179122	0.999994	9881016	0.000000
103803777	1770649682.000000	92044999	9999.962782	11184	176759	0.999996	9076	178345	0.999996	9876032	0.000000
103816052	1770657906.000000	92044899	9999.977427	11391	175973	0.999998	9116	178146	0.999998	9871012	0.000000
103792717	1770692081.000000	92021733	9999.986309	11212	175690	0.999999	9104	178733	0.999999	9866073	0.000000
103781356	1770724365.000000	92026605	9999.991696	11242	175783	0.999999	9027	177778	0.999999	9861224	0.000000
103789598	1770715346.000000	92023562	9999.994963	11168	177109	0.999999	9010	178644	0.999999	9856336	0.000000
103794444	1770653908.000000	92043486	9999.996945	11307	176263	1.000000	9192	177727	1.000000	9851343	0.000000
103789174	1770709999.000000	92013768	9999.998147	11304	176728	1.000000	9026	177595	1.000000	9846462	0.000000
103791834	1770646269.000000	92041717	9999.998876	11230	176528	1.000000	9092	178654	1.000000	9841543	0.000000
103800927	1770610802.000000	92048600	9999.999318	11120	176192	1.000000	9030	178905	1.000000	9836570	0.000000
103795792	1770703687.000000	92036704	9999.999587	11204	175909	1.000000	9002	178931	1.000000	9831662	0.000000
103789972	1770714580.000000	92027439	9999.999749	11197	176262	1.000000	9131	177813	1.000000	9826775	0.000000
103797405	1770606716.000000	92042221	9999.999848	11264	177094	1.000000	9016	178054	1.000000	9821980	0.000000
103799974	1770688152.000000	92029792	9999.999908	11337	176348	1.000000	8987	178008	1.000000	9817103	0.000000
103805345	1770694565.000000	92021235	9999.999944	11255	176257	1.000000	8941	178673	1.000000	9812158	0.000000
103810824	1770643439.000000	92018221	9999.999966	11260	176473	1.000000	9102	178339	1.000000	9807180	0.000000
103795864	1770637785.000000	92021862	9999.999979	11325	176252	1.000000	9129	178447	1.000000	9802384	-1.#IND00
103787688	1770675518.000000	92038971	9999.999988	11334	176318	1.000000	8954	179031	1.000000	9797545	-0.000000
103792076	1770709512.000000	92039976	9999.999992	11176	176141	1.000000	9042	178099	1.000000	9792517	0.004519
103799649	1770631996.000000	92038138	9999.999995	11271	176676	1.000000	9146	178038	1.000000	9787649	-0.011663
103784758	1770678205.000000	92038939	9999.999997	11202	176028	1.000000	8968	178710	1.000000	9782769	-0.011508
103795764	1770804112.000000	92052046	9999.999998	11375	176084	1.000000	9039	178858	1.000000	9777905	-0.005577
103789279	1770768996.000000	92036762	9999.999999	11380	175812	1.000000	9115	178181	1.000000	9773061	-0.005568
103799462	1770714795.000000	92036209	9999.999999	11395	175950	1.000000	9205	177902	1.000000	9768192	-0.004310
103789754	1770634130.000000	92028521	10000.000000	11159	176492	1.000000	9055	178322	1.000000	9763193	-0.001075
103801877	1770657389.000000	92034618	10000.000000	11093	175685	1.000000	9143	178522	1.000000	9758266	-0.004076
103801922	1770709091.000000	92026487	10000.000000	11250	176262	1.000000	9003	178283	1.000000	9753441	-0.003253
103800601	1770649583.000000	92034323	10000.000000	11251	176191	1.000000	9045	179036	1.000000	9748581	-0.000952
103802663	1770667650.000000	92037460	10000.000000	11407	175563	1.000000	9045	178524	1.000000	9743736	-0.001864
103794380	1770669025.000000	92038336	10000.000000	11401	175706	1.000000	9022	177935	1.000000	9738874	-0.001409
103791995	1770664885.000000	92031564	10000.000000	11142	176772	1.000000	9120	178491	1.000000	9733974	-0.001424
103809677	1770569874.000000	92039086	10000.000000	11204	175388	1.000000	8948	178403	1.000000	9729075	-0.001354
103788520	1770670337.000000	92017481	10000.000000	11239	175952	1.000000	9052	178550	1.000000	9724211	-0.001999
103794381	1770732626.000000	92040923	10000.000000	11204	176220	1.000000	9122	177650	1.000000	9719282	-0.001957
103791878	1770700489.000000	92025312	10000.000000	11130	177295	1.000000	9050	178088	1.000000	9714318	-0.001666
103806022	1770697440.000000	92029537	10000.000000	11241	176382	1.000000	9142	179116	1.000000	9709587	-0.001447
103789627	1770706799.000000	92034630	10000.000000	11232	176020	1.000000	9068	177945	1.000000	9704692	-0.002258
103782900	1770693482.000000	92029373	10000.000000	11252	175809	1.000000	9039	177725	1.000000	9699867	-0.001697
103784361	1770699939.000000	92035675	10000.000000	11242	176264	1.000000	9003	178719	1.000000	9695052	-0.002222
103799160	1770682367.000000	92030300	10000.000000	11229	176378	1.000000	9016	178197	1.000000	9690115	-0.002138
103797523	1770632690.000000	92022513	10000.000000	11428	175832	1.000000	9185	178077	1.000000	9685239	-0.002286
103786914	1770640656.000000	92031177	10000.000000	11332	176386	1.000000	9146	178720	1.000000	9680370	-0.001172
103799912	1770682191.000000	92025386	10000.000000	11298	176978	1.000000	9044	178125	1.000000	9675529	-0.000849
103792920	1770696562.000000	92026601	10000.000000	11279	176222	1.000000	8924	178105	1.000000	9670702	-0.000809
103798956	1770716691.000000	92017331	10000.000000	11227	176988	1.000000	9104	179002	1.000000	9665855	-0.000612
103796482	1770772627.000000	92023069	10000.000000	11194	176249	1.000000	9005	178607	1.000000	9661111	-0.000555
103802446	1770651414.000000	92020354	10000.000000	11328	177083	1.000000	9137	177628	1.000000	9656207	0.000080
103816022	1770604349.000000	92024203	10000.000000	11201	177122	1.000000	8924	178732	1.000000	9651429	-0.000138
103803734	1770712993.000000	92034871	10000.000000	11241	175911	1.000000	9085	177729	1.000000	9646589	0.000039
103791323	1770639601.000000	92038676	10000.000000	11268	176353	1.000000	9212	178022	1.000000	9641758	-0.000101
103789678	1770678185.000000	92030426	10000.000000	11345	175863	1.000000	9002	178108	1.000000	9636912	-0.001788
103790588	1770597977.000000	92032796	10000.000000	11097	176398	1.000000	9040	178585	1.000000	9632098	-0.001473
103782490	1770699866.000000	92020247	10000.000000	11386	175830	1.000000	9070	177155	1.000000	9627295	-0.002014
103795483	1770711444.000000	92016982	10000.000000	11185	176470	1.000000	9029	178173	1.000000	9622480	-0.001071
103789444	1770645885.000000	92022965	10000.000000	11146	177055	1.000000	9095	178934	1.000000	9617667	-0.000834
103795038	1770677791.000000	92035893	10000.000000	11323	176054	1.000000	9087	178395	1.000000	9612819	-0.000813
103797840	1770671844.000000	92023395	10000.000000	11303	175495	1.000000	8990	178629	1.000000	9608143	-0.000718
103796356	1770683053.000000	92037233	10000.000000	11250	176748	1.000000	9117	177998	1.000000	9603315	-0.000501
103792562	1770719968.000000	92024977	10000.000000	11252	177096	1.000000	9053	177391	1.000000	9598430	-0.000452
103784436	1770688495.000000	92058812	10000.000000	11319	176565	1.000000	9080	178210	1.000000	9593726	-0.001028
103795556	1770666650.000000	92039158	10000.000000	11296	176539	1.000000	9012	178214	1.000000	9588848	-0.001129
103791579	1770656118.000000	92035043	10000.000000	11248	176346	1.000000	9075	177882	1.000000	9584105	-0.000987
103803061	1770703590.000000	92038331	10000.000000	11155	176497	1.000000	9150	178324	1.000000	9579276	-0.000679
103802227	1770652474.000000	92024504	10000.000000	11219	176346	1.000000	9071	177798	1.000000	9574501	-0.000535
103792109	1770653233.000000	92020327	10000.000000	11193	176322	1.000000	9023	178319	1.000000	9569670	-0.001049
103798777	1770664885.000000	92022209	10000.000000	11372	175581	1.000000	9066	177981	1.000000	9564836	-0.000949
103793964	1770628709.000000	92028999	10000.000000	11130	176512	1.000000	9020	178752	1.000000	9560072	-0.000830
103791985	1770714060.000000	92038702	10000.000000	11203	176153	1.000000	9089	177364	1.000000	9555242	-0.000181
103797141	1770648541.000000	92027579	10000.000000	11348	176594	1.000000	8999	178242	1.000000	9550507	0.000264
103797709	1770684250.000000	92034404	10000.000000	11314	175863	1.000000	9076	178475	1.000000	9545788	0.000329
103794693	1770699679.000000	92038738	10000.000000	11244	176327	1.000000	8939	178311	1.000000	9541010	0.000239
103801551	1770664800.000000	92030612	10000.000000	11356	175887	1.000000	9036	178731	1.000000	9536365	0.000132
103793665	1770743201.000000	92014838	10000.000000	11322	176416	1.000000	9030	178838	1.000000	9531679	0.000384
103795712	1770629794.000000	92025582	10000.000000	11168	176002	1.000000	8944	178748	1.000000	9526938	0.000497
103796305	1770710413.000000	92030092	10000.000000	11390	175899	1.000000	8985	178483	1.000000	9522215	0.000474
103796947	1770642587.000000	92052912	10000.000000	11198	176447	1.000000	8972	178358	1.000000	9517459	0.000568
npatches	nstrain	runtime	dt	init_x	init_y	init_y_blood	init_z	init_S	beta0	beta1	beta2	beta3	mean_beta	B	d	delta	delta_blood	b[0]	mut	m	CTL	c	g	epsilon	k	het	lambda	rho	omega	x_max	patch.dyna	DELTA	A	VA
10000	1	100.000000	0.000100	21900	9499	5000000	0.001000	10000000	13.588946	5.342935	14.819770	13.859643	10	8000000000.000000	0.010000	1.000000	1.000000	800000	0.000050	0.048000	0	0.500000	0.000000	25.000000	3.000000	0.500000	0.000000	0.000000	0.000000	31987	0	10.000000	7.000000	1.000000
sus	inf	inf_blood	z	x[0]	y[0][0]	z[0]	x[1]	y[1][0]	z[1]	S[0]	synchrony
219000000	94990000.000000	5000000	10.000000	21900	9499	0.001000	21900	9499	0.001000	10000000	0.000000
94892546	2037729983.000000	105803890	3940.834452	7173	205261	0.394083	13716	200324	0.394083	9994982	0.000000
93120629	2074864826.000000	107867498	6324.976263	7051	209710	0.632498	13551	203412	0.632498	9989879	0.000000
107999866	1663712703.000000	86491134	7771.013291	8303	168780	0.777101	15397	162442	0.777101	9984877	0.000000
119280230	1422585765.000000	73963219	8648.068121	9291	145112	0.864807	16632	138208	0.864807	9979938	0.000000
126169330	1296545340.000000	67398788	9180.022116	9935	131832	0.918002	17413	124801	0.918002	9974947	0.000000
130297686	1227765164.000000	63806187	9502.664490	10181	125933	0.950266	17753	118632	0.950266	9969966	0.000000
132779114	1188554151.000000	61774250	9698.354536	10477	121663	0.969835	18083	114979	0.969835	9964951	0.000000
134258609	1165655590.000000	60589553	9817.045065	10633	118972	0.981705	18294	112029	0.981705	9959918	0.000000
135181839	1152035605.000000	59892891	9889.033609	10687	117486	0.988903	18501	110866	0.988903	9954915	0.000000
135698383	1143970265.000000	59453539	9932.696323	10799	116872	0.993270	18199	110006	0.993270	9949880	0.000000
136036917	1139033657.000000	59206493	9959.178767	10813	117243	0.995918	18453	109428	0.995918	9944971	0.000000
136242948	1136003441.000000	59042748	9975.240980	10752	116192	0.997524	18512	109415	0.997524	9939938	0.000000
136349888	1134213001.000000	58953272	9984.983083	10953	115054	0.998498	18497	109292	0.998498	9935042	0.000000
136444299	1133139493.000000	58899779	9990.891893	10716	115211	0.999089	18415	109280	0.999089	9930026	0.000000
136487388	1132555191.000000	58863553	9994.475723	10777	115825	0.999448	18513	109140	0.999448	9925134	0.000000
136506348	1132083145.000000	58849080	9996.649399	10869	116012	0.999665	18549	109210	0.999665	9920124	0.000000
136518137	1131879609.000000	58818056	9997.967783	10906	114728	0.999797	18470	109613	0.999797	9915136	0.000000
136542577	1131774509.000000	58835458	9998.767413	10754	115762	0.999877	18490	108779	0.999877	9910212	0.000000
136549067	1131656785.000000	58814789	9999.252408	10744	115910	0.999925	18530	109371	0.999925	9905256	0.000000
136543383	1131619527.000000	58828493	9999.546568	10809	115238	0.999955	18512	108908	0.999955	9900268	0.000000
136558125	1131569536.000000	58799145	9999.724983	10716	115585	0.999972	18474	109485	0.999972	9895356	0.000000
136536130	1131531291.000000	58813996	9999.833196	10839	115074	0.999983	18379	108972	0.999983	9890293	0.000000
136550327	1131454366.000000	58828084	9999.898829	10790	115004	0.999990	18713	109187	0.999990	9885353	0.000000
136561158	1131481058.000000	58816654	9999.938638	10800	115394	0.999994	18589	109022	0.999994	9880366	0.000000
136548675	1131555756.000000	58812557	9999.962782	10882	115404	0.999996	18463	108801	0.999996	9875404	0.000000
136557288	1131569431.000000	58820182	9999.977427	10818	115742	0.999998	18519	109232	0.999998	9870410	0.000000
136551334	1131531661.000000	58799390	9999.986309	10743	116058	0.999999	18540	109009	0.999999	9865581	0.000000
136541701	1131575981.000000	58805921	9999.991696	10882	115886	0.999999	18542	109369	0.999999	9860714	0.000000
136556830	1131495752.000000	58825004	9999.994963	10780	115847	0.999999	18574	109140	0.999999	9855727	0.000000
136551670	1131489700.000000	58812600	9999.996945	10842	115741	1.000000	18621	108354	1.000000	9850807	0.000000
136536271	1131526564.000000	58823227	9999.998147	10836	115312	1.000000	18371	109232	1.000000	9845934	0.000000
136537693	1131537923.000000	58792370	9999.998876	10908	115650	1.000000	18398	108924	1.000000	9841005	0.000000
136552111	1131528072.000000	58814178	9999.999318	10671	115943	1.000000	18471	108503	1.000000	9836232	0.000000
136545978	1131552867.000000	58816196	9999.999587	10659	116002	1.000000	18520	108775	1.000000	9831222	0.000000
136542607	1131528445.000000	58818543	9999.999749	10810	115514	1.000000	18553	108560	1.000000	9826278	0.000000
136547523	1131530705.000000	58809987	9999.999848	10910	115239	1.000000	18660	108957	1.000000	9821304	0.000000
136549291	1131572805.000000	58818581	9999.999908	10805	115102	1.000000	18650	109398	1.000000	9816486	0.000000
136531003	1131592283.000000	58809997	9999.999944	10710	115775	1.000000	18460	109317	1.000000	9811623	0.000000
136548275	1131566603.000000	58803846	9999.999966	10894	115302	1.000000	18380	109062	1.000000	9806771	0.000000
136555514	1131554678.000000	58810807	9999.999979	10841	115258	1.000000	18590	109053	1.000000	9801805	-1.#IND00
136537437	1131492092.000000	58815632	9999.999988	10759	115566	1.000000	18485	108734	1.000000	9796909	-0.028800
136542866	1131547264.000000	58815344	9999.999992	10795	115551	1.000000	18531	109250	1.000000	9791982	-0.013607
136540138	1131539204.000000	58810415	9999.999995	10865	115475	1.000000	18414	109386	1.000000	9786970	-0.006941
136544470	1131580802.000000	58809655	9999.999997	10835	115588	1.000000	18421	109120	1.000000	9782028	-0.007298
136548589	1131517052.000000	58809441	9999.999998	10818	115431	1.000000	18695	109295	1.000000	9777182	-0.005096
136562696	1131456521.000000	58810653	9999.999999	10651	116568	1.000000	18541	108946	1.000000	9772306	-0.006356
136558807	1131457857.000000	58812749	9999.999999	10820	115369	1.000000	18474	109269	1.000000	9767464	-0.004338
136555696	1131463247.000000	58814938	10000.000000	10728	115392	1.000000	18583	110022	1.000000	9762630	-0.003941
136536606	1131538070.000000	58820884	10000.000000	10773	115554	1.000000	18637	109066	1.000000	9757690	-0.001641
136548725	1131528293.000000	58825836	10000.000000	10697	115591	1.000000	18473	109290	1.000000	9752797	-0.001381
136549052	1131477444.000000	58824703	10000.000000	10888	115096	1.000000	18365	109194	1.000000	9747932	-0.001529
136552546	1131506630.000000	58806798	10000.000000	10714	115723	1.000000	18487	109118	1.000000	9743006	-0.002007
136543631	1131561338.000000	58815748	10000.000000	10731	115825	1.000000	18574	108831	1.000000	9738154	-0.001898
136554255	1131563575.000000	58810869	10000.000000	10846	115252	1.000000	18585	108827	1.000000	9733217	-0.003569
136558864	1131527163.000000	58811621	10000.000000	10888	116149	1.000000	18541	109753	1.000000	9728322	-0.003895
136537847	1131595179.000000	58799344	10000.000000	10779	115345	1.000000	18635	109173	1.000000	9723437	-0.002633
136533178	1131563986.000000	58795119	10000.000000	10811	115259	1.000000	18467	108916	1.000000	9718587	-0.000319
136543712	1131538256.000000	58799394	10000.000000	10847	115079	1.000000	18543	108969	1.000000	9713761	0.000113
136552476	1131452133.000000	58813546	10000.000000	10780	115476	1.000000	18463	108895	1.000000	9708991	-0.000324
136535416	1131571291.000000	58810747	10000.000000	10914	115749	1.000000	18492	109327	1.000000	9704092	-0.001836
136538658	1131574677.000000	58807323	10000.000000	10755	115927	1.000000	18381	108788	1.000000	9699233	-0.001772
136545636	1131502378.000000	58810843	10000.000000	10858	116134	1.000000	18560	108823	1.000000	9694373	-0.002528
136554074	1131523437.000000	58823098	10000.000000	10919	115066	1.000000	18520	109484	1.000000	9689514	-0.002491
136534896	1131513883.000000	58815483	10000.000000	10598	116010	1.000000	18436	108599	1.000000	9684554	-0.002788
136551294	1131511251.000000	58813477	10000.000000	10869	115721	1.000000	18680	108357	1.000000	9679701	-0.002784
136551484	1131508770.000000	58810336	10000.000000	10833	115886	1.000000	18683	108120	1.000000	9674898	-0.003550
136565610	1131531948.000000	58812783	10000.000000	10655	115955	1.000000	18624	108741	1.000000	9670016	-0.003899
136541827	1131513061.000000	58804729	10000.000000	10756	115947	1.000000	18451	109005	1.000000	9665190	-0.003829
136540724	1131481134.000000	58811515	10000.000000	10808	116233	1.000000	18698	109282	1.000000	9660500	-0.003505
136544067	1131529463.000000	58806122	10000.000000	10633	115697	1.000000	18457	108757	1.000000	9655576	-0.003002
136549797	1131540101.000000	58824621	10000.000000	10715	116023	1.000000	18505	108624	1.000000	9650801	-0.003153
136548287	1131478223.000000	58813995	10000.000000	10770	115936	1.000000	18346	109019	1.000000	9645983	-0.002583
136545580	1131485713.000000	58805742	10000.000000	10750	116250	1.000000	18495	109067	1.000000	9641197	-0.002541
136551544	1131449716.000000	58801699	10000.000000	10761	115916	1.000000	18567	108550	1.000000	9636361	-0.003352
136549540	1131450217.000000	58801858	10000.000000	10824	115338	1.000000	18549	108424	1.000000	9631538	-0.003556
136538457	1131564919.000000	58810800	10000.000000	10717	116347	1.000000	18482	108781	1.000000	9626803	-0.002778
136560998	1131521401.000000	58812905	10000.000000	10677	115721	1.000000	18524	109045	1.000000	9621933	-0.001968
136550144	1131495009.000000	58808218	10000.000000	10717	115985	1.000000	18463	108865	1.000000	9617085	-0.001734
136549933	1131526336.000000	58817249	10000.000000	10818	115279	1.000000	18479	108691	1.000000	9612405	-0.000901
136551131	1131497652.000000	58810471	10000.000000	10874	115434	1.000000	18337	109627	1.000000	9607630	-0.000863
136554676	1131591309.000000	58814210	10000.000000	10796	115913	1.000000	18734	108833	1.000000	9602809	-0.000829
136556720	1131509838.000000	58807629	10000.000000	10821	115749	1.000000	18515	109008	1.000000	9597935	-0.001041
136543255	1131506223.000000	58800958	10000.000000	10881	115177	1.000000	18598	108855	1.000000	9593183	-0.001138
136539780	1131537024.000000	58790228	10000.000000	10848	115469	1.000000	18352	109411	1.000000	9588416	-0.001431
136557979	1131530354.000000	58814451	10000.000000	10751	116369	1.000000	18441	108949	1.000000	9583624	-0.000513
136543422	1131547297.000000	58808001	10000.000000	10823	115680	1.000000	18415	108254	1.000000	9578787	-0.000795
136539834	1131527930.000000	58809263	10000.000000	10839	115830	1.000000	18519	108783	1.000000	9574026	-0.000826
136544176	1131550636.000000	58811120	10000.000000	10820	115495	1.000000	18617	108711	1.000000	9569238	-0.000741
136554406	1131537647.000000	58815637	10000.000000	10793	115305	1.000000	18504	108658	1.000000	9564479	-0.000917
136535063	1131586520.000000	58807442	10000.000000	10666	116029	1.000000	18400	109247	1.000000	9559654	-0.000931
136533806	1131504731.000000	58819557	10000.000000	10858	115690	1.000000	18552	108361	1.000000	9554823	-0.000935
136536415	1131582823.000000	58804833	10000.000000	10893	115310	1.000000	18584	109651	1.000000	9549984	-0.001323
136543744	1131516320.000000	58808769	10000.000000	10766	115278	1.000000	18477	109027	1.000000	9545343	-0.001250
136532967	1131599272.000000	58796364	10000.000000	10820	115786	1.000000	18546	108619	1.000000	9540482	-0.001411
136562986	1131494688.000000	58805397	10000.000000	10800	116022	1.000000	18498	108558	1.000000	9535780	-0.001304
136553712	1131519527.000000	58813372	10000.000000	10653	115407	1.000000	18381	108909	1.000000	9530960	-0.001382
136540575	1131594750.000000	58802241	10000.000000	10737	115651	1.000000	18608	108786	1.000000	9526168	-0.000950
136551000	1131527681.000000	58794748	10000.000000	10722	116311	1.000000	18642	108837	1.000000	9521407	-0.000887
136548637	1131486771.000000	58823119	10000.000000	10787	115757	1.000000	18668	108878	1.000000	9516597	-0.000133
npatches	nstrain	runtime	dt	init_x	init_y	init_y_blood	init_z	init_S	beta0	beta1	beta2	beta3	mean_beta	B	d	delta	delta_blood	b[0]	mut	m	CTL	c	g	epsilon	k	het	lambda	rho	omega	x_max	patch.dyna	DELTA	A	VA
10000	1	100.000000	0.000100	21900	9499	5000000	0.001000	10000000	6.299905	8.706358	8.561746	12.640752	10	8000000000.000000	0.010000	1.000000	1.000000	800000	0.000050	0.048000	0	0.500000	0.000000	25.000000	4.000000	0.500000	0.000000	0.000000	0.000000	31987	0	10.000000	7.000000	1.000000
sus	inf	inf_blood	z	x[0]	y[0][0]	z[0]	x[1]	y[1][0]	z[1]	S[0]	synchrony
219000000	94990000.000000	5000000	10.000000	21900	9499	0.001000	21900	9499	0.001000	10000000	0.000000
101902700	1824820871.000000	94783137	3940.834452	13297	179236	0.394083	10731	182184	0.394083	9994893	0.000000
109899898	1610300673.000000	83756908	6324.976263	14154	158659	0.632498	11743	160402	0.632498	9989932	0.000000
131357766	1202247417.000000	62505251	7771.013291	16595	117183	0.777101	13747	119902	0.777101	9984969	0.000000
145950964	995012057.000000	51745137	8648.068121	18203	96161	0.864807	15513	98695	0.864807	9980007	0.000000
154710542	889944286.000000	46258885	9180.022116	18990	85863	0.918002	16205	88164	0.918002	9974830	0.000000
159938727	832639144.000000	43279431	9502.664490	19537	80261	0.950266	16843	82129	0.950266	9969888	0.000000
163068503	799926139.000000	41582392	9698.354536	19859	76757	0.969835	17019	79266	0.969835	9964827	0.000000
164991084	780860404.000000	40581458	9817.045065	19958	75466	0.981705	17470	77083	0.981705	9959856	0.000000
166117513	769482932.000000	40011232	9889.033609	20217	73688	0.988903	17574	76543	0.988903	9954845	0.000000
166823291	762739813.000000	39644751	9932.696323	20152	73016	0.993270	17486	75315	0.993270	9949817	0.000000
167254384	758624392.000000	39421302	9959.178767	20337	73113	0.995918	17498	75358	0.995918	9944840	0.000000
167510051	756111782.000000	39298973	9975.240980	20369	72661	0.997524	17532	75713	0.997524	9939789	0.000000
167663444	754630880.000000	39228865	9984.983083	20336	72368	0.998498	17644	74826	0.998498	9934783	0.000000
167750942	753706900.000000	39181158	9990.891893	20362	72531	0.999089	17838	74214	0.999089	9929743	0.000000
167807391	753153171.000000	39143609	9994.475723	20283	72340	0.999448	17855	74553	0.999448	9924717	0.000000
167854854	752841851.000000	39124800	9996.649399	20316	71815	0.999665	17641	74792	0.999665	9919876	0.000000
167861571	752694914.000000	39123953	9997.967783	20458	71964	0.999797	17466	74341	0.999797	9914929	0.000000
167884087	752472479.000000	39112075	9998.767413	20378	72132	0.999877	17704	74695	0.999877	9909959	0.000000
167892408	752413291.000000	39121662	9999.252408	20359	72222	0.999925	17536	74564	0.999925	9904970	0.000000
167900738	752368523.000000	39102787	9999.546568	20633	72056	0.999955	17627	74676	0.999955	9900049	0.000000
167898681	752317274.000000	39110719	9999.724983	20346	72199	0.999972	17690	74978	0.999972	9895123	0.000000
167906612	752386579.000000	39097782	9999.833196	20346	71868	0.999983	17666	74645	0.999983	9890155	0.000000
167902000	752363022.000000	39108195	9999.898829	20363	72620	0.999990	17652	75060	0.999990	9885111	0.000000
167906496	752334252.000000	39106916	9999.938638	20148	72506	0.999994	17688	74186	0.999994	9880196	0.000000
167895800	752404661.000000	39102144	9999.962782	20227	72344	0.999996	17567	74401	0.999996	9875217	0.000000
167904536	752342304.000000	39103066	9999.977427	20337	72224	0.999998	17725	73920	0.999998	9870334	0.000000
167903734	752337005.000000	39093820	9999.986309	20322	72393	0.999999	17681	74105	0.999999	9865414	0.000000
167889121	752377365.000000	39106351	9999.991696	20312	72099	0.999999	17548	74512	0.999999	9860519	0.000000
167887352	752327281.000000	39104770	9999.994963	20443	72098	0.999999	17796	74737	0.999999	9855706	0.000000
167909091	752322983.000000	39096329	9999.996945	20318	72377	1.000000	17740	73980	1.000000	9850794	0.000000
167904766	752317968.000000	39089967	9999.998147	20556	72438	1.000000	17612	74326	1.000000	9845807	0.000000
167916642	752273344.000000	39099446	9999.998876	20360	72520	1.000000	17600	74057	1.000000	9840933	0.000000
167905890	752335229.000000	39112591	9999.999318	20389	72147	1.000000	17650	74580	1.000000	9836021	0.000000
167900165	752334361.000000	39105586	9999.999587	20716	72155	1.000000	17802	74663	1.000000	9831087	0.000000
167892543	752413736.000000	39098749	9999.999749	20367	72463	1.000000	17737	74253	1.000000	9826085	0.000000
167897647	752352913.000000	39110021	9999.999848	20497	72488	1.000000	17528	74473	1.000000	9821198	0.000000
167921144	752253415.000000	39114084	9999.999908	20432	72711	1.000000	17707	74578	1.000000	9816281	0.000000
167902273	752315862.000000	39105245	9999.999944	20420	72524	1.000000	17630	75111	1.000000	9811423	0.000000
167896744	752348324.000000	39107988	9999.999966	20315	72266	1.000000	17757	74669	1.000000	9806605	0.000000
167884216	752392757.000000	39118054	9999.999979	20454	72266	1.000000	17815	73966	1.000000	9801522	-1.#IND00
167880431	752363151.000000	39101569	9999.999988	20355	71989	1.000000	17599	74400	1.000000	9796548	-0.000000
167899549	752357917.000000	39112988	9999.999992	20403	72165	1.000000	17668	74305	1.000000	9791524	-0.014308
167891580	752418742.000000	39115625	9999.999995	20185	72016	1.000000	17757	74674	1.000000	9786703	0.004679
167901130	752356507.000000	39110197	9999.999997	20238	72313	1.000000	17609	74677	1.000000	9781850	0.004272
167881142	752344465.000000	39112462	9999.999998	20409	72361	1.000000	17617	74842	1.000000	9777063	0.001820
167900745	752332043.000000	39107783	9999.999999	20424	72555	1.000000	17925	74653	1.000000	9772231	0.000349
167890974	752346151.000000	39107602	9999.999999	20238	72107	1.000000	17849	74312	1.000000	9767420	0.000059
167908932	752281077.000000	39098004	10000.000000	20560	72372	1.000000	17609	74124	1.000000	9762460	-0.001443
167894119	752387947.000000	39115920	10000.000000	20397	72278	1.000000	17549	74412	1.000000	9757615	-0.001430
167888759	752399059.000000	39112942	10000.000000	20380	72961	1.000000	17776	74510	1.000000	9752672	-0.001227
167898999	752343737.000000	39101451	10000.000000	20429	72027	1.000000	17635	74539	1.000000	9747776	-0.001117
167895032	752417264.000000	39103808	10000.000000	20373	72098	1.000000	17711	74585	1.000000	9742872	-0.000236
167885951	752363093.000000	39111482	10000.000000	20361	72509	1.000000	17619	74643	1.000000	9738135	-0.004456
167909859	752342402.000000	39103232	10000.000000	20364	72192	1.000000	17644	74954	1.000000	9733263	-0.005798
167893687	752349410.000000	39114042	10000.000000	20442	71937	1.000000	17785	74672	1.000000	9728543	-0.004291
167911117	752345376.000000	39099425	10000.000000	20354	72137	1.000000	17535	74635	1.000000	9723606	-0.002159
167889801	752403309.000000	39099158	10000.000000	20415	72528	1.000000	17765	74994	1.000000	9718798	0.001336
167909588	752341103.000000	39099883	10000.000000	20508	71971	1.000000	17616	73986	1.000000	9713895	0.001198
167904373	752374207.000000	39100862	10000.000000	20668	71517	1.000000	17604	74743	1.000000	9709084	0.000162
167917046	752306207.000000	39106699	10000.000000	20389	72291	1.000000	17642	74703	1.000000	9704202	0.000610
167905116	752367194.000000	39101387	10000.000000	20340	72143	1.000000	17707	75097	1.000000	9699354	0.000177
167908987	752295120.000000	39104353	10000.000000	20432	72525	1.000000	17701	74540	1.000000	9694489	0.000378
167904350	752313123.000000	39105595	10000.000000	20218	72319	1.000000	17606	74602	1.000000	9689652	-0.000442
167895323	752309321.000000	39096988	10000.000000	20617	72026	1.000000	17657	74670	1.000000	9684943	-0.000849
167902544	752357305.000000	39096286	10000.000000	20336	72520	1.000000	17663	74329	1.000000	9680106	-0.001093
167892797	752271990.000000	39104620	10000.000000	20441	72301	1.000000	17552	74158	1.000000	9675300	-0.000690
167895849	752335577.000000	39092990	10000.000000	20316	72438	1.000000	17777	74207	1.000000	9670448	-0.000558
167896412	752341890.000000	39107533	10000.000000	20356	72058	1.000000	17613	74426	1.000000	9665606	-0.001123
167892248	752411597.000000	39106566	10000.000000	20386	72185	1.000000	17659	74508	1.000000	9660784	-0.001005
167906168	752386274.000000	39107233	10000.000000	20327	71997	1.000000	17604	74170	1.000000	9656031	-0.000797
167908179	752384079.000000	39102780	10000.000000	20271	72034	1.000000	17593	74841	1.000000	9651208	-0.001390
167893363	752381655.000000	39101656	10000.000000	20481	72335	1.000000	17714	74521	1.000000	9646325	0.000078
167904325	752309292.000000	39104100	10000.000000	20403	72658	1.000000	17598	75043	1.000000	9641473	-0.000045
167894513	752377449.000000	39108944	10000.000000	20504	72246	1.000000	17829	74504	1.000000	9636631	-0.000146
167902536	752330339.000000	39101258	10000.000000	20217	72481	1.000000	17710	74670	1.000000	9631841	-0.000130
167894623	752398968.000000	39097160	10000.000000	20353	72024	1.000000	17673	74904	1.000000	9627065	-0.000643
167892793	752327759.000000	39106218	10000.000000	20421	72185	1.000000	17841	74421	1.000000	9622288	-0.000254
167916347	752328183.000000	39110489	10000.000000	20543	72073	1.000000	17540	74325	1.000000	9617488	-0.000180
167902780	752374320.000000	39100968	10000.000000	20465	71733	1.000000	17661	74249	1.000000	9612750	-0.000407
167892755	752324764.000000	39085479	10000.000000	20457	71978	1.000000	17661	74464	1.000000	9607843	-0.000448
167900880	752370935.000000	39100712	10000.000000	20291	72405	1.000000	17459	75208	1.000000	9602913	-0.000497
167888936	752340921.000000	39098471	10000.000000	20496	72562	1.000000	17681	74805	1.000000	9598183	-0.000187
167895363	752316188.000000	39116455	10000.000000	20639	71464	1.000000	17625	74238	1.000000	9593376	-0.000560
167893625	752394673.000000	39101862	10000.000000	20324	72106	1.000000	17520	74559	1.000000	9588492	-0.000633
167899815	752381320.000000	39094616	10000.000000	20496	72504	1.000000	17530	74610	1.000000	9583664	-0.000280
167900676	752345387.000000	39092825	10000.000000	20321	72808	1.000000	17545	74592	1.000000	9578962	-0.000288
167917279	752361178.000000	39096629	10000.000000	20296	72675	1.000000	17631	74304	1.000000	9574202	0.000096
167874548	752381887.000000	39097551	10000.000000	20452	72176	1.000000	17605	74831	1.000000	9569402	-0.000211
167916404	752321231.000000	39101531	10000.000000	20374	71990	1.000000	17526	74555	1.000000	9564628	-0.000204
167901066	752325054.000000	39105902	10000.000000	20509	72373	1.000000	17648	74055	1.000000	9559819	-0.000192
167914139	752328912.000000	39095950	10000.000000	20201	72381	1.000000	17751	74615	1.000000	9555093	-0.000136
167912869	752357712.000000	39099593	10000.000000	20484	72322	1.000000	17545	74233	1.000000	9550359	0.000606
167894101	752325310.000000	39103075	10000.000000	20318	72115	1.000000	17596	74134	1.000000	9545633	0.000741
167912057	752293192.000000	39105037	10000.000000	20480	72217	1.000000	17654	74505	1.000000	9540889	0.000676
167890579	752354785.000000	39095491	10000.000000	20533	72065	1.000000	17716	73965	1.000000	9536081	-0.000112
167897871	752386023.000000	39106217	10000.000000	20583	72186	1.000000	17676	74732	1.000000	9531195	-0.000681
167894844	752367573.000000	39096393	10000.000000	20340	72952	1.000000	17644	74094	1.000000	9526512	-0.000695
167916879	752384877.000000	39105521	10000.000000	20392	72991	1.000000	17531	74698	1.000000	9521664	-0.000696
167891820	752380062.000000	39103784	10000.000000	20521	72747	1.000000	17798	74338	1.000000	9517046	-0.000637
npatches	nstrain	runtime	dt	init_x	init_y	init_y_blood	init_z	init_S	beta0	beta1	beta2	beta3	mean_beta	B	d	delta	delta_blood	b[0]	mut	m	CTL	c	g	epsilon	k	het	lambda	rho	omega	x_max	patch.dyna	DELTA	A	VA
10000	1	100.000000	0.000100	21900	9499	5000000	0.001000	10000000	8.952621	5.153813	10.984483	12.765909	10	8000000000.000000	0.010000	1.000000	1.000000	800000	0.000050	0.048000	0	0.500000	0.000000	25.000000	5.000000	0.500000	0.000000	0.000000	0.000000	31987	0	10.000000	7.000000	1.000000
sus	inf	inf_blood	z	x[0]	y[0][0]	z[0]	x[1]	y[1][0]	z[1]	S[0]	synchrony
219000000	94990000.000000	5000000	10.000000	21900	9499	0.001000	21900	9499	0.001000	10000000	0.000000
109623282	1631388341.000000	84758310	3940.834452	11250	162742	0.394083	15981	158106	0.394083	9994981	0.000000
127469665	1264108703.000000	65773279	6324.976263	13328	125763	0.632498	17872	122040	0.632498	9990105	0.000000
154898496	885152468.000000	46036632	7771.013291	16144	87915	0.777101	20668	84177	0.777101	9985207	0.000000
172520052	706958629.000000	36749651	8648.068121	17763	69944	0.864807	22375	67009	0.864807	9980326	0.000000
183057996	617165851.000000	32093984	9180.022116	19184	61014	0.918002	23477	57389	0.918002	9975414	0.000000
189342288	568209945.000000	29534605	9502.664490	19681	56245	0.950266	23819	52620	0.950266	9970354	0.000000
193177710	540262699.000000	28080624	9698.354536	20101	53421	0.969835	24216	49830	0.969835	9965434	0.000000
195465071	523839069.000000	27224568	9817.045065	20259	52142	0.981705	24389	48605	0.981705	9960498	0.000000
196898588	514040366.000000	26720321	9889.033609	20278	50651	0.988903	24527	47329	0.988903	9955561	0.000000
197732129	508203966.000000	26407487	9932.696323	20326	50322	0.993270	24732	46845	0.993270	9950635	0.000000
198267862	504616146.000000	26224203	9959.178767	20531	49788	0.995918	24789	46309	0.995918	9945662	0.000000
198557188	502590242.000000	26114542	9975.240980	20495	50272	0.997524	24656	46512	0.997524	9940726	0.000000
198772340	501262987.000000	26058724	9984.983083	20584	49673	0.998498	24790	46055	0.998498	9935775	0.000000
198863766	500499841.000000	26022195	9990.891893	20560	49682	0.999089	24972	46090	0.999089	9930859	0.000000
198956429	500011838.000000	25990474	9994.475723	20667	49407	0.999448	24785	46294	0.999448	9925820	0.000000
198995159	499692245.000000	25974421	9996.649399	20652	49354	0.999665	24745	45954	0.999665	9920921	0.000000
199011261	499551253.000000	25971354	9997.967783	20543	49279	0.999797	24695	46045	0.999797	9916067	0.000000
199028995	499385912.000000	25959985	9998.767413	20619	49567	0.999877	24373	46241	0.999877	9911084	0.000000
199046184	499397601.000000	25950931	9999.252408	20369	49365	0.999925	24580	46159	0.999925	9906145	0.000000
199055720	499347952.000000	25950535	9999.546568	20570	49263	0.999955	24766	46090	0.999955	9901105	0.000000
199042847	499257585.000000	25951563	9999.724983	20641	48896	0.999972	24500	46603	0.999972	9896230	0.000000
199049048	499306910.000000	25946599	9999.833196	20622	49185	0.999983	24616	45826	0.999983	9891183	0.000000
199057842	499277344.000000	25951376	9999.898829	20618	49370	0.999990	24664	46494	0.999990	9886131	0.000000
199062151	499289165.000000	25951096	9999.938638	20588	49804	0.999994	24659	46379	0.999994	9881176	0.000000
199031040	499311531.000000	25950435	9999.962782	20474	49486	0.999996	24701	45712	0.999996	9876258	0.000000
199048866	499216994.000000	25936395	9999.977427	20583	49385	0.999998	24664	45696	0.999998	9871289	0.000000
199052803	499259111.000000	25948084	9999.986309	20866	49594	0.999999	24686	45924	0.999999	9866254	0.000000
199067145	499245394.000000	25955560	9999.991696	20542	49536	0.999999	24762	45987	0.999999	9861285	0.000000
199063528	499229130.000000	25945533	9999.994963	20835	49215	0.999999	24906	46012	0.999999	9856369	0.000000
199046538	499284148.000000	25950062	9999.996945	20594	49310	1.000000	24589	45928	1.000000	9851445	0.000000
199057829	499255716.000000	25946032	9999.998147	20715	49579	1.000000	24705	46350	1.000000	9846493	0.000000
199059301	499263030.000000	25945769	9999.998876	20638	49651	1.000000	24831	46185	1.000000	9841574	0.000000
199075805	499218048.000000	25950300	9999.999318	20698	49242	1.000000	24903	45910	1.000000	9836668	0.000000
199042980	499278609.000000	25947027	9999.999587	20576	49089	1.000000	24870	45885	1.000000	9831783	0.000000
199055926	499311093.000000	25943343	9999.999749	20698	49096	1.000000	24798	46038	1.000000	9826873	0.000000
199045222	499279350.000000	25954400	9999.999848	20476	49059	1.000000	24759	46060	1.000000	9822117	0.000000
199073978	499220424.000000	25943303	9999.999908	20647	49108	1.000000	24506	46219	1.000000	9817202	0.000000
199054933	499259036.000000	25945644	9999.999944	20571	49592	1.000000	24679	45848	1.000000	9812325	0.000000
199067841	499268177.000000	25948239	9999.999966	20610	49662	1.000000	24565	46291	1.000000	9807411	0.000000
199069534	499239742.000000	25950277	9999.999979	20376	49509	1.000000	24698	45826	1.000000	9802589	-1.#IND00
199068532	499210141.000000	25958393	9999.999988	20350	49834	1.000000	24613	45868	1.000000	9797702	0.004800
199076584	499219141.000000	25957332	9999.999992	20663	49047	1.000000	24701	46060	1.000000	9792734	-0.002745
199066765	499282821.000000	25954526	9999.999995	20620	49468	1.000000	24584	46366	1.000000	9787807	-0.003986
199060902	499243756.000000	25949438	9999.999997	20486	49786	1.000000	24550	46258	1.000000	9782751	-0.000911
199056681	499283948.000000	25944050	9999.999998	20741	49481	1.000000	24746	46044	1.000000	9777914	0.000402
199045627	499291228.000000	25951184	9999.999999	20641	49977	1.000000	24628	46118	1.000000	9773164	0.003398
199051042	499266951.000000	25945412	9999.999999	20531	49517	1.000000	24809	45982	1.000000	9768261	0.004684
199077123	499220677.000000	25959589	10000.000000	20708	49510	1.000000	24622	45933	1.000000	9763330	0.004732
199059850	499204128.000000	25946260	10000.000000	20597	49295	1.000000	24542	45785	1.000000	9758455	0.011365
199071586	499282450.000000	25947179	10000.000000	20513	49658	1.000000	24709	46277	1.000000	9753487	0.009266
199064723	499249092.000000	25945461	10000.000000	20589	49258	1.000000	24681	46133	1.000000	9748586	0.006918
199072680	499220551.000000	25939647	10000.000000	20525	49567	1.000000	24710	46037	1.000000	9743891	0.007182
199053375	499267994.000000	25946340	10000.000000	20560	49271	1.000000	24597	46204	1.000000	9738925	0.004994
199043880	499252541.000000	25951855	10000.000000	20565	49088	1.000000	24422	46298	1.000000	9734014	0.005308
199077032	499233465.000000	25951692	10000.000000	20527	49007	1.000000	24614	46423	1.000000	9728994	0.007208
199058716	499282781.000000	25944564	10000.000000	20504	49633	1.000000	24513	45878	1.000000	9724249	0.004099
199052594	499249643.000000	25942724	10000.000000	20533	49198	1.000000	24624	46233	1.000000	9719286	0.005670
199077437	499249932.000000	25944282	10000.000000	20683	49359	1.000000	24730	46270	1.000000	9714530	0.005095
199071074	499234345.000000	25946450	10000.000000	20543	49150	1.000000	24557	45890	1.000000	9709689	0.004517
199064643	499274924.000000	25953911	10000.000000	20566	48969	1.000000	24504	46053	1.000000	9704735	0.004840
199058909	499285358.000000	25944785	10000.000000	20717	49597	1.000000	24570	46343	1.000000	9699889	0.004628
199056724	499253817.000000	25946900	10000.000000	20646	49456	1.000000	24674	46281	1.000000	9694910	0.007509
199078024	499244439.000000	25946980	10000.000000	20608	49684	1.000000	24694	45870	1.000000	9690083	0.007241
199064950	499261013.000000	25949798	10000.000000	20735	49187	1.000000	24667	46082	1.000000	9685287	0.005389
199066668	499240819.000000	25944366	10000.000000	20498	49441	1.000000	24458	46119	1.000000	9680538	0.006413
199051417	499223917.000000	25949862	10000.000000	20576	49715	1.000000	24727	46032	1.000000	9675708	0.004702
199071862	499265925.000000	25943268	10000.000000	20720	49148	1.000000	24763	45714	1.000000	9670919	0.005515
199056836	499264407.000000	25949384	10000.000000	20810	49092	1.000000	24541	46102	1.000000	9666098	0.005553
199088317	499187477.000000	25946061	10000.000000	20643	49391	1.000000	24765	45727	1.000000	9661148	0.006015
199061508	499256738.000000	25954075	10000.000000	20640	49264	1.000000	24875	46028	1.000000	9656395	0.005469
199063569	499285684.000000	25948125	10000.000000	20571	49124	1.000000	24594	46101	1.000000	9651500	0.005139
199083434	499242988.000000	25952285	10000.000000	20606	49364	1.000000	24695	45753	1.000000	9646749	0.004999
199059839	499189038.000000	25947059	10000.000000	20942	49462	1.000000	24868	46186	1.000000	9641867	0.004150
199084603	499195806.000000	25956106	10000.000000	20725	49068	1.000000	24619	45844	1.000000	9637003	0.003800
199054377	499218895.000000	25946954	10000.000000	20564	49480	1.000000	24549	46105	1.000000	9632074	0.003885
199044398	499249642.000000	25944726	10000.000000	20569	48941	1.000000	24841	45881	1.000000	9627211	0.003693
199042848	499319151.000000	25941244	10000.000000	20510	49148	1.000000	24675	45878	1.000000	9622491	0.004472
199061766	499230863.000000	25945283	10000.000000	20674	49201	1.000000	24731	46170	1.000000	9617571	0.004241
199053187	499282252.000000	25953204	10000.000000	20612	49348	1.000000	24676	45512	1.000000	9612678	0.004018
199045779	499259502.000000	25949991	10000.000000	20747	49537	1.000000	24562	45978	1.000000	9607815	0.003995
199063653	499262205.000000	25947193	10000.000000	20783	49100	1.000000	24523	46182	1.000000	9602981	0.003970
199056900	499298453.000000	25951676	10000.000000	20668	49408	1.000000	24602	45926	1.000000	9598137	0.003780
199066218	499296175.000000	25940834	10000.000000	20584	49898	1.000000	24711	46101	1.000000	9593318	0.003651
199061288	499244563.000000	25949301	10000.000000	20447	49421	1.000000	24663	45676	1.000000	9588553	0.003603
199063287	499302483.000000	25945629	10000.000000	20583	49604	1.000000	24830	45925	1.000000	9583776	0.003568
199050130	499286289.000000	25944701	10000.000000	20531	49180	1.000000	24794	46295	1.000000	9578901	0.003264
199067838	499291219.000000	25946359	10000.000000	20645	49376	1.000000	24703	46222	1.000000	9574125	0.003486
199079102	499268271.000000	25944409	10000.000000	20672	49021	1.000000	24544	46439	1.000000	9569279	0.003152
199064546	499291002.000000	25938899	10000.000000	20699	49106	1.000000	24732	46237	1.000000	9564593	0.003172
199048306	499287049.000000	25953956	10000.000000	20559	49629	1.000000	24505	46364	1.000000	9559814	0.003111
199060107	499246936.000000	25947363	10000.000000	20608	49087	1.000000	24674	46391	1.000000	9555005	0.002854
199053144	499262187.000000	25955675	10000.000000	20703	49282	1.000000	24570	46382	1.000000	9550131	0.002806
199061549	499304456.000000	25955503	10000.000000	20729	49427	1.000000	24463	46605	1.000000	9545332	0.002828
199050945	499265366.000000	25944292	10000.000000	20662	49265	1.000000	24616	46158	1.000000	9540651	0.002829
199072606	499248740.000000	25944717	10000.000000	20583	49155	1.000000	24617	45984	1.000000	9535905	0.002520
199057758	499325908.000000	25939672	10000.000000	20690	49029	1.000000	24572	46429	1.000000	9531095	0.003343
199032650	499310246.000000	25950994	10000.000000	20680	49418	1.000000	24623	46047	1.000000	9526215	0.003315
199044708	499292403.000000	25954033	10000.000000	20571	49258	1.000000	24633	46421	1.000000	9521411	0.002941
199056019	499280188.000000	25954305	10000.000000	20714	49207	1.000000	24732	46008	1.000000	9516616	0.002864
npatches	nstrain	runtime	dt	init_x	init_y	init_y_blood	init_z	init_S	beta0	beta1	beta2	beta3	mean_beta	B	d	delta	delta_blood	b[0]	mut	m	CTL	c	g	epsilon	k	het	lambda	rho	omega	x_max	patch.dyna	DELTA	A	VA
10000	1	100.000000	0.000100	21900	9499	5000000	0.001000	10000000	7.897680	12.262813	7.205009	7.564830	10	8000000000.000000	0.010000	1.000000	1.000000	800000	0.000050	0.048000	0	0.500000	0.000000	25.000000	6.000000	0.500000	0.000000	0.000000	0.000000	31987	0	10.000000	7.000000	1.000000
sus	inf	inf_blood	z	x[0]	y[0][0]	z[0]	x[1]	y[1][0]	z[1]	S[0]	synchrony
219000000	94990000.000000	5000000	10.000000	21900	9499	0.001000	21900	9499	0.001000	10000000	0.000000
117287049	1461841925.000000	75972889	3940.834452	13310	145181	0.394083	9734	147649	0.394083	9995109	0.000000
144857232	1003217915.000000	52194823	6324.976263	16220	98692	0.632498	12335	102192	0.632498	9990092	0.000000
177599456	658914307.000000	34271974	7771.013291	19378	64484	0.777101	15583	67672	0.777101	9985061	0.000000
197965326	503876804.000000	26190127	8648.068121	21461	49339	0.864807	17718	51312	0.864807	9980126	0.000000
210171390	425834643.000000	22137906	9180.022116	22774	41061	0.918002	19247	44407	0.918002	9975160	0.000000
217578637	382946903.000000	19900595	9502.664490	23585	36780	0.950266	19839	39671	0.950266	9970292	0.000000
222060523	358356727.000000	18618879	9698.354536	23911	34581	0.969835	20294	37342	0.969835	9965381	0.000000
224804447	343841512.000000	17867461	9817.045065	24082	33296	0.981705	20698	35592	0.981705	9960344	0.000000
226490322	335167963.000000	17416566	9889.033609	24370	32181	0.988903	20781	35027	0.988903	9955322	0.000000
227505559	330011308.000000	17150493	9932.696323	24427	31745	0.993270	21014	34282	0.993270	9950285	0.000000
228111396	326853955.000000	16991694	9959.178767	24428	31683	0.995918	21017	34260	0.995918	9945388	0.000000
228491703	324953013.000000	16894546	9975.240980	24277	31304	0.997524	21029	34009	0.997524	9940383	0.000000
228702809	323848735.000000	16830587	9984.983083	24364	31021	0.998498	21231	33640	0.998498	9935313	0.000000
228854209	323090770.000000	16795543	9990.891893	24511	31036	0.999089	21502	33311	0.999089	9930437	0.000000
228944987	322705578.000000	16763667	9994.475723	24428	30913	0.999448	21042	33654	0.999448	9925397	0.000000
228979643	322471848.000000	16759683	9996.649399	24359	31306	0.999665	21005	33369	0.999665	9920462	0.000000
229018099	322281724.000000	16747907	9997.967783	24309	30765	0.999797	21159	33587	0.999797	9915580	0.000000
229043145	322170579.000000	16756629	9998.767413	24383	31272	0.999877	21084	33772	0.999877	9910485	0.000000
229060507	322124140.000000	16740576	9999.252408	24570	31106	0.999925	21235	33613	0.999925	9905559	0.000000
229049057	322110734.000000	16740936	9999.546568	24657	31037	0.999955	20955	33731	0.999955	9900647	0.000000
229055907	322093757.000000	16733671	9999.724983	24497	30952	0.999972	20887	33700	0.999972	9895740	0.000000
229074930	322058462.000000	16737204	9999.833196	24505	30813	0.999983	21016	33845	0.999983	9890715	0.000000
229058367	322045873.000000	16741957	9999.898829	24407	31046	0.999990	20985	33736	0.999990	9885652	0.000000
229073808	322011736.000000	16740091	9999.938638	24556	30692	0.999994	21267	33489	0.999994	9880751	0.000000
229085228	322027886.000000	16730674	9999.962782	24658	31014	0.999996	21307	33599	0.999996	9875734	0.000000
229062630	322081453.000000	16746520	9999.977427	24655	30842	0.999998	21039	33537	0.999998	9870986	0.000000
229094858	322018080.000000	16740806	9999.986309	24191	30676	0.999999	21252	33526	0.999999	9865999	0.000000
229048323	322081098.000000	16732051	9999.991696	24522	30844	0.999999	20918	33773	0.999999	9860960	0.000000
229061481	322044285.000000	16732394	9999.994963	24524	31131	0.999999	21238	33884	0.999999	9855975	0.000000
229050576	322067137.000000	16741336	9999.996945	24515	31150	1.000000	21219	32839	1.000000	9850982	0.000000
229050642	322085624.000000	16738085	9999.998147	24525	31376	1.000000	21284	33674	1.000000	9846070	0.000000
229055073	322123944.000000	16735531	9999.998876	24462	30926	1.000000	21115	33847	1.000000	9841235	0.000000
229053882	322080140.000000	16737024	9999.999318	24451	31087	1.000000	21025	33710	1.000000	9836122	0.000000
229050057	322078889.000000	16739073	9999.999587	24463	30841	1.000000	21002	33429	1.000000	9831278	0.000000
229079531	322046878.000000	16738821	9999.999749	24386	30826	1.000000	20837	34244	1.000000	9826419	0.000000
229058609	322054956.000000	16732664	9999.999848	24455	30944	1.000000	20963	33341	1.000000	9821573	0.000000
229071858	322051635.000000	16739586	9999.999908	24501	30964	1.000000	21178	33696	1.000000	9816776	0.000000
229062342	322028618.000000	16741726	9999.999944	24608	31048	1.000000	21079	33314	1.000000	9811895	0.000000
229047477	322053676.000000	16743541	9999.999966	24516	31326	1.000000	21176	33434	1.000000	9806950	0.000000
229072052	322074054.000000	16735685	9999.999979	24541	31218	1.000000	21269	33578	1.000000	9801850	-1.#IND00
229059642	322039953.000000	16735274	9999.999988	24474	31332	1.000000	21190	33537	1.000000	9796859	0.036000
229067130	322056608.000000	16743147	9999.999992	24657	31130	1.000000	21201	33897	1.000000	9791871	0.006175
229074656	322040316.000000	16738089	9999.999995	24686	30789	1.000000	21250	33386	1.000000	9786982	0.005862
229037034	322133708.000000	16738491	9999.999997	24384	30986	1.000000	21019	33571	1.000000	9782076	0.002864
229073812	322046072.000000	16739004	9999.999998	24466	30629	1.000000	21013	33622	1.000000	9777143	0.004010
229076124	322041030.000000	16735775	9999.999999	24571	30861	1.000000	21232	33445	1.000000	9772293	0.005171
229061747	322077288.000000	16733172	9999.999999	24593	30651	1.000000	21229	33382	1.000000	9767428	0.002111
229064375	322032393.000000	16732962	10000.000000	24501	30473	1.000000	21108	33593	1.000000	9762456	0.003085
229060610	322052194.000000	16742680	10000.000000	24669	30845	1.000000	21280	33319	1.000000	9757527	0.003912
229074548	322064672.000000	16742544	10000.000000	24662	31032	1.000000	21017	33612	1.000000	9752701	0.000861
229044228	322086406.000000	16747195	10000.000000	24554	31152	1.000000	21024	34102	1.000000	9747747	-0.000234
229075351	322110483.000000	16743890	10000.000000	24556	30758	1.000000	20993	33811	1.000000	9742939	0.000019
229049725	322044181.000000	16737531	10000.000000	24717	30609	1.000000	21076	33726	1.000000	9738075	-0.000288
229077190	321980380.000000	16743100	10000.000000	24281	31068	1.000000	21253	33416	1.000000	9733168	-0.002541
229056241	322022622.000000	16738716	10000.000000	24526	31169	1.000000	21189	33527	1.000000	9728266	0.000045
229055748	322064831.000000	16741413	10000.000000	24514	31130	1.000000	21477	33357	1.000000	9723421	-0.000217
229068956	322095413.000000	16739745	10000.000000	24330	31284	1.000000	21048	33799	1.000000	9718624	-0.001104
229046615	322053538.000000	16739280	10000.000000	24508	31022	1.000000	20920	33820	1.000000	9713706	-0.000093
229054661	322054409.000000	16739413	10000.000000	24445	30721	1.000000	21007	33680	1.000000	9708978	-0.000881
229066130	322082091.000000	16739940	10000.000000	24473	30883	1.000000	21092	33791	1.000000	9704192	-0.001097
229071112	322025052.000000	16742083	10000.000000	24396	31067	1.000000	21122	34188	1.000000	9699425	-0.000693
229058901	322093772.000000	16746985	10000.000000	24459	30927	1.000000	21319	33161	1.000000	9694556	-0.000920
229046147	322052889.000000	16737606	10000.000000	24684	30885	1.000000	20984	33960	1.000000	9689560	-0.000563
229057827	322062068.000000	16741830	10000.000000	24620	31018	1.000000	21104	33842	1.000000	9684700	0.000692
229060847	322059338.000000	16735285	10000.000000	24521	30861	1.000000	21371	33521	1.000000	9679862	0.000501
229061313	322065365.000000	16742105	10000.000000	24519	31072	1.000000	21248	33494	1.000000	9674993	0.000717
229049229	322101908.000000	16736862	10000.000000	24509	30708	1.000000	21135	33591	1.000000	9670209	0.000625
229051178	322110186.000000	16737200	10000.000000	24398	31078	1.000000	21029	33671	1.000000	9665311	0.001206
229067387	322059998.000000	16739020	10000.000000	24478	30885	1.000000	21038	33876	1.000000	9660422	0.001348
229070984	321999227.000000	16735667	10000.000000	24508	31053	1.000000	21349	33400	1.000000	9655606	0.001047
229075661	322005751.000000	16735186	10000.000000	24766	30838	1.000000	21255	33161	1.000000	9650718	0.000286
229066301	322098006.000000	16736190	10000.000000	24580	30832	1.000000	21233	33400	1.000000	9645887	0.000752
229068554	322078310.000000	16739720	10000.000000	24753	31045	1.000000	21076	33594	1.000000	9641015	0.000728
229046154	322079893.000000	16740728	10000.000000	24465	30830	1.000000	21120	33710	1.000000	9636285	0.001048
229039871	322088212.000000	16743824	10000.000000	24621	30858	1.000000	20945	33597	1.000000	9631436	0.000015
229069080	322038591.000000	16735174	10000.000000	24319	30977	1.000000	21021	33571	1.000000	9626730	0.000081
229072720	322070987.000000	16740711	10000.000000	24539	30766	1.000000	21203	33505	1.000000	9621957	0.000089
229048654	322058611.000000	16746969	10000.000000	24609	30811	1.000000	20885	33544	1.000000	9617118	0.001602
229072408	322048622.000000	16729887	10000.000000	24471	30742	1.000000	21056	33827	1.000000	9612441	0.001950
229048087	322144788.000000	16745372	10000.000000	24587	30987	1.000000	21059	33820	1.000000	9607617	0.003869
229058300	322040455.000000	16729051	10000.000000	24483	30752	1.000000	20752	33765	1.000000	9602865	0.004053
229052220	322051615.000000	16748213	10000.000000	24513	31178	1.000000	21075	33640	1.000000	9598195	0.004259
229069703	322043437.000000	16744132	10000.000000	24369	31366	1.000000	21181	33470	1.000000	9593401	0.004311
229055459	322084916.000000	16739265	10000.000000	24388	31106	1.000000	21188	33715	1.000000	9588568	0.004585
229055865	322121504.000000	16739844	10000.000000	24497	31002	1.000000	20971	33614	1.000000	9583766	0.004449
229050197	322072311.000000	16744805	10000.000000	24475	30997	1.000000	21162	33738	1.000000	9579041	0.004679
229062632	322021908.000000	16735052	10000.000000	24775	30866	1.000000	21101	33712	1.000000	9574107	0.004370
229070271	322012623.000000	16743507	10000.000000	24573	30583	1.000000	21175	33524	1.000000	9569268	0.003732
229051031	322077464.000000	16742489	10000.000000	24620	30990	1.000000	21075	33540	1.000000	9564541	0.004480
229065878	322078617.000000	16744293	10000.000000	24541	30955	1.000000	21098	33565	1.000000	9559618	0.003839
229039042	322067492.000000	16737869	10000.000000	24480	30830	1.000000	21310	33471	1.000000	9554932	0.004836
229055027	322080159.000000	16740509	10000.000000	24401	30890	1.000000	21231	33435	1.000000	9550230	0.004513
229058897	322074051.000000	16745075	10000.000000	24569	31342	1.000000	20991	33657	1.000000	9545478	0.004361
229067179	322050029.000000	16736053	10000.000000	24501	31299	1.000000	21134	33794	1.000000	9540770	0.003549
229040337	322121785.000000	16744259	10000.000000	24708	30948	1.000000	21136	33411	1.000000	9536054	0.003642
229054035	322097108.000000	16746119	10000.000000	24698	30492	1.000000	21373	33558	1.000000	9531468	0.003733
229058443	322069936.000000	16745214	10000.000000	24520	30989	1.000000	20929	33300	1.000000	9526634	0.003569
229055992	322033553.000000	16731089	10000.000000	24289	31034	1.000000	21252	33266	1.000000	9521892	0.004161
229065851	322068459.000000	16737473	10000.000000	24160	30912	1.000000	21094	33595	1.000000	9517215	0.003538
npatches	nstrain	runtime	dt	init_x	init_y	init_y_blood	init_z	init_S	beta0	beta1	beta2	beta3	mean_beta	B	d	delta	delta_blood	b[0]	mut	m	CTL	c	g	epsilon	k	het	lambda	rho	omega	x_max	patch.dyna	DELTA	A	VA
10000	1	100.000000	0.000100	21900	9499	5000000	0.001000	10000000	7.588774	14.765509	6.454649	6.572153	10	8000000000.000000	0.010000	1.000000	1.000000	800000	0.000050	0.048000	0	0.500000	0.000000	25.000000	7.000000	0.500000	0.000000	0.000000	0.000000	31987	0	10.000000	7.000000	1.000000
sus	inf	inf_blood	z	x[0]	y[0][0]	z[0]	x[1]	y[1][0]	z[1]	S[0]	synchrony
219000000	94990000.000000	5000000	10.000000	21900	9499	0.001000	21900	9499	0.001000	10000000	0.000000
125821436	1305637979.000000	67871083	3940.834452	14324	129668	0.394083	9082	133970	0.394083	9995023	0.000000
162834209	797742579.000000	41510038	6324.976263	18240	78451	0.632498	12514	83218	0.632498	9990079	0.000000
200336395	487608090.000000	25362069	7771.013291	22086	47445	0.777101	16352	51802	0.777101	9985083	0.000000
223234348	351441690.000000	18281429	8648.068121	24200	33627	0.864807	18581	37853	0.864807	9980057	0.000000
237003501	282721729.000000	14696104	9180.022116	25388	26816	0.918002	20312	30558	0.918002	9975056	0.000000
245411659	244737356.000000	12728764	9502.664490	26159	23418	0.950266	21395	27088	0.950266	9970071	0.000000
250638662	222597094.000000	11566445	9698.354536	26763	20958	0.969835	21926	24551	0.969835	9965175	0.000000
253839949	209459041.000000	10887730	9817.045065	27036	19637	0.981705	22420	23122	0.981705	9960202	0.000000
255817409	201460807.000000	10472639	9889.033609	27058	19138	0.988903	22726	22484	0.988903	9955206	0.000000
257024208	196660320.000000	10218845	9932.696323	27186	18270	0.993270	22947	21612	0.993270	9950249	0.000000
257774268	193774885.000000	10074843	9959.178767	27153	18179	0.995918	22839	21765	0.995918	9945327	0.000000
258233952	192019679.000000	9974327	9975.240980	27525	18084	0.997524	23191	21211	0.997524	9940293	0.000000
258517724	190882892.000000	9922799	9984.983083	27287	18140	0.998498	22859	21367	0.998498	9935392	0.000000
258698527	190243326.000000	9887533	9990.891893	27287	17994	0.999089	22881	21285	0.999089	9930356	0.000000
258782438	189843182.000000	9872124	9994.475723	27411	18083	0.999448	23193	20775	0.999448	9925392	0.000000
258849766	189633221.000000	9855571	9996.649399	27363	18202	0.999665	23028	21482	0.999665	9920470	0.000000
258859358	189501854.000000	9848676	9997.967783	27370	17810	0.999797	22934	21204	0.999797	9915516	0.000000
258900295	189391720.000000	9848328	9998.767413	27240	17698	0.999877	22876	20946	0.999877	9910626	0.000000
258925162	189314510.000000	9838124	9999.252408	27121	17813	0.999925	23046	20910	0.999925	9905507	0.000000
258927108	189273679.000000	9837459	9999.546568	27508	17776	0.999955	23222	20971	0.999955	9900520	0.000000
258935497	189275959.000000	9835374	9999.724983	27322	17708	0.999972	22770	21180	0.999972	9895630	0.000000
258918465	189275513.000000	9839759	9999.833196	27351	18029	0.999983	22817	21160	0.999983	9890762	0.000000
258926497	189300415.000000	9838461	9999.898829	27552	17667	0.999990	23063	21202	0.999990	9885773	0.000000
258939247	189247540.000000	9838087	9999.938638	27361	17925	0.999994	23068	20855	0.999994	9880886	0.000000
258921900	189256525.000000	9836004	9999.962782	27353	17796	0.999996	23000	21502	0.999996	9875937	0.000000
258950272	189253715.000000	9832319	9999.977427	27499	17572	0.999998	22913	20841	0.999998	9870982	0.000000
258927766	189302182.000000	9841016	9999.986309	27494	17890	0.999999	22922	21166	0.999999	9866069	0.000000
258940395	189196080.000000	9834240	9999.991696	27481	17761	0.999999	23032	21073	0.999999	9861153	0.000000
258944125	189274789.000000	9835432	9999.994963	27299	17830	0.999999	23037	21092	0.999999	9856207	0.000000
258929609	189313859.000000	9838489	9999.996945	27456	17541	1.000000	23015	21130	1.000000	9851327	0.000000
258953565	189205569.000000	9835637	9999.998147	27304	17799	1.000000	22998	21094	1.000000	9846373	0.000000
258936116	189276869.000000	9837822	9999.998876	27155	17871	1.000000	23240	20880	1.000000	9841526	0.000000
258943532	189281216.000000	9839006	9999.999318	27190	17719	1.000000	23087	21067	1.000000	9836550	0.000000
258954769	189272059.000000	9834354	9999.999587	27347	17844	1.000000	23011	20912	1.000000	9831598	0.000000
258957487	189277091.000000	9835859	9999.999749	26986	17893	1.000000	22907	21219	1.000000	9826675	0.000000
258952688	189246313.000000	9837227	9999.999848	27421	17944	1.000000	22912	21115	1.000000	9821768	0.000000
258921317	189254830.000000	9841301	9999.999908	27389	17669	1.000000	22944	21039	1.000000	9816866	0.000000
258932798	189274414.000000	9837305	9999.999944	27440	17774	1.000000	22987	21055	1.000000	9812105	0.000000
258923838	189256697.000000	9839992	9999.999966	27474	17723	1.000000	22823	21513	1.000000	9807189	0.000000
258941957	189272905.000000	9835239	9999.999979	27212	17719	1.000000	23076	21257	1.000000	9802191	-1.#IND00
258931839	189232387.000000	9833929	9999.999988	27237	18020	1.000000	23118	20652	1.000000	9797255	0.000000
258972931	189213303.000000	9833152	9999.999992	27452	17812	1.000000	23076	21049	1.000000	9792439	0.004752
258950552	189219697.000000	9833248	9999.999995	27168	18098	1.000000	22917	21334	1.000000	9787599	0.007454
258952606	189219518.000000	9834065	9999.999997	27399	17730	1.000000	23263	21090	1.000000	9782668	0.008020
258960465	189198771.000000	9832626	9999.999998	27509	17577	1.000000	22933	20930	1.000000	9777714	0.002847
258926197	189307424.000000	9839167	9999.999999	27294	17799	1.000000	22929	21238	1.000000	9772787	0.002506
258931823	189252651.000000	9834523	9999.999999	27340	17473	1.000000	22961	21187	1.000000	9767892	-0.003401
258941230	189279069.000000	9842508	10000.000000	27348	17734	1.000000	23210	21052	1.000000	9763123	-0.003280
258936378	189246964.000000	9829919	10000.000000	27350	17694	1.000000	22969	20862	1.000000	9758415	-0.004189
258951012	189256165.000000	9832051	10000.000000	27303	17879	1.000000	23226	20946	1.000000	9753585	-0.003412
258938285	189237526.000000	9843475	10000.000000	27457	17967	1.000000	22822	21121	1.000000	9748714	-0.004275
258976391	189215793.000000	9833393	10000.000000	27478	17522	1.000000	22992	20975	1.000000	9743963	-0.004170
258959403	189213459.000000	9837590	10000.000000	27230	18005	1.000000	23140	21060	1.000000	9739149	-0.004312
258918471	189313641.000000	9834158	10000.000000	27255	17875	1.000000	22906	21197	1.000000	9734146	-0.003206
258940240	189287327.000000	9837665	10000.000000	27469	17774	1.000000	22902	20948	1.000000	9729337	-0.003257
258946253	189221846.000000	9838494	10000.000000	27338	17903	1.000000	23037	21178	1.000000	9724420	-0.002501
258937405	189260344.000000	9836204	10000.000000	27406	17752	1.000000	22852	21332	1.000000	9719695	-0.003322
258933368	189301164.000000	9839254	10000.000000	27314	17978	1.000000	23225	21117	1.000000	9714766	-0.001749
258928510	189229803.000000	9832206	10000.000000	27323	17689	1.000000	23182	21109	1.000000	9709936	-0.001930
258953112	189256183.000000	9839248	10000.000000	27232	17606	1.000000	22943	21156	1.000000	9705171	-0.000883
258932379	189263091.000000	9839298	10000.000000	27311	17804	1.000000	23007	21256	1.000000	9700327	-0.000532
258954747	189279438.000000	9836578	10000.000000	27148	17898	1.000000	22889	21030	1.000000	9695452	-0.000948
258929830	189296967.000000	9837877	10000.000000	27315	17672	1.000000	22980	21321	1.000000	9690528	-0.000763
258934522	189296117.000000	9835948	10000.000000	27368	17917	1.000000	23219	21210	1.000000	9685689	-0.000475
258948382	189262195.000000	9834683	10000.000000	27418	17728	1.000000	23216	21080	1.000000	9680893	-0.000314
258946973	189257784.000000	9840482	10000.000000	27136	17959	1.000000	23130	21156	1.000000	9676137	0.000803
258941236	189250174.000000	9836234	10000.000000	27327	18028	1.000000	23019	21099	1.000000	9671262	0.001301
258927125	189275270.000000	9845138	10000.000000	27320	17947	1.000000	22970	21433	1.000000	9666439	0.001500
258924154	189284528.000000	9835729	10000.000000	27384	17970	1.000000	23138	20943	1.000000	9661607	0.001836
258931533	189278591.000000	9837686	10000.000000	27220	17795	1.000000	22918	21157	1.000000	9656854	0.001657
258931050	189294727.000000	9837483	10000.000000	27436	18003	1.000000	23013	21114	1.000000	9652011	0.001709
258958550	189234700.000000	9834174	10000.000000	27360	17955	1.000000	23131	21038	1.000000	9647188	0.000766
258931835	189291586.000000	9835327	10000.000000	27205	17743	1.000000	23222	21264	1.000000	9642303	0.000624
258934284	189251594.000000	9840853	10000.000000	27306	17796	1.000000	23030	20910	1.000000	9637472	-0.000266
258937642	189274930.000000	9836471	10000.000000	27252	17977	1.000000	23089	21057	1.000000	9632644	0.000358
258929014	189276867.000000	9833609	10000.000000	27429	17698	1.000000	23238	20771	1.000000	9627888	0.000563
258924622	189237134.000000	9831692	10000.000000	27472	17822	1.000000	23210	20621	1.000000	9623123	0.001465
258943346	189230317.000000	9834916	10000.000000	27392	18047	1.000000	23147	20743	1.000000	9618384	0.000954
258934029	189226838.000000	9831734	10000.000000	27345	17829	1.000000	23000	20977	1.000000	9613487	0.000408
258930807	189232638.000000	9833468	10000.000000	27437	17705	1.000000	23168	21119	1.000000	9608804	0.000404
258939781	189243964.000000	9834740	10000.000000	27177	17869	1.000000	23182	21123	1.000000	9604085	0.000048
258934998	189270777.000000	9840570	10000.000000	27285	17684	1.000000	22997	21026	1.000000	9599269	-0.000233
258936988	189235090.000000	9837951	10000.000000	27345	17699	1.000000	22794	21330	1.000000	9594466	-0.000141
258926370	189281991.000000	9834677	10000.000000	27266	17953	1.000000	23040	21047	1.000000	9589774	-0.000376
258956401	189230723.000000	9831821	10000.000000	27394	17956	1.000000	23073	21309	1.000000	9585086	-0.000310
258975223	189210482.000000	9836662	10000.000000	27248	17884	1.000000	22961	20864	1.000000	9580402	0.000253
258958257	189192455.000000	9836193	10000.000000	27271	17746	1.000000	22931	21354	1.000000	9575533	0.000704
258941648	189271986.000000	9831767	10000.000000	27368	17698	1.000000	23030	21014	1.000000	9570726	0.001183
258945280	189280584.000000	9837735	10000.000000	27343	17975	1.000000	23086	21308	1.000000	9565943	0.000641
258929494	189290547.000000	9837425	10000.000000	27220	17844	1.000000	22933	21347	1.000000	9561143	0.000813
258926364	189279488.000000	9845675	10000.000000	27251	17870	1.000000	23148	21253	1.000000	9556316	0.001053
258929557	189285353.000000	9840417	10000.000000	27231	17821	1.000000	23071	21050	1.000000	9551591	0.001034
258945354	189259030.000000	9839998	10000.000000	27384	17630	1.000000	22879	21027	1.000000	9546767	0.001178
258955458	189237737.000000	9837453	10000.000000	27380	17868	1.000000	22933	20886	1.000000	9542004	0.001004
258954099	189292954.000000	9832757	10000.000000	27394	18271	1.000000	22938	21073	1.000000	9537161	0.001387
258969912	189216780.000000	9831702	10000.000000	27421	17665	1.000000	22969	21177	1.000000	9532329	0.001352
258975281	189223826.000000	9839837	10000.000000	27317	17887	1.000000	23200	21214	1.000000	9527587	0.001313
258946270	189258464.000000	9839600	10000.000000	27511	18110	1.000000	23131	20924	1.000000	9522831	0.001227
258942903	189277742.000000	9840587	10000.000000	27328	17674	1.000000	23152	21056	1.000000	9518141	0.001191
npatches	nstrain	runtime	dt	init_x	init_y	init_y_blood	init_z	init_S	beta0	beta1	beta2	beta3	mean_beta	B	d	delta	delta_blood	b[0]	mut	m	CTL	c	g	epsilon	k	het	lambda	rho	omega	x_max	patch.dyna	DELTA	A	VA
10000	1	100.000000	0.000100	21900	9499	5000000	0.001000	10000000	11.954907	5.328112	6.365095	8.437003	10	8000000000.000000	0.010000	1.000000	1.000000	800000	0.000050	0.048000	0	0.500000	0.000000	25.000000	8.000000	0.500000	0.000000	0.000000	0.000000	31987	0	10.000000	7.000000	1.000000
sus	inf	inf_blood	z	x[0]	y[0][0]	z[0]	x[1]	y[1][0]	z[1]	S[0]	synchrony
219000000	94990000.000000	5000000	10.000000	21900	9499	0.001000	21900	9499	0.001000	10000000	0.000000
133886260	1170786360.000000	60871655	3940.834452	11514	118833	0.394083	18259	112883	0.394083	9995126	0.000000
179902488	638169379.000000	33208639	6324.976263	16117	65409	0.632498	22685	60000	0.632498	9990243	0.000000
221521283	358949827.000000	18674613	7771.013291	20698	36975	0.777101	26197	32867	0.777101	9985266	0.000000
246514931	238640201.000000	12417373	8648.068121	23382	25078	0.864807	27726	21325	0.864807	9980420	0.000000
261584646	177810182.000000	9243504	9180.022116	25134	18843	0.918002	28915	15772	0.918002	9975332	0.000000
270981071	143631259.000000	7463408	9502.664490	26041	15087	0.950266	29472	12618	0.950266	9970344	0.000000
276845125	123435644.000000	6415762	9698.354536	26715	13041	0.969835	29824	10751	0.969835	9965421	0.000000
280602969	111043999.000000	5772470	9817.045065	27230	11755	0.981705	29698	9659	0.981705	9960427	0.000000
283019319	103324881.000000	5367237	9889.033609	27458	11059	0.988903	30200	9036	0.988903	9955469	0.000000
284575593	98450934.000000	5112591	9932.696323	27619	10362	0.993270	30277	8506	0.993270	9950499	0.000000
285542931	95406318.000000	4965167	9959.178767	27928	10281	0.995918	30411	8172	0.995918	9945556	0.000000
286160567	93502283.000000	4859199	9975.240980	28024	9963	0.997524	30437	8088	0.997524	9940576	0.000000
286524335	92362025.000000	4802421	9984.983083	27707	9869	0.998498	30252	8061	0.998498	9935552	0.000000
286734896	91634817.000000	4762791	9990.891893	27999	9753	0.999089	30334	7940	0.999089	9930649	0.000000
286871731	91248165.000000	4741033	9994.475723	27910	9712	0.999448	30089	7994	0.999448	9925736	0.000000
286991736	90937656.000000	4726274	9996.649399	27880	9501	0.999665	30409	7800	0.999665	9920750	0.000000
287035729	90747610.000000	4714174	9997.967783	28038	9552	0.999797	30522	7737	0.999797	9915760	0.000000
287036156	90703396.000000	4714665	9998.767413	28008	9564	0.999877	30630	7937	0.999877	9910923	0.000000
287049964	90676754.000000	4710239	9999.252408	27958	9491	0.999925	30132	7765	0.999925	9905960	0.000000
287087227	90618753.000000	4707728	9999.546568	27971	9610	0.999955	30474	7750	0.999955	9900987	0.000000
287098683	90612971.000000	4708765	9999.724983	27720	9567	0.999972	30427	7699	0.999972	9896055	0.000000
287084076	90528258.000000	4704167	9999.833196	27904	9324	0.999983	30279	7872	0.999983	9891158	0.000000
287124708	90493347.000000	4704966	9999.898829	27825	9560	0.999990	30292	7834	0.999990	9886254	0.000000
287127359	90488490.000000	4703727	9999.938638	28239	9368	0.999994	30334	7923	0.999994	9881307	0.000000
287137860	90497423.000000	4701956	9999.962782	28052	9680	0.999996	30782	7749	0.999996	9876436	0.000000
287110540	90495230.000000	4704415	9999.977427	28049	9607	0.999998	30410	7849	0.999998	9871430	0.000000
287137766	90495615.000000	4704019	9999.986309	27815	9643	0.999999	30326	7859	0.999999	9866641	0.000000
287119638	90515960.000000	4705998	9999.991696	27935	9510	0.999999	30602	7769	0.999999	9861763	0.000000
287095826	90534379.000000	4704856	9999.994963	27902	9681	0.999999	30414	7715	0.999999	9856715	0.000000
287123463	90462081.000000	4704695	9999.996945	28168	9558	1.000000	30424	7926	1.000000	9851800	0.000000
287116070	90501036.000000	4705102	9999.998147	27984	9728	1.000000	30104	7692	1.000000	9846873	0.000000
287095447	90492710.000000	4702924	9999.998876	28150	9583	1.000000	30311	7838	1.000000	9842047	0.000000
287113446	90501528.000000	4705770	9999.999318	27884	9612	1.000000	30225	7917	1.000000	9837120	0.000000
287125275	90515625.000000	4702917	9999.999587	27658	9872	1.000000	30325	7851	1.000000	9832220	0.000000
287111603	90490054.000000	4700664	9999.999749	27979	9610	1.000000	30343	7856	1.000000	9827316	0.000000
287102167	90503647.000000	4706255	9999.999848	27863	9715	1.000000	30329	7784	1.000000	9822435	0.000000
287113083	90529894.000000	4705580	9999.999908	27974	9793	1.000000	30589	7856	1.000000	9817535	0.000000
287112877	90526602.000000	4704501	9999.999944	27889	9602	1.000000	30604	7773	1.000000	9812620	0.000000
287122245	90510669.000000	4704295	9999.999966	28122	9793	1.000000	30433	7932	1.000000	9807751	0.000000
287118719	90543162.000000	4704761	9999.999979	28207	9659	1.000000	30158	7732	1.000000	9802781	-1.#IND00
287093898	90526658.000000	4706019	9999.999988	28182	9487	1.000000	30338	7757	1.000000	9798014	-0.008800
287112429	90503078.000000	4709860	9999.999992	28038	9470	1.000000	30313	7875	1.000000	9793097	-0.021743
287107299	90514569.000000	4704685	9999.999995	27902	9590	1.000000	30559	7677	1.000000	9788180	-0.022347
287125074	90505920.000000	4706091	9999.999997	28125	9502	1.000000	30557	7712	1.000000	9783268	-0.005205
287154390	90464179.000000	4700345	9999.999998	27971	9410	1.000000	30380	7703	1.000000	9778413	-0.007544
287102583	90519627.000000	4703762	9999.999999	28054	9308	1.000000	30488	7782	1.000000	9773462	-0.006029
287121537	90465076.000000	4700033	9999.999999	27967	9478	1.000000	30373	7783	1.000000	9768561	-0.004660
287126179	90500210.000000	4702066	10000.000000	28066	9546	1.000000	30255	7701	1.000000	9763668	-0.005511
287098034	90551844.000000	4702108	10000.000000	28041	9590	1.000000	30657	7653	1.000000	9758739	-0.005940
287103927	90526814.000000	4703027	10000.000000	27987	9640	1.000000	30379	7658	1.000000	9753868	-0.006071
287089969	90524606.000000	4708748	10000.000000	27844	9574	1.000000	30336	7812	1.000000	9748892	-0.004557
287135778	90485396.000000	4702005	10000.000000	27968	9570	1.000000	30356	7904	1.000000	9743945	-0.004274
287121365	90478404.000000	4703025	10000.000000	27997	9589	1.000000	30428	7733	1.000000	9739090	-0.004151
287124686	90505890.000000	4703511	10000.000000	27935	9775	1.000000	30508	7672	1.000000	9734243	-0.003502
287149591	90487526.000000	4701510	10000.000000	27977	9571	1.000000	30504	7872	1.000000	9729480	-0.003049
287125971	90491706.000000	4702092	10000.000000	27879	9658	1.000000	30491	7741	1.000000	9724662	-0.001710
287121860	90514139.000000	4705201	10000.000000	27781	9571	1.000000	30163	7801	1.000000	9719822	-0.001778
287120909	90494567.000000	4703043	10000.000000	28120	9546	1.000000	30597	7849	1.000000	9714904	-0.000842
287096779	90526156.000000	4702827	10000.000000	27825	9633	1.000000	30573	7718	1.000000	9709994	-0.000836
287118763	90482729.000000	4705798	10000.000000	28073	9410	1.000000	30539	7893	1.000000	9705173	0.000737
287131676	90476506.000000	4704719	10000.000000	27800	9692	1.000000	30489	7852	1.000000	9700298	0.001080
287104400	90503541.000000	4706684	10000.000000	28156	9500	1.000000	30485	7844	1.000000	9695409	0.000961
287125923	90452158.000000	4704067	10000.000000	28208	9457	1.000000	30550	7770	1.000000	9690541	0.004803
287113040	90512857.000000	4705940	10000.000000	28017	9661	1.000000	30419	7869	1.000000	9685702	0.004565
287109007	90531928.000000	4710394	10000.000000	28053	9665	1.000000	30557	7625	1.000000	9680801	0.004004
287105965	90539251.000000	4707462	10000.000000	28092	9461	1.000000	30492	7802	1.000000	9675964	0.004002
287101750	90548960.000000	4708696	10000.000000	27900	9399	1.000000	30434	7837	1.000000	9671057	0.003777
287075905	90534101.000000	4708200	10000.000000	28170	9411	1.000000	30478	7868	1.000000	9666151	0.003861
287096202	90527687.000000	4707520	10000.000000	27928	9516	1.000000	30200	7851	1.000000	9661201	0.003830
287130839	90532330.000000	4706855	10000.000000	28201	9542	1.000000	30501	7973	1.000000	9656325	0.005715
287130035	90504107.000000	4703974	10000.000000	28032	9679	1.000000	30508	7831	1.000000	9651499	0.005664
287083768	90548529.000000	4709433	10000.000000	28091	9584	1.000000	30439	7789	1.000000	9646670	0.004739
287116129	90525828.000000	4706302	10000.000000	28076	9710	1.000000	30662	7885	1.000000	9641786	0.004206
287115267	90515583.000000	4704409	10000.000000	28144	9358	1.000000	30463	7746	1.000000	9636952	0.003998
287114145	90519049.000000	4707198	10000.000000	28127	9577	1.000000	30541	7810	1.000000	9632184	0.002611
287097940	90504346.000000	4704549	10000.000000	27875	9687	1.000000	30484	7792	1.000000	9627473	0.002710
287098072	90537243.000000	4703989	10000.000000	28225	9408	1.000000	30420	7763	1.000000	9622665	0.002302
287113161	90541759.000000	4706413	10000.000000	27911	9547	1.000000	30636	7815	1.000000	9617951	0.002256
287107428	90515194.000000	4702238	10000.000000	28183	9382	1.000000	30477	7695	1.000000	9612989	0.002273
287114006	90483457.000000	4699702	10000.000000	27879	9630	1.000000	30459	7983	1.000000	9608163	0.002028
287131335	90514974.000000	4702379	10000.000000	28060	9437	1.000000	30436	7856	1.000000	9603263	0.001891
287112719	90488046.000000	4708918	10000.000000	28100	9706	1.000000	30412	7805	1.000000	9598468	-0.000208
287101563	90544684.000000	4703820	10000.000000	28090	9502	1.000000	30274	7873	1.000000	9593676	0.000234
287107469	90549380.000000	4703100	10000.000000	27874	9592	1.000000	30412	7717	1.000000	9588889	0.000165
287117167	90529284.000000	4699698	10000.000000	27927	9621	1.000000	30349	7864	1.000000	9584161	-0.000244
287106317	90512204.000000	4709047	10000.000000	27881	9661	1.000000	30439	7828	1.000000	9579428	-0.000108
287109715	90541555.000000	4703401	10000.000000	28104	9367	1.000000	30581	7896	1.000000	9574643	-0.001087
287114107	90454275.000000	4703089	10000.000000	27896	9593	1.000000	30328	7878	1.000000	9569828	-0.000886
287111699	90475397.000000	4707324	10000.000000	27871	9618	1.000000	30341	7766	1.000000	9564953	0.000520
287129254	90514932.000000	4706030	10000.000000	27932	9435	1.000000	30311	7890	1.000000	9560226	0.000296
287121297	90497985.000000	4704358	10000.000000	28077	9619	1.000000	30536	7783	1.000000	9555405	0.000105
287086527	90505081.000000	4707239	10000.000000	27795	9706	1.000000	30553	8004	1.000000	9550718	0.000817
287123128	90462745.000000	4703265	10000.000000	27903	9533	1.000000	30351	7768	1.000000	9546019	0.000811
287137082	90505227.000000	4704080	10000.000000	27926	9547	1.000000	30608	7752	1.000000	9541204	0.002184
287126653	90502183.000000	4703705	10000.000000	28061	9648	1.000000	30531	7690	1.000000	9536330	0.002958
287099530	90506056.000000	4704891	10000.000000	27901	9508	1.000000	30578	7640	1.000000	9531623	0.002964
287087794	90502468.000000	4707548	10000.000000	27948	9576	1.000000	30646	7778	1.000000	9526870	0.002640
287127420	90506908.000000	4703625	10000.000000	27881	9641	1.000000	30404	7646	1.000000	9522076	0.002612
287123578	90497942.000000	4702832	10000.000000	28034	9464	1.000000	30340	7851	1.000000	9517299	0.002360
npatches	nstrain	runtime	dt	init_x	init_y	init_y_blood	init_z	init_S	beta0	beta1	beta2	beta3	mean_beta	B	d	delta	delta_blood	b[0]	mut	m	CTL	c	g	epsilon	k	het	lambda	rho	omega	x_max	patch.dyna	DELTA	A	VA
10000	1	100.000000	0.000100	21900	9499	5000000	0.001000	10000000	11.675622	10.505706	6.848941	12.071961	10	8000000000.000000	0.010000	1.000000	1.000000	800000	0.000050	0.048000	0	0.500000	0.000000	25.000000	9.000000	0.500000	0.000000	0.000000	0.000000	31987	0	10.000000	7.000000	1.000000
sus	inf	inf_blood	z	x[0]	y[0][0]	z[0]	x[1]	y[1][0]	z[1]	S[0]	synchrony
219000000	94990000.000000	5000000	10.000000	21900	9499	0.001000	21900	9499	0.001000	10000000	0.000000
141108893	1056804877.000000	54952870	3940.834452	12477	106648	0.394083	13391	106471	0.394083	9994949	0.000000
195446672	514375443.000000	26786363	6324.976263	18085	52520	0.632498	18909	52000	0.632498	9989804	0.000000
240169808	263507158.000000	13720387	7771.013291	22646	27684	0.777101	23539	26651	0.777101	9984882	0.000000
266387000	157676532.000000	8204450	8648.068121	25935	16305	0.864807	26348	15889	0.864807	9979901	0.000000
282094710	104458482.000000	5432624	9180.022116	27487	10513	0.918002	28028	10483	0.918002	9974873	0.000000
291847323	74584358.000000	3880901	9502.664490	28633	7907	0.950266	29070	7619	0.950266	9969969	0.000000
298056767	56706863.000000	2950055	9698.354536	29236	5905	0.969835	29677	5856	0.969835	9964911	0.000000
302176860	45363760.000000	2358894	9817.045065	29827	4913	0.981705	30191	4620	0.981705	9960099	0.000000
304936001	37923068.000000	1970273	9889.033609	30288	3955	0.988903	30871	3705	0.988903	9955154	0.000000
306845286	32836401.000000	1709799	9932.696323	30357	3481	0.993270	30655	3447	0.993270	9950148	0.000000
308199884	29346611.000000	1523801	9959.178767	30644	3074	0.995918	30630	2968	0.995918	9945148	0.000000
309159541	26822470.000000	1395050	9975.240980	30738	2902	0.997524	30965	2671	0.997524	9940189	0.000000
309857893	25037749.000000	1300987	9984.983083	30845	2547	0.998498	30976	2530	0.998498	9935236	0.000000
310389571	23726710.000000	1233473	9990.891893	30847	2481	0.999089	30940	2353	0.999089	9930433	0.000000
310776457	22754377.000000	1183087	9994.475723	31009	2368	0.999448	31050	2184	0.999448	9925444	0.000000
311042757	22019789.000000	1144037	9996.649399	30907	2357	0.999665	31156	2262	0.999665	9920573	0.000000
311233792	21501093.000000	1117356	9997.967783	31061	2274	0.999797	31041	2248	0.999797	9915808	0.000000
311393632	21101634.000000	1096929	9998.767413	30855	2262	0.999877	31113	2202	0.999877	9910900	0.000000
311517077	20805164.000000	1080099	9999.252408	30808	2182	0.999925	30980	2169	0.999925	9905993	0.000000
311589440	20605489.000000	1071118	9999.546568	31188	2284	0.999955	31179	2223	0.999955	9901033	0.000000
311636498	20470878.000000	1065058	9999.724983	30980	2169	0.999972	31050	2242	0.999972	9896143	0.000000
311718749	20323267.000000	1057455	9999.833196	31078	2141	0.999983	31210	2162	0.999983	9891230	0.000000
311758600	20188500.000000	1049990	9999.898829	30883	2229	0.999990	31050	2029	0.999990	9886300	0.000000
311773561	20143532.000000	1048923	9999.938638	31123	2192	0.999994	30922	2161	0.999994	9881219	0.000000
311795000	20080183.000000	1042709	9999.962782	30996	2110	0.999996	31329	2060	0.999996	9876280	0.000000
311807265	20058150.000000	1042336	9999.977427	31101	2118	0.999998	30981	1976	0.999998	9871466	0.000000
311792751	20055371.000000	1042161	9999.986309	31080	2088	0.999999	31057	2062	0.999999	9866522	0.000000
311823014	20043297.000000	1042815	9999.991696	31155	2121	0.999999	31399	1991	0.999999	9861630	0.000000
311827022	20015473.000000	1040855	9999.994963	31058	2030	0.999999	31328	2073	0.999999	9856594	0.000000
311857846	20000375.000000	1040541	9999.996945	31026	2037	1.000000	31217	1995	1.000000	9851837	0.000000
311823709	19979259.000000	1039829	9999.998147	30961	2177	1.000000	31245	2051	1.000000	9846945	0.000000
311852822	19970104.000000	1039256	9999.998876	30935	2182	1.000000	31229	2100	1.000000	9842004	0.000000
311837904	19986037.000000	1038317	9999.999318	31147	2076	1.000000	31280	2003	1.000000	9837034	0.000000
311854587	19993446.000000	1038206	9999.999587	30957	2053	1.000000	31120	2020	1.000000	9832151	0.000000
311830978	19972336.000000	1040106	9999.999749	30954	2110	1.000000	31176	1971	1.000000	9827047	0.000000
311833896	19968511.000000	1038921	9999.999848	31313	1999	1.000000	31047	2105	1.000000	9822147	0.000000
311861647	19965949.000000	1036289	9999.999908	31147	2079	1.000000	31222	1988	1.000000	9817158	0.000000
311830656	19957467.000000	1036960	9999.999944	30941	2157	1.000000	31175	1939	1.000000	9812211	0.000000
311829115	19969504.000000	1039901	9999.999966	30818	2146	1.000000	31203	1992	1.000000	9807365	0.000000
311822166	19987747.000000	1040782	9999.999979	31086	2121	1.000000	31125	1971	1.000000	9802454	-1.#IND00
311839900	20014545.000000	1039113	9999.999988	31085	2152	1.000000	30983	1963	1.000000	9797568	-0.003200
311834584	20007781.000000	1039405	9999.999992	30950	2099	1.000000	30906	2060	1.000000	9792704	0.000066
311839733	20022124.000000	1039817	9999.999995	30947	2047	1.000000	31549	1943	1.000000	9787762	0.003469
311833507	20010371.000000	1043259	9999.999997	30939	2114	1.000000	31366	2047	1.000000	9782730	-0.003028
311827786	19979443.000000	1036498	9999.999998	30988	2114	1.000000	31139	1984	1.000000	9777717	-0.000063
311842853	19952176.000000	1038187	9999.999999	30980	2107	1.000000	31255	2042	1.000000	9772709	0.004725
311853963	19958915.000000	1035791	9999.999999	31118	2114	1.000000	31208	1955	1.000000	9767909	-0.003530
311849300	19979364.000000	1038105	10000.000000	31085	2078	1.000000	31217	1959	1.000000	9763042	-0.003416
311835758	19989865.000000	1037718	10000.000000	30975	2061	1.000000	31013	2015	1.000000	9758210	-0.000572
311835042	19993182.000000	1038532	10000.000000	31178	2170	1.000000	31125	2012	1.000000	9753375	-0.002902
311834781	20001104.000000	1039504	10000.000000	30832	2205	1.000000	30882	2029	1.000000	9748527	-0.002003
311831267	19990185.000000	1038381	10000.000000	30763	2084	1.000000	30986	1978	1.000000	9743611	-0.001254
311876159	19957821.000000	1037212	10000.000000	31069	2115	1.000000	31223	1946	1.000000	9738662	-0.004890
311857052	19961642.000000	1037584	10000.000000	31169	2098	1.000000	31371	1880	1.000000	9733985	-0.002291
311852712	19953043.000000	1036150	10000.000000	31011	2148	1.000000	30986	2029	1.000000	9729164	0.003799
311839913	19990383.000000	1039548	10000.000000	31020	2143	1.000000	31134	1949	1.000000	9724347	0.004153
311847710	19964683.000000	1037691	10000.000000	30897	1988	1.000000	31402	2002	1.000000	9719558	0.003407
311841490	19978599.000000	1037460	10000.000000	30726	2080	1.000000	31162	2014	1.000000	9714744	0.003224
311817070	19969354.000000	1039582	10000.000000	30910	2086	1.000000	31293	1948	1.000000	9709791	0.006793
311844393	19962649.000000	1037509	10000.000000	31003	2154	1.000000	31145	1950	1.000000	9704956	0.005770
311845330	19961621.000000	1038290	10000.000000	30955	2152	1.000000	31001	2009	1.000000	9700122	0.005713
311846278	20009040.000000	1039067	10000.000000	30976	2106	1.000000	31187	2059	1.000000	9695303	0.006510
311825232	19985940.000000	1040851	10000.000000	31010	2113	1.000000	31057	2053	1.000000	9690437	0.006376
311822080	20003217.000000	1039198	10000.000000	30926	2017	1.000000	31294	2042	1.000000	9685609	0.008147
311838062	19996403.000000	1040951	10000.000000	31279	2113	1.000000	31252	1998	1.000000	9680869	0.008267
311818753	20015591.000000	1038959	10000.000000	31167	2009	1.000000	30954	1955	1.000000	9675961	0.008111
311833988	19992233.000000	1039404	10000.000000	31015	2078	1.000000	31192	2011	1.000000	9671135	0.007720
311842937	19972774.000000	1037361	10000.000000	31277	2085	1.000000	31045	2014	1.000000	9666253	0.007462
311830907	19974521.000000	1039475	10000.000000	30885	2050	1.000000	31339	1983	1.000000	9661453	0.006237
311855113	19968114.000000	1036759	10000.000000	31328	2042	1.000000	31073	2022	1.000000	9656595	0.004636
311867788	19936318.000000	1035896	10000.000000	31019	2078	1.000000	31219	1989	1.000000	9651828	0.004673
311842909	19954149.000000	1037723	10000.000000	31139	2135	1.000000	30889	1972	1.000000	9647100	0.005563
311865589	19930757.000000	1036975	10000.000000	30882	2102	1.000000	31194	2026	1.000000	9642369	0.005231
311877272	19943621.000000	1036108	10000.000000	30959	2103	1.000000	31283	2042	1.000000	9637464	0.005036
311848819	19965990.000000	1036602	10000.000000	30991	2148	1.000000	31057	2077	1.000000	9632765	0.005054
311847477	19977303.000000	1037985	10000.000000	30957	2092	1.000000	31172	1981	1.000000	9628027	0.005067
311835704	19993112.000000	1039897	10000.000000	30931	2048	1.000000	31183	1873	1.000000	9623187	0.004057
311839881	19982248.000000	1038366	10000.000000	30858	2066	1.000000	31317	2017	1.000000	9618422	0.004074
311854689	20000057.000000	1038970	10000.000000	30887	2093	1.000000	31090	2015	1.000000	9613561	0.003712
311824166	19980445.000000	1038836	10000.000000	31057	2115	1.000000	31237	1976	1.000000	9608677	0.003602
311840965	19968385.000000	1038581	10000.000000	30999	2093	1.000000	30933	1974	1.000000	9603740	0.002520
311832092	19956757.000000	1038335	10000.000000	30903	2127	1.000000	31208	1989	1.000000	9598932	0.001629
311839347	19944452.000000	1035427	10000.000000	30893	2046	1.000000	31255	1999	1.000000	9594217	0.001772
311867818	19941746.000000	1037460	10000.000000	30957	2147	1.000000	31147	2028	1.000000	9589402	0.001363
311846483	19950727.000000	1038386	10000.000000	30964	2120	1.000000	31197	2032	1.000000	9584674	0.000997
311830537	19981552.000000	1038926	10000.000000	31091	2163	1.000000	31006	1986	1.000000	9579972	0.000990
311863972	19972561.000000	1036344	10000.000000	30963	2063	1.000000	30995	1981	1.000000	9575236	0.001368
311859044	19943803.000000	1036953	10000.000000	31065	2057	1.000000	31089	1992	1.000000	9570343	0.001216
311851165	19942055.000000	1036508	10000.000000	31026	1986	1.000000	31265	2047	1.000000	9565580	0.000369
311853094	19954928.000000	1036942	10000.000000	30851	2088	1.000000	31028	1973	1.000000	9560679	0.001475
311850502	19926477.000000	1035494	10000.000000	31106	1998	1.000000	31154	1947	1.000000	9555968	0.001938
311866408	19942376.000000	1038327	10000.000000	31030	2192	1.000000	31309	2035	1.000000	9551116	0.001858
311861070	19923290.000000	1036323	10000.000000	31098	2118	1.000000	31154	2035	1.000000	9546281	0.001732
311853518	19942983.000000	1034701	10000.000000	30911	2079	1.000000	31230	1995	1.000000	9541571	0.001264
311845692	19956501.000000	1038991	10000.000000	31109	2157	1.000000	31274	2057	1.000000	9536835	0.001303
311848736	19982539.000000	1035899	10000.000000	30771	2132	1.000000	31128	2005	1.000000	9532176	0.001354
311829448	19979070.000000	1039218	10000.000000	30827	2130	1.000000	31321	1958	1.000000	9527415	0.001184
311838221	19964331.000000	1038520	10000.000000	31214	2067	1.000000	31346	2011	1.000000	9522723	0.001102
311870155	19955060.000000	1037118	10000.000000	30997	2114	1.000000	30896	2041	1.000000	9517978	0.001210
npatches	nstrain	runtime	dt	init_x	init_y	init_y_blood	init_z	init_S	beta0	beta1	beta2	beta3	mean_beta	B	d	delta	delta_blood	b[0]	mut	m	CTL	c	g	epsilon	k	het	lambda	rho	omega	x_max	patch.dyna	DELTA	A	VA
10000	1	100.000000	0.000100	21900	9499	5000000	0.001000	10000000	10.235539	7.963851	9.315535	7.508711	10	8000000000.000000	0.010000	1.000000	1.000000	800000	0.000050	0.048000	0	0.500000	0.000000	25.000000	10.000000	0.500000	0.000000	0.000000	0.000000	31987	0	10.000000	7.000000	1.000000
sus	inf	inf_blood	z	x[0]	y[0][0]	z[0]	x[1]	y[1][0]	z[1]	S[0]	synchrony
219000000	94990000.000000	5000000	10.000000	21900	9499	0.001000	21900	9499	0.001000	10000000	0.000000
150028147	944517102.000000	49138217	3940.834452	14314	94911	0.394083	16554	92727	0.394083	9995057	0.000000
212157509	408109621.000000	21248150	6324.976263	20949	41099	0.632498	22643	40301	0.632498	9990082	0.000000
259241258	183864632.000000	9567850	7771.013291	25651	18406	0.777101	27003	17426	0.777101	9985168	0.000000
285742662	92531582.000000	4812590	8648.068121	28600	9087	0.864807	29386	8684	0.864807	9980147	0.000000
300734002	48837297.000000	2542785	9180.022116	29999	4853	0.918002	30700	4472	0.918002	9975261	0.000000
309256262	26185924.000000	1363621	9502.664490	30728	2612	0.950266	31091	2527	0.950266	9970434	0.000000
314080862	14006677.000000	728650	9698.354536	31166	1420	0.969835	31716	1308	0.969835	9965553	0.000000
316774978	7441173.000000	387241	9817.045065	31662	740	0.981705	31864	677	0.981705	9960548	0.000000
318222155	3894833.000000	202360	9889.033609	31740	356	0.988903	31793	359	0.988903	9955547	0.000000
319021127	2015789.000000	105050	9932.696323	32151	203	0.993270	31948	179	0.993270	9950577	0.000000
319428267	1032973.000000	53906	9959.178767	31671	106	0.995918	32117	91	0.995918	9945529	0.000000
319654852	529783.000000	27431	9975.240980	31986	59	0.997524	32047	65	0.997524	9940561	0.000000
319751708	269302.000000	13775	9984.983083	32047	22	0.998498	31813	18	0.998498	9935439	0.000000
319822555	137808.000000	7065	9988.284429	31959	8	0.999089	31919	7	0.999089	9930311	0.000000
319826331	78254.000000	4114	9346.709796	31772	6	0.999448	31994	9	0.999448	9925298	0.000000
319832509	109976.000000	5630	8811.023458	31868	7	0.972169	31937	14	0.795342	9920314	0.000000
319806670	132551.000000	7029	9224.979312	32044	14	0.983120	31837	12	0.875870	9915285	0.000000
319816823	117061.000000	6171	9478.802354	32036	17	0.989762	32068	12	0.924712	9910306	0.000000
319837815	92771.000000	4790	9361.907867	32042	5	0.993790	31946	14	0.954336	9905384	0.000000
319830180	96939.000000	5047	9051.652689	32026	12	0.996234	32236	9	0.972304	9900361	0.000000
319813207	110247.000000	5721	9184.545626	31898	4	0.942120	31995	16	0.943411	9895495	0.000000
319815871	103911.000000	5424	9327.025975	32019	9	0.964894	32023	6	0.965678	9890466	0.000000
319816573	96515.000000	5168	9236.974853	31969	9	0.978708	31936	9	0.979183	9885580	0.000000
319814800	98371.000000	5110	9138.982766	32152	10	0.987086	32092	7	0.987374	9880539	0.000000
319821481	104057.000000	5415	9208.527676	31951	12	0.992167	32188	7	0.992342	9875618	0.000000
319829500	102312.000000	5322	9265.376382	32110	16	0.995249	32173	9	0.995355	9870738	0.000000
319825403	99238.000000	5282	9239.903215	31812	6	0.997119	32274	8	0.893946	9865815	0.000000
319841799	100614.000000	5126	9178.979792	32136	7	0.830177	31986	9	0.935676	9860817	0.000000
319842839	102275.000000	5225	9243.602682	32075	7	0.394572	31984	8	0.960986	9855847	0.000000
319837080	100906.000000	5108	9244.912619	31885	17	0.632794	32044	9	0.976337	9850883	0.000000
319841435	100929.000000	5286	9242.354672	32007	14	0.777281	32021	13	0.985648	9845963	0.000000
319832226	100662.000000	5293	9245.035373	32275	8	0.864916	32024	8	0.991295	9841114	0.000000
319836766	101165.000000	5211	9225.891530	32161	7	0.859166	31946	14	0.994720	9836263	0.000000
319820135	101254.000000	5227	9237.071178	31973	6	0.914581	32225	7	0.996798	9831333	0.000000
319818141	100156.000000	5129	9221.357645	31866	8	0.948192	32100	14	0.998058	9826506	0.000000
319826204	101251.000000	5334	9211.660530	32058	14	0.968577	31733	5	0.742355	9821705	0.000000
319842063	101748.000000	5253	9228.850855	32017	9	0.980941	32056	3	0.843732	9816909	0.000000
319827823	101192.000000	5355	9239.368160	32274	11	0.765964	31986	14	0.905220	9812172	0.000000
319825954	99779.000000	5111	9218.827595	31996	9	0.858052	32022	12	0.942514	9807308	0.000000
319814661	99770.000000	5227	9189.357105	32061	9	0.913905	32143	9	0.965133	9802389	-1.#IND00
319830211	99242.000000	5305	9193.831444	31996	11	0.947781	31982	4	0.930730	9797507	-1.#IND00
319840584	100211.000000	5163	9202.269415	31930	9	0.968328	31913	7	0.944150	9792644	0.002429
319826655	101380.000000	5221	9211.582856	32041	10	0.963203	31865	18	0.966126	9787746	0.002713
319833098	102507.000000	5352	9248.655772	32066	13	0.977682	32069	4	0.786739	9782822	0.016795
319804404	98212.000000	5198	9226.247472	32070	8	0.895556	31985	10	0.828959	9777832	0.010456
319814643	100852.000000	5234	9184.170134	31747	5	0.936652	32012	8	0.896259	9772948	0.010022
319834660	101076.000000	5136	9219.919887	32084	6	0.961578	31842	3	0.937079	9768066	0.005141
319830783	101782.000000	5250	9253.624035	32057	17	0.893305	32387	11	0.961837	9763285	0.007060
319843932	98100.000000	5155	9231.513084	32170	11	0.904645	31959	17	0.878285	9758246	0.005480
319844896	99979.000000	5287	9167.020354	31999	7	0.942165	31967	6	0.926177	9753461	0.005667
319817324	104266.000000	5475	9223.619115	32007	14	0.964922	32219	10	0.955225	9748690	0.007503
319820291	100376.000000	5279	9265.714450	32154	13	0.978724	32018	10	0.972843	9743828	0.004708
319848148	100723.000000	5224	9225.374024	31989	6	0.908881	31705	8	0.846676	9738832	0.004151
319832779	101387.000000	5171	9220.928976	31942	11	0.944734	31927	14	0.907006	9733939	0.003876
319824832	100383.000000	5275	9228.970200	31987	6	0.966480	31921	7	0.943597	9729111	0.003671
319831331	98030.000000	5102	9220.218527	32140	11	0.979669	31935	8	0.965790	9724142	0.003660
319834077	100100.000000	5149	9184.849514	31801	7	0.987669	32016	6	0.979251	9719298	0.003188
319827496	104894.000000	5548	9246.578635	32237	15	0.992521	32162	16	0.987415	9714434	0.005682
319825724	100225.000000	5229	9273.582742	31791	5	0.995464	32013	9	0.992367	9709503	0.006354
319831310	97995.000000	5107	9196.010981	32032	4	0.997249	32007	9	0.995370	9704721	0.006043
319820666	101221.000000	5168	9170.992824	32016	8	0.998331	31966	5	0.997192	9699852	0.005152
319843869	103120.000000	5312	9231.979299	31808	12	0.998988	32046	9	0.998297	9695014	0.005068
319829870	100318.000000	5036	9236.208213	32036	16	0.952135	31987	10	0.998967	9690177	0.004853
319832499	101246.000000	5348	9227.325443	32025	10	0.970969	31786	6	0.999373	9685429	0.005366
319850987	101293.000000	5274	9239.628074	32097	12	0.982392	32261	9	0.999620	9680647	0.004380
319836006	99492.000000	5258	9217.075025	31847	14	0.989320	31918	10	0.999770	9675861	0.004660
319828209	98548.000000	5195	9164.972614	31962	10	0.993523	32031	8	0.939530	9671014	0.004464
319829252	102417.000000	5273	9201.751893	31998	10	0.996071	32109	16	0.963323	9666229	0.004405
319809011	102081.000000	5289	9229.391256	32076	12	0.997617	31862	9	0.977755	9661404	0.003845
319837281	100857.000000	5284	9219.498751	32167	10	0.933127	32046	8	0.986508	9656597	0.003611
319823536	102191.000000	5329	9226.271491	31783	14	0.959440	31896	11	0.728164	9651751	0.003964
319814871	101141.000000	5288	9255.931314	31947	4	0.870027	31970	8	0.835125	9646994	0.003596
319837866	99890.000000	5279	9231.915576	31995	10	0.784584	31980	5	0.899999	9642194	0.003182
319809208	101142.000000	5371	9219.151894	32063	18	0.869346	32013	11	0.939347	9637375	0.002398
319818203	100944.000000	5339	9219.022414	31884	11	0.920755	32017	13	0.963213	9632534	0.003478
319821914	101782.000000	5203	9234.664667	31781	11	0.930913	31967	8	0.892210	9627711	0.003306
319812676	100696.000000	5199	9227.105022	31944	10	0.913747	31914	9	0.748107	9622859	0.003141
319836246	100030.000000	5172	9234.674676	31923	16	0.947686	32079	11	0.847221	9618040	0.002850
319848558	100065.000000	5130	9229.905613	31932	14	0.968270	31796	7	0.907336	9613183	0.003922
319809267	102734.000000	5485	9240.268973	31784	6	0.980755	31837	12	0.819133	9608322	0.005361
319828090	99928.000000	4993	9250.924982	31980	11	0.962854	32033	6	0.878806	9603456	0.005397
319826136	99997.000000	5172	9209.080613	31974	11	0.977470	32008	8	0.835732	9598662	0.005439
319830102	102069.000000	5245	9217.752416	32289	8	0.986335	31988	14	0.900367	9593916	0.006032
319820321	99758.000000	5151	9222.368513	32066	9	0.991712	31852	10	0.939571	9589089	0.005512
319831630	101612.000000	5291	9207.530310	32227	4	0.994973	32007	9	0.949322	9584353	0.005556
319832219	101037.000000	5325	9220.997057	31803	13	0.996951	31860	5	0.969262	9579659	0.005319
319827787	101026.000000	5168	9225.849305	31964	4	0.998151	31794	13	0.900566	9574851	0.005163
319826603	99566.000000	5250	9204.222781	32042	16	0.998878	32026	15	0.939691	9570055	0.006110
319814584	101469.000000	5310	9204.412411	32043	6	0.999320	31848	5	0.827234	9565291	0.005683
319835496	101599.000000	5309	9244.990442	31833	7	0.999587	31909	4	0.895214	9560454	0.005595
319826472	97313.000000	4976	9229.332452	32239	9	0.999750	31917	10	0.936445	9555703	0.005442
319822343	99502.000000	5189	9149.306021	32129	8	0.999848	32035	11	0.961452	9550919	0.005543
319846112	104387.000000	5455	9216.083072	31985	7	0.999908	31836	8	0.959451	9546087	0.005641
319850838	100338.000000	5106	9256.300521	31947	16	0.999944	31966	2	0.975406	9541370	0.005475
319809958	98610.000000	5065	9202.832206	32050	18	0.999966	31942	7	0.774146	9536609	0.005644
319833621	102803.000000	5186	9215.870641	31962	7	0.999979	31959	9	0.769299	9531751	0.005555
319836291	100004.000000	5278	9234.790626	31970	6	0.899407	31790	17	0.860074	9527141	0.005421
319816542	100151.000000	5241	9195.987333	32038	23	0.938988	32163	8	0.915132	9522261	0.005153
319826935	103255.000000	5444	9208.387602	31984	11	0.962995	31963	5	0.948525	9517502	0.004674
npatches	nstrain	runtime	dt	init_x	init_y	init_y_blood	init_z	init_S	beta0	beta1	beta2	beta3	mean_beta	B	d	delta	delta_blood	b[0]	mut	m	CTL	c	g	epsilon	k	het	lambda	rho	omega	x_max	patch.dyna	DELTA	A	VA
10000	1	100.000000	0.000100	21900	9499	5000000	0.001000	10000000	11.870731	13.993188	7.172258	8.126437	10	8000000000.000000	0.010000	1.000000	1.000000	800000	0.000050	0.048000	0	0.500000	0.000000	25.000000	11.000000	0.500000	0.000000	0.000000	0.000000	31987	0	10.000000	7.000000	1.000000
sus	inf	inf_blood	z	x[0]	y[0][0]	z[0]	x[1]	y[1][0]	z[1]	S[0]	synchrony
219000000	94990000.000000	5000000	10.000000	21900	9499	0.001000	21900	9499	0.001000	10000000	0.000000
157509759	851968858.000000	44343169	3940.834452	13827	87187	0.394083	12464	88220	0.394083	9994931	0.000000
226550799	326204686.000000	16993998	6324.976263	21084	33518	0.632498	19485	34796	0.632498	9989948	0.000000
274824968	126370461.000000	6585427	7771.013291	26457	13264	0.777101	25593	14052	0.777101	9984997	0.000000
299998145	50141699.000000	2613802	8648.068121	29725	5412	0.864807	29050	5718	0.864807	9980002	0.000000
312128758	18476678.000000	961245	9180.022116	31044	2155	0.918002	30802	2209	0.918002	9975130	0.000000
317306631	5988677.000000	312096	9502.664490	31538	657	0.950266	31582	694	0.950266	9970050	0.000000
319159951	1672049.000000	87636	9698.354536	31855	193	0.969835	31903	206	0.969835	9964992	0.000000
319702925	416638.000000	21555	9817.045065	32048	46	0.981705	32007	42	0.981705	9959863	0.000000
319816430	95066.000000	4955	9843.280288	31765	5	0.988903	32235	10	0.988903	9954920	0.000000
319833959	96939.000000	4896	7297.597864	31961	14	0.741538	32055	13	0.993270	9950051	0.000000
319803461	186044.000000	9631	8326.049298	31730	20	0.843237	32225	12	0.995918	9945195	0.000000
319798824	144603.000000	7548	8982.509019	31998	8	0.904920	32045	28	0.997524	9940248	0.000000
319859179	73007.000000	3759	8773.868176	32074	11	0.942331	31950	18	0.572722	9935207	0.000000
319830554	103337.000000	5290	7969.848319	32020	10	0.965023	31827	11	0.740846	9930304	0.000000
319824864	113791.000000	5832	8661.880560	32104	15	0.978785	31961	14	0.842817	9925311	0.000000
319834787	78327.000000	4112	8558.123229	31931	12	0.987133	31854	16	0.782637	9920362	0.000000
319840051	95901.000000	4830	8111.497164	31993	9	0.972780	31946	14	0.844274	9915395	0.000000
319845235	99682.000000	5260	8619.232702	31867	9	0.948679	32083	25	0.905548	9910438	0.000000
319832195	79948.000000	4207	8371.496066	31836	4	0.968873	32140	5	0.942713	9905419	0.000000
319838856	97890.000000	4991	8226.378230	32222	12	0.961166	31933	6	0.965254	9900383	0.000000
319836476	92017.000000	4612	8575.537119	32186	9	0.976446	31940	14	0.971165	9895464	0.000000
319842677	82978.000000	4298	8264.324843	31927	5	0.985714	32128	7	0.879976	9890512	0.000000
319826709	95655.000000	4846	8386.009794	32060	10	0.844765	31945	11	0.908985	9885696	0.000000
319849038	87544.000000	4533	8488.646801	32017	7	0.623513	31869	9	0.893193	9880753	0.000000
319832485	87878.000000	4572	8260.934686	31957	11	0.771652	32109	5	0.935219	9875922	0.000000
319828579	93928.000000	4929	8455.381076	32052	4	0.811315	31941	12	0.960709	9871000	0.000000
319836325	86499.000000	4535	8397.178504	31950	11	0.578053	31760	11	0.976169	9866030	0.000000
319844097	89682.000000	4582	8318.905575	32154	10	0.744080	31977	12	0.581750	9860982	0.000000
319845405	89738.000000	4801	8441.344344	31947	12	0.761369	31970	12	0.746322	9856030	0.000000
319834139	87453.000000	4603	8363.912918	32129	9	0.855265	31982	2	0.846138	9851173	0.000000
319849586	90302.000000	4743	8396.309270	32102	11	0.800198	31985	15	0.760762	9846484	0.000000
319846044	87550.000000	4588	8430.683696	31785	20	0.823122	31931	18	0.854896	9841512	0.000000
319838528	88173.000000	4536	8367.937723	32095	5	0.892719	32101	19	0.911991	9836582	0.000000
319805276	91067.000000	4698	8410.671203	32083	11	0.928333	31924	3	0.727630	9831812	0.000000
319832988	87032.000000	4509	8382.842144	32050	6	0.956532	31843	21	0.834801	9826927	0.000000
319844778	91025.000000	4791	8337.232833	31897	11	0.973636	31819	10	0.899803	9822096	0.000000
319826358	90085.000000	4646	8445.059090	31779	6	0.903601	31912	10	0.939228	9817171	0.000000
319841028	87079.000000	4594	8352.794089	31950	13	0.941532	31992	10	0.872362	9812283	0.000000
319813399	94215.000000	4978	8436.071701	32084	6	0.763584	32073	9	0.922585	9807379	0.000000
319847403	85872.000000	4578	8446.673255	32071	12	0.856608	31773	14	0.953046	9802567	-1.#IND00
319839236	90760.000000	4813	8299.226838	32042	10	0.913030	32061	14	0.881537	9797606	-1.#IND00
319821465	91518.000000	4702	8471.683682	32087	13	0.719861	31813	15	0.928150	9792629	0.023874
319839306	85476.000000	4470	8388.846219	32111	12	0.830089	32025	12	0.956421	9787681	0.016711
319832160	91026.000000	4612	8349.468144	32107	10	0.896945	31970	7	0.973568	9782850	0.008820
319849718	89612.000000	4611	8447.766263	31850	6	0.937495	31925	9	0.983969	9778051	0.006169
319841969	85864.000000	4465	8375.301010	31894	7	0.962089	32197	10	0.990277	9773249	0.005145
319852097	91994.000000	4804	8390.726261	32134	4	0.965102	31989	12	0.994103	9768250	0.004265
319839905	88375.000000	4562	8428.752614	31834	8	0.978834	31937	9	0.659006	9763456	-0.000824
319850961	88540.000000	4583	8353.461126	32137	9	0.987162	32115	9	0.751890	9758517	-0.001069
319847459	89464.000000	4733	8414.355372	31925	10	0.992214	31882	10	0.849515	9753693	0.001182
319841518	89281.000000	4671	8387.242262	32245	5	0.995277	32023	7	0.908728	9748867	0.000756
319836237	88860.000000	4624	8397.609685	31979	9	0.932339	31962	10	0.944641	9743949	0.003095
319862723	88909.000000	4519	8405.311502	31828	6	0.958962	31843	14	0.948777	9739154	0.003353
319828655	89403.000000	4702	8392.831896	32173	10	0.975109	31779	7	0.968932	9734316	0.004240
319832611	88760.000000	4534	8363.872715	31986	8	0.984903	31948	6	0.592882	9729429	0.004613
319819633	91316.000000	4681	8422.649645	31983	7	0.990843	31953	10	0.753074	9724583	0.003658
319830574	87554.000000	4543	8404.935395	32006	6	0.994446	31773	10	0.850234	9719749	0.004795
319834926	89958.000000	4760	8336.046041	32021	3	0.911840	31781	13	0.909163	9714858	0.003115
319837626	90831.000000	4592	8421.275891	32220	5	0.946529	32130	20	0.944905	9710151	0.003513
319827659	88452.000000	4567	8400.619537	32202	10	0.906527	32049	8	0.920549	9705377	0.003882
319830126	89041.000000	4518	8356.645540	31896	7	0.719758	31917	7	0.865072	9700532	0.003031
319829630	91540.000000	4728	8430.753843	31877	5	0.830027	32165	12	0.918163	9695704	0.002940
319857892	87416.000000	4557	8369.446535	32106	12	0.896907	31827	13	0.950364	9690812	0.002780
319853526	92468.000000	4887	8425.352226	31935	7	0.937472	32111	10	0.852409	9686059	0.002935
319827965	87032.000000	4475	8450.320957	31878	10	0.962075	31972	13	0.910483	9681288	0.004039
319839036	88463.000000	4551	8315.493886	32023	13	0.460789	31894	15	0.698206	9676458	0.004530
319832863	91422.000000	4702	8442.370041	31866	9	0.672956	31863	9	0.816955	9671576	0.004219
319839363	85904.000000	4411	8361.293733	32024	8	0.801640	31693	11	0.888979	9666722	0.004175
319825028	91876.000000	4823	8334.630430	31803	8	0.845922	32077	6	0.932663	9661912	0.005869
319830866	89682.000000	4560	8469.514189	31770	11	0.906548	32106	14	0.899258	9657015	0.005661
319838805	86103.000000	4356	8313.410495	31955	14	0.943319	32044	3	0.722334	9652236	0.005851
319836073	93290.000000	4881	8414.456021	32148	15	0.965622	31935	10	0.831589	9647278	0.005339
319837224	86998.000000	4417	8424.509876	32190	7	0.979149	32102	16	0.897855	9642509	0.005093
319840986	89278.000000	4683	8321.313725	31679	7	0.987353	32096	6	0.938047	9637665	0.005002
319825841	91415.000000	4772	8440.448572	32001	6	0.985411	32082	11	0.962424	9632805	0.003932
319848133	86419.000000	4470	8369.378239	31976	13	0.681724	32015	6	0.977209	9627956	0.003619
319827822	89843.000000	4518	8346.359384	32309	12	0.806958	31843	11	0.897694	9623187	0.003342
319834432	89928.000000	4630	8411.971197	31935	17	0.882916	32053	15	0.888528	9618292	0.003244
319821468	89514.000000	4600	8394.718579	32070	7	0.928986	32053	10	0.932389	9613261	0.003284
319828866	89070.000000	4508	8387.562360	31920	9	0.956928	31867	10	0.958993	9608404	0.003236
319828367	90021.000000	4760	8388.341427	31956	9	0.928350	32098	6	0.975128	9603698	0.003178
319816987	88652.000000	4603	8405.074508	32018	8	0.952547	31722	8	0.984915	9598805	0.003132
319832777	89348.000000	4637	8388.177919	32083	7	0.900058	31816	11	0.990850	9594007	0.002972
319838410	89581.000000	4604	8379.997772	32235	8	0.816160	31964	8	0.994451	9589093	0.002790
319831766	88499.000000	4613	8388.782488	31783	12	0.888497	31882	6	0.996634	9584209	0.002282
319814227	88746.000000	4551	8344.205768	31909	8	0.932371	32039	11	0.951967	9579541	0.003140
319842543	89059.000000	4649	8427.974029	31998	6	0.958981	32134	8	0.970867	9574745	0.002611
319838649	88739.000000	4541	8388.405748	31956	11	0.975121	31921	9	0.982330	9569922	0.002540
319810206	89806.000000	4589	8378.415024	32179	7	0.919568	31882	4	0.989283	9565138	0.002444
319828129	87990.000000	4638	8399.086268	31928	10	0.951216	31790	8	0.993500	9560402	0.002228
319823305	89306.000000	4743	8341.676040	32053	8	0.930109	32047	4	0.996057	9555529	0.002176
319820666	90318.000000	4658	8409.455835	31756	9	0.957610	31911	5	0.997609	9550741	0.002833
319845155	86611.000000	4547	8409.175654	31967	7	0.708448	32124	1	0.671994	9546014	0.003427
319846122	90817.000000	4598	8382.572847	32011	14	0.814489	32003	13	0.561587	9541207	0.003295
319842733	87670.000000	4545	8417.464699	31878	7	0.887483	32226	4	0.734093	9536504	0.003865
319812487	91619.000000	4854	8352.916643	31867	4	0.787991	31900	11	0.838721	9531709	0.004442
319843368	90644.000000	4678	8481.400467	31928	12	0.651163	32201	10	0.898458	9526989	0.004750
319833521	87056.000000	4335	8349.848234	31964	9	0.788422	31965	9	0.912020	9522302	0.004740
319846798	90525.000000	4535	8365.860667	31876	5	0.797000	32131	8	0.946638	9517564	0.004875
npatches	nstrain	runtime	dt	init_x	init_y	init_y_blood	init_z	init_S	beta0	beta1	beta2	beta3	mean_beta	B	d	delta	delta_blood	b[0]	mut	m	CTL	c	g	epsilon	k	het	lambda	rho	omega	x_max	patch.dyna	DELTA	A	VA
10000	1	100.000000	0.000100	21900	9499	5000000	0.001000	10000000	12.285773	6.813911	8.210510	12.575030	10	8000000000.000000	0.010000	1.000000	1.000000	800000	0.000050	0.048000	0	0.500000	0.000000	25.000000	12.000000	0.500000	0.000000	0.000000	0.000000	31987	0	10.000000	7.000000	1.000000
sus	inf	inf_blood	z	x[0]	y[0][0]	z[0]	x[1]	y[1][0]	z[1]	S[0]	synchrony
219000000	94990000.000000	5000000	10.000000	21900	9499	0.001000	21900	9499	0.001000	10000000	0.000000
165424173	766557347.000000	39906795	3940.834452	14425	78391	0.394083	19499	74792	0.394083	9994990	0.000000
240633125	257643031.000000	13421664	6324.976263	22354	26923	0.632498	26349	23851	0.632498	9989948	0.000000
288620354	81964375.000000	4265400	7771.013291	27973	8768	0.777101	30104	7294	0.777101	9985045	0.000000
310246474	22900916.000000	1193534	8648.068121	30624	2499	0.864807	31588	2045	0.864807	9980168	0.000000
317753059	4813771.000000	251901	9180.022116	31905	456	0.918002	31935	433	0.918002	9975253	0.000000
319540394	729688.000000	37835	9502.664490	31997	92	0.950266	31900	67	0.950266	9970274	0.000000
319823120	86862.000000	4586	9631.141260	31806	8	0.969835	32197	11	0.969835	9965317	0.000000
319828232	124899.000000	6562	6497.260208	31932	12	0.507315	32089	9	0.633026	9960341	0.000000
319762768	230488.000000	12012	7871.858262	32045	35	0.701175	31989	23	0.777422	9955354	0.000000
319808020	116772.000000	6192	8696.924339	32001	3	0.589509	31979	5	0.865001	9950378	0.000000
319829506	72324.000000	3786	6892.608598	32114	7	0.751028	31999	11	0.842977	9945492	0.000000
319822627	126535.000000	6493	7788.742986	31909	20	0.848993	31892	12	0.746022	9940552	0.000000
319847192	76119.000000	3979	8219.075754	31988	7	0.908411	32155	6	0.845956	9935637	0.000000
319852014	91999.000000	4774	7296.173437	32133	10	0.756156	31930	14	0.574144	9930671	0.000000
319825491	92764.000000	4743	8050.287696	31997	5	0.820382	31860	10	0.655140	9925730	0.000000
319843654	76172.000000	3969	7466.173595	32042	3	0.723557	31920	5	0.378202	9920830	0.000000
319838423	93108.000000	4990	7776.901946	31879	6	0.832331	31976	7	0.622865	9915849	0.000000
319837892	75581.000000	4019	7669.834959	32350	5	0.898305	32060	5	0.413857	9910831	0.000000
319835647	92919.000000	4893	7614.926907	31912	17	0.938320	32142	8	0.566398	9905883	0.000000
319844033	80192.000000	4148	7897.993177	31968	13	0.634458	32017	7	0.737011	9900899	0.000000
319847651	83838.000000	4285	7459.222490	31840	11	0.778291	31981	8	0.691550	9896032	0.000000
319832943	86199.000000	4546	7865.713173	31969	7	0.865528	31688	12	0.675938	9891009	0.000000
319852732	79858.000000	4115	7588.058797	31794	10	0.420805	31845	10	0.516478	9886222	0.000000
319862259	86475.000000	4460	7745.887736	31845	17	0.648705	32146	11	0.706733	9881386	0.000000
319836040	78997.000000	4107	7614.308247	31871	7	0.786932	31878	1	0.609801	9876674	0.000000
319833176	86113.000000	4551	7681.800323	32083	8	0.870769	32022	5	0.726361	9871734	0.000000
319851488	80041.000000	4165	7739.718053	31907	6	0.696230	31862	9	0.834031	9866807	0.000000
319818178	85847.000000	4456	7606.899040	32076	6	0.787116	31853	7	0.520861	9861876	0.000000
319849062	82564.000000	4425	7799.176764	31856	8	0.870881	32130	8	0.709391	9856990	0.000000
319823322	83263.000000	4386	7565.288341	31934	15	0.921686	31944	21	0.810035	9851933	0.000000
319834680	84577.000000	4332	7781.520015	32100	10	0.952501	31903	9	0.884782	9847074	0.000000
319847357	80144.000000	4097	7596.872891	31928	8	0.693581	31860	4	0.769634	9842263	0.000000
319823073	87611.000000	4469	7691.916231	31832	8	0.814150	31976	6	0.860278	9837422	0.000000
319845060	80088.000000	4126	7763.287606	31866	8	0.783220	32123	7	0.856741	9832313	0.000000
319848193	84127.000000	4475	7575.206360	32082	11	0.868518	32057	10	0.814305	9827309	0.000000
319842127	82766.000000	4265	7779.849144	31909	4	0.600345	31964	7	0.887371	9822422	0.000000
319850782	82809.000000	4269	7615.125573	32124	6	0.700774	31733	4	0.796293	9817537	0.000000
319833806	83005.000000	4298	7730.278349	31917	13	0.818513	32142	11	0.876447	9812675	0.000000
319835564	82367.000000	4267	7594.064965	31939	9	0.889924	31983	7	0.481102	9807725	0.000000
319838504	84848.000000	4443	7715.116706	31960	5	0.933236	31923	5	0.652889	9802916	-1.#IND00
319832904	80930.000000	4214	7633.811301	32125	6	0.541935	31892	7	0.763117	9797939	-1.#IND00
319837674	85383.000000	4539	7738.838405	32233	13	0.722173	31897	3	0.821649	9792954	-1.#IND00
319842855	80977.000000	4224	7690.786878	31875	10	0.831491	31958	8	0.616603	9788027	-1.#IND00
319830518	84461.000000	4446	7572.642425	32011	12	0.897796	32173	3	0.408804	9783088	-0.009796
319805741	84122.000000	4246	7796.400939	32040	6	0.938011	31925	5	0.616301	9778224	-0.003273
319839382	80786.000000	4298	7607.121247	31970	7	0.962402	31992	6	0.767278	9773354	0.002020
319818495	85319.000000	4473	7716.898906	31901	10	0.712134	32012	9	0.858849	9768448	-0.000042
319835011	79055.000000	4121	7685.409335	31925	4	0.534812	32079	5	0.914388	9763530	0.012179
319846064	86265.000000	4454	7679.713407	32022	17	0.698838	32167	8	0.908811	9758600	0.011393
319827874	80861.000000	4335	7679.726076	32080	6	0.817338	32065	6	0.698617	9753731	0.010739
319827730	83127.000000	4415	7672.525253	32047	8	0.889212	31974	6	0.658718	9748908	0.008458
319836375	82049.000000	4296	7694.249243	31977	3	0.932804	31948	7	0.793004	9744115	0.007535
319843154	82189.000000	4236	7635.130318	31677	6	0.752891	32017	9	0.874452	9739214	0.003080
319864824	83914.000000	4292	7702.766565	32155	11	0.850123	31899	3	0.644327	9734330	0.002940
319849553	81352.000000	4195	7632.836783	32005	3	0.808758	32021	6	0.763383	9729433	0.003057
319813429	83877.000000	4340	7698.670422	32073	5	0.791104	31783	11	0.493445	9724367	0.002558
319830916	80909.000000	4254	7664.610427	32109	8	0.804313	32121	6	0.692763	9719460	0.002316
319842953	82734.000000	4201	7691.860141	31884	10	0.881311	31838	15	0.546747	9714559	0.003327
319837408	82263.000000	4311	7671.881443	32080	7	0.921818	31931	12	0.501648	9709777	0.002827
319851368	84212.000000	4398	7723.385213	31916	6	0.780306	32131	11	0.697738	9704899	0.002039
319817244	81559.000000	4358	7681.459961	32338	8	0.866751	32095	6	0.816671	9699907	0.002369
319831407	83345.000000	4349	7639.732123	32049	6	0.919181	31923	5	0.679997	9695019	0.002405
319821155	84831.000000	4288	7752.567999	32219	8	0.469006	32059	4	0.662699	9690105	0.002269
319822152	81274.000000	4199	7637.790108	31890	9	0.628957	32155	9	0.733896	9685278	0.001058
319836233	84749.000000	4329	7707.757950	32072	8	0.455868	31812	6	0.838602	9680337	0.001144
319846589	80690.000000	4208	7678.464341	31953	6	0.669971	31996	7	0.763268	9675432	0.000984
319843429	84698.000000	4420	7697.852869	31722	22	0.674988	31951	5	0.609744	9670541	0.001031
319847828	80776.000000	4213	7683.011013	31882	12	0.649225	32037	5	0.735065	9665745	0.000863
319839745	83566.000000	4417	7628.722911	32105	10	0.683730	31836	14	0.839311	9660858	0.000694
319827199	84756.000000	4292	7741.404129	31879	7	0.473537	31941	10	0.902538	9656004	0.000611
319823650	78969.000000	4060	7636.878506	32023	12	0.680688	32113	6	0.550570	9651097	-0.000321
319830626	85974.000000	4519	7685.347846	31943	8	0.802377	31920	8	0.611351	9646143	-0.001000
319838531	81785.000000	4216	7705.655737	31790	3	0.880137	32029	7	0.361659	9641237	-0.001023
319848811	83737.000000	4352	7660.516177	32358	11	0.736997	31939	6	0.612831	9636362	-0.000912
319855789	83942.000000	4298	7714.349268	32375	7	0.840483	31938	9	0.651192	9631708	-0.001382
319824817	82389.000000	4153	7686.145001	32343	14	0.903249	32255	10	0.762535	9627025	-0.001305
319822582	83000.000000	4314	7703.587342	32150	6	0.941318	31960	4	0.786369	9622116	0.000239
319826755	82622.000000	4352	7685.893436	31970	9	0.964408	32059	14	0.767812	9617321	0.000552
319850582	84379.000000	4346	7708.156804	31826	11	0.735306	31961	4	0.845972	9612483	0.000519
319844459	81180.000000	4174	7682.362861	31961	6	0.702146	31969	6	0.853802	9607752	-0.000512
319823843	83921.000000	4334	7676.356725	31941	9	0.584370	32188	4	0.823457	9603048	-0.000690
319843436	83004.000000	4297	7705.377323	32051	13	0.674695	31842	8	0.823049	9598261	-0.001097
319838305	82885.000000	4208	7701.625967	31964	13	0.802695	32075	10	0.703961	9593474	-0.001126
319836664	82552.000000	4242	7650.386588	31954	9	0.359140	32122	8	0.650368	9588675	-0.000834
319843278	85526.000000	4487	7702.474725	31977	7	0.611304	31836	5	0.787940	9583892	-0.001323
319848097	81179.000000	4181	7705.373053	32020	8	0.764247	31962	8	0.603556	9579048	-0.000766
319845116	82233.000000	4403	7620.847114	31859	14	0.857010	31973	6	0.692019	9574165	-0.001017
319844701	82423.000000	4314	7687.386440	32038	10	0.762510	32028	6	0.813202	9569422	-0.001017
319847318	83744.000000	4299	7680.248664	31859	6	0.704651	31867	9	0.752396	9564584	-0.001292
319836859	81563.000000	4299	7674.055333	31977	8	0.716054	31834	4	0.827785	9559807	-0.001195
319858692	83649.000000	4418	7699.856322	31864	5	0.827780	32047	4	0.882335	9555048	-0.002603
319858627	81509.000000	4301	7709.345541	32161	3	0.895545	31706	5	0.842315	9550385	-0.002679
319828529	83195.000000	4387	7654.448394	31928	7	0.905593	32046	9	0.720067	9545656	-0.002441
319858501	81732.000000	4317	7709.316490	32120	10	0.817162	31683	11	0.660231	9540933	-0.002167
319852731	82948.000000	4440	7640.357114	32039	11	0.889105	31997	13	0.793923	9536081	-0.002122
319815179	85682.000000	4426	7761.441687	31992	15	0.839208	31926	9	0.875009	9531267	-0.000267
319845924	80417.000000	4142	7622.603203	31950	11	0.902476	31967	6	0.832416	9526437	-0.000262
319843635	88214.000000	4603	7737.721130	32122	9	0.869273	32017	9	0.809434	9521620	0.000605
319834651	80758.000000	4336	7740.109389	31968	5	0.920711	31873	5	0.884417	9516827	0.000692
npatches	nstrain	runtime	dt	init_x	init_y	init_y_blood	init_z	init_S	beta0	beta1	beta2	beta3	mean_beta	B	d	delta	delta_blood	b[0]	mut	m	CTL	c	g	epsilon	k	het	lambda	rho	omega	x_max	patch.dyna	DELTA	A	VA
10000	1	100.000000	0.000100	21900	9499	5000000	0.001000	10000000	9.849382	10.437394	8.260935	11.252014	10	8000000000.000000	0.010000	1.000000	1.000000	800000	0.000050	0.048000	0	0.500000	0.000000	25.000000	13.000000	0.500000	0.000000	0.000000	0.000000	31987	0	10.000000	7.000000	1.000000
sus	inf	inf_blood	z	x[0]	y[0][0]	z[0]	x[1]	y[1][0]	z[1]	S[0]	synchrony
219000000	94990000.000000	5000000	10.000000	21900	9499	0.001000	21900	9499	0.001000	10000000	0.000000
173793759	687427529.000000	35803136	3940.834452	17202	69394	0.394083	16623	69556	0.394083	9995007	0.000000
254083020	200264899.000000	10440509	6324.976263	25531	20067	0.632498	24962	20455	0.632498	9989950	0.000000
299935101	49377667.000000	2575955	7771.013291	30077	4948	0.777101	29770	4959	0.777101	9985029	0.000000
316120510	8508053.000000	443672	8648.068121	31661	797	0.864807	31768	826	0.864807	9979986	0.000000
319487682	860451.000000	44949	9180.022116	31824	89	0.918002	32041	93	0.918002	9975071	0.000000
319852851	56668.000000	2928	8899.183148	31873	4	0.898201	31996	8	0.950266	9970133	0.000000
319814276	179364.000000	9436	6203.423682	31853	9	0.519011	31887	12	0.815070	9965062	0.000000
319790192	212058.000000	11097	7697.251280	32222	11	0.708269	31900	22	0.887835	9960097	0.000000
319832425	61830.000000	3140	7876.860238	31924	9	0.823059	31985	2	0.931970	9955265	0.000000
319817231	115922.000000	5948	6675.980647	31924	14	0.467891	31783	12	0.454251	9950210	0.000000
319840441	86930.000000	4602	7824.895815	32253	9	0.568064	32095	16	0.668990	9945277	0.000000
319843753	81222.000000	4095	6480.355309	31692	7	0.738021	32034	10	0.717100	9940322	0.000000
319833990	92145.000000	4851	7530.115610	32112	7	0.727530	31918	8	0.828415	9935299	0.000000
319862459	70168.000000	3603	6601.659442	32083	6	0.564155	31886	6	0.636883	9930280	0.000000
319845119	96068.000000	5083	7350.987104	31889	11	0.735650	32228	14	0.779761	9925343	0.000000
319838297	69284.000000	3692	6825.614015	31968	9	0.839666	32121	8	0.661780	9920313	0.000000
319826005	90537.000000	4531	7237.818000	31771	14	0.902754	31826	8	0.500761	9915297	0.000000
319845992	70004.000000	3567	6927.853039	32055	3	0.941018	31957	11	0.505329	9910309	0.000000
319842357	89867.000000	4607	7217.579433	31829	10	0.964226	32108	10	0.699971	9905273	0.000000
319855564	70055.000000	3703	6978.536971	32116	8	0.920092	31929	6	0.362217	9900359	0.000000
319846211	87507.000000	4444	7109.008004	31849	11	0.618058	31959	12	0.613170	9895349	0.000000
319806951	71746.000000	3777	7107.396905	32070	3	0.768343	31933	4	0.765379	9890355	0.000000
319824752	88005.000000	4706	7103.342642	31954	7	0.859495	31910	13	0.825005	9885422	0.000000
319855349	71822.000000	3718	7025.216305	32062	2	0.730174	31848	5	0.893862	9880573	0.000000
319817232	84351.000000	4468	7124.480725	31548	5	0.812420	32249	9	0.571811	9875568	0.000000
319850762	73374.000000	3874	7035.618373	32095	10	0.886228	31844	4	0.676864	9870604	0.000000
319840585	83510.000000	4355	7096.555630	31908	10	0.898385	31961	11	0.728529	9865719	0.000000
319827400	75625.000000	3866	7036.781371	31842	9	0.502727	31714	7	0.794507	9860758	0.000000
319802991	80394.000000	4199	7085.406627	32061	4	0.698393	31877	11	0.867307	9855871	0.000000
319860715	76014.000000	3954	7096.906416	31848	4	0.779431	32065	8	0.919519	9850993	0.000000
319831707	80602.000000	4103	7056.601206	31908	9	0.717771	31841	9	0.889941	9845932	0.000000
319832615	76672.000000	4054	7111.250076	31927	11	0.785332	32069	11	0.933247	9841138	0.000000
319841974	79764.000000	4114	7020.053950	31919	10	0.617151	32128	2	0.730324	9836196	0.000000
319841122	76668.000000	4014	7152.560193	31869	8	0.767793	32322	9	0.587464	9831253	0.000000
319837282	81170.000000	4205	6991.431632	32121	6	0.740284	32136	9	0.749788	9826369	0.000000
319810804	75645.000000	3980	7200.317504	31906	6	0.564980	32062	6	0.754126	9821389	0.000000
319812664	81286.000000	4187	6987.265968	31944	8	0.736150	31855	5	0.821530	9816490	0.000000
319857918	75860.000000	3911	7182.274920	32160	1	0.612121	31927	11	0.531603	9811567	0.000000
319831300	80409.000000	4230	6989.195040	31770	4	0.677090	32016	2	0.593797	9806649	0.000000
319844912	77684.000000	3966	7177.095318	32026	13	0.804148	32095	14	0.717780	9801736	-1.#IND00
319848226	78936.000000	4192	6998.075864	31922	16	0.872109	31869	2	0.726994	9796899	-1.#IND00
319822242	78658.000000	3989	7125.674198	31894	8	0.723992	31849	10	0.414957	9792021	0.027246
319831231	79928.000000	4114	7061.012737	31974	20	0.478700	32059	2	0.612036	9787199	0.011931
319848018	77857.000000	4019	7061.420632	31965	14	0.683819	32093	5	0.764691	9782222	0.016181
319834256	78340.000000	4016	7128.755034	31928	8	0.808229	31808	4	0.679844	9777285	0.011191
319844552	77316.000000	4059	7009.593776	31920	3	0.732722	32060	11	0.773715	9772581	0.013609
319846344	77791.000000	3975	7128.839575	31964	8	0.837889	31903	13	0.862753	9767577	0.008944
319856642	79807.000000	4212	7062.693256	31868	3	0.901676	32092	9	0.636901	9762728	0.007404
319837333	76936.000000	4010	7018.583458	32198	8	0.609521	31977	8	0.393863	9757908	0.004966
319843780	79596.000000	4160	7133.334745	32054	6	0.699118	31973	5	0.632364	9753011	0.002535
319839878	77766.000000	3886	7059.270938	32247	11	0.672662	31772	11	0.693687	9748080	0.002621
319828800	78769.000000	4163	7049.649425	32093	15	0.403512	31873	5	0.814214	9743258	0.002286
319828450	78272.000000	3994	7126.258690	32062	10	0.638216	32102	8	0.676377	9738297	0.002745
319830818	78086.000000	4093	7005.883483	31992	4	0.780570	31910	7	0.642944	9733436	0.003874
319847316	77734.000000	3991	7121.490325	31921	7	0.826109	32006	9	0.783438	9728674	0.003347
319832443	78164.000000	3974	7018.801389	31942	7	0.831155	31842	9	0.526833	9723858	0.003841
319836160	80094.000000	4132	7104.200551	32141	7	0.897591	32153	5	0.628898	9718995	0.003194
319837009	77130.000000	4061	7080.027946	31864	6	0.788381	32107	15	0.690150	9714103	0.002971
319830751	80543.000000	4136	7076.092124	32147	7	0.871648	31985	8	0.812069	9709233	0.005328
319822396	75760.000000	3863	7105.211627	32174	6	0.922152	31880	3	0.756737	9704390	0.005417
319839366	81331.000000	4223	7061.109977	32233	6	0.952783	31850	7	0.852455	9699525	0.005224
319832878	75675.000000	3982	7040.975279	32002	7	0.971362	31984	6	0.828481	9694570	0.005450
319852459	80688.000000	4123	7074.654137	31851	9	0.602683	31831	8	0.895970	9689771	0.005136
319848926	76294.000000	4032	7056.659647	31919	4	0.759018	31971	7	0.906962	9684979	0.005007
319835345	79097.000000	4060	7077.921680	32101	10	0.568635	31763	7	0.900177	9680123	0.005684
319850678	78112.000000	4021	7054.208923	31946	3	0.629161	31880	12	0.939455	9675320	0.005769
319857979	76994.000000	3882	7046.572618	31837	10	0.472993	31860	6	0.963278	9670441	0.005500
319854676	80687.000000	4322	7084.324019	31957	2	0.680358	32108	7	0.908364	9665601	0.004460
319824539	75765.000000	3923	7070.114590	32086	4	0.739384	32136	4	0.696694	9660785	0.004469
319846472	81156.000000	4208	7038.906196	32020	16	0.730726	32089	16	0.771756	9655983	0.004780
319846097	76777.000000	4024	7122.316005	31983	7	0.652281	32037	10	0.652916	9651186	0.004773
319844773	80754.000000	4278	7074.636331	31968	14	0.574288	32072	9	0.251137	9646364	0.004929
319845615	74872.000000	3948	7085.235756	32013	9	0.741796	32032	17	0.259925	9641466	0.004514
319835956	81565.000000	4272	7069.267941	32161	8	0.791599	31832	7	0.515315	9636641	0.004736
319842835	75762.000000	3963	7114.722757	32055	8	0.437098	31860	6	0.425335	9631923	0.004054
319831453	80241.000000	4047	7070.458208	32077	14	0.658587	31962	8	0.622711	9627123	0.004248
319836769	76834.000000	3974	7097.908450	31851	10	0.792925	31976	12	0.473644	9622289	0.004036
319852002	80533.000000	4193	7017.899358	31982	7	0.733483	31963	10	0.680753	9617581	0.003890
319828625	77106.000000	4016	7091.539859	31875	9	0.658625	32100	5	0.658620	9612851	0.000185
319851234	79336.000000	4124	7111.705706	32164	7	0.743455	31908	6	0.792945	9608131	0.000200
319843774	77192.000000	4092	6964.849255	31864	7	0.844399	31989	10	0.416755	9603415	-0.000430
319848080	79620.000000	4121	7143.421676	31856	11	0.790753	32001	14	0.445506	9598451	0.000288
319841299	78017.000000	4117	6978.647186	32007	13	0.828425	31861	7	0.555897	9593654	0.000263
319842628	78110.000000	4058	7145.270407	31670	11	0.895936	32042	7	0.730641	9588910	-0.000173
319842074	78657.000000	4075	7037.212700	31866	7	0.903828	32012	7	0.836628	9584009	-0.000128
319858478	76126.000000	3930	7047.840880	31885	12	0.605380	32012	5	0.625563	9579164	-0.000175
319830622	81055.000000	4117	7112.241675	31721	11	0.427139	31806	6	0.698617	9574319	-0.000038
319834724	76158.000000	3924	7086.514368	31900	7	0.652546	32032	8	0.817204	9569575	0.001512
319833893	80879.000000	4084	7047.583571	32082	7	0.787798	31914	11	0.634291	9564672	0.001613
319840977	75022.000000	3980	7138.981495	32171	8	0.430633	31971	13	0.778189	9559880	0.001685
319831999	82621.000000	4244	7067.791323	32077	10	0.521567	31880	6	0.796228	9555047	0.001955
319822734	74112.000000	3827	7062.359900	32006	7	0.709819	31939	11	0.469526	9550320	0.001445
319836097	83139.000000	4311	7070.625075	32010	7	0.544580	32176	9	0.454482	9545563	0.001580
319824898	79659.000000	4245	7085.115667	31936	4	0.522292	31975	11	0.681457	9526445	0.003487
319843322	77226.000000	4109	7073.438119	31778	6	0.692725	31925	9	0.738673	9521551	0.003452
319854297	78133.000000	4003	7091.536224	32040	3	0.705808	32052	12	0.641001	9516746	0.003329
npatches	nstrain	runtime	dt	init_x	init_y	init_y_blood	init_z	init_S	beta0	beta1	beta2	beta3	mean_beta	B	d	delta	delta_blood	b[0]	mut	m	CTL	c	g	epsilon	k	het	lambda	rho	omega	x_max	patch.dyna	DELTA	A	VA
10000	1	100.000000	0.000100	21900	9499	5000000	0.001000	10000000	9.293282	8.608274	14.813335	9.409613	10	8000000000.000000	0.010000	1.000000	1.000000	800000	0.000050	0.048000	0	0.500000	0.000000	25.000000	14.000000	0.500000	0.000000	0.000000	0.000000	31987	0	10.000000	7.000000	1.000000
sus	inf	inf_blood	z	x[0]	y[0][0]	z[0]	x[1]	y[1][0]	z[1]	S[0]	synchrony
219000000	94990000.000000	5000000	10.000000	21900	9499	0.001000	21900	9499	0.001000	10000000	0.000000
181023974	620802278.000000	32339671	3940.834452	18301	61880	0.394083	18931	61106	0.394083	9994915	0.000000
265452465	155805627.000000	8128227	6324.976263	27124	15213	0.632498	27295	15024	0.632498	9989936	0.000000
307720882	28514458.000000	1490995	7771.013291	31061	2759	0.777101	31061	2607	0.777101	9985021	0.000000
318582920	2782857.000000	144870	8648.068121	31766	280	0.864807	32019	271	0.864807	9980101	0.000000
319823840	128939.000000	6864	9178.958576	32143	18	0.918002	32138	10	0.918002	9975210	0.000000
319797587	135707.000000	7019	5140.462873	31992	22	0.448901	31756	10	0.688802	9970378	0.000000
319780577	265394.000000	13669	7051.984636	32159	21	0.665746	31983	28	0.811251	9965418	0.000000
319831893	68520.000000	3458	7931.989546	31692	8	0.797267	32050	9	0.885520	9960389	0.000000
319842811	123867.000000	6503	6050.088051	31987	8	0.528443	31890	11	0.919750	9955523	0.000000
319814210	92212.000000	4766	7520.122916	31908	10	0.713990	31874	5	0.951326	9950635	0.000000
319849126	85046.000000	4209	5923.591955	31999	7	0.800445	31992	7	0.698796	9945658	0.000000
319833840	84426.000000	4362	7229.762942	32097	10	0.774933	32038	16	0.817313	9940693	0.000000
319827053	80942.000000	4307	6116.271768	32115	9	0.863492	32064	9	0.680875	9935702	0.000000
319820802	76084.000000	4010	7087.710164	32007	6	0.806756	31944	6	0.806443	9930778	0.000000
319846906	83847.000000	4313	6279.650896	32043	5	0.774286	32002	8	0.882603	9925707	0.000000
319834621	71417.000000	3756	6931.663444	32021	10	0.476799	31969	7	0.861154	9920712	0.000000
319841391	85478.000000	4372	6401.112760	31999	5	0.586129	31934	8	0.717225	9915776	0.000000
319836439	68507.000000	3702	6749.047808	32031	8	0.740033	32142	3	0.690462	9910816	0.000000
319848526	82992.000000	4335	6550.569322	32222	5	0.368864	32014	9	0.708055	9905847	0.000000
319839694	69683.000000	3564	6645.531159	31953	4	0.389472	32048	6	0.819003	9900878	0.000000
319811466	80994.000000	4227	6570.565391	31647	10	0.629701	31829	7	0.343986	9895974	0.000000
319844563	71184.000000	3784	6580.091804	31868	8	0.724507	31976	3	0.229013	9891002	0.000000
319861771	78042.000000	4211	6649.004007	32112	8	0.733617	31952	6	0.484108	9886039	0.000000
319834691	72456.000000	3778	6504.919156	31975	12	0.752830	31915	7	0.687100	9880931	0.000000
319849980	78160.000000	4017	6677.872677	31746	7	0.844228	31957	5	0.601487	9876015	0.000000
319834733	73245.000000	3868	6518.230195	32038	5	0.746040	31985	12	0.357267	9871107	0.000000
319830814	76161.000000	3895	6614.774749	32079	4	0.812555	31833	11	0.610167	9866115	0.000000
319868018	74445.000000	3924	6609.535543	31774	2	0.886310	31981	5	0.357238	9861194	0.000000
319849977	77716.000000	4091	6652.119039	32017	9	0.762341	32396	9	0.353543	9856272	0.000000
319861126	72695.000000	3866	6504.988857	31998	5	0.480956	31971	4	0.555107	9851394	0.000000
319830767	77480.000000	3940	6694.935412	32186	5	0.432783	32177	7	0.723202	9846589	0.000000
319827982	74077.000000	3766	6418.391249	32070	9	0.655970	31978	7	0.607517	9841466	0.000000
319864461	76173.000000	4051	6742.975149	32334	11	0.686585	31979	5	0.470877	9836491	0.000000
319830469	75947.000000	4110	6510.667947	31946	7	0.555155	32109	5	0.537994	9831484	0.000000
319849394	74282.000000	3814	6648.376650	31901	12	0.572260	32122	10	0.550895	9826545	0.000000
319840389	75868.000000	4083	6536.518893	31953	1	0.683672	31961	7	0.609721	9821725	0.000000
319832692	74026.000000	3800	6647.429397	31936	13	0.632814	31877	12	0.571059	9816798	0.000000
319836735	75411.000000	3905	6548.165575	32010	10	0.710776	31924	6	0.122271	9811911	0.000000
319843145	73745.000000	3814	6577.193689	32002	9	0.557760	31993	4	0.387371	9807071	0.000000
319834644	77382.000000	4044	6682.776215	32092	9	0.673984	31873	9	0.515701	9802174	-1.#IND00
319865619	72814.000000	3934	6495.070313	32110	6	0.678934	32151	4	0.670963	9797313	-1.#IND00
319844651	76743.000000	3988	6704.257531	31861	8	0.805266	31991	2	0.800431	9792537	-1.#IND00
319840434	74716.000000	3755	6445.027300	32044	6	0.537925	31654	8	0.872875	9787629	0.030785
319826775	76608.000000	3889	6720.232604	32239	5	0.658670	32184	14	0.557981	9782678	0.028083
319843463	74833.000000	3848	6441.815466	31812	2	0.502639	31697	7	0.491841	9777770	0.017448
319853608	75174.000000	3840	6735.763673	31704	10	0.522205	32039	6	0.691790	9772896	0.014200
319837070	77822.000000	4068	6505.524054	32039	8	0.667262	32190	6	0.528993	9767967	0.012287
319847608	72215.000000	3675	6678.400718	31954	1	0.697931	31833	3	0.714323	9763061	0.011042
319838716	78904.000000	3980	6528.418461	32027	7	0.607951	32211	6	0.656309	9758087	0.006678
319852484	73237.000000	3893	6629.147611	32024	3	0.675416	31791	3	0.371472	9753189	0.007114
319838293	76813.000000	4048	6637.543555	32097	7	0.351475	31932	12	0.618783	9748359	0.006975
319835207	73511.000000	3878	6532.486805	31977	10	0.285844	31908	8	0.768783	9743527	0.007057
319838911	75717.000000	3946	6678.713627	31847	10	0.526454	32149	8	0.769445	9738636	0.008775
319852817	74030.000000	3882	6537.191617	32109	4	0.704467	32072	3	0.562747	9733791	0.010092
319845553	75526.000000	3886	6667.726151	31911	10	0.801050	31890	13	0.661926	9729034	0.012405
319853432	75977.000000	3992	6501.533961	32063	15	0.713986	31950	6	0.415892	9724141	0.011752
319838649	74361.000000	3745	6728.551058	31921	7	0.826526	31798	5	0.645725	9719413	0.010931
319830898	78275.000000	4045	6515.021567	32004	10	0.894784	31995	15	0.607766	9714539	0.010127
319835876	73958.000000	3785	6640.655823	31922	11	0.698677	31770	4	0.762101	9709745	0.008911
319819879	77107.000000	4040	6549.817613	31970	11	0.817241	31862	6	0.664020	9704848	0.008930
319858571	73668.000000	3904	6595.980666	32023	7	0.889152	32046	12	0.796220	9699850	0.008011
319868905	75570.000000	3864	6585.016712	31845	5	0.729428	32263	2	0.393722	9694940	0.007624
319854974	75718.000000	3947	6584.568462	32004	12	0.791418	31936	13	0.535812	9690204	0.008014
319841617	74191.000000	3828	6569.202375	32003	12	0.446415	32206	9	0.639368	9685408	0.008578
319863760	75385.000000	3881	6593.242962	31887	6	0.664238	31791	11	0.477740	9680473	0.008128
319835848	73864.000000	3886	6554.166163	32075	13	0.683545	31875	8	0.496590	9675634	0.007768
319854219	76985.000000	4071	6606.206695	32063	8	0.806294	32067	15	0.694670	9670767	0.004947
319837086	73740.000000	3754	6581.920537	32155	8	0.420354	31963	2	0.797185	9665975	0.004191
319840588	75199.000000	3930	6607.376517	32064	11	0.648431	31836	5	0.853204	9661226	0.003806
319820801	75773.000000	3988	6597.804442	31909	4	0.726535	31888	7	0.619527	9656316	0.003121
319838456	72724.000000	3908	6570.740673	32072	7	0.634657	32244	6	0.687995	9651497	0.003057
319852438	77225.000000	3944	6639.684779	32082	7	0.297339	31987	3	0.553833	9646731	0.003524
319834891	73508.000000	3852	6540.073663	31916	9	0.445782	31954	1	0.682687	9642057	0.002923
319837164	77645.000000	3999	6666.354832	31934	3	0.630791	31923	8	0.636125	9637202	0.002825
319831347	74212.000000	3827	6538.946130	31884	4	0.775081	32102	8	0.779301	9632420	0.002834
319854934	75304.000000	3919	6650.376007	31810	11	0.863582	32154	6	0.774483	9627541	0.003213
319859856	75572.000000	3893	6545.821522	31865	5	0.647472	32284	6	0.529405	9622636	0.003620
319836798	73708.000000	3785	6663.792353	31924	5	0.677107	31948	9	0.488432	9617833	0.003910
319836965	76059.000000	3963	6633.663913	32188	9	0.702840	32097	9	0.689722	9613011	0.003702
319820942	74573.000000	3714	6555.411528	31918	3	0.739652	31761	6	0.730612	9608177	0.004101
319842153	74237.000000	3966	6617.810838	31915	12	0.638954	31731	5	0.505942	9603314	0.003831
319835348	75769.000000	3899	6593.319007	32030	11	0.768996	32176	7	0.584883	9598615	0.003678
319845671	75269.000000	3952	6581.619167	31960	5	0.813662	32032	9	0.748222	9593853	0.004536
319831171	75362.000000	3952	6614.425215	31790	5	0.833365	31736	7	0.818612	9588886	0.004222
319828258	74143.000000	3806	6553.454684	31910	3	0.813976	32051	6	0.889984	9584266	0.003886
319836841	76770.000000	3989	6680.989095	32067	9	0.772703	31855	9	0.495724	9579428	0.002988
319844419	73812.000000	3791	6524.733615	31824	5	0.556300	31924	8	0.684284	9574595	0.003288
319836111	75582.000000	3898	6631.912991	32091	11	0.730886	32128	5	0.799794	9569924	0.002537
319832128	73843.000000	3852	6529.158196	32073	13	0.598243	32066	8	0.563823	9565220	0.002425
319830577	76084.000000	4014	6637.264781	31937	3	0.756325	32198	13	0.500371	9560423	0.002288
319842774	75484.000000	3984	6598.102665	32030	15	0.827119	32045	7	0.561222	9555561	0.001983
319835325	73315.000000	3847	6557.454230	31966	5	0.822821	31877	7	0.534014	9550688	0.002357
319826523	77450.000000	3973	6638.226566	32015	8	0.711858	31826	8	0.645197	9545884	0.001966
319849606	73005.000000	3899	6469.856448	32100	5	0.825235	31910	8	0.768497	9541062	0.001986
319846367	75512.000000	3917	6660.661633	31938	11	0.894001	31845	5	0.548327	9536241	0.001856
319832070	76225.000000	4057	6541.723843	32067	9	0.852454	31923	13	0.361928	9531464	0.001778
319835212	75083.000000	3827	6622.477093	31905	9	0.610439	32081	4	0.612995	9526775	0.002009
319851800	75447.000000	3789	6594.024087	32046	2	0.562917	31826	13	0.701813	9521897	0.001876
319818575	74255.000000	3932	6554.633341	32064	3	0.715681	32161	8	0.819142	9517319	0.002607
npatches	nstrain	runtime	dt	init_x	init_y	init_y_blood	init_z	init_S	beta0	beta1	beta2	beta3	mean_beta	B	d	delta	delta_blood	b[0]	mut	m	CTL	c	g	epsilon	k	het	lambda	rho	omega	x_max	patch.dyna	DELTA	A	VA
10000	1	100.000000	0.000100	21900	9499	5000000	0.001000	10000000	5.488291	7.629625	14.855612	10.356402	10	8000000000.000000	0.010000	1.000000	1.000000	800000	0.000050	0.048000	0	0.500000	0.000000	25.000000	15.000000	0.500000	0.000000	0.000000	0.000000	31987	0	10.000000	7.000000	1.000000
sus	inf	inf_blood	z	x[0]	y[0][0]	z[0]	x[1]	y[1][0]	z[1]	S[0]	synchrony
219000000	94990000.000000	5000000	10.000000	21900	9499	0.001000	21900	9499	0.001000	10000000	0.000000
189593188	554950318.000000	28905393	3940.834452	23247	52259	0.394083	21007	53801	0.394083	9994952	0.000000
276802027	116816443.000000	6095972	6324.976263	29542	10404	0.632498	28568	10855	0.632498	9989998	0.000000
313476050	14383623.000000	749831	7771.013291	31748	1251	0.777101	31505	1227	0.777101	9985099	0.000000
319535219	686710.000000	36358	8648.068121	32142	42	0.864807	31954	70	0.864807	9980156	0.000000
319874748	45500.000000	2281	4285.678861	32096	1	0.376897	31849	5	0.238703	9975266	0.000000
319734907	284400.000000	14577	6042.469137	31901	31	0.559494	32044	25	0.538256	9970188	0.000000
319825499	103881.000000	5523	7584.985316	32136	16	0.732823	31893	12	0.719941	9965219	0.000000
319850039	100946.000000	5289	5191.168861	32099	16	0.419412	32156	9	0.536333	9960272	0.000000
319808408	102445.000000	5326	7030.641045	31838	10	0.647860	31974	10	0.718775	9955268	0.000000
319838953	77273.000000	3975	5356.884341	32091	9	0.338825	31935	10	0.713563	9950339	0.000000
319832890	80770.000000	4237	6834.468402	31767	4	0.598982	31855	14	0.619010	9945406	0.000000
319818555	83074.000000	4262	5653.296846	32054	7	0.729008	32035	11	0.715358	9940418	0.000000
319847846	67400.000000	3440	6561.106759	31905	4	0.771005	32045	4	0.360949	9935420	0.000000
319828040	86053.000000	4406	5987.216265	31738	9	0.622278	32173	8	0.533422	9930327	0.000000
319849890	63043.000000	3285	6215.149925	32004	4	0.307295	31808	5	0.717010	9925329	0.000000
319830724	84506.000000	4501	6183.732415	31831	3	0.577870	31870	7	0.643861	9920435	0.000000
319818809	64327.000000	3284	5886.653433	32169	6	0.507978	32024	3	0.263626	9915562	0.000000
319832153	77956.000000	4116	6397.619663	31933	8	0.622971	32229	7	0.553372	9910547	0.000000
319826332	74602.000000	3887	5829.214994	32117	6	0.534515	32086	8	0.544200	9905397	0.000000
319846781	68096.000000	3552	6340.963367	31936	5	0.456695	32217	9	0.690476	9900326	0.000000
319849451	77973.000000	4070	6077.008378	31878	4	0.538580	31949	9	0.641423	9895325	0.000000
319832611	68524.000000	3460	6072.058649	32058	6	0.494979	32016	6	0.642949	9890351	0.000000
319821497	74893.000000	3844	6211.229617	31870	5	0.614967	31863	6	0.584115	9885407	0.000000
319843678	71178.000000	3650	5988.991957	31900	10	0.697755	32051	12	0.455968	9880462	0.000000
319825185	73136.000000	3829	6214.686402	32213	9	0.321085	31821	3	0.422268	9875633	0.000000
319841337	71828.000000	3817	6072.190316	32031	7	0.519262	32052	13	0.422648	9870670	0.000000
319837711	72130.000000	3772	6196.457173	32044	10	0.611938	31937	8	0.604667	9865731	0.000000
319859893	73202.000000	3868	6071.902637	31883	2	0.693127	32189	6	0.673259	9860841	0.000000
319841081	69436.000000	3566	6154.929679	31987	4	0.770383	31885	8	0.568556	9855973	0.000000
319866730	74993.000000	3884	6149.851122	32023	5	0.358113	32197	9	0.738320	9851057	0.000000
319837253	69950.000000	3641	5989.118830	31990	6	0.442574	31745	10	0.464772	9846164	0.000000
319850495	73603.000000	3698	6224.666012	31999	7	0.571724	32083	12	0.556436	9841283	0.000000
319832409	72094.000000	3764	6028.684521	31809	7	0.689833	32240	7	0.547486	9836354	0.000000
319862939	71361.000000	3668	6236.231638	32127	2	0.499073	31860	3	0.454788	9831427	0.000000
319839503	74181.000000	3859	6063.364439	31941	13	0.601449	32061	11	0.384093	9826440	0.000000
319861536	70729.000000	3682	6162.699153	31940	13	0.544004	32006	11	0.259753	9821487	0.000000
319842721	72435.000000	3848	6114.791033	32029	10	0.723428	32024	3	0.541178	9816554	0.000000
319820268	73997.000000	3907	6180.123079	32127	7	0.829943	31885	2	0.585497	9811763	0.000000
319856114	71288.000000	3734	6067.804483	31959	7	0.731752	32158	4	0.670818	9806847	0.000000
319854187	72272.000000	3912	6211.361812	31943	4	0.746789	32130	7	0.563060	9801926	-1.#IND00
319874727	73362.000000	3848	6047.686207	31919	3	0.540781	32152	5	0.600772	9797041	-1.#IND00
319866344	70399.000000	3669	6166.638972	31970	9	0.360527	32160	5	0.394123	9792183	0.004749
319856620	73709.000000	3926	6155.786855	31903	4	0.355609	32289	10	0.318124	9787320	-0.022244
319852768	72189.000000	3730	6080.199532	32128	7	0.448040	31991	6	0.552958	9782475	-0.010805
319859371	71969.000000	3660	6163.571396	32219	4	0.665224	32114	7	0.574977	9777612	-0.013238
319831757	72827.000000	3876	6142.876581	31855	2	0.337798	31923	5	0.436705	9772688	-0.008924
319849484	71357.000000	3723	6108.108550	32031	3	0.485114	31939	12	0.262571	9767726	-0.009380
319835694	72636.000000	3783	6139.516314	31915	7	0.684172	32157	10	0.466500	9762883	-0.012383
319840656	72000.000000	3697	6121.580871	32013	7	0.643607	31890	6	0.676420	9758158	-0.012117
319846371	71897.000000	3786	6131.002023	31790	8	0.712635	31799	3	0.732998	9753251	-0.010596
319848199	72647.000000	3657	6137.931808	31959	6	0.519881	31990	8	0.775968	9748289	-0.009478
319842254	73777.000000	3743	6161.230729	32036	7	0.552804	32011	5	0.771319	9743406	-0.005859
319829355	71280.000000	3728	6058.842224	32183	3	0.479309	31828	7	0.510552	9738357	-0.005890
319836986	72912.000000	3729	6255.391736	32046	8	0.501640	31841	4	0.703138	9733563	-0.005359
319825036	73293.000000	3723	5990.491600	31827	6	0.441754	32009	7	0.608715	9728766	-0.005012
319833984	70308.000000	3725	6228.424831	31874	7	0.597767	31969	8	0.630940	9723893	-0.004353
319848790	75575.000000	4042	6128.427122	31921	9	0.475632	31814	6	0.649895	9719006	-0.003498
319831670	71228.000000	3763	6053.097990	32117	7	0.527462	32160	4	0.566482	9714148	-0.003078
319849142	71728.000000	3826	6190.556870	32077	8	0.514819	31954	6	0.391677	9709382	-0.003657
319808808	72422.000000	3760	6087.893201	31865	5	0.489242	32041	3	0.460272	9704583	-0.003561
319832801	72274.000000	3723	6192.684431	31868	5	0.480416	31924	9	0.425263	9699797	-0.003335
319856634	74293.000000	3863	6150.954630	32187	9	0.490735	32119	3	0.651409	9694879	-0.002836
319827343	71345.000000	3678	6061.465622	31908	5	0.328221	32058	11	0.411542	9690073	-0.003026
319864393	71615.000000	3736	6154.797216	32155	7	0.556568	32077	7	0.593799	9685250	-0.001973
319837612	73415.000000	3758	6086.265371	31906	4	0.607022	32025	10	0.753630	9680293	-0.001084
319861835	70403.000000	3670	6126.827441	31920	4	0.565889	31970	5	0.732292	9675459	-0.001538
319837890	73542.000000	3866	6171.233112	32083	7	0.591631	31972	8	0.620115	9670665	-0.001508
319845644	70824.000000	3577	6031.363764	32138	4	0.752314	32149	8	0.512373	9665923	-0.001956
319841162	71067.000000	3676	6203.454251	31951	3	0.684091	32169	9	0.678437	9661058	-0.001324
319851299	73697.000000	3881	6108.988983	32072	3	0.808394	31912	6	0.669934	9656280	0.000678
319832329	71469.000000	3717	6139.748723	31808	7	0.564625	32013	2	0.586534	9651515	0.000653
319850255	72950.000000	3828	6132.178066	32085	10	0.341915	31861	8	0.654358	9646768	0.001440
319861713	70579.000000	3710	6096.139194	31981	7	0.575782	32022	10	0.496761	9642080	0.001406
319851114	72743.000000	3755	6130.339476	32098	2	0.553153	31874	10	0.694774	9637269	0.000920
319851847	72239.000000	3785	6096.878244	31945	11	0.469486	32031	8	0.737892	9632409	0.001067
319839657	72601.000000	3695	6127.167110	32126	4	0.640971	31977	6	0.489231	9627632	0.001092
319856942	71501.000000	3640	6122.491770	31846	3	0.406231	32061	6	0.609095	9622891	0.000582
319817004	73089.000000	3676	6119.816562	31776	8	0.468578	31763	11	0.669922	9618171	0.000702
319839328	70607.000000	3688	6070.992227	31835	7	0.407292	31848	7	0.778414	9613264	0.000946
319843868	72067.000000	3850	6173.431259	31939	7	0.628653	31972	8	0.626607	9608459	0.000802
319863146	73171.000000	3747	6036.908310	31955	10	0.418849	32198	7	0.773529	9603608	0.000583
319836915	69988.000000	3676	6158.074407	32164	3	0.601829	32021	9	0.821878	9598769	0.000743
319859943	75377.000000	3915	6155.661483	31928	1	0.698733	32360	5	0.720933	9593881	0.000609
319837503	69924.000000	3617	6047.654374	31996	3	0.509896	32124	2	0.782597	9589005	0.000250
319874827	73296.000000	3837	6248.268615	32123	8	0.642283	31905	5	0.655355	9584178	0.000834
319840542	74123.000000	3920	6054.182827	32073	6	0.556791	32044	13	0.614151	9579411	0.001717
319869423	69331.000000	3680	6139.128469	32166	8	0.548549	31800	10	0.718969	9574508	0.001058
319853137	75873.000000	3903	6170.439579	31898	5	0.292036	31971	6	0.727519	9569642	0.001038
319843585	70489.000000	3607	6059.444662	31887	7	0.531816	32072	7	0.697578	9564797	0.000663
319861156	74839.000000	3936	6203.918657	31773	7	0.692859	32077	5	0.725545	9560058	0.000460
319833434	70526.000000	3781	6040.622189	32195	1	0.371357	32103	10	0.716291	9555259	0.001113
319842022	71708.000000	3663	6155.676606	31991	5	0.536258	31905	5	0.663968	9550519	0.000667
319836271	74211.000000	3956	6163.420303	32018	10	0.484215	31796	4	0.708135	9545818	0.000682
319846451	72415.000000	3733	6057.967370	31751	6	0.594207	32140	9	0.784525	9541038	0.001020
319843627	72412.000000	3734	6130.893824	32027	7	0.753877	31991	5	0.869310	9536188	0.000236
319852366	71471.000000	3721	6108.748109	31993	2	0.684292	31833	7	0.798512	9531414	-0.000201
319840441	72292.000000	3722	6149.738650	32198	5	0.610618	32036	13	0.857719	9526664	-0.001012
319854642	70131.000000	3599	6076.854177	32070	6	0.552356	32087	3	0.866443	9521887	-0.001953
319837995	75729.000000	3998	6143.494051	32066	3	0.520892	31884	8	0.334306	9517093	-0.001399
npatches	nstrain	runtime	dt	init_x	init_y	init_y_blood	init_z	init_S	beta0	beta1	beta2	beta3	mean_beta	B	d	delta	delta_blood	b[0]	mut	m	CTL	c	g	epsilon	k	het	lambda	rho	omega	x_max	patch.dyna	DELTA	A	VA
10000	1	100.000000	0.000100	21900	9499	5000000	0.001000	10000000	10.485689	11.472002	8.387990	12.112007	10	8000000000.000000	0.010000	1.000000	1.000000	800000	0.000050	0.048000	0	0.500000	0.000000	25.000000	16.000000	0.500000	0.000000	0.000000	0.000000	31987	0	10.000000	7.000000	1.000000
sus	inf	inf_blood	z	x[0]	y[0][0]	z[0]	x[1]	y[1][0]	z[1]	S[0]	synchrony
219000000	94990000.000000	5000000	10.000000	21900	9499	0.001000	21900	9499	0.001000	10000000	0.000000
198034396	495435756.000000	25823049	3940.834452	19039	50093	0.394083	18208	50755	0.394083	9995000	0.000000
286658497	85701719.000000	4475486	6324.976263	28403	8689	0.632498	28154	8925	0.632498	9990091	0.000000
316817868	6592095.000000	344917	7771.013291	31535	685	0.777101	31557	707	0.777101	9985077	0.000000
319796446	146305.000000	7688	8647.639446	32159	19	0.864807	31987	16	0.864807	9980114	0.000000
319807856	162969.000000	8349	4377.703901	32111	22	0.423237	31927	11	0.671072	9975181	0.000000
319788077	225349.000000	11843	6589.894838	32057	27	0.650180	31919	21	0.800498	9970214	0.000000
319847514	48603.000000	2574	4807.818410	31928	9	0.100180	32047	5	0.589961	9965223	0.000000
319810236	129066.000000	6706	6121.106520	31873	10	0.454239	32034	10	0.559385	9960134	0.000000
319837737	56738.000000	3021	4993.936509	32146	12	0.668983	32012	7	0.133788	9955113	0.000000
319836760	91017.000000	4775	6310.431527	31966	8	0.799231	32147	9	0.474622	9950107	0.000000
319839182	74038.000000	3820	5051.940457	32044	13	0.546307	32174	5	0.681346	9945107	0.000000
319848538	68611.000000	3608	6306.315577	32258	5	0.724825	32019	7	0.473316	9940143	0.000000
319839728	85103.000000	4422	5514.328124	31908	9	0.365063	31998	11	0.504911	9935197	0.000000
319861653	59334.000000	3028	5683.548789	31840	6	0.588858	32060	7	0.494499	9930222	0.000000
319834600	79420.000000	4222	5918.559507	32075	5	0.619209	31912	9	0.644845	9925173	0.000000
319840019	67917.000000	3511	5359.244829	32111	3	0.769042	32045	2	0.426292	9920428	0.000000
319828916	67475.000000	3627	5977.966129	32020	1	0.421318	32083	6	0.559762	9915495	0.000000
319832945	77790.000000	4073	5678.432674	31710	7	0.602945	31955	6	0.502701	9910519	0.000000
319858256	65139.000000	3315	5578.350915	32098	5	0.235959	31997	8	0.490570	9905475	0.000000
319857456	71367.000000	3724	5923.980162	32017	5	0.456157	31799	3	0.631844	9900515	0.000000
319839620	73075.000000	3810	5543.685016	32044	4	0.670147	31946	13	0.695916	9895558	0.000000
319847410	65132.000000	3440	5734.409141	32038	3	0.758226	31756	4	0.402414	9890543	0.000000
319860122	74259.000000	3761	5825.988261	32110	8	0.789042	31844	4	0.637550	9885471	0.000000
319838352	69475.000000	3690	5563.273955	31922	9	0.462556	31938	9	0.583822	9880550	0.000000
319815199	66419.000000	3553	5792.989138	31913	9	0.563883	32071	8	0.747578	9875640	0.000000
319815749	75905.000000	4050	5730.666121	32116	9	0.685916	32068	11	0.626503	9870803	0.000000
319837375	65556.000000	3319	5599.296464	31955	10	0.809501	32020	7	0.773465	9865823	0.000000
319860329	71693.000000	3733	5873.465582	32060	3	0.568114	32148	5	0.408047	9860925	0.000000
319821486	70570.000000	3769	5594.073384	32153	5	0.490884	32024	7	0.549703	9855903	0.000000
319826994	67051.000000	3479	5762.757527	31901	5	0.453977	32114	4	0.610243	9850846	0.000000
319836751	72021.000000	3652	5741.134839	32170	8	0.383860	32083	11	0.705241	9845948	0.000000
319848968	69409.000000	3523	5638.175480	32012	6	0.425130	31819	11	0.676265	9840950	0.000000
319852826	69072.000000	3610	5765.517824	32057	12	0.650482	31797	6	0.623705	9835993	0.000000
319831903	73296.000000	3767	5651.616748	31885	6	0.784519	31859	3	0.604199	9831050	0.000000
319833086	65762.000000	3370	5693.318019	31875	3	0.581809	31806	5	0.669666	9826149	0.000000
319841251	72898.000000	3673	5753.287001	32277	10	0.569130	31956	4	0.640935	9821332	0.000000
319865422	67544.000000	3518	5584.854681	32135	13	0.546102	31931	5	0.617406	9816441	0.000000
319838175	67810.000000	3475	5810.278338	32087	14	0.486018	32116	11	0.639459	9811555	0.000000
319826570	73998.000000	3881	5704.252570	31950	9	0.616664	32058	7	0.379724	9806647	0.000000
319835505	68645.000000	3591	5597.002505	32140	12	0.530093	32081	9	0.623788	9801805	-1.#IND00
319857214	69428.000000	3629	5814.922451	31871	7	0.714991	31818	6	0.727970	9796785	-1.#IND00
319826065	71835.000000	3849	5689.824062	31958	4	0.505746	32114	13	0.486084	9791950	-0.000507
319849459	66515.000000	3406	5697.495410	32020	4	0.671977	32013	2	0.584014	9786977	0.000869
319837436	71179.000000	3782	5754.252544	31875	8	0.772689	32069	4	0.708188	9781989	0.001368
319858795	68832.000000	3546	5647.004866	32251	10	0.603203	32058	6	0.532650	9777107	0.000687
319839925	68829.000000	3569	5777.323355	32057	3	0.752440	31914	6	0.716541	9772157	0.003948
319823165	74404.000000	3903	5711.656965	32095	11	0.444270	32002	5	0.699579	9767162	0.009581
319842631	66997.000000	3554	5599.580254	31895	2	0.574149	31894	2	0.519643	9762303	0.007694
319829230	69944.000000	3598	5828.759975	31917	7	0.554404	32009	4	0.703881	9757588	0.004686
319838644	71498.000000	3641	5587.187551	32062	10	0.649065	31941	8	0.726111	9752760	0.005610
319844084	67239.000000	3506	5763.638140	31822	5	0.629899	31848	5	0.722160	9747903	0.005409
319829456	72775.000000	3701	5739.948248	32061	6	0.672560	31861	6	0.537005	9742939	0.005469
319858498	68024.000000	3505	5566.434804	31973	6	0.503438	31758	8	0.630006	9738115	0.004917
319847878	69263.000000	3625	5835.218583	32136	7	0.602966	32220	13	0.775590	9733334	0.004325
319840483	72871.000000	3836	5692.901620	32136	7	0.639008	31909	12	0.545052	9728431	0.004442
319858192	67219.000000	3471	5662.428582	31968	5	0.781050	32006	9	0.724064	9723656	0.005393
319865016	71161.000000	3684	5796.523211	31981	12	0.505450	31763	4	0.531125	9718809	0.004909
319844777	69812.000000	3518	5693.592606	31934	3	0.677371	32129	4	0.679180	9713905	0.007608
319833583	69178.000000	3656	5712.766551	31954	12	0.561944	31989	7	0.759883	9709049	0.007265
319843190	69092.000000	3574	5675.166047	32006	4	0.734309	32093	5	0.447353	9704199	0.006813
319816087	69155.000000	3570	5672.027383	31834	2	0.500634	32048	8	0.664807	9699309	0.006161
319836344	69864.000000	3573	5733.883500	31961	6	0.405647	31889	11	0.597374	9694385	0.006166
319843127	68739.000000	3584	5705.768459	32097	8	0.591681	31712	6	0.698085	9689537	0.005374
319850835	71691.000000	3849	5735.898116	32383	10	0.627959	31920	3	0.761766	9684586	0.005168
319845493	68174.000000	3522	5661.447498	32182	3	0.774348	32065	5	0.422781	9679702	0.003395
319849034	70147.000000	3547	5740.757823	32151	1	0.370926	31851	7	0.369549	9674836	0.003539
319852229	69254.000000	3651	5694.344559	31796	9	0.517178	31822	10	0.502347	9670016	0.003373
319847529	70977.000000	3728	5777.955074	31900	6	0.707157	31971	8	0.502464	9665098	0.002626
319843499	70845.000000	3690	5679.224492	31921	5	0.586750	32141	10	0.624826	9660341	0.003693
319839244	67518.000000	3541	5672.809293	31945	0	0.376218	31859	7	0.738930	9655491	0.006259
319836632	69980.000000	3609	5795.746863	31856	11	0.474725	31779	6	0.535778	9650643	0.006131
319827476	70455.000000	3689	5694.467369	32020	13	0.365921	32012	6	0.718438	9645805	0.005825
319850947	68349.000000	3618	5694.377433	32178	7	0.615417	31863	9	0.547052	9641029	0.005874
319851568	70832.000000	3694	5754.328536	31796	4	0.766741	32101	10	0.621212	9636212	0.005841
319864896	70034.000000	3601	5663.434344	31952	10	0.858523	32118	4	0.595657	9631440	0.004840
319861785	69648.000000	3624	5720.142739	32017	12	0.516781	32033	10	0.748377	9626635	0.004561
319837405	69079.000000	3628	5697.993872	32065	6	0.706916	31929	8	0.375579	9621756	0.004421
319834682	71488.000000	3733	5714.565368	32047	9	0.607997	31967	3	0.377594	9617010	0.004364
319830759	68761.000000	3548	5691.954189	31772	10	0.724287	31880	10	0.496867	9612253	0.005115
319833819	70034.000000	3748	5738.137572	31961	5	0.666737	32101	8	0.545263	9607465	0.004796
319842397	70044.000000	3682	5694.233066	32128	4	0.797868	32065	8	0.559622	9602740	0.004453
319830061	69477.000000	3530	5663.374716	31994	17	0.327172	32009	2	0.479207	9597916	0.004279
319834388	68619.000000	3565	5742.344521	31740	6	0.457339	31939	8	0.475111	9593189	0.003643
319843141	69853.000000	3726	5704.805052	32018	2	0.624383	31802	7	0.650922	9588218	0.003484
319818525	70931.000000	3688	5737.426081	32039	8	0.625295	31967	8	0.788276	9583419	0.003657
319841281	68816.000000	3537	5691.737514	31887	4	0.650146	31885	6	0.836400	9578547	0.003517
319844618	70006.000000	3766	5752.326409	32195	4	0.644670	31801	4	0.458827	9573787	0.003556
319851970	69654.000000	3723	5651.619286	31845	6	0.708479	31827	10	0.513061	9568993	0.003560
319836579	68022.000000	3524	5749.961178	31914	5	0.823186	31876	3	0.677329	9564250	0.001955
319847963	72478.000000	3805	5737.874123	31957	7	0.610107	32148	9	0.405832	9559603	0.002194
319832565	68109.000000	3499	5611.716790	32002	4	0.494489	31835	1	0.438329	9554826	0.002134
319849768	70703.000000	3657	5795.788412	31975	9	0.493661	31963	2	0.455294	9550144	0.002263
319839912	70629.000000	3775	5628.278221	31823	3	0.643279	31934	8	0.457786	9545415	0.002255
319823537	67786.000000	3592	5722.136569	32002	3	0.731117	32010	11	0.636537	9540576	0.003555
319874103	71710.000000	3637	5703.009858	31970	9	0.586597	32114	6	0.779551	9535787	0.002783
319834880	66836.000000	3588	5646.059442	31984	15	0.690240	31904	8	0.634609	9530955	0.002772
319832228	71170.000000	3707	5800.131010	32096	6	0.603361	31837	11	0.387713	9526245	0.003418
319858136	69242.000000	3600	5628.522566	31830	8	0.759429	31890	1	0.309292	9521378	0.003281
319870299	68076.000000	3495	5760.633034	31870	13	0.623665	31907	4	0.489968	9516633	0.003369
npatches	nstrain	runtime	dt	init_x	init_y	init_y_blood	init_z	init_S	beta0	beta1	beta2	beta3	mean_beta	B	d	delta	delta_blood	b[0]	mut	m	CTL	c	g	epsilon	k	het	lambda	rho	omega	x_max	patch.dyna	DELTA	A	VA
10000	1	100.000000	0.000100	21900	9499	5000000	0.001000	10000000	7.923381	14.507423	10.611123	7.267529	10	8000000000.000000	0.010000	1.000000	1.000000	800000	0.000050	0.048000	0	0.500000	0.000000	25.000000	17.000000	0.500000	0.000000	0.000000	0.000000	31987	0	10.000000	7.000000	1.000000
sus	inf	inf_blood	z	x[0]	y[0][0]	z[0]	x[1]	y[1][0]	z[1]	S[0]	synchrony
219000000	94990000.000000	5000000	10.000000	21900	9499	0.001000	21900	9499	0.001000	10000000	0.000000
203943317	450387370.000000	23483387	3940.834452	22025	43841	0.394083	17011	47824	0.394083	9994932	0.000000
293608168	64579830.000000	3371119	6324.976263	29929	6001	0.632498	27715	7628	0.632498	9990010	0.000000
318352806	3142771.000000	164026	7771.013291	31638	289	0.777101	31593	353	0.777101	9985079	0.000000
319873748	37268.000000	1966	7008.789159	32048	1	0.468428	32135	4	0.864807	9980089	0.000000
319753543	278382.000000	14507	4971.242824	31998	23	0.568117	32039	30	0.492240	9975022	0.000000
319823767	111265.000000	5840	6944.007995	31886	10	0.738053	32068	14	0.692032	9970022	0.000000
319821140	103974.000000	5269	4610.137715	31943	5	0.524138	31886	3	0.675066	9964936	0.000000
319834500	71754.000000	3785	6500.586829	32102	7	0.704491	31734	5	0.802920	9959930	0.000000
319842619	103436.000000	5303	5133.993466	32039	7	0.353214	32016	7	0.376156	9954996	0.000000
319836143	51592.000000	2677	5457.963754	32041	4	0.604817	31846	4	0.475753	9950017	0.000000
319802473	91573.000000	4784	5769.920928	32143	9	0.513214	31643	13	0.682032	9944969	0.000000
319833400	66372.000000	3433	4878.556004	31981	5	0.162957	32081	5	0.533443	9939942	0.000000
319829673	64386.000000	3317	5842.358844	32045	4	0.307452	32029	12	0.704132	9934967	0.000000
319845007	81926.000000	4377	5373.273576	32151	4	0.513653	32066	3	0.572693	9930055	0.000000
319836849	61891.000000	3178	5204.172576	32029	5	0.705019	31963	7	0.445824	9924974	0.000000
319830179	68985.000000	3594	5717.653731	32032	8	0.654646	32022	5	0.491376	9919999	0.000000
319860597	74345.000000	3810	5292.699443	32159	13	0.607937	32108	2	0.572237	9914976	0.000000
319868117	61858.000000	3180	5340.889046	32192	3	0.635134	32019	6	0.707513	9910098	0.000000
319837660	72586.000000	3694	5664.525524	32130	6	0.494485	32023	6	0.822600	9905191	0.000000
319875264	70676.000000	3642	5224.334171	31997	4	0.426149	31851	7	0.708791	9900214	0.000000
319851609	63445.000000	3344	5490.581910	31920	3	0.520775	32000	7	0.765143	9895363	0.000000
319829493	73219.000000	3725	5477.214569	32086	8	0.489853	32171	4	0.606082	9890319	0.000000
319831360	66829.000000	3519	5318.330468	31884	7	0.254522	31676	13	0.317238	9885395	0.000000
319829959	66709.000000	3554	5525.461745	32168	5	0.406491	31883	7	0.548703	9880534	0.000000
319836676	71254.000000	3765	5420.587361	32026	9	0.448262	32107	3	0.620456	9875547	0.000000
319864782	67060.000000	3548	5362.626035	31961	3	0.406999	31903	8	0.621445	9870483	0.000000
319851333	67701.000000	3591	5484.832963	31914	4	0.442005	31895	2	0.439145	9865585	0.000000
319852788	70650.000000	3710	5359.566169	32058	4	0.554072	31902	5	0.593950	9860600	0.000000
319829307	64622.000000	3395	5424.212317	32070	5	0.693450	32328	5	0.305938	9855595	0.000000
319839351	72403.000000	3760	5584.469153	31915	8	0.351625	32171	11	0.579035	9850705	0.000000
319849000	69384.000000	3584	5235.623702	31836	9	0.386991	31924	6	0.576263	9845834	0.000000
319846539	64513.000000	3347	5464.675252	31824	6	0.520082	31977	7	0.533259	9840933	0.000000
319826911	71234.000000	3658	5484.482520	31993	4	0.538452	31841	10	0.713867	9835957	0.000000
319861502	66816.000000	3452	5310.679205	31813	6	0.461128	32083	9	0.826454	9830889	0.000000
319858956	68824.000000	3559	5515.599336	32046	8	0.481806	32246	3	0.597687	9826027	0.000000
319820245	70978.000000	3786	5391.394652	32163	4	0.441301	31973	8	0.395730	9821090	0.000000
319841557	66100.000000	3381	5425.262286	32110	6	0.510131	31864	5	0.568832	9816008	0.000000
319833244	71317.000000	3789	5472.549959	32089	5	0.486824	32077	3	0.616287	9811079	0.000000
319848265	67724.000000	3690	5322.676376	32074	5	0.598244	32358	14	0.375577	9806214	0.000000
319821188	66129.000000	3464	5488.684305	31911	2	0.564453	31846	11	0.621273	9801349	-1.#IND00
319844313	70837.000000	3670	5454.533129	31948	3	0.450711	32065	8	0.770293	9796406	-1.#IND00
319847712	67551.000000	3408	5415.903866	32157	9	0.666844	31956	15	0.720294	9791472	-1.#IND00
319846839	68016.000000	3641	5381.546576	32043	3	0.357181	32115	5	0.638898	9786628	0.012526
319856558	67468.000000	3466	5440.140832	32041	6	0.587052	31769	10	0.780983	9781548	0.006675
319837375	67613.000000	3498	5426.224134	32123	1	0.354726	31981	9	0.844059	9776653	-0.002735
319836846	69323.000000	3605	5409.009970	32234	6	0.584114	32116	15	0.523572	9771778	0.001567
319848289	65161.000000	3392	5358.190997	31825	4	0.747755	32192	12	0.462086	9766988	0.002147
319822870	66769.000000	3422	5508.358873	31830	2	0.467575	31945	10	0.673743	9762052	0.001398
319847513	71060.000000	3616	5422.436234	32042	4	0.604897	31819	12	0.802117	9757055	0.004347
319831974	67207.000000	3365	5399.428532	32204	2	0.448937	31897	2	0.836462	9752143	0.003925
319854901	69026.000000	3623	5511.523634	31866	3	0.303795	32101	3	0.845189	9747172	0.004326
319855544	67912.000000	3490	5278.458408	31897	3	0.467396	32008	10	0.615761	9742297	0.006239
319833737	66990.000000	3523	5492.118822	31871	2	0.578170	31906	2	0.565602	9737373	0.005776
319829754	68533.000000	3557	5422.870947	31993	3	0.429146	31802	16	0.513961	9732514	0.007287
319863194	67764.000000	3468	5408.846972	32139	4	0.607166	32094	9	0.705206	9727568	0.003846
319856366	67563.000000	3446	5433.191702	31903	5	0.654533	32078	10	0.631956	9722720	0.000547
319868925	68724.000000	3652	5398.387608	31838	5	0.643450	31994	9	0.776773	9717879	-0.000529
319832055	67428.000000	3474	5379.905421	31987	6	0.412410	31937	5	0.641173	9713061	-0.000953
319845242	68020.000000	3535	5453.260932	32001	4	0.643613	32039	14	0.782363	9708264	-0.001178
319829125	68897.000000	3578	5454.370691	31923	10	0.424715	31942	10	0.867998	9703481	0.000180
319846243	69623.000000	3672	5392.938760	32038	10	0.280701	32051	11	0.780466	9698559	0.000015
319844998	67955.000000	3486	5410.663842	32062	4	0.525462	32145	8	0.866847	9693745	0.000910
319847351	68987.000000	3637	5451.504777	31884	9	0.367248	32006	14	0.792379	9688839	0.000778
319839145	67373.000000	3425	5322.966571	31907	6	0.616221	31903	12	0.664047	9684071	0.001298
319827927	67903.000000	3615	5491.246134	31918	0	0.343298	31991	7	0.697202	9679199	0.001447
319835237	69420.000000	3642	5382.846703	31929	8	0.381233	31894	10	0.522366	9674177	0.001550
319840127	67018.000000	3461	5405.338497	31948	3	0.621592	32204	9	0.683878	9669371	0.002334
319842170	68153.000000	3547	5423.052481	31948	6	0.543914	32031	3	0.644764	9664559	0.002213
319855498	70168.000000	3565	5380.660695	31914	14	0.304320	31891	19	0.784541	9659806	0.001163
319862333	64497.000000	3283	5346.681176	32185	5	0.556594	32059	12	0.459153	9654996	0.001416
319852338	70343.000000	3541	5528.230095	31971	4	0.453548	32014	6	0.656574	9650107	0.001933
319836911	69092.000000	3598	5316.959423	31980	4	0.568108	32144	12	0.510176	9645273	0.002211
319819323	65804.000000	3379	5418.991098	31949	6	0.548312	32087	11	0.408102	9640508	0.002054
319861411	70087.000000	3717	5458.831271	32195	9	0.499434	32133	7	0.641000	9635743	0.002300
319822817	68557.000000	3556	5296.825059	32002	3	0.460431	32013	10	0.727908	9630884	0.002638
319846091	64964.000000	3362	5465.281582	32014	2	0.640769	31824	7	0.568889	9625998	0.002487
319853742	70716.000000	3661	5442.823523	32068	9	0.396875	32046	4	0.711978	9621170	0.002463
319841555	67541.000000	3542	5373.073820	32047	1	0.402040	32158	7	0.655676	9616398	0.002591
319840951	66412.000000	3609	5468.568445	31823	4	0.604783	31867	12	0.490685	9611526	0.002539
319853602	69357.000000	3571	5421.961695	31866	10	0.472303	31885	5	0.350351	9606732	0.002735
319852483	66926.000000	3562	5369.398065	31768	6	0.654014	31948	7	0.605973	9601941	0.002731
319816318	69020.000000	3453	5479.128158	31952	6	0.790151	31972	6	0.751703	9597074	0.002296
319834354	69464.000000	3464	5428.243504	31900	5	0.696426	31958	6	0.507990	9592284	0.002106
319847231	66524.000000	3486	5376.051825	32372	4	0.592560	31824	6	0.515245	9587489	0.002152
319849886	68866.000000	3636	5455.571610	31916	7	0.752878	32138	9	0.562481	9582602	0.002091
319849735	69576.000000	3544	5370.936531	31812	11	0.470736	31968	8	0.676554	9577841	0.002240
319849939	66251.000000	3427	5390.596236	32028	7	0.397001	32074	8	0.730290	9572961	0.002283
319851698	68326.000000	3478	5464.176336	31954	7	0.358117	31993	9	0.567079	9568253	0.001795
319842169	67312.000000	3497	5423.080401	31851	2	0.527436	31930	6	0.737423	9563619	0.001683
319854069	67880.000000	3489	5408.784442	32131	2	0.547202	31881	5	0.505211	9558791	0.000967
319836740	67658.000000	3480	5395.893193	32127	9	0.189178	32114	10	0.634917	9554020	0.001338
319839790	68107.000000	3633	5429.302769	32108	10	0.493928	31795	13	0.359555	9549239	0.001319
319832173	66249.000000	3464	5388.691593	31934	3	0.431107	32108	4	0.441692	9544504	0.001375
319854342	68060.000000	3592	5468.154187	32035	10	0.342916	32005	5	0.618948	9539741	0.001772
319854355	68975.000000	3507	5399.920920	31991	9	0.394273	32231	9	0.487006	9534931	0.001653
319839608	67157.000000	3378	5363.134952	32210	6	0.521790	31966	7	0.621002	9530149	0.001657
319845225	68508.000000	3470	5521.176101	31801	9	0.275553	32109	11	0.770129	9525391	0.001667
319836775	70167.000000	3654	5377.663050	31991	7	0.560606	31990	10	0.851429	9520570	0.002326
319845458	66751.000000	3400	5438.128110	32054	4	0.586178	31940	7	0.517153	9516015	0.002124
npatches	nstrain	runtime	dt	init_x	init_y	init_y_blood	init_z	init_S	beta0	beta1	beta2	beta3	mean_beta	B	d	delta	delta_blood	b[0]	mut	m	CTL	c	g	epsilon	k	het	lambda	rho	omega	x_max	patch.dyna	DELTA	A	VA
10000	1	100.000000	0.000100	21900	9499	5000000	0.001000	10000000	13.610424	14.872708	6.112489	5.134810	10	8000000000.000000	0.010000	1.000000	1.000000	800000	0.000050	0.048000	0	0.500000	0.000000	25.000000	18.000000	0.500000	0.000000	0.000000	0.000000	31987	0	10.000000	7.000000	1.000000
sus	inf	inf_blood	z	x[0]	y[0][0]	z[0]	x[1]	y[1][0]	z[1]	S[0]	synchrony
219000000	94990000.000000	5000000	10.000000	21900	9499	0.001000	21900	9499	0.001000	10000000	0.000000
211817285	402288778.000000	20977508	3940.834452	18373	42493	0.394083	17474	43302	0.394083	9994975	0.000000
300423425	45792464.000000	2393150	6324.976263	29359	5007	0.632498	28638	5492	0.632498	9990091	0.000000
319238020	1273329.000000	66526	7771.013291	31904	155	0.777101	31856	182	0.777101	9985168	0.000000
319840038	45731.000000	2360	2913.196616	31919	4	0.378006	32047	6	0.325165	9980267	0.000000
319750576	282190.000000	14576	5445.761212	31915	33	0.622747	32232	48	0.590697	9975226	0.000000
319850754	42337.000000	2181	5457.001351	31979	3	0.771187	31940	7	0.606995	9970358	0.000000
319798608	136507.000000	7152	5366.142051	31829	17	0.622947	31831	10	0.741361	9965351	0.000000
319853649	51210.000000	2556	4282.662553	32031	6	0.421908	32012	2	0.212332	9960407	0.000000
319834040	86970.000000	4574	5837.718194	31968	8	0.649374	31920	10	0.522261	9955544	0.000000
319848562	83639.000000	4342	4575.806708	31850	12	0.473213	31931	8	0.634290	9950648	0.000000
319832047	53459.000000	2780	5324.770197	31894	5	0.680492	31944	4	0.188940	9945584	0.000000
319847558	85297.000000	4364	5437.067796	32019	3	0.464617	32068	3	0.508073	9940582	0.000000
319857071	66786.000000	3450	4614.289550	31922	8	0.271778	32060	8	0.701635	9935469	0.000000
319853015	59000.000000	3119	5352.785301	32111	7	0.548413	32037	11	0.819035	9930466	0.000000
319846340	76622.000000	3976	5224.814576	32045	5	0.726102	31981	19	0.548232	9925562	0.000000
319843197	64622.000000	3382	4842.551064	32075	7	0.720759	31974	5	0.725992	9920633	0.000000
319845033	63131.000000	3420	5264.166462	32101	11	0.710822	32309	5	0.722062	9915695	0.000000
319854215	70254.000000	3638	5105.369519	32226	12	0.583384	31929	5	0.565426	9910814	0.000000
319863642	64560.000000	3409	5031.017133	31832	8	0.354321	31813	3	0.680206	9905827	0.000000
319842836	66486.000000	3393	5120.098895	32043	5	0.608381	32001	1	0.539453	9900959	0.000000
319844685	66877.000000	3633	5147.139224	32259	6	0.692767	32125	14	0.603061	9895976	0.000000
319853707	67121.000000	3502	5075.270654	31827	4	0.414919	31852	6	0.442093	9891138	0.000000
319858873	63981.000000	3400	5086.415585	32133	8	0.466249	31895	6	0.661617	9886269	0.000000
319858815	68134.000000	3562	5188.481789	32006	7	0.537879	31829	12	0.575203	9881304	0.000000
319849728	67141.000000	3468	5021.743998	32074	9	0.402332	31955	9	0.718815	9876394	0.000000
319834160	64980.000000	3453	5073.563097	32041	5	0.415286	31999	4	0.829455	9871430	0.000000
319845883	66158.000000	3452	5107.631111	32120	5	0.370666	31874	5	0.580610	9866485	0.000000
319833801	67123.000000	3479	5133.558033	31790	4	0.525119	32080	7	0.745630	9861541	0.000000
319843419	65387.000000	3334	5039.945515	31949	6	0.372363	31956	5	0.387811	9856587	0.000000
319851318	66018.000000	3399	5166.226871	31966	12	0.315691	32096	8	0.628693	9851710	0.000000
319844458	66453.000000	3526	5101.220126	32071	7	0.584951	32159	9	0.554263	9846879	0.000000
319849289	64706.000000	3372	5086.982080	32145	14	0.409613	31844	7	0.729650	9841847	0.000000
319852608	67665.000000	3508	5147.986721	31877	9	0.310999	31921	6	0.559045	9837059	0.000000
319866714	67759.000000	3567	5040.199441	32118	6	0.582105	32186	13	0.426404	9832108	0.000000
319850265	64360.000000	3399	5090.529656	32189	6	0.635066	31926	14	0.399567	9827125	0.000000
319849145	67548.000000	3451	5157.964723	32057	2	0.629559	32094	3	0.635824	9822189	0.000000
319845607	67426.000000	3669	5098.831931	32173	3	0.714545	31936	7	0.628316	9817264	0.000000
319847048	65661.000000	3472	5093.145885	31814	9	0.776677	32026	4	0.750668	9812433	0.000000
319851223	65406.000000	3358	5140.085421	32077	14	0.340278	32013	3	0.250810	9807515	0.000000
319825489	67583.000000	3550	5162.272390	32012	5	0.340044	31821	8	0.545599	9802601	-1.#IND00
319825271	65087.000000	3377	5020.443230	32093	8	0.591790	31941	3	0.613414	9797610	-1.#IND00
319824561	64741.000000	3308	5145.258733	31941	23	0.671932	31919	7	0.578247	9792850	-1.#IND00
319829902	69553.000000	3646	5178.022840	31984	10	0.751090	31877	10	0.664387	9788055	-0.002826
319839867	65418.000000	3436	4971.844163	31976	9	0.428096	32097	9	0.428155	9783121	0.006242
319819050	63215.000000	3256	5148.306692	32032	7	0.528131	31801	4	0.653163	9778196	-0.000500
319826185	68957.000000	3616	5200.664587	31886	3	0.359263	32038	5	0.652124	9773378	-0.006425
319851923	68266.000000	3549	5004.957172	31883	12	0.534249	32005	11	0.299014	9768448	-0.010797
319866743	62413.000000	3243	5059.585932	31910	11	0.125937	31960	3	0.497870	9763717	-0.012034
319843859	67174.000000	3510	5230.850498	32037	11	0.451570	32067	9	0.538834	9758900	-0.010078
319868152	67881.000000	3572	5024.176423	31950	10	0.478447	32007	10	0.481873	9753995	-0.006680
319836174	63879.000000	3412	5098.967214	31969	5	0.677011	31917	12	0.685744	9749240	-0.003080
319843297	67862.000000	3586	5229.763512	32094	2	0.569533	31934	9	0.427987	9744445	-0.003299
319832788	68600.000000	3599	5064.057213	31991	3	0.460018	32182	5	0.653061	9739543	-0.001335
319842379	64491.000000	3239	5042.472695	31815	5	0.345055	32052	7	0.487479	9734661	0.000364
319858392	66302.000000	3540	5187.363729	32036	3	0.301720	31876	19	0.689144	9729829	0.000353
319845784	70065.000000	3593	5056.314419	31903	8	0.550521	31958	7	0.743247	9725031	0.005353
319862519	63682.000000	3368	5002.459754	32048	7	0.594238	31815	1	0.267290	9720175	0.006389
319859517	66648.000000	3461	5192.108695	32253	9	0.753896	31985	5	0.485926	9715314	0.005866
319823937	67634.000000	3473	5079.977482	32117	2	0.633174	31987	12	0.486799	9710510	0.005157
319848600	66878.000000	3551	5079.646093	31880	2	0.623384	31933	11	0.336385	9705597	0.006652
319844139	66527.000000	3479	5072.228364	32136	8	0.643810	31853	8	0.597502	9700677	0.006481
319846555	64452.000000	3314	5088.542190	31980	14	0.285334	31993	10	0.679166	9695828	0.006063
319839086	67591.000000	3440	5133.869421	31917	14	0.467416	31801	12	0.441430	9690909	0.006632
319846842	67606.000000	3453	5089.753175	32074	12	0.676975	31783	10	0.574950	9686105	0.006753
319844151	65951.000000	3331	5136.856540	32008	2	0.590859	31965	5	0.664910	9681361	0.007530
319847120	67261.000000	3583	5095.864021	32003	6	0.626077	31986	8	0.357173	9676541	0.005929
319838391	66856.000000	3404	5068.319068	31919	9	0.604029	31915	8	0.610110	9671692	0.005347
319832769	64876.000000	3336	5147.001952	31835	5	0.439720	32033	9	0.664258	9666741	0.005708
319852191	67477.000000	3513	5133.155923	31841	5	0.535473	31970	6	0.796365	9661886	0.005166
319842384	67081.000000	3438	5063.772102	32137	9	0.688027	31849	10	0.466978	9656937	0.004771
319840592	65308.000000	3282	5101.686259	31909	8	0.536298	31896	6	0.676710	9652125	0.005143
319830653	67072.000000	3470	5158.941640	32079	6	0.478515	32007	3	0.595456	9647205	0.004192
319836764	67091.000000	3401	5023.234053	31767	10	0.476659	32048	9	0.598329	9642273	0.004181
319833174	65223.000000	3412	5136.371103	31909	13	0.464223	32113	5	0.739119	9637560	0.004280
319838766	66992.000000	3405	5114.838992	31925	14	0.598869	32026	5	0.673445	9632743	0.002949
319852848	66864.000000	3364	5106.850226	31948	8	0.756705	32003	11	0.611334	9627920	0.002861
319825388	66056.000000	3458	5154.886254	31892	8	0.849689	32073	4	0.764265	9623102	0.002781
319840291	67921.000000	3491	5072.537648	31961	10	0.334116	32075	5	0.491245	9618318	0.002391
319852245	64799.000000	3281	5067.479963	31965	11	0.458054	31887	6	0.676043	9613415	0.002325
319838626	65926.000000	3500	5215.835023	31824	4	0.457845	32124	3	0.190446	9608637	0.001825
319841518	69244.000000	3628	5136.962784	32005	8	0.527516	32124	18	0.508987	9603920	0.003397
319843143	66441.000000	3469	5018.076008	31929	1	0.504207	31864	7	0.405725	9599052	0.003267
319834278	64895.000000	3319	5139.281080	31734	3	0.608220	31997	8	0.600825	9594277	0.003806
319835083	67939.000000	3518	5176.110837	31972	7	0.744489	32017	8	0.674345	9589424	0.003724
319850268	67394.000000	3428	5038.364120	31993	16	0.502072	31911	15	0.403248	9584528	0.004029
319854885	66186.000000	3433	5106.960508	32015	3	0.637105	32031	5	0.638056	9579809	0.003827
319820542	67063.000000	3423	5075.130450	32002	5	0.758554	32153	10	0.582266	9574950	0.003743
319838462	64308.000000	3232	5092.587248	31907	6	0.700758	32083	6	0.501253	9570106	0.002662
319839350	68609.000000	3526	5169.870506	32104	7	0.799241	31940	8	0.666969	9565288	0.002682
319835323	66272.000000	3563	5023.554518	32002	10	0.870309	31835	6	0.646673	9560508	0.002657
319850585	64159.000000	3307	5134.474800	32223	5	0.388113	31880	3	0.768540	9555716	0.002349
319856848	67818.000000	3444	5142.228813	31767	7	0.624730	32029	9	0.735077	9550913	0.002560
319838372	64625.000000	3378	5085.420602	31977	11	0.513084	32058	6	0.574462	9546128	0.002422
319854120	67458.000000	3431	5175.452302	31943	11	0.499415	31741	7	0.741901	9541368	0.002343
319859364	65931.000000	3450	5023.720426	32065	8	0.696384	32075	8	0.479025	9536661	0.002684
319862845	64883.000000	3491	5111.616363	32043	4	0.713192	31927	15	0.519208	9531778	0.002379
319861473	67155.000000	3525	5142.256172	31864	6	0.710696	32295	11	0.535831	9526997	0.002464
319850617	66685.000000	3402	5033.950602	31937	3	0.591555	32068	6	0.718471	9522364	0.002381
319837767	64906.000000	3367	5114.310412	31980	3	0.682092	32044	6	0.542644	9517501	0.002309
npatches	nstrain	runtime	dt	init_x	init_y	init_y_blood	init_z	init_S	beta0	beta1	beta2	beta3	mean_beta	B	d	delta	delta_blood	b[0]	mut	m	CTL	c	g	epsilon	k	het	lambda	rho	omega	x_max	patch.dyna	DELTA	A	VA
10000	1	100.000000	0.000100	21900	9499	5000000	0.001000	10000000	14.094999	8.748884	10.154006	9.202723	10	8000000000.000000	0.010000	1.000000	1.000000	800000	0.000050	0.048000	0	0.500000	0.000000	25.000000	19.000000	0.500000	0.000000	0.000000	0.000000	31987	0	10.000000	7.000000	1.000000
sus	inf	inf_blood	z	x[0]	y[0][0]	z[0]	x[1]	y[1][0]	z[1]	S[0]	synchrony
219000000	94990000.000000	5000000	10.000000	21900	9499	0.001000	21900	9499	0.001000	10000000	0.000000
217922158	364029511.000000	18991298	3940.834452	18780	38544	0.394083	22745	35793	0.394083	9994976	0.000000
305315618	32852673.000000	1720567	6324.976263	29742	3809	0.632498	30917	3127	0.632498	9990040	0.000000
319593515	521040.000000	27633	7771.013291	31910	66	0.777101	32091	48	0.777101	9985138	0.000000
319844236	107891.000000	5592	3062.741129	31802	14	0.389175	31953	7	0.188834	9980113	0.000000
319793387	224448.000000	11739	5789.866554	32093	18	0.629521	31716	26	0.508009	9975017	0.000000
319858885	57349.000000	2942	3518.548251	31857	6	0.574356	32158	5	0.253520	9969926	0.000000
319821784	96353.000000	4942	5825.469990	32001	12	0.674567	31975	4	0.489217	9964868	0.000000
319818624	92865.000000	4739	4312.674117	32094	10	0.508416	32324	10	0.509750	9959901	0.000000
319849498	49616.000000	2588	5092.030670	31710	0	0.537152	31877	3	0.467409	9955040	0.000000
319835806	86305.000000	4515	5290.994107	31997	17	0.497373	31943	9	0.372342	9950103	0.000000
319853513	70661.000000	3654	4407.022187	31996	16	0.309658	31899	7	0.400666	9945131	0.000000
319853868	54755.000000	2906	4911.564538	32309	7	0.379721	31857	10	0.529723	9940080	0.000000
319837176	72708.000000	3723	5184.948889	31860	7	0.412298	31887	7	0.412128	9935024	0.000000
319833845	72404.000000	3725	4604.459181	32324	13	0.580068	32032	2	0.384545	9930103	0.000000
319829996	57139.000000	2979	4683.337049	31996	10	0.417588	32069	3	0.626712	9925064	0.000000
319847470	66362.000000	3539	5191.996250	31764	7	0.642179	32206	10	0.480392	9920044	0.000000
319849386	74098.000000	3969	4798.847083	31829	6	0.597568	31823	5	0.395318	9915003	0.000000
319850073	60284.000000	3257	4653.965552	32176	3	0.607184	32004	5	0.358367	9910021	0.000000
319830525	62628.000000	3344	5051.102257	31973	4	0.567617	32035	8	0.537327	9905168	0.000000
319848561	70809.000000	3662	4908.463757	31990	3	0.373011	31935	5	0.395737	9900189	0.000000
319840306	64430.000000	3287	4751.931651	32075	4	0.481392	31959	1	0.266428	9895228	0.000000
319849836	62816.000000	3356	4873.192042	32001	3	0.579831	32009	9	0.319477	9890276	0.000000
319844298	66052.000000	3532	4929.185602	31918	7	0.696939	31936	7	0.495196	9885387	0.000000
319857980	64649.000000	3368	4822.442168	31921	11	0.598641	32149	3	0.231773	9880474	0.000000
319858030	62828.000000	3177	4841.210411	32161	6	0.756566	31873	3	0.463149	9875528	0.000000
319843686	65529.000000	3427	4926.009329	32150	7	0.572360	31981	4	0.536407	9870661	0.000000
319856019	65910.000000	3613	4829.952154	31815	13	0.687586	32108	5	0.543383	9865710	0.000000
319839622	64233.000000	3239	4847.501199	31964	10	0.583408	32013	2	0.686530	9860826	0.000000
319868578	63607.000000	3253	4881.794687	31732	8	0.602431	31804	6	0.662021	9855964	0.000000
319835591	66941.000000	3464	4955.151285	32091	8	0.679793	31980	3	0.417100	9851050	0.000000
319839935	66568.000000	3563	4765.384081	32012	10	0.513472	31934	7	0.323596	9846242	0.000000
319860234	62570.000000	3326	4876.879553	32165	7	0.697456	31983	8	0.275054	9841392	0.000000
319864052	67191.000000	3441	4933.106174	32035	8	0.561074	31905	3	0.469680	9836489	0.000000
319862928	65390.000000	3297	4760.310469	32079	14	0.579780	32109	11	0.389386	9831574	0.000000
319827885	61769.000000	3146	4843.425700	31750	5	0.668011	31809	8	0.385169	9826725	0.000000
319840632	65112.000000	3458	4991.488736	32125	0	0.510311	31982	6	0.627091	9821860	0.000000
319841039	67357.000000	3498	4819.764242	31932	7	0.497475	32043	9	0.416022	9817080	0.000000
319881286	63474.000000	3314	4777.980702	31904	5	0.545992	32133	7	0.446598	9812142	0.000000
319844555	65148.000000	3332	4963.798176	32060	6	0.473748	31844	3	0.587690	9807241	0.000000
319841493	67894.000000	3533	4855.832552	31995	11	0.680816	32149	7	0.743497	9802460	-1.#IND00
319831190	64155.000000	3290	4784.173274	31912	10	0.386012	32081	5	0.657419	9797386	-1.#IND00
319841069	64236.000000	3290	4911.243000	32110	7	0.607239	31788	4	0.537050	9792578	0.014950
[truncated: 160 more rows]
