# Supplementary material for: Large Variations in HIV-1 Viral Load Explained by Shifting-Mosaic Metapopulation Dynamics
Source: PLoS Biol. 2016 Oct 5;14(10):e1002567. doi: 10.1371/journal.pbio.1002567 (PMC5051940; doi:10.1371/journal.pbio.1002567)
Supplement: S1 Data — Each file gives the output from the simulations indicated by the filename: low migration (ms1, db432); high migration (ms1, db1); very high migration (ms10, db1); number of patches (np); reservoir (storage); no reservoir (nostorage); CTL immigration model (CTLimmig); CTL proliferation model (CTLprolif); β¯ (beta1, beta2, …). Within each file, there are 21 simulations for (k = 0,1,..,20), and data is output each day. For measures of synchrony, the final entry should be used. See Methods and S1 Simulation Code for further details. (ZIP) [file pbio.1002567.s002.zip › S1_Data/ms10_np10000_nostorage_noPD_CTLimmig_db1_beta11.tsv]

npatches	nstrain	runtime	dt	init_x	init_y	init_y_blood	init_z	init_S	beta0	beta1	beta2	beta3	mean_beta	B	d	delta	delta_blood	b[0]	mut	m	CTL	c	g	epsilon	k	het	lambda	rho	omega	x_max	patch.dyna	DELTA	A	VA
10000	1	100.000000	0.000100	21900	9499	5000000	0.001000	10000000	16.172939	5.814503	7.193771	12.895140	11	8000000000.000000	0.010000	1.000000	1.000000	800000	0.000050	0.048000	0	0.500000	0.000000	25.000000	0.000000	0.500000	0.000000	0.000000	0.000000	31987	0	10.000000	7.000000	1.000000
sus	inf	inf_blood	z	x[0]	y[0][0]	z[0]	x[1]	y[1][0]	z[1]	S[0]	synchrony
219000000	94990000.000000	5000000	10.000000	21900	9499	0.001000	21900	9499	0.001000	10000000	0.000000
66034738	3052844158.000000	158368347	3940.834452	4505	307061	0.394083	10155	303240	0.394083	9995161	0.000000
42344844	5203137690.000000	270270989	6324.976263	2851	521695	0.632498	6747	517989	0.632498	9990058	0.000000
36610804	6145987005.000000	319373317	7771.013291	2413	616103	0.777101	5774	612629	0.777101	9984979	0.000000
34672671	6538188235.000000	339792951	8648.068121	2282	655440	0.864807	5503	651646	0.864807	9980048	0.000000
33928075	6699061511.000000	348152117	9180.022116	2156	671886	0.918002	5479	669055	0.918002	9975016	0.000000
33634883	6764670650.000000	351584069	9502.664490	2138	677545	0.950266	5452	674623	0.950266	9970016	0.000000
33515423	6791528719.000000	352991420	9698.354536	2172	681177	0.969835	5437	679000	0.969835	9965046	0.000000
33466919	6802422681.000000	353581021	9817.045065	2149	681825	0.981705	5409	678683	0.981705	9960041	0.000000
33450643	6806896687.000000	353789672	9889.033609	2144	683351	0.988903	5392	677272	0.988903	9955111	0.000000
33443712	6808755044.000000	353910886	9932.696323	2155	681793	0.993270	5376	679467	0.993270	9950202	0.000000
33446789	6809410947.000000	353917518	9959.178767	2096	683564	0.995918	5332	678732	0.995918	9945294	0.000000
33437003	6809726795.000000	353914019	9975.240980	2182	682481	0.997524	5310	680193	0.997524	9940317	0.000000
33437979	6809816250.000000	353933813	9984.983083	2122	682341	0.998498	5424	678448	0.998498	9935273	0.000000
33437185	6809840843.000000	353940686	9990.891893	2122	683715	0.999089	5381	679624	0.999089	9930229	0.000000
33440571	6809933386.000000	353942093	9994.475723	2171	680586	0.999448	5371	678916	0.999448	9925291	0.000000
33432542	6809836904.000000	353917799	9996.649399	2119	681852	0.999665	5364	680591	0.999665	9920298	0.000000
33437194	6809883978.000000	353911068	9997.967783	2115	683213	0.999797	5456	679761	0.999797	9915314	0.000000
33436448	6809957707.000000	353940499	9998.767413	2168	681074	0.999877	5394	678123	0.999877	9910308	0.000000
33438714	6809911392.000000	353925419	9999.252408	2186	682392	0.999925	5409	679726	0.999925	9905330	0.000000
33432566	6809869316.000000	353937043	9999.546568	2145	681561	0.999955	5353	679107	0.999955	9900441	0.000000
33435897	6809775678.000000	353933767	9999.724983	2155	681106	0.999972	5288	679888	0.999972	9895387	0.000000
33429742	6809859576.000000	353967983	9999.833196	2175	682332	0.999983	5425	678234	0.999983	9890466	0.000000
33433109	6809824683.000000	353981159	9999.898829	2160	681794	0.999990	5421	679521	0.999990	9885500	0.000000
33428489	6809922833.000000	353954312	9999.938638	2151	681750	0.999994	5413	678920	0.999994	9880553	0.000000
33437144	6809827998.000000	353970648	9999.962782	2203	680475	0.999996	5447	678256	0.999996	9875674	0.000000
33432019	6809800031.000000	353942447	9999.977427	2151	681798	0.999998	5436	677842	0.999998	9870692	0.000000
33441140	6809800027.000000	353954239	9999.986309	2213	683102	0.999999	5420	678728	0.999999	9865760	0.000000
33435684	6809817541.000000	353915811	9999.991696	2214	681188	0.999999	5493	679779	0.999999	9860834	0.000000
33437324	6809831384.000000	353927718	9999.994963	2168	683178	0.999999	5371	678493	0.999999	9855910	0.000000
33436067	6809850741.000000	353923688	9999.996945	2226	682405	1.000000	5379	679119	1.000000	9850992	0.000000
33435854	6809777730.000000	353937481	9999.998147	2149	682102	1.000000	5381	678354	1.000000	9846057	0.000000
33436406	6809804358.000000	353941851	9999.998876	2180	682010	1.000000	5357	678967	1.000000	9841131	0.000000
33432413	6809823753.000000	353941813	9999.999318	2183	682302	1.000000	5409	677320	1.000000	9836215	0.000000
33429733	6809835285.000000	353923835	9999.999587	2171	681569	1.000000	5347	680817	1.000000	9831334	0.000000
33439778	6809810211.000000	353935491	9999.999749	2150	682105	1.000000	5333	679977	1.000000	9826366	0.000000
33434697	6809802678.000000	353932882	9999.999848	2163	682628	1.000000	5417	678585	1.000000	9821437	0.000000
33436797	6809832866.000000	353930438	9999.999908	2130	681552	1.000000	5390	678310	1.000000	9816627	0.000000
33439283	6809854512.000000	353947306	9999.999944	2129	683284	1.000000	5388	678918	1.000000	9811696	0.000000
33435569	6809739377.000000	353936933	9999.999966	2204	682483	1.000000	5476	678793	1.000000	9806769	0.000000
33430116	6809847750.000000	353960662	9999.999979	2194	681471	1.000000	5444	679207	1.000000	9801847	-1.#IND00
33436049	6809881161.000000	353934767	9999.999988	2166	681719	1.000000	5339	678902	1.000000	9797040	0.000000
33433226	6809848467.000000	353937334	9999.999992	2138	683001	1.000000	5364	677907	1.000000	9792237	-0.007457
33428138	6809804028.000000	353949780	9999.999995	2145	680337	1.000000	5368	678840	1.000000	9787357	-0.013721
33435968	6809775767.000000	353909101	9999.999997	2198	682433	1.000000	5441	679181	1.000000	9782418	-0.015355
33436145	6809846760.000000	353921550	9999.999998	2197	681695	1.000000	5293	678361	1.000000	9777478	-0.016838
33442714	6809848215.000000	353934954	9999.999999	2174	681903	1.000000	5301	679023	1.000000	9772604	-0.016364
33431628	6809827828.000000	353929925	9999.999999	2146	683061	1.000000	5347	679453	1.000000	9767737	-0.012222
33439203	6809823028.000000	353942900	10000.000000	2106	683082	1.000000	5511	676956	1.000000	9762908	-0.011277
33437633	6809765989.000000	353963916	10000.000000	2167	681425	1.000000	5401	678453	1.000000	9758117	-0.008055
33442162	6809833629.000000	353926401	10000.000000	2175	681690	1.000000	5356	680079	1.000000	9753135	-0.007834
33438449	6809803999.000000	353956962	10000.000000	2171	681725	1.000000	5423	679250	1.000000	9748177	-0.007658
33430203	6809913466.000000	353910708	10000.000000	2127	683963	1.000000	5348	679624	1.000000	9743372	-0.006345
33437062	6809920861.000000	353939757	10000.000000	2134	681749	1.000000	5398	679672	1.000000	9738518	-0.004824
33435064	6809897024.000000	353944680	10000.000000	2151	682358	1.000000	5428	679303	1.000000	9733643	-0.005176
33440964	6809991821.000000	353951347	10000.000000	2102	681897	1.000000	5348	676976	1.000000	9728629	-0.005260
33430565	6809989511.000000	353963870	10000.000000	2151	681617	1.000000	5528	679911	1.000000	9723813	-0.005444
33427342	6809875094.000000	353956731	10000.000000	2208	683032	1.000000	5447	679001	1.000000	9719022	-0.005393
33437378	6809797795.000000	353950013	10000.000000	2136	682434	1.000000	5380	678284	1.000000	9714207	-0.005221
33433712	6809856874.000000	353955215	10000.000000	2149	683595	1.000000	5347	679733	1.000000	9709268	-0.004029
33432549	6809967799.000000	353936866	10000.000000	2222	682318	1.000000	5363	678738	1.000000	9704294	-0.004244
33440100	6809844464.000000	353946117	10000.000000	2173	683075	1.000000	5332	678652	1.000000	9699433	-0.003723
33432939	6809858840.000000	353947055	10000.000000	2137	680884	1.000000	5386	680740	1.000000	9694422	-0.003182
33438667	6809885482.000000	353938220	10000.000000	2135	681743	1.000000	5392	678707	1.000000	9689554	-0.003587
33438060	6809801393.000000	353977087	10000.000000	2253	682261	1.000000	5493	678614	1.000000	9684763	-0.003282
33438081	6809710863.000000	353928484	10000.000000	2090	682775	1.000000	5318	678515	1.000000	9679965	-0.002403
33431760	6809954024.000000	353927774	10000.000000	2138	684893	1.000000	5416	677688	1.000000	9675096	-0.001855
33437710	6809868960.000000	353930663	10000.000000	2181	681711	1.000000	5434	678012	1.000000	9670336	-0.000616
33440649	6809867727.000000	353944349	10000.000000	2201	682488	1.000000	5387	679358	1.000000	9665454	-0.000868
33436746	6809770734.000000	353951079	10000.000000	2130	682827	1.000000	5470	678358	1.000000	9660573	-0.000969
33432514	6809899760.000000	353956187	10000.000000	2164	681182	1.000000	5439	680196	1.000000	9655627	-0.001112
33432417	6809900513.000000	353945960	10000.000000	2157	681920	1.000000	5425	678288	1.000000	9650863	-0.000583
33436214	6809806368.000000	353972375	10000.000000	2149	683222	1.000000	5425	679645	1.000000	9646008	-0.001324
33435386	6809986786.000000	353928612	10000.000000	2145	682211	1.000000	5338	678896	1.000000	9641142	-0.001022
33440107	6809871422.000000	353950578	10000.000000	2123	681163	1.000000	5347	679451	1.000000	9636345	-0.001087
33436253	6809872026.000000	353945903	10000.000000	2120	683053	1.000000	5364	679732	1.000000	9631523	-0.000694
33436197	6809871087.000000	353925275	10000.000000	2154	682950	1.000000	5502	678991	1.000000	9626687	-0.000985
33435052	6809735911.000000	353944273	10000.000000	2239	682022	1.000000	5427	679098	1.000000	9622014	-0.001288
33440295	6809841987.000000	353885860	10000.000000	2194	683388	1.000000	5354	679555	1.000000	9617295	-0.001444
33436301	6809859313.000000	353946383	10000.000000	2178	682983	1.000000	5327	679348	1.000000	9612480	-0.000747
33430543	6809767354.000000	353943971	10000.000000	2234	680541	1.000000	5335	678108	1.000000	9607620	-0.000656
33433996	6809864658.000000	353970050	10000.000000	2158	681163	1.000000	5379	679197	1.000000	9602826	-0.001008
33436802	6809910335.000000	353940407	10000.000000	2251	682409	1.000000	5375	678788	1.000000	9598026	-0.000838
33429863	6809888642.000000	353955008	10000.000000	2153	682185	1.000000	5334	677902	1.000000	9593350	-0.001347
33428991	6809770087.000000	353951392	10000.000000	2191	681725	1.000000	5365	679915	1.000000	9588448	-0.002043
33435598	6809845926.000000	353958529	10000.000000	2163	683585	1.000000	5385	679617	1.000000	9583554	-0.002130
33435722	6809835568.000000	353943148	10000.000000	2155	681864	1.000000	5365	678937	1.000000	9578847	-0.001065
33433422	6809842328.000000	353907042	10000.000000	2199	681211	1.000000	5362	679181	1.000000	9574051	-0.000872
33435853	6809827971.000000	353928821	10000.000000	2177	682294	1.000000	5427	680258	1.000000	9569264	0.000203
33440558	6809774507.000000	353948009	10000.000000	2165	682247	1.000000	5328	678623	1.000000	9564599	0.000209
33431047	6809832771.000000	353942062	10000.000000	2140	681533	1.000000	5355	680096	1.000000	9559779	0.000913
33432444	6809854863.000000	353940517	10000.000000	2148	682699	1.000000	5361	680122	1.000000	9555024	0.000983
33432638	6809850111.000000	353922804	10000.000000	2215	682473	1.000000	5368	678336	1.000000	9550300	0.000845
33437862	6809759065.000000	353952627	10000.000000	2140	682476	1.000000	5442	679516	1.000000	9545538	0.000972
33435628	6809799315.000000	353931418	10000.000000	2231	681729	1.000000	5505	679448	1.000000	9540803	0.000810
33430795	6809780669.000000	353935029	10000.000000	2215	682999	1.000000	5482	677426	1.000000	9535927	0.001848
33437761	6809924082.000000	353936367	10000.000000	2103	683622	1.000000	5451	680852	1.000000	9531130	0.001926
33441130	6810035286.000000	353920591	10000.000000	2179	681579	1.000000	5317	678991	1.000000	9526451	0.001725
33426645	6809902593.000000	353918274	10000.000000	2175	684518	1.000000	5352	677728	1.000000	9521674	0.001730
33435020	6809871062.000000	353931891	10000.000000	2190	680991	1.000000	5369	678773	1.000000	9516928	0.001324
npatches	nstrain	runtime	dt	init_x	init_y	init_y_blood	init_z	init_S	beta0	beta1	beta2	beta3	mean_beta	B	d	delta	delta_blood	b[0]	mut	m	CTL	c	g	epsilon	k	het	lambda	rho	omega	x_max	patch.dyna	DELTA	A	VA
10000	1	100.000000	0.000100	21900	9499	5000000	0.001000	10000000	14.791250	8.723852	7.277865	11.658793	11	8000000000.000000	0.010000	1.000000	1.000000	800000	0.000050	0.048000	0	0.500000	0.000000	25.000000	1.000000	0.500000	0.000000	0.000000	0.000000	31987	0	10.000000	7.000000	1.000000
sus	inf	inf_blood	z	x[0]	y[0][0]	z[0]	x[1]	y[1][0]	z[1]	S[0]	synchrony
219000000	94990000.000000	5000000	10.000000	21900	9499	0.001000	21900	9499	0.001000	10000000	0.000000
71638395	2726896128.000000	141496484	3940.834452	5347	274755	0.394083	8093	271336	0.394083	9995047	0.000000
54983497	3781755636.000000	196527416	6324.976263	3944	380619	0.632498	6264	378229	0.632498	9990173	0.000000
55572546	3729578665.000000	193848069	7771.013291	4006	373864	0.777101	6342	372567	0.777101	9985328	0.000000
58262613	3518105774.000000	182862926	8648.068121	4178	354186	0.864807	6641	351125	0.864807	9980460	0.000000
60473848	3359247675.000000	174599677	9180.022116	4378	337393	0.918002	6842	335826	0.918002	9975469	0.000000
61932529	3260864678.000000	169508959	9502.664490	4590	326353	0.950266	6922	325243	0.950266	9970454	0.000000
62826697	3202430408.000000	166464721	9698.354536	4589	322479	0.969835	7109	318873	0.969835	9965571	0.000000
63376570	3167838342.000000	164637463	9817.045065	4626	317863	0.981705	7238	316467	0.981705	9960538	0.000000
63701733	3147199926.000000	163576136	9889.033609	4628	316185	0.988903	7254	314445	0.988903	9955599	0.000000
63897426	3134926672.000000	162934459	9932.696323	4724	315277	0.993270	7282	312213	0.993270	9950618	0.000000
64022354	3127543163.000000	162559427	9959.178767	4644	314967	0.995918	7312	311552	0.995918	9945590	0.000000
64097108	3123037102.000000	162318642	9975.240980	4746	313543	0.997524	7356	311561	0.997524	9940515	0.000000
64139171	3120302445.000000	162194783	9984.983083	4599	313826	0.998498	7323	311990	0.998498	9935523	0.000000
64163719	3118679340.000000	162089062	9990.891893	4748	313962	0.999089	7301	311051	0.999089	9930621	0.000000
64178037	3117652353.000000	162040486	9994.475723	4768	313420	0.999448	7294	310215	0.999448	9925602	0.000000
64191017	3117085219.000000	162015403	9996.649399	4676	313141	0.999665	7285	310037	0.999665	9920705	0.000000
64195192	3116721476.000000	161961629	9997.967783	4716	313080	0.999797	7236	311709	0.999797	9915818	0.000000
64199390	3116444270.000000	161990937	9998.767413	4762	313453	0.999877	7365	311325	0.999877	9910754	0.000000
64196236	3116317494.000000	161966931	9999.252408	4749	313618	0.999925	7243	311117	0.999925	9905828	0.000000
64202596	3116365890.000000	161959141	9999.546568	4712	313856	0.999955	7263	311043	0.999955	9900972	0.000000
64196809	3116298102.000000	161974360	9999.724983	4699	312979	0.999972	7433	310791	0.999972	9896087	0.000000
64207141	3116226351.000000	161943123	9999.833196	4597	313309	0.999983	7292	310507	0.999983	9891159	0.000000
64201558	3116212479.000000	161967646	9999.898829	4699	313092	0.999990	7077	311335	0.999990	9886282	0.000000
64190420	3116129671.000000	161958664	9999.938638	4675	313330	0.999994	7311	310962	0.999994	9881343	0.000000
64210902	3116117437.000000	161963990	9999.962782	4722	312976	0.999996	7220	310492	0.999996	9876388	0.000000
64199422	3116221059.000000	161978492	9999.977427	4794	313778	0.999998	7240	310722	0.999998	9871543	0.000000
64203135	3116093948.000000	161947438	9999.986309	4663	313083	0.999999	7157	311206	0.999999	9866665	0.000000
64200032	3116130498.000000	161952140	9999.991696	4607	313468	0.999999	7233	309818	0.999999	9861812	0.000000
64210128	3116104059.000000	161963948	9999.994963	4694	313619	0.999999	7332	310305	0.999999	9856972	0.000000
64207376	3116154897.000000	161973953	9999.996945	4739	314141	1.000000	7293	310277	1.000000	9851985	0.000000
64195166	3116177042.000000	161951916	9999.998147	4672	313601	1.000000	7166	311401	1.000000	9847028	0.000000
64203572	3116124769.000000	161968703	9999.998876	4687	313406	1.000000	7321	310989	1.000000	9842059	0.000000
64204573	3116173927.000000	161972754	9999.999318	4719	314036	1.000000	7287	310215	1.000000	9837212	0.000000
64207886	3116086358.000000	161980114	9999.999587	4746	312931	1.000000	7240	309897	1.000000	9832414	0.000000
64200053	3116179912.000000	161954196	9999.999749	4749	313661	1.000000	7218	311412	1.000000	9827613	0.000000
64203762	3116197927.000000	161966041	9999.999848	4744	313167	1.000000	7240	310651	1.000000	9822712	0.000000
64199218	3116218200.000000	161953870	9999.999908	4691	312989	1.000000	7298	310908	1.000000	9817854	0.000000
64203370	3116153258.000000	161943269	9999.999944	4721	312943	1.000000	7224	310837	1.000000	9812923	0.000000
64198192	3116117314.000000	161977012	9999.999966	4712	313302	1.000000	7399	310729	1.000000	9808010	0.000000
64196045	3116217990.000000	161938530	9999.999979	4712	314030	1.000000	7225	311698	1.000000	9803035	-1.#IND00
64190973	3116206585.000000	161971372	9999.999988	4744	313871	1.000000	7304	310260	1.000000	9798130	-0.009600
64205850	3116113111.000000	161950476	9999.999992	4712	313009	1.000000	7262	311490	1.000000	9793125	-0.004109
64206161	3116139144.000000	161972173	9999.999995	4779	312763	1.000000	7351	310439	1.000000	9788289	-0.005836
64206930	3116204521.000000	161979248	9999.999997	4676	314386	1.000000	7303	311089	1.000000	9783332	-0.014165
64212067	3116174078.000000	161965938	9999.999998	4719	313120	1.000000	7254	310040	1.000000	9778455	-0.018208
64197075	3116197032.000000	161971877	9999.999999	4710	314783	1.000000	7278	311269	1.000000	9773580	-0.011319
64209068	3116100955.000000	161951993	9999.999999	4666	313270	1.000000	7268	310562	1.000000	9768667	-0.012678
64195394	3116093679.000000	162001921	10000.000000	4722	313325	1.000000	7201	310389	1.000000	9763869	-0.008467
64216073	3116131856.000000	161963188	10000.000000	4739	313149	1.000000	7309	311280	1.000000	9758961	-0.007815
64205091	3116042038.000000	161975878	10000.000000	4731	313153	1.000000	7386	311277	1.000000	9754203	-0.006688
64193452	3116108716.000000	161972087	10000.000000	4726	312690	1.000000	7243	311056	1.000000	9749290	-0.005742
64210895	3116128661.000000	161940873	10000.000000	4820	312842	1.000000	7452	310695	1.000000	9744350	-0.003556
64208308	3116142462.000000	161948868	10000.000000	4713	313735	1.000000	7282	310789	1.000000	9739476	-0.003801
64203239	3116166523.000000	161964168	10000.000000	4716	312826	1.000000	7299	310243	1.000000	9734539	-0.003320
64205969	3116154703.000000	161956247	10000.000000	4752	311974	1.000000	7314	310657	1.000000	9729616	-0.002419
64202269	3116163843.000000	161914928	10000.000000	4800	311887	1.000000	7292	311515	1.000000	9724816	-0.001945
64204876	3116046965.000000	161952312	10000.000000	4753	313227	1.000000	7293	310289	1.000000	9719982	-0.001775
64214418	3116125838.000000	161972183	10000.000000	4791	312783	1.000000	7280	310263	1.000000	9715063	-0.001374
64208145	3116206056.000000	161989589	10000.000000	4744	313184	1.000000	7336	310609	1.000000	9710163	-0.002268
64202009	3116175792.000000	161952915	10000.000000	4729	313216	1.000000	7151	310546	1.000000	9705301	-0.002080
64200537	3116111818.000000	161944896	10000.000000	4709	313687	1.000000	7223	311691	1.000000	9700380	-0.003283
64205903	3116146369.000000	161932220	10000.000000	4730	314420	1.000000	7307	311465	1.000000	9695518	-0.003237
64200629	3116095721.000000	161963169	10000.000000	4672	312798	1.000000	7438	310330	1.000000	9690717	-0.002826
64202433	3116161397.000000	161999471	10000.000000	4624	313029	1.000000	7146	311265	1.000000	9685945	-0.002797
64202469	3116124361.000000	161954072	10000.000000	4786	312685	1.000000	7377	310436	1.000000	9681058	-0.002656
64197253	3116251877.000000	161951804	10000.000000	4599	312791	1.000000	7329	311831	1.000000	9676213	-0.002326
64204235	3116118183.000000	161975190	10000.000000	4651	313362	1.000000	7215	310703	1.000000	9671396	-0.002486
64207415	3116136176.000000	161960492	10000.000000	4681	313088	1.000000	7339	310613	1.000000	9666591	-0.002912
64205020	3116066370.000000	161955010	10000.000000	4767	313512	1.000000	7323	310866	1.000000	9661823	-0.003006
64203320	3115988731.000000	161950798	10000.000000	4826	311877	1.000000	7273	311178	1.000000	9656948	-0.003145
64207341	3116094680.000000	161980379	10000.000000	4515	313396	1.000000	7337	311186	1.000000	9652120	-0.002738
64196767	3116200314.000000	161954228	10000.000000	4743	313288	1.000000	7285	310394	1.000000	9647234	-0.003227
64205491	3116115319.000000	161990200	10000.000000	4675	313539	1.000000	7430	309879	1.000000	9642247	-0.003300
64196247	3116175680.000000	161943163	10000.000000	4678	313644	1.000000	7329	310526	1.000000	9637330	-0.003127
64201585	3116144520.000000	161943450	10000.000000	4706	312655	1.000000	7328	309857	1.000000	9632474	-0.003110
64200638	3116151868.000000	161958750	10000.000000	4683	312528	1.000000	7367	311664	1.000000	9627638	-0.002853
64214598	3116101403.000000	161931890	10000.000000	4675	313274	1.000000	7245	309822	1.000000	9622747	-0.003113
64191862	3116041784.000000	161969731	10000.000000	4638	313190	1.000000	7376	311268	1.000000	9618072	-0.002953
64205739	3116162909.000000	161956237	10000.000000	4715	312859	1.000000	7304	311368	1.000000	9613207	-0.002871
64202343	3116134235.000000	161971753	10000.000000	4709	313244	1.000000	7347	311095	1.000000	9608435	-0.003101
64204573	3116046981.000000	161958004	10000.000000	4649	313536	1.000000	7336	309848	1.000000	9603640	-0.002940
64208588	3116130551.000000	161948936	10000.000000	4723	313363	1.000000	7361	309981	1.000000	9598844	-0.002747
64201881	3116061995.000000	161964757	10000.000000	4742	313890	1.000000	7282	309759	1.000000	9593968	-0.003392
64204066	3116094267.000000	161934791	10000.000000	4647	312575	1.000000	7319	310198	1.000000	9589294	-0.003736
64202636	3116133314.000000	161950016	10000.000000	4739	312835	1.000000	7307	310476	1.000000	9584441	-0.003645
64207243	3116129578.000000	161963102	10000.000000	4718	312186	1.000000	7231	310872	1.000000	9579730	-0.003542
64210644	3116110369.000000	161962809	10000.000000	4782	313425	1.000000	7300	311123	1.000000	9574847	-0.003332
64210597	3116016069.000000	161968988	10000.000000	4644	312535	1.000000	7231	310401	1.000000	9570066	-0.003420
64209924	3116077025.000000	161966978	10000.000000	4639	312767	1.000000	7240	311185	1.000000	9565397	-0.003074
64203839	3116078542.000000	161976820	10000.000000	4695	313678	1.000000	7382	310922	1.000000	9560613	-0.003731
64211291	3116114683.000000	161971209	10000.000000	4755	313761	1.000000	7287	311793	1.000000	9555948	-0.002089
64194311	3116195739.000000	161967759	10000.000000	4690	314411	1.000000	7183	310778	1.000000	9551264	-0.001956
64213115	3116212849.000000	161950850	10000.000000	4699	312969	1.000000	7350	310520	1.000000	9546483	-0.002058
64197215	3116176114.000000	161972388	10000.000000	4771	314123	1.000000	7340	310791	1.000000	9541778	-0.002096
64201408	3116141993.000000	161939108	10000.000000	4665	313754	1.000000	7287	310617	1.000000	9537019	-0.002050
64205013	3116114588.000000	161961487	10000.000000	4671	312698	1.000000	7275	311050	1.000000	9532303	-0.002017
64197856	3116129950.000000	161945584	10000.000000	4689	313264	1.000000	7307	310890	1.000000	9527567	-0.001982
64201457	3116188000.000000	161950602	10000.000000	4728	312390	1.000000	7198	310214	1.000000	9522760	-0.001755
64209349	3116129041.000000	161973606	10000.000000	4693	312808	1.000000	7396	310898	1.000000	9518072	-0.001683
npatches	nstrain	runtime	dt	init_x	init_y	init_y_blood	init_z	init_S	beta0	beta1	beta2	beta3	mean_beta	B	d	delta	delta_blood	b[0]	mut	m	CTL	c	g	epsilon	k	het	lambda	rho	omega	x_max	patch.dyna	DELTA	A	VA
10000	1	100.000000	0.000100	21900	9499	5000000	0.001000	10000000	8.499524	12.521485	8.400740	8.142716	11	8000000000.000000	0.010000	1.000000	1.000000	800000	0.000050	0.048000	0	0.500000	0.000000	25.000000	2.000000	0.500000	0.000000	0.000000	0.000000	31987	0	10.000000	7.000000	1.000000
sus	inf	inf_blood	z	x[0]	y[0][0]	z[0]	x[1]	y[1][0]	z[1]	S[0]	synchrony
219000000	94990000.000000	5000000	10.000000	21900	9499	0.001000	21900	9499	0.001000	10000000	0.000000
78225240	2428245078.000000	126042058	3940.834452	8942	241409	0.394083	6593	244800	0.394083	9995043	0.000000
69442170	2820557518.000000	146616419	6324.976263	8135	281932	0.632498	5821	283059	0.632498	9989998	0.000000
76852162	2466391980.000000	128248425	7771.013291	8950	245793	0.777101	6543	247456	0.777101	9985002	0.000000
83703176	2197499528.000000	114239938	8648.068121	9638	218404	0.864807	7184	221409	0.864807	9980008	0.000000
88131843	2046108316.000000	106362235	9180.022116	10078	204035	0.918002	7623	205747	0.918002	9974918	0.000000
90794630	1961941147.000000	101969535	9502.664490	10372	194903	0.950266	7849	197860	0.950266	9969899	0.000000
92399146	1913948319.000000	99475425	9698.354536	10710	190128	0.969835	7974	192837	0.969835	9964909	0.000000
93353780	1885923832.000000	98030406	9817.045065	10677	187668	0.981705	8078	190745	0.981705	9960031	0.000000
93930813	1869347130.000000	97148703	9889.033609	10761	185288	0.988903	8025	187736	0.988903	9955010	0.000000
94285415	1859265475.000000	96643285	9932.696323	10802	184236	0.993270	8151	186818	0.993270	9950004	0.000000
94495620	1853358093.000000	96327250	9959.178767	10805	184192	0.995918	8185	186330	0.995918	9945019	0.000000
94633688	1849704902.000000	96130898	9975.240980	10723	183091	0.997524	8226	186120	0.997524	9940028	0.000000
94704638	1847512330.000000	96026625	9984.983083	10894	183849	0.998498	8139	185330	0.998498	9935065	0.000000
94753289	1846124091.000000	95960240	9990.891893	10796	183494	0.999089	8268	185019	0.999089	9930128	0.000000
94788770	1845364183.000000	95903691	9994.475723	10808	183675	0.999448	8253	185660	0.999448	9925009	0.000000
94788744	1844904262.000000	95889935	9996.649399	10981	183747	0.999665	8217	185727	0.999665	9919943	0.000000
94816780	1844618275.000000	95875933	9997.967783	10990	182449	0.999797	8167	186108	0.999797	9914943	0.000000
94813632	1844457805.000000	95879616	9998.767413	10780	182923	0.999877	8266	185913	0.999877	9909948	0.000000
94836535	1844348129.000000	95865378	9999.252408	10811	183852	0.999925	8244	186040	0.999925	9904900	0.000000
94827575	1844233898.000000	95851844	9999.546568	10840	183309	0.999955	8140	185943	0.999955	9899886	0.000000
94823758	1844244514.000000	95859832	9999.724983	10959	183840	0.999972	8196	185849	0.999972	9894981	0.000000
94822960	1844161034.000000	95855504	9999.833196	10871	182811	0.999983	8059	186060	0.999983	9889909	0.000000
94816502	1844160514.000000	95844735	9999.898829	10935	182691	0.999990	8365	185086	0.999990	9884953	0.000000
94816885	1844272322.000000	95849288	9999.938638	10809	183092	0.999994	8177	185283	0.999994	9880041	0.000000
94825630	1844093521.000000	95849964	9999.962782	10882	182986	0.999996	8152	185240	0.999996	9875045	0.000000
94826923	1844157566.000000	95855095	9999.977427	10927	182719	0.999998	8230	185715	0.999998	9870101	0.000000
94826439	1844201093.000000	95840817	9999.986309	10874	182787	0.999999	8205	185907	0.999999	9865257	0.000000
94834289	1844217992.000000	95866775	9999.991696	10931	182304	0.999999	8142	185898	0.999999	9860361	0.000000
94835869	1844201328.000000	95822021	9999.994963	10906	183477	0.999999	8285	184825	0.999999	9855343	0.000000
94823906	1844148517.000000	95841483	9999.996945	10975	182918	1.000000	8167	185460	1.000000	9850553	0.000000
94824930	1844195119.000000	95827993	9999.998147	10885	183298	1.000000	8196	185175	1.000000	9845640	0.000000
94824616	1844104953.000000	95852282	9999.998876	10804	183252	1.000000	8204	184407	1.000000	9840749	0.000000
94832754	1844167205.000000	95861772	9999.999318	10748	183276	1.000000	8226	184964	1.000000	9835850	0.000000
94816687	1844193791.000000	95864964	9999.999587	10860	182472	1.000000	8028	185558	1.000000	9830880	0.000000
94831539	1844232347.000000	95833843	9999.999749	10825	183617	1.000000	8193	186228	1.000000	9826050	0.000000
94833023	1844128520.000000	95851564	9999.999848	10979	182824	1.000000	8307	185817	1.000000	9821039	0.000000
94829564	1844160979.000000	95853432	9999.999908	10894	183068	1.000000	8188	185669	1.000000	9816091	0.000000
94823339	1844229769.000000	95865953	9999.999944	10917	183049	1.000000	8209	185405	1.000000	9811262	0.000000
94824349	1844203188.000000	95851874	9999.999966	10918	182859	1.000000	8056	185818	1.000000	9806352	0.000000
94843943	1844111260.000000	95861799	9999.999979	10861	182728	1.000000	7984	186040	1.000000	9801449	-1.#IND00
94827724	1844158694.000000	95853802	9999.999988	10829	183249	1.000000	8218	185301	1.000000	9796570	0.011200
94833261	1844111015.000000	95839683	9999.999992	10799	183878	1.000000	8208	185841	1.000000	9791657	0.002400
94832662	1844204818.000000	95867682	9999.999995	10877	183265	1.000000	8268	185239	1.000000	9786772	-0.011768
94837715	1844153776.000000	95843675	9999.999997	10813	182712	1.000000	8230	185772	1.000000	9782022	-0.005586
94822741	1844226349.000000	95831338	9999.999998	10776	183301	1.000000	8361	185296	1.000000	9777159	-0.006377
94821804	1844198576.000000	95843330	9999.999999	10744	184266	1.000000	8207	185689	1.000000	9772333	0.003396
94835970	1844202363.000000	95841625	9999.999999	10928	182215	1.000000	8332	184884	1.000000	9767406	-0.002601
94835133	1844152906.000000	95849832	10000.000000	10858	183711	1.000000	8181	185734	1.000000	9762438	-0.004329
94831390	1844111583.000000	95839412	10000.000000	10901	182849	1.000000	8146	186552	1.000000	9757560	-0.006461
94830742	1844107305.000000	95838857	10000.000000	10896	183230	1.000000	8192	185647	1.000000	9752788	-0.005853
94834846	1844132199.000000	95872733	10000.000000	10849	183627	1.000000	8194	185197	1.000000	9748137	-0.004290
94832863	1844149641.000000	95860459	10000.000000	10865	183397	1.000000	8121	185535	1.000000	9743344	-0.008281
94826979	1844177871.000000	95835042	10000.000000	10883	183409	1.000000	8134	185580	1.000000	9738484	-0.008855
94824076	1844215284.000000	95832007	10000.000000	10922	182780	1.000000	8264	185813	1.000000	9733650	-0.008606
94831909	1844123062.000000	95859313	10000.000000	10919	182582	1.000000	8201	185646	1.000000	9728809	-0.007781
94834115	1844158003.000000	95832068	10000.000000	10863	183136	1.000000	8239	184854	1.000000	9723886	-0.007451
94830651	1844184778.000000	95851813	10000.000000	10812	182385	1.000000	8205	185238	1.000000	9719012	-0.010578
94835023	1844185631.000000	95861134	10000.000000	10787	183906	1.000000	8155	185727	1.000000	9714178	-0.011859
94824835	1844182130.000000	95856637	10000.000000	10776	182621	1.000000	8292	185091	1.000000	9709405	-0.010714
94820935	1844106210.000000	95849922	10000.000000	10920	183260	1.000000	8021	185787	1.000000	9704559	-0.010411
94834000	1844113406.000000	95852433	10000.000000	10762	183028	1.000000	8141	185735	1.000000	9699895	-0.009828
94830263	1844117160.000000	95847795	10000.000000	10943	183308	1.000000	8241	185999	1.000000	9694983	-0.009169
94822426	1844148527.000000	95841998	10000.000000	10763	182904	1.000000	8155	185734	1.000000	9690045	-0.009496
94825303	1844197785.000000	95849456	10000.000000	10803	181903	1.000000	8243	185061	1.000000	9685191	-0.008886
94840191	1844043347.000000	95843520	10000.000000	10837	183388	1.000000	8162	185931	1.000000	9680378	-0.008172
94833387	1844125219.000000	95833953	10000.000000	10810	183578	1.000000	8128	186360	1.000000	9675469	-0.008041
94824977	1844158124.000000	95853309	10000.000000	10894	182969	1.000000	8218	186126	1.000000	9670586	-0.008392
94831389	1844190136.000000	95853368	10000.000000	10682	182833	1.000000	8228	185688	1.000000	9665654	-0.008344
94821450	1844283553.000000	95840168	10000.000000	10973	182936	1.000000	8330	185560	1.000000	9660814	-0.007871
94841744	1844163715.000000	95868338	10000.000000	11091	182191	1.000000	8122	185686	1.000000	9655865	-0.007692
94828788	1844180858.000000	95852822	10000.000000	10863	183240	1.000000	8280	185005	1.000000	9651114	-0.008316
94823180	1844118832.000000	95847413	10000.000000	10959	182649	1.000000	8240	185077	1.000000	9646337	-0.008091
94825452	1844173539.000000	95868460	10000.000000	10895	183245	1.000000	8312	185779	1.000000	9641456	-0.007687
94833559	1844202082.000000	95853409	10000.000000	10925	183243	1.000000	8262	185718	1.000000	9636727	-0.007905
94826283	1844154141.000000	95861136	10000.000000	10907	183123	1.000000	8252	185180	1.000000	9632091	-0.007436
94826038	1844189615.000000	95855040	10000.000000	10885	183721	1.000000	8140	185636	1.000000	9627195	-0.007332
94831194	1844170348.000000	95845268	10000.000000	10893	182894	1.000000	8075	186106	1.000000	9622512	-0.007195
94829155	1844174162.000000	95846440	10000.000000	10815	183668	1.000000	8132	185863	1.000000	9617846	-0.007050
94821640	1844158291.000000	95842668	10000.000000	10849	182853	1.000000	8229	184851	1.000000	9613064	-0.006303
94824068	1844160766.000000	95855435	10000.000000	10847	183324	1.000000	8066	185952	1.000000	9608280	-0.006149
94816287	1844190488.000000	95843777	10000.000000	10806	183349	1.000000	8226	184842	1.000000	9603460	-0.006042
94832920	1844133705.000000	95848071	10000.000000	10864	182413	1.000000	8246	184982	1.000000	9598679	-0.006037
94820175	1844154542.000000	95847845	10000.000000	10817	183810	1.000000	8311	185410	1.000000	9593919	-0.005954
94827279	1844166919.000000	95832456	10000.000000	10853	183401	1.000000	8248	185452	1.000000	9589334	-0.005531
94829097	1844104725.000000	95853191	10000.000000	10707	182823	1.000000	8212	185259	1.000000	9584551	-0.005475
94815866	1844156906.000000	95844758	10000.000000	10718	183050	1.000000	8106	185289	1.000000	9579738	-0.005512
94818914	1844209281.000000	95848501	10000.000000	10901	182979	1.000000	8202	185597	1.000000	9574931	-0.005332
94819182	1844185683.000000	95847416	10000.000000	10888	183888	1.000000	8213	185383	1.000000	9570109	-0.005202
94805530	1844210721.000000	95850136	10000.000000	10878	182872	1.000000	8155	185764	1.000000	9565307	-0.004896
94821891	1844198423.000000	95839436	10000.000000	10902	182903	1.000000	8191	185136	1.000000	9560582	-0.004640
94833972	1844204221.000000	95838970	10000.000000	10965	183596	1.000000	8205	185536	1.000000	9555791	-0.004331
94831673	1844177751.000000	95855361	10000.000000	10860	182876	1.000000	8266	185497	1.000000	9551112	-0.004648
94844818	1844162051.000000	95827294	10000.000000	10977	183279	1.000000	8149	185562	1.000000	9546443	-0.004496
94838165	1844091981.000000	95854379	10000.000000	10923	182528	1.000000	8222	186558	1.000000	9541757	-0.004224
94826623	1844184126.000000	95860153	10000.000000	10880	182501	1.000000	8096	185188	1.000000	9536991	-0.004476
94817176	1844214465.000000	95842406	10000.000000	10778	182378	1.000000	8286	185082	1.000000	9532101	-0.004371
94835615	1844127187.000000	95858824	10000.000000	10976	183354	1.000000	8107	185491	1.000000	9527299	-0.004039
94831337	1844167146.000000	95847549	10000.000000	10824	183251	1.000000	8160	185079	1.000000	9522631	-0.004446
94825574	1844177959.000000	95860031	10000.000000	10772	183559	1.000000	8213	184840	1.000000	9517806	-0.004385
npatches	nstrain	runtime	dt	init_x	init_y	init_y_blood	init_z	init_S	beta0	beta1	beta2	beta3	mean_beta	B	d	delta	delta_blood	b[0]	mut	m	CTL	c	g	epsilon	k	het	lambda	rho	omega	x_max	patch.dyna	DELTA	A	VA
10000	1	100.000000	0.000100	21900	9499	5000000	0.001000	10000000	8.232136	9.183650	8.152291	12.808523	11	8000000000.000000	0.010000	1.000000	1.000000	800000	0.000050	0.048000	0	0.500000	0.000000	25.000000	3.000000	0.500000	0.000000	0.000000	0.000000	31987	0	10.000000	7.000000	1.000000
sus	inf	inf_blood	z	x[0]	y[0][0]	z[0]	x[1]	y[1][0]	z[1]	S[0]	synchrony
219000000	94990000.000000	5000000	10.000000	21900	9499	0.001000	21900	9499	0.001000	10000000	0.000000
84560983	2173940074.000000	112881487	3940.834452	9961	216037	0.394083	9153	216726	0.394083	9995051	0.000000
84521606	2158599996.000000	112253104	6324.976263	9814	214665	0.632498	9061	215838	0.632498	9989996	0.000000
98503866	1734980323.000000	90205985	7771.013291	11401	171942	0.777101	10675	173232	0.777101	9984857	0.000000
108783616	1494323612.000000	77691488	8648.068121	12748	147983	0.864807	11862	148674	0.864807	9979807	0.000000
115027206	1369603931.000000	71199238	9180.022116	13309	135434	0.918002	12485	136117	0.918002	9974866	0.000000
118739345	1301706039.000000	67656150	9502.664490	13609	129215	0.950266	12971	129520	0.950266	9969914	0.000000
120994202	1262977899.000000	65627306	9698.354536	14074	123965	0.969835	13093	124847	0.969835	9964993	0.000000
122337552	1240386795.000000	64474549	9817.045065	14192	122306	0.981705	13299	123148	0.981705	9960102	0.000000
123127138	1226948330.000000	63766418	9889.033609	14188	121244	0.988903	13277	121980	0.988903	9955120	0.000000
123621957	1218863158.000000	63352671	9932.696323	14269	120084	0.993270	13398	121526	0.993270	9950133	0.000000
123937789	1214063831.000000	63092067	9959.178767	14169	120135	0.995918	13425	120589	0.995918	9945062	0.000000
124107530	1211119215.000000	62938774	9975.240980	14285	119982	0.997524	13486	120285	0.997524	9940183	0.000000
124222746	1209309069.000000	62847675	9984.983083	14282	119309	0.998498	13351	120040	0.998498	9935251	0.000000
124264225	1208345860.000000	62807819	9990.891893	14250	119724	0.999089	13447	119955	0.999089	9930114	0.000000
124310035	1207648269.000000	62782348	9994.475723	14239	119331	0.999448	13376	119777	0.999448	9925079	0.000000
124340215	1207237600.000000	62742222	9996.649399	14332	119264	0.999665	13525	119756	0.999665	9920049	0.000000
124363278	1207024669.000000	62729949	9997.967783	14367	119217	0.999797	13324	120097	0.999797	9915119	0.000000
124360387	1206882175.000000	62739675	9998.767413	14207	119194	0.999877	13496	120549	0.999877	9910215	0.000000
124365225	1206793885.000000	62713248	9999.252408	14417	119309	0.999925	13511	119627	0.999925	9905181	0.000000
124372846	1206759924.000000	62709187	9999.546568	14382	118492	0.999955	13584	120358	0.999955	9900143	0.000000
124377500	1206729517.000000	62727613	9999.724983	14367	119623	0.999972	13522	119287	0.999972	9895232	0.000000
124377516	1206658198.000000	62722123	9999.833196	14317	118892	0.999983	13484	119471	0.999983	9890299	0.000000
124377339	1206651064.000000	62707942	9999.898829	14367	118109	0.999990	13504	119791	0.999990	9885255	0.000000
124377482	1206724655.000000	62731039	9999.938638	14442	118702	0.999994	13565	119233	0.999994	9880532	0.000000
124369104	1206698176.000000	62741338	9999.962782	14430	119331	0.999996	13412	119994	0.999996	9875681	0.000000
124386542	1206668441.000000	62714331	9999.977427	14509	119123	0.999998	13556	119698	0.999998	9870630	0.000000
124362410	1206687371.000000	62722014	9999.986309	14364	118783	0.999999	13461	120289	0.999999	9865770	0.000000
124370108	1206609013.000000	62718187	9999.991696	14343	119158	0.999999	13639	120119	0.999999	9860740	0.000000
124384723	1206671358.000000	62727553	9999.994963	14307	119340	0.999999	13586	119907	0.999999	9855880	0.000000
124390861	1206672443.000000	62702649	9999.996945	14476	118847	1.000000	13484	119502	1.000000	9851002	0.000000
124369477	1206615685.000000	62722257	9999.998147	14560	118757	1.000000	13561	119710	1.000000	9845979	0.000000
124359512	1206693415.000000	62717965	9999.998876	14519	118653	1.000000	13417	119617	1.000000	9841000	0.000000
124369943	1206719288.000000	62727270	9999.999318	14422	119108	1.000000	13609	119703	1.000000	9836101	0.000000
124376345	1206631250.000000	62725524	9999.999587	14454	118644	1.000000	13481	120010	1.000000	9831092	0.000000
124367386	1206647163.000000	62717056	9999.999749	14171	118666	1.000000	13525	119366	1.000000	9826117	0.000000
124361467	1206646994.000000	62713803	9999.999848	14516	119038	1.000000	13406	119754	1.000000	9821184	0.000000
124366241	1206725622.000000	62714028	9999.999908	14480	119174	1.000000	13448	119680	1.000000	9816137	0.000000
124379608	1206663500.000000	62702511	9999.999944	14533	118337	1.000000	13396	119662	1.000000	9811163	0.000000
124380140	1206654378.000000	62713357	9999.999966	14293	118696	1.000000	13426	119945	1.000000	9806176	0.000000
124375934	1206624296.000000	62724154	9999.999979	14354	118924	1.000000	13464	119761	1.000000	9801348	-1.#IND00
124368286	1206712032.000000	62719350	9999.999988	14414	118880	1.000000	13494	119981	1.000000	9796454	-0.003200
124380009	1206662003.000000	62715557	9999.999992	14359	118631	1.000000	13368	119301	1.000000	9791528	-0.010649
124363169	1206738693.000000	62711561	9999.999995	14292	119140	1.000000	13364	120164	1.000000	9786576	0.000034
124366635	1206683245.000000	62730980	9999.999997	14349	118772	1.000000	13424	120214	1.000000	9781686	0.002760
124368626	1206675656.000000	62701324	9999.999998	14228	118299	1.000000	13362	119889	1.000000	9776662	0.004579
124375947	1206736886.000000	62710402	9999.999999	14353	118647	1.000000	13440	120654	1.000000	9771825	0.003992
124367259	1206705941.000000	62731701	9999.999999	14348	118876	1.000000	13496	120213	1.000000	9766908	0.003401
124365529	1206680818.000000	62713305	10000.000000	14406	118637	1.000000	13458	120515	1.000000	9761869	0.003843
124370741	1206653286.000000	62723604	10000.000000	14525	118381	1.000000	13443	119877	1.000000	9756859	0.000145
124386697	1206580250.000000	62715302	10000.000000	14252	119312	1.000000	13367	120113	1.000000	9752023	-0.004231
124386498	1206673835.000000	62698147	10000.000000	14510	118115	1.000000	13487	120211	1.000000	9747133	-0.005979
124370709	1206610860.000000	62712898	10000.000000	14437	119556	1.000000	13616	119838	1.000000	9742242	-0.005298
124372980	1206698824.000000	62718657	10000.000000	14309	118671	1.000000	13421	119929	1.000000	9737500	-0.006254
124373971	1206658878.000000	62712552	10000.000000	14494	118646	1.000000	13484	119437	1.000000	9732585	-0.005850
124384212	1206586725.000000	62709652	10000.000000	14440	118824	1.000000	13495	119260	1.000000	9727710	-0.003859
124366617	1206628026.000000	62722966	10000.000000	14470	118797	1.000000	13374	120391	1.000000	9722871	-0.003251
124391907	1206640786.000000	62716017	10000.000000	14275	118916	1.000000	13617	119044	1.000000	9718054	-0.002703
124364048	1206724987.000000	62729368	10000.000000	14347	118847	1.000000	13494	118774	1.000000	9713255	-0.003583
124371836	1206669974.000000	62715770	10000.000000	14455	119080	1.000000	13547	119698	1.000000	9708359	-0.004006
124368032	1206692828.000000	62712361	10000.000000	14449	118859	1.000000	13420	119898	1.000000	9703468	-0.004309
124359466	1206688983.000000	62695036	10000.000000	14448	118899	1.000000	13371	119359	1.000000	9698491	-0.003931
124375231	1206654054.000000	62715766	10000.000000	14343	119425	1.000000	13424	120203	1.000000	9693737	-0.003907
124392733	1206673226.000000	62713856	10000.000000	14352	119055	1.000000	13305	119663	1.000000	9688849	-0.003691
124367172	1206703610.000000	62711580	10000.000000	14450	118625	1.000000	13435	119823	1.000000	9684007	-0.003334
124380771	1206654284.000000	62714521	10000.000000	14461	118959	1.000000	13403	120048	1.000000	9679112	-0.003246
124355965	1206667072.000000	62711227	10000.000000	14420	118798	1.000000	13312	119852	1.000000	9674246	-0.002812
124370342	1206619566.000000	62728264	10000.000000	14359	118865	1.000000	13425	119833	1.000000	9669395	-0.002501
124373915	1206592134.000000	62708193	10000.000000	14280	119196	1.000000	13525	119866	1.000000	9664622	-0.004177
124368394	1206683470.000000	62731377	10000.000000	14307	119050	1.000000	13369	120357	1.000000	9659787	-0.004024
124368360	1206692138.000000	62711783	10000.000000	14461	118628	1.000000	13384	119692	1.000000	9654947	-0.003690
124378213	1206693876.000000	62721605	10000.000000	14352	119267	1.000000	13544	120244	1.000000	9650098	-0.003599
124383736	1206701148.000000	62710605	10000.000000	14279	118829	1.000000	13435	119670	1.000000	9645377	-0.003693
124387462	1206639948.000000	62722836	10000.000000	14379	118899	1.000000	13513	120010	1.000000	9640496	-0.002463
124369477	1206708906.000000	62707513	10000.000000	14359	118919	1.000000	13448	119926	1.000000	9635580	-0.002024
124375330	1206645492.000000	62707681	10000.000000	14321	118870	1.000000	13535	119413	1.000000	9630764	-0.001878
124375062	1206668627.000000	62716883	10000.000000	14403	118689	1.000000	13551	119952	1.000000	9625934	-0.001362
124376676	1206626631.000000	62717485	10000.000000	14429	118938	1.000000	13530	120270	1.000000	9621206	-0.002121
124372218	1206690430.000000	62717795	10000.000000	14275	119125	1.000000	13352	119817	1.000000	9616435	-0.001148
124380827	1206691361.000000	62708894	10000.000000	14449	118944	1.000000	13409	119441	1.000000	9611573	-0.000981
124363174	1206645099.000000	62733637	10000.000000	14328	119658	1.000000	13480	119917	1.000000	9606673	-0.000865
124366160	1206649838.000000	62723360	10000.000000	14298	118798	1.000000	13356	119780	1.000000	9601902	-0.000758
124371576	1206757921.000000	62725807	10000.000000	14328	118665	1.000000	13502	119936	1.000000	9597146	-0.000470
124384764	1206693556.000000	62705302	10000.000000	14263	118598	1.000000	13575	119735	1.000000	9592353	-0.000232
124361125	1206744822.000000	62728594	10000.000000	14558	118572	1.000000	13546	120013	1.000000	9587444	0.000362
124355283	1206674245.000000	62725477	10000.000000	14290	118979	1.000000	13429	119157	1.000000	9582640	0.000197
124375506	1206686639.000000	62714662	10000.000000	14510	118160	1.000000	13352	120259	1.000000	9577854	0.000092
124358217	1206716321.000000	62714805	10000.000000	14251	118986	1.000000	13449	119958	1.000000	9573009	0.000115
124374142	1206762277.000000	62710475	10000.000000	14354	119658	1.000000	13421	119729	1.000000	9568249	0.000276
124363576	1206656836.000000	62724727	10000.000000	14424	119687	1.000000	13600	119484	1.000000	9563526	-0.000251
124371015	1206678762.000000	62723187	10000.000000	14442	118365	1.000000	13593	119232	1.000000	9558704	-0.000012
124376517	1206638215.000000	62725630	10000.000000	14423	119632	1.000000	13692	120324	1.000000	9553943	0.000045
124369949	1206652721.000000	62711190	10000.000000	14379	118775	1.000000	13575	119836	1.000000	9549040	0.000187
124369208	1206692049.000000	62725999	10000.000000	14250	119166	1.000000	13449	119056	1.000000	9544206	0.000023
124382287	1206675902.000000	62710758	10000.000000	14448	119054	1.000000	13574	120631	1.000000	9539461	0.000109
124375231	1206664684.000000	62714091	10000.000000	14341	118544	1.000000	13540	119779	1.000000	9534634	0.000311
124379359	1206659205.000000	62715413	10000.000000	14430	119829	1.000000	13387	119325	1.000000	9529850	0.000271
124367892	1206602498.000000	62721368	10000.000000	14542	118850	1.000000	13313	119883	1.000000	9525148	0.000097
124371276	1206718060.000000	62707266	10000.000000	14434	119112	1.000000	13339	120632	1.000000	9520365	0.001238
124375447	1206681733.000000	62726646	10000.000000	14364	119201	1.000000	13375	120003	1.000000	9515536	0.001484
npatches	nstrain	runtime	dt	init_x	init_y	init_y_blood	init_z	init_S	beta0	beta1	beta2	beta3	mean_beta	B	d	delta	delta_blood	b[0]	mut	m	CTL	c	g	epsilon	k	het	lambda	rho	omega	x_max	patch.dyna	DELTA	A	VA
10000	1	100.000000	0.000100	21900	9499	5000000	0.001000	10000000	16.386853	14.336865	15.698431	9.354801	11	8000000000.000000	0.010000	1.000000	1.000000	800000	0.000050	0.048000	0	0.500000	0.000000	25.000000	4.000000	0.500000	0.000000	0.000000	0.000000	31987	0	10.000000	7.000000	1.000000
sus	inf	inf_blood	z	x[0]	y[0][0]	z[0]	x[1]	y[1][0]	z[1]	S[0]	synchrony
219000000	94990000.000000	5000000	10.000000	21900	9499	0.001000	21900	9499	0.001000	10000000	0.000000
90922587	1951527876.000000	101367045	3940.834452	6310	197867	0.394083	7133	196718	0.394083	9995047	0.000000
99987989	1686379007.000000	87705735	6324.976263	7093	171324	0.632498	7844	170817	0.632498	9990070	0.000000
119934030	1271114554.000000	66095954	7771.013291	8771	129750	0.777101	9768	128232	0.777101	9984970	0.000000
133207973	1065537088.000000	55401931	8648.068121	9847	110649	0.864807	10896	108766	0.864807	9979937	0.000000
141076305	961931050.000000	49987918	9180.022116	10494	99358	0.918002	11507	98740	0.918002	9974779	0.000000
145794610	905441005.000000	47068659	9502.664490	10911	93962	0.950266	12053	92534	0.950266	9969848	0.000000
148624656	873258905.000000	45387806	9698.354536	11323	90406	0.969835	12398	89662	0.969835	9964721	0.000000
150323801	854453328.000000	44401245	9817.045065	11239	89045	0.981705	12538	87345	0.981705	9959740	0.000000
151363231	843303136.000000	43843850	9889.033609	11546	87023	0.988903	12571	86638	0.988903	9954721	0.000000
151996993	836594715.000000	43484985	9932.696323	11577	86692	0.993270	12530	86142	0.993270	9949756	0.000000
152357143	832471149.000000	43272092	9959.178767	11643	86330	0.995918	12441	85947	0.995918	9944884	0.000000
152622580	830064034.000000	43131108	9975.240980	11594	85978	0.997524	12692	85331	0.997524	9939834	0.000000
152751387	828615526.000000	43075705	9984.983083	11661	85865	0.998498	12646	84324	0.998498	9934740	0.000000
152823593	827746070.000000	43012719	9990.891893	11637	85554	0.999089	12716	84496	0.999089	9929681	0.000000
152878532	827137685.000000	42981598	9994.475723	11582	86056	0.999448	12681	84724	0.999448	9924671	0.000000
152919142	826821605.000000	42964477	9996.649399	11671	85795	0.999665	12709	84820	0.999665	9919699	0.000000
152916505	826710755.000000	42969254	9997.967783	11624	86049	0.999797	12626	84976	0.999797	9914794	0.000000
152940481	826534286.000000	42967366	9998.767413	11586	85950	0.999877	12583	84822	0.999877	9909842	0.000000
152949467	826484324.000000	42957507	9999.252408	11523	85603	0.999925	12706	84859	0.999925	9904852	0.000000
152936189	826428822.000000	42958628	9999.546568	11724	85647	0.999955	12678	85387	0.999955	9900004	0.000000
152935415	826402996.000000	42944093	9999.724983	11581	85408	0.999972	12584	84627	0.999972	9895122	0.000000
152940181	826414198.000000	42951381	9999.833196	11559	85372	0.999983	12714	84936	0.999983	9890194	0.000000
152940497	826407002.000000	42953267	9999.898829	11570	85234	0.999990	12683	85429	0.999990	9885150	0.000000
152968223	826365391.000000	42965675	9999.938638	11610	85983	0.999994	12679	84483	0.999994	9880339	0.000000
152943453	826350996.000000	42947045	9999.962782	11730	85868	0.999996	12750	84428	0.999996	9875467	0.000000
152935169	826322067.000000	42949836	9999.977427	11677	85989	0.999998	12747	84940	0.999998	9870519	0.000000
152958954	826380475.000000	42936875	9999.986309	11685	85371	0.999999	12637	84977	0.999999	9865637	0.000000
152944394	826377895.000000	42953682	9999.991696	11733	85456	0.999999	12641	84860	0.999999	9860818	0.000000
152946574	826434411.000000	42960453	9999.994963	11680	85369	0.999999	12643	84979	0.999999	9856061	0.000000
152939252	826327195.000000	42944002	9999.996945	11655	85737	1.000000	12646	84502	1.000000	9851137	0.000000
152931444	826439448.000000	42951161	9999.998147	11445	85580	1.000000	12617	84767	1.000000	9846207	0.000000
152936055	826400221.000000	42941004	9999.998876	11502	85796	1.000000	12633	85324	1.000000	9841242	0.000000
152956592	826385668.000000	42952241	9999.999318	11627	85576	1.000000	12869	84386	1.000000	9836425	0.000000
152942375	826423056.000000	42966326	9999.999587	11602	85839	1.000000	12852	84902	1.000000	9831490	0.000000
152953499	826367616.000000	42948240	9999.999749	11497	86129	1.000000	12579	84981	1.000000	9826541	0.000000
152957683	826377601.000000	42941009	9999.999848	11738	84993	1.000000	12654	84621	1.000000	9821512	0.000000
152947686	826339381.000000	42955325	9999.999908	11522	85331	1.000000	12627	84894	1.000000	9816470	0.000000
152956178	826285067.000000	42945548	9999.999944	11689	85565	1.000000	12592	85256	1.000000	9811624	0.000000
152969924	826327995.000000	42942231	9999.999966	11597	86116	1.000000	12850	84530	1.000000	9806673	0.000000
152944088	826352037.000000	42947094	9999.999979	11603	86006	1.000000	12719	84543	1.000000	9801794	-1.#IND00
152957086	826364339.000000	42943738	9999.999988	11550	85816	1.000000	12716	84470	1.000000	9796910	0.000000
152951410	826391464.000000	42953339	9999.999992	11612	85745	1.000000	12671	84630	1.000000	9791989	-0.001131
152954085	826377145.000000	42947556	9999.999995	11525	85804	1.000000	12587	84733	1.000000	9787101	-0.000684
152938622	826378945.000000	42952564	9999.999997	11522	85609	1.000000	12597	84449	1.000000	9782301	0.000565
152947508	826385383.000000	42963169	9999.999998	11751	85611	1.000000	12652	85092	1.000000	9777458	-0.005412
152941522	826346569.000000	42951357	9999.999999	11431	86165	1.000000	12832	84714	1.000000	9772506	-0.000158
152935181	826377876.000000	42938658	9999.999999	11486	86115	1.000000	12568	84721	1.000000	9767711	0.004606
152976394	826355022.000000	42949814	10000.000000	11562	85552	1.000000	12601	85028	1.000000	9762716	0.003529
152943539	826391558.000000	42944387	10000.000000	11610	85841	1.000000	12565	84989	1.000000	9757844	0.006606
152947544	826369691.000000	42944021	10000.000000	11622	85932	1.000000	12575	84906	1.000000	9752925	0.005251
152927270	826398770.000000	42951445	10000.000000	11588	85686	1.000000	12660	85266	1.000000	9748085	0.003570
152937139	826355808.000000	42945392	10000.000000	11437	85856	1.000000	12649	84922	1.000000	9743188	0.003763
152938738	826389927.000000	42959051	10000.000000	11627	85486	1.000000	12642	84679	1.000000	9738198	0.003046
152936048	826389338.000000	42953418	10000.000000	11590	85782	1.000000	12739	85049	1.000000	9733250	0.001350
152938869	826370188.000000	42946440	10000.000000	11618	85787	1.000000	12730	84951	1.000000	9728408	0.001331
152961704	826348498.000000	42938964	10000.000000	11781	85530	1.000000	12719	84885	1.000000	9723544	0.001125
152945658	826384898.000000	42959134	10000.000000	11658	85543	1.000000	12725	84780	1.000000	9718745	0.002341
152927610	826359265.000000	42948580	10000.000000	11530	86303	1.000000	12653	85348	1.000000	9714080	0.000649
152944399	826353940.000000	42944794	10000.000000	11537	85538	1.000000	12723	85033	1.000000	9709221	0.000946
152948994	826382020.000000	42954474	10000.000000	11650	85344	1.000000	12642	84728	1.000000	9704313	0.000480
152946524	826408307.000000	42951990	10000.000000	11555	85911	1.000000	12700	84689	1.000000	9699419	0.000173
152949342	826377712.000000	42947154	10000.000000	11510	85778	1.000000	12746	84819	1.000000	9694560	0.000277
152954302	826389924.000000	42955031	10000.000000	11635	85698	1.000000	12738	84659	1.000000	9689727	0.000177
152949512	826341118.000000	42951763	10000.000000	11588	85713	1.000000	12585	84846	1.000000	9684906	0.000590
152965238	826318379.000000	42962839	10000.000000	11571	85786	1.000000	12704	84651	1.000000	9680104	0.000454
152939589	826346351.000000	42942668	10000.000000	11644	85443	1.000000	12770	85017	1.000000	9675231	-0.000157
152954915	826347196.000000	42951034	10000.000000	11659	85718	1.000000	12551	85056	1.000000	9670335	0.000287
152945166	826305503.000000	42957466	10000.000000	11533	85681	1.000000	12702	84536	1.000000	9665505	0.000238
152960191	826296565.000000	42944264	10000.000000	11686	85123	1.000000	12698	84967	1.000000	9660729	-0.001126
152940717	826352270.000000	42942126	10000.000000	11542	85574	1.000000	12780	85045	1.000000	9655727	-0.001400
152955978	826324508.000000	42941945	10000.000000	11504	85599	1.000000	12668	85147	1.000000	9650944	-0.001541
152939288	826377406.000000	42948635	10000.000000	11561	85706	1.000000	12645	84497	1.000000	9646282	-0.001562
152944441	826384735.000000	42961753	10000.000000	11694	85774	1.000000	12587	85426	1.000000	9641467	-0.002053
152946011	826417666.000000	42965534	10000.000000	11476	86050	1.000000	12641	84325	1.000000	9636665	-0.000549
152930602	826381317.000000	42954153	10000.000000	11664	85493	1.000000	12745	84586	1.000000	9631706	-0.001010
152962844	826335091.000000	42949409	10000.000000	11621	85555	1.000000	12799	84754	1.000000	9626933	-0.000410
152945278	826380756.000000	42964089	10000.000000	11562	84839	1.000000	12589	85008	1.000000	9622019	-0.000671
152936984	826462959.000000	42952246	10000.000000	11577	86050	1.000000	12827	84614	1.000000	9617415	-0.000834
152949158	826372651.000000	42941821	10000.000000	11725	85392	1.000000	12785	84673	1.000000	9612501	-0.000470
152935551	826390007.000000	42948521	10000.000000	11529	85652	1.000000	12738	84576	1.000000	9607747	-0.000407
152950768	826359431.000000	42942652	10000.000000	11687	86071	1.000000	12679	84660	1.000000	9603000	-0.000243
152946731	826394318.000000	42954744	10000.000000	11776	85652	1.000000	12735	85076	1.000000	9598263	0.000583
152949844	826425792.000000	42955310	10000.000000	11707	85881	1.000000	12676	85040	1.000000	9593253	0.000296
152945289	826403150.000000	42950662	10000.000000	11679	85483	1.000000	12626	85554	1.000000	9588386	0.000645
152951483	826382512.000000	42956079	10000.000000	11539	86109	1.000000	12691	85050	1.000000	9583740	0.000482
152937098	826412300.000000	42953418	10000.000000	11553	85935	1.000000	12654	84774	1.000000	9579049	-0.000106
152943447	826397109.000000	42947979	10000.000000	11578	85765	1.000000	12710	84619	1.000000	9574312	-0.000078
152929460	826412479.000000	42951395	10000.000000	11589	85519	1.000000	12744	84652	1.000000	9569387	-0.000110
152928767	826377891.000000	42955864	10000.000000	11688	86150	1.000000	12677	84670	1.000000	9564545	-0.000568
152960370	826349990.000000	42942198	10000.000000	11527	85625	1.000000	12479	85117	1.000000	9559714	-0.000387
152939344	826371272.000000	42944004	10000.000000	11706	85589	1.000000	12753	84108	1.000000	9555028	0.000494
152956498	826279484.000000	42955334	10000.000000	11590	85679	1.000000	12721	84881	1.000000	9550175	0.000763
152956600	826356358.000000	42942813	10000.000000	11566	85774	1.000000	12673	85138	1.000000	9545314	0.000946
152931896	826384337.000000	42954181	10000.000000	11481	85761	1.000000	12808	84986	1.000000	9540505	0.001123
152953509	826344325.000000	42946404	10000.000000	11546	86243	1.000000	12777	84642	1.000000	9535736	0.001252
152959454	826386482.000000	42946046	10000.000000	11540	85721	1.000000	12656	84462	1.000000	9531039	0.001272
152929410	826424434.000000	42942380	10000.000000	11713	85728	1.000000	12700	85378	1.000000	9526210	0.001209
152962627	826352742.000000	42957786	10000.000000	11625	85859	1.000000	12734	85155	1.000000	9521419	0.001131
152951283	826326083.000000	42942965	10000.000000	11670	85823	1.000000	12772	84380	1.000000	9516706	0.001399
npatches	nstrain	runtime	dt	init_x	init_y	init_y_blood	init_z	init_S	beta0	beta1	beta2	beta3	mean_beta	B	d	delta	delta_blood	b[0]	mut	m	CTL	c	g	epsilon	k	het	lambda	rho	omega	x_max	patch.dyna	DELTA	A	VA
10000	1	100.000000	0.000100	21900	9499	5000000	0.001000	10000000	9.743102	15.261575	7.517234	14.414079	11	8000000000.000000	0.010000	1.000000	1.000000	800000	0.000050	0.048000	0	0.500000	0.000000	25.000000	5.000000	0.500000	0.000000	0.000000	0.000000	31987	0	10.000000	7.000000	1.000000
sus	inf	inf_blood	z	x[0]	y[0][0]	z[0]	x[1]	y[1][0]	z[1]	S[0]	synchrony
219000000	94990000.000000	5000000	10.000000	21900	9499	0.001000	21900	9499	0.001000	10000000	0.000000
98714368	1741964687.000000	90521658	3940.834452	10324	173640	0.394083	7294	176279	0.394083	9995090	0.000000
116933981	1330781081.000000	69225365	6324.976263	12316	132841	0.632498	8916	135270	0.632498	9990114	0.000000
142466153	948096525.000000	49302172	7771.013291	14873	94671	0.777101	11206	97445	0.777101	9985147	0.000000
158566542	771658131.000000	40121708	8648.068121	16696	76318	0.864807	12761	79213	0.864807	9980237	0.000000
168125058	683198437.000000	35522943	9180.022116	17571	67717	0.918002	13606	71212	0.918002	9975175	0.000000
173839018	635086232.000000	33010008	9502.664490	18027	62858	0.950266	14040	66198	0.950266	9970190	0.000000
177275585	607566015.000000	31577070	9698.354536	18380	60080	0.969835	14710	63478	0.969835	9965255	0.000000
179367285	591398596.000000	30745233	9817.045065	18600	58688	0.981705	14711	61315	0.981705	9960334	0.000000
180642401	581806528.000000	30234961	9889.033609	18825	57394	0.988903	14816	60857	0.988903	9955251	0.000000
181397819	576144414.000000	29942182	9932.696323	18827	57174	0.993270	14877	60549	0.993270	9950325	0.000000
181889279	572587585.000000	29772001	9959.178767	19156	56096	0.995918	15188	59621	0.995918	9945373	0.000000
182147558	570567091.000000	29655758	9975.240980	18942	56378	0.997524	14847	59906	0.997524	9940413	0.000000
182318573	569311064.000000	29591266	9984.983083	19009	56054	0.998498	15024	59549	0.998498	9935414	0.000000
182411737	568529514.000000	29555023	9990.891893	18926	56300	0.999089	15019	59497	0.999089	9930326	0.000000
182477622	568057147.000000	29524829	9994.475723	18844	56353	0.999448	15069	59474	0.999448	9925332	0.000000
182526562	567812862.000000	29512990	9996.649399	19157	56140	0.999665	14991	59509	0.999665	9920481	0.000000
182551354	567601318.000000	29505742	9997.967783	19246	55564	0.999797	15146	59316	0.999797	9915524	0.000000
182555970	567549987.000000	29497804	9998.767413	19080	55952	0.999877	15130	59444	0.999877	9910530	0.000000
182554731	567457467.000000	29496936	9999.252408	19071	55955	0.999925	15013	59295	0.999925	9905546	0.000000
182588616	567385568.000000	29484644	9999.546568	18988	56255	0.999955	15083	58963	0.999955	9900629	0.000000
182580943	567400415.000000	29483402	9999.724983	19060	55869	0.999972	15002	59416	0.999972	9895646	0.000000
182570783	567409854.000000	29484367	9999.833196	18923	56482	0.999983	15021	59460	0.999983	9890659	0.000000
182564889	567413565.000000	29490353	9999.898829	18835	56278	0.999990	14740	59857	0.999990	9885719	0.000000
182572263	567401240.000000	29491383	9999.938638	19016	56046	0.999994	15043	59461	0.999994	9880821	0.000000
182581328	567381840.000000	29494699	9999.962782	18892	56163	0.999996	14916	59682	0.999996	9875971	0.000000
182556495	567469739.000000	29493498	9999.977427	18967	56607	0.999998	14820	59481	0.999998	9870997	0.000000
182582917	567356770.000000	29488278	9999.986309	18877	56020	0.999999	15082	59365	0.999999	9866064	0.000000
182583029	567404572.000000	29493737	9999.991696	18978	56323	0.999999	15048	59341	0.999999	9861096	0.000000
182579912	567368477.000000	29493807	9999.994963	18799	55979	0.999999	15113	59047	0.999999	9856130	0.000000
182576486	567379340.000000	29491088	9999.996945	18995	55931	1.000000	15050	59112	1.000000	9851067	0.000000
182587800	567346459.000000	29485539	9999.998147	19054	56450	1.000000	15097	59102	1.000000	9846073	0.000000
182592472	567351357.000000	29491116	9999.998876	19084	56144	1.000000	14947	59125	1.000000	9841136	0.000000
182565639	567378534.000000	29492077	9999.999318	18920	56173	1.000000	14974	59783	1.000000	9836136	0.000000
182563448	567378295.000000	29483319	9999.999587	19031	56199	1.000000	15050	58844	1.000000	9831326	0.000000
182575073	567406309.000000	29478159	9999.999749	18868	55940	1.000000	14989	59958	1.000000	9826381	0.000000
182585272	567396340.000000	29491659	9999.999848	19065	56216	1.000000	15096	59351	1.000000	9821461	0.000000
182582418	567373816.000000	29497303	9999.999908	19099	55728	1.000000	15188	59255	1.000000	9816576	0.000000
182605432	567264645.000000	29490658	9999.999944	19293	55780	1.000000	14974	59799	1.000000	9811760	0.000000
182563360	567384490.000000	29487227	9999.999966	19134	56069	1.000000	14884	59411	1.000000	9806869	0.000000
182575784	567403291.000000	29489126	9999.999979	19062	56491	1.000000	15096	59419	1.000000	9802034	-1.#IND00
182571188	567379719.000000	29488083	9999.999988	18952	56574	1.000000	15048	59384	1.000000	9797141	0.008000
182571694	567395529.000000	29491681	9999.999992	19045	56299	1.000000	15093	59744	1.000000	9792292	-0.001379
182577227	567416362.000000	29480150	9999.999995	19046	56109	1.000000	14939	59139	1.000000	9787305	-0.007391
182570207	567429795.000000	29491705	9999.999997	18916	55740	1.000000	14929	58994	1.000000	9782436	-0.014443
182550465	567423135.000000	29490493	9999.999998	18798	55869	1.000000	14951	59431	1.000000	9777472	-0.012011
182588898	567361967.000000	29498289	9999.999999	19017	56205	1.000000	14995	59382	1.000000	9772638	-0.009883
182574976	567378365.000000	29488238	9999.999999	19041	56558	1.000000	14826	59472	1.000000	9767780	-0.001495
182573256	567393443.000000	29480647	10000.000000	18866	56252	1.000000	15112	59413	1.000000	9762930	-0.000760
182596298	567353811.000000	29493749	10000.000000	19004	55915	1.000000	15103	59241	1.000000	9758131	-0.001699
182587329	567346255.000000	29499020	10000.000000	19068	56288	1.000000	14908	59511	1.000000	9753258	-0.001761
182575164	567381746.000000	29493999	10000.000000	19135	55979	1.000000	14969	59543	1.000000	9748307	-0.001288
182585543	567386890.000000	29480666	10000.000000	19059	55873	1.000000	14954	59174	1.000000	9743340	-0.004217
182570702	567440914.000000	29493840	10000.000000	19056	56147	1.000000	14891	59167	1.000000	9738481	-0.003847
182598687	567340588.000000	29482759	10000.000000	19039	55931	1.000000	15001	59052	1.000000	9733601	-0.002969
182577508	567324648.000000	29481351	10000.000000	18976	56432	1.000000	15029	59768	1.000000	9728702	-0.001292
182578315	567382639.000000	29486614	10000.000000	19125	55552	1.000000	14911	59236	1.000000	9723938	-0.001039
182577156	567335811.000000	29484983	10000.000000	18782	55964	1.000000	15042	59602	1.000000	9719168	0.000634
182582888	567354272.000000	29497050	10000.000000	18891	56155	1.000000	14854	59742	1.000000	9714246	0.000191
182588103	567331778.000000	29484969	10000.000000	18914	56217	1.000000	15140	59328	1.000000	9709348	0.001500
182582420	567328808.000000	29487225	10000.000000	19069	55819	1.000000	14876	59811	1.000000	9704541	0.001622
182585625	567346073.000000	29482389	10000.000000	19103	55999	1.000000	15042	59123	1.000000	9699590	0.001700
182565260	567412459.000000	29491661	10000.000000	18943	56198	1.000000	15128	58737	1.000000	9694791	0.001480
182579287	567333278.000000	29494257	10000.000000	18958	56171	1.000000	15109	59248	1.000000	9689926	0.000989
182580926	567314372.000000	29487466	10000.000000	18997	56633	1.000000	14951	59538	1.000000	9685055	0.002243
182573887	567408315.000000	29484407	10000.000000	18881	56090	1.000000	14972	59355	1.000000	9680148	0.003323
182568772	567395819.000000	29484008	10000.000000	18960	55528	1.000000	14941	59870	1.000000	9675375	0.003164
182577267	567412199.000000	29495465	10000.000000	19086	56262	1.000000	14911	59672	1.000000	9670635	0.002819
182552228	567464998.000000	29491673	10000.000000	19233	55783	1.000000	14989	59396	1.000000	9665793	0.002469
182582729	567377824.000000	29494284	10000.000000	18902	56343	1.000000	15003	59364	1.000000	9660901	0.002471
182571275	567374680.000000	29487236	10000.000000	18875	56445	1.000000	14978	59254	1.000000	9656236	0.002183
182580360	567379824.000000	29495189	10000.000000	19001	56915	1.000000	15004	59739	1.000000	9651380	0.001960
182577982	567386801.000000	29486667	10000.000000	19205	56369	1.000000	15138	58863	1.000000	9646777	0.001783
182584013	567332881.000000	29481217	10000.000000	18908	56302	1.000000	15033	59296	1.000000	9641902	0.001059
182568565	567394605.000000	29483288	10000.000000	18979	56048	1.000000	15080	59272	1.000000	9637118	0.000535
182576204	567420669.000000	29496777	10000.000000	18766	56227	1.000000	14992	59435	1.000000	9632344	0.001295
182569845	567421890.000000	29491848	10000.000000	19063	55835	1.000000	15172	58995	1.000000	9627424	0.001000
182560029	567396348.000000	29488650	10000.000000	19078	55825	1.000000	15088	59531	1.000000	9622591	0.001175
182596414	567322303.000000	29485737	10000.000000	18974	55951	1.000000	14895	59086	1.000000	9617688	0.003386
182553719	567451468.000000	29487224	10000.000000	18964	56375	1.000000	15166	59274	1.000000	9612932	0.003947
182585437	567401086.000000	29494748	10000.000000	18929	56220	1.000000	15038	59128	1.000000	9608043	0.003939
182571038	567343873.000000	29492844	10000.000000	19117	55943	1.000000	15054	59133	1.000000	9603213	0.003352
182577462	567404422.000000	29485435	10000.000000	19042	56245	1.000000	15128	59248	1.000000	9598374	0.003320
182589221	567377866.000000	29491583	10000.000000	19071	56077	1.000000	15040	59081	1.000000	9593613	0.003160
182563904	567446713.000000	29487248	10000.000000	19102	56326	1.000000	15127	59237	1.000000	9588864	0.002336
182587207	567396244.000000	29491344	10000.000000	19126	56008	1.000000	15022	58922	1.000000	9583990	0.001695
182580651	567404717.000000	29484607	10000.000000	19075	56408	1.000000	15074	59057	1.000000	9579239	0.001822
182579796	567337685.000000	29491994	10000.000000	19002	56103	1.000000	15002	59563	1.000000	9574485	0.001979
182562352	567386818.000000	29468803	10000.000000	18837	56449	1.000000	15043	59013	1.000000	9569695	0.001447
182557200	567424015.000000	29487080	10000.000000	18968	56353	1.000000	14890	59116	1.000000	9564955	0.001689
182576880	567349117.000000	29485195	10000.000000	18918	56297	1.000000	15023	59457	1.000000	9560188	0.001629
182592779	567360679.000000	29488562	10000.000000	19004	55950	1.000000	14902	59282	1.000000	9555455	0.001008
182581105	567370975.000000	29487452	10000.000000	19004	56077	1.000000	15091	59272	1.000000	9550688	0.001299
182603236	567349450.000000	29488933	10000.000000	18843	56101	1.000000	15030	59574	1.000000	9545964	0.001072
182581786	567430602.000000	29503481	10000.000000	19141	55752	1.000000	14833	59422	1.000000	9541220	0.000978
182561759	567374513.000000	29490113	10000.000000	19039	56175	1.000000	14972	59408	1.000000	9536362	0.000399
182567632	567389686.000000	29493405	10000.000000	19158	55673	1.000000	15067	59650	1.000000	9531756	0.000444
182569823	567401844.000000	29499106	10000.000000	18981	56103	1.000000	15010	59230	1.000000	9526914	0.000435
182570946	567390017.000000	29493358	10000.000000	18997	56072	1.000000	14975	59586	1.000000	9522086	0.000374
182578749	567363334.000000	29483424	10000.000000	19145	56105	1.000000	15007	59034	1.000000	9517386	0.000142
npatches	nstrain	runtime	dt	init_x	init_y	init_y_blood	init_z	init_S	beta0	beta1	beta2	beta3	mean_beta	B	d	delta	delta_blood	b[0]	mut	m	CTL	c	g	epsilon	k	het	lambda	rho	omega	x_max	patch.dyna	DELTA	A	VA
10000	1	100.000000	0.000100	21900	9499	5000000	0.001000	10000000	12.379961	7.694445	5.674902	14.452151	11	8000000000.000000	0.010000	1.000000	1.000000	800000	0.000050	0.048000	0	0.500000	0.000000	25.000000	6.000000	0.500000	0.000000	0.000000	0.000000	31987	0	10.000000	7.000000	1.000000
sus	inf	inf_blood	z	x[0]	y[0][0]	z[0]	x[1]	y[1][0]	z[1]	S[0]	synchrony
219000000	94990000.000000	5000000	10.000000	21900	9499	0.001000	21900	9499	0.001000	10000000	0.000000
106188805	1561945462.000000	81185019	3940.834452	9229	157307	0.394083	12849	154074	0.394083	9995062	0.000000
133561480	1064201340.000000	55358748	6324.976263	11891	107601	0.632498	15878	103687	0.632498	9989923	0.000000
164074626	718144759.000000	37349552	7771.013291	15009	72860	0.777101	19144	69290	0.777101	9984819	0.000000
182754243	564768473.000000	29366386	8648.068121	16874	57390	0.864807	21214	54034	0.864807	9979779	0.000000
193852550	488023129.000000	25379308	9180.022116	18183	49967	0.918002	21919	46601	0.918002	9974759	0.000000
200539757	446042275.000000	23175122	9502.664490	18712	45804	0.950266	22719	42859	0.950266	9969650	0.000000
204589591	421957444.000000	21938361	9698.354536	19169	43021	0.969835	23158	40111	0.969835	9964674	0.000000
207039162	407828936.000000	21191299	9817.045065	19276	41635	0.981705	23386	38720	0.981705	9959820	0.000000
208507812	399512872.000000	20759464	9889.033609	19588	41267	0.988903	23568	37698	0.988903	9954892	0.000000
209426050	394431837.000000	20500537	9932.696323	19676	40312	0.993270	23634	37388	0.993270	9949779	0.000000
209985083	391392768.000000	20351347	9959.178767	19768	40151	0.995918	23478	37048	0.995918	9944826	0.000000
210339313	389539077.000000	20240879	9975.240980	19860	39844	0.997524	23608	36930	0.997524	9939784	0.000000
210500912	388478065.000000	20194024	9984.983083	19733	39833	0.998498	23724	36269	0.998498	9934834	0.000000
210627173	387752470.000000	20149897	9990.891893	19842	39647	0.999089	23690	36678	0.999089	9929847	0.000000
210702867	387394768.000000	20133356	9994.475723	19702	39933	0.999448	23539	36960	0.999448	9924872	0.000000
210723150	387182307.000000	20132477	9996.649399	19820	39573	0.999665	23583	36768	0.999665	9919848	0.000000
210767622	387011214.000000	20107401	9997.967783	19838	39981	0.999797	23609	36838	0.999797	9914909	0.000000
210794915	386902283.000000	20112441	9998.767413	19813	39546	0.999877	23554	36518	0.999877	9909991	0.000000
210778955	386853296.000000	20102551	9999.252408	19734	39620	0.999925	23752	36445	0.999925	9904873	0.000000
210795412	386810176.000000	20107213	9999.546568	19817	39572	0.999955	23583	36661	0.999955	9899867	0.000000
210824057	386766669.000000	20101557	9999.724983	20044	39285	0.999972	23586	36771	0.999972	9894842	0.000000
210818642	386698064.000000	20104009	9999.833196	19852	39151	0.999983	23631	36690	0.999983	9889849	0.000000
210819253	386766405.000000	20110853	9999.898829	19838	39606	0.999990	23659	36874	0.999990	9885013	0.000000
210835822	386744029.000000	20100334	9999.938638	20061	39807	0.999994	23681	36630	0.999994	9880166	0.000000
210822183	386748009.000000	20095587	9999.962782	19791	40045	0.999996	23595	36669	0.999996	9875116	0.000000
210810035	386734065.000000	20104264	9999.977427	19926	39568	0.999998	23786	36284	0.999998	9870254	0.000000
210842321	386702418.000000	20093250	9999.986309	19846	39508	0.999999	23619	36694	0.999999	9865359	0.000000
210829770	386730231.000000	20095788	9999.991696	19756	39932	0.999999	23561	36462	0.999999	9860510	0.000000
210827741	386797861.000000	20100901	9999.994963	19774	39585	0.999999	23588	36611	0.999999	9855547	0.000000
210807234	386802415.000000	20104308	9999.996945	19890	39632	1.000000	23680	36474	1.000000	9850780	0.000000
210818082	386809466.000000	20106817	9999.998147	19876	39605	1.000000	23584	36795	1.000000	9845832	0.000000
210798223	386767524.000000	20098986	9999.998876	19907	39577	1.000000	23548	36863	1.000000	9840824	0.000000
210831999	386774744.000000	20095815	9999.999318	19908	39642	1.000000	23657	36725	1.000000	9835818	0.000000
210814393	386723842.000000	20100211	9999.999587	19868	39706	1.000000	23430	36750	1.000000	9830830	0.000000
210815952	386748509.000000	20111324	9999.999749	19788	39788	1.000000	23455	36783	1.000000	9826008	0.000000
210818302	386762987.000000	20097786	9999.999848	19738	39852	1.000000	23703	36537	1.000000	9820927	0.000000
210818635	386766042.000000	20098231	9999.999908	19660	40014	1.000000	23670	36933	1.000000	9816108	0.000000
210829570	386738518.000000	20099850	9999.999944	19634	39777	1.000000	23634	36816	1.000000	9811186	0.000000
210817518	386754577.000000	20094914	9999.999966	19743	39918	1.000000	23518	36560	1.000000	9806258	0.000000
210816442	386792601.000000	20104656	9999.999979	20018	39730	1.000000	23742	36627	1.000000	9801344	-1.#IND00
210804100	386772300.000000	20093258	9999.999988	19760	39638	1.000000	23578	36763	1.000000	9796389	-0.016000
210822906	386746406.000000	20104064	9999.999992	19902	39547	1.000000	23627	36682	1.000000	9791461	0.003858
210828990	386729363.000000	20102509	9999.999995	19675	39690	1.000000	23634	36751	1.000000	9786568	0.011582
210845453	386729099.000000	20099969	9999.999997	19901	39627	1.000000	23766	36782	1.000000	9781744	0.007983
210821772	386751630.000000	20101900	9999.999998	19853	39851	1.000000	23463	36845	1.000000	9776833	0.004962
210812534	386726849.000000	20102687	9999.999999	19783	39330	1.000000	23659	36557	1.000000	9771915	-0.002392
210818595	386765881.000000	20104770	9999.999999	19829	39641	1.000000	23727	36546	1.000000	9767026	-0.001685
210837866	386759597.000000	20101629	10000.000000	19808	39874	1.000000	23558	36729	1.000000	9762067	-0.001172
210834249	386727994.000000	20099070	10000.000000	19779	39726	1.000000	23262	36740	1.000000	9757194	-0.001039
210824031	386746315.000000	20100112	10000.000000	19781	39831	1.000000	23647	36650	1.000000	9752485	-0.001826
210827566	386721537.000000	20107386	10000.000000	20000	39420	1.000000	23740	36836	1.000000	9747583	-0.000839
210824931	386758473.000000	20098712	10000.000000	19823	39571	1.000000	23908	36445	1.000000	9742731	-0.001294
210801466	386745116.000000	20095018	10000.000000	19965	39488	1.000000	23875	36533	1.000000	9737867	0.001194
210826487	386800754.000000	20094493	10000.000000	19767	39554	1.000000	23591	36449	1.000000	9733075	0.000257
210820912	386738566.000000	20108077	10000.000000	19787	39323	1.000000	23623	37040	1.000000	9728401	0.000471
210843631	386687910.000000	20099727	10000.000000	19915	39675	1.000000	23607	36277	1.000000	9723437	0.001241
210807235	386724129.000000	20104004	10000.000000	19989	39561	1.000000	23605	36659	1.000000	9718552	-0.000075
210807016	386798779.000000	20108685	10000.000000	19888	39574	1.000000	23473	36771	1.000000	9713620	0.001974
210799522	386815416.000000	20108558	10000.000000	19771	39791	1.000000	23474	36779	1.000000	9708643	0.001923
210814522	386791840.000000	20106359	10000.000000	20040	39452	1.000000	23717	36781	1.000000	9703695	0.001838
210821825	386753778.000000	20104930	10000.000000	19809	39951	1.000000	23721	36516	1.000000	9698814	0.001515
210825419	386732047.000000	20095875	10000.000000	19887	39399	1.000000	23773	36665	1.000000	9693875	0.000660
210834185	386705669.000000	20105906	10000.000000	19832	39123	1.000000	23731	36592	1.000000	9689067	-0.002661
210824805	386683427.000000	20096498	10000.000000	19755	39742	1.000000	23815	36597	1.000000	9684209	-0.002108
210812776	386766332.000000	20097097	10000.000000	19797	39943	1.000000	23720	36583	1.000000	9679377	-0.001657
210811194	386733205.000000	20094111	10000.000000	19723	39475	1.000000	23640	36479	1.000000	9674530	-0.002269
210838456	386745663.000000	20102169	10000.000000	19739	39552	1.000000	23772	36649	1.000000	9669711	-0.002289
210839337	386752503.000000	20100468	10000.000000	19937	39554	1.000000	23592	36556	1.000000	9664782	-0.002689
210817613	386734950.000000	20099718	10000.000000	19557	39857	1.000000	23753	36443	1.000000	9659902	-0.003064
210814109	386712457.000000	20104600	10000.000000	19705	39962	1.000000	23699	36547	1.000000	9655014	-0.001651
210811450	386763097.000000	20098111	10000.000000	19830	39947	1.000000	23626	36747	1.000000	9650173	-0.001196
210823432	386771265.000000	20105545	10000.000000	19803	39697	1.000000	23650	36733	1.000000	9645262	-0.001228
210831613	386700645.000000	20094618	10000.000000	19869	39688	1.000000	23804	36470	1.000000	9640359	-0.000446
210799434	386776345.000000	20096611	10000.000000	19773	39888	1.000000	23685	36576	1.000000	9635487	-0.000507
210806533	386755020.000000	20100168	10000.000000	19666	39786	1.000000	23619	36943	1.000000	9630768	-0.001500
210815637	386804651.000000	20107789	10000.000000	19683	39700	1.000000	23760	36699	1.000000	9625892	-0.001390
210811199	386827979.000000	20100236	10000.000000	19818	39560	1.000000	23678	37004	1.000000	9621222	-0.001961
210805079	386811801.000000	20096846	10000.000000	19745	39730	1.000000	23541	36672	1.000000	9616494	-0.001697
210825286	386744894.000000	20104413	10000.000000	19915	39588	1.000000	23712	36597	1.000000	9611648	-0.001587
210817870	386723354.000000	20103975	10000.000000	19789	39405	1.000000	23650	36893	1.000000	9606842	-0.001416
210821650	386784331.000000	20099916	10000.000000	19785	39892	1.000000	23623	36496	1.000000	9601932	-0.001419
210848888	386715102.000000	20102670	10000.000000	19987	39669	1.000000	23767	36969	1.000000	9597159	-0.001421
210815757	386786029.000000	20103644	10000.000000	19909	39800	1.000000	23778	36071	1.000000	9592343	-0.001399
210818639	386780372.000000	20098988	10000.000000	19777	39672	1.000000	23720	36542	1.000000	9587584	-0.001303
210816493	386805226.000000	20104378	10000.000000	19825	39605	1.000000	23445	36677	1.000000	9582712	-0.001112
210816754	386749868.000000	20095715	10000.000000	19789	39749	1.000000	23554	36557	1.000000	9577982	-0.001357
210810812	386798451.000000	20099423	10000.000000	20007	39389	1.000000	23550	36540	1.000000	9573241	-0.001484
210806595	386765509.000000	20107126	10000.000000	19684	39620	1.000000	23820	36572	1.000000	9568456	-0.001424
210820355	386785325.000000	20106870	10000.000000	19959	39444	1.000000	23753	36756	1.000000	9563641	-0.001726
210814547	386754315.000000	20100245	10000.000000	19761	39718	1.000000	23682	36486	1.000000	9558906	-0.001610
210829724	386743096.000000	20107883	10000.000000	19741	39814	1.000000	23404	36598	1.000000	9554189	-0.002373
210820338	386767289.000000	20102177	10000.000000	19569	40094	1.000000	23599	36754	1.000000	9549408	-0.002846
210804396	386783335.000000	20104796	10000.000000	20077	39385	1.000000	23623	36398	1.000000	9544724	-0.003259
210801732	386796901.000000	20108209	10000.000000	19763	39700	1.000000	23474	36675	1.000000	9539878	-0.002901
210825804	386756733.000000	20096663	10000.000000	19880	39496	1.000000	23579	36520	1.000000	9535041	-0.002748
210836421	386736000.000000	20111180	10000.000000	19765	39650	1.000000	23589	36663	1.000000	9530261	-0.002388
210817137	386720758.000000	20093414	10000.000000	19837	39515	1.000000	23907	36468	1.000000	9525462	-0.001772
210813507	386778050.000000	20097506	10000.000000	19803	39715	1.000000	23495	36700	1.000000	9520641	-0.001677
210836015	386742422.000000	20097409	10000.000000	19847	39671	1.000000	23829	36699	1.000000	9515781	-0.001729
npatches	nstrain	runtime	dt	init_x	init_y	init_y_blood	init_z	init_S	beta0	beta1	beta2	beta3	mean_beta	B	d	delta	delta_blood	b[0]	mut	m	CTL	c	g	epsilon	k	het	lambda	rho	omega	x_max	patch.dyna	DELTA	A	VA
10000	1	100.000000	0.000100	21900	9499	5000000	0.001000	10000000	14.649177	12.944708	6.819583	13.881420	11	8000000000.000000	0.010000	1.000000	1.000000	800000	0.000050	0.048000	0	0.500000	0.000000	25.000000	7.000000	0.500000	0.000000	0.000000	0.000000	31987	0	10.000000	7.000000	1.000000
sus	inf	inf_blood	z	x[0]	y[0][0]	z[0]	x[1]	y[1][0]	z[1]	S[0]	synchrony
219000000	94990000.000000	5000000	10.000000	21900	9499	0.001000	21900	9499	0.001000	10000000	0.000000
113049601	1408024008.000000	73200972	3940.834452	8833	142396	0.394083	9870	141598	0.394083	9994949	0.000000
149329330	861505786.000000	44826323	6324.976263	12117	88246	0.632498	13081	87920	0.632498	9989866	0.000000
184256272	549778905.000000	28600931	7771.013291	15689	56918	0.777101	16524	56626	0.777101	9984795	0.000000
205254858	414808830.000000	21564637	8648.068121	17751	43697	0.864807	18957	42549	0.864807	9979739	0.000000
217783577	347034662.000000	18045883	9180.022116	19321	36404	0.918002	20152	36074	0.918002	9974656	0.000000
225387815	309770275.000000	16107970	9502.664490	19924	33007	0.950266	21158	31906	0.950266	9969634	0.000000
230014958	288363766.000000	14984771	9698.354536	20491	30862	0.969835	21696	29824	0.969835	9964556	0.000000
232837275	275720449.000000	14334790	9817.045065	20846	29020	0.981705	21790	28402	0.981705	9959578	0.000000
234545012	268176280.000000	13940544	9889.033609	20884	28690	0.988903	21989	28058	0.988903	9954539	0.000000
235614389	263625298.000000	13696761	9932.696323	21255	28453	0.993270	22222	27411	0.993270	9949514	0.000000
236246447	260878009.000000	13557674	9959.178767	21184	27958	0.995918	22214	27020	0.995918	9944618	0.000000
236642930	259256242.000000	13470080	9975.240980	21444	27807	0.997524	22266	27165	0.997524	9939677	0.000000
236879230	258201057.000000	13420408	9984.983083	21086	27716	0.998498	22061	27232	0.998498	9934484	0.000000
237009696	257652551.000000	13391196	9990.891893	21289	27635	0.999089	22376	26818	0.999089	9929633	0.000000
237143114	257166328.000000	13376372	9994.475723	21146	27749	0.999448	22317	26421	0.999448	9924696	0.000000
237145400	257046615.000000	13358563	9996.649399	21106	28032	0.999665	22416	26651	0.999665	9919616	0.000000
237204080	256857728.000000	13354508	9997.967783	21237	27360	0.999797	22313	26897	0.999797	9914657	0.000000
237202489	256836582.000000	13343375	9998.767413	21340	27742	0.999877	22413	26458	0.999877	9909647	0.000000
237230898	256721173.000000	13344077	9999.252408	21245	27715	0.999925	22148	26842	0.999925	9904633	0.000000
237210959	256713659.000000	13337680	9999.546568	21194	27354	0.999955	22447	26947	0.999955	9899571	0.000000
237227430	256751305.000000	13343187	9999.724983	21406	27527	0.999972	22306	26565	0.999972	9894747	0.000000
237222369	256709818.000000	13341054	9999.833196	21254	27647	0.999983	22251	26767	0.999983	9889854	0.000000
237227985	256670430.000000	13348484	9999.898829	21302	27370	0.999990	22085	27233	0.999990	9884837	0.000000
237228924	256686107.000000	13345669	9999.938638	21157	27664	0.999994	22272	26708	0.999994	9879967	0.000000
237248031	256618852.000000	13334748	9999.962782	21227	27536	0.999996	22164	26682	0.999996	9875086	0.000000
237227850	256652489.000000	13345516	9999.977427	21142	27504	0.999998	22328	26743	0.999998	9870128	0.000000
237230117	256639266.000000	13341678	9999.986309	21491	27471	0.999999	22442	26632	0.999999	9865228	0.000000
237255603	256679690.000000	13344600	9999.991696	21281	27375	0.999999	22292	26521	0.999999	9860287	0.000000
237222763	256693526.000000	13336069	9999.994963	21144	27485	0.999999	22252	26756	0.999999	9855404	0.000000
237235409	256655962.000000	13340293	9999.996945	21265	27676	1.000000	22321	26685	1.000000	9850423	0.000000
237233951	256705976.000000	13342381	9999.998147	21272	27471	1.000000	22407	26658	1.000000	9845449	0.000000
237244886	256702909.000000	13341351	9999.998876	21598	27139	1.000000	22324	26698	1.000000	9840556	0.000000
237227231	256706467.000000	13340131	9999.999318	21367	27361	1.000000	22049	26966	1.000000	9835833	0.000000
237260048	256578987.000000	13337960	9999.999587	21324	27367	1.000000	22373	26540	1.000000	9830828	0.000000
237254968	256638771.000000	13339010	9999.999749	21193	27748	1.000000	22251	27246	1.000000	9825849	0.000000
237255497	256704113.000000	13346455	9999.999848	21341	27029	1.000000	22213	26818	1.000000	9820945	0.000000
237241700	256635221.000000	13342880	9999.999908	20985	27532	1.000000	22271	26684	1.000000	9815894	0.000000
237238967	256729669.000000	13343332	9999.999944	21386	27490	1.000000	22533	26559	1.000000	9810979	0.000000
237217521	256710965.000000	13345979	9999.999966	21347	27213	1.000000	22327	26774	1.000000	9806018	0.000000
237222277	256645732.000000	13336645	9999.999979	21167	27203	1.000000	22265	26673	1.000000	9801129	-1.#IND00
237233988	256662929.000000	13342479	9999.999988	21194	27831	1.000000	22348	27048	1.000000	9796164	-0.012800
237232111	256674652.000000	13346094	9999.999992	21387	27399	1.000000	22347	26573	1.000000	9791179	-0.004806
237220487	256693975.000000	13336728	9999.999995	21120	27702	1.000000	22199	27033	1.000000	9786331	0.000326
237201159	256683384.000000	13335442	9999.999997	21155	27417	1.000000	22216	26693	1.000000	9781377	0.001693
237245721	256673192.000000	13340310	9999.999998	21289	27572	1.000000	22289	27107	1.000000	9776557	-0.000792
237245193	256621993.000000	13341296	9999.999999	21246	27830	1.000000	22149	26796	1.000000	9771663	0.004794
237235945	256642986.000000	13339481	9999.999999	21262	27587	1.000000	22365	26764	1.000000	9766759	0.008036
237228288	256648813.000000	13345745	10000.000000	21076	27925	1.000000	22352	26679	1.000000	9761939	0.005717
237228686	256642568.000000	13338662	10000.000000	21464	27479	1.000000	22460	26767	1.000000	9757110	0.002202
237243110	256660388.000000	13339738	10000.000000	21413	27579	1.000000	22305	26516	1.000000	9752402	0.002561
237224440	256648384.000000	13339220	10000.000000	21365	27287	1.000000	22323	26639	1.000000	9747470	0.001699
237267489	256626256.000000	13341302	10000.000000	21142	27890	1.000000	22336	26626	1.000000	9742636	-0.000546
237230926	256670083.000000	13343155	10000.000000	21308	27675	1.000000	22440	26702	1.000000	9737785	-0.002063
237247221	256655569.000000	13341116	10000.000000	21343	27510	1.000000	22302	26537	1.000000	9732945	-0.001330
237228014	256708074.000000	13342077	10000.000000	21430	27583	1.000000	22402	26630	1.000000	9728086	-0.000673
237239813	256637479.000000	13338019	10000.000000	20997	27682	1.000000	22443	26682	1.000000	9723266	0.001193
237248822	256657896.000000	13337453	10000.000000	21346	27530	1.000000	22474	26568	1.000000	9718368	0.000972
237240803	256678671.000000	13338854	10000.000000	21181	27864	1.000000	22512	26520	1.000000	9713447	0.000917
237238490	256665711.000000	13338266	10000.000000	21383	27383	1.000000	22340	26635	1.000000	9708767	0.001369
237235472	256690536.000000	13336463	10000.000000	21159	27364	1.000000	22401	26761	1.000000	9703881	0.000948
237235954	256702895.000000	13336002	10000.000000	21313	27330	1.000000	22216	26868	1.000000	9698934	-0.000166
237233609	256679279.000000	13335409	10000.000000	21438	27539	1.000000	22309	26672	1.000000	9694059	-0.000487
237233219	256684187.000000	13340313	10000.000000	21152	27625	1.000000	22340	26998	1.000000	9689150	-0.000666
237265481	256625423.000000	13342101	10000.000000	21234	27472	1.000000	22272	26767	1.000000	9684320	-0.001058
237251009	256663465.000000	13335482	10000.000000	21071	28013	1.000000	22389	26514	1.000000	9679486	-0.000760
237227160	256659250.000000	13336069	10000.000000	21145	27302	1.000000	22298	26848	1.000000	9674579	-0.000656
237229051	256652143.000000	13338725	10000.000000	21278	27495	1.000000	22179	26832	1.000000	9669873	-0.003158
237253609	256644825.000000	13338579	10000.000000	21478	27175	1.000000	22531	26532	1.000000	9664996	-0.003240
237261401	256616213.000000	13339379	10000.000000	21293	27390	1.000000	22183	26597	1.000000	9660121	-0.003142
237238446	256655746.000000	13344048	10000.000000	21214	27314	1.000000	22256	26964	1.000000	9655316	-0.004622
237238059	256687717.000000	13340914	10000.000000	21338	27191	1.000000	22257	26517	1.000000	9650480	-0.004654
237232960	256643435.000000	13343094	10000.000000	21393	27482	1.000000	22408	26657	1.000000	9645712	-0.004564
237237813	256668655.000000	13342849	10000.000000	21149	27860	1.000000	22322	26557	1.000000	9640898	-0.002992
237247084	256662577.000000	13339572	10000.000000	21286	27430	1.000000	22372	26355	1.000000	9636020	-0.002604
237227494	256680148.000000	13347300	10000.000000	21375	27715	1.000000	22350	26724	1.000000	9631321	-0.002885
237240464	256656070.000000	13338528	10000.000000	21143	27686	1.000000	22325	26742	1.000000	9626560	-0.002812
237242082	256657779.000000	13336143	10000.000000	21275	27575	1.000000	22369	26706	1.000000	9621769	-0.002979
237246778	256628198.000000	13338229	10000.000000	21134	27664	1.000000	22446	26537	1.000000	9616821	-0.002870
237234088	256662187.000000	13342078	10000.000000	21283	27469	1.000000	22299	26976	1.000000	9611947	-0.003087
237215257	256713361.000000	13345686	10000.000000	21183	27704	1.000000	22196	26807	1.000000	9607214	-0.004035
237251134	256660225.000000	13341480	10000.000000	21277	27549	1.000000	22401	26551	1.000000	9602335	-0.004364
237241275	256648695.000000	13344829	10000.000000	21293	27294	1.000000	22563	26675	1.000000	9597458	-0.004398
237230550	256681201.000000	13336172	10000.000000	21152	27678	1.000000	22497	26375	1.000000	9592551	-0.004185
237243936	256704828.000000	13341438	10000.000000	21093	27811	1.000000	22452	26934	1.000000	9587780	-0.003443
237232873	256702109.000000	13343798	10000.000000	21081	27667	1.000000	22323	26793	1.000000	9582945	-0.003323
237248385	256647866.000000	13339912	10000.000000	21461	27388	1.000000	22379	26716	1.000000	9578115	-0.003116
237251361	256675042.000000	13336941	10000.000000	21309	27497	1.000000	22247	26788	1.000000	9573346	-0.002871
237215123	256738901.000000	13342793	10000.000000	21152	27558	1.000000	22412	26540	1.000000	9568580	-0.002697
237248873	256649010.000000	13337761	10000.000000	21276	27488	1.000000	22487	26572	1.000000	9563793	-0.002568
237244405	256697835.000000	13339159	10000.000000	21349	27635	1.000000	22321	26938	1.000000	9558986	-0.002491
237219720	256682422.000000	13335773	10000.000000	21183	27480	1.000000	22403	26511	1.000000	9554224	-0.002488
237231265	256674915.000000	13338536	10000.000000	21380	27338	1.000000	22251	26841	1.000000	9549487	-0.002431
237233484	256654094.000000	13340426	10000.000000	21414	27550	1.000000	22457	26676	1.000000	9544819	-0.002528
237244372	256663104.000000	13341284	10000.000000	21195	27615	1.000000	22309	26477	1.000000	9539999	-0.003074
237250292	256674855.000000	13340803	10000.000000	21391	27514	1.000000	22397	26374	1.000000	9535235	-0.002905
237241196	256648017.000000	13340481	10000.000000	21338	27409	1.000000	22371	26779	1.000000	9530356	-0.002308
237253406	256664288.000000	13337688	10000.000000	21103	27514	1.000000	22472	26660	1.000000	9525679	-0.002130
237245284	256683662.000000	13344700	10000.000000	21021	27929	1.000000	22100	26758	1.000000	9520862	-0.002129
237227858	256700897.000000	13334392	10000.000000	21290	27486	1.000000	22443	26537	1.000000	9516196	-0.001427
npatches	nstrain	runtime	dt	init_x	init_y	init_y_blood	init_z	init_S	beta0	beta1	beta2	beta3	mean_beta	B	d	delta	delta_blood	b[0]	mut	m	CTL	c	g	epsilon	k	het	lambda	rho	omega	x_max	patch.dyna	DELTA	A	VA
10000	1	100.000000	0.000100	21900	9499	5000000	0.001000	10000000	10.988635	12.490577	8.376094	14.469610	11	8000000000.000000	0.010000	1.000000	1.000000	800000	0.000050	0.048000	0	0.500000	0.000000	25.000000	8.000000	0.500000	0.000000	0.000000	0.000000	31987	0	10.000000	7.000000	1.000000
sus	inf	inf_blood	z	x[0]	y[0][0]	z[0]	x[1]	y[1][0]	z[1]	S[0]	synchrony
219000000	94990000.000000	5000000	10.000000	21900	9499	0.001000	21900	9499	0.001000	10000000	0.000000
120568215	1267310474.000000	65892364	3940.834452	11639	126965	0.394083	10620	127967	0.394083	9995068	0.000000
165377642	699202546.000000	36390250	6324.976263	16329	70030	0.632498	14998	70989	0.632498	9990098	0.000000
204267251	418626480.000000	21764369	7771.013291	20096	41951	0.777101	19333	42741	0.777101	9985157	0.000000
227369470	298819388.000000	15539146	8648.068121	22740	29943	0.864807	21534	30881	0.864807	9980124	0.000000
241252209	238485624.000000	12400564	9180.022116	23943	23900	0.918002	23018	24692	0.918002	9975085	0.000000
249701769	205062169.000000	10662639	9502.664490	24788	20602	0.950266	24045	21143	0.950266	9970164	0.000000
254924023	185596807.000000	9645449	9698.354536	25496	18639	0.969835	24784	19034	0.969835	9965239	0.000000
258174204	174055192.000000	9046007	9817.045065	26008	17508	0.981705	24885	17906	0.981705	9960284	0.000000
260156674	167138440.000000	8683243	9889.033609	26216	16771	0.988903	25096	17434	0.988903	9955251	0.000000
261339029	162972434.000000	8466443	9932.696323	26002	16234	0.993270	25458	16842	0.993270	9950268	0.000000
262104434	160364792.000000	8333540	9959.178767	26310	16149	0.995918	25261	16702	0.995918	9945201	0.000000
262585439	158748335.000000	8246463	9975.240980	26295	15997	0.997524	25345	16404	0.997524	9940295	0.000000
262851316	157821693.000000	8204929	9984.983083	26186	15953	0.998498	25383	16156	0.998498	9935317	0.000000
263020616	157253974.000000	8177038	9990.891893	26230	15616	0.999089	25524	16169	0.999089	9930438	0.000000
263118045	156890023.000000	8156144	9994.475723	26465	15753	0.999448	25451	16202	0.999448	9925546	0.000000
263189857	156707291.000000	8141436	9996.649399	26520	15589	0.999665	25602	16329	0.999665	9920629	0.000000
263179866	156584466.000000	8135977	9997.967783	26350	15403	0.999797	25623	16169	0.999797	9915617	0.000000
263243656	156492486.000000	8136097	9998.767413	26292	15473	0.999877	25721	16355	0.999877	9910603	0.000000
263253925	156472140.000000	8131354	9999.252408	26373	15684	0.999925	25618	16269	0.999925	9905711	0.000000
263275460	156397863.000000	8125123	9999.546568	26440	15636	0.999955	25498	16284	0.999955	9900675	0.000000
263285531	156349247.000000	8128203	9999.724983	26287	15409	0.999972	25578	16272	0.999972	9895607	0.000000
263288579	156331291.000000	8122771	9999.833196	26265	15496	0.999983	25617	16249	0.999983	9890701	0.000000
263256697	156417080.000000	8131417	9999.898829	26309	15845	0.999990	25290	16320	0.999990	9885678	0.000000
263263669	156415422.000000	8129589	9999.938638	26398	15741	0.999994	25496	16198	0.999994	9880722	0.000000
263257463	156427618.000000	8126333	9999.962782	26546	15621	0.999996	25467	16389	0.999996	9875820	0.000000
263261674	156419987.000000	8130637	9999.977427	26514	15750	0.999998	25605	16373	0.999998	9870841	0.000000
263271756	156371107.000000	8126481	9999.986309	26278	15605	0.999999	25543	15937	0.999999	9865910	0.000000
263288762	156337991.000000	8125922	9999.991696	26055	15484	0.999999	25571	16172	0.999999	9861023	0.000000
263262429	156388323.000000	8126437	9999.994963	26277	15553	0.999999	25235	16639	0.999999	9856044	0.000000
263281481	156393609.000000	8130739	9999.996945	26170	15771	1.000000	25486	16209	1.000000	9851085	0.000000
263259097	156372950.000000	8127153	9999.998147	26337	15604	1.000000	25265	16437	1.000000	9846181	0.000000
263268681	156373377.000000	8133616	9999.998876	26424	15679	1.000000	25592	16286	1.000000	9841320	0.000000
263269512	156381134.000000	8125679	9999.999318	26326	15814	1.000000	25608	16043	1.000000	9836364	0.000000
263243210	156440139.000000	8137422	9999.999587	26206	15575	1.000000	25550	16158	1.000000	9831448	0.000000
263260213	156368377.000000	8126098	9999.999749	26293	15696	1.000000	25606	16378	1.000000	9826432	0.000000
263277320	156397084.000000	8130698	9999.999848	26219	15579	1.000000	25464	16461	1.000000	9821484	0.000000
263276584	156375399.000000	8122353	9999.999908	26335	15516	1.000000	25577	16283	1.000000	9816463	0.000000
263284645	156330284.000000	8130344	9999.999944	26399	15373	1.000000	25534	16508	1.000000	9811502	0.000000
263243847	156432982.000000	8133418	9999.999966	26502	15408	1.000000	25632	16173	1.000000	9806553	0.000000
263265175	156376992.000000	8131928	9999.999979	26473	15583	1.000000	25548	16215	1.000000	9801611	-1.#IND00
263294708	156329729.000000	8128015	9999.999988	26529	15548	1.000000	25470	16317	1.000000	9796684	0.057600
263279534	156390985.000000	8126898	9999.999992	26524	15570	1.000000	25657	16256	1.000000	9791796	0.037608
263297621	156352953.000000	8126541	9999.999995	26413	15585	1.000000	25528	16156	1.000000	9786856	0.019918
263273476	156352713.000000	8127690	9999.999997	26311	15531	1.000000	25370	16306	1.000000	9782027	0.013586
263255169	156378030.000000	8139053	9999.999998	26260	15594	1.000000	25595	16206	1.000000	9777094	0.011585
263256182	156406519.000000	8129397	9999.999999	26186	15729	1.000000	25524	16183	1.000000	9772234	0.004891
263280915	156359719.000000	8127955	9999.999999	26270	15805	1.000000	25569	15935	1.000000	9767318	0.005300
263278932	156351903.000000	8124914	10000.000000	26232	15879	1.000000	25754	16148	1.000000	9762404	0.005802
263263446	156384343.000000	8130738	10000.000000	26217	15427	1.000000	25553	16149	1.000000	9757571	-0.002059
263250252	156417474.000000	8128217	10000.000000	26471	15781	1.000000	25257	16264	1.000000	9752773	-0.000709
263288605	156374811.000000	8128274	10000.000000	26151	15912	1.000000	25503	16353	1.000000	9747898	-0.000442
263266441	156364563.000000	8128495	10000.000000	25995	15606	1.000000	25382	16098	1.000000	9743093	-0.002090
263298094	156365216.000000	8123337	10000.000000	26239	15557	1.000000	25456	16108	1.000000	9738246	-0.002812
263264907	156411861.000000	8130688	10000.000000	26303	15577	1.000000	25552	16030	1.000000	9733309	-0.001143
263268410	156360855.000000	8133922	10000.000000	26210	15916	1.000000	25444	16353	1.000000	9728454	0.000222
263288945	156359649.000000	8129124	10000.000000	26316	15616	1.000000	25339	16254	1.000000	9723588	0.000584
263278902	156387072.000000	8127877	10000.000000	26292	15745	1.000000	25525	16295	1.000000	9718724	-0.001146
263279546	156355098.000000	8127757	10000.000000	26407	15863	1.000000	25472	16252	1.000000	9713832	-0.001387
263276084	156375786.000000	8127313	10000.000000	26346	15577	1.000000	25660	16163	1.000000	9709027	-0.000891
263258263	156371298.000000	8127894	10000.000000	26205	15531	1.000000	25489	16381	1.000000	9704042	0.000360
263282826	156354593.000000	8125680	10000.000000	26340	15542	1.000000	25530	16237	1.000000	9699292	-0.000070
263264216	156379753.000000	8127575	10000.000000	26464	15669	1.000000	25554	16384	1.000000	9694442	-0.000332
263252031	156413213.000000	8128730	10000.000000	26399	15551	1.000000	25676	16165	1.000000	9689598	-0.000199
263257316	156375438.000000	8130236	10000.000000	26151	15746	1.000000	25526	16188	1.000000	9684784	0.001837
263269581	156390759.000000	8126142	10000.000000	26328	15606	1.000000	25415	16349	1.000000	9679864	0.001480
263264823	156394074.000000	8130140	10000.000000	26300	15622	1.000000	25389	16390	1.000000	9675021	0.000904
263272397	156396299.000000	8134599	10000.000000	26370	15741	1.000000	25485	16200	1.000000	9670106	0.000841
263273409	156382197.000000	8131061	10000.000000	26502	15537	1.000000	25499	16408	1.000000	9665256	-0.000164
263273589	156371179.000000	8130068	10000.000000	26183	15900	1.000000	25615	16337	1.000000	9660261	0.000121
263268456	156416729.000000	8133352	10000.000000	26395	15638	1.000000	25465	16152	1.000000	9655374	0.000335
263262513	156427991.000000	8119065	10000.000000	26248	15690	1.000000	25675	16069	1.000000	9650541	-0.000401
263285178	156382009.000000	8126850	10000.000000	26229	15601	1.000000	25451	16404	1.000000	9645842	-0.000387
263279763	156365883.000000	8127089	10000.000000	26464	15593	1.000000	25426	15998	1.000000	9641039	-0.000410
263285112	156343688.000000	8129618	10000.000000	26371	15638	1.000000	25604	16200	1.000000	9636135	-0.000495
263306459	156330656.000000	8126553	10000.000000	26224	15651	1.000000	25490	16290	1.000000	9631407	-0.000584
263274273	156404865.000000	8130825	10000.000000	26374	15423	1.000000	25455	16114	1.000000	9626651	-0.000901
263280790	156386905.000000	8128981	10000.000000	26279	15377	1.000000	25590	16124	1.000000	9621771	-0.000126
263262025	156353925.000000	8126252	10000.000000	26587	15584	1.000000	25520	16343	1.000000	9617049	0.002360
263286152	156336256.000000	8125210	10000.000000	26228	15702	1.000000	25556	16109	1.000000	9612274	0.001744
263260823	156395761.000000	8129448	10000.000000	26448	15433	1.000000	25343	16364	1.000000	9607491	0.001630
263269316	156410646.000000	8123901	10000.000000	26279	15705	1.000000	25492	16294	1.000000	9602607	0.001337
263281802	156341928.000000	8127118	10000.000000	26435	15371	1.000000	25564	16294	1.000000	9597748	0.000137
263283851	156379078.000000	8130805	10000.000000	26478	15399	1.000000	25520	16058	1.000000	9592929	0.001073
263274575	156369899.000000	8126775	10000.000000	26504	15602	1.000000	25585	16465	1.000000	9588120	0.000769
263286398	156354606.000000	8126830	10000.000000	26399	15626	1.000000	25716	16160	1.000000	9583402	0.000830
263290390	156359464.000000	8124560	10000.000000	26293	15873	1.000000	25459	16113	1.000000	9578646	-0.000127
263275747	156374936.000000	8125273	10000.000000	26456	15635	1.000000	25419	16148	1.000000	9573814	-0.000180
263282228	156380528.000000	8125655	10000.000000	26192	15733	1.000000	25542	16132	1.000000	9568943	0.000110
263284444	156392961.000000	8130598	10000.000000	26415	15455	1.000000	25613	16233	1.000000	9564094	0.000136
263266414	156389816.000000	8128551	10000.000000	26469	15765	1.000000	25587	16146	1.000000	9559319	-0.000451
263266649	156391134.000000	8129615	10000.000000	26512	15686	1.000000	25451	16164	1.000000	9554489	0.000217
263272266	156336172.000000	8128306	10000.000000	26252	15788	1.000000	25562	16067	1.000000	9549697	0.000175
263284364	156367980.000000	8126037	10000.000000	26154	15541	1.000000	25290	16386	1.000000	9544822	-0.000775
263289348	156387605.000000	8130938	10000.000000	26376	15565	1.000000	25684	15979	1.000000	9540062	-0.000851
263274142	156370656.000000	8124612	10000.000000	26195	15739	1.000000	25437	16062	1.000000	9535261	-0.000637
263286083	156341668.000000	8128562	10000.000000	26294	15526	1.000000	25588	15932	1.000000	9530412	-0.000372
263269461	156383664.000000	8124713	10000.000000	26391	15637	1.000000	25519	15922	1.000000	9525519	-0.000569
263300353	156336031.000000	8124056	10000.000000	26401	15668	1.000000	25564	15960	1.000000	9520793	0.000412
263280834	156383169.000000	8125768	10000.000000	26194	15584	1.000000	25377	16664	1.000000	9516058	0.000488
npatches	nstrain	runtime	dt	init_x	init_y	init_y_blood	init_z	init_S	beta0	beta1	beta2	beta3	mean_beta	B	d	delta	delta_blood	b[0]	mut	m	CTL	c	g	epsilon	k	het	lambda	rho	omega	x_max	patch.dyna	DELTA	A	VA
10000	1	100.000000	0.000100	21900	9499	5000000	0.001000	10000000	6.892367	6.699923	14.206415	5.637175	11	8000000000.000000	0.010000	1.000000	1.000000	800000	0.000050	0.048000	0	0.500000	0.000000	25.000000	9.000000	0.500000	0.000000	0.000000	0.000000	31987	0	10.000000	7.000000	1.000000
sus	inf	inf_blood	z	x[0]	y[0][0]	z[0]	x[1]	y[1][0]	z[1]	S[0]	synchrony
219000000	94990000.000000	5000000	10.000000	21900	9499	0.001000	21900	9499	0.001000	10000000	0.000000
128522551	1139532555.000000	59286179	3940.834452	16198	111664	0.394083	16564	110819	0.394083	9995067	0.000000
181495258	567444135.000000	29535140	6324.976263	21667	53721	0.632498	22014	53836	0.632498	9989962	0.000000
223828972	314641582.000000	16373105	7771.013291	25476	28857	0.777101	25650	28864	0.777101	9984936	0.000000
248677696	207985186.000000	10817890	8648.068121	27640	18578	0.864807	27634	18809	0.864807	9979820	0.000000
263655785	154126292.000000	8015517	9180.022116	28370	13792	0.918002	28766	13566	0.918002	9974916	0.000000
272875803	124090151.000000	6450824	9502.664490	29229	11182	0.950266	29047	11074	0.950266	9969953	0.000000
278693573	106303453.000000	5525253	9698.354536	29564	9521	0.969835	29491	9597	0.969835	9964983	0.000000
282409397	95391945.000000	4957171	9817.045065	29795	8399	0.981705	29979	8309	0.981705	9960041	0.000000
284753121	88629830.000000	4605734	9889.033609	29819	7834	0.988903	29999	7778	0.988903	9954989	0.000000
286220340	84455489.000000	4389061	9932.696323	30030	7355	0.993270	30210	7417	0.993270	9949899	0.000000
287165756	81848959.000000	4251212	9959.178767	30153	7293	0.995918	30184	7107	0.995918	9944896	0.000000
287730718	80226349.000000	4171749	9975.240980	30224	7004	0.997524	30296	7017	0.997524	9939962	0.000000
288086615	79184875.000000	4118260	9984.983083	30185	6965	0.998498	30234	6875	0.998498	9935109	0.000000
288342743	78542841.000000	4083196	9990.891893	30256	6945	0.999089	30279	6974	0.999089	9930197	0.000000
288475101	78162283.000000	4062785	9994.475723	30150	6907	0.999448	30291	6641	0.999448	9925161	0.000000
288540789	77948690.000000	4055342	9996.649399	30114	6890	0.999665	30336	6734	0.999665	9920135	0.000000
288608028	77850128.000000	4047865	9997.967783	30451	6819	0.999797	30577	6727	0.999797	9915166	0.000000
288666444	77704809.000000	4041575	9998.767413	30267	6853	0.999877	30348	6876	0.999877	9910193	0.000000
288653063	77635401.000000	4034791	9999.252408	30230	6579	0.999925	30314	6800	0.999925	9905208	0.000000
288684558	77594978.000000	4028893	9999.546568	30112	7003	0.999955	30326	6899	0.999955	9900306	0.000000
288672372	77580149.000000	4032281	9999.724983	30001	6946	0.999972	30254	6727	0.999972	9895325	0.000000
288682703	77590928.000000	4035209	9999.833196	30234	6831	0.999983	30159	6658	0.999983	9890369	0.000000
288686441	77610229.000000	4029183	9999.898829	30227	6882	0.999990	30400	6694	0.999990	9885346	0.000000
288707486	77541086.000000	4031188	9999.938638	30401	6781	0.999994	30388	6683	0.999994	9880341	0.000000
288691339	77590222.000000	4034329	9999.962782	30280	6825	0.999996	30419	6726	0.999996	9875330	0.000000
288690955	77600632.000000	4032403	9999.977427	30290	6804	0.999998	30192	6900	0.999998	9870420	0.000000
288691782	77574647.000000	4031616	9999.986309	30093	6709	0.999999	30417	6832	0.999999	9865569	0.000000
288682569	77574264.000000	4031044	9999.991696	30071	6790	0.999999	30407	6575	0.999999	9860666	0.000000
288690487	77549465.000000	4029397	9999.994963	30023	6826	0.999999	30440	6717	0.999999	9855770	0.000000
288699729	77561458.000000	4031913	9999.996945	30129	6738	1.000000	30583	6622	1.000000	9850766	0.000000
288714327	77563103.000000	4029101	9999.998147	30129	7010	1.000000	30269	6798	1.000000	9845891	0.000000
288702344	77551132.000000	4030529	9999.998876	30172	6848	1.000000	30164	6906	1.000000	9840902	0.000000
288720713	77554554.000000	4031462	9999.999318	30315	6645	1.000000	30415	6754	1.000000	9836007	0.000000
288709418	77528371.000000	4030069	9999.999587	30408	6641	1.000000	30189	6710	1.000000	9831173	0.000000
288686701	77580486.000000	4031974	9999.999749	30221	6858	1.000000	30415	6619	1.000000	9826392	0.000000
288679388	77588963.000000	4033776	9999.999848	30027	6823	1.000000	30246	6838	1.000000	9821556	0.000000
288693133	77562167.000000	4032397	9999.999908	30129	6832	1.000000	30155	6734	1.000000	9816653	0.000000
288706926	77539485.000000	4033502	9999.999944	30083	6899	1.000000	30240	6813	1.000000	9811772	0.000000
288728719	77483230.000000	4025840	9999.999966	29917	6805	1.000000	30191	6856	1.000000	9806845	0.000000
288693912	77600455.000000	4033748	9999.999979	29935	6866	1.000000	30361	6808	1.000000	9801924	-1.#IND00
288707618	77577997.000000	4034805	9999.999988	30069	6776	1.000000	30298	6812	1.000000	9797030	0.011200
288677502	77602113.000000	4035106	9999.999992	30163	6716	1.000000	30043	6777	1.000000	9792035	-0.003269
288696463	77595009.000000	4031224	9999.999995	30046	6944	1.000000	30229	6794	1.000000	9787281	0.000334
288710501	77531501.000000	4027847	9999.999997	30245	6789	1.000000	30313	6775	1.000000	9782336	-0.003557
288733302	77530751.000000	4025441	9999.999998	30219	6783	1.000000	30176	6732	1.000000	9777385	-0.002231
288690798	77549945.000000	4028987	9999.999999	30281	6644	1.000000	30041	6833	1.000000	9772573	-0.000398
288697616	77575293.000000	4027941	9999.999999	30076	6718	1.000000	30160	6719	1.000000	9767791	0.000611
288674509	77607296.000000	4033248	10000.000000	30191	6752	1.000000	30288	6878	1.000000	9763024	0.002254
288708096	77593511.000000	4028468	10000.000000	30387	6807	1.000000	30341	6677	1.000000	9757989	0.000832
288694568	77564203.000000	4035037	10000.000000	30290	6719	1.000000	30308	6489	1.000000	9753128	0.000187
288686939	77577529.000000	4031247	10000.000000	30050	6713	1.000000	30532	6575	1.000000	9748240	-0.000117
288693286	77549911.000000	4030483	10000.000000	30171	6641	1.000000	30315	6856	1.000000	9743302	-0.000457
288714715	77555641.000000	4030665	10000.000000	30209	6736	1.000000	30234	6805	1.000000	9738397	0.000736
288704084	77564158.000000	4030199	10000.000000	30167	6698	1.000000	30122	6762	1.000000	9733515	-0.001777
288698915	77578509.000000	4033532	10000.000000	30236	6733	1.000000	30453	6640	1.000000	9728547	-0.001287
288663105	77606847.000000	4033972	10000.000000	30238	6682	1.000000	30307	6643	1.000000	9723658	-0.002730
288700237	77575622.000000	4031089	10000.000000	30050	6985	1.000000	30296	6770	1.000000	9718865	-0.002668
288684610	77554478.000000	4035134	10000.000000	30176	6736	1.000000	30151	6630	1.000000	9714001	-0.002793
288711476	77558034.000000	4030044	10000.000000	30094	6797	1.000000	30208	6823	1.000000	9709124	-0.002026
288693639	77557631.000000	4030675	10000.000000	30488	6659	1.000000	30304	6958	1.000000	9704216	-0.001949
288681176	77610084.000000	4033427	10000.000000	29997	6824	1.000000	30271	6817	1.000000	9699347	-0.001523
288688483	77609741.000000	4033481	10000.000000	30240	6832	1.000000	30457	6847	1.000000	9694438	-0.000177
288665605	77596970.000000	4033386	10000.000000	30125	6818	1.000000	30223	6761	1.000000	9689622	-0.000771
288714410	77588023.000000	4029294	10000.000000	30198	6754	1.000000	30367	6722	1.000000	9684806	-0.000682
288685837	77581572.000000	4032459	10000.000000	30361	6663	1.000000	30414	6847	1.000000	9679945	-0.000181
288669201	77602599.000000	4029295	10000.000000	30223	6861	1.000000	30503	6831	1.000000	9675112	-0.000025
288677057	77586521.000000	4030046	10000.000000	30195	6852	1.000000	30373	6849	1.000000	9670313	-0.000043
288700467	77573517.000000	4030454	10000.000000	30262	6747	1.000000	29993	6903	1.000000	9665456	-0.000121
288721082	77538974.000000	4031417	10000.000000	30186	6762	1.000000	30312	6782	1.000000	9660564	-0.000469
288702728	77559713.000000	4030804	10000.000000	30071	6796	1.000000	30577	6688	1.000000	9655686	-0.000115
288704394	77590056.000000	4032373	10000.000000	30128	6818	1.000000	30257	6772	1.000000	9650900	-0.000417
288704430	77586382.000000	4030587	10000.000000	30101	6718	1.000000	30309	6750	1.000000	9646211	-0.000389
288713922	77554273.000000	4033663	10000.000000	29997	6780	1.000000	30166	6634	1.000000	9641373	-0.000301
288686484	77567422.000000	4032792	10000.000000	30286	6739	1.000000	30263	6654	1.000000	9636500	-0.000344
288712938	77551726.000000	4031822	10000.000000	30092	6785	1.000000	30112	6758	1.000000	9631629	-0.000377
288695239	77549758.000000	4032936	10000.000000	30095	6719	1.000000	30048	6701	1.000000	9626751	-0.000594
288721559	77560773.000000	4033549	10000.000000	30149	6692	1.000000	30352	6738	1.000000	9621878	-0.000221
288685736	77592905.000000	4031091	10000.000000	30394	6780	1.000000	30253	6620	1.000000	9617074	-0.000495
288687831	77574950.000000	4028795	10000.000000	30481	6833	1.000000	30362	6631	1.000000	9612332	0.000068
288675058	77601338.000000	4032679	10000.000000	30380	6733	1.000000	30286	6950	1.000000	9607426	0.000001
288668549	77607067.000000	4030048	10000.000000	30267	6771	1.000000	30150	6716	1.000000	9602540	-0.000077
288665694	77606217.000000	4030942	10000.000000	30269	6836	1.000000	30474	6663	1.000000	9597632	-0.000137
288693703	77593303.000000	4032684	10000.000000	29915	6644	1.000000	30303	6845	1.000000	9592806	-0.000150
288690551	77578274.000000	4032202	10000.000000	30058	6744	1.000000	30304	6777	1.000000	9587959	-0.000218
288701201	77561708.000000	4031483	10000.000000	30084	6783	1.000000	30416	6752	1.000000	9583187	-0.000286
288694780	77573907.000000	4035279	10000.000000	30278	6724	1.000000	30212	6731	1.000000	9578549	-0.000306
288690172	77607732.000000	4037581	10000.000000	29920	6905	1.000000	30241	6807	1.000000	9573788	-0.000229
288693363	77599617.000000	4035077	10000.000000	30260	6790	1.000000	30442	6896	1.000000	9568891	-0.000215
288693925	77608112.000000	4035216	10000.000000	30368	6734	1.000000	30396	6709	1.000000	9563960	-0.000403
288673439	77598369.000000	4036455	10000.000000	30319	6657	1.000000	30136	6787	1.000000	9559095	-0.001345
288676252	77626015.000000	4035033	10000.000000	30164	6760	1.000000	30137	6663	1.000000	9554260	-0.001226
288685381	77580494.000000	4030711	10000.000000	30233	6651	1.000000	30533	6928	1.000000	9549539	-0.001218
288685327	77613026.000000	4036028	10000.000000	30339	6722	1.000000	30296	6749	1.000000	9544599	-0.001248
288687476	77579151.000000	4031571	10000.000000	30344	6766	1.000000	30427	6650	1.000000	9539846	-0.001102
288694713	77640415.000000	4033727	10000.000000	30159	6731	1.000000	30455	6864	1.000000	9535179	-0.001148
288683955	77604228.000000	4033749	10000.000000	29971	6746	1.000000	30327	6860	1.000000	9530522	-0.002100
288687630	77603169.000000	4033594	10000.000000	30460	6888	1.000000	30494	6796	1.000000	9525688	-0.002079
288691822	77566978.000000	4031569	10000.000000	30244	6693	1.000000	30244	6845	1.000000	9520963	-0.002071
288693113	77605138.000000	4031232	10000.000000	30102	6838	1.000000	30529	6703	1.000000	9516283	-0.001581
npatches	nstrain	runtime	dt	init_x	init_y	init_y_blood	init_z	init_S	beta0	beta1	beta2	beta3	mean_beta	B	d	delta	delta_blood	b[0]	mut	m	CTL	c	g	epsilon	k	het	lambda	rho	omega	x_max	patch.dyna	DELTA	A	VA
10000	1	100.000000	0.000100	21900	9499	5000000	0.001000	10000000	11.802613	9.344802	13.465902	14.692569	11	8000000000.000000	0.010000	1.000000	1.000000	800000	0.000050	0.048000	0	0.500000	0.000000	25.000000	10.000000	0.500000	0.000000	0.000000	0.000000	31987	0	10.000000	7.000000	1.000000
sus	inf	inf_blood	z	x[0]	y[0][0]	z[0]	x[1]	y[1][0]	z[1]	S[0]	synchrony
219000000	94990000.000000	5000000	10.000000	21900	9499	0.001000	21900	9499	0.001000	10000000	0.000000
135547081	1031360472.000000	53672072	3940.834452	12608	104168	0.394083	14637	101671	0.394083	9995039	0.000000
196037021	464079711.000000	24170958	6324.976263	18817	47073	0.632498	20649	45646	0.632498	9990065	0.000000
241153532	235756015.000000	12262609	7771.013291	23296	24113	0.777101	25140	22780	0.777101	9984979	0.000000
267177675	140789259.000000	7329562	8648.068121	26171	14561	0.864807	27414	13514	0.864807	9980080	0.000000
282727284	93152966.000000	4845322	9180.022116	27995	9468	0.918002	29058	8900	0.918002	9974980	0.000000
292361666	66474183.000000	3455677	9502.664490	28814	6908	0.950266	29971	6376	0.950266	9970027	0.000000
298451603	50580044.000000	2629685	9698.354536	29712	5178	0.969835	30144	4879	0.969835	9964924	0.000000
302428627	40610604.000000	2111294	9817.045065	30215	4275	0.981705	30716	3783	0.981705	9959969	0.000000
305094853	34010966.000000	1765511	9889.033609	30622	3491	0.988903	31025	3242	0.988903	9955101	0.000000
306971999	29570416.000000	1537590	9932.696323	30525	3054	0.993270	31288	2747	0.993270	9950063	0.000000
308266610	26544076.000000	1379889	9959.178767	30854	2670	0.995918	31153	2483	0.995918	9945024	0.000000
309163777	24389660.000000	1267801	9975.240980	30926	2532	0.997524	31240	2224	0.997524	9940061	0.000000
309833317	22868467.000000	1189600	9984.983083	31258	2290	0.998498	31258	2006	0.998498	9935139	0.000000
310276680	21800937.000000	1133996	9990.891893	30798	2244	0.999089	31173	2078	0.999089	9930167	0.000000
310618421	21014156.000000	1093073	9994.475723	31047	1956	0.999448	31199	1989	0.999448	9925269	0.000000
310853333	20432136.000000	1062003	9996.649399	31096	2016	0.999665	31199	1839	0.999665	9920343	0.000000
311041958	20015725.000000	1038511	9997.967783	31034	1995	0.999797	31297	1892	0.999797	9915361	0.000000
311134288	19719992.000000	1025672	9998.767413	31083	2009	0.999877	31187	1862	0.999877	9910535	0.000000
311265215	19513751.000000	1014266	9999.252408	31090	1929	0.999925	31309	1820	0.999925	9905648	0.000000
311305963	19375402.000000	1008151	9999.546568	30841	1946	0.999955	31382	1816	0.999955	9900762	0.000000
311384481	19235900.000000	1000936	9999.724983	31187	1903	0.999972	31243	1868	0.999972	9895779	0.000000
311386701	19174994.000000	996615	9999.833196	31103	1849	0.999983	31299	1805	0.999983	9890946	0.000000
311434037	19108481.000000	993187	9999.898829	31228	1847	0.999990	31257	1751	0.999990	9886001	0.000000
311452822	19072570.000000	989633	9999.938638	30963	1890	0.999994	31009	1825	0.999994	9881055	0.000000
311485937	18995461.000000	986926	9999.962782	31070	1951	0.999996	31293	1853	0.999996	9876137	0.000000
311490199	18986733.000000	987093	9999.977427	31128	2025	0.999998	31195	1775	0.999998	9871253	0.000000
311477620	18964821.000000	986150	9999.986309	31193	1886	0.999999	31439	1744	0.999999	9866348	0.000000
311474041	18956608.000000	986475	9999.991696	30898	2048	0.999999	31284	1769	0.999999	9861444	0.000000
311478321	18959620.000000	986734	9999.994963	31187	1887	0.999999	31343	1810	0.999999	9856543	0.000000
311497701	18974060.000000	985949	9999.996945	31089	1971	1.000000	31437	1826	1.000000	9851686	0.000000
311513269	18945798.000000	983874	9999.998147	31140	1967	1.000000	31452	1815	1.000000	9846734	0.000000
311510934	18936119.000000	983598	9999.998876	31313	1907	1.000000	31265	1770	1.000000	9841626	0.000000
311511018	18932714.000000	983503	9999.999318	31246	1971	1.000000	31357	1750	1.000000	9836776	0.000000
311506538	18912046.000000	982713	9999.999587	31171	1917	1.000000	31153	1726	1.000000	9831838	0.000000
311489459	18924392.000000	983551	9999.999749	30979	1961	1.000000	31273	1878	1.000000	9826987	0.000000
311516728	18929822.000000	982086	9999.999848	31243	1940	1.000000	31352	1776	1.000000	9822097	0.000000
311499776	18936959.000000	985028	9999.999908	31299	1914	1.000000	31391	1752	1.000000	9817246	0.000000
311499693	18935821.000000	985486	9999.999944	31019	1850	1.000000	31540	1771	1.000000	9812382	0.000000
311508674	18929428.000000	984404	9999.999966	31311	1919	1.000000	31149	1768	1.000000	9807487	0.000000
311483222	18963532.000000	985246	9999.999979	31121	1928	1.000000	31358	1795	1.000000	9802516	-1.#IND00
311491912	18960483.000000	987295	9999.999988	31213	1879	1.000000	31292	1784	1.000000	9797685	-0.028000
311481639	18961267.000000	985211	9999.999992	31036	2043	1.000000	31251	1738	1.000000	9792801	-0.007939
311486658	18969468.000000	985314	9999.999995	31109	1937	1.000000	31357	1741	1.000000	9787837	-0.009257
311482625	18989159.000000	987660	9999.999997	31002	1942	1.000000	31284	1706	1.000000	9783064	-0.015575
311511199	18955686.000000	985551	9999.999998	30977	1940	1.000000	31377	1786	1.000000	9778056	-0.013202
311503572	18951407.000000	985156	9999.999999	31079	1877	1.000000	31376	1717	1.000000	9773187	-0.008012
311486157	18960440.000000	986287	9999.999999	31091	1866	1.000000	31440	1767	1.000000	9768394	-0.000469
311505772	18943554.000000	985602	10000.000000	30984	2029	1.000000	31604	1797	1.000000	9763554	-0.001626
311505014	18938947.000000	983369	10000.000000	31221	1944	1.000000	31264	1710	1.000000	9758765	-0.001363
311502031	18933548.000000	984488	10000.000000	31120	1879	1.000000	31195	1813	1.000000	9753903	-0.001685
311498507	18944867.000000	984167	10000.000000	31263	2109	1.000000	31075	1696	1.000000	9749013	-0.002097
311488173	18961312.000000	983754	10000.000000	30929	1913	1.000000	31490	1702	1.000000	9744208	-0.002821
311491842	18949888.000000	986113	10000.000000	31308	1928	1.000000	31350	1736	1.000000	9739396	-0.000528
311501260	18963843.000000	985748	10000.000000	31096	1912	1.000000	31464	1719	1.000000	9734547	-0.001811
311534221	18927318.000000	983676	10000.000000	30818	1885	1.000000	31459	1777	1.000000	9729594	-0.001494
311498440	18949199.000000	985792	10000.000000	31190	1794	1.000000	31320	1790	1.000000	9724695	-0.001382
311485814	18952680.000000	987088	10000.000000	31049	1869	1.000000	31297	1779	1.000000	9719863	-0.001767
311510561	18944550.000000	984152	10000.000000	31042	1853	1.000000	31321	1753	1.000000	9714939	-0.002289
311505862	18925692.000000	983300	10000.000000	31083	1803	1.000000	31391	1787	1.000000	9710082	-0.000574
311499564	18941755.000000	984900	10000.000000	31087	1886	1.000000	31491	1669	1.000000	9705118	-0.000088
311509401	18924658.000000	983763	10000.000000	31183	1933	1.000000	31533	1828	1.000000	9700303	0.001138
311509773	18938129.000000	983645	10000.000000	31070	1884	1.000000	31393	1693	1.000000	9695532	0.001321
311507258	18938683.000000	985176	10000.000000	31281	1964	1.000000	31496	1782	1.000000	9690757	0.001207
311504438	18971356.000000	987498	10000.000000	31121	1914	1.000000	31328	1769	1.000000	9685914	0.003386
311486553	19001043.000000	987765	10000.000000	31291	1974	1.000000	31206	1709	1.000000	9681044	0.004087
311467920	18977089.000000	988702	10000.000000	30971	1998	1.000000	31347	1750	1.000000	9676293	0.004985
311507710	18954966.000000	986027	10000.000000	30986	1950	1.000000	31439	1772	1.000000	9671508	0.003557
311524278	18964554.000000	984606	10000.000000	31067	2032	1.000000	31394	1714	1.000000	9666751	0.003303
311491281	18958072.000000	985027	10000.000000	31108	1974	1.000000	31407	1698	1.000000	9661898	0.002652
311493460	18942021.000000	985224	10000.000000	31109	1841	1.000000	30977	1785	1.000000	9657023	0.002515
311509346	18927316.000000	983212	10000.000000	31114	1954	1.000000	31328	1737	1.000000	9652275	0.002229
311511304	18939285.000000	984369	10000.000000	30964	2023	1.000000	31427	1780	1.000000	9647337	0.002665
311482139	18973273.000000	986137	10000.000000	30882	1885	1.000000	31292	1724	1.000000	9642394	0.002566
311479420	19006754.000000	988801	10000.000000	31315	1793	1.000000	31188	1746	1.000000	9637671	0.003933
311500595	18958380.000000	984988	10000.000000	30988	1906	1.000000	31335	1701	1.000000	9632920	0.004073
311496660	18950688.000000	985111	10000.000000	30917	1935	1.000000	31277	1798	1.000000	9628068	0.003219
311509039	18955615.000000	984482	10000.000000	31331	1971	1.000000	31153	1685	1.000000	9623401	0.003220
311486624	18968567.000000	985260	10000.000000	31106	1900	1.000000	31461	1748	1.000000	9618487	0.003519
311490092	18969936.000000	986273	10000.000000	31037	1939	1.000000	31276	1691	1.000000	9613814	0.004597
311499181	18966963.000000	985879	10000.000000	31324	1873	1.000000	31401	1834	1.000000	9608933	0.004410
311480111	18960949.000000	984194	10000.000000	31126	1820	1.000000	31224	1777	1.000000	9603982	0.004738
311486954	18944045.000000	985767	10000.000000	31018	1897	1.000000	31323	1760	1.000000	9599233	0.005033
311484260	18958545.000000	983839	10000.000000	31017	1888	1.000000	31248	1691	1.000000	9594482	0.003796
311486902	18980966.000000	984989	10000.000000	31244	1886	1.000000	31502	1744	1.000000	9589667	0.003864
311478967	18981019.000000	986245	10000.000000	31098	1952	1.000000	31187	1712	1.000000	9584879	0.003875
311484320	18960471.000000	986362	10000.000000	31136	1968	1.000000	31381	1779	1.000000	9579992	0.004342
311500585	18944462.000000	985259	10000.000000	31147	1881	1.000000	31299	1794	1.000000	9575199	0.003928
311482560	18948274.000000	984368	10000.000000	31046	1973	1.000000	31388	1721	1.000000	9570418	0.003334
311512243	18926432.000000	980619	10000.000000	31140	1957	1.000000	31442	1761	1.000000	9565717	0.003239
311491832	18952569.000000	985852	10000.000000	31124	1900	1.000000	31421	1806	1.000000	9561014	0.003080
311500468	18948098.000000	983652	10000.000000	31190	1967	1.000000	31226	1716	1.000000	9556319	0.002609
311491815	18947437.000000	984800	10000.000000	31154	1855	1.000000	31272	1771	1.000000	9551577	0.002443
311528203	18936269.000000	982814	10000.000000	30980	1960	1.000000	31564	1703	1.000000	9546878	0.002451
311493194	18969724.000000	988364	10000.000000	31063	1899	1.000000	31275	1740	1.000000	9542076	0.002449
311498887	18960807.000000	987213	10000.000000	31145	1997	1.000000	31418	1686	1.000000	9537342	0.002382
311470121	18973846.000000	987744	10000.000000	30858	1982	1.000000	31226	1810	1.000000	9532666	0.002281
311503675	18969029.000000	986684	10000.000000	31002	1974	1.000000	31598	1708	1.000000	9527866	0.002331
311481989	18967839.000000	984583	10000.000000	31089	1984	1.000000	31411	1710	1.000000	9523155	0.002380
311477669	18960405.000000	986732	10000.000000	31009	1905	1.000000	31213	1744	1.000000	9518324	0.002226
npatches	nstrain	runtime	dt	init_x	init_y	init_y_blood	init_z	init_S	beta0	beta1	beta2	beta3	mean_beta	B	d	delta	delta_blood	b[0]	mut	m	CTL	c	g	epsilon	k	het	lambda	rho	omega	x_max	patch.dyna	DELTA	A	VA
10000	1	100.000000	0.000100	21900	9499	5000000	0.001000	10000000	13.732627	7.008151	13.491506	14.358611	11	8000000000.000000	0.010000	1.000000	1.000000	800000	0.000050	0.048000	0	0.500000	0.000000	25.000000	11.000000	0.500000	0.000000	0.000000	0.000000	31987	0	10.000000	7.000000	1.000000
sus	inf	inf_blood	z	x[0]	y[0][0]	z[0]	x[1]	y[1][0]	z[1]	S[0]	synchrony
219000000	94990000.000000	5000000	10.000000	21900	9499	0.001000	21900	9499	0.001000	10000000	0.000000
143320259	930380976.000000	48433702	3940.834452	12133	94849	0.394083	17680	90094	0.394083	9994913	0.000000
210805227	376663152.000000	19621019	6324.976263	18948	39204	0.632498	24222	35102	0.632498	9989823	0.000000
257996483	170971009.000000	8900062	7771.013291	24115	18130	0.777101	28217	15347	0.777101	9984974	0.000000
284349982	87746193.000000	4563851	8648.068121	27232	9441	0.864807	29642	7727	0.864807	9979807	0.000000
299355848	47610677.000000	2480763	9180.022116	29506	5038	0.918002	30917	4064	0.918002	9974756	0.000000
308100590	26454947.000000	1375339	9502.664490	30465	2917	0.950266	31363	2309	0.950266	9969707	0.000000
313136972	14826524.000000	771492	9698.354536	31100	1589	0.969835	31544	1220	0.969835	9964672	0.000000
316059555	8340889.000000	433501	9817.045065	31528	854	0.981705	32020	695	0.981705	9959520	0.000000
317691720	4669277.000000	242764	9889.033609	31565	533	0.988903	31810	375	0.988903	9954488	0.000000
318657619	2595325.000000	135894	9932.696323	31770	286	0.993270	31609	222	0.993270	9949547	0.000000
319223862	1435888.000000	75171	9959.178767	31807	164	0.995918	32033	103	0.995918	9944691	0.000000
319513089	791045.000000	41336	9975.240980	31756	81	0.997524	31928	62	0.997524	9939826	0.000000
319666471	431067.000000	22253	9984.983083	32206	41	0.998498	31992	35	0.998498	9934935	0.000000
319752980	237654.000000	12367	9990.891893	31815	21	0.999089	31981	20	0.999089	9929909	0.000000
319801093	130557.000000	6785	9986.700555	31895	15	0.999448	32047	16	0.999448	9925072	0.000000
319843914	84809.000000	4480	9486.930987	32075	8	0.999665	32117	14	0.904452	9920030	0.000000
319806972	111020.000000	5640	9060.084463	32036	12	0.999797	31967	6	0.942048	9915039	0.000000
319805670	133972.000000	7022	9363.465200	32059	8	0.999877	31980	12	0.964851	9910030	0.000000
319818923	118975.000000	6103	9564.156593	32000	17	0.999925	31812	14	0.978681	9905083	0.000000
319827981	99413.000000	5070	9481.460169	31945	6	0.999955	32132	10	0.987070	9900227	0.000000
319824449	101669.000000	5194	9261.651680	32042	19	0.999972	32071	7	0.951582	9895347	0.000000
319832592	110767.000000	5763	9329.495646	31885	20	0.999983	31951	9	0.970634	9890356	0.000000
319813555	110209.000000	5615	9431.359962	31996	11	0.999990	32159	22	0.982189	9885348	0.000000
319816420	103587.000000	5352	9424.412524	31717	11	0.999994	31879	11	0.957041	9880499	0.000000
319831443	104266.000000	5401	9336.584884	31911	14	0.999996	31949	6	0.973944	9875592	0.000000
319819812	106820.000000	5503	9344.499078	31998	11	0.999998	32240	11	0.646067	9870630	0.000000
319846030	107410.000000	5609	9367.166838	31781	12	0.999999	31995	17	0.720877	9865718	0.000000
319835776	106178.000000	5519	9399.771855	31990	17	0.999999	32112	8	0.830706	9860719	0.000000
319827748	105175.000000	5399	9413.329120	32124	9	0.952796	31836	5	0.897319	9855771	0.000000
319813613	104386.000000	5287	9359.901719	31943	15	0.971370	32147	14	0.927721	9850896	0.000000
319830682	105216.000000	5357	9366.466690	31994	19	0.982635	32061	7	0.956161	9846015	0.000000
319819384	104033.000000	5353	9352.006951	31981	10	0.804092	31707	14	0.973411	9841085	0.000000
319821524	105483.000000	5547	9333.112523	32078	9	0.881177	31893	5	0.983873	9836067	0.000000
319828049	107587.000000	5597	9362.451470	32049	9	0.744514	31799	10	0.990219	9831027	0.000000
319825990	106556.000000	5508	9377.505712	32030	7	0.845042	32031	8	0.994067	9826064	0.000000
319822796	105304.000000	5540	9387.458784	31969	15	0.906014	32096	12	0.996402	9821210	0.000000
319818350	104062.000000	5473	9370.165394	31958	14	0.942996	32109	12	0.997818	9816213	0.000000
319830250	105156.000000	5456	9357.568663	31739	13	0.965426	32015	12	0.998676	9811388	0.000000
319832651	108244.000000	5601	9385.370342	31890	9	0.979030	32119	12	0.999197	9806480	0.000000
319826027	104080.000000	5413	9398.667566	31943	15	0.987281	31980	8	0.999513	9801566	-1.#IND00
319833672	103995.000000	5435	9354.124111	31928	14	0.992286	32029	6	0.999705	9796690	-1.#IND00
319837353	107495.000000	5446	9371.208758	31994	9	0.995321	31908	8	0.999821	9791778	-1.#IND00
319822099	105572.000000	5477	9381.092075	32031	15	0.981628	31968	4	0.958014	9786923	0.001708
319841390	104366.000000	5360	9360.261608	31981	13	0.988857	32079	3	0.974534	9782003	-0.000684
319784361	106363.000000	5518	9347.833309	32254	10	0.993241	31839	4	0.984554	9777141	0.011466
319812227	104446.000000	5319	9360.403561	32045	10	0.748185	31966	6	0.990632	9772216	0.013878
319825847	104773.000000	5463	9358.809635	31884	23	0.847268	31976	3	0.728472	9767320	0.010370
319818980	104160.000000	5264	9333.598875	32143	10	0.889813	31943	7	0.756474	9762526	0.006998
319836833	106518.000000	5471	9363.535327	32032	18	0.933169	31977	5	0.819222	9757574	0.007884
319820849	103761.000000	5310	9355.018764	31946	9	0.959465	31884	8	0.890354	9752715	0.005119
319833347	105132.000000	5427	9347.315183	31986	17	0.975415	31806	7	0.933497	9747922	0.003922
319841356	107285.000000	5567	9376.566895	31889	9	0.985089	31907	12	0.959664	9742904	0.003685
319808431	107640.000000	5683	9395.462967	31770	11	0.925237	31945	10	0.975536	9738094	0.002583
319816731	103524.000000	5429	9399.333534	31949	15	0.954654	31917	2	0.985162	9733267	0.001555
319809883	103649.000000	5375	9345.330716	31763	8	0.972497	31929	10	0.821106	9728312	0.001484
319834882	109109.000000	5746	9370.339402	32067	21	0.983319	32025	13	0.708454	9723472	0.007055
319832729	107416.000000	5512	9413.361764	32083	3	0.989882	32026	12	0.823171	9718503	0.006456
319814260	103173.000000	5426	9382.478268	31880	12	0.993863	31916	6	0.892749	9713569	0.003325
319837690	105507.000000	5379	9345.656376	31803	10	0.984463	31860	6	0.934950	9708629	0.003256
319837219	107517.000000	5455	9377.513972	32036	9	0.914251	32078	8	0.960545	9703795	0.006092
319802603	103882.000000	5276	9389.282984	31852	11	0.947991	31951	10	0.976070	9699023	0.005581
319810840	104193.000000	5366	9340.654137	31817	13	0.968456	32067	10	0.978204	9694118	0.004085
319793405	108450.000000	5669	9373.300882	32028	14	0.980868	32293	7	0.936070	9689335	0.002511
319824548	106710.000000	5600	9396.422258	31927	6	0.988396	32047	3	0.961225	9684558	0.002121
319802269	102776.000000	5363	9370.807135	31896	10	0.992962	31917	15	0.976482	9679782	0.001342
319831819	104702.000000	5413	9340.030249	32193	16	0.995731	31951	10	0.985736	9674918	0.001527
319838061	105579.000000	5564	9341.987985	31946	14	0.997411	32039	15	0.991348	9670164	-0.000050
319844677	108485.000000	5638	9389.177248	31948	6	0.998430	31931	9	0.876415	9665505	-0.000574
319817681	105404.000000	5364	9405.206408	31863	9	0.644834	31827	9	0.925043	9660643	-0.001694
319835232	104205.000000	5453	9353.239883	31896	14	0.784583	31923	8	0.855109	9655825	-0.002445
319821747	109059.000000	5627	9388.672327	31834	11	0.869345	32058	4	0.903559	9651046	-0.002409
319806474	107188.000000	5658	9417.151168	32181	16	0.920755	32187	5	0.931623	9646296	-0.002347
319823845	103101.000000	5398	9370.167759	31952	9	0.951936	31691	7	0.958528	9641434	-0.000955
319819375	104279.000000	5417	9327.849800	31958	17	0.970848	32202	5	0.768182	9636639	-0.001075
319818213	109599.000000	5654	9376.359386	32105	19	0.982319	31911	12	0.859397	9631814	-0.000546
319820474	106128.000000	5440	9415.513937	31980	12	0.989276	32064	11	0.914721	9627025	-0.001451
319820418	103486.000000	5234	9390.143700	31905	17	0.993496	31890	8	0.923585	9622083	-0.001645
319827125	103541.000000	5322	9330.620843	31913	7	0.996055	31852	8	0.953652	9617308	-0.001711
319833703	107588.000000	5472	9339.622743	31832	16	0.969913	31682	6	0.971889	9612453	-0.002292
319811874	107737.000000	5491	9380.129452	31892	6	0.981751	31993	7	0.982950	9607663	-0.002385
319823280	105881.000000	5501	9399.821948	31749	17	0.988932	31752	8	0.989659	9602858	-0.003024
319803644	102537.000000	5404	9347.556107	32051	12	0.993287	32142	10	0.993728	9598005	-0.003086
319815457	103945.000000	5313	9318.222552	31897	7	0.995928	31904	10	0.506409	9593191	-0.003244
319819578	108766.000000	5495	9357.950397	31864	13	0.997530	31992	5	0.593270	9588400	-0.003272
319820491	105919.000000	5481	9407.836098	31801	8	0.998502	31941	10	0.753309	9583661	-0.003585
319832981	103402.000000	5480	9365.492604	31920	9	0.999092	32028	14	0.850376	9578994	-0.003521
319816618	105310.000000	5486	9357.311857	31855	14	0.999449	31936	8	0.909250	9574087	-0.003329
319830569	107011.000000	5430	9355.185428	31963	9	0.999666	31970	9	0.944958	9569345	-0.003716
319802575	106516.000000	5698	9388.195615	32090	18	0.999797	32087	9	0.966616	9564570	-0.003835
319844043	104948.000000	5442	9387.026843	31779	19	0.999877	31860	10	0.974451	9559738	-0.004185
319820784	104383.000000	5538	9377.853458	32132	11	0.999925	31988	9	0.984504	9554936	-0.003954
319799307	105415.000000	5509	9359.791802	31962	3	0.999955	31952	15	0.869661	9550175	-0.003698
319817878	104449.000000	5448	9347.887667	32087	6	0.999973	31832	12	0.920946	9545384	-0.003513
319823908	106542.000000	5521	9364.240509	32352	8	0.999983	31950	10	0.858847	9540558	-0.003379
319820441	105893.000000	5488	9389.666923	31871	9	0.999990	31956	14	0.914388	9535755	-0.003019
319799725	104526.000000	5232	9382.574640	32081	13	0.999994	32112	8	0.948074	9531128	-0.002451
319810079	105009.000000	5485	9361.365661	31935	17	0.999996	31957	9	0.968506	9526328	-0.002214
319819469	106317.000000	5490	9375.309862	31997	13	0.999998	31988	9	0.980898	9521616	-0.002049
319822748	108265.000000	5596	9394.562222	31985	11	0.999999	31959	10	0.988414	9516962	-0.002824
npatches	nstrain	runtime	dt	init_x	init_y	init_y_blood	init_z	init_S	beta0	beta1	beta2	beta3	mean_beta	B	d	delta	delta_blood	b[0]	mut	m	CTL	c	g	epsilon	k	het	lambda	rho	omega	x_max	patch.dyna	DELTA	A	VA
10000	1	100.000000	0.000100	21900	9499	5000000	0.001000	10000000	5.972294	8.275314	5.622415	14.909470	11	8000000000.000000	0.010000	1.000000	1.000000	800000	0.000050	0.048000	0	0.500000	0.000000	25.000000	12.000000	0.500000	0.000000	0.000000	0.000000	31987	0	10.000000	7.000000	1.000000
sus	inf	inf_blood	z	x[0]	y[0][0]	z[0]	x[1]	y[1][0]	z[1]	S[0]	synchrony
219000000	94990000.000000	5000000	10.000000	21900	9499	0.001000	21900	9499	0.001000	10000000	0.000000
150859576	841002942.000000	43786301	3940.834452	19921	80508	0.394083	16951	82755	0.394083	9995076	0.000000
224673872	305065506.000000	15878904	6324.976263	26362	28017	0.632498	24452	29105	0.632498	9990171	0.000000
273013126	120415588.000000	6271142	7771.013291	29565	10374	0.777101	28457	11223	0.777101	9985167	0.000000
298346889	49655017.000000	2586576	8648.068121	30966	4105	0.864807	30636	4438	0.864807	9980187	0.000000
311000590	19334835.000000	1005101	9180.022116	31635	1625	0.918002	31388	1730	0.918002	9975177	0.000000
316713621	6717322.000000	349525	9502.664490	31841	519	0.950266	31671	593	0.950266	9970120	0.000000
318888428	2051075.000000	106809	9698.354536	31812	170	0.969835	32039	220	0.969835	9965098	0.000000
319616152	548418.000000	28437	9817.045065	32066	33	0.981705	32046	61	0.981705	9960092	0.000000
319822646	137071.000000	7286	9885.471745	32137	12	0.988903	31979	11	0.988903	9955087	0.000000
319839036	74432.000000	3868	7636.658599	32064	8	0.918277	32088	9	0.510076	9950095	0.000000
319781774	170447.000000	9046	8330.178797	31994	13	0.703041	31966	13	0.702850	9945174	0.000000
319779938	159447.000000	8293	8985.145394	31808	12	0.819888	31895	17	0.819771	9940219	0.000000
319835708	84273.000000	4275	9121.686100	32127	4	0.890758	32028	5	0.890687	9935279	0.000000
319842418	94364.000000	4975	8148.199402	32151	7	0.900538	31894	7	0.499050	9930216	0.000000
319815434	116184.000000	5976	8712.432872	32005	6	0.939674	31913	12	0.696162	9925333	0.000000
319840532	85938.000000	4487	8795.540753	31753	6	0.849275	31716	7	0.774991	9920366	0.000000
319844085	93474.000000	4937	8331.178815	31714	6	0.870049	31989	5	0.703451	9915434	0.000000
319837920	103613.000000	5479	8687.169957	32152	13	0.677235	31784	10	0.820136	9910426	0.000000
319846416	86426.000000	4482	8590.949749	31912	11	0.665698	32050	4	0.890908	9905579	0.000000
319827323	96824.000000	5052	8494.398661	32047	11	0.797238	32081	8	0.933833	9900672	0.000000
319830488	93829.000000	4953	8676.184954	31994	10	0.796555	31968	8	0.959868	9895526	0.000000
319838500	89977.000000	4579	8556.837762	31779	8	0.803641	31896	7	0.935341	9890590	0.000000
319838194	95599.000000	5046	8522.458003	32165	8	0.880904	31846	12	0.960783	9885635	0.000000
319823108	93780.000000	4785	8634.905324	32063	7	0.927765	31993	6	0.876096	9880699	0.000000
319835021	88986.000000	4505	8541.161731	32159	9	0.913386	32039	15	0.833520	9875795	0.000000
319813382	95451.000000	4863	8530.207954	32096	5	0.679744	32022	7	0.899026	9870801	0.000000
319840725	93526.000000	4868	8664.394320	32075	8	0.805757	32261	8	0.938757	9865888	0.000000
319820494	90355.000000	4801	8552.792212	31915	6	0.882187	32004	9	0.962855	9860919	0.000000
319823728	95700.000000	5021	8574.022069	31917	12	0.763246	31701	12	0.505682	9856010	0.000000
319804332	90859.000000	4710	8597.243673	31822	8	0.856403	31906	16	0.700184	9851111	0.000000
319822551	92312.000000	4831	8555.606628	31907	10	0.912905	32159	4	0.818155	9846168	0.000000
319831008	91903.000000	4938	8564.293774	31864	7	0.759488	31997	7	0.889707	9841191	0.000000
319831489	92341.000000	4734	8598.064775	32032	11	0.696830	32152	6	0.933105	9836338	0.000000
319839933	89753.000000	4769	8582.102237	31817	11	0.724579	31910	6	0.957937	9831382	0.000000
319816215	93435.000000	4883	8526.156708	32119	8	0.641668	32073	5	0.974488	9826473	0.000000
319824289	94272.000000	4879	8616.573341	32002	7	0.771814	31878	7	0.921576	9821418	0.000000
319843936	92133.000000	4675	8549.062845	32041	12	0.861600	31969	9	0.855630	9816495	0.000000
319829358	91909.000000	4751	8567.871647	32114	4	0.916057	31837	3	0.874153	9811644	0.000000
319835733	93528.000000	4831	8547.225505	31958	3	0.949087	31962	12	0.735184	9806719	0.000000
319845868	93789.000000	4798	8596.270189	31987	8	0.969120	31952	11	0.839383	9801705	-1.#IND00
319830064	91291.000000	4710	8570.263329	32134	6	0.981271	31885	8	0.599533	9796889	-1.#IND00
319833576	91338.000000	4719	8555.283254	31956	8	0.400891	31796	16	0.570659	9791951	0.001804
319810952	94457.000000	5103	8579.355260	31992	2	0.631873	32014	11	0.739595	9787039	0.004264
319825875	90741.000000	4806	8623.549836	32021	5	0.776722	31937	10	0.842058	9782074	0.003121
319858071	92364.000000	4732	8501.392306	31763	9	0.705353	31983	12	0.833406	9777108	0.003098
319838546	96785.000000	5041	8603.063817	32230	2	0.821290	31989	11	0.823899	9772255	0.016225
319826955	92107.000000	4753	8616.326932	31658	3	0.796405	31877	19	0.893191	9767294	0.018207
319855569	92315.000000	4736	8512.496062	31912	8	0.876515	32070	10	0.935218	9762391	0.016585
319813836	92812.000000	4884	8612.776711	32047	5	0.925104	32080	8	0.782989	9757472	0.014901
319825237	90073.000000	4652	8532.484144	32025	7	0.918760	32124	11	0.868378	9752482	0.013527
319805031	96186.000000	5007	8563.371632	31949	9	0.770568	31926	8	0.761959	9747590	0.013231
319827549	91226.000000	4730	8628.236356	32195	9	0.860844	31999	4	0.855623	9742729	0.012428
319838080	92589.000000	4739	8508.715824	32011	11	0.915599	31837	8	0.912432	9737757	0.011477
319818093	95217.000000	4939	8605.798485	31900	10	0.894154	31905	7	0.928413	9732863	0.010732
319854473	91769.000000	4918	8661.633396	32223	7	0.935802	32178	9	0.734469	9728097	0.010996
319850215	91529.000000	4816	8500.322080	32114	9	0.700097	32051	8	0.745174	9723169	0.009933
319835955	91814.000000	4713	8538.196465	32060	12	0.818102	31901	17	0.805203	9718440	0.009881
319828631	94112.000000	4793	8584.071821	32104	5	0.575348	31848	11	0.789155	9713625	0.008788
319820171	90925.000000	4796	8570.698951	31979	4	0.742438	31915	6	0.872117	9708739	0.008141
319848438	94766.000000	4865	8572.218625	31899	8	0.789637	31896	6	0.875374	9703909	0.007176
319819404	91485.000000	4710	8620.605003	31866	6	0.872410	31822	7	0.924412	9699014	0.007970
319843257	91350.000000	4807	8480.606945	32006	6	0.588186	32102	8	0.808121	9694021	0.007408
319825979	95361.000000	4938	8594.739101	32179	10	0.750226	31953	6	0.883621	9689120	0.006392
319821564	90549.000000	4672	8597.843654	31855	8	0.640746	32060	7	0.906414	9684329	0.005788
319847378	92396.000000	4863	8543.138505	31928	7	0.627826	31920	5	0.880359	9679540	0.005354
319824258	92771.000000	4734	8579.962565	31916	8	0.519723	32175	5	0.927435	9674694	0.005066
319800362	93001.000000	4970	8582.509613	31599	8	0.708701	32021	14	0.946578	9670016	0.005486
319833237	91677.000000	4669	8534.853001	31974	2	0.705482	32150	7	0.954061	9665195	0.004243
319817616	93618.000000	4782	8595.392640	31907	4	0.821368	31991	9	0.972137	9660337	0.003607
319829717	92119.000000	4751	8582.138856	32032	7	0.780430	31755	5	0.983100	9655545	0.002942
319825430	92025.000000	4745	8536.389491	32013	8	0.866826	31828	10	0.989750	9650656	0.002905
319819535	93785.000000	4878	8595.281388	31900	8	0.800224	31911	4	0.993783	9645717	0.001896
319836301	91648.000000	4714	8583.471088	31976	1	0.865733	31978	4	0.996229	9640764	0.001692
319833536	92695.000000	4949	8532.093134	31996	8	0.803980	31941	14	0.997713	9635966	0.001661
319848473	93137.000000	4816	8603.475821	32000	17	0.755207	31949	4	0.781987	9631239	0.001808
319816582	90566.000000	4779	8596.233890	31892	8	0.851527	32246	12	0.710280	9626490	0.000916
319839624	92654.000000	4893	8481.512324	32134	5	0.764076	31865	7	0.824278	9621774	0.000258
319835353	95647.000000	4963	8618.911746	31935	6	0.797812	31818	8	0.725524	9616933	0.000193
319838661	90597.000000	4780	8588.289756	32104	2	0.877368	32116	11	0.833524	9612168	0.000475
319811408	91647.000000	4772	8522.609503	32184	6	0.925621	31816	7	0.899028	9607498	0.001352
319845164	96356.000000	4947	8607.314472	31970	14	0.743343	31906	9	0.938758	9602723	0.002486
319828494	88095.000000	4581	8582.397189	31902	11	0.844332	31778	11	0.661411	9597931	0.002456
319829439	93487.000000	4925	8470.020247	31840	5	0.838099	31707	8	0.794638	9593154	0.002424
319831073	96796.000000	4953	8643.816192	32007	11	0.901803	31807	8	0.662477	9588355	0.003150
319835545	89016.000000	4806	8585.482773	32004	8	0.940442	31979	14	0.710037	9583552	0.003783
319824682	94641.000000	4826	8541.363881	32339	3	0.859998	32117	7	0.824131	9578770	0.003574
319831698	93294.000000	4883	8605.760750	32010	11	0.915085	32108	7	0.893331	9573952	0.002991
319816792	91658.000000	4665	8608.284676	32061	3	0.932005	32045	16	0.921535	9569262	0.003084
319832446	91594.000000	4747	8498.618759	31806	11	0.958759	31784	11	0.422217	9564464	0.002597
319838125	95621.000000	4916	8623.482577	32220	13	0.657132	31967	3	0.649561	9559728	0.002577
319831963	90680.000000	4778	8560.745644	31929	8	0.792043	32084	8	0.762268	9554921	0.002445
319826194	95250.000000	4904	8556.024215	32085	6	0.731059	32039	10	0.855810	9550151	0.002769
319844153	91954.000000	4773	8615.251776	32080	11	0.835529	31955	4	0.768102	9545433	0.003541
319840469	92054.000000	4751	8515.593872	31935	11	0.907660	31967	1	0.768241	9526363	0.004312
319816482	92273.000000	4795	8552.456155	32189	14	0.688497	31959	11	0.828954	9521485	0.004520
319841975	91923.000000	4687	8600.613351	32027	10	0.620590	32008	8	0.896257	9516618	0.004461
npatches	nstrain	runtime	dt	init_x	init_y	init_y_blood	init_z	init_S	beta0	beta1	beta2	beta3	mean_beta	B	d	delta	delta_blood	b[0]	mut	m	CTL	c	g	epsilon	k	het	lambda	rho	omega	x_max	patch.dyna	DELTA	A	VA
10000	1	100.000000	0.000100	21900	9499	5000000	0.001000	10000000	14.316405	10.837689	7.449885	6.902370	11	8000000000.000000	0.010000	1.000000	1.000000	800000	0.000050	0.048000	0	0.500000	0.000000	25.000000	13.000000	0.500000	0.000000	0.000000	0.000000	31987	0	10.000000	7.000000	1.000000
sus	inf	inf_blood	z	x[0]	y[0][0]	z[0]	x[1]	y[1][0]	z[1]	S[0]	synchrony
219000000	94990000.000000	5000000	10.000000	21900	9499	0.001000	21900	9499	0.001000	10000000	0.000000
158870611	758130478.000000	39478348	3940.834452	13258	77763	0.394083	15621	75727	0.394083	9994984	0.000000
238360274	244051969.000000	12717904	6324.976263	21694	25944	0.632498	23874	24424	0.632498	9989968	0.000000
286577445	80288934.000000	4181082	7771.013291	27244	8927	0.777101	28890	7755	0.777101	9984986	0.000000
308897367	23924780.000000	1246866	8648.068121	30456	2597	0.864807	30835	2525	0.864807	9980010	0.000000
317217067	5484925.000000	285745	9180.022116	31344	615	0.918002	31954	551	0.918002	9975080	0.000000
319416215	916482.000000	47873	9502.664490	31935	99	0.950266	32022	93	0.950266	9970044	0.000000
319806027	117603.000000	6293	9691.654649	31811	18	0.969835	31953	9	0.969835	9965069	0.000000
319837694	107158.000000	5468	6675.555661	31925	7	0.702511	31931	5	0.893468	9960138	0.000000
319792526	226402.000000	11659	7968.612986	31876	20	0.819566	31956	16	0.935386	9955123	0.000000
319826211	128041.000000	6735	8762.373861	31866	21	0.890563	32112	13	0.960810	9950075	0.000000
319829060	71282.000000	3668	7175.367624	32036	9	0.332225	32082	8	0.423618	9945083	0.000000
319791913	131987.000000	6785	7947.556236	32184	15	0.594979	32257	17	0.636970	9940125	0.000000
319839186	78345.000000	4066	8401.030024	31999	9	0.672942	31819	6	0.779814	9935182	0.000000
319848976	97959.000000	5023	7531.755036	31977	10	0.519155	31946	6	0.804173	9930240	0.000000
319821385	97721.000000	5052	8285.137939	31808	9	0.708356	32006	6	0.881226	9925238	0.000000
319837736	77035.000000	3915	7600.539585	31951	9	0.823111	32042	10	0.455610	9920294	0.000000
319845661	100725.000000	5126	7955.878665	32067	10	0.892713	31927	9	0.669815	9915510	0.000000
319844883	77226.000000	4004	7942.778600	31952	10	0.870836	31963	9	0.799735	9910498	0.000000
319831983	92322.000000	4759	7789.966697	31835	14	0.656342	31642	13	0.569117	9905639	0.000000
319832091	82386.000000	4298	8032.249805	31940	10	0.791564	31849	7	0.738659	9900691	0.000000
319834045	89377.000000	4572	7737.646277	31746	12	0.844853	32083	12	0.841491	9895700	0.000000
319831635	87687.000000	4554	8091.877690	32168	2	0.905900	31796	3	0.786605	9890735	0.000000
319834100	81951.000000	4262	7725.538559	31973	6	0.650155	31959	9	0.568377	9885827	0.000000
319838855	92031.000000	4743	7975.828979	31894	5	0.614363	32195	6	0.738211	9880852	0.000000
319823630	82469.000000	4214	7816.915841	32220	11	0.627913	32177	12	0.841219	9876025	0.000000
319829998	89016.000000	4726	7909.070702	31802	8	0.694829	32132	11	0.870071	9871099	0.000000
319837180	83094.000000	4423	7883.706020	32163	5	0.814907	31994	6	0.903970	9866138	0.000000
319840933	87260.000000	4643	7891.211971	32214	14	0.887737	31834	12	0.845316	9861161	0.000000
319846946	84137.000000	4333	7899.168697	31948	7	0.931910	31967	6	0.906181	9856135	0.000000
319845191	86902.000000	4596	7876.171770	31765	12	0.860330	31938	12	0.937263	9851205	0.000000
319835274	84628.000000	4369	7901.422027	31752	6	0.703203	31951	7	0.638192	9846246	0.000000
319839210	85874.000000	4384	7830.280455	32114	9	0.819986	32016	12	0.780555	9841371	0.000000
319857096	86806.000000	4466	7907.560120	31993	9	0.712773	31986	8	0.647732	9836456	0.000000
319823038	84408.000000	4451	7885.135390	32084	13	0.825790	31967	6	0.610636	9831452	0.000000
319842300	84764.000000	4344	7845.985754	31863	12	0.846523	32196	17	0.726308	9826463	0.000000
319854345	88799.000000	4608	7877.370215	31942	18	0.899201	32037	7	0.748037	9821594	0.000000
319838256	84723.000000	4454	7905.717665	32012	8	0.938863	31992	6	0.837576	9816793	0.000000
319837511	84652.000000	4509	7845.215044	31942	9	0.962919	31877	21	0.592864	9811865	0.000000
319826703	86451.000000	4561	7916.433191	31989	12	0.917225	32042	9	0.753063	9806937	0.000000
319839282	83312.000000	4343	7828.312034	31791	12	0.949795	32134	5	0.850227	9802055	-1.#IND00
319855393	88797.000000	4683	7916.661500	31932	13	0.604635	32045	9	0.739727	9797148	-1.#IND00
319849307	84713.000000	4411	7900.033506	31859	7	0.760202	32132	6	0.842139	9792230	-1.#IND00
319827936	85546.000000	4453	7844.310216	31903	2	0.833490	32120	13	0.904253	9787455	0.036663
319830780	87266.000000	4482	7947.404476	32137	9	0.884042	31924	14	0.730283	9782507	0.021097
319861567	83707.000000	4275	7833.481150	32191	11	0.891855	32200	14	0.648213	9777696	0.018263
319852912	89357.000000	4607	7899.590883	32070	9	0.934407	31828	10	0.753406	9772754	0.014135
319840745	83631.000000	4393	7919.950152	32034	9	0.949718	32081	11	0.738423	9767896	0.013943
319822055	88572.000000	4583	7833.621838	31940	10	0.969503	32152	10	0.841348	9762983	0.012459
319850592	87679.000000	4530	7988.388536	32095	9	0.961131	32084	11	0.903774	9758087	0.016620
319853594	83217.000000	4384	7859.121050	32109	9	0.976425	32158	8	0.941637	9753206	0.014384
319830232	88352.000000	4687	7891.597474	31934	8	0.746022	31899	16	0.964601	9748137	0.014890
319835680	82973.000000	4352	7879.407659	31936	10	0.845957	31949	4	0.920707	9743210	0.013028
319838563	88519.000000	4552	7833.203151	31893	13	0.906569	31975	14	0.910351	9738358	0.013807
319843423	85900.000000	4463	8006.459639	31813	16	0.678832	32109	9	0.945626	9733464	0.012335
319835183	84687.000000	4381	7849.844985	32070	11	0.799119	31903	5	0.860256	9728591	0.011580
319827210	86652.000000	4416	7903.714982	31944	5	0.834881	31770	10	0.837470	9723797	0.009555
319840839	85672.000000	4446	7933.804635	31904	15	0.899851	31999	13	0.751351	9718913	0.009431
319844669	86310.000000	4516	7853.068572	31985	10	0.844152	32013	3	0.849188	9714152	0.009701
319832339	84907.000000	4411	7883.877969	31891	11	0.613363	32020	10	0.908529	9709242	0.009002
319838760	85691.000000	4378	7796.708394	31810	11	0.765496	31993	8	0.592209	9704322	0.009032
319835423	86664.000000	4499	7964.376267	31925	7	0.857768	32018	6	0.752665	9699597	0.007985
319829055	84077.000000	4346	7759.445078	31999	10	0.875526	32023	11	0.849986	9694650	0.006895
319831289	89784.000000	4711	7982.141400	31960	6	0.924503	31882	8	0.909013	9689835	0.007297
319829847	83287.000000	4411	7800.003587	31880	15	0.744097	31777	8	0.921380	9684993	0.008071
319824930	88911.000000	4621	7942.537304	31912	9	0.844789	32105	5	0.719848	9680112	0.007294
319841975	81678.000000	4246	7814.501160	32175	10	0.905861	32058	10	0.830082	9675305	0.009179
319836255	89174.000000	4792	7885.481803	31799	14	0.942902	31992	6	0.896941	9670404	0.008593
319851966	83689.000000	4445	7917.460129	32174	5	0.965369	32084	6	0.937492	9665588	0.008924
319847998	87420.000000	4635	7837.472141	32030	9	0.732296	32227	8	0.785158	9660669	0.007692
319851744	85496.000000	4469	7919.412756	32174	13	0.784587	31896	13	0.869694	9655793	0.004964
319830482	85283.000000	4412	7821.602030	32104	10	0.561590	31939	12	0.771532	9650832	0.002942
319835884	84726.000000	4479	7921.465130	31881	11	0.611844	32107	14	0.807561	9645958	0.002695
319818554	87226.000000	4528	7827.864350	31855	6	0.764575	32072	10	0.854981	9641119	0.002711
319845079	85471.000000	4409	7929.998357	31927	4	0.857209	32099	12	0.905673	9636334	0.002369
319819732	86134.000000	4488	7878.715009	32009	12	0.664477	32045	6	0.836237	9631491	0.002208
319847177	84111.000000	4378	7887.168948	32054	11	0.721657	31893	6	0.836382	9626550	0.002272
319832494	88001.000000	4517	7865.496403	31966	8	0.800413	32034	16	0.808342	9621659	0.002435
319802072	85167.000000	4400	7938.671737	32115	10	0.878946	31900	9	0.731660	9616854	0.002804
319839754	85314.000000	4381	7881.922763	31855	9	0.694465	31896	7	0.774423	9611988	0.002596
319831513	87419.000000	4556	7882.297661	32023	11	0.809056	32006	6	0.805722	9607080	0.003686
319841313	84134.000000	4440	7898.893327	32074	11	0.884188	31841	5	0.768301	9602439	0.004349
319820100	86190.000000	4531	7826.690250	31976	15	0.929757	32073	11	0.581572	9597547	0.004965
319847594	86503.000000	4406	7963.067888	32228	6	0.957396	31756	9	0.729457	9592705	0.005054
319836336	85783.000000	4359	7781.784290	32028	7	0.888695	31928	15	0.835910	9587804	0.005067
319831674	86857.000000	4541	7945.112860	31952	10	0.820516	32079	9	0.773063	9583076	0.004953
319836920	85107.000000	4191	7841.792832	32118	5	0.891139	31914	6	0.769308	9578262	0.004064
319855987	85334.000000	4424	7922.544595	32153	9	0.933973	31958	9	0.860080	9573440	0.004055
319850419	84905.000000	4435	7811.929934	31753	10	0.576020	31970	5	0.915135	9568528	0.004636
319816680	86760.000000	4633	7914.143447	32091	16	0.742846	32080	11	0.822598	9563746	0.004430
319807573	81890.000000	4267	7820.358227	31922	11	0.743400	32251	14	0.892401	9558981	0.004227
319844423	90428.000000	4743	7909.963971	31904	7	0.844366	31663	6	0.933130	9554125	0.005034
319848228	81718.000000	4165	7941.197474	31650	16	0.905605	31881	8	0.959442	9549360	0.004370
319829733	88296.000000	4598	7863.708629	31939	7	0.878989	32035	5	0.842878	9544567	0.004219
319815426	85357.000000	4574	7906.142903	31881	9	0.926604	32112	10	0.904702	9539857	0.004045
319847008	84320.000000	4351	7865.472100	32189	10	0.955484	31850	4	0.824937	9534929	0.003883
319843347	87973.000000	4521	7915.320565	31963	13	0.973000	32002	3	0.893820	9530164	0.003743
319841349	83949.000000	4301	7917.837651	31975	12	0.914073	31872	3	0.919384	9525380	0.003127
319816124	86277.000000	4463	7817.045671	32067	9	0.947883	32264	5	0.951105	9520640	0.003011
319835901	86652.000000	4463	7922.214263	31978	14	0.868016	31913	5	0.901769	9515828	0.002992
npatches	nstrain	runtime	dt	init_x	init_y	init_y_blood	init_z	init_S	beta0	beta1	beta2	beta3	mean_beta	B	d	delta	delta_blood	b[0]	mut	m	CTL	c	g	epsilon	k	het	lambda	rho	omega	x_max	patch.dyna	DELTA	A	VA
10000	1	100.000000	0.000100	21900	9499	5000000	0.001000	10000000	12.935851	7.095532	14.217196	8.210436	11	8000000000.000000	0.010000	1.000000	1.000000	800000	0.000050	0.048000	0	0.500000	0.000000	25.000000	14.000000	0.500000	0.000000	0.000000	0.000000	31987	0	10.000000	7.000000	1.000000
sus	inf	inf_blood	z	x[0]	y[0][0]	z[0]	x[1]	y[1][0]	z[1]	S[0]	synchrony
219000000	94990000.000000	5000000	10.000000	21900	9499	0.001000	21900	9499	0.001000	10000000	0.000000
166652729	684522867.000000	35653002	3940.834452	14843	69675	0.394083	19967	65589	0.394083	9994971	0.000000
250837307	194030934.000000	10111862	6324.976263	23806	20129	0.632498	27467	17629	0.632498	9989972	0.000000
297476934	50987743.000000	2656334	7771.013291	29431	5381	0.777101	30863	4341	0.777101	9984917	0.000000
315133329	9858094.000000	513401	8648.068121	31423	1065	0.864807	31930	882	0.864807	9979791	0.000000
319313745	1143676.000000	59928	9180.022116	31898	154	0.918002	31756	107	0.918002	9974858	0.000000
319838561	81746.000000	4388	9420.803429	32040	10	0.950266	31826	5	0.950266	9969956	0.000000
319806680	166482.000000	8645	6298.962232	32160	23	0.507384	32240	13	0.549720	9964904	0.000000
319762589	253495.000000	13144	7755.070670	31756	28	0.701217	31854	24	0.726895	9959894	0.000000
319843782	80426.000000	4330	8489.069686	32086	4	0.818781	31945	6	0.834355	9954922	0.000000
319820941	113410.000000	5917	6701.091412	31922	17	0.890087	32042	8	0.640717	9949893	0.000000
319838938	112997.000000	5898	7958.341687	32146	14	0.933335	32135	4	0.782086	9944966	0.000000
319846470	71931.000000	3740	6709.069303	32124	10	0.946293	32021	11	0.323555	9939907	0.000000
319833689	108765.000000	5594	7612.897130	31961	19	0.648841	32128	10	0.589720	9934980	0.000000
319846886	68030.000000	3432	7162.854127	31998	16	0.787014	32022	4	0.666783	9930049	0.000000
319818879	104221.000000	5445	7414.903728	31932	15	0.870819	32088	12	0.790947	9925108	0.000000
319830550	69583.000000	3477	7399.722810	31869	10	0.921649	32031	8	0.873204	9920170	0.000000
319818780	98715.000000	5108	7272.894474	31899	13	0.597398	32271	12	0.788624	9915258	0.000000
319835362	71949.000000	3732	7469.305097	32077	10	0.720439	32070	3	0.793681	9910380	0.000000
319835238	90908.000000	4899	7260.442261	32064	9	0.830440	32146	13	0.773218	9905374	0.000000
319836641	74659.000000	3719	7396.860207	32050	4	0.877245	32031	1	0.217887	9900418	0.000000
319841917	88381.000000	4618	7340.863850	31969	13	0.801938	32099	7	0.473105	9895489	0.000000
319842390	75842.000000	3957	7273.605154	31978	8	0.879871	32227	7	0.680426	9890486	0.000000
319834358	87665.000000	4550	7376.997112	32004	10	0.927139	32038	10	0.670925	9885577	0.000000
319834665	76452.000000	3897	7218.828525	32060	9	0.863096	31941	6	0.608955	9880705	0.000000
319874092	84943.000000	4421	7384.700319	31974	12	0.916965	31929	3	0.631400	9875805	0.000000
319841610	79209.000000	4162	7221.491948	31941	2	0.504731	31968	7	0.752814	9870912	0.000000
319844248	81738.000000	4117	7372.049028	31787	9	0.699608	31942	4	0.845558	9865907	0.000000
319836559	80423.000000	3990	7281.974116	32079	7	0.811291	31836	6	0.823910	9861158	0.000000
319828411	83467.000000	4384	7385.585741	31956	2	0.815421	31767	11	0.887542	9856140	0.000000
319829092	79618.000000	4215	7245.875792	32171	7	0.802656	32199	4	0.931792	9851105	0.000000
319827806	82216.000000	4240	7420.538075	32028	14	0.708170	31964	6	0.958630	9846257	0.000000
319825715	82285.000000	4248	7273.251971	32083	12	0.822998	31795	8	0.523897	9841394	0.000000
319842133	81381.000000	4184	7344.847834	32198	11	0.892644	31869	7	0.659427	9836518	0.000000
319850193	81324.000000	4262	7350.958059	31937	4	0.709137	32338	11	0.627482	9831648	0.000000
319845589	81402.000000	4223	7287.570377	31790	9	0.615454	32058	10	0.521672	9826755	0.000000
319837009	80578.000000	4110	7322.198283	32154	3	0.691456	31915	13	0.622027	9821842	0.000000
319842202	81388.000000	4168	7284.771593	31793	2	0.776195	31901	7	0.770750	9816867	0.000000
319840945	81467.000000	4262	7324.998209	32078	6	0.808653	32091	7	0.733383	9811933	0.000000
319831770	83058.000000	4272	7332.930011	32181	10	0.883944	32034	10	0.830478	9807020	0.000000
319836845	79641.000000	4025	7295.970629	32160	6	0.929609	32041	4	0.513687	9802087	-1.#IND00
319848190	82525.000000	4290	7282.744288	31923	10	0.917202	31930	7	0.454610	9797160	-1.#IND00
319834221	81477.000000	4213	7402.579922	32052	14	0.446988	31901	15	0.669208	9792384	-0.027678
319833448	81876.000000	4353	7314.129974	32047	8	0.664586	31928	6	0.547955	9787440	-0.013619
319846157	80402.000000	4177	7290.705377	31877	9	0.787291	31915	9	0.313105	9782501	-0.011723
319839287	83810.000000	4361	7324.641356	32054	10	0.801886	31938	8	0.583382	9777441	-0.014052
319824807	79992.000000	4122	7323.573817	31874	5	0.812676	32070	9	0.716606	9772512	-0.011122
319845184	80803.000000	4257	7270.009231	31874	5	0.830869	32011	5	0.575795	9767529	-0.009758
319829467	82277.000000	4161	7397.378735	31988	7	0.728030	32167	7	0.714430	9762656	-0.011434
319822214	79634.000000	4193	7260.563291	32120	13	0.751847	31699	4	0.795913	9757734	-0.006838
319830520	82456.000000	4242	7397.400377	32039	8	0.830555	32062	11	0.837761	9752930	-0.006228
319837446	81306.000000	4340	7213.879532	32184	9	0.617533	32055	4	0.242205	9748009	-0.006808
319864759	81959.000000	4240	7374.974329	31949	4	0.679828	32252	4	0.534530	9743125	-0.004786
319837597	80262.000000	4178	7263.637754	32060	10	0.692469	31920	7	0.717682	9738233	-0.005394
319857782	82212.000000	4286	7372.860629	31862	6	0.545991	31869	6	0.736808	9733409	-0.005059
319852918	79553.000000	4150	7305.243751	31819	6	0.724633	31977	2	0.840368	9728605	-0.004479
319817556	82624.000000	4280	7388.705506	31833	8	0.832983	31873	6	0.584404	9723786	0.001343
319840490	82303.000000	4366	7227.193833	31912	8	0.841256	32268	9	0.700776	9718971	0.001355
319828162	80393.000000	4024	7383.120441	31710	7	0.903718	31995	7	0.818514	9714130	0.001604
319857061	82965.000000	4276	7275.585060	32043	10	0.941603	32277	6	0.600523	9709262	0.001585
319848250	79711.000000	4071	7382.394985	31871	8	0.789519	31967	9	0.514705	9704348	0.003857
319843478	82975.000000	4292	7253.938850	32007	14	0.700026	31867	7	0.705657	9699490	0.004832
319826658	81812.000000	4267	7407.948809	32100	15	0.818059	31917	3	0.713193	9694604	0.004358
319848854	81838.000000	4339	7286.912120	32039	14	0.889649	32004	4	0.826045	9689760	0.005271
319835645	81130.000000	4387	7369.579654	31911	10	0.703029	31958	10	0.701316	9684997	0.004480
319836854	81829.000000	4197	7301.867622	31928	16	0.819880	31973	6	0.663024	9680228	0.004407
319854470	80431.000000	4283	7368.940429	32034	4	0.807338	32046	11	0.660214	9675188	0.004220
319838759	83280.000000	4416	7296.732926	31842	9	0.812059	31924	5	0.554765	9670392	0.004383
319848612	79487.000000	4121	7317.491613	31993	9	0.886009	31912	2	0.412099	9665644	0.004061
319847418	83194.000000	4314	7354.963363	31978	6	0.930862	31962	11	0.435091	9660869	0.003282
319831048	79286.000000	4221	7307.745266	31930	6	0.901424	31932	5	0.517698	9656019	0.001876
319835848	83318.000000	4360	7369.452713	31879	7	0.772084	32012	10	0.690681	9651187	0.001280
319835290	80894.000000	4288	7262.353739	31973	13	0.861764	31954	11	0.531876	9646419	0.001454
319841518	81419.000000	4229	7382.370755	31833	14	0.521002	31852	12	0.551239	9641672	0.001034
319835729	80634.000000	4122	7299.208724	32059	7	0.709476	31977	7	0.679985	9636948	0.001024
319833637	81342.000000	4065	7330.096546	32096	18	0.823791	31962	3	0.698354	9632092	0.001062
319845002	82030.000000	4382	7308.861290	32081	12	0.893125	32050	5	0.618563	9627245	0.000187
319822705	80386.000000	4081	7307.490142	31875	5	0.785382	32038	10	0.458628	9622415	-0.001652
319836192	81089.000000	4214	7355.870306	32013	5	0.869829	31865	4	0.671646	9617562	-0.001832
319832526	81667.000000	4219	7280.668689	31933	14	0.913021	31911	7	0.800845	9612836	-0.001784
319858539	81738.000000	4316	7330.089424	32136	13	0.929489	31842	1	0.181227	9608136	-0.001716
319837164	80449.000000	4203	7305.425033	31976	9	0.753823	32072	7	0.501485	9603247	-0.001466
319846931	79153.000000	4202	7298.182640	32068	7	0.514194	31842	7	0.468715	9598479	-0.001860
319823549	83456.000000	4227	7327.906939	32090	10	0.705348	31910	10	0.677763	9593665	-0.001846
319816729	79843.000000	4224	7302.176915	31977	14	0.821287	32102	8	0.589503	9588845	-0.001293
319863568	81585.000000	4186	7293.954644	31781	9	0.582299	32031	6	0.627987	9584035	-0.001008
319819821	81046.000000	4237	7363.073528	32132	12	0.746655	31950	7	0.675842	9579179	-0.001094
319841617	80664.000000	4192	7258.402722	32014	17	0.765918	31944	4	0.595331	9574501	-0.001030
319840186	81805.000000	4230	7349.492793	31890	8	0.637317	31926	11	0.596699	9569799	-0.000906
319817879	80793.000000	4236	7298.648774	32004	12	0.780025	31902	7	0.659762	9564903	-0.000700
319825430	81037.000000	4087	7323.910106	31850	7	0.825017	32144	9	0.545600	9560089	-0.001024
319824470	80825.000000	4187	7340.746554	32143	7	0.891805	32018	8	0.686643	9555310	-0.000905
319841714	81135.000000	4175	7275.567126	32143	11	0.889613	31895	8	0.744714	9550491	-0.001222
319830367	82002.000000	4285	7347.003757	31858	5	0.777782	31898	11	0.688553	9545664	-0.001106
319827744	79313.000000	4047	7260.356607	31816	13	0.831543	31806	5	0.787874	9541069	-0.001171
319823748	83188.000000	4190	7349.495716	31886	15	0.677020	32058	8	0.743663	9536249	-0.001039
319819509	79631.000000	4018	7218.721524	32007	17	0.577876	32098	4	0.373924	9531343	-0.001542
319834275	84538.000000	4427	7413.537490	31889	10	0.743972	31891	9	0.620270	9526577	-0.001620
319815362	79197.000000	4186	7244.318123	31925	7	0.844713	32110	9	0.639656	9521875	-0.001602
319857994	81651.000000	4314	7315.746456	31832	9	0.719024	32033	7	0.693072	9517163	-0.001438
npatches	nstrain	runtime	dt	init_x	init_y	init_y_blood	init_z	init_S	beta0	beta1	beta2	beta3	mean_beta	B	d	delta	delta_blood	b[0]	mut	m	CTL	c	g	epsilon	k	het	lambda	rho	omega	x_max	patch.dyna	DELTA	A	VA
10000	1	100.000000	0.000100	21900	9499	5000000	0.001000	10000000	13.560789	12.508243	15.382429	9.948981	11	8000000000.000000	0.010000	1.000000	1.000000	800000	0.000050	0.048000	0	0.500000	0.000000	25.000000	15.000000	0.500000	0.000000	0.000000	0.000000	31987	0	10.000000	7.000000	1.000000
sus	inf	inf_blood	z	x[0]	y[0][0]	z[0]	x[1]	y[1][0]	z[1]	S[0]	synchrony
219000000	94990000.000000	5000000	10.000000	21900	9499	0.001000	21900	9499	0.001000	10000000	0.000000
174501561	617485349.000000	32173185	3940.834452	15163	63629	0.394083	16019	62495	0.394083	9995032	0.000000
262642866	151871803.000000	7916308	6324.976263	24718	16232	0.632498	25321	15774	0.632498	9989937	0.000000
306132772	29768773.000000	1551697	7771.013291	30012	3286	0.777101	30397	2999	0.777101	9984850	0.000000
318246463	3226842.000000	169130	8648.068121	31845	335	0.864807	31796	284	0.864807	9979838	0.000000
319784714	163814.000000	8359	9179.838055	32088	19	0.918002	32050	20	0.918002	9974850	0.000000
319835107	131118.000000	6753	5286.235106	31951	12	0.691714	31904	13	0.575158	9969922	0.000000
319711978	321193.000000	16811	7140.073584	32107	20	0.813018	31910	29	0.742324	9964819	0.000000
319835202	90952.000000	4789	8209.191442	31896	11	0.886591	31983	5	0.843713	9959855	0.000000
319799813	113770.000000	5799	6055.500830	32118	15	0.931215	31934	8	0.796633	9954910	0.000000
319826953	115133.000000	5991	7582.881511	32118	10	0.958280	32094	12	0.876653	9949886	0.000000
319853806	72501.000000	3918	5951.497652	32005	2	0.748649	31817	3	0.361382	9944954	0.000000
319809244	110097.000000	5652	7286.619649	32060	14	0.763319	31989	16	0.612663	9939937	0.000000
319847873	66981.000000	3551	6256.320631	31944	8	0.583546	32024	3	0.365784	9934942	0.000000
319822619	97876.000000	5157	7186.615083	31742	14	0.670605	31873	12	0.615333	9929986	0.000000
319829758	71086.000000	3638	6320.835595	32125	5	0.432721	32043	11	0.766691	9924939	0.000000
319836678	89863.000000	4694	7168.373915	32185	7	0.655932	32067	9	0.796441	9919885	0.000000
319866268	74978.000000	3754	6455.125027	32090	4	0.385268	32077	5	0.836233	9914868	0.000000
319829339	81997.000000	4233	7110.530781	31614	15	0.609428	32013	10	0.788393	9909917	0.000000
319833654	81389.000000	4370	6581.997436	31861	6	0.709483	31718	8	0.710927	9904930	0.000000
319818879	76970.000000	4023	7065.668328	32207	10	0.716300	32238	6	0.824670	9900092	0.000000
319822824	81813.000000	4236	6659.752437	32166	10	0.827930	32151	8	0.768085	9895161	0.000000
319843536	74005.000000	3852	6930.014880	32038	5	0.895635	32004	5	0.859338	9890152	0.000000
319819551	82630.000000	4288	6738.178341	32035	15	0.535858	32138	8	0.835105	9885151	0.000000
319840909	73513.000000	3784	6862.962529	32097	2	0.699019	32017	6	0.659841	9880199	0.000000
319837054	83703.000000	4284	6823.845774	31795	11	0.787969	31918	10	0.513332	9875286	0.000000
319868033	73738.000000	3788	6746.755114	32002	3	0.871398	31812	9	0.704825	9870307	0.000000
319835761	83133.000000	4124	6896.291875	31803	5	0.640684	31850	6	0.820970	9865413	0.000000
319823127	74664.000000	3786	6688.811564	31819	8	0.776514	32109	8	0.803079	9860491	0.000000
319840075	79964.000000	3960	6926.182510	31987	3	0.864451	32001	10	0.880563	9855517	0.000000
319845866	76663.000000	3957	6720.021234	31925	13	0.623566	32021	12	0.658964	9850690	0.000000
319817488	78396.000000	3994	6918.890929	31970	12	0.771684	31976	5	0.781007	9845818	0.000000
319852367	78783.000000	4059	6709.832742	31939	13	0.750106	31804	14	0.616280	9840954	0.000000
319853276	76073.000000	3891	6840.251980	32122	8	0.788967	32032	13	0.767265	9835996	0.000000
319830484	80898.000000	4187	6858.176479	32285	6	0.727340	31780	10	0.832417	9831046	0.000000
319835517	76604.000000	4017	6776.413880	31898	7	0.773355	31871	7	0.862327	9826171	0.000000
319832884	79719.000000	4149	6816.848485	32038	6	0.862535	31809	6	0.829127	9821232	0.000000
319834918	74840.000000	3904	6695.629128	32106	10	0.916624	31850	9	0.703914	9816303	0.000000
319850457	80315.000000	4079	6944.620273	31967	7	0.949431	31629	9	0.820417	9811449	0.000000
319832051	75702.000000	3957	6698.479448	31860	12	0.933220	31893	7	0.662502	9806570	0.000000
319833399	78031.000000	4045	6935.499031	32085	10	0.554452	31880	8	0.795300	9801760	-1.#IND00
319827988	79321.000000	4113	6706.809645	31993	6	0.634577	32027	8	0.617077	9796840	-1.#IND00
319832299	76002.000000	3807	6903.225912	31903	7	0.687131	31961	4	0.727116	9792095	-0.000975
319822203	81661.000000	4329	6776.819721	31980	9	0.810238	31979	7	0.678385	9787238	-0.000473
319866346	74982.000000	3862	6790.625585	31970	11	0.792488	32100	8	0.784480	9782312	-0.002780
319841008	80266.000000	4140	6820.939183	32130	8	0.736715	32090	9	0.869282	9777440	-0.000277
319854352	75564.000000	3958	6794.567390	32061	7	0.823564	31940	9	0.756167	9772617	0.001741
319834307	80636.000000	4202	6842.121345	32033	14	0.892988	31990	13	0.596104	9767843	0.003223
319852497	74828.000000	3934	6734.142679	31947	6	0.791145	32016	11	0.526309	9763034	-0.001258
319836229	79979.000000	4207	6900.803929	32174	7	0.520712	32089	10	0.712695	9758313	-0.004246
319842257	77204.000000	4055	6744.151711	32039	14	0.678021	32112	10	0.825743	9753486	-0.002662
319827168	77828.000000	3994	6815.702819	32083	10	0.804712	31935	9	0.889868	9748719	-0.004925
319839492	78138.000000	4090	6804.826707	31990	12	0.881554	32058	6	0.907634	9743789	-0.001160
319823145	75163.000000	3964	6756.482785	32095	6	0.675416	32178	10	0.829771	9738804	-0.000578
319856474	78965.000000	4123	6845.425890	32081	7	0.594941	31938	8	0.659017	9733939	0.000704
319847528	78007.000000	4036	6746.271983	31829	10	0.543023	32271	3	0.793186	9729073	-0.000793
319835700	76414.000000	4031	6803.749589	31909	11	0.722833	32055	11	0.596559	9724279	-0.001226
319840525	78142.000000	4082	6797.696673	31971	16	0.416401	32031	10	0.559231	9719394	-0.000970
319836525	77578.000000	4061	6848.750001	31967	6	0.646034	32017	5	0.732664	9714533	0.000403
319821198	78610.000000	4182	6817.960066	31957	13	0.691665	32102	3	0.641852	9709652	0.000305
319835900	76051.000000	3881	6751.356252	31869	14	0.660379	31973	10	0.482149	9704841	0.000505
319826534	78685.000000	3971	6911.887563	32183	14	0.794012	31859	6	0.649684	9699977	-0.000272
319847649	78694.000000	4156	6711.491212	31953	7	0.701037	31920	14	0.682489	9695206	0.000309
319834008	77272.000000	4068	6861.844230	32146	1	0.603053	32066	11	0.807422	9690363	0.000587
319843646	79637.000000	4162	6773.662347	31912	7	0.615172	31899	10	0.653620	9685448	-0.000223
319846302	74904.000000	3940	6846.862724	31768	4	0.627656	32192	7	0.789913	9680628	0.000295
319855970	80312.000000	4186	6841.111396	32175	9	0.772493	31944	14	0.872577	9675743	0.001953
319842832	75787.000000	3961	6733.922163	32126	9	0.862012	31788	11	0.671170	9670866	0.001834
319864839	79039.000000	4109	6881.057506	31912	11	0.638447	32123	12	0.655389	9666029	0.002397
319813265	77526.000000	4021	6690.752094	31764	11	0.780710	31960	5	0.523094	9661224	0.002527
319823221	77584.000000	4078	6939.532545	32312	9	0.724411	32036	3	0.567496	9656343	0.001911
319841330	80578.000000	4225	6680.297494	32151	9	0.832849	31966	9	0.657108	9651463	0.001947
319837818	75318.000000	3889	6919.086044	31791	7	0.898619	32080	5	0.792028	9646522	0.002495
319822904	82247.000000	4225	6769.305091	32093	6	0.896590	31759	4	0.873860	9641664	0.002301
319822116	73372.000000	3806	6859.651366	32001	6	0.658100	32235	6	0.899953	9636829	0.004366
319822933	82382.000000	4443	6812.563105	32054	4	0.792630	32191	3	0.779508	9631876	0.004223
319853675	74835.000000	3818	6788.016160	31946	7	0.675804	31888	5	0.787987	9627060	0.003405
319824300	80317.000000	4092	6837.071896	32034	9	0.719773	32220	6	0.518064	9622299	0.002604
319843052	74873.000000	3854	6742.824028	32102	5	0.830036	32086	7	0.707695	9617395	0.002664
319835569	78171.000000	4068	6853.629603	32026	8	0.641599	31909	10	0.822710	9612576	0.002626
319817166	78617.000000	4081	6808.977158	32089	6	0.636289	32060	6	0.820275	9607732	0.004739
319827187	75818.000000	3946	6816.137161	31929	12	0.779401	32078	10	0.793309	9602951	0.004660
319864279	80519.000000	4195	6824.633503	32020	5	0.789815	32212	7	0.874637	9598082	0.005122
319861291	75842.000000	3934	6821.736056	31980	4	0.872518	32201	11	0.718957	9593267	0.005096
319831300	77971.000000	3978	6786.586033	31848	7	0.711259	31927	8	0.829541	9588577	0.005074
319816605	76946.000000	3885	6838.808909	32022	8	0.756004	31896	5	0.896613	9583850	0.004997
319830836	79541.000000	4120	6791.552266	31987	12	0.648981	32146	9	0.898458	9579192	0.004969
319835870	77122.000000	4010	6845.057893	31981	13	0.787099	32133	15	0.938412	9574352	0.005039
319848027	78012.000000	4089	6797.553804	32079	6	0.870871	31985	1	0.450126	9569526	0.004909
319838745	77230.000000	3875	6799.534654	32068	6	0.879574	31957	10	0.660404	9564812	0.004955
319837239	78842.000000	4190	6837.614770	31879	7	0.926959	32046	7	0.794027	9560053	0.004800
319832201	78058.000000	4081	6792.640138	31897	7	0.886443	32069	7	0.631565	9555252	0.005440
319843127	77350.000000	4057	6780.751111	31949	6	0.447789	31934	7	0.596346	9550376	0.005340
319857344	78487.000000	4020	6838.100755	31737	8	0.641835	31945	13	0.716808	9545636	0.005646
319826369	77158.000000	4058	6825.139871	31848	6	0.782765	31957	9	0.759843	9540764	0.005585
319823415	79286.000000	4002	6801.014129	32231	4	0.868242	31976	14	0.701376	9536034	0.005519
319823957	76879.000000	4021	6850.541557	32194	7	0.836964	31818	11	0.677868	9531308	0.005361
319828003	76139.000000	4081	6735.820047	31918	8	0.759987	32152	5	0.804620	9526595	0.004913
319827996	78883.000000	3993	6832.752860	32155	6	0.854427	31850	16	0.746422	9521737	0.004624
319839836	79004.000000	4036	6784.572280	31808	3	0.680283	31972	10	0.627759	9516939	0.004571
npatches	nstrain	runtime	dt	init_x	init_y	init_y_blood	init_z	init_S	beta0	beta1	beta2	beta3	mean_beta	B	d	delta	delta_blood	b[0]	mut	m	CTL	c	g	epsilon	k	het	lambda	rho	omega	x_max	patch.dyna	DELTA	A	VA
10000	1	100.000000	0.000100	21900	9499	5000000	0.001000	10000000	13.383434	10.470893	14.285942	14.437774	11	8000000000.000000	0.010000	1.000000	1.000000	800000	0.000050	0.048000	0	0.500000	0.000000	25.000000	16.000000	0.500000	0.000000	0.000000	0.000000	31987	0	10.000000	7.000000	1.000000
sus	inf	inf_blood	z	x[0]	y[0][0]	z[0]	x[1]	y[1][0]	z[1]	S[0]	synchrony
219000000	94990000.000000	5000000	10.000000	21900	9499	0.001000	21900	9499	0.001000	10000000	0.000000
181411270	560337824.000000	29188267	3940.834452	16201	58065	0.394083	18207	55762	0.394083	9995096	0.000000
272443000	119206855.000000	6216500	6324.976263	26168	12563	0.632498	27379	11886	0.632498	9990088	0.000000
311689495	16912304.000000	882915	7771.013291	30762	1841	0.777101	31543	1561	0.777101	9985094	0.000000
319366277	989586.000000	51861	8648.068121	32146	94	0.864807	31965	86	0.864807	9980188	0.000000
319872160	38858.000000	2036	5639.564765	31971	4	0.764121	32195	6	0.145378	9975134	0.000000
319723572	313528.000000	16244	6103.307807	31914	59	0.440698	31900	43	0.481652	9970220	0.000000
319782161	155371.000000	8107	7636.525911	31844	21	0.660771	31773	17	0.685610	9965181	0.000000
319825026	80230.000000	4212	5184.322428	32036	5	0.794249	31964	4	0.749476	9960161	0.000000
319806310	141644.000000	7565	7001.895270	32176	12	0.848495	31921	12	0.752232	9955140	0.000000
319820670	61393.000000	3195	5587.325864	32094	6	0.908109	32002	7	0.401308	9950202	0.000000
319821952	111251.000000	5793	6894.730487	32245	13	0.900638	31931	18	0.636879	9945247	0.000000
319833524	69937.000000	3647	5748.472270	32117	6	0.733276	31959	6	0.518707	9940288	0.000000
319819716	88049.000000	4606	6965.785427	32244	8	0.838226	31991	11	0.540554	9935196	0.000000
319838623	80127.000000	4056	5919.426205	32064	4	0.777245	32013	10	0.721335	9930308	0.000000
319856031	73711.000000	3846	6879.411651	31774	2	0.805918	31825	3	0.830983	9925237	0.000000
319835691	89884.000000	4675	6207.989864	31926	11	0.361739	31907	13	0.578310	9920198	0.000000
319871278	65774.000000	3329	6547.799113	32145	4	0.547032	32101	5	0.744236	9915208	0.000000
319822823	88467.000000	4654	6500.759461	31950	12	0.611984	31909	5	0.668652	9910370	0.000000
319858433	71325.000000	3653	6161.612017	32200	3	0.525803	32078	3	0.732067	9905487	0.000000
319818193	76977.000000	4000	6612.175425	31979	7	0.495766	31895	4	0.708812	9900524	0.000000
319847323	80410.000000	4292	6254.251340	31945	9	0.665077	32054	8	0.627408	9895689	0.000000
319852437	68748.000000	3653	6516.891843	31996	6	0.638256	31751	2	0.431740	9890787	0.000000
319836962	82452.000000	4310	6460.320676	31961	7	0.780594	32230	10	0.655337	9885814	0.000000
319818476	71998.000000	3807	6255.867250	32251	2	0.866925	31930	6	0.522249	9880909	0.000000
319872729	75613.000000	3923	6550.657738	31778	8	0.758518	31793	3	0.710233	9876016	0.000000
319825897	77102.000000	4065	6335.302692	31988	10	0.726550	32007	13	0.693573	9871106	0.000000
319845685	75008.000000	3820	6478.654385	31821	14	0.758186	32113	7	0.710770	9866195	0.000000
319823136	77242.000000	3964	6384.671410	31881	8	0.819764	31965	11	0.593889	9861279	0.000000
319838623	73767.000000	3814	6470.941951	32093	8	0.890682	32193	10	0.753684	9856359	0.000000
319821604	78090.000000	4093	6379.811549	32162	5	0.897958	31868	5	0.850604	9851478	0.000000
319835832	72796.000000	3666	6360.274503	32134	4	0.938109	32106	7	0.620155	9846434	0.000000
319817387	76493.000000	3985	6468.401619	31845	3	0.855821	31866	3	0.354768	9841514	0.000000
319833180	75210.000000	3778	6350.441252	31750	7	0.894652	31865	9	0.489917	9836553	0.000000
319837645	74314.000000	3876	6461.835974	32040	14	0.367064	31875	5	0.626539	9831604	0.000000
319833906	78986.000000	3994	6384.007093	32151	7	0.616110	32117	6	0.570608	9826682	0.000000
319854281	71551.000000	3640	6335.003247	31904	5	0.655748	32117	10	0.732373	9821667	0.000000
319850540	77029.000000	4054	6444.198781	32144	9	0.761611	31800	7	0.797330	9816735	0.000000
319833125	73399.000000	3870	6355.945741	32178	9	0.733927	31914	11	0.769054	9811852	0.000000
319866787	76365.000000	4109	6476.385756	31917	6	0.750486	31726	15	0.764565	9806876	0.000000
319829158	74388.000000	3943	6364.217541	32047	13	0.403191	31887	14	0.528348	9802059	-1.#IND00
319855570	75263.000000	3959	6462.643521	32075	7	0.638021	31981	12	0.438709	9797022	-1.#IND00
319830384	75891.000000	3984	6321.250467	31974	0	0.670744	32109	7	0.585161	9792008	-0.031392
319854352	72816.000000	3788	6445.182388	32144	7	0.658036	32222	18	0.510670	9787161	-0.027692
319849124	79109.000000	4208	6385.134347	32022	5	0.548171	32056	13	0.366685	9782383	-0.019654
319850599	72026.000000	3639	6389.403635	32012	5	0.603323	32149	2	0.531343	9777482	-0.002037
319844412	76419.000000	4027	6470.627197	31862	8	0.759406	32097	8	0.715749	9772602	-0.002409
319844265	74664.000000	3841	6353.231285	32050	8	0.701235	32093	1	0.712386	9767760	-0.005743
319856255	73544.000000	3902	6434.185570	31920	11	0.691692	32137	6	0.798188	9762957	-0.008411
319825034	76128.000000	3935	6372.913931	31947	5	0.666941	32129	12	0.349881	9757873	-0.008533
319844068	73223.000000	3745	6455.476041	32071	8	0.797992	31995	5	0.508505	9752919	-0.005880
319820854	77154.000000	3996	6412.633368	32115	7	0.665536	32020	5	0.647565	9747893	-0.006954
319856874	73993.000000	3807	6372.886786	31994	8	0.797140	31939	7	0.774312	9743058	-0.006085
319849234	75770.000000	3933	6510.097598	32068	9	0.610122	32084	9	0.727363	9738089	-0.008464
319822350	76385.000000	3895	6353.028839	32106	9	0.763530	32132	5	0.771939	9733202	-0.006494
319853849	72457.000000	3735	6427.095322	32110	8	0.847451	31974	2	0.731725	9728392	-0.005898
319822161	76822.000000	4020	6422.779899	32082	8	0.870322	31922	2	0.796707	9723465	-0.007305
319847214	74033.000000	3962	6362.722553	31911	4	0.693492	31933	8	0.662286	9718549	-0.006825
319834842	77052.000000	3959	6454.823479	31969	14	0.334750	31799	7	0.682993	9713734	-0.006591
319829924	73793.000000	3867	6390.069728	31943	6	0.528333	32017	9	0.318098	9708888	-0.005989
319818034	77570.000000	4023	6435.569293	31934	9	0.702224	32162	9	0.400812	9703959	-0.006064
319832191	73789.000000	3804	6354.312055	32051	6	0.764916	31683	9	0.636579	9699144	-0.005468
319834896	76989.000000	3982	6456.112040	32101	10	0.504471	32090	8	0.445097	9694205	-0.005322
319862825	75298.000000	3900	6350.297672	31911	5	0.600908	32063	7	0.443576	9689340	-0.004912
319849038	73261.000000	3775	6478.083321	31847	5	0.757942	31963	13	0.582500	9684443	-0.003017
319820648	77708.000000	4115	6395.670738	31814	12	0.787345	32205	5	0.548218	9679569	-0.002179
319819126	73234.000000	3890	6326.371112	32139	8	0.871020	32189	6	0.725984	9674737	-0.002404
319830957	74040.000000	4013	6496.686877	31958	13	0.783932	31861	7	0.794491	9669921	-0.002575
319848230	78191.000000	4071	6375.395016	32047	6	0.403308	32041	10	0.595071	9665057	-0.002302
319839692	72504.000000	3793	6399.964049	32135	3	0.638093	31813	6	0.540746	9660159	0.000033
319816864	77244.000000	3994	6428.674627	31991	6	0.666973	32086	6	0.564050	9655544	-0.000596
319840533	73409.000000	3754	6392.039768	31952	5	0.777033	31910	7	0.426650	9650748	-0.000530
319845748	75577.000000	3897	6468.708378	32089	9	0.864765	31958	2	0.609130	9645822	-0.000385
319812647	75562.000000	3856	6431.018372	32095	5	0.600531	31901	6	0.462844	9641018	-0.000916
319844600	76994.000000	3994	6426.547059	31944	6	0.757713	32006	9	0.674202	9636189	-0.000549
319833440	74707.000000	3983	6345.369595	31943	7	0.486410	31934	13	0.259932	9631445	-0.000324
319831089	75343.000000	3947	6450.665390	32009	8	0.511184	31957	5	0.551131	9626633	0.000047
319844104	76231.000000	4011	6340.858194	32123	5	0.682339	32075	13	0.727751	9621810	0.000488
319862236	73118.000000	3765	6455.522233	31952	9	0.807332	31869	7	0.834875	9617039	0.000729
319837747	78512.000000	4152	6412.850693	32033	7	0.870178	32236	9	0.554081	9612169	0.001067
319822320	71486.000000	3808	6354.922390	32051	9	0.503637	32122	8	0.474989	9607333	0.000791
319841119	78419.000000	4100	6494.839814	31941	6	0.536308	32117	8	0.636882	9602467	0.002212
319831465	73322.000000	3776	6303.737819	32054	5	0.692426	31831	12	0.779760	9597633	0.001854
319845854	75301.000000	3919	6526.132038	32001	9	0.778869	31960	10	0.689976	9592908	0.001723
319850178	76242.000000	4043	6331.236524	32017	10	0.818226	31904	10	0.516205	9588096	0.001539
319817743	72679.000000	3751	6456.454031	31948	6	0.889750	31941	11	0.611067	9583297	0.001481
319847073	78785.000000	4088	6392.655316	32000	8	0.933131	31867	12	0.426072	9578496	0.001633
319826948	71351.000000	3666	6346.260551	31935	4	0.808762	31901	6	0.509891	9573814	0.002651
319831360	76895.000000	4104	6476.522362	31857	7	0.884010	31990	15	0.702737	9569080	0.002537
319840392	74867.000000	3929	6351.906103	32015	9	0.896638	32068	4	0.724137	9564267	0.002140
319849695	75945.000000	3941	6445.880589	32098	6	0.784158	32070	4	0.737680	9559535	0.002163
319836908	74879.000000	3969	6421.890539	32118	6	0.869087	32050	12	0.578082	9554750	0.002064
319847691	73589.000000	3868	6399.391020	31932	6	0.920598	31931	5	0.744097	9549944	0.001081
319816319	75200.000000	3849	6426.246249	32110	7	0.951841	32011	13	0.507640	9545090	0.000519
319841111	74439.000000	4004	6363.935884	31970	4	0.280103	31873	6	0.645572	9540352	0.000600
319804033	74641.000000	3862	6438.211726	31983	8	0.504169	31864	6	0.785031	9535694	0.000656
319845205	75658.000000	3924	6376.397524	31988	10	0.699267	31911	9	0.851327	9530950	0.000592
319826012	73497.000000	3747	6426.075177	31970	8	0.364206	31915	2	0.516939	9526100	0.000723
319831658	76846.000000	3985	6397.005026	31721	8	0.614376	31939	6	0.515306	9521399	0.000930
319838967	75050.000000	4026	6363.631981	31741	10	0.766110	32258	13	0.706022	9516711	0.001198
npatches	nstrain	runtime	dt	init_x	init_y	init_y_blood	init_z	init_S	beta0	beta1	beta2	beta3	mean_beta	B	d	delta	delta_blood	b[0]	mut	m	CTL	c	g	epsilon	k	het	lambda	rho	omega	x_max	patch.dyna	DELTA	A	VA
10000	1	100.000000	0.000100	21900	9499	5000000	0.001000	10000000	7.026478	13.768311	6.837946	7.574334	11	8000000000.000000	0.010000	1.000000	1.000000	800000	0.000050	0.048000	0	0.500000	0.000000	25.000000	17.000000	0.500000	0.000000	0.000000	0.000000	31987	0	10.000000	7.000000	1.000000
sus	inf	inf_blood	z	x[0]	y[0][0]	z[0]	x[1]	y[1][0]	z[1]	S[0]	synchrony
219000000	94990000.000000	5000000	10.000000	21900	9499	0.001000	21900	9499	0.001000	10000000	0.000000
188437935	507626746.000000	26473285	3940.834452	22174	48421	0.394083	16559	52055	0.394083	9994972	0.000000
281429302	91895132.000000	4796095	6324.976263	29640	7966	0.632498	26952	9928	0.632498	9989997	0.000000
315427324	8821440.000000	462115	7771.013291	31746	790	0.777101	31331	904	0.777101	9985017	0.000000
319740949	259504.000000	13452	8648.068121	31761	11	0.864807	32097	43	0.864807	9980135	0.000000
319811531	130859.000000	6832	4428.441131	31916	9	0.314347	31935	7	0.814359	9975244	0.000000
319747298	307079.000000	16040	6619.429358	31924	23	0.584136	31898	34	0.887404	9970274	0.000000
319859927	47870.000000	2487	6615.134975	32261	6	0.587385	32033	8	0.572714	9965347	0.000000
319801292	164455.000000	8476	6011.852369	32116	12	0.661245	32039	20	0.740841	9960354	0.000000
319838557	55847.000000	2861	6668.733043	31972	3	0.479037	32175	3	0.842814	9955467	0.000000
319810036	123373.000000	6402	6066.109556	32014	16	0.467678	31905	5	0.623513	9950498	0.000000
319848882	55129.000000	2872	5892.653061	31963	3	0.539778	31726	8	0.771652	9945658	0.000000
319846559	102203.000000	5254	6373.472946	32075	8	0.551365	31891	16	0.751627	9940801	0.000000
319825928	67462.000000	3509	5451.556998	31830	8	0.534518	31994	11	0.807932	9935752	0.000000
319818490	78786.000000	3984	6559.544573	31863	3	0.541077	32288	5	0.870680	9930717	0.000000
319846975	84181.000000	4324	5764.109389	32041	7	0.284117	32263	5	0.532997	9925679	0.000000
319821417	63918.000000	3366	6190.641220	32115	8	0.565801	32007	3	0.716752	9920744	0.000000
319822876	86051.000000	4431	6160.818148	31912	9	0.497637	31979	16	0.703083	9915760	0.000000
319835612	69478.000000	3590	5782.611311	32091	6	0.579141	32118	5	0.736088	9910800	0.000000
319831521	71985.000000	3813	6313.788343	31910	4	0.480076	32186	1	0.839932	9905758	0.000000
319851775	81396.000000	4143	5946.770358	32000	8	0.568067	31817	7	0.837168	9900814	0.000000
319847506	65688.000000	3319	6025.216857	32025	7	0.575038	31892	6	0.867569	9895791	0.000000
319815757	80391.000000	4240	6217.732325	32226	3	0.210357	31755	13	0.658716	9890845	0.000000
319834761	72815.000000	3787	5827.682665	31976	10	0.521063	31914	10	0.478721	9885960	0.000000
319849331	68450.000000	3618	6149.356286	31848	6	0.671191	32110	11	0.683832	9881016	0.000000
319853752	77820.000000	4193	6115.929522	31767	4	0.587333	32285	7	0.620831	9875952	0.000000
319847615	71035.000000	3628	5915.694366	31841	6	0.682022	32009	4	0.552669	9871008	0.000000
319840975	71545.000000	3773	6192.427586	31994	10	0.734533	31997	8	0.728683	9866034	0.000000
319839882	77533.000000	4058	6050.839190	31852	8	0.649525	31975	10	0.782895	9861044	0.000000
319832738	68840.000000	3582	5969.647463	32109	3	0.550185	31714	4	0.766345	9856056	0.000000
319847950	73951.000000	3856	6123.256522	32019	4	0.727177	31938	2	0.837891	9851178	0.000000
319834383	73358.000000	3816	5978.657108	31895	8	0.427297	32162	4	0.601939	9846138	0.000000
319849511	71865.000000	3804	6089.499845	31926	6	0.424529	31952	8	0.758567	9841189	0.000000
319846699	75424.000000	3901	6049.263452	31990	6	0.495025	31839	4	0.834781	9836353	0.000000
319854719	69725.000000	3569	5983.249981	31938	6	0.571120	32179	8	0.869150	9831316	0.000000
319844815	73727.000000	3799	6125.610562	32138	5	0.739875	32039	11	0.920636	9826466	0.000000
319833670	73977.000000	3788	5939.464650	31912	9	0.627096	32096	8	0.423454	9821605	0.000000
319844796	70287.000000	3511	6059.221803	31831	8	0.663640	32062	20	0.650311	9816729	0.000000
319844490	76404.000000	4065	6081.241133	31885	6	0.480977	31898	6	0.581020	9811817	0.000000
319855634	70887.000000	3704	5971.120560	31890	5	0.590824	31747	7	0.745879	9806953	0.000000
319836333	73728.000000	3735	6146.031755	32094	9	0.722585	31938	6	0.542361	9802091	-1.#IND00
319818619	76007.000000	3942	6023.677070	31918	5	0.393001	32164	7	0.501715	9797199	-1.#IND00
319834150	69325.000000	3676	6012.754406	31916	11	0.578997	32008	3	0.289004	9792365	0.016265
319830070	77603.000000	3985	6167.163098	31872	7	0.446598	31947	4	0.539993	9787459	0.031388
319839725	73824.000000	3893	5859.564193	32069	5	0.664349	31944	6	0.717796	9782649	0.035170
319846500	70352.000000	3651	6185.763038	31997	8	0.528080	32015	9	0.608206	9777670	0.035524
319812980	78083.000000	4065	6045.067987	31885	6	0.638417	31908	6	0.736913	9772821	0.028985
319834682	70546.000000	3765	5947.408190	32092	4	0.727332	31684	13	0.604376	9768006	0.024578
319832289	74146.000000	3878	6154.482739	32088	8	0.490068	31694	3	0.699176	9763094	0.018983
319830894	74672.000000	3899	5970.124450	31905	3	0.472683	31773	12	0.586148	9758282	0.020192
319800543	70961.000000	3588	6073.568122	32102	6	0.406491	31852	9	0.474605	9753388	0.019726
319859073	74657.000000	3776	6065.422093	31943	5	0.640023	31854	10	0.681336	9748462	0.020124
319832165	72948.000000	3791	5981.990818	32107	10	0.579842	31828	6	0.806723	9743572	0.017272
319839827	71852.000000	3755	6106.414870	31917	6	0.603674	32049	10	0.663187	9738801	0.014845
319827397	73824.000000	3908	6020.114264	31994	7	0.516944	32092	12	0.795715	9733903	0.012822
319846240	70485.000000	3659	6020.363040	31765	13	0.624492	31943	7	0.819406	9728930	0.013820
319843976	76166.000000	3918	6126.506382	31996	9	0.380085	31873	4	0.849686	9723980	0.012267
319836437	73203.000000	3839	5913.968623	32252	3	0.483722	32100	12	0.824057	9719093	0.012061
319843443	70129.000000	3644	6149.224455	32050	5	0.569901	31965	8	0.848868	9714380	0.011623
319811983	78444.000000	4005	6047.060298	31925	5	0.595619	32103	8	0.847245	9709548	0.014353
319865694	68944.000000	3518	5912.784492	31944	7	0.754734	31916	2	0.763005	9704735	0.013882
319814568	75150.000000	4006	6212.556946	32088	5	0.246428	31847	11	0.776399	9699954	0.012055
319845561	76103.000000	4069	5920.893591	31912	5	0.542941	32063	9	0.681042	9695075	0.011448
319839040	69220.000000	3515	6016.691022	31806	8	0.682462	31927	3	0.806544	9690070	0.011351
319839065	75713.000000	3933	6139.026824	31942	5	0.668201	32093	13	0.512734	9685190	0.010747
319845610	74162.000000	3909	5972.368387	31891	10	0.798756	32072	4	0.704462	9680336	0.011960
319831475	69961.000000	3676	6038.745787	31867	0	0.381858	31819	5	0.820749	9675534	0.011863
319845711	75519.000000	4073	6099.329143	31859	7	0.531222	32074	4	0.891280	9670721	0.011972
319838921	72860.000000	3716	5952.436646	31935	8	0.603530	31877	6	0.685246	9665867	0.011698
319838109	72507.000000	3932	6113.559887	32002	3	0.652225	32019	9	0.682363	9661091	0.010913
319832963	75423.000000	3919	6057.640982	32194	9	0.486074	32113	9	0.807346	9656280	0.010389
319853686	73774.000000	3866	5976.807669	32143	5	0.659295	32189	13	0.431808	9651566	0.010471
319827508	72533.000000	3767	6115.423445	32208	5	0.624828	31979	9	0.441481	9646720	0.009655
319834325	74868.000000	3879	6065.360696	32118	3	0.538244	32080	9	0.661245	9641895	0.010677
319824960	71945.000000	3689	6036.859225	31759	7	0.719934	32175	6	0.686202	9636992	0.012431
319823326	73021.000000	3787	6052.951847	31795	5	0.770272	32199	4	0.650859	9632128	0.012465
319845629	73153.000000	3753	6053.567981	31735	5	0.632985	31968	12	0.661242	9627350	0.012258
319859625	73275.000000	3741	6048.609898	31816	12	0.588731	31946	3	0.794536	9622555	0.011087
319844225	71406.000000	3626	6105.315994	32036	4	0.486159	32069	7	0.654462	9617798	0.011363
319854993	74676.000000	3931	6000.790338	31957	10	0.516430	31813	6	0.594827	9613099	0.010846
319838278	72240.000000	3801	6022.906664	31977	3	0.686468	32068	3	0.660167	9608355	0.011524
319849743	72870.000000	3930	6071.911777	31994	3	0.809835	31880	8	0.639804	9603454	0.011279
319839749	74555.000000	3926	6047.179063	31821	1	0.543060	32003	7	0.720570	9598687	0.010798
319820039	71553.000000	3761	6009.598415	31902	6	0.707939	32070	5	0.830520	9593916	0.010335
319849959	71951.000000	3737	6089.805027	31870	6	0.521709	31826	10	0.816777	9589138	0.010235
319839759	76221.000000	3996	6057.784576	32186	7	0.506660	31999	9	0.641373	9584261	0.010345
319844402	70068.000000	3662	5959.888036	32078	5	0.651072	32049	7	0.782484	9579427	0.010284
319852960	75671.000000	4003	6180.631889	32099	6	0.749579	32084	12	0.868072	9574763	0.010368
319854840	75168.000000	3849	5900.227701	31695	11	0.222253	32108	9	0.919982	9570035	0.010084
319855880	68331.000000	3535	6084.824790	31977	6	0.367016	32043	6	0.938773	9565344	0.010140
319849806	77316.000000	4164	6141.349382	32082	10	0.527221	31966	6	0.627549	9560565	0.009951
319842431	74640.000000	3826	5924.784269	31966	6	0.590420	31999	15	0.769561	9555666	0.009769
319803675	69885.000000	3648	6075.030047	31762	7	0.595843	32036	10	0.606240	9550838	0.010534
319847055	77904.000000	4030	6115.821318	32040	5	0.580910	31915	9	0.761175	9546145	0.010907
319838166	70082.000000	3759	5938.073758	32033	5	0.345427	32012	4	0.583218	9541382	0.011059
319834203	74075.000000	3790	6141.359785	32126	3	0.308685	31912	8	0.694075	9536588	0.010786
319830255	74084.000000	3770	5986.110284	31805	2	0.344651	31843	9	0.679378	9531719	0.010125
319822919	69454.000000	3581	6074.967095	32044	4	0.488376	31910	9	0.779947	9526892	0.009298
319828784	77796.000000	4021	6093.494155	31931	6	0.439625	31865	3	0.449209	9522075	0.008988
319863521	68891.000000	3657	5921.488948	31930	1	0.224373	31673	8	0.508518	9517212	0.009092
npatches	nstrain	runtime	dt	init_x	init_y	init_y_blood	init_z	init_S	beta0	beta1	beta2	beta3	mean_beta	B	d	delta	delta_blood	b[0]	mut	m	CTL	c	g	epsilon	k	het	lambda	rho	omega	x_max	patch.dyna	DELTA	A	VA
10000	1	100.000000	0.000100	21900	9499	5000000	0.001000	10000000	10.200548	10.461176	11.812862	8.012491	11	8000000000.000000	0.010000	1.000000	1.000000	800000	0.000050	0.048000	0	0.500000	0.000000	25.000000	18.000000	0.500000	0.000000	0.000000	0.000000	31987	0	10.000000	7.000000	1.000000
sus	inf	inf_blood	z	x[0]	y[0][0]	z[0]	x[1]	y[1][0]	z[1]	S[0]	synchrony
219000000	94990000.000000	5000000	10.000000	21900	9499	0.001000	21900	9499	0.001000	10000000	0.000000
196267024	456709817.000000	23804669	3940.834452	20026	45365	0.394083	19763	46046	0.394083	9994984	0.000000
290078235	68074651.000000	3553343	6324.976263	29386	6655	0.632498	29518	6528	0.632498	9990106	0.000000
317781570	3988009.000000	209511	7771.013291	31841	399	0.777101	31717	343	0.777101	9985153	0.000000
319844806	53307.000000	2864	8208.528817	32133	8	0.864807	31939	3	0.864807	9980212	0.000000
319732474	298675.000000	15433	5051.432278	32126	23	0.471705	31881	27	0.338540	9975319	0.000000
319786824	161525.000000	8437	6998.264064	32007	21	0.679577	31954	14	0.598809	9970359	0.000000
319825359	92960.000000	4896	4575.850712	31804	9	0.574610	31848	12	0.723930	9965310	0.000000
319815346	104083.000000	5420	6659.752507	31943	18	0.741991	32202	6	0.832557	9960287	0.000000
319829214	94079.000000	4871	5031.853519	31860	5	0.552157	31770	12	0.272517	9955330	0.000000
319861764	63922.000000	3229	6420.738397	31869	7	0.728373	31665	9	0.310620	9950458	0.000000
319837136	103022.000000	5372	5692.331136	31890	11	0.750864	31952	6	0.489953	9945561	0.000000
319832082	57920.000000	3007	5239.847241	32050	5	0.313634	31985	10	0.615185	9940524	0.000000
319851916	79194.000000	4134	6200.848709	32206	12	0.583703	31737	9	0.514728	9935454	0.000000
319823671	87753.000000	4626	5390.145219	31810	8	0.398566	31978	9	0.300557	9930308	0.000000
319840267	58281.000000	3003	5722.413732	31871	4	0.406268	31929	5	0.575772	9925283	0.000000
319854962	86411.000000	4392	5972.329614	32107	6	0.615128	32131	10	0.438352	9920334	0.000000
319835012	73899.000000	3827	5292.940102	31943	5	0.602361	31842	5	0.503520	9915439	0.000000
319810975	64365.000000	3350	5927.985368	31790	5	0.454763	31857	1	0.400266	9910499	0.000000
319826077	81376.000000	4074	5784.502576	32266	22	0.302345	31841	10	0.535446	9905505	0.000000
319860586	66890.000000	3594	5382.001407	32075	10	0.426207	31914	9	0.531460	9900569	0.000000
319852926	70271.000000	3611	5945.772795	32063	11	0.651981	31987	4	0.669184	9895582	0.000000
319847368	77666.000000	4030	5596.837747	31841	3	0.655108	32043	9	0.494980	9890553	0.000000
319850249	66273.000000	3352	5593.499851	31874	12	0.596479	32123	7	0.482928	9885539	0.000000
319838407	72201.000000	3638	5812.869661	31908	7	0.755255	32286	5	0.686384	9880703	0.000000
319856244	71715.000000	3789	5586.747219	31798	3	0.566331	32044	7	0.260393	9875655	0.000000
319827484	68387.000000	3585	5695.838371	32092	3	0.732789	31961	13	0.505143	9870648	0.000000
319824883	72632.000000	3729	5742.776225	31979	10	0.673982	32092	4	0.573028	9865694	0.000000
319850689	72193.000000	3813	5658.101857	32030	6	0.644332	32064	7	0.712906	9860636	0.000000
319816802	69143.000000	3737	5659.363095	31927	2	0.643855	31936	5	0.420531	9855660	0.000000
319843556	70501.000000	3645	5767.961235	32135	5	0.667144	32221	5	0.632046	9850739	0.000000
319857775	73759.000000	3786	5684.220736	31985	6	0.781680	32109	7	0.576326	9845875	0.000000
319844980	69550.000000	3564	5651.346797	31901	4	0.199329	31882	11	0.292561	9841091	0.000000
319843456	71375.000000	3672	5712.135893	31793	10	0.503759	32093	6	0.505444	9836086	0.000000
319837751	72173.000000	3862	5648.243520	32050	2	0.598102	32042	15	0.587834	9831151	0.000000
319837862	69391.000000	3545	5643.585238	31750	7	0.446871	32026	7	0.717228	9826120	0.000000
319851277	72131.000000	3837	5759.562873	31910	4	0.627461	31800	6	0.828492	9821207	0.000000
319826834	70475.000000	3552	5604.304109	31990	3	0.653981	31931	8	0.727196	9816277	0.000000
319853863	69092.000000	3710	5698.565797	32179	4	0.489921	31838	9	0.531949	9811443	0.000000
319843386	71876.000000	3770	5696.550363	31833	7	0.600732	32081	5	0.558731	9806424	0.000000
319856882	69253.000000	3587	5621.843340	31775	7	0.383179	32027	7	0.732360	9801636	-1.#IND00
319828659	70425.000000	3606	5717.593551	31717	7	0.625884	31963	7	0.697716	9796727	-1.#IND00
319844840	73860.000000	3864	5656.672726	31919	14	0.386606	31931	4	0.816658	9791914	-0.002926
319825467	68863.000000	3540	5617.109048	32039	10	0.627962	32081	7	0.512554	9786909	0.002084
319858153	70433.000000	3684	5680.788320	31955	4	0.728859	31927	4	0.531174	9781951	0.001266
319839080	71686.000000	3778	5674.518432	32023	7	0.542165	32064	10	0.474993	9776982	-0.007011
319837189	68254.000000	3565	5692.912470	32043	8	0.530390	32094	9	0.542576	9771996	-0.012692
319829865	72620.000000	3664	5718.850635	32029	7	0.459150	31995	8	0.521332	9767110	-0.010190
319846690	70195.000000	3668	5632.888686	32057	6	0.513071	31796	2	0.583908	9762200	-0.008029
319842631	69982.000000	3682	5730.147875	32036	10	0.290174	31806	7	0.610090	9757337	-0.008507
319834575	73130.000000	3732	5676.879884	31933	8	0.391779	31855	11	0.514395	9752610	-0.006300
319853021	68428.000000	3570	5612.567457	32401	9	0.596993	32022	4	0.435916	9747800	-0.004051
319846349	68328.000000	3621	5729.712562	32087	6	0.508709	32176	5	0.546101	9742825	-0.003581
319841731	71999.000000	3740	5707.081301	32131	4	0.532849	32021	4	0.555668	9737843	-0.003601
319845588	71746.000000	3722	5663.665537	31881	4	0.375596	32198	2	0.652945	9732927	-0.003978
319823330	69733.000000	3655	5643.452696	31899	3	0.410624	32107	4	0.746099	9728057	-0.004538
319836026	68881.000000	3557	5738.159938	32036	11	0.491441	31996	6	0.399245	9723266	-0.005204
319856482	74076.000000	3834	5741.687533	31953	13	0.327366	32042	5	0.628942	9718436	-0.002586
319819437	70578.000000	3654	5581.257393	31756	4	0.592032	32120	2	0.712343	9713670	-0.002888
319862300	69368.000000	3639	5728.073229	31819	5	0.752558	32178	7	0.394838	9708866	-0.002545
319840689	72475.000000	3775	5661.802337	31947	6	0.829885	31904	10	0.469758	9703927	-0.002921
319852861	68664.000000	3453	5613.434087	31972	5	0.552552	31810	3	0.678396	9699004	-0.004021
319830093	70899.000000	3659	5782.714301	31985	4	0.601526	31993	6	0.774164	9694124	-0.002530
319844232	72418.000000	3823	5715.480006	32128	7	0.462578	32002	5	0.616653	9689356	0.000254
319818742	68546.000000	3491	5590.723845	31959	4	0.515479	31829	1	0.667285	9684523	0.000400
319838682	70822.000000	3746	5803.635258	32126	13	0.532934	31784	2	0.526481	9679693	-0.000553
319793397	72794.000000	3825	5632.322841	31854	4	0.508972	32088	9	0.408738	9674995	0.000002
319860620	69138.000000	3594	5699.784652	32039	9	0.576153	32146	12	0.513419	9670253	-0.000513
319837132	73120.000000	3793	5706.803543	32132	2	0.395491	32172	11	0.616934	9665462	-0.000016
319843813	71558.000000	3730	5602.593770	32102	17	0.452666	31770	5	0.585432	9660572	-0.001043
319830004	68428.000000	3456	5674.309226	31916	2	0.560627	31968	4	0.675106	9655843	-0.001159
319841993	70812.000000	3678	5752.815264	31950	3	0.426007	31987	9	0.671098	9651090	-0.001242
319851833	72796.000000	3750	5694.762959	31904	11	0.414691	31872	2	0.399661	9646248	-0.000645
319852067	71050.000000	3652	5665.486649	31952	4	0.640804	31804	7	0.552619	9641317	-0.001345
319826752	71175.000000	3649	5664.127926	31912	4	0.507349	31977	14	0.333940	9636467	-0.000834
319853614	71737.000000	3768	5703.287349	32025	9	0.400214	31830	8	0.488018	9631565	-0.000880
319854306	70771.000000	3706	5633.501643	32163	7	0.615167	31923	11	0.590344	9626767	-0.000832
319859390	70115.000000	3782	5707.711034	31846	9	0.267890	32151	4	0.572401	9621951	-0.001211
319857818	72620.000000	3825	5699.566478	31942	7	0.403629	32198	5	0.368366	9617137	-0.000653
319835689	69418.000000	3685	5629.309340	31910	9	0.324000	31897	4	0.616899	9612378	-0.000623
319830922	70909.000000	3608	5723.888286	32073	6	0.444617	32278	3	0.767641	9607593	-0.000914
319853120	72671.000000	3665	5676.569207	32153	10	0.464024	32068	11	0.665421	9602793	-0.000791
319861781	69752.000000	3562	5641.525118	31933	8	0.534813	31778	10	0.666533	9597910	-0.002013
319829443	69505.000000	3597	5736.917503	31929	4	0.717853	31966	6	0.735738	9593123	-0.001615
319817581	72151.000000	3810	5740.671732	32236	11	0.692629	31826	10	0.666774	9588362	-0.000890
319843165	70461.000000	3576	5633.596032	31755	7	0.570005	31845	6	0.684567	9583442	-0.000807
319853929	68803.000000	3573	5732.378731	31876	4	0.695817	31983	5	0.599562	9578639	-0.001539
319840707	72884.000000	3889	5741.198183	31767	7	0.393172	32001	4	0.604275	9573744	-0.001988
319843159	71219.000000	3768	5643.092973	31983	6	0.482843	31926	9	0.239078	9568849	-0.002009
319862873	71623.000000	3662	5667.447935	32183	7	0.635138	31952	8	0.464554	9564044	-0.002013
319824731	70106.000000	3609	5626.584840	31885	1	0.387552	32055	9	0.596837	9559139	-0.001849
319833898	69754.000000	3577	5717.532843	31979	5	0.532466	32067	5	0.755472	9554356	-0.000994
319832505	73614.000000	3700	5694.520283	31977	13	0.490595	32003	10	0.564997	9549473	-0.000884
319836631	68752.000000	3725	5585.943076	31983	5	0.380974	32017	7	0.520870	9544532	-0.000847
319824658	68596.000000	3589	5746.133686	31806	7	0.563129	32096	7	0.602575	9539675	-0.000757
319827856	72850.000000	3786	5737.816698	32135	4	0.735028	31927	3	0.394911	9534985	-0.000137
319828046	70915.000000	3712	5573.911620	32036	3	0.660178	31940	7	0.632999	9530204	-0.000629
319840518	69762.000000	3595	5764.143172	32097	8	0.580422	32194	1	0.557380	9525437	-0.000720
319827284	72533.000000	3882	5656.264884	31961	12	0.515891	31937	5	0.370617	9520600	-0.000370
319844719	66877.000000	3523	5658.112657	32109	2	0.417791	32037	3	0.618265	9515831	0.000409
npatches	nstrain	runtime	dt	init_x	init_y	init_y_blood	init_z	init_S	beta0	beta1	beta2	beta3	mean_beta	B	d	delta	delta_blood	b[0]	mut	m	CTL	c	g	epsilon	k	het	lambda	rho	omega	x_max	patch.dyna	DELTA	A	VA
10000	1	100.000000	0.000100	21900	9499	5000000	0.001000	10000000	6.091363	14.269471	10.840778	8.912719	11	8000000000.000000	0.010000	1.000000	1.000000	800000	0.000050	0.048000	0	0.500000	0.000000	25.000000	19.000000	0.500000	0.000000	0.000000	0.000000	31987	0	10.000000	7.000000	1.000000
sus	inf	inf_blood	z	x[0]	y[0][0]	z[0]	x[1]	y[1][0]	z[1]	S[0]	synchrony
219000000	94990000.000000	5000000	10.000000	21900	9499	0.001000	21900	9499	0.001000	10000000	0.000000
203269859	412759300.000000	21533080	3940.834452	24449	38162	0.394083	17934	43147	0.394083	9995014	0.000000
296904566	50299667.000000	2625543	6324.976263	30899	4327	0.632498	28740	5637	0.632498	9989989	0.000000
318921969	1751306.000000	91517	7771.013291	32017	134	0.777101	31879	212	0.777101	9985013	0.000000
319839883	37680.000000	1946	3443.217258	31990	3	0.402213	32097	2	0.514891	9980049	0.000000
319692926	387706.000000	20072	5470.525615	31870	22	0.637429	32020	30	0.705770	9975016	0.000000
319846954	64534.000000	3283	7014.342146	31955	7	0.780092	31970	5	0.727331	9969974	0.000000
319817787	155281.000000	8135	5165.937986	31952	12	0.376070	31993	22	0.702716	9964990	0.000000
319854429	49048.000000	2553	5845.011422	32037	3	0.621572	32082	5	0.819690	9960142	0.000000
319822070	118937.000000	6197	5669.083380	32184	9	0.619827	32285	14	0.484134	9955132	0.000000
319835796	61358.000000	3180	4575.653613	31861	11	0.286122	31725	5	0.680625	9950092	0.000000
319836596	75262.000000	3987	6114.910132	31870	8	0.567016	32046	20	0.792240	9945096	0.000000
319841667	92071.000000	4864	5234.869670	32122	6	0.262582	32039	10	0.712708	9940008	0.000000
319840954	57694.000000	3047	5066.654590	32067	7	0.429882	32271	5	0.552193	9934971	0.000000
319825091	74429.000000	3800	5822.566538	31984	6	0.627430	31863	6	0.714609	9930011	0.000000
319819234	81232.000000	4265	5224.008077	32080	13	0.308446	31940	7	0.670199	9925023	0.000000
319850629	61355.000000	3319	5181.277249	31958	3	0.185745	31972	5	0.364031	9920105	0.000000
319835817	70350.000000	3638	5710.790799	31714	4	0.493898	31950	5	0.431669	9915310	0.000000
319847798	77535.000000	4077	5307.505524	31977	8	0.571751	31944	12	0.518551	9910430	0.000000
319841268	63486.000000	3371	5182.857266	32073	5	0.572790	32006	8	0.491099	9905441	0.000000
319847439	68696.000000	3642	5557.838737	32126	2	0.317858	32039	3	0.518304	9900494	0.000000
319833861	75054.000000	3880	5362.131607	32109	3	0.508707	31997	11	0.332256	9895637	0.000000
319838616	68113.000000	3494	5204.040327	31818	4	0.607902	32223	5	0.402061	9890731	0.000000
319830565	65156.000000	3354	5418.215353	32154	6	0.442260	31957	3	0.497942	9885902	0.000000
319841974	72589.000000	3738	5519.152764	31961	10	0.097287	32169	12	0.174033	9880913	0.000000
319830360	72694.000000	3717	5307.097302	31898	1	0.420468	32058	6	0.379595	9875900	0.000000
319838736	67188.000000	3531	5356.266966	32099	8	0.399509	32051	6	0.497733	9870970	0.000000
319841848	67128.000000	3424	5413.692729	31764	1	0.351567	31953	12	0.648172	9866155	0.000000
319828002	70703.000000	3606	5462.737886	31777	7	0.588024	31967	9	0.653412	9861219	0.000000
319837124	71436.000000	3742	5306.081635	32076	6	0.685887	31846	6	0.645200	9856434	0.000000
319868261	66604.000000	3441	5318.275897	31963	4	0.545909	31895	5	0.660556	9851484	0.000000
319833979	68062.000000	3632	5432.212487	32104	7	0.390731	32207	5	0.794119	9846538	0.000000
319833590	69815.000000	3694	5420.860465	32154	11	0.604721	32145	9	0.749408	9841699	0.000000
319844917	69845.000000	3548	5349.794390	31953	4	0.258591	32185	4	0.618715	9836759	0.000000
319834426	67043.000000	3491	5384.478187	32046	8	0.427012	31976	4	0.768742	9831984	0.000000
319845321	70029.000000	3627	5453.647726	31997	6	0.652470	32147	7	0.473060	9827042	0.000000
319859952	69244.000000	3635	5332.243556	31847	8	0.540153	31894	5	0.649616	9822184	0.000000
319864284	69244.000000	3621	5347.001948	31995	5	0.573915	32205	7	0.515062	9817174	0.000000
319846265	67729.000000	3498	5379.373981	32014	2	0.282135	31972	10	0.539164	9812128	0.000000
319827726	69892.000000	3596	5433.213332	32059	3	0.460870	31961	4	0.650619	9807258	0.000000
319840052	69655.000000	3618	5326.620423	32048	7	0.536681	31959	13	0.329682	9802314	-1.#IND00
319821753	64273.000000	3367	5352.584298	32164	5	0.478324	32027	4	0.593437	9797425	-1.#IND00
319831151	72394.000000	3697	5560.701290	31853	1	0.358578	31842	6	0.730166	9792587	-1.#IND00
[truncated: 160 more rows]
