# Supplementary material for: Large Variations in HIV-1 Viral Load Explained by Shifting-Mosaic Metapopulation Dynamics
Source: PLoS Biol. 2016 Oct 5;14(10):e1002567. doi: 10.1371/journal.pbio.1002567 (PMC5051940; doi:10.1371/journal.pbio.1002567)
Supplement: S1 Data — Each file gives the output from the simulations indicated by the filename: low migration (ms1, db432); high migration (ms1, db1); very high migration (ms10, db1); number of patches (np); reservoir (storage); no reservoir (nostorage); CTL immigration model (CTLimmig); CTL proliferation model (CTLprolif); β¯ (beta1, beta2, …). Within each file, there are 21 simulations for (k = 0,1,..,20), and data is output each day. For measures of synchrony, the final entry should be used. See Methods and S1 Simulation Code for further details. (ZIP) [file pbio.1002567.s002.zip › S1_Data/ms10_np10000_nostorage_noPD_CTLimmig_db1_beta12.tsv]

npatches	nstrain	runtime	dt	init_x	init_y	init_y_blood	init_z	init_S	beta0	beta1	beta2	beta3	mean_beta	B	d	delta	delta_blood	b[0]	mut	m	CTL	c	g	epsilon	k	het	lambda	rho	omega	x_max	patch.dyna	DELTA	A	VA
10000	1	100.000000	0.000100	21900	9499	5000000	0.001000	10000000	17.643206	6.343094	7.847751	14.067426	12	8000000000.000000	0.010000	1.000000	1.000000	800000	0.000050	0.048000	0	0.500000	0.000000	25.000000	0.000000	0.500000	0.000000	0.000000	0.000000	31987	0	10.000000	7.000000	1.000000
sus	inf	inf_blood	z	x[0]	y[0][0]	z[0]	x[1]	y[1][0]	z[1]	S[0]	synchrony
219000000	94990000.000000	5000000	10.000000	21900	9499	0.001000	21900	9499	0.001000	10000000	0.000000
59277986	3202746564.000000	166124672	3940.834452	4010	322828	0.394083	9196	317563	0.394083	9994973	0.000000
38477222	5327430323.000000	276751631	6324.976263	2503	534672	0.632498	6154	529825	0.632498	9989891	0.000000
33446884	6242418126.000000	324393157	7771.013291	2166	624655	0.777101	5450	621522	0.777101	9984920	0.000000
31747766	6618764463.000000	344000054	8648.068121	2068	663058	0.864807	5102	659037	0.864807	9979809	0.000000
31096667	6771672966.000000	351965896	9180.022116	1981	678085	0.918002	4967	676104	0.918002	9974736	0.000000
30844364	6833523121.000000	355156602	9502.664490	1979	683864	0.950266	5070	682548	0.950266	9969713	0.000000
30744770	6858660042.000000	356455899	9698.354536	1933	687453	0.969835	4903	683783	0.969835	9964799	0.000000
30706705	6868714546.000000	357018191	9817.045065	1979	687686	0.981705	5005	685892	0.981705	9959981	0.000000
30684207	6872743655.000000	357202621	9889.033609	2019	688541	0.988903	4929	687700	0.988903	9954943	0.000000
30677717	6874415958.000000	357314131	9932.696323	1930	688216	0.993270	4981	684921	0.993270	9949870	0.000000
30679415	6875021965.000000	357310804	9959.178767	1960	689103	0.995918	4934	685832	0.995918	9944829	0.000000
30672967	6875189698.000000	357370521	9975.240980	1960	688635	0.997524	5023	685664	0.997524	9939856	0.000000
30676491	6875428452.000000	357355174	9984.983083	1983	687850	0.998498	4907	685271	0.998498	9934788	0.000000
30677739	6875358478.000000	357359384	9990.891893	2004	689371	0.999089	4874	685849	0.999089	9929829	0.000000
30675862	6875361574.000000	357364846	9994.475723	1972	689866	0.999448	4988	686986	0.999448	9924829	0.000000
30680708	6875364836.000000	357375001	9996.649399	1938	688167	0.999665	5002	687256	0.999665	9919777	0.000000
30673548	6875356550.000000	357388090	9997.967783	1970	688423	0.999797	4963	684972	0.999797	9914995	0.000000
30678989	6875414235.000000	357339373	9998.767413	2029	688792	0.999877	4852	686372	0.999877	9909941	0.000000
30673348	6875381909.000000	357356695	9999.252408	1977	687504	0.999925	5016	686312	0.999925	9904872	0.000000
30675624	6875350116.000000	357365543	9999.546568	1923	689217	0.999955	5027	685378	0.999955	9899955	0.000000
30670267	6875406696.000000	357333078	9999.724983	1958	688185	0.999972	4903	686772	0.999972	9895019	0.000000
30670069	6875456108.000000	357367675	9999.833196	1933	686170	0.999983	4916	684836	0.999983	9890093	0.000000
30677191	6875549183.000000	357347185	9999.898829	1982	688432	0.999990	5041	686338	0.999990	9885193	0.000000
30681801	6875479158.000000	357346094	9999.938638	2019	687829	0.999994	4914	685980	0.999994	9880255	0.000000
30679579	6875461750.000000	357360740	9999.962782	1954	689306	0.999996	5054	685530	0.999996	9875384	0.000000
30668662	6875429186.000000	357353049	9999.977427	2028	688078	0.999998	5058	685300	0.999998	9870499	0.000000
30670829	6875341512.000000	357349922	9999.986309	2018	688505	0.999999	5008	685858	0.999999	9865613	0.000000
30680259	6875310299.000000	357330654	9999.991696	1992	690403	0.999999	4965	686207	0.999999	9860683	0.000000
30676686	6875353233.000000	357356505	9999.994963	1954	689092	0.999999	5013	686100	0.999999	9855779	0.000000
30676476	6875510080.000000	357359941	9999.996945	2003	688462	1.000000	4972	684431	1.000000	9850939	0.000000
30672189	6875464128.000000	357366351	9999.998147	2035	688502	1.000000	4973	685773	1.000000	9846066	0.000000
30674025	6875406534.000000	357370779	9999.998876	1938	688430	1.000000	4917	685174	1.000000	9841065	0.000000
30672945	6875448915.000000	357362541	9999.999318	1960	689288	1.000000	4925	685818	1.000000	9836233	0.000000
30673303	6875300837.000000	357383059	9999.999587	1919	688744	1.000000	5009	684770	1.000000	9831302	0.000000
30672999	6875355885.000000	357350920	9999.999749	1983	688394	1.000000	4940	686136	1.000000	9826314	0.000000
30669295	6875509774.000000	357330442	9999.999848	2027	687841	1.000000	4987	685915	1.000000	9821381	0.000000
30677614	6875424118.000000	357342085	9999.999908	1988	688849	1.000000	4969	686242	1.000000	9816471	0.000000
30670816	6875437300.000000	357329149	9999.999944	1984	689590	1.000000	5027	686614	1.000000	9811533	0.000000
30676185	6875398605.000000	357336503	9999.999966	2010	688113	1.000000	4942	686534	1.000000	9806751	0.000000
30669953	6875492806.000000	357366869	9999.999979	1999	687091	1.000000	5002	686724	1.000000	9801845	-1.#IND00
30672031	6875395356.000000	357342844	9999.999988	1946	687948	1.000000	4923	686372	1.000000	9796909	0.000000
30671603	6875412086.000000	357354986	9999.999992	1969	688878	1.000000	4951	686315	1.000000	9791996	0.004658
30668680	6875468887.000000	357390841	9999.999995	1947	688632	1.000000	5042	684570	1.000000	9787051	-0.002491
30677716	6875466756.000000	357370040	9999.999997	1949	689828	1.000000	5016	684435	1.000000	9782259	-0.006271
30679574	6875425616.000000	357371755	9999.999998	1955	687567	1.000000	4915	686805	1.000000	9777397	-0.004310
30673312	6875404621.000000	357382469	9999.999999	1986	688467	1.000000	4942	686048	1.000000	9772506	-0.000934
30680132	6875492859.000000	357333575	9999.999999	1945	688692	1.000000	5017	686132	1.000000	9767607	0.000092
30673714	6875456616.000000	357351003	10000.000000	1998	688686	1.000000	4978	685661	1.000000	9762646	-0.001782
30674326	6875553430.000000	357327783	10000.000000	1949	688970	1.000000	4956	686835	1.000000	9757858	-0.000733
30677300	6875556348.000000	357347794	10000.000000	1986	689185	1.000000	5007	686767	1.000000	9752942	0.000643
30672827	6875602363.000000	357359415	10000.000000	1988	688598	1.000000	4919	685855	1.000000	9748064	0.000946
30666126	6875562696.000000	357338096	10000.000000	1926	686477	1.000000	4955	686490	1.000000	9743156	0.000852
30671159	6875554762.000000	357390740	10000.000000	1976	689939	1.000000	4926	685472	1.000000	9738374	0.001519
30678028	6875520543.000000	357323653	10000.000000	1990	688243	1.000000	4966	685502	1.000000	9733506	0.001125
30682063	6875520008.000000	357378667	10000.000000	1923	689683	1.000000	4976	685162	1.000000	9728567	0.001468
30677227	6875409239.000000	357384855	10000.000000	1992	689073	1.000000	4951	685237	1.000000	9723641	0.001753
30676505	6875385934.000000	357335951	10000.000000	2005	687834	1.000000	4975	686591	1.000000	9718739	0.001412
30674280	6875440882.000000	357352698	10000.000000	1967	687888	1.000000	4976	682906	1.000000	9713760	0.001092
30679430	6875467068.000000	357320300	10000.000000	1969	689162	1.000000	4960	686116	1.000000	9708758	0.000850
30670434	6875496172.000000	357350889	10000.000000	1968	687088	1.000000	4961	687060	1.000000	9703892	0.001984
30676164	6875414042.000000	357325115	10000.000000	1946	688881	1.000000	4944	686204	1.000000	9699017	0.001627
30675996	6875431416.000000	357363588	10000.000000	1948	688938	1.000000	5041	686316	1.000000	9694157	0.001541
30675875	6875451795.000000	357379156	10000.000000	2004	688163	1.000000	4988	686030	1.000000	9689213	0.001435
30676951	6875429552.000000	357337275	10000.000000	1995	688474	1.000000	4944	685237	1.000000	9684268	0.001544
30674585	6875438810.000000	357340442	10000.000000	1994	688256	1.000000	4908	684504	1.000000	9679379	0.001454
30676903	6875521135.000000	357321801	10000.000000	1950	689131	1.000000	4895	686485	1.000000	9674549	0.001100
30678711	6875567418.000000	357327856	10000.000000	2001	690780	1.000000	4998	684763	1.000000	9669691	0.001125
30675871	6875552437.000000	357333859	10000.000000	2054	687378	1.000000	4955	684826	1.000000	9664840	0.000184
30674694	6875549686.000000	357364495	10000.000000	2016	688708	1.000000	5115	687622	1.000000	9659865	0.000639
30672015	6875508591.000000	357370784	10000.000000	1991	687849	1.000000	4949	683904	1.000000	9654949	-0.000168
30680998	6875465894.000000	357342582	10000.000000	1948	689883	1.000000	4943	685743	1.000000	9650141	-0.000681
30677518	6875480865.000000	357336642	10000.000000	1962	689640	1.000000	5034	685046	1.000000	9645383	0.000972
30672950	6875417707.000000	357375049	10000.000000	2026	688515	1.000000	4878	684722	1.000000	9640531	0.001196
30677101	6875443818.000000	357337812	10000.000000	1943	688263	1.000000	4937	687204	1.000000	9635687	0.001176
30678435	6875368106.000000	357349018	10000.000000	1970	688062	1.000000	4896	684911	1.000000	9630819	0.001265
30678125	6875543914.000000	357337063	10000.000000	1993	689396	1.000000	5049	684587	1.000000	9626007	0.001114
30676809	6875487901.000000	357333044	10000.000000	1943	689718	1.000000	4889	685473	1.000000	9621169	0.001087
30670380	6875376052.000000	357361983	10000.000000	1962	689044	1.000000	4966	685855	1.000000	9616399	0.001035
30676381	6875438724.000000	357321299	10000.000000	1993	688132	1.000000	4938	684364	1.000000	9611626	0.001491
30674308	6875393273.000000	357334263	10000.000000	1983	689340	1.000000	4960	684970	1.000000	9606803	0.001735
30673430	6875437797.000000	357362782	10000.000000	1904	688777	1.000000	5029	685921	1.000000	9601974	0.002288
30684244	6875512414.000000	357377533	10000.000000	2004	688089	1.000000	4909	685494	1.000000	9597323	0.002176
30677000	6875507887.000000	357327996	10000.000000	1971	688955	1.000000	4965	687132	1.000000	9592466	0.002120
30686458	6875476932.000000	357331105	10000.000000	1988	687973	1.000000	4988	686279	1.000000	9587573	0.002028
30677933	6875452527.000000	357330806	10000.000000	1921	689445	1.000000	5009	686389	1.000000	9582788	0.002043
30679927	6875515459.000000	357331262	10000.000000	1981	688275	1.000000	5023	685260	1.000000	9577963	0.002446
30678808	6875484575.000000	357360434	10000.000000	1969	688536	1.000000	4992	685754	1.000000	9573226	0.002234
30681812	6875460120.000000	357351495	10000.000000	1985	687127	1.000000	4931	684663	1.000000	9568318	0.001795
30673873	6875321730.000000	357379365	10000.000000	2010	687786	1.000000	5070	686550	1.000000	9563468	0.001582
30674658	6875490156.000000	357357323	10000.000000	1952	689018	1.000000	4951	684293	1.000000	9558699	0.001634
30678020	6875461173.000000	357344088	10000.000000	1992	688351	1.000000	4929	685593	1.000000	9553706	0.001928
30670991	6875484822.000000	357380357	10000.000000	1987	689562	1.000000	5031	685718	1.000000	9548886	0.002033
30670130	6875412697.000000	357332922	10000.000000	1999	687982	1.000000	4970	685647	1.000000	9544044	0.001885
30669268	6875436345.000000	357359803	10000.000000	1997	688046	1.000000	4902	683893	1.000000	9539300	0.002155
30672509	6875388742.000000	357331523	10000.000000	1988	688072	1.000000	5005	682697	1.000000	9534487	0.001995
30680034	6875430003.000000	357345855	10000.000000	1997	689301	1.000000	5001	686012	1.000000	9529756	0.002000
30677410	6875514313.000000	357356374	10000.000000	1924	687998	1.000000	4991	685122	1.000000	9524999	0.001968
30673362	6875493173.000000	357340807	10000.000000	1915	688872	1.000000	4961	685913	1.000000	9520212	0.002031
30678800	6875490253.000000	357379840	10000.000000	1984	689545	1.000000	4912	685240	1.000000	9515406	0.001987
npatches	nstrain	runtime	dt	init_x	init_y	init_y_blood	init_z	init_S	beta0	beta1	beta2	beta3	mean_beta	B	d	delta	delta_blood	b[0]	mut	m	CTL	c	g	epsilon	k	het	lambda	rho	omega	x_max	patch.dyna	DELTA	A	VA
10000	1	100.000000	0.000100	21900	9499	5000000	0.001000	10000000	15.199689	11.744854	9.987400	16.014542	12	8000000000.000000	0.010000	1.000000	1.000000	800000	0.000050	0.048000	0	0.500000	0.000000	25.000000	1.000000	0.500000	0.000000	0.000000	0.000000	31987	0	10.000000	7.000000	1.000000
sus	inf	inf_blood	z	x[0]	y[0][0]	z[0]	x[1]	y[1][0]	z[1]	S[0]	synchrony
219000000	94990000.000000	5000000	10.000000	21900	9499	0.001000	21900	9499	0.001000	10000000	0.000000
65484431	2842362645.000000	147521842	3940.834452	4894	286087	0.394083	6142	284967	0.394083	9994956	0.000000
50866418	3862338377.000000	200713865	6324.976263	3811	388448	0.632498	4749	386230	0.632498	9989949	0.000000
51634739	3789759844.000000	196998953	7771.013291	3879	379821	0.777101	4830	378568	0.777101	9985041	0.000000
54200493	3572494548.000000	185688944	8648.068121	4136	358838	0.864807	5011	358064	0.864807	9980240	0.000000
56274391	3412609824.000000	177388429	9180.022116	4369	343106	0.918002	5416	341563	0.918002	9975108	0.000000
57630813	3314372343.000000	172285518	9502.664490	4327	333057	0.950266	5416	331601	0.950266	9970063	0.000000
58452448	3256415438.000000	169255168	9698.354536	4409	327225	0.969835	5561	326186	0.969835	9965103	0.000000
58966024	3221957662.000000	167464851	9817.045065	4460	323570	0.981705	5558	323213	0.981705	9960143	0.000000
59259644	3201613619.000000	166393991	9889.033609	4506	322157	0.988903	5640	320229	0.988903	9955149	0.000000
59453734	3189364412.000000	165764959	9932.696323	4509	320288	0.993270	5725	318706	0.993270	9950132	0.000000
59569960	3181889683.000000	165373001	9959.178767	4486	320502	0.995918	5618	318079	0.995918	9945196	0.000000
59625807	3177495121.000000	165161742	9975.240980	4536	319561	0.997524	5622	317839	0.997524	9940250	0.000000
59664818	3174753500.000000	165003722	9984.983083	4503	319474	0.998498	5675	318232	0.998498	9935297	0.000000
59706079	3173176964.000000	164909785	9990.891893	4646	318270	0.999089	5577	317236	0.999089	9930332	0.000000
59707518	3172199694.000000	164880983	9994.475723	4560	318463	0.999448	5572	317485	0.999448	9925520	0.000000
59710018	3171565166.000000	164817907	9996.649399	4562	317939	0.999665	5654	317402	0.999665	9920521	0.000000
59718502	3171193062.000000	164830325	9997.967783	4582	317021	0.999797	5693	318067	0.999797	9915655	0.000000
59727848	3170910999.000000	164822492	9998.767413	4474	319601	0.999877	5614	318133	0.999877	9910552	0.000000
59726300	3170921690.000000	164814323	9999.252408	4571	318119	0.999925	5609	317404	0.999925	9905580	0.000000
59727610	3170952322.000000	164793355	9999.546568	4512	318091	0.999955	5686	317941	0.999955	9900659	0.000000
59729603	3170780127.000000	164811513	9999.724983	4540	318637	0.999972	5596	317176	0.999972	9895705	0.000000
59732073	3170751874.000000	164800921	9999.833196	4637	317723	0.999983	5730	316649	0.999983	9890741	0.000000
59729854	3170660261.000000	164800838	9999.898829	4503	319197	0.999990	5602	318989	0.999990	9885899	0.000000
59729352	3170718583.000000	164797292	9999.938638	4524	318316	0.999994	5623	317442	0.999994	9880952	0.000000
59737429	3170670333.000000	164796609	9999.962782	4512	318621	0.999996	5725	316986	0.999996	9875897	0.000000
59730151	3170787748.000000	164781283	9999.977427	4509	317886	0.999998	5575	317717	0.999998	9871018	0.000000
59737058	3170512887.000000	164803116	9999.986309	4506	317849	0.999999	5741	317540	0.999999	9866089	0.000000
59735709	3170637995.000000	164788060	9999.991696	4486	318654	0.999999	5705	317585	0.999999	9861284	0.000000
59725125	3170644278.000000	164822711	9999.994963	4576	317633	0.999999	5628	317456	0.999999	9856418	0.000000
59730173	3170593753.000000	164803434	9999.996945	4518	318045	1.000000	5640	317333	1.000000	9851413	0.000000
59727050	3170562241.000000	164797873	9999.998147	4681	317980	1.000000	5623	317249	1.000000	9846552	0.000000
59729669	3170684175.000000	164779381	9999.998876	4439	318942	1.000000	5674	318610	1.000000	9841614	0.000000
59732232	3170656821.000000	164794773	9999.999318	4466	317788	1.000000	5626	317932	1.000000	9836717	0.000000
59731655	3170632759.000000	164809120	9999.999587	4560	317979	1.000000	5586	316758	1.000000	9831796	0.000000
59737026	3170600644.000000	164795249	9999.999749	4470	318864	1.000000	5684	317254	1.000000	9826899	0.000000
59729083	3170628470.000000	164804095	9999.999848	4545	317878	1.000000	5699	318300	1.000000	9821956	0.000000
59726889	3170694850.000000	164775385	9999.999908	4460	318979	1.000000	5623	317704	1.000000	9817085	0.000000
59732272	3170616795.000000	164781594	9999.999944	4564	318867	1.000000	5712	317340	1.000000	9812171	0.000000
59719339	3170668379.000000	164817736	9999.999966	4583	319269	1.000000	5664	317720	1.000000	9807280	0.000000
59733291	3170694583.000000	164788390	9999.999979	4499	318614	1.000000	5580	317487	1.000000	9802325	-1.#IND00
59723611	3170678808.000000	164778725	9999.999988	4598	317397	1.000000	5510	317640	1.000000	9797404	-0.000000
59737446	3170661289.000000	164782959	9999.999992	4559	318116	1.000000	5639	317182	1.000000	9792484	-0.001426
59742659	3170526794.000000	164796617	9999.999995	4582	319163	1.000000	5585	316961	1.000000	9787580	0.009872
59720377	3170665255.000000	164790117	9999.999997	4602	319067	1.000000	5667	318164	1.000000	9782675	0.009211
59732690	3170686866.000000	164772120	9999.999998	4485	318131	1.000000	5579	317403	1.000000	9777821	0.003857
59733301	3170662646.000000	164785382	9999.999999	4517	319078	1.000000	5651	317645	1.000000	9772891	0.006688
59726131	3170735031.000000	164834687	9999.999999	4527	318232	1.000000	5575	317092	1.000000	9768033	0.005742
59721742	3170594852.000000	164792902	10000.000000	4543	318338	1.000000	5624	317999	1.000000	9763259	0.004493
59735146	3170681234.000000	164822870	10000.000000	4490	319516	1.000000	5690	317026	1.000000	9758342	0.005195
59730663	3170669335.000000	164805219	10000.000000	4504	318519	1.000000	5549	316596	1.000000	9753462	0.004361
59732215	3170720309.000000	164804033	10000.000000	4604	316991	1.000000	5628	316993	1.000000	9748427	0.003694
59734879	3170676827.000000	164785155	10000.000000	4497	319436	1.000000	5671	317677	1.000000	9743558	0.002941
59713061	3170723729.000000	164783694	10000.000000	4564	318235	1.000000	5580	317879	1.000000	9738700	0.002252
59731752	3170640794.000000	164787952	10000.000000	4543	318152	1.000000	5603	318058	1.000000	9733727	-0.001792
59735715	3170618113.000000	164782690	10000.000000	4553	319102	1.000000	5655	317077	1.000000	9728721	-0.001407
59737812	3170647828.000000	164802791	10000.000000	4521	318328	1.000000	5679	317763	1.000000	9723882	0.000162
59728116	3170625941.000000	164792574	10000.000000	4512	318505	1.000000	5683	316704	1.000000	9719064	-0.000169
59731739	3170665254.000000	164817830	10000.000000	4531	319035	1.000000	5630	317378	1.000000	9714163	-0.000705
59736766	3170639510.000000	164806180	10000.000000	4482	319590	1.000000	5561	316698	1.000000	9709379	-0.000800
59729197	3170723290.000000	164795867	10000.000000	4529	317544	1.000000	5524	317227	1.000000	9704469	-0.000884
59736853	3170667737.000000	164793182	10000.000000	4518	318279	1.000000	5633	317838	1.000000	9699647	-0.001458
59736819	3170682468.000000	164786460	10000.000000	4573	318454	1.000000	5751	316689	1.000000	9694794	-0.000827
59731550	3170686337.000000	164800218	10000.000000	4592	317885	1.000000	5686	317257	1.000000	9690011	-0.000629
59719291	3170771550.000000	164782503	10000.000000	4409	318336	1.000000	5640	317708	1.000000	9685135	-0.001099
59730447	3170642087.000000	164803252	10000.000000	4475	318298	1.000000	5647	317688	1.000000	9680183	-0.001099
59725549	3170739579.000000	164786742	10000.000000	4518	318230	1.000000	5592	318272	1.000000	9675422	-0.000482
59714983	3170738672.000000	164792534	10000.000000	4580	317269	1.000000	5637	317329	1.000000	9670597	-0.000386
59729680	3170658046.000000	164802560	10000.000000	4511	317556	1.000000	5640	319280	1.000000	9665778	-0.001642
59732077	3170652751.000000	164787479	10000.000000	4511	319019	1.000000	5521	317726	1.000000	9661004	-0.001014
59736169	3170657091.000000	164755883	10000.000000	4599	318388	1.000000	5604	318418	1.000000	9656205	0.000381
59735191	3170643998.000000	164789222	10000.000000	4486	318684	1.000000	5692	317359	1.000000	9651404	0.001203
59740042	3170712083.000000	164783962	10000.000000	4530	318372	1.000000	5684	318235	1.000000	9646531	0.001652
59731563	3170660097.000000	164804910	10000.000000	4535	318346	1.000000	5664	318099	1.000000	9641616	0.002433
59737276	3170609680.000000	164782710	10000.000000	4571	318153	1.000000	5557	317963	1.000000	9636638	0.002633
59731819	3170625884.000000	164797170	10000.000000	4499	318632	1.000000	5555	317127	1.000000	9631839	0.003568
59726211	3170622609.000000	164800791	10000.000000	4542	318058	1.000000	5584	318233	1.000000	9627060	0.003565
59727086	3170672785.000000	164808190	10000.000000	4487	317653	1.000000	5535	318047	1.000000	9622209	0.003694
59728580	3170720570.000000	164808490	10000.000000	4574	318418	1.000000	5707	317012	1.000000	9617360	0.003258
59728606	3170593613.000000	164783876	10000.000000	4574	318636	1.000000	5664	316786	1.000000	9612612	0.002954
59729478	3170615524.000000	164825271	10000.000000	4541	318642	1.000000	5650	318268	1.000000	9607657	0.002852
59729389	3170675540.000000	164794752	10000.000000	4540	318260	1.000000	5614	318343	1.000000	9602951	0.003499
59723852	3170729304.000000	164798438	10000.000000	4523	319355	1.000000	5724	317371	1.000000	9598134	0.003405
59724995	3170724866.000000	164801500	10000.000000	4535	318494	1.000000	5668	317540	1.000000	9593321	0.003201
59743426	3170686929.000000	164819681	10000.000000	4584	318748	1.000000	5644	317741	1.000000	9588432	0.003247
59734006	3170642480.000000	164813221	10000.000000	4548	318163	1.000000	5606	317551	1.000000	9583607	0.003166
59725058	3170652910.000000	164801492	10000.000000	4521	317908	1.000000	5705	317275	1.000000	9578880	0.003090
59735825	3170750363.000000	164799856	10000.000000	4646	318473	1.000000	5552	317939	1.000000	9574125	0.002794
59735981	3170624419.000000	164783623	10000.000000	4526	318224	1.000000	5663	317947	1.000000	9569273	0.002394
59729310	3170686997.000000	164810307	10000.000000	4532	319039	1.000000	5684	316306	1.000000	9564563	0.002247
59732954	3170726006.000000	164818146	10000.000000	4548	318966	1.000000	5609	317310	1.000000	9559762	0.002202
59723453	3170684501.000000	164805620	10000.000000	4547	318533	1.000000	5558	318280	1.000000	9555059	0.001868
59732160	3170710615.000000	164788408	10000.000000	4560	318051	1.000000	5653	316888	1.000000	9550145	0.001366
59726332	3170728066.000000	164783964	10000.000000	4528	318163	1.000000	5627	317258	1.000000	9545203	0.001387
59725232	3170731802.000000	164814194	10000.000000	4545	318062	1.000000	5645	317860	1.000000	9540375	0.001288
59742509	3170695086.000000	164810635	10000.000000	4525	318775	1.000000	5691	317867	1.000000	9535536	0.001095
59735342	3170688671.000000	164774602	10000.000000	4560	317956	1.000000	5655	317064	1.000000	9530781	0.000878
59733283	3170670857.000000	164807803	10000.000000	4567	318675	1.000000	5747	316335	1.000000	9526007	0.001012
59724344	3170636027.000000	164807092	10000.000000	4528	318850	1.000000	5620	317613	1.000000	9521127	0.001363
59726343	3170728895.000000	164790546	10000.000000	4475	318712	1.000000	5705	317122	1.000000	9516398	0.001356
npatches	nstrain	runtime	dt	init_x	init_y	init_y_blood	init_z	init_S	beta0	beta1	beta2	beta3	mean_beta	B	d	delta	delta_blood	b[0]	mut	m	CTL	c	g	epsilon	k	het	lambda	rho	omega	x_max	patch.dyna	DELTA	A	VA
10000	1	100.000000	0.000100	21900	9499	5000000	0.001000	10000000	12.506385	12.375245	9.478004	11.117309	12	8000000000.000000	0.010000	1.000000	1.000000	800000	0.000050	0.048000	0	0.500000	0.000000	25.000000	2.000000	0.500000	0.000000	0.000000	0.000000	31987	0	10.000000	7.000000	1.000000
sus	inf	inf_blood	z	x[0]	y[0][0]	z[0]	x[1]	y[1][0]	z[1]	S[0]	synchrony
219000000	94990000.000000	5000000	10.000000	21900	9499	0.001000	21900	9499	0.001000	10000000	0.000000
70216258	2556969855.000000	132757879	3940.834452	6391	256853	0.394083	6454	256043	0.394083	9994893	0.000000
63301770	2901666470.000000	150832953	6324.976263	5908	290512	0.632498	5793	290982	0.632498	9989963	0.000000
70397785	2530987129.000000	131569637	7771.013291	6295	253239	0.777101	6381	253415	0.777101	9985004	0.000000
76710513	2260380349.000000	117516897	8648.068121	6925	226604	0.864807	7056	226844	0.864807	9980068	0.000000
80760357	2109675869.000000	109672068	9180.022116	7349	211421	0.918002	7426	210987	0.918002	9975149	0.000000
83184385	2026337169.000000	105341873	9502.664490	7660	202198	0.950266	7564	203696	0.950266	9970317	0.000000
84633494	1978851645.000000	102832315	9698.354536	7772	198177	0.969835	7905	198284	0.969835	9965429	0.000000
85510581	1951103386.000000	101409397	9817.045065	7942	194885	0.981705	7939	196460	0.981705	9960486	0.000000
86020973	1934617342.000000	100548473	9889.033609	7900	194087	0.988903	8002	194233	0.988903	9955373	0.000000
86334677	1924776069.000000	100025481	9932.696323	8073	192841	0.993270	7994	193073	0.993270	9950418	0.000000
86525116	1918795535.000000	99739316	9959.178767	7930	191787	0.995918	7944	191922	0.995918	9945475	0.000000
86653376	1915213959.000000	99542220	9975.240980	7890	192265	0.997524	7978	192952	0.997524	9940591	0.000000
86718000	1913098442.000000	99420640	9984.983083	7995	191201	0.998498	8070	191454	0.998498	9935533	0.000000
86769876	1911772498.000000	99368268	9990.891893	8072	191011	0.999089	8096	192107	0.999089	9930574	0.000000
86792164	1910919270.000000	99324169	9994.475723	8024	192037	0.999448	8179	191638	0.999448	9925623	0.000000
86818913	1910404601.000000	99290810	9996.649399	7993	191590	0.999665	7974	190956	0.999665	9920633	0.000000
86803939	1910159009.000000	99278467	9997.967783	8005	191785	0.999797	7988	191775	0.999797	9915717	0.000000
86830108	1909983252.000000	99267482	9998.767413	7978	191410	0.999877	8048	191103	0.999877	9910856	0.000000
86826762	1909809243.000000	99282839	9999.252408	7894	191621	0.999925	8145	191810	0.999925	9905921	0.000000
86835247	1909831817.000000	99283404	9999.546568	8021	191153	0.999955	8155	191053	0.999955	9900898	0.000000
86829888	1909749027.000000	99257310	9999.724983	8103	191624	0.999972	7984	192246	0.999972	9895980	0.000000
86828641	1909666947.000000	99244291	9999.833196	8006	191234	0.999983	8116	191591	0.999983	9891133	0.000000
86820534	1909737566.000000	99268512	9999.898829	8028	190927	0.999990	8056	191980	0.999990	9886226	0.000000
86842249	1909637205.000000	99262189	9999.938638	8051	191559	0.999994	8008	190929	0.999994	9881351	0.000000
86830251	1909691852.000000	99258486	9999.962782	7940	191523	0.999996	8031	191530	0.999996	9876356	0.000000
86839241	1909645724.000000	99263555	9999.977427	7916	191767	0.999998	8097	192285	0.999998	9871495	0.000000
86829132	1909668585.000000	99234904	9999.986309	7870	191883	0.999999	8195	191243	0.999999	9866498	0.000000
86830102	1909624682.000000	99263096	9999.991696	8105	191729	0.999999	8017	191664	0.999999	9861706	0.000000
86833457	1909686446.000000	99261841	9999.994963	8058	190745	0.999999	8099	191662	0.999999	9856823	0.000000
86816123	1909650742.000000	99270207	9999.996945	8050	191655	1.000000	8146	191149	1.000000	9851999	0.000000
86840668	1909756354.000000	99261787	9999.998147	7967	191821	1.000000	8020	191567	1.000000	9846998	0.000000
86833179	1909657885.000000	99273927	9999.998876	8026	192173	1.000000	7947	192052	1.000000	9842029	0.000000
86827655	1909674005.000000	99259595	9999.999318	7851	192031	1.000000	7954	192070	1.000000	9837063	0.000000
86827832	1909683331.000000	99244429	9999.999587	7931	191604	1.000000	8051	191854	1.000000	9832183	0.000000
86846928	1909669209.000000	99251601	9999.999749	8080	191717	1.000000	7988	191597	1.000000	9827195	0.000000
86825841	1909691213.000000	99257887	9999.999848	8057	190509	1.000000	8139	191329	1.000000	9822331	0.000000
86827960	1909724859.000000	99257924	9999.999908	8014	191381	1.000000	8124	190422	1.000000	9817472	0.000000
86834444	1909665962.000000	99270690	9999.999944	7932	191210	1.000000	8106	191923	1.000000	9812578	0.000000
86830467	1909716581.000000	99253668	9999.999966	8090	191143	1.000000	8066	190430	1.000000	9807667	0.000000
86832956	1909663709.000000	99271807	9999.999979	8016	191835	1.000000	7990	191761	1.000000	9802800	-1.#IND00
86839371	1909670279.000000	99243938	9999.999988	7950	191731	1.000000	8131	191362	1.000000	9797868	-0.003200
86836454	1909649991.000000	99264979	9999.999992	7920	190815	1.000000	8186	191347	1.000000	9792996	0.004144
86830920	1909695156.000000	99242513	9999.999995	7998	191682	1.000000	8179	190948	1.000000	9788045	-0.001470
86833352	1909668185.000000	99254306	9999.999997	8015	191359	1.000000	8094	192311	1.000000	9783122	-0.004048
86832221	1909662590.000000	99250099	9999.999998	8062	190966	1.000000	8144	191137	1.000000	9778290	0.008995
86831078	1909674505.000000	99254621	9999.999999	8092	191309	1.000000	7945	191473	1.000000	9773325	0.006993
86826867	1909733011.000000	99236195	9999.999999	7927	191837	1.000000	8085	191019	1.000000	9768446	0.005347
86842369	1909623021.000000	99259526	10000.000000	7917	191722	1.000000	8178	191523	1.000000	9763551	0.001941
86844794	1909680808.000000	99240428	10000.000000	8026	192109	1.000000	8125	191463	1.000000	9758707	0.001938
86833254	1909672176.000000	99257051	10000.000000	8026	191440	1.000000	8065	191248	1.000000	9753950	-0.002488
86826313	1909722898.000000	99248701	10000.000000	7856	191367	1.000000	8048	191325	1.000000	9749048	-0.000373
86831500	1909709854.000000	99243072	10000.000000	8060	191475	1.000000	8091	191521	1.000000	9744123	0.000132
86831320	1909669503.000000	99259904	10000.000000	7919	191843	1.000000	8028	191759	1.000000	9739307	-0.000179
86841430	1909682327.000000	99246509	10000.000000	7905	191132	1.000000	8014	191624	1.000000	9734378	-0.000095
86828426	1909679925.000000	99250220	10000.000000	7900	191599	1.000000	7989	191653	1.000000	9729606	-0.000252
86825976	1909707009.000000	99263880	10000.000000	8055	191317	1.000000	7987	192312	1.000000	9724674	-0.001072
86837947	1909697797.000000	99267883	10000.000000	8101	190999	1.000000	7960	191251	1.000000	9719776	-0.001003
86834870	1909655781.000000	99251896	10000.000000	7879	192282	1.000000	8099	191664	1.000000	9714936	0.000496
86834454	1909657650.000000	99255533	10000.000000	7968	190977	1.000000	8097	191385	1.000000	9709948	-0.000150
86833180	1909660281.000000	99273120	10000.000000	8007	191333	1.000000	8009	191897	1.000000	9705138	0.000095
86828967	1909603988.000000	99267974	10000.000000	8000	192163	1.000000	8061	192271	1.000000	9700243	-0.000400
86824810	1909759925.000000	99265703	10000.000000	7979	191523	1.000000	8073	191195	1.000000	9695457	0.000477
86833214	1909665453.000000	99245624	10000.000000	7948	191636	1.000000	8205	190676	1.000000	9690602	0.001332
86847383	1909652822.000000	99254171	10000.000000	8020	190930	1.000000	8082	191596	1.000000	9685686	0.001347
86836608	1909618818.000000	99242665	10000.000000	8020	191873	1.000000	8026	191743	1.000000	9680845	0.001255
86839611	1909673835.000000	99231516	10000.000000	8022	191261	1.000000	8089	191450	1.000000	9676145	0.001252
86844741	1909621477.000000	99260214	10000.000000	8027	192151	1.000000	8127	191395	1.000000	9671218	0.000971
86835766	1909687340.000000	99267810	10000.000000	7986	192167	1.000000	8123	191491	1.000000	9666444	0.000858
86827694	1909670384.000000	99253637	10000.000000	8020	191520	1.000000	8084	192243	1.000000	9661560	0.000406
86836681	1909660932.000000	99246216	10000.000000	8002	191636	1.000000	8110	192020	1.000000	9656779	0.000731
86834032	1909603274.000000	99250051	10000.000000	7889	193365	1.000000	8086	191236	1.000000	9651910	0.001030
86823754	1909656842.000000	99262415	10000.000000	7963	191455	1.000000	8014	191378	1.000000	9646975	0.001052
86830381	1909681349.000000	99252766	10000.000000	8008	191247	1.000000	8034	191553	1.000000	9642117	0.000999
86841790	1909654287.000000	99258152	10000.000000	7997	191809	1.000000	8150	192038	1.000000	9637377	0.000946
86831466	1909658414.000000	99266788	10000.000000	8044	192671	1.000000	8105	190994	1.000000	9632573	0.001304
86832735	1909673053.000000	99263335	10000.000000	8081	191972	1.000000	8116	190827	1.000000	9627772	0.000717
86833087	1909707748.000000	99253999	10000.000000	8013	191454	1.000000	7957	191660	1.000000	9622937	0.000328
86830031	1909642762.000000	99263371	10000.000000	7999	191477	1.000000	8100	191129	1.000000	9618213	0.000705
86840119	1909639312.000000	99245050	10000.000000	7952	192014	1.000000	8129	191895	1.000000	9613398	0.001366
86842315	1909656658.000000	99239916	10000.000000	8089	192132	1.000000	8095	191273	1.000000	9608573	0.001463
86834852	1909644957.000000	99252677	10000.000000	7969	192392	1.000000	8076	191878	1.000000	9603757	0.001504
86837964	1909647737.000000	99269333	10000.000000	7959	191216	1.000000	8190	191502	1.000000	9598905	0.001438
86831018	1909641922.000000	99250045	10000.000000	7911	191075	1.000000	8074	191026	1.000000	9594150	0.001466
86841632	1909622267.000000	99233952	10000.000000	7985	191267	1.000000	8026	191278	1.000000	9589319	0.001336
86835870	1909634100.000000	99256291	10000.000000	8048	191818	1.000000	8228	192099	1.000000	9584457	0.001177
86829629	1909615009.000000	99264273	10000.000000	7976	192047	1.000000	7955	191566	1.000000	9579646	0.001277
86842386	1909642158.000000	99261187	10000.000000	8012	191245	1.000000	8185	190666	1.000000	9574905	0.000860
86832402	1909699731.000000	99247160	10000.000000	7935	191486	1.000000	7997	191316	1.000000	9570143	0.001231
86826716	1909740643.000000	99258303	10000.000000	8054	191781	1.000000	8097	191605	1.000000	9565283	0.001351
86832334	1909774682.000000	99264432	10000.000000	7971	191225	1.000000	7963	191699	1.000000	9560409	0.001323
86828224	1909696085.000000	99255923	10000.000000	7976	191029	1.000000	8017	191545	1.000000	9555564	0.001294
86836237	1909708344.000000	99248639	10000.000000	7943	191768	1.000000	8019	192155	1.000000	9550878	0.001350
86841434	1909717224.000000	99257405	10000.000000	8057	190654	1.000000	7987	191947	1.000000	9546094	0.001633
86833506	1909728576.000000	99248758	10000.000000	8067	191706	1.000000	8081	191460	1.000000	9541403	0.001522
86831622	1909676344.000000	99253993	10000.000000	7979	190996	1.000000	8082	191680	1.000000	9536517	0.001420
86825161	1909707692.000000	99262227	10000.000000	8053	190773	1.000000	7992	191698	1.000000	9531684	0.001282
86842195	1909650848.000000	99269774	10000.000000	7993	191177	1.000000	8049	191436	1.000000	9526930	0.001537
86841768	1909711481.000000	99248333	10000.000000	7944	191826	1.000000	8183	191488	1.000000	9522103	0.001686
86834212	1909676414.000000	99239090	10000.000000	7971	192071	1.000000	8062	190253	1.000000	9517324	0.001633
npatches	nstrain	runtime	dt	init_x	init_y	init_y_blood	init_z	init_S	beta0	beta1	beta2	beta3	mean_beta	B	d	delta	delta_blood	b[0]	mut	m	CTL	c	g	epsilon	k	het	lambda	rho	omega	x_max	patch.dyna	DELTA	A	VA
10000	1	100.000000	0.000100	21900	9499	5000000	0.001000	10000000	15.391671	15.337205	10.833128	17.408251	12	8000000000.000000	0.010000	1.000000	1.000000	800000	0.000050	0.048000	0	0.500000	0.000000	25.000000	3.000000	0.500000	0.000000	0.000000	0.000000	31987	0	10.000000	7.000000	1.000000
sus	inf	inf_blood	z	x[0]	y[0][0]	z[0]	x[1]	y[1][0]	z[1]	S[0]	synchrony
219000000	94990000.000000	5000000	10.000000	21900	9499	0.001000	21900	9499	0.001000	10000000	0.000000
76087794	2290490558.000000	118942171	3940.834452	5927	230404	0.394083	5833	229979	0.394083	9994985	0.000000
77283938	2228713625.000000	115876098	6324.976263	5924	225138	0.632498	6005	224976	0.632498	9990078	0.000000
90407943	1795423239.000000	93353264	7771.013291	7056	181017	0.777101	7054	181167	0.777101	9985139	0.000000
99842187	1555562658.000000	80852878	8648.068121	7937	157721	0.864807	7984	157765	0.864807	9980160	0.000000
105527044	1431938926.000000	74435974	9180.022116	8573	144493	0.918002	8523	145079	0.918002	9975122	0.000000
108908345	1364640781.000000	70930942	9502.664490	8622	139245	0.950266	8715	138848	0.950266	9970133	0.000000
110947775	1326244606.000000	68934922	9698.354536	8918	134531	0.969835	8898	134964	0.969835	9965067	0.000000
112166479	1303930897.000000	67772696	9817.045065	9064	131351	0.981705	8976	132277	0.981705	9960198	0.000000
112906033	1290566187.000000	67069726	9889.033609	9040	131470	0.988903	9060	130414	0.988903	9955119	0.000000
113327894	1282649031.000000	66667701	9932.696323	8992	130636	0.993270	9244	130672	0.993270	9950088	0.000000
113613745	1277834901.000000	66416330	9959.178767	9175	129709	0.995918	9332	129394	0.995918	9945024	0.000000
113769060	1274973582.000000	66268184	9975.240980	9199	129379	0.997524	9087	129991	0.997524	9940226	0.000000
113858192	1273186327.000000	66160785	9984.983083	8994	129667	0.998498	9169	128686	0.998498	9935374	0.000000
113928213	1272225186.000000	66122066	9990.891893	9172	128625	0.999089	9281	129120	0.999089	9930332	0.000000
113963011	1271565411.000000	66080833	9994.475723	9116	129330	0.999448	9212	129115	0.999448	9925393	0.000000
113981895	1271163199.000000	66077621	9996.649399	9180	128683	0.999665	9219	128937	0.999665	9920456	0.000000
114017640	1270904563.000000	66051515	9997.967783	9200	129381	0.999797	9315	128714	0.999797	9915466	0.000000
114010168	1270720321.000000	66041850	9998.767413	9181	129490	0.999877	9236	129285	0.999877	9910602	0.000000
114015962	1270719158.000000	66053379	9999.252408	9228	128836	0.999925	9112	128772	0.999925	9905675	0.000000
114021358	1270655213.000000	66035484	9999.546568	9202	129205	0.999955	9230	128690	0.999955	9900677	0.000000
114008021	1270586999.000000	66032651	9999.724983	9192	128350	0.999972	9159	129214	0.999972	9895694	0.000000
114025701	1270565087.000000	66035669	9999.833196	9168	129015	0.999983	9282	128881	0.999983	9890632	0.000000
114019333	1270564291.000000	66031969	9999.898829	9200	129131	0.999990	9161	128636	0.999990	9885768	0.000000
114028215	1270463830.000000	66040863	9999.938638	9166	128821	0.999994	9227	128286	0.999994	9880809	0.000000
114029050	1270564341.000000	66031548	9999.962782	9126	128378	0.999996	9180	128511	0.999996	9875886	0.000000
114028263	1270589264.000000	66045120	9999.977427	9152	129004	0.999998	9101	128927	0.999998	9870878	0.000000
114022887	1270540242.000000	66033769	9999.986309	9269	129051	0.999999	9122	129079	0.999999	9865893	0.000000
114014438	1270564932.000000	66031263	9999.991696	9256	128834	0.999999	9216	128940	0.999999	9860885	0.000000
114031539	1270630633.000000	66046268	9999.994963	9277	128435	0.999999	9269	129136	0.999999	9856047	0.000000
114023001	1270539612.000000	66039570	9999.996945	9281	128793	1.000000	9120	129062	1.000000	9851209	0.000000
114018930	1270539860.000000	66039402	9999.998147	9198	129550	1.000000	9184	129533	1.000000	9846251	0.000000
114027460	1270570298.000000	66038894	9999.998876	9118	129259	1.000000	9239	128105	1.000000	9841292	0.000000
114020017	1270566119.000000	66034120	9999.999318	9278	128982	1.000000	9202	128797	1.000000	9836412	0.000000
114039975	1270519725.000000	66037525	9999.999587	9246	128753	1.000000	9120	128787	1.000000	9831492	0.000000
114027853	1270504432.000000	66036356	9999.999749	9246	129291	1.000000	9302	129361	1.000000	9826579	0.000000
114035246	1270576227.000000	66031544	9999.999848	9082	129475	1.000000	9247	129159	1.000000	9821715	0.000000
114023908	1270514256.000000	66039662	9999.999908	9195	129048	1.000000	9316	129245	1.000000	9816685	0.000000
114022207	1270557075.000000	66035414	9999.999944	9251	129210	1.000000	9241	128831	1.000000	9811798	0.000000
114031157	1270538334.000000	66036355	9999.999966	9094	128572	1.000000	9147	129544	1.000000	9806892	0.000000
114028180	1270556043.000000	66033661	9999.999979	9348	128796	1.000000	9200	129267	1.000000	9801999	-1.#IND00
114024656	1270526334.000000	66039811	9999.999988	9249	129185	1.000000	9201	129149	1.000000	9797090	0.003200
114033853	1270500133.000000	66027564	9999.999992	9229	128572	1.000000	9265	129160	1.000000	9792109	-0.021842
114022879	1270539334.000000	66046195	9999.999995	9122	129645	1.000000	9097	129319	1.000000	9787128	-0.013784
114037421	1270546035.000000	66035048	9999.999997	9290	128463	1.000000	9224	128931	1.000000	9782340	-0.001075
114027058	1270581324.000000	66028146	9999.999998	9136	128650	1.000000	9256	128923	1.000000	9777497	0.002845
114027772	1270551834.000000	66027181	9999.999999	9154	129295	1.000000	9165	129026	1.000000	9772584	0.002962
114036859	1270503555.000000	66025668	9999.999999	9183	128490	1.000000	9187	129282	1.000000	9767499	0.001837
114009871	1270556873.000000	66029431	10000.000000	9168	128690	1.000000	9176	129267	1.000000	9762610	-0.003404
114013341	1270555589.000000	66054250	10000.000000	9157	128964	1.000000	9242	128504	1.000000	9757753	-0.003693
114033063	1270556421.000000	66029753	10000.000000	9136	128961	1.000000	9185	129000	1.000000	9752898	-0.001959
114037565	1270535949.000000	66029187	10000.000000	9134	128824	1.000000	9291	128826	1.000000	9748036	-0.001868
114006424	1270591784.000000	66035297	10000.000000	9128	128929	1.000000	9225	129012	1.000000	9743222	-0.004101
114036764	1270540748.000000	66046753	10000.000000	9198	128891	1.000000	9280	128749	1.000000	9738420	-0.002114
114023034	1270531087.000000	66018420	10000.000000	9170	128886	1.000000	9143	128730	1.000000	9733567	-0.001110
114019043	1270587722.000000	66034590	10000.000000	9184	129333	1.000000	9207	129511	1.000000	9728570	-0.001013
114026281	1270580193.000000	66033312	10000.000000	9126	129895	1.000000	9213	129092	1.000000	9723794	-0.000894
114019165	1270571598.000000	66043889	10000.000000	9254	128757	1.000000	9226	129005	1.000000	9718989	0.001041
114011783	1270621594.000000	66047196	10000.000000	9132	129365	1.000000	9263	128790	1.000000	9714218	0.001133
114027828	1270565042.000000	66030473	10000.000000	9199	128904	1.000000	9274	128684	1.000000	9709365	0.000590
114038838	1270479605.000000	66030045	10000.000000	9198	128926	1.000000	9298	129493	1.000000	9704498	-0.000187
114033704	1270591452.000000	66035024	10000.000000	9129	129242	1.000000	9115	128938	1.000000	9699625	0.000201
114029520	1270540871.000000	66044262	10000.000000	9236	128459	1.000000	9268	128490	1.000000	9694736	0.000569
114024292	1270510772.000000	66039261	10000.000000	9075	129103	1.000000	9233	129350	1.000000	9689932	0.000159
114025773	1270554620.000000	66036878	10000.000000	9383	128244	1.000000	9239	129250	1.000000	9685200	0.000561
114033707	1270557243.000000	66045325	10000.000000	9193	128960	1.000000	9109	129013	1.000000	9680281	0.000568
114029973	1270575460.000000	66039063	10000.000000	9115	129405	1.000000	9189	128842	1.000000	9675453	0.000626
114033955	1270493985.000000	66029108	10000.000000	9070	128800	1.000000	9216	128396	1.000000	9670613	0.000582
114035522	1270540937.000000	66041247	10000.000000	9226	128389	1.000000	9155	128483	1.000000	9665730	0.000428
114026390	1270528287.000000	66027944	10000.000000	9111	129111	1.000000	9181	129181	1.000000	9660961	-0.000052
114002201	1270608309.000000	66047839	10000.000000	9243	128453	1.000000	9257	128720	1.000000	9656218	-0.000174
114033177	1270515309.000000	66035292	10000.000000	9367	128358	1.000000	9304	129288	1.000000	9651432	-0.000879
114026227	1270579173.000000	66033773	10000.000000	9298	128779	1.000000	9292	129200	1.000000	9646641	-0.001005
114028893	1270522800.000000	66040184	10000.000000	9287	128588	1.000000	9284	128606	1.000000	9641876	-0.001066
114025648	1270570322.000000	66037910	10000.000000	9197	128956	1.000000	9182	128545	1.000000	9637098	-0.001214
114023600	1270551399.000000	66039127	10000.000000	9244	128703	1.000000	9239	129338	1.000000	9632390	-0.001585
114030092	1270532726.000000	66031155	10000.000000	9263	128529	1.000000	9087	129396	1.000000	9627506	-0.001620
114026418	1270554379.000000	66054715	10000.000000	9294	128892	1.000000	9251	129045	1.000000	9622694	-0.000778
114027733	1270569154.000000	66038201	10000.000000	9153	128314	1.000000	9131	129512	1.000000	9617864	-0.000679
114016032	1270596601.000000	66035601	10000.000000	9207	128989	1.000000	9115	129048	1.000000	9612969	-0.002791
114022321	1270547176.000000	66037826	10000.000000	9136	129457	1.000000	9233	129282	1.000000	9608155	-0.004129
114017597	1270510587.000000	66035854	10000.000000	9224	129443	1.000000	9183	129388	1.000000	9603355	-0.003904
114040741	1270517103.000000	66037785	10000.000000	9195	129378	1.000000	9341	128986	1.000000	9598636	-0.003769
114029380	1270610627.000000	66031999	10000.000000	9027	129771	1.000000	9179	128582	1.000000	9593831	-0.003677
114029809	1270583948.000000	66024526	10000.000000	9253	129295	1.000000	9357	128945	1.000000	9589117	-0.003565
114033111	1270552970.000000	66042874	10000.000000	9252	128709	1.000000	9271	128551	1.000000	9584345	-0.003497
114016850	1270536802.000000	66051939	10000.000000	9148	128900	1.000000	9262	128164	1.000000	9579558	-0.002852
114026461	1270568094.000000	66038872	10000.000000	9142	129384	1.000000	9065	129460	1.000000	9574723	-0.002786
114029483	1270588755.000000	66056801	10000.000000	9108	129018	1.000000	9145	128726	1.000000	9569947	-0.002791
114030979	1270503924.000000	66036717	10000.000000	9130	128291	1.000000	9209	128488	1.000000	9565185	-0.002802
114043218	1270449521.000000	66045099	10000.000000	9229	128922	1.000000	9182	128423	1.000000	9560414	-0.002221
114023898	1270520337.000000	66029792	10000.000000	9146	129042	1.000000	9239	128655	1.000000	9555551	-0.002122
114022576	1270567782.000000	66038010	10000.000000	9245	129059	1.000000	9241	128608	1.000000	9550732	-0.002265
114037334	1270491533.000000	66035362	10000.000000	9240	129325	1.000000	9162	129433	1.000000	9546023	-0.002277
114025891	1270499503.000000	66031335	10000.000000	9235	128875	1.000000	9237	129002	1.000000	9541292	-0.002393
114030302	1270594199.000000	66041865	10000.000000	9225	128607	1.000000	9212	129065	1.000000	9536538	-0.002481
114020562	1270566229.000000	66035663	10000.000000	9255	129093	1.000000	9087	128847	1.000000	9531801	-0.002470
114007925	1270533387.000000	66033597	10000.000000	9179	129195	1.000000	9172	128180	1.000000	9527020	-0.002227
114025228	1270575554.000000	66035968	10000.000000	9203	129150	1.000000	9088	129301	1.000000	9522255	-0.002257
114032498	1270601921.000000	66043377	10000.000000	9181	128833	1.000000	9348	128968	1.000000	9517653	-0.002073
npatches	nstrain	runtime	dt	init_x	init_y	init_y_blood	init_z	init_S	beta0	beta1	beta2	beta3	mean_beta	B	d	delta	delta_blood	b[0]	mut	m	CTL	c	g	epsilon	k	het	lambda	rho	omega	x_max	patch.dyna	DELTA	A	VA
10000	1	100.000000	0.000100	21900	9499	5000000	0.001000	10000000	15.971002	13.190315	7.795666	13.548841	12	8000000000.000000	0.010000	1.000000	1.000000	800000	0.000050	0.048000	0	0.500000	0.000000	25.000000	4.000000	0.500000	0.000000	0.000000	0.000000	31987	0	10.000000	7.000000	1.000000
sus	inf	inf_blood	z	x[0]	y[0][0]	z[0]	x[1]	y[1][0]	z[1]	S[0]	synchrony
219000000	94990000.000000	5000000	10.000000	21900	9499	0.001000	21900	9499	0.001000	10000000	0.000000
83250378	2043268135.000000	106130008	3940.834452	6216	205297	0.394083	7405	204466	0.394083	9995008	0.000000
92861973	1740659282.000000	90527252	6324.976263	7080	176302	0.632498	8113	174985	0.632498	9990012	0.000000
111649587	1321054344.000000	68700468	7771.013291	8683	134056	0.777101	9936	133342	0.777101	9984966	0.000000
123937708	1116796254.000000	58053190	8648.068121	9628	114292	0.864807	11194	112403	0.864807	9979966	0.000000
131219557	1013985428.000000	52711837	9180.022116	10416	104134	0.918002	11804	102706	0.918002	9974892	0.000000
135565700	958086067.000000	49809619	9502.664490	10909	97798	0.950266	12383	96634	0.950266	9969766	0.000000
138168336	926201134.000000	48136212	9698.354536	11097	95061	0.969835	12505	93944	0.969835	9964744	0.000000
139744625	907571183.000000	47163459	9817.045065	11119	93209	0.981705	12730	92328	0.981705	9959793	0.000000
140704256	896477179.000000	46595782	9889.033609	11216	92483	0.988903	12745	91316	0.988903	9954822	0.000000
141275828	889902826.000000	46252914	9932.696323	11193	91658	0.993270	12782	90363	0.993270	9949870	0.000000
141630583	885854319.000000	46044556	9959.178767	11405	90502	0.995918	12939	89791	0.995918	9944847	0.000000
141836717	883468126.000000	45925208	9975.240980	11382	90582	0.997524	12835	89234	0.997524	9940027	0.000000
141949080	882056656.000000	45835388	9984.983083	11405	90236	0.998498	13089	89517	0.998498	9934962	0.000000
142035398	881120961.000000	45797407	9990.891893	11367	91122	0.999089	12918	89380	0.999089	9929986	0.000000
142094128	880550686.000000	45768210	9994.475723	11407	90140	0.999448	12919	89361	0.999448	9924969	0.000000
142095381	880307671.000000	45755547	9996.649399	11396	90137	0.999665	12943	89504	0.999665	9920003	0.000000
142136081	880084342.000000	45743819	9997.967783	11383	89998	0.999797	12812	90111	0.999797	9915119	0.000000
142122860	879972809.000000	45742868	9998.767413	11636	90280	0.999877	13032	88546	0.999877	9910142	0.000000
142144334	879843556.000000	45715522	9999.252408	11389	89894	0.999925	12926	88536	0.999925	9905165	0.000000
142162734	879857482.000000	45737163	9999.546568	11460	89947	0.999955	12904	89421	0.999955	9900209	0.000000
142144216	879818911.000000	45741599	9999.724983	11519	89639	0.999972	12877	89237	0.999972	9895218	0.000000
142161966	879864544.000000	45731140	9999.833196	11418	90192	0.999983	13088	88868	0.999983	9890333	0.000000
142167512	879743812.000000	45725577	9999.898829	11548	90000	0.999990	13002	88573	0.999990	9885323	0.000000
142161256	879780028.000000	45731343	9999.938638	11327	90646	0.999994	12949	88788	0.999994	9880338	0.000000
142161576	879766455.000000	45723824	9999.962782	11417	90515	0.999996	12868	88903	0.999996	9875513	0.000000
142165934	879740285.000000	45730156	9999.977427	11506	90119	0.999998	12991	89039	0.999998	9870588	0.000000
142157907	879790729.000000	45730681	9999.986309	11529	89895	0.999999	12905	89133	0.999999	9865659	0.000000
142137980	879793901.000000	45722034	9999.991696	11342	90120	0.999999	13029	88789	0.999999	9860764	0.000000
142133941	879818105.000000	45736700	9999.994963	11284	90840	0.999999	12879	89419	0.999999	9855717	0.000000
142154358	879743076.000000	45719325	9999.996945	11447	89657	1.000000	13075	88712	1.000000	9850804	0.000000
142157540	879767988.000000	45730257	9999.998147	11557	90595	1.000000	13070	88667	1.000000	9845808	0.000000
142143726	879793635.000000	45737031	9999.998876	11349	90697	1.000000	13078	88464	1.000000	9840884	0.000000
142163909	879753310.000000	45727218	9999.999318	11433	90148	1.000000	12956	88708	1.000000	9836037	0.000000
142162877	879748671.000000	45739999	9999.999587	11393	89968	1.000000	12935	88829	1.000000	9831065	0.000000
142149914	879801861.000000	45723002	9999.999749	11467	90001	1.000000	12992	89177	1.000000	9825996	0.000000
142168393	879821384.000000	45721522	9999.999848	11401	90419	1.000000	13011	88903	1.000000	9821035	0.000000
142160360	879799528.000000	45725874	9999.999908	11365	90600	1.000000	12948	89267	1.000000	9816211	0.000000
142155142	879801137.000000	45716819	9999.999944	11353	90639	1.000000	13004	89594	1.000000	9811361	0.000000
142165796	879752636.000000	45728031	9999.999966	11573	90108	1.000000	13134	88743	1.000000	9806339	0.000000
142165146	879778482.000000	45729999	9999.999979	11439	90398	1.000000	12687	89595	1.000000	9801368	-1.#IND00
142153358	879810606.000000	45733698	9999.999988	11468	90696	1.000000	12998	88941	1.000000	9796537	0.000000
142162694	879770369.000000	45722381	9999.999992	11435	90843	1.000000	12894	88899	1.000000	9791584	-0.012309
142150713	879786606.000000	45721048	9999.999995	11395	89841	1.000000	12996	89244	1.000000	9786721	-0.004672
142168376	879790016.000000	45720426	9999.999997	11480	90581	1.000000	12968	88349	1.000000	9781807	-0.004874
142167922	879748483.000000	45733009	9999.999998	11313	90428	1.000000	12870	89117	1.000000	9776900	0.000314
142139828	879768491.000000	45741941	9999.999999	11444	90399	1.000000	12925	88994	1.000000	9771877	0.003194
142159784	879768237.000000	45733791	9999.999999	11566	90110	1.000000	12844	89165	1.000000	9767066	0.001319
142154344	879767016.000000	45731181	10000.000000	11386	90572	1.000000	13202	89317	1.000000	9762036	0.001017
142165673	879744362.000000	45723200	10000.000000	11394	90446	1.000000	12989	88712	1.000000	9757112	-0.003313
142152873	879817846.000000	45725560	10000.000000	11463	90699	1.000000	13005	89297	1.000000	9752373	-0.002304
142164763	879744083.000000	45727672	10000.000000	11527	89777	1.000000	12991	89188	1.000000	9747518	0.003140
142157225	879825924.000000	45721364	10000.000000	11373	90363	1.000000	13029	88507	1.000000	9742582	0.003480
142156309	879758968.000000	45722882	10000.000000	11610	90434	1.000000	13019	89129	1.000000	9737846	-0.000250
142164313	879722933.000000	45732363	10000.000000	11374	90179	1.000000	13000	88442	1.000000	9732888	0.000074
142157090	879750094.000000	45737737	10000.000000	11285	90514	1.000000	12894	89558	1.000000	9728104	-0.000707
142167417	879845700.000000	45714048	10000.000000	11308	90765	1.000000	13153	88802	1.000000	9723269	-0.003702
142172466	879795362.000000	45727183	10000.000000	11425	90463	1.000000	12852	89357	1.000000	9718361	-0.003804
142151897	879803289.000000	45740349	10000.000000	11511	90542	1.000000	12937	88731	1.000000	9713466	-0.004480
142161693	879744545.000000	45718606	10000.000000	11419	90218	1.000000	12874	89200	1.000000	9708626	-0.004643
142161440	879728674.000000	45727512	10000.000000	11481	90208	1.000000	13121	89197	1.000000	9703810	-0.004321
142156847	879816526.000000	45730065	10000.000000	11464	90710	1.000000	13001	88719	1.000000	9698910	-0.007421
142157106	879767249.000000	45722710	10000.000000	11329	90731	1.000000	13059	88840	1.000000	9694114	-0.006702
142160088	879736209.000000	45738163	10000.000000	11205	90340	1.000000	12885	88831	1.000000	9689167	-0.005549
142171474	879808547.000000	45730870	10000.000000	11303	90687	1.000000	13100	88256	1.000000	9684245	-0.005362
142150206	879811578.000000	45715602	10000.000000	11338	90645	1.000000	12932	88662	1.000000	9679320	-0.004052
142151356	879790507.000000	45720659	10000.000000	11524	90218	1.000000	12839	88681	1.000000	9674396	-0.004203
142155339	879800873.000000	45728698	10000.000000	11397	90007	1.000000	12981	88945	1.000000	9669536	-0.003646
142169252	879752348.000000	45726353	10000.000000	11433	90518	1.000000	13056	88834	1.000000	9664728	-0.003259
142173361	879747170.000000	45722498	10000.000000	11555	89803	1.000000	12927	88830	1.000000	9659935	-0.004176
142159398	879807930.000000	45717557	10000.000000	11502	90445	1.000000	12959	88964	1.000000	9655098	-0.002722
142148901	879799735.000000	45722627	10000.000000	11530	90898	1.000000	12925	88999	1.000000	9650282	-0.001682
142167044	879727750.000000	45730410	10000.000000	11440	90890	1.000000	12932	89193	1.000000	9645458	-0.001913
142159273	879772607.000000	45729147	10000.000000	11359	90647	1.000000	12930	89046	1.000000	9640544	-0.002060
142143762	879811434.000000	45728326	10000.000000	11360	90560	1.000000	12964	89074	1.000000	9635743	-0.001791
142145845	879812250.000000	45738307	10000.000000	11517	90633	1.000000	12961	88764	1.000000	9630807	-0.001618
142154778	879790479.000000	45732295	10000.000000	11491	90293	1.000000	12818	88908	1.000000	9625898	-0.001750
142179186	879760136.000000	45717897	10000.000000	11397	90119	1.000000	12990	89066	1.000000	9621020	-0.001641
142155283	879763758.000000	45727298	10000.000000	11357	90157	1.000000	12988	88746	1.000000	9616314	-0.001664
142155232	879736842.000000	45725835	10000.000000	11371	90290	1.000000	12783	88716	1.000000	9611516	-0.001706
142162179	879708735.000000	45720480	10000.000000	11511	90046	1.000000	13108	88855	1.000000	9606719	-0.001260
142167958	879784833.000000	45715671	10000.000000	11238	90678	1.000000	12942	89288	1.000000	9601845	-0.002008
142161650	879750095.000000	45724140	10000.000000	11340	90468	1.000000	13027	88640	1.000000	9597033	-0.001897
142174406	879799633.000000	45731354	10000.000000	11331	90123	1.000000	12972	88942	1.000000	9592187	-0.001705
142150866	879763033.000000	45749046	10000.000000	11409	90110	1.000000	12859	89110	1.000000	9587520	-0.001784
142151242	879759904.000000	45720980	10000.000000	11358	90720	1.000000	12978	89220	1.000000	9582620	-0.001437
142164726	879734595.000000	45727722	10000.000000	11382	90398	1.000000	13070	89071	1.000000	9577845	-0.001490
142134156	879834567.000000	45733321	10000.000000	11580	90241	1.000000	12969	88628	1.000000	9573073	-0.001410
142158668	879749550.000000	45739604	10000.000000	11307	90697	1.000000	13057	89397	1.000000	9568209	-0.001990
142143874	879831900.000000	45723307	10000.000000	11661	89691	1.000000	13010	89228	1.000000	9563479	-0.001118
142157909	879766228.000000	45731697	10000.000000	11471	90000	1.000000	13228	88718	1.000000	9558746	-0.001014
142170039	879724861.000000	45714419	10000.000000	11492	90240	1.000000	12980	88790	1.000000	9554009	-0.001044
142169747	879741210.000000	45727422	10000.000000	11582	90225	1.000000	12914	88842	1.000000	9549301	-0.001309
142163530	879766451.000000	45725200	10000.000000	11384	90549	1.000000	12753	89894	1.000000	9544548	-0.001343
142179328	879726426.000000	45729922	10000.000000	11367	90841	1.000000	12917	88996	1.000000	9539729	-0.001418
142139081	879778077.000000	45730782	10000.000000	11320	90244	1.000000	13106	88646	1.000000	9535022	-0.001525
142161633	879784452.000000	45728643	10000.000000	11197	90456	1.000000	12981	88701	1.000000	9530243	-0.001525
142169384	879739308.000000	45715696	10000.000000	11555	90348	1.000000	13030	89229	1.000000	9525475	-0.001607
142154969	879775360.000000	45728992	10000.000000	11418	90714	1.000000	12824	89641	1.000000	9520737	-0.001504
142163519	879783958.000000	45724770	10000.000000	11440	90815	1.000000	12966	89299	1.000000	9516053	-0.001321
npatches	nstrain	runtime	dt	init_x	init_y	init_y_blood	init_z	init_S	beta0	beta1	beta2	beta3	mean_beta	B	d	delta	delta_blood	b[0]	mut	m	CTL	c	g	epsilon	k	het	lambda	rho	omega	x_max	patch.dyna	DELTA	A	VA
10000	1	100.000000	0.000100	21900	9499	5000000	0.001000	10000000	6.361562	13.945402	6.253585	16.874216	12	8000000000.000000	0.010000	1.000000	1.000000	800000	0.000050	0.048000	0	0.500000	0.000000	25.000000	5.000000	0.500000	0.000000	0.000000	0.000000	31987	0	10.000000	7.000000	1.000000
sus	inf	inf_blood	z	x[0]	y[0][0]	z[0]	x[1]	y[1][0]	z[1]	S[0]	synchrony
219000000	94990000.000000	5000000	10.000000	21900	9499	0.001000	21900	9499	0.001000	10000000	0.000000
89622476	1837030570.000000	95467284	3940.834452	13203	180156	0.394083	7618	185285	0.394083	9994995	0.000000
107881177	1387733032.000000	72180713	6324.976263	15212	135309	0.632498	9212	140374	0.632498	9989957	0.000000
131678579	1002725558.000000	52134753	7771.013291	18052	96031	0.777101	11417	101374	0.777101	9985006	0.000000
146486437	827877619.000000	43030502	8648.068121	19445	79031	0.864807	12834	84454	0.864807	9979950	0.000000
155224442	740437554.000000	38487598	9180.022116	20538	69649	0.918002	13791	75440	0.918002	9974911	0.000000
160426002	692807607.000000	36007281	9502.664490	21199	65222	0.950266	14298	70712	0.950266	9969914	0.000000
163582731	665597094.000000	34593268	9698.354536	21320	62500	0.969835	14702	67676	0.969835	9964840	0.000000
165474222	649678292.000000	33766197	9817.045065	21561	61104	0.981705	14765	66245	0.981705	9959878	0.000000
166644370	640207520.000000	33277026	9889.033609	21540	59802	0.988903	14898	65849	0.988903	9954813	0.000000
167332626	634494118.000000	32977991	9932.696323	21829	59413	0.993270	15000	64986	0.993270	9949853	0.000000
167762983	631112737.000000	32810284	9959.178767	21739	58808	0.995918	14917	64691	0.995918	9944863	0.000000
168012738	629120382.000000	32694860	9975.240980	21606	58753	0.997524	15040	64370	0.997524	9939940	0.000000
168184450	627831069.000000	32627471	9984.983083	21786	59164	0.998498	15169	63639	0.998498	9934936	0.000000
168244801	627110851.000000	32603812	9990.891893	21968	58974	0.999089	15053	63908	0.999089	9929993	0.000000
168317610	626650481.000000	32569032	9994.475723	21861	58514	0.999448	15155	63969	0.999448	9925065	0.000000
168353083	626371547.000000	32546315	9996.649399	21854	58610	0.999665	15124	64127	0.999665	9920009	0.000000
168375844	626207829.000000	32555528	9997.967783	21993	58544	0.999797	15149	64087	0.999797	9915041	0.000000
168379280	626116133.000000	32541018	9998.767413	21676	58416	0.999877	15200	64096	0.999877	9910120	0.000000
168391549	626041885.000000	32540906	9999.252408	21733	58343	0.999925	15068	64142	0.999925	9905213	0.000000
168408187	625992169.000000	32539154	9999.546568	21947	58780	0.999955	15054	64231	0.999955	9900212	0.000000
168421913	625912871.000000	32529443	9999.724983	22031	58381	0.999972	15141	64190	0.999972	9895317	0.000000
168392157	625982757.000000	32530352	9999.833196	21728	58494	0.999983	15225	63339	0.999983	9890482	0.000000
168394176	625979274.000000	32530993	9999.898829	21836	58832	0.999990	15086	64131	0.999990	9885548	0.000000
168417092	625945518.000000	32521063	9999.938638	21909	58631	0.999994	15005	64109	0.999994	9880588	0.000000
168402350	625936833.000000	32541533	9999.962782	21792	58698	0.999996	15072	63954	0.999996	9875699	0.000000
168413187	625944057.000000	32531373	9999.977427	21998	58519	0.999998	15099	64200	0.999998	9870838	0.000000
168417721	625891341.000000	32530124	9999.986309	21736	58617	0.999999	15110	63851	0.999999	9865868	0.000000
168406109	625940676.000000	32527057	9999.991696	21834	58388	0.999999	15053	64140	0.999999	9860880	0.000000
168412597	625945993.000000	32529792	9999.994963	21821	58445	0.999999	14961	64230	0.999999	9856010	0.000000
168411449	625918671.000000	32535695	9999.996945	21876	58396	1.000000	15043	64029	1.000000	9851013	0.000000
168408409	625868012.000000	32530398	9999.998147	21743	58683	1.000000	15287	63786	1.000000	9846155	0.000000
168403140	625897849.000000	32529215	9999.998876	21912	58096	1.000000	15091	64015	1.000000	9841178	0.000000
168431629	625940432.000000	32519938	9999.999318	21802	59009	1.000000	15083	63702	1.000000	9836303	0.000000
168409960	625968060.000000	32533188	9999.999587	21789	58673	1.000000	15047	63981	1.000000	9831482	0.000000
168422701	625884598.000000	32537856	9999.999749	21599	58650	1.000000	15011	63931	1.000000	9826604	0.000000
168404721	625915271.000000	32536977	9999.999848	21940	58363	1.000000	15072	63640	1.000000	9821738	0.000000
168404231	625912811.000000	32533391	9999.999908	21733	58727	1.000000	15097	63939	1.000000	9816912	0.000000
168404263	625961360.000000	32529345	9999.999944	21989	58486	1.000000	15185	63606	1.000000	9812086	0.000000
168401038	625930417.000000	32546522	9999.999966	21827	58451	1.000000	15236	63825	1.000000	9807124	0.000000
168385110	625995264.000000	32532747	9999.999979	21980	58411	1.000000	15117	63938	1.000000	9802147	-1.#IND00
168412823	625911143.000000	32539296	9999.999988	21688	59060	1.000000	15106	64316	1.000000	9797353	-0.009600
168407002	625945024.000000	32533243	9999.999992	21930	58282	1.000000	15047	63645	1.000000	9792393	0.000334
168406895	625894736.000000	32539739	9999.999995	21820	58521	1.000000	15037	63950	1.000000	9787498	-0.002103
168408905	625893040.000000	32522666	9999.999997	21695	58827	1.000000	15102	63401	1.000000	9782560	-0.007417
168405819	625963321.000000	32529665	9999.999998	21874	58682	1.000000	15158	64026	1.000000	9777742	-0.004184
168402498	625938232.000000	32528808	9999.999999	21844	58545	1.000000	15099	64653	1.000000	9772905	-0.005014
168414793	625899098.000000	32533245	9999.999999	21823	58386	1.000000	15122	64184	1.000000	9768063	-0.002074
168398703	625910840.000000	32532481	10000.000000	21883	58503	1.000000	15282	63813	1.000000	9763214	-0.001301
168402275	625959727.000000	32526512	10000.000000	21964	58417	1.000000	15061	64607	1.000000	9758272	-0.003157
168426988	625871484.000000	32532521	10000.000000	21916	58928	1.000000	15076	63773	1.000000	9753428	-0.003465
168412780	625964868.000000	32530396	10000.000000	21580	58981	1.000000	15111	64034	1.000000	9748500	-0.003619
168418746	625898348.000000	32533595	10000.000000	21911	58878	1.000000	15117	63980	1.000000	9743633	0.000853
168392332	625966908.000000	32546708	10000.000000	21864	58506	1.000000	14998	63565	1.000000	9738798	-0.004657
168410493	625945262.000000	32529945	10000.000000	21665	58800	1.000000	15150	64066	1.000000	9733924	-0.003269
168403687	625955567.000000	32542804	10000.000000	21750	58564	1.000000	15103	63952	1.000000	9729050	-0.003587
168417124	625890784.000000	32546176	10000.000000	21896	58581	1.000000	15076	64034	1.000000	9724168	-0.002937
168411195	625902513.000000	32536055	10000.000000	21907	58611	1.000000	14971	63876	1.000000	9719201	-0.002750
168409000	625944943.000000	32532344	10000.000000	21736	58745	1.000000	15137	63490	1.000000	9714289	-0.002971
168422064	625936534.000000	32532629	10000.000000	21928	58868	1.000000	15199	63913	1.000000	9709348	-0.004295
168422382	625877779.000000	32528596	10000.000000	21819	58706	1.000000	15195	63784	1.000000	9704493	-0.004480
168402076	625930325.000000	32536492	10000.000000	22026	58438	1.000000	15178	64077	1.000000	9699683	-0.005108
168397024	625936931.000000	32534751	10000.000000	21887	58349	1.000000	15206	63632	1.000000	9694821	-0.004945
168416165	625935445.000000	32530411	10000.000000	21779	58443	1.000000	15216	64036	1.000000	9690027	-0.004598
168405182	625931916.000000	32525855	10000.000000	21865	58749	1.000000	15038	64693	1.000000	9685149	-0.006232
168412055	625900059.000000	32533591	10000.000000	21808	58491	1.000000	15192	63859	1.000000	9680151	-0.005905
168403336	625945414.000000	32536582	10000.000000	21749	58751	1.000000	15058	64166	1.000000	9675334	-0.004161
168408669	625934815.000000	32519062	10000.000000	21696	58716	1.000000	15220	64017	1.000000	9670564	-0.005174
168402736	625957797.000000	32533178	10000.000000	21918	58454	1.000000	14885	64554	1.000000	9665743	-0.004624
168408756	625936182.000000	32542477	10000.000000	21719	59059	1.000000	15112	63588	1.000000	9660898	-0.003678
168406405	625840179.000000	32522849	10000.000000	21804	58596	1.000000	15293	63762	1.000000	9656114	-0.003485
168405487	625938111.000000	32542738	10000.000000	21851	58200	1.000000	15174	64055	1.000000	9651233	-0.002950
168398497	625965637.000000	32536690	10000.000000	21823	58621	1.000000	15011	63997	1.000000	9646271	-0.002884
168410251	625918221.000000	32534960	10000.000000	21663	58885	1.000000	15139	63654	1.000000	9641366	-0.003005
168401972	625932724.000000	32538160	10000.000000	21920	58473	1.000000	15134	63607	1.000000	9636570	-0.003322
168397693	625922314.000000	32528520	10000.000000	21889	58270	1.000000	15125	64027	1.000000	9631741	-0.003359
168410659	625908745.000000	32549650	10000.000000	21584	58885	1.000000	14910	63906	1.000000	9626850	-0.004031
168422185	625900605.000000	32528808	10000.000000	21784	58637	1.000000	15096	63939	1.000000	9622115	-0.002381
168407195	625944933.000000	32525591	10000.000000	21887	58340	1.000000	14969	64178	1.000000	9617401	-0.001766
168414563	625923609.000000	32538722	10000.000000	21927	58166	1.000000	15096	64174	1.000000	9612650	-0.001863
168402148	625945297.000000	32534322	10000.000000	21722	58811	1.000000	15061	64006	1.000000	9607925	-0.001815
168402125	625960838.000000	32533811	10000.000000	21727	58336	1.000000	15276	63953	1.000000	9603138	-0.001745
168396245	625954646.000000	32537087	10000.000000	21878	58394	1.000000	15176	63866	1.000000	9598402	-0.001831
168414392	625932321.000000	32536502	10000.000000	21812	58284	1.000000	15190	64271	1.000000	9593600	-0.001335
168421521	625935586.000000	32533986	10000.000000	21892	58600	1.000000	15172	63815	1.000000	9588813	-0.001557
168410125	625941788.000000	32529027	10000.000000	21854	58553	1.000000	15226	63997	1.000000	9584153	-0.001256
168421814	625891257.000000	32528421	10000.000000	21715	59116	1.000000	14926	64294	1.000000	9579315	-0.001594
168407726	625918014.000000	32539947	10000.000000	21772	58593	1.000000	15178	64287	1.000000	9574503	-0.001403
168401829	625907509.000000	32545320	10000.000000	21598	58870	1.000000	15154	64222	1.000000	9569706	-0.001767
168398852	625923377.000000	32526196	10000.000000	21597	58543	1.000000	15146	63485	1.000000	9565026	-0.002134
168399177	625989600.000000	32536814	10000.000000	21600	58499	1.000000	15071	63885	1.000000	9560270	-0.002388
168403282	625928978.000000	32535477	10000.000000	21883	58716	1.000000	14988	64657	1.000000	9555545	-0.002232
168407197	625955797.000000	32541024	10000.000000	21788	58818	1.000000	15096	63997	1.000000	9550801	-0.001582
168410543	625934121.000000	32533548	10000.000000	21885	58103	1.000000	15187	63899	1.000000	9546032	-0.001388
168395338	625962284.000000	32531845	10000.000000	21955	58520	1.000000	15136	63335	1.000000	9541130	-0.000927
168416245	625908604.000000	32536163	10000.000000	21916	58366	1.000000	15172	63461	1.000000	9536347	-0.000857
168399412	625884051.000000	32543278	10000.000000	21688	58611	1.000000	15102	63996	1.000000	9531629	-0.001289
168408728	625874156.000000	32539366	10000.000000	21847	58369	1.000000	15182	64245	1.000000	9526798	-0.001303
168402764	625903211.000000	32531234	10000.000000	21520	58316	1.000000	15100	64127	1.000000	9521938	-0.001584
168415365	625878120.000000	32531304	10000.000000	21805	58676	1.000000	15100	63899	1.000000	9517188	-0.001391
npatches	nstrain	runtime	dt	init_x	init_y	init_y_blood	init_z	init_S	beta0	beta1	beta2	beta3	mean_beta	B	d	delta	delta_blood	b[0]	mut	m	CTL	c	g	epsilon	k	het	lambda	rho	omega	x_max	patch.dyna	DELTA	A	VA
10000	1	100.000000	0.000100	21900	9499	5000000	0.001000	10000000	11.621005	12.825526	6.276089	17.054567	12	8000000000.000000	0.010000	1.000000	1.000000	800000	0.000050	0.048000	0	0.500000	0.000000	25.000000	6.000000	0.500000	0.000000	0.000000	0.000000	31987	0	10.000000	7.000000	1.000000
sus	inf	inf_blood	z	x[0]	y[0][0]	z[0]	x[1]	y[1][0]	z[1]	S[0]	synchrony
219000000	94990000.000000	5000000	10.000000	21900	9499	0.001000	21900	9499	0.001000	10000000	0.000000
96891284	1647754106.000000	85655749	3940.834452	9305	164794	0.394083	8736	165826	0.394083	9994976	0.000000
123760176	1116764805.000000	58100863	6324.976263	12093	112153	0.632498	11466	112011	0.632498	9989993	0.000000
152259394	769876299.000000	40038291	7771.013291	15043	77389	0.777101	14345	77922	0.777101	9984830	0.000000
169480655	617962801.000000	32135604	8648.068121	16789	62581	0.864807	15860	62556	0.864807	9979885	0.000000
179677112	542055920.000000	28189349	9180.022116	17832	54103	0.918002	17012	55086	0.918002	9974715	0.000000
185772797	500653124.000000	26021522	9502.664490	18470	50010	0.950266	17651	51208	0.950266	9969814	0.000000
189457168	476993127.000000	24795781	9698.354536	18697	47457	0.969835	18113	48200	0.969835	9964854	0.000000
191719536	463033866.000000	24057083	9817.045065	19192	46434	0.981705	18281	47065	0.981705	9959924	0.000000
193083644	454796461.000000	23632077	9889.033609	19272	45561	0.988903	18538	45793	0.988903	9954999	0.000000
193892006	449833956.000000	23370343	9932.696323	19099	45261	0.993270	18468	45477	0.993270	9950058	0.000000
194380601	446905883.000000	23226818	9959.178767	19441	44738	0.995918	18501	45683	0.995918	9945152	0.000000
194662401	445149327.000000	23144369	9975.240980	19416	44364	0.997524	18445	45214	0.997524	9940229	0.000000
194876981	443990491.000000	23075772	9984.983083	19579	44262	0.998498	18602	44939	0.998498	9935217	0.000000
195001236	443312652.000000	23041993	9990.891893	19339	44390	0.999089	18560	45292	0.999089	9930227	0.000000
195067653	442922294.000000	23024029	9994.475723	19381	44207	0.999448	18425	45000	0.999448	9925214	0.000000
195097850	442697122.000000	23005212	9996.649399	19426	44365	0.999665	18564	45069	0.999665	9920094	0.000000
195104932	442569247.000000	23010279	9997.967783	19558	44182	0.999797	18645	44778	0.999797	9915230	0.000000
195104477	442448676.000000	23004777	9998.767413	19530	44193	0.999877	18542	44543	0.999877	9910221	0.000000
195155463	442340225.000000	22991182	9999.252408	19464	44010	0.999925	18618	44470	0.999925	9905277	0.000000
195153777	442369825.000000	22988046	9999.546568	19426	44470	0.999955	18558	44847	0.999955	9900239	0.000000
195143421	442359723.000000	23002571	9999.724983	19469	44040	0.999972	18654	44987	0.999972	9895229	0.000000
195157039	442371907.000000	22995112	9999.833196	19572	44517	0.999983	18584	45133	0.999983	9890254	0.000000
195150210	442305125.000000	22981902	9999.898829	19605	44168	0.999990	18689	44866	0.999990	9885343	0.000000
195119857	442438225.000000	22994839	9999.938638	19378	44410	0.999994	18608	44902	0.999994	9880264	0.000000
195140203	442411756.000000	22995032	9999.962782	19515	44282	0.999996	18712	45235	0.999996	9875332	0.000000
195152965	442346979.000000	23000586	9999.977427	19325	45068	0.999998	18655	45134	0.999998	9870238	0.000000
195149021	442333096.000000	22990141	9999.986309	19480	44029	0.999999	18578	44773	0.999999	9865303	0.000000
195155235	442375948.000000	22991211	9999.991696	19414	44072	0.999999	18671	44533	0.999999	9860424	0.000000
195162595	442311039.000000	22989338	9999.994963	19424	43994	0.999999	18747	44842	0.999999	9855516	0.000000
195133660	442387602.000000	22984199	9999.996945	19550	43833	1.000000	18532	45152	1.000000	9850609	0.000000
195152761	442279930.000000	22986521	9999.998147	19390	44638	1.000000	18475	45202	1.000000	9845696	0.000000
195145657	442332135.000000	22991727	9999.998876	19455	44143	1.000000	18525	45187	1.000000	9840828	0.000000
195134177	442360353.000000	22987693	9999.999318	19413	44655	1.000000	18445	44679	1.000000	9835963	0.000000
195154809	442301804.000000	22997702	9999.999587	19444	44529	1.000000	18797	44872	1.000000	9831023	0.000000
195161946	442323821.000000	22991304	9999.999749	19388	43808	1.000000	18706	45009	1.000000	9826121	0.000000
195151088	442317969.000000	22987756	9999.999848	19544	44179	1.000000	18544	44831	1.000000	9821328	0.000000
195157542	442361739.000000	22988721	9999.999908	19601	43824	1.000000	18503	44953	1.000000	9816508	0.000000
195158248	442356619.000000	22986677	9999.999944	19442	44418	1.000000	18394	45039	1.000000	9811491	0.000000
195157471	442276998.000000	22980306	9999.999966	19553	44399	1.000000	18675	44783	1.000000	9806539	0.000000
195150375	442335899.000000	22987349	9999.999979	19368	44380	1.000000	18607	45091	1.000000	9801696	-1.#IND00
195143144	442325739.000000	22988420	9999.999988	19404	44533	1.000000	18578	44973	1.000000	9796867	-1.#IND00
195143837	442323166.000000	22986234	9999.999992	19413	44627	1.000000	18566	44590	1.000000	9792105	-0.005472
195147814	442326645.000000	22995825	9999.999995	19484	44286	1.000000	18690	44607	1.000000	9787243	-0.004763
195150571	442327713.000000	22993919	9999.999997	19603	43976	1.000000	18567	45260	1.000000	9782443	0.000050
195144190	442314488.000000	22987759	9999.999998	19463	44015	1.000000	18472	44862	1.000000	9777572	-0.000500
195147384	442330419.000000	22989204	9999.999999	19616	44314	1.000000	18647	44787	1.000000	9772704	-0.000031
195137184	442355400.000000	22992488	9999.999999	19371	44378	1.000000	18590	44658	1.000000	9767775	-0.001773
195144738	442330501.000000	22994967	10000.000000	19454	44602	1.000000	18595	45040	1.000000	9762956	0.000786
195139165	442342160.000000	22989107	10000.000000	19288	44218	1.000000	18422	44763	1.000000	9758007	0.001443
195151928	442384275.000000	22993718	10000.000000	19489	44384	1.000000	18733	44862	1.000000	9753082	0.002454
195163894	442271022.000000	22994364	10000.000000	19484	44037	1.000000	18767	45134	1.000000	9748245	0.002983
195139589	442366564.000000	22987959	10000.000000	19421	44604	1.000000	18466	45045	1.000000	9743412	0.002228
195140713	442358165.000000	22990214	10000.000000	19630	44051	1.000000	18410	45257	1.000000	9738677	0.000820
195151775	442327950.000000	22984959	10000.000000	19524	44166	1.000000	18627	44419	1.000000	9733839	-0.002501
195169157	442326773.000000	22987681	10000.000000	19461	44137	1.000000	18433	45357	1.000000	9729101	-0.004713
195152555	442344570.000000	22990489	10000.000000	19588	43685	1.000000	18673	44785	1.000000	9724292	-0.004903
195156457	442285705.000000	22989152	10000.000000	19458	44162	1.000000	18618	45392	1.000000	9719427	-0.005004
195143923	442323980.000000	22989851	10000.000000	19689	43963	1.000000	18675	45031	1.000000	9714689	-0.003847
195156992	442345858.000000	22991624	10000.000000	19469	44465	1.000000	18699	44626	1.000000	9709846	-0.002926
195153095	442312397.000000	22990069	10000.000000	19321	44472	1.000000	18507	45070	1.000000	9704989	-0.002636
195151245	442334176.000000	22978702	10000.000000	19424	44171	1.000000	18536	45333	1.000000	9700270	-0.005166
195155284	442324716.000000	22986660	10000.000000	19156	43988	1.000000	18508	44926	1.000000	9695404	-0.004822
195160516	442336640.000000	23005408	10000.000000	19482	44093	1.000000	18405	45081	1.000000	9690469	-0.005002
195142502	442327942.000000	22985425	10000.000000	19577	44464	1.000000	18469	45565	1.000000	9685758	-0.004077
195144422	442368214.000000	22993558	10000.000000	19185	44755	1.000000	18618	44995	1.000000	9680941	-0.002983
195151498	442346629.000000	22993424	10000.000000	19643	44291	1.000000	18739	45018	1.000000	9676004	-0.002887
195150928	442370559.000000	22989741	10000.000000	19552	44099	1.000000	18700	44887	1.000000	9671081	-0.002723
195164980	442303743.000000	22974422	10000.000000	19527	44407	1.000000	18730	44666	1.000000	9666209	-0.002471
195142243	442285664.000000	22996753	10000.000000	19495	44509	1.000000	18586	45085	1.000000	9661376	-0.002350
195151298	442334413.000000	22995301	10000.000000	19404	44491	1.000000	18460	45182	1.000000	9656548	-0.002445
195147588	442329480.000000	22984325	10000.000000	19351	44279	1.000000	18709	44703	1.000000	9651710	-0.002160
195149365	442300365.000000	22987630	10000.000000	19516	43964	1.000000	18640	44749	1.000000	9646909	-0.003238
195126378	442396713.000000	22994274	10000.000000	19473	43970	1.000000	18766	44890	1.000000	9641999	-0.001359
195167717	442271518.000000	22991146	10000.000000	19470	44508	1.000000	18420	45024	1.000000	9637084	-0.001292
195164991	442295593.000000	22985130	10000.000000	19383	44652	1.000000	18772	44790	1.000000	9632281	-0.001057
195155891	442286149.000000	22988495	10000.000000	19547	44177	1.000000	18716	45020	1.000000	9627493	-0.001105
195154210	442313738.000000	22988781	10000.000000	19496	44196	1.000000	18503	45315	1.000000	9622714	-0.000279
195157501	442315354.000000	22997154	10000.000000	19444	44188	1.000000	18714	44826	1.000000	9617836	0.000354
195162611	442342979.000000	22984935	10000.000000	19405	44065	1.000000	18553	44945	1.000000	9613085	0.000528
195156597	442313448.000000	22985821	10000.000000	19512	44349	1.000000	18445	45099	1.000000	9608323	0.000318
195141815	442342666.000000	22988872	10000.000000	19338	44469	1.000000	18532	45360	1.000000	9603646	0.000567
195161624	442342868.000000	22983425	10000.000000	19462	43755	1.000000	18482	45081	1.000000	9598924	0.001260
195147020	442351696.000000	22991760	10000.000000	19309	44424	1.000000	18566	44772	1.000000	9594110	0.001178
195147845	442340677.000000	22983739	10000.000000	19433	44440	1.000000	18794	44580	1.000000	9589220	0.001487
195145875	442341965.000000	22995255	10000.000000	19671	44353	1.000000	18676	45056	1.000000	9584350	0.001269
195162554	442350103.000000	22988808	10000.000000	19373	44163	1.000000	18535	45200	1.000000	9579670	0.002407
195143603	442335190.000000	22986713	10000.000000	19658	43809	1.000000	18553	44951	1.000000	9575040	0.002282
195135700	442368070.000000	22996779	10000.000000	19417	44740	1.000000	18433	45396	1.000000	9570248	0.002354
195147285	442303959.000000	22986193	10000.000000	19450	44655	1.000000	18626	44874	1.000000	9565464	0.002545
195158451	442308399.000000	22996126	10000.000000	19475	44352	1.000000	18744	45069	1.000000	9560681	0.002606
195151932	442319527.000000	22984884	10000.000000	19494	43721	1.000000	18796	44809	1.000000	9555838	0.003383
195154870	442321591.000000	22994876	10000.000000	19499	44144	1.000000	18556	44905	1.000000	9551116	0.003282
195145319	442340624.000000	22989577	10000.000000	19426	44281	1.000000	18476	45124	1.000000	9546390	0.002843
195166925	442291007.000000	22995068	10000.000000	19491	44288	1.000000	18518	44897	1.000000	9541645	0.003241
195140657	442342300.000000	22991377	10000.000000	19449	44351	1.000000	18634	45101	1.000000	9537003	0.003312
195159838	442314566.000000	22980638	10000.000000	19428	44015	1.000000	18676	44899	1.000000	9532101	0.003396
195158925	442346094.000000	22991961	10000.000000	19453	43623	1.000000	18539	45297	1.000000	9527383	0.003341
195143838	442320850.000000	22989145	10000.000000	19531	44200	1.000000	18495	45128	1.000000	9522692	0.003292
195157483	442330082.000000	22993520	10000.000000	19557	44103	1.000000	18482	45086	1.000000	9517825	0.002960
npatches	nstrain	runtime	dt	init_x	init_y	init_y_blood	init_z	init_S	beta0	beta1	beta2	beta3	mean_beta	B	d	delta	delta_blood	b[0]	mut	m	CTL	c	g	epsilon	k	het	lambda	rho	omega	x_max	patch.dyna	DELTA	A	VA
10000	1	100.000000	0.000100	21900	9499	5000000	0.001000	10000000	14.873723	16.017800	10.208963	10.533978	12	8000000000.000000	0.010000	1.000000	1.000000	800000	0.000050	0.048000	0	0.500000	0.000000	25.000000	7.000000	0.500000	0.000000	0.000000	0.000000	31987	0	10.000000	7.000000	1.000000
sus	inf	inf_blood	z	x[0]	y[0][0]	z[0]	x[1]	y[1][0]	z[1]	S[0]	synchrony
219000000	94990000.000000	5000000	10.000000	21900	9499	0.001000	21900	9499	0.001000	10000000	0.000000
102618605	1494024449.000000	77674612	3940.834452	8419	151165	0.394083	7976	151059	0.394083	9995154	0.000000
137813504	915560636.000000	47640125	6324.976263	11598	93295	0.632498	11257	92862	0.632498	9990234	0.000000
170253997	603760456.000000	31396165	7771.013291	14849	62033	0.777101	14057	63046	0.777101	9985110	0.000000
189554946	470100235.000000	24437279	8648.068121	16639	48836	0.864807	15972	49522	0.864807	9980135	0.000000
201006548	403103791.000000	20957972	9180.022116	17969	41893	0.918002	17470	42004	0.918002	9975083	0.000000
207941812	366458854.000000	19050598	9502.664490	18739	38284	0.950266	17976	38865	0.950266	9970024	0.000000
212103635	345464654.000000	17965139	9698.354536	18909	36426	0.969835	18371	37003	0.969835	9964996	0.000000
214635575	333160254.000000	17320553	9817.045065	19368	34791	0.981705	18697	35559	0.981705	9959979	0.000000
216205308	325793186.000000	16926333	9889.033609	19532	34376	0.988903	18908	34865	0.988903	9954896	0.000000
217143288	321334049.000000	16703136	9932.696323	19602	33603	0.993270	19073	33874	0.993270	9949935	0.000000
217674081	318743155.000000	16562378	9959.178767	19878	33199	0.995918	19015	33891	0.995918	9945006	0.000000
218040405	317112368.000000	16477877	9975.240980	19741	33207	0.997524	19100	34029	0.997524	9940065	0.000000
218222259	316191865.000000	16432299	9984.983083	19622	33140	0.998498	19220	33831	0.998498	9935185	0.000000
218383071	315571469.000000	16395898	9990.891893	19953	32584	0.999089	19105	33496	0.999089	9930130	0.000000
218460968	315156921.000000	16384853	9994.475723	19909	33086	0.999448	19158	33642	0.999448	9925137	0.000000
218509036	314978712.000000	16371414	9996.649399	19473	33147	0.999665	19155	33798	0.999665	9920356	0.000000
218517540	314871424.000000	16365816	9997.967783	19796	32880	0.999797	19024	33489	0.999797	9915457	0.000000
218554537	314819191.000000	16356465	9998.767413	20064	32681	0.999877	19166	33464	0.999877	9910556	0.000000
218536766	314724013.000000	16355239	9999.252408	19784	32867	0.999925	19009	33485	0.999925	9905578	0.000000
218575607	314690448.000000	16350534	9999.546568	19620	33192	0.999955	19373	33194	0.999955	9900596	0.000000
218554554	314707642.000000	16357774	9999.724983	19808	32847	0.999972	19175	33572	0.999972	9895627	0.000000
218547548	314703958.000000	16349740	9999.833196	19763	33126	0.999983	19214	33551	0.999983	9890545	0.000000
218573266	314625877.000000	16351302	9999.898829	19906	33024	0.999990	19017	33401	0.999990	9885623	0.000000
218547631	314658183.000000	16356287	9999.938638	19899	32962	0.999994	18951	33522	0.999994	9880700	0.000000
218570719	314675563.000000	16352932	9999.962782	19516	33064	0.999996	19203	33207	0.999996	9875742	0.000000
218559191	314673125.000000	16354964	9999.977427	19785	33099	0.999998	19211	33734	0.999998	9870660	0.000000
218566352	314617579.000000	16356325	9999.986309	19809	32969	0.999999	19093	33475	0.999999	9865694	0.000000
218568747	314641493.000000	16359866	9999.991696	19696	33362	0.999999	19033	33475	0.999999	9860713	0.000000
218576112	314676890.000000	16356620	9999.994963	19738	33162	0.999999	19122	33384	0.999999	9855692	0.000000
218565522	314666097.000000	16356164	9999.996945	19838	33111	1.000000	19089	33479	1.000000	9850575	0.000000
218565728	314661822.000000	16360719	9999.998147	19786	32829	1.000000	19049	33810	1.000000	9845548	0.000000
218581248	314614259.000000	16349700	9999.998876	19757	33396	1.000000	19035	33479	1.000000	9840647	0.000000
218574617	314657264.000000	16358896	9999.999318	19709	33048	1.000000	19172	33766	1.000000	9835769	0.000000
218562345	314624536.000000	16351613	9999.999587	19843	32618	1.000000	19202	33290	1.000000	9830976	0.000000
218573616	314654087.000000	16353325	9999.999749	19870	32906	1.000000	19236	33391	1.000000	9826059	0.000000
218573672	314679832.000000	16350806	9999.999848	19995	32865	1.000000	19036	33339	1.000000	9821187	0.000000
218569544	314655139.000000	16356660	9999.999908	19933	33085	1.000000	19075	33705	1.000000	9816259	0.000000
218571499	314663847.000000	16364145	9999.999944	19779	32884	1.000000	19043	33877	1.000000	9811396	0.000000
218546393	314680664.000000	16354841	9999.999966	19803	33190	1.000000	19099	33701	1.000000	9806418	0.000000
218581686	314647911.000000	16358649	9999.999979	19857	33284	1.000000	19032	34011	1.000000	9801628	-1.#IND00
218563524	314700258.000000	16356232	9999.999988	19849	32523	1.000000	19170	33685	1.000000	9796778	-0.000000
218573942	314649491.000000	16358948	9999.999992	19966	33109	1.000000	18941	33523	1.000000	9791951	-0.002332
218551622	314682478.000000	16357295	9999.999995	19880	33013	1.000000	19191	33601	1.000000	9786887	0.005164
218555487	314652821.000000	16357945	9999.999997	19998	32841	1.000000	19040	33426	1.000000	9781961	-0.006605
218576356	314600792.000000	16349687	9999.999998	20037	32928	1.000000	19236	33578	1.000000	9777152	0.002222
218572021	314607224.000000	16348679	9999.999999	19899	32918	1.000000	19348	32978	1.000000	9772298	0.000989
218558640	314665995.000000	16350878	9999.999999	19917	33012	1.000000	19213	33670	1.000000	9767490	0.005925
218559902	314639850.000000	16354533	10000.000000	19827	32699	1.000000	19314	33056	1.000000	9762558	0.003914
218580295	314629369.000000	16354727	10000.000000	20041	32885	1.000000	19232	33611	1.000000	9757703	0.007370
218558945	314634849.000000	16349583	10000.000000	19751	32638	1.000000	19128	33632	1.000000	9752827	0.004958
218567837	314669628.000000	16357079	10000.000000	19934	32680	1.000000	19160	33738	1.000000	9748073	0.004868
218580754	314659390.000000	16354212	10000.000000	19634	33310	1.000000	19241	33491	1.000000	9743168	0.004862
218575903	314661910.000000	16356081	10000.000000	19751	33113	1.000000	19096	33622	1.000000	9738304	0.003559
218550723	314690761.000000	16356219	10000.000000	19715	32968	1.000000	19297	33244	1.000000	9733393	0.003548
218553353	314695906.000000	16361731	10000.000000	19836	32750	1.000000	19095	33422	1.000000	9728511	0.004078
218550268	314680664.000000	16359031	10000.000000	19782	32548	1.000000	19105	33363	1.000000	9723618	0.003589
218567478	314657848.000000	16354307	10000.000000	19926	32967	1.000000	19111	33489	1.000000	9718761	0.003587
218544376	314681902.000000	16362375	10000.000000	19728	33220	1.000000	19073	33449	1.000000	9713941	0.003550
218560480	314690446.000000	16353352	10000.000000	19705	32896	1.000000	19249	33455	1.000000	9709113	0.003293
218579414	314611288.000000	16352877	10000.000000	19599	32976	1.000000	19281	33663	1.000000	9704212	-0.001214
218567747	314666666.000000	16346014	10000.000000	19833	32840	1.000000	19067	33571	1.000000	9699306	-0.000622
218568088	314691790.000000	16357463	10000.000000	19748	32933	1.000000	19035	33742	1.000000	9694444	0.003110
218565042	314649921.000000	16350949	10000.000000	19755	33319	1.000000	19013	33475	1.000000	9689610	0.003106
218570920	314682056.000000	16354261	10000.000000	19661	32697	1.000000	19179	33499	1.000000	9684735	0.003297
218564659	314668671.000000	16355714	10000.000000	19777	33157	1.000000	19106	33490	1.000000	9680053	0.003287
218551192	314695714.000000	16365162	10000.000000	19779	33285	1.000000	19046	33528	1.000000	9675207	0.003624
218572343	314691026.000000	16362276	10000.000000	19723	33451	1.000000	19020	33730	1.000000	9670282	0.003093
218555313	314700959.000000	16359011	10000.000000	20002	32712	1.000000	19076	33568	1.000000	9665400	0.003095
218577016	314642855.000000	16353182	10000.000000	19965	32797	1.000000	19242	34186	1.000000	9660505	0.004269
218544943	314686925.000000	16359452	10000.000000	19886	33005	1.000000	19290	33372	1.000000	9655736	0.005354
218568246	314643464.000000	16354287	10000.000000	19826	33118	1.000000	19263	33453	1.000000	9650829	0.005006
218586368	314654727.000000	16356234	10000.000000	19962	32906	1.000000	19189	33733	1.000000	9646096	0.005694
218564956	314689406.000000	16354044	10000.000000	19920	33184	1.000000	19292	33084	1.000000	9641207	0.005681
218598379	314609446.000000	16352998	10000.000000	19808	33012	1.000000	19102	33593	1.000000	9636394	0.005870
218565762	314722299.000000	16357360	10000.000000	19777	32994	1.000000	19150	33510	1.000000	9631522	0.005460
218553535	314701496.000000	16363388	10000.000000	19781	32939	1.000000	18941	33634	1.000000	9626616	0.004745
218552556	314702277.000000	16356503	10000.000000	19966	32730	1.000000	19120	33600	1.000000	9621828	0.004804
218569049	314645059.000000	16355141	10000.000000	19870	32936	1.000000	19178	33529	1.000000	9617008	0.004720
218563419	314714411.000000	16356437	10000.000000	19615	33466	1.000000	19147	33759	1.000000	9612136	0.005093
218556579	314646171.000000	16348979	10000.000000	19831	32664	1.000000	19287	33548	1.000000	9607300	0.004781
218562738	314639344.000000	16351604	10000.000000	19723	33091	1.000000	19122	33139	1.000000	9602437	0.003857
218570243	314661048.000000	16351490	10000.000000	19729	33267	1.000000	18920	33612	1.000000	9597690	0.003745
218567379	314666219.000000	16357556	10000.000000	19678	32966	1.000000	18962	33789	1.000000	9592836	0.003818
218557885	314659942.000000	16351509	10000.000000	19726	33048	1.000000	19126	33374	1.000000	9588102	0.003616
218554839	314655107.000000	16359271	10000.000000	19786	33364	1.000000	18968	33572	1.000000	9583099	0.002607
218548098	314693342.000000	16356583	10000.000000	19912	33152	1.000000	19290	33622	1.000000	9578281	0.001573
218572953	314643472.000000	16351970	10000.000000	19931	32796	1.000000	18872	33871	1.000000	9573490	0.001495
218579865	314649693.000000	16355051	10000.000000	19899	33204	1.000000	19137	33282	1.000000	9568588	0.001772
218583626	314620993.000000	16347624	10000.000000	19675	33221	1.000000	19008	33613	1.000000	9563802	0.001656
218571319	314656860.000000	16354648	10000.000000	19858	32946	1.000000	19129	33506	1.000000	9559064	0.001545
218543456	314702107.000000	16345321	10000.000000	19814	33138	1.000000	19193	33535	1.000000	9554331	0.001159
218569600	314642627.000000	16357245	10000.000000	19764	33217	1.000000	19161	33492	1.000000	9549640	0.001638
218555793	314629540.000000	16351015	10000.000000	19944	32745	1.000000	19058	33404	1.000000	9544809	0.001861
218566358	314654852.000000	16354726	10000.000000	19802	32249	1.000000	19179	33331	1.000000	9540056	0.001800
218565842	314672824.000000	16356975	10000.000000	19683	33003	1.000000	18989	34097	1.000000	9535357	0.001902
218574245	314666657.000000	16350171	10000.000000	19640	33211	1.000000	19239	33482	1.000000	9530536	0.001933
218576824	314643316.000000	16350149	10000.000000	19894	32882	1.000000	19302	33301	1.000000	9525787	0.001778
218573913	314632234.000000	16356186	10000.000000	19851	33462	1.000000	19351	33401	1.000000	9521082	0.002278
218569536	314634636.000000	16358363	10000.000000	19728	33220	1.000000	19172	33476	1.000000	9516339	0.002211
npatches	nstrain	runtime	dt	init_x	init_y	init_y_blood	init_z	init_S	beta0	beta1	beta2	beta3	mean_beta	B	d	delta	delta_blood	b[0]	mut	m	CTL	c	g	epsilon	k	het	lambda	rho	omega	x_max	patch.dyna	DELTA	A	VA
10000	1	100.000000	0.000100	21900	9499	5000000	0.001000	10000000	13.877423	14.820329	8.610216	15.765220	12	8000000000.000000	0.010000	1.000000	1.000000	800000	0.000050	0.048000	0	0.500000	0.000000	25.000000	8.000000	0.500000	0.000000	0.000000	0.000000	31987	0	10.000000	7.000000	1.000000
sus	inf	inf_blood	z	x[0]	y[0][0]	z[0]	x[1]	y[1][0]	z[1]	S[0]	synchrony
219000000	94990000.000000	5000000	10.000000	21900	9499	0.001000	21900	9499	0.001000	10000000	0.000000
110418686	1342375658.000000	69823409	3940.834452	9537	135416	0.394083	9117	136000	0.394083	9994997	0.000000
153802189	747635779.000000	38909171	6324.976263	13717	76367	0.632498	13076	76999	0.632498	9989997	0.000000
190205161	467059312.000000	24298384	7771.013291	17444	47925	0.777101	16978	48722	0.777101	9985056	0.000000
211648164	348263792.000000	18113113	8648.068121	19680	35875	0.864807	19237	36386	0.864807	9980134	0.000000
224441393	288567657.000000	15001727	9180.022116	20952	30075	0.918002	20537	30594	0.918002	9975265	0.000000
232205804	255649442.000000	13294450	9502.664490	22149	26577	0.950266	21182	26809	0.950266	9970307	0.000000
236913905	236810481.000000	12312505	9698.354536	22525	24568	0.969835	21571	25071	0.969835	9965235	0.000000
239767458	225692505.000000	11735894	9817.045065	22775	23268	0.981705	22236	23691	0.981705	9960285	0.000000
241529560	219013753.000000	11382035	9889.033609	22770	22633	0.988903	22285	22940	0.988903	9955278	0.000000
242601235	215001417.000000	11175529	9932.696323	23139	22562	0.993270	22220	23031	0.993270	9950252	0.000000
243259070	212620329.000000	11052231	9959.178767	23252	22106	0.995918	22501	22541	0.995918	9945360	0.000000
243673519	211090844.000000	10973000	9975.240980	23110	22079	0.997524	22557	22362	0.997524	9940216	0.000000
243901797	210231322.000000	10924816	9984.983083	23089	21925	0.998498	22582	22129	0.998498	9935083	0.000000
244060265	209639526.000000	10900947	9990.891893	23172	22114	0.999089	22625	22000	0.999089	9930143	0.000000
244138062	209346087.000000	10878407	9994.475723	23187	21779	0.999448	22569	22153	0.999448	9925219	0.000000
244190892	209156400.000000	10870785	9996.649399	23129	21922	0.999665	22707	22104	0.999665	9920263	0.000000
244220039	209040800.000000	10867749	9997.967783	23283	21812	0.999797	22461	22164	0.999797	9915283	0.000000
244240771	209013728.000000	10861575	9998.767413	23196	21805	0.999877	22800	21968	0.999877	9910348	0.000000
244265431	208961059.000000	10859566	9999.252408	23258	21725	0.999925	22680	22045	0.999925	9905456	0.000000
244271563	208926831.000000	10859789	9999.546568	23205	21842	0.999955	22575	22371	0.999955	9900581	0.000000
244274222	208911050.000000	10860527	9999.724983	23213	21546	0.999972	22565	22588	0.999972	9895687	0.000000
244275431	208864792.000000	10851954	9999.833196	23136	21797	0.999983	22733	22067	0.999983	9890759	0.000000
244282664	208854271.000000	10848101	9999.898829	23246	21777	0.999990	22738	22163	0.999990	9885790	0.000000
244262440	208873254.000000	10861952	9999.938638	23158	21911	0.999994	22738	22306	0.999994	9880738	0.000000
244259765	208878831.000000	10854735	9999.962782	23377	21640	0.999996	22569	22215	0.999996	9875746	0.000000
244284028	208857654.000000	10852365	9999.977427	23169	21839	0.999998	22479	22424	0.999998	9870734	0.000000
244271494	208909440.000000	10852793	9999.986309	23180	21490	0.999999	22685	22153	0.999999	9865755	0.000000
244264332	208876868.000000	10859668	9999.991696	23200	21682	0.999999	22851	22241	0.999999	9860767	0.000000
244276848	208831520.000000	10853579	9999.994963	23242	21741	0.999999	22663	22091	0.999999	9855684	0.000000
244278250	208841231.000000	10857661	9999.996945	23511	21362	1.000000	22544	22202	1.000000	9850777	0.000000
244295827	208850376.000000	10860124	9999.998147	23257	21731	1.000000	22530	22163	1.000000	9845804	0.000000
244280855	208894974.000000	10856715	9999.998876	23349	21791	1.000000	22614	22209	1.000000	9840898	0.000000
244284270	208824999.000000	10853932	9999.999318	23209	22010	1.000000	22641	22142	1.000000	9835913	0.000000
244283141	208840103.000000	10860627	9999.999587	23024	22103	1.000000	22689	21846	1.000000	9830888	0.000000
244264906	208870588.000000	10857308	9999.999749	23309	21843	1.000000	22752	22166	1.000000	9825966	0.000000
244299349	208853042.000000	10854495	9999.999848	23204	21897	1.000000	22620	22089	1.000000	9821067	0.000000
244258613	208880809.000000	10855535	9999.999908	23291	21865	1.000000	22843	22171	1.000000	9816165	0.000000
244284407	208887457.000000	10856763	9999.999944	23056	21788	1.000000	22805	22103	1.000000	9811293	0.000000
244279274	208873273.000000	10854629	9999.999966	23079	21670	1.000000	22722	21870	1.000000	9806290	0.000000
244301004	208857118.000000	10855293	9999.999979	23011	21683	1.000000	22696	22000	1.000000	9801390	-1.#IND00
244255683	208868557.000000	10860995	9999.999988	22943	22012	1.000000	22421	22361	1.000000	9796438	-0.008000
244287664	208865295.000000	10856670	9999.999992	23469	21850	1.000000	22810	21940	1.000000	9791573	-0.002997
244270814	208867883.000000	10851982	9999.999995	22971	21962	1.000000	22747	22039	1.000000	9786691	0.006375
244292750	208821294.000000	10848916	9999.999997	23236	21603	1.000000	22734	22220	1.000000	9781760	-0.005619
244283351	208902443.000000	10854261	9999.999998	23367	21837	1.000000	22589	22055	1.000000	9776940	-0.007416
244236127	208890055.000000	10859581	9999.999999	23378	21743	1.000000	22541	22231	1.000000	9772045	-0.010605
244284987	208849536.000000	10856098	9999.999999	23367	21543	1.000000	22681	22429	1.000000	9767182	-0.008449
244269440	208822813.000000	10854744	10000.000000	23229	21707	1.000000	22559	22523	1.000000	9762321	-0.010425
244292715	208851888.000000	10849658	10000.000000	23282	21709	1.000000	22672	21943	1.000000	9757510	-0.010718
244276040	208869754.000000	10853862	10000.000000	23056	21936	1.000000	22540	22265	1.000000	9752642	-0.005825
244284251	208866870.000000	10857608	10000.000000	23099	21773	1.000000	22459	22183	1.000000	9747923	-0.002643
244291229	208826878.000000	10852512	10000.000000	23201	21891	1.000000	22786	22000	1.000000	9743116	-0.001807
244267043	208876599.000000	10859377	10000.000000	23279	22066	1.000000	22615	21790	1.000000	9738189	-0.002456
244283466	208849186.000000	10861256	10000.000000	23195	21389	1.000000	22719	22157	1.000000	9733415	-0.001740
244276384	208898259.000000	10858140	10000.000000	23340	21857	1.000000	22434	22206	1.000000	9728564	-0.002955
244274936	208930077.000000	10858296	10000.000000	23053	21749	1.000000	22576	22331	1.000000	9723624	0.001023
244285859	208864616.000000	10859911	10000.000000	23177	21825	1.000000	22745	22185	1.000000	9718842	0.001107
244286522	208849020.000000	10848928	10000.000000	23338	22037	1.000000	22575	22172	1.000000	9713957	0.001993
244288995	208825064.000000	10855895	10000.000000	23292	21669	1.000000	22600	22106	1.000000	9709041	0.002222
244291172	208849819.000000	10848770	10000.000000	23338	21482	1.000000	22717	22281	1.000000	9704128	0.001353
244275481	208913382.000000	10864169	10000.000000	23154	22020	1.000000	22773	22016	1.000000	9699371	0.001186
244289539	208840760.000000	10848854	10000.000000	23261	21733	1.000000	22488	22288	1.000000	9694663	0.004588
244277343	208895999.000000	10852856	10000.000000	23323	21743	1.000000	22546	22257	1.000000	9689710	0.004184
244261085	208910002.000000	10857537	10000.000000	23199	21701	1.000000	22505	22402	1.000000	9684678	0.005196
244274602	208870532.000000	10854476	10000.000000	23373	21489	1.000000	22549	22240	1.000000	9679707	0.006959
244289385	208846085.000000	10852277	10000.000000	23264	21617	1.000000	22650	22099	1.000000	9674961	0.005405
244275093	208913394.000000	10861246	10000.000000	23135	21431	1.000000	22473	22143	1.000000	9670158	0.005857
244258822	208874351.000000	10855966	10000.000000	23183	21780	1.000000	22638	22008	1.000000	9665366	0.005497
244284647	208882262.000000	10857076	10000.000000	23071	22052	1.000000	22677	22011	1.000000	9660605	0.005271
244272533	208872926.000000	10855384	10000.000000	23258	21614	1.000000	22660	22196	1.000000	9655667	0.004913
244285487	208869070.000000	10853717	10000.000000	23281	21808	1.000000	22698	22165	1.000000	9650737	0.005220
244265297	208874352.000000	10856253	10000.000000	23072	21717	1.000000	22745	21882	1.000000	9645911	0.006293
244281595	208897213.000000	10855037	10000.000000	23201	22051	1.000000	22705	22109	1.000000	9641186	0.006077
244270679	208841398.000000	10853499	10000.000000	23306	21596	1.000000	22572	22353	1.000000	9636421	0.006171
244274530	208877898.000000	10862300	10000.000000	23181	22001	1.000000	22678	22041	1.000000	9631666	0.005324
244265030	208892759.000000	10858123	10000.000000	23340	21701	1.000000	22542	22005	1.000000	9626802	0.004822
244253500	208910986.000000	10856930	10000.000000	23173	21895	1.000000	22506	22203	1.000000	9621975	0.004692
244265767	208889439.000000	10854901	10000.000000	23328	21466	1.000000	22687	22431	1.000000	9617079	0.004282
244270991	208858106.000000	10856048	10000.000000	23146	21886	1.000000	22622	22322	1.000000	9612222	0.004121
244284572	208854482.000000	10858792	10000.000000	23140	21774	1.000000	22716	21764	1.000000	9607221	0.003832
244277746	208834539.000000	10853343	10000.000000	23255	21681	1.000000	22746	22442	1.000000	9602333	0.003941
244257542	208881719.000000	10857936	10000.000000	23204	21907	1.000000	22861	22066	1.000000	9597583	0.003754
244266938	208865723.000000	10854066	10000.000000	23117	21870	1.000000	22524	22318	1.000000	9592867	0.003430
244270458	208885852.000000	10855469	10000.000000	23025	21857	1.000000	22652	22127	1.000000	9588142	0.002551
244247979	208893599.000000	10852778	10000.000000	23191	21857	1.000000	22584	22013	1.000000	9583283	0.002456
244290857	208862606.000000	10860916	10000.000000	23292	21830	1.000000	22638	22496	1.000000	9578436	0.002042
244283214	208863300.000000	10853471	10000.000000	23516	21526	1.000000	22799	22439	1.000000	9573747	0.002390
244284803	208832375.000000	10852073	10000.000000	23170	21666	1.000000	22730	22145	1.000000	9568957	0.002364
244280904	208870767.000000	10854650	10000.000000	23133	21568	1.000000	22726	22144	1.000000	9564332	0.002317
244279313	208844859.000000	10853796	10000.000000	23215	21808	1.000000	22747	21875	1.000000	9559442	0.002279
244263560	208907309.000000	10858641	10000.000000	23059	22022	1.000000	22820	21788	1.000000	9554636	0.002513
244266074	208928409.000000	10853194	10000.000000	23068	21884	1.000000	22810	22166	1.000000	9549759	0.002589
244263506	208883701.000000	10859902	10000.000000	23232	21712	1.000000	22858	22180	1.000000	9545012	0.002002
244271616	208923230.000000	10861602	10000.000000	23543	21541	1.000000	22684	22040	1.000000	9540296	0.002343
244266588	208893844.000000	10855025	10000.000000	23296	21439	1.000000	22638	22401	1.000000	9535512	0.002357
244257025	208877399.000000	10862340	10000.000000	23143	22021	1.000000	22409	22478	1.000000	9530902	0.002325
244273294	208904763.000000	10856701	10000.000000	23444	21435	1.000000	22871	21694	1.000000	9526135	0.002145
244290821	208834378.000000	10851210	10000.000000	22979	21914	1.000000	22636	22555	1.000000	9521430	0.002240
244272061	208876410.000000	10857365	10000.000000	23260	21845	1.000000	22651	21846	1.000000	9516752	0.002081
npatches	nstrain	runtime	dt	init_x	init_y	init_y_blood	init_z	init_S	beta0	beta1	beta2	beta3	mean_beta	B	d	delta	delta_blood	b[0]	mut	m	CTL	c	g	epsilon	k	het	lambda	rho	omega	x_max	patch.dyna	DELTA	A	VA
10000	1	100.000000	0.000100	21900	9499	5000000	0.001000	10000000	9.749410	11.442046	17.034494	15.249212	12	8000000000.000000	0.010000	1.000000	1.000000	800000	0.000050	0.048000	0	0.500000	0.000000	25.000000	9.000000	0.500000	0.000000	0.000000	0.000000	31987	0	10.000000	7.000000	1.000000
sus	inf	inf_blood	z	x[0]	y[0][0]	z[0]	x[1]	y[1][0]	z[1]	S[0]	synchrony
219000000	94990000.000000	5000000	10.000000	21900	9499	0.001000	21900	9499	0.001000	10000000	0.000000
116585718	1219253576.000000	63421173	3940.834452	12988	120959	0.394083	11556	122635	0.394083	9994972	0.000000
167567700	620060300.000000	32271640	6324.976263	18191	61316	0.632498	16738	61737	0.632498	9989953	0.000000
207147764	366725023.000000	19072482	7771.013291	22396	35280	0.777101	21048	36800	0.777101	9984816	0.000000
230306195	260153626.000000	13535400	8648.068121	24301	25015	0.864807	23320	25466	0.864807	9979738	0.000000
244170297	206552753.000000	10745761	9180.022116	25732	19745	0.918002	24518	20540	0.918002	9974758	0.000000
252639343	176830822.000000	9196074	9502.664490	26427	16350	0.950266	25582	17434	0.950266	9969798	0.000000
257836406	159599017.000000	8298837	9698.354536	27115	15068	0.969835	26265	15520	0.969835	9964724	0.000000
261065096	149286629.000000	7763153	9817.045065	27150	14049	0.981705	26539	14440	0.981705	9959724	0.000000
263053236	143171189.000000	7439603	9889.033609	27426	13293	0.988903	26559	14155	0.988903	9954730	0.000000
264276345	139385540.000000	7247028	9932.696323	27684	13179	0.993270	26607	13700	0.993270	9949791	0.000000
264978725	137183542.000000	7131104	9959.178767	27685	12856	0.995918	26794	13517	0.995918	9944862	0.000000
265452348	135782420.000000	7056846	9975.240980	27522	12542	0.997524	27011	13311	0.997524	9939913	0.000000
265733248	134990107.000000	7018998	9984.983083	27836	12439	0.998498	26949	13312	0.998498	9934994	0.000000
265881801	134459333.000000	6989513	9990.891893	27693	12583	0.999089	26810	13296	0.999089	9930007	0.000000
265970512	134146127.000000	6971758	9994.475723	27678	12739	0.999448	27046	13367	0.999448	9924904	0.000000
266062674	133920262.000000	6960723	9996.649399	27650	12694	0.999665	26912	13033	0.999665	9919922	0.000000
266106940	133777624.000000	6959860	9997.967783	27801	12351	0.999797	26980	13056	0.999797	9915013	0.000000
266140226	133707609.000000	6949055	9998.767413	27748	12426	0.999877	26926	13099	0.999877	9909972	0.000000
266113801	133749223.000000	6947411	9999.252408	27862	12545	0.999925	26725	13296	0.999925	9904972	0.000000
266149036	133647900.000000	6941992	9999.546568	27617	12465	0.999955	27044	13168	0.999955	9899920	0.000000
266166011	133640063.000000	6943752	9999.724983	27695	12679	0.999972	26928	13233	0.999972	9894963	0.000000
266150856	133668785.000000	6942557	9999.833196	27788	12550	0.999983	26906	13160	0.999983	9890069	0.000000
266167116	133641877.000000	6945639	9999.898829	27730	12635	0.999990	26935	13145	0.999990	9885108	0.000000
266153936	133684711.000000	6947007	9999.938638	27977	12397	0.999994	26763	13212	0.999994	9880062	0.000000
266139813	133696904.000000	6946630	9999.962782	27849	12519	0.999996	26879	13129	0.999996	9875106	0.000000
266142264	133665354.000000	6943853	9999.977427	27700	12511	0.999998	27036	13213	0.999998	9870150	0.000000
266170968	133649616.000000	6944097	9999.986309	27771	12584	0.999999	26912	13264	0.999999	9865270	0.000000
266178214	133619374.000000	6944723	9999.991696	27841	12503	0.999999	26825	13051	0.999999	9860242	0.000000
266166198	133598249.000000	6944651	9999.994963	27870	12661	0.999999	26949	13160	0.999999	9855211	0.000000
266146519	133623634.000000	6943883	9999.996945	27817	12604	1.000000	26971	13211	1.000000	9850449	0.000000
266161539	133609442.000000	6948969	9999.998147	27602	12645	1.000000	27001	13179	1.000000	9845584	0.000000
266155338	133626060.000000	6945648	9999.998876	27696	12616	1.000000	26851	13084	1.000000	9840713	0.000000
266150306	133688730.000000	6946016	9999.999318	27843	12488	1.000000	26995	13021	1.000000	9835733	0.000000
266164041	133614439.000000	6944397	9999.999587	27904	12478	1.000000	26861	13443	1.000000	9830830	0.000000
266174759	133639018.000000	6943549	9999.999749	27627	12550	1.000000	26772	13375	1.000000	9825985	0.000000
266155741	133683715.000000	6949845	9999.999848	27758	12580	1.000000	26852	12996	1.000000	9821033	0.000000
266163861	133618220.000000	6945642	9999.999908	27833	12519	1.000000	26864	13201	1.000000	9816107	0.000000
266137422	133614293.000000	6944286	9999.999944	27561	12678	1.000000	27124	12890	1.000000	9811171	0.000000
266133189	133687694.000000	6950155	9999.999966	27718	12339	1.000000	26897	13182	1.000000	9806488	0.000000
266172506	133657716.000000	6946228	9999.999979	28051	12230	1.000000	26890	13231	1.000000	9801650	-1.#IND00
266154875	133626436.000000	6945350	9999.999988	27636	12486	1.000000	26603	13310	1.000000	9796762	-0.000000
266150937	133664972.000000	6948194	9999.999992	27776	12517	1.000000	26975	13070	1.000000	9791842	0.004755
266176075	133647946.000000	6945690	9999.999995	27483	12537	1.000000	27031	13249	1.000000	9786965	0.000473
266177387	133624211.000000	6940146	9999.999997	27823	12531	1.000000	26841	13079	1.000000	9782050	-0.000354
266173507	133613175.000000	6943409	9999.999998	27651	12523	1.000000	26957	13322	1.000000	9777068	-0.000903
266148346	133657782.000000	6944767	9999.999999	27816	12454	1.000000	26949	13112	1.000000	9772191	0.004018
266185312	133593565.000000	6944461	9999.999999	27847	12447	1.000000	26976	12978	1.000000	9767316	0.002107
266179466	133630349.000000	6947357	10000.000000	27867	12443	1.000000	26903	13126	1.000000	9762451	0.004711
266144070	133638319.000000	6941798	10000.000000	27766	12339	1.000000	26862	13397	1.000000	9757557	0.004022
266148150	133628199.000000	6947974	10000.000000	27818	12613	1.000000	26969	13105	1.000000	9752702	0.002925
266140980	133622612.000000	6947448	10000.000000	27654	12678	1.000000	27325	13266	1.000000	9747901	0.003137
266149054	133644883.000000	6947180	10000.000000	27748	12468	1.000000	26921	13286	1.000000	9743042	0.003194
266163192	133678636.000000	6945028	10000.000000	27775	12780	1.000000	26969	13149	1.000000	9738171	0.002550
266157275	133624890.000000	6945280	10000.000000	27689	12439	1.000000	27106	12690	1.000000	9733275	0.004142
266161770	133638491.000000	6949606	10000.000000	27703	12468	1.000000	26789	13193	1.000000	9728384	0.004978
266169712	133652856.000000	6943620	10000.000000	27767	12525	1.000000	27049	13003	1.000000	9723445	-0.000012
266176518	133608372.000000	6946765	10000.000000	27911	12632	1.000000	26840	13194	1.000000	9718525	0.000363
266144263	133624392.000000	6949798	10000.000000	27723	12527	1.000000	27020	13270	1.000000	9713649	0.001180
266173507	133598836.000000	6943387	10000.000000	27643	12339	1.000000	27010	12986	1.000000	9708686	0.004401
266157933	133618574.000000	6941880	10000.000000	27922	12410	1.000000	27001	13375	1.000000	9703908	0.006334
266129755	133702675.000000	6949815	10000.000000	27487	12658	1.000000	26902	13341	1.000000	9699011	0.005556
266181248	133664067.000000	6948920	10000.000000	27807	12646	1.000000	27066	12952	1.000000	9694246	0.005439
266154420	133649824.000000	6945945	10000.000000	27782	12294	1.000000	26885	13083	1.000000	9689474	0.005347
266131113	133655106.000000	6943558	10000.000000	27773	12672	1.000000	27140	12769	1.000000	9684644	0.004908
266157692	133621144.000000	6939869	10000.000000	27936	12343	1.000000	26942	13136	1.000000	9679897	0.004435
266163597	133645319.000000	6950541	10000.000000	27769	12266	1.000000	26758	13051	1.000000	9675000	0.004374
266152591	133635274.000000	6944369	10000.000000	27993	12399	1.000000	26927	13288	1.000000	9670176	0.003925
266162985	133678825.000000	6947845	10000.000000	27915	12568	1.000000	27021	12922	1.000000	9665317	0.003870
266155593	133651976.000000	6949761	10000.000000	27853	12599	1.000000	26835	13101	1.000000	9660573	0.003642
266146821	133614595.000000	6945327	10000.000000	27962	12469	1.000000	26640	13260	1.000000	9655878	0.003576
266160231	133637972.000000	6944967	10000.000000	27864	12512	1.000000	27039	12893	1.000000	9651164	0.003727
266124119	133648782.000000	6945297	10000.000000	27621	12487	1.000000	26950	13150	1.000000	9646282	0.004272
266173793	133570646.000000	6940791	10000.000000	27684	12684	1.000000	26740	13109	1.000000	9641433	0.004792
266146866	133650174.000000	6947576	10000.000000	27739	12579	1.000000	26762	13262	1.000000	9636603	0.004435
266145386	133649969.000000	6947094	10000.000000	27779	12715	1.000000	27182	13144	1.000000	9631756	0.004441
266139483	133654755.000000	6944337	10000.000000	27692	12501	1.000000	27151	12793	1.000000	9626936	0.002960
266130706	133701393.000000	6949835	10000.000000	27805	12429	1.000000	26985	12957	1.000000	9622081	0.002896
266152315	133673030.000000	6948056	10000.000000	27693	12720	1.000000	26918	13002	1.000000	9617305	0.002577
266151449	133653936.000000	6946665	10000.000000	27759	12750	1.000000	26928	13240	1.000000	9612544	0.002313
266175812	133607824.000000	6947392	10000.000000	27734	12664	1.000000	26877	13071	1.000000	9607684	0.002220
266140817	133664828.000000	6949613	10000.000000	27843	12514	1.000000	26957	13083	1.000000	9602838	0.001437
266124229	133692607.000000	6945508	10000.000000	27701	12474	1.000000	26784	13073	1.000000	9598084	0.002168
266139987	133655668.000000	6944381	10000.000000	27942	12594	1.000000	26823	13102	1.000000	9593279	0.002097
266167989	133606486.000000	6943249	10000.000000	28046	12799	1.000000	27031	13155	1.000000	9588438	0.002202
266168126	133637928.000000	6943982	10000.000000	27709	12323	1.000000	27087	13275	1.000000	9583497	0.002115
266179438	133661173.000000	6941489	10000.000000	27982	12489	1.000000	27097	13156	1.000000	9578602	0.001941
266152669	133645889.000000	6946432	10000.000000	27970	12575	1.000000	26953	13173	1.000000	9573836	0.001924
266165736	133592375.000000	6943674	10000.000000	27925	12339	1.000000	26909	13143	1.000000	9568970	0.001973
266170070	133646878.000000	6949700	10000.000000	27629	12446	1.000000	26924	13035	1.000000	9564159	0.001808
266153250	133642859.000000	6944211	10000.000000	27745	12635	1.000000	26716	13302	1.000000	9559382	0.001766
266152397	133651745.000000	6942790	10000.000000	27730	12373	1.000000	26776	12985	1.000000	9554642	0.001712
266148932	133666654.000000	6944850	10000.000000	27859	12497	1.000000	27210	13035	1.000000	9549893	0.001895
266154611	133629947.000000	6944509	10000.000000	27727	12693	1.000000	26779	13325	1.000000	9545179	0.001914
266165577	133657649.000000	6946886	10000.000000	27925	12440	1.000000	27062	13197	1.000000	9540425	0.002162
266170930	133648585.000000	6951155	10000.000000	27851	12321	1.000000	26819	13180	1.000000	9535646	0.002103
266153983	133643331.000000	6948977	10000.000000	27761	12514	1.000000	26869	13026	1.000000	9530856	0.002256
266160111	133626563.000000	6948642	10000.000000	27608	12527	1.000000	26977	13145	1.000000	9526101	0.002083
266155799	133699603.000000	6944927	10000.000000	27742	12554	1.000000	27036	13077	1.000000	9521214	0.002065
266152819	133642978.000000	6944921	10000.000000	27712	12366	1.000000	26891	13182	1.000000	9516522	0.001913
npatches	nstrain	runtime	dt	init_x	init_y	init_y_blood	init_z	init_S	beta0	beta1	beta2	beta3	mean_beta	B	d	delta	delta_blood	b[0]	mut	m	CTL	c	g	epsilon	k	het	lambda	rho	omega	x_max	patch.dyna	DELTA	A	VA
10000	1	100.000000	0.000100	21900	9499	5000000	0.001000	10000000	15.745067	10.433450	7.912233	8.759617	12	8000000000.000000	0.010000	1.000000	1.000000	800000	0.000050	0.048000	0	0.500000	0.000000	25.000000	10.000000	0.500000	0.000000	0.000000	0.000000	31987	0	10.000000	7.000000	1.000000
sus	inf	inf_blood	z	x[0]	y[0][0]	z[0]	x[1]	y[1][0]	z[1]	S[0]	synchrony
219000000	94990000.000000	5000000	10.000000	21900	9499	0.001000	21900	9499	0.001000	10000000	0.000000
124401722	1099246817.000000	57202650	3940.834452	9945	112433	0.394083	13022	109618	0.394083	9994945	0.000000
182839910	509663583.000000	26521284	6324.976263	15541	53458	0.632498	19354	50330	0.632498	9989872	0.000000
225537253	280208322.000000	14577184	7771.013291	20199	30057	0.777101	23409	27407	0.777101	9984887	0.000000
250331839	184445392.000000	9588841	8648.068121	22822	20019	0.864807	25935	17813	0.864807	9980041	0.000000
265163271	136249073.000000	7084706	9180.022116	24764	14840	0.918002	27320	12824	0.918002	9975003	0.000000
274308386	109291515.000000	5680981	9502.664490	25698	12051	0.950266	28064	10528	0.950266	9969963	0.000000
280070454	93391457.000000	4853302	9698.354536	26418	10434	0.969835	28564	8879	0.969835	9964963	0.000000
283678390	83736833.000000	4353565	9817.045065	27076	9250	0.981705	28855	7917	0.981705	9960083	0.000000
285964325	77779779.000000	4042992	9889.033609	27364	8655	0.988903	29193	7505	0.988903	9955092	0.000000
287419604	74070139.000000	3849589	9932.696323	27448	8226	0.993270	29227	6890	0.993270	9950098	0.000000
288333579	71723433.000000	3726556	9959.178767	27626	7852	0.995918	29540	6702	0.995918	9945109	0.000000
288921764	70290458.000000	3656730	9975.240980	27581	8269	0.997524	29403	6689	0.997524	9940145	0.000000
289279996	69365839.000000	3603597	9984.983083	27801	7600	0.998498	29476	6558	0.998498	9935108	0.000000
289465155	68842298.000000	3581778	9990.891893	27724	7554	0.999089	29441	6525	0.999089	9929969	0.000000
289603934	68513150.000000	3563928	9994.475723	27603	7397	0.999448	29607	6321	0.999448	9924867	0.000000
289713575	68312468.000000	3552209	9996.649399	27821	7484	0.999665	29614	6399	0.999665	9919885	0.000000
289744463	68202599.000000	3544959	9997.967783	27776	7752	0.999797	29401	6437	0.999797	9914890	0.000000
289783896	68074042.000000	3538461	9998.767413	27600	7627	0.999877	29249	6723	0.999877	9910079	0.000000
289818769	67998645.000000	3535487	9999.252408	27837	7565	0.999925	29271	6491	0.999925	9905054	0.000000
289811735	68038977.000000	3536957	9999.546568	27639	7680	0.999955	29579	6512	0.999955	9899987	0.000000
289827056	67998013.000000	3536010	9999.724983	28059	7462	0.999972	29767	6408	0.999972	9895092	0.000000
289836365	68027040.000000	3535588	9999.833196	27701	7650	0.999983	29553	6489	0.999983	9890110	0.000000
289823665	67979742.000000	3533170	9999.898829	27716	7575	0.999990	29380	6397	0.999990	9885128	0.000000
289806609	68020267.000000	3533474	9999.938638	28009	7651	0.999994	29633	6569	0.999994	9880245	0.000000
289813375	67991795.000000	3534975	9999.962782	27868	7592	0.999996	29580	6364	0.999996	9875266	0.000000
289822357	67996999.000000	3533099	9999.977427	27739	7653	0.999998	29455	6227	0.999998	9870198	0.000000
289828935	68020385.000000	3531509	9999.986309	27840	7702	0.999999	29418	6505	0.999999	9865309	0.000000
289829116	68004615.000000	3533468	9999.991696	27772	7632	0.999999	29745	6417	0.999999	9860387	0.000000
289837354	67985306.000000	3534659	9999.994963	27764	7604	0.999999	29585	6521	0.999999	9855606	0.000000
289823075	67998612.000000	3533642	9999.996945	27759	7606	1.000000	29499	6438	1.000000	9850711	0.000000
289828391	67998287.000000	3533143	9999.998147	27920	7495	1.000000	29707	6550	1.000000	9845764	0.000000
289850545	67972222.000000	3531578	9999.998876	27921	7502	1.000000	29736	6410	1.000000	9840884	0.000000
289860425	67959086.000000	3532710	9999.999318	27615	7557	1.000000	29719	6383	1.000000	9835797	0.000000
289811064	68015033.000000	3535686	9999.999587	27785	7545	1.000000	29530	6350	1.000000	9830865	0.000000
289804697	68007951.000000	3533914	9999.999749	27730	7456	1.000000	29351	6355	1.000000	9826052	0.000000
289849012	67964007.000000	3534599	9999.999848	27537	7719	1.000000	29097	6393	1.000000	9821141	0.000000
289831440	67983400.000000	3530222	9999.999908	27681	7634	1.000000	29518	6589	1.000000	9816338	0.000000
289817533	67966007.000000	3529848	9999.999944	27719	7521	1.000000	29473	6598	1.000000	9811407	0.000000
289843956	67978825.000000	3532799	9999.999966	27686	7613	1.000000	29479	6442	1.000000	9806498	0.000000
289854626	67979071.000000	3534670	9999.999979	27867	7577	1.000000	29561	6443	1.000000	9801606	-1.#IND00
289843574	67966324.000000	3529919	9999.999988	27837	7624	1.000000	29603	6393	1.000000	9796717	0.001600
289828105	68012693.000000	3532997	9999.999992	27680	7694	1.000000	29426	6491	1.000000	9791844	0.003094
289809822	67996163.000000	3536000	9999.999995	27915	7598	1.000000	29467	6462	1.000000	9786962	0.001427
289808152	68021664.000000	3535436	9999.999997	28143	7373	1.000000	29842	6450	1.000000	9781980	0.000494
289832240	68000607.000000	3531278	9999.999998	27852	7481	1.000000	29542	6355	1.000000	9777076	0.001660
289821358	68045864.000000	3540284	9999.999999	28031	7733	1.000000	29578	6558	1.000000	9772207	0.002982
289803952	68059762.000000	3537667	9999.999999	27684	7548	1.000000	29689	6458	1.000000	9767470	0.009790
289817088	67996732.000000	3533517	10000.000000	28007	7617	1.000000	29568	6427	1.000000	9762558	0.005297
289827609	67981393.000000	3535932	10000.000000	28060	7454	1.000000	29541	6340	1.000000	9757595	0.003735
289815873	67994421.000000	3531854	10000.000000	27829	7675	1.000000	29405	6443	1.000000	9752762	0.002696
289847720	67946154.000000	3529462	10000.000000	27890	7547	1.000000	29286	6371	1.000000	9747837	0.004837
289828556	67968910.000000	3531070	10000.000000	27686	7500	1.000000	29644	6429	1.000000	9742946	0.004759
289819166	67998649.000000	3530244	10000.000000	27603	7595	1.000000	29382	6510	1.000000	9738088	0.002454
289833676	67989968.000000	3533587	10000.000000	27698	7855	1.000000	29374	6309	1.000000	9733270	0.002844
289835346	68010869.000000	3536661	10000.000000	27957	7527	1.000000	29728	6479	1.000000	9728380	0.002985
289837186	68011187.000000	3535849	10000.000000	28077	7621	1.000000	29406	6377	1.000000	9723495	0.003973
289806170	68023589.000000	3533652	10000.000000	27812	7780	1.000000	29482	6519	1.000000	9718607	0.003498
289845224	67988720.000000	3536629	10000.000000	27890	7746	1.000000	29554	6373	1.000000	9713778	0.004357
289798132	67981265.000000	3534587	10000.000000	27900	7762	1.000000	29711	6507	1.000000	9708973	0.003704
289826027	67983402.000000	3535494	10000.000000	27866	7460	1.000000	29329	6483	1.000000	9704197	0.003006
289804694	68000645.000000	3534279	10000.000000	27758	7554	1.000000	29777	6294	1.000000	9699377	0.002979
289826956	68017035.000000	3536370	10000.000000	27688	7493	1.000000	29717	6357	1.000000	9694439	0.003325
289823552	67967075.000000	3532871	10000.000000	27880	7616	1.000000	29341	6477	1.000000	9689558	0.002802
289845868	67964975.000000	3527371	10000.000000	27451	7790	1.000000	29377	6485	1.000000	9684668	0.004189
289844680	67984761.000000	3533840	10000.000000	28040	7526	1.000000	29399	6407	1.000000	9679765	0.000024
289817879	67989510.000000	3533378	10000.000000	27897	7646	1.000000	29254	6433	1.000000	9674945	-0.001066
289835460	67961571.000000	3532443	10000.000000	27791	7539	1.000000	29669	6324	1.000000	9670175	-0.002116
289799880	67997964.000000	3531804	10000.000000	27638	7812	1.000000	29628	6550	1.000000	9665323	-0.001422
289819231	68022005.000000	3533105	10000.000000	27948	7510	1.000000	29727	6353	1.000000	9660416	-0.001377
289800570	68037739.000000	3537189	10000.000000	27667	7579	1.000000	29638	6364	1.000000	9655790	-0.000922
289804046	68010160.000000	3534519	10000.000000	27744	7729	1.000000	29423	6293	1.000000	9650874	-0.000627
289791300	67994081.000000	3533422	10000.000000	27647	7668	1.000000	29536	6399	1.000000	9646017	-0.001064
289829710	67984739.000000	3530641	10000.000000	27745	7687	1.000000	29421	6504	1.000000	9641171	-0.000970
289819170	67994759.000000	3534039	10000.000000	27890	7769	1.000000	29797	6388	1.000000	9636527	-0.000761
289853487	67958103.000000	3530359	10000.000000	27798	7605	1.000000	29559	6662	1.000000	9631672	-0.000911
289823240	67985939.000000	3530470	10000.000000	27828	7536	1.000000	29624	6378	1.000000	9626855	-0.000595
289830085	68011031.000000	3537103	10000.000000	27964	7604	1.000000	29545	6638	1.000000	9622077	0.000085
289839673	67960761.000000	3534618	10000.000000	27858	7704	1.000000	29586	6360	1.000000	9617258	0.000449
289845925	67991408.000000	3534036	10000.000000	28012	7557	1.000000	29493	6364	1.000000	9612559	0.000951
289824718	67968297.000000	3531258	10000.000000	27871	7756	1.000000	29495	6474	1.000000	9607815	0.000216
289812348	67996876.000000	3534596	10000.000000	27657	7779	1.000000	29384	6259	1.000000	9603087	0.000531
289820639	68010105.000000	3536719	10000.000000	27702	7521	1.000000	29298	6418	1.000000	9598342	0.000487
289833849	67978438.000000	3535250	10000.000000	27604	7651	1.000000	29715	6388	1.000000	9593496	0.000416
289790846	68011139.000000	3533629	10000.000000	27869	7715	1.000000	29445	6432	1.000000	9588677	0.000115
289837842	68008521.000000	3533530	10000.000000	27861	7549	1.000000	29764	6311	1.000000	9583868	0.000178
289807711	68009977.000000	3533219	10000.000000	27725	7630	1.000000	29461	6382	1.000000	9579142	0.000289
289810861	68021918.000000	3536598	10000.000000	27593	7741	1.000000	29514	6335	1.000000	9574343	-0.000112
289811836	68004324.000000	3530885	10000.000000	27959	7495	1.000000	29581	6422	1.000000	9569499	-0.000091
289822080	67999377.000000	3537089	10000.000000	27925	7646	1.000000	29573	6508	1.000000	9564709	0.000005
289812839	68015106.000000	3537035	10000.000000	27735	7654	1.000000	29517	6441	1.000000	9559950	-0.000134
289796782	68024041.000000	3536490	10000.000000	27842	7614	1.000000	29669	6328	1.000000	9555232	-0.000160
289824302	67978290.000000	3536375	10000.000000	27922	7683	1.000000	29297	6342	1.000000	9550304	-0.000192
289806356	68001139.000000	3534665	10000.000000	27758	7722	1.000000	29581	6426	1.000000	9545598	-0.000160
289804371	68022995.000000	3534497	10000.000000	27522	7766	1.000000	29515	6401	1.000000	9540815	0.000136
289831961	67966539.000000	3535216	10000.000000	27755	7454	1.000000	29505	6340	1.000000	9536099	-0.000001
289790159	68034796.000000	3540825	10000.000000	27689	7613	1.000000	29318	6320	1.000000	9531439	-0.000053
289819797	68015877.000000	3535169	10000.000000	27783	7747	1.000000	29542	6495	1.000000	9526895	-0.000087
289864346	67972146.000000	3533036	10000.000000	28002	7473	1.000000	29546	6294	1.000000	9522160	-0.000601
289819778	68011529.000000	3535046	10000.000000	27857	7673	1.000000	29616	6272	1.000000	9517403	-0.000483
npatches	nstrain	runtime	dt	init_x	init_y	init_y_blood	init_z	init_S	beta0	beta1	beta2	beta3	mean_beta	B	d	delta	delta_blood	b[0]	mut	m	CTL	c	g	epsilon	k	het	lambda	rho	omega	x_max	patch.dyna	DELTA	A	VA
10000	1	100.000000	0.000100	21900	9499	5000000	0.001000	10000000	13.946960	14.771057	16.247044	13.969206	12	8000000000.000000	0.010000	1.000000	1.000000	800000	0.000050	0.048000	0	0.500000	0.000000	25.000000	11.000000	0.500000	0.000000	0.000000	0.000000	31987	0	10.000000	7.000000	1.000000
sus	inf	inf_blood	z	x[0]	y[0][0]	z[0]	x[1]	y[1][0]	z[1]	S[0]	synchrony
219000000	94990000.000000	5000000	10.000000	21900	9499	0.001000	21900	9499	0.001000	10000000	0.000000
131032066	998983966.000000	52001155	3940.834452	11390	101288	0.394083	11074	101795	0.394083	9995043	0.000000
196174504	423219648.000000	22034971	6324.976263	18072	43600	0.632498	17512	44284	0.632498	9990104	0.000000
241256365	215004581.000000	11182818	7771.013291	23010	22180	0.777101	22432	22584	0.777101	9985102	0.000000
267040823	128991590.000000	6708393	8648.068121	25629	13783	0.864807	25368	13845	0.864807	9980132	0.000000
282411528	85923967.000000	4469493	9180.022116	27610	9181	0.918002	27288	9138	0.918002	9975104	0.000000
291853309	61894938.000000	3221238	9502.664490	28640	6419	0.950266	28288	6830	0.950266	9970221	0.000000
297859937	47578477.000000	2473333	9698.354536	29375	5186	0.969835	29121	5073	0.969835	9965406	0.000000
301777325	38571500.000000	2005714	9817.045065	29774	4077	0.981705	29684	4296	0.981705	9960539	0.000000
304372958	32713696.000000	1702317	9889.033609	30191	3464	0.988903	29989	3604	0.988903	9955456	0.000000
306138222	28816325.000000	1500368	9932.696323	30326	3089	0.993270	30198	3328	0.993270	9950475	0.000000
307339797	26184308.000000	1361470	9959.178767	30347	2863	0.995918	30418	2702	0.995918	9945511	0.000000
308192981	24377548.000000	1269177	9975.240980	30578	2535	0.997524	30607	2630	0.997524	9940601	0.000000
308758113	23138194.000000	1202070	9984.983083	30751	2492	0.998498	30827	2579	0.998498	9935598	0.000000
309179045	22235145.000000	1156227	9990.891893	30705	2417	0.999089	30535	2461	0.999089	9930559	0.000000
309444695	21629443.000000	1125118	9994.475723	30846	2283	0.999448	30684	2356	0.999448	9925618	0.000000
309670328	21210959.000000	1103110	9996.649399	30736	2307	0.999665	30591	2271	0.999665	9920598	0.000000
309798689	20919773.000000	1088125	9997.967783	30759	2307	0.999797	30629	2300	0.999797	9915727	0.000000
309913435	20712351.000000	1074608	9998.767413	30712	2238	0.999877	30611	2252	0.999877	9910745	0.000000
309951964	20577509.000000	1069980	9999.252408	30739	2212	0.999925	30781	2248	0.999925	9905778	0.000000
310037932	20465112.000000	1064061	9999.546568	30927	2039	0.999955	30821	2210	0.999955	9900824	0.000000
310030534	20424762.000000	1060077	9999.724983	30864	2241	0.999972	30691	2222	0.999972	9895943	0.000000
310061523	20362022.000000	1057980	9999.833196	30839	2149	0.999983	30841	2288	0.999983	9890821	0.000000
310077492	20351891.000000	1056120	9999.898829	30874	2222	0.999990	30537	2216	0.999990	9885866	0.000000
310062177	20323221.000000	1057231	9999.938638	30937	2289	0.999994	30744	2328	0.999994	9880924	0.000000
310096840	20292586.000000	1053260	9999.962782	30586	2150	0.999996	30801	2266	0.999996	9875994	0.000000
310091398	20283624.000000	1053769	9999.977427	30784	2167	0.999998	30798	2260	0.999998	9870950	0.000000
310083180	20301261.000000	1055372	9999.986309	30734	2161	0.999999	30444	2201	0.999999	9865992	0.000000
310085656	20301272.000000	1054719	9999.991696	30856	2199	0.999999	30582	2284	0.999999	9861042	0.000000
310113110	20288606.000000	1054260	9999.994963	30990	2131	0.999999	30861	2254	0.999999	9856067	0.000000
310062769	20321043.000000	1056028	9999.996945	30754	2139	1.000000	30610	2193	1.000000	9851120	0.000000
310085169	20296727.000000	1054877	9999.998147	30845	2212	1.000000	30769	2210	1.000000	9846270	0.000000
310092810	20310318.000000	1055920	9999.998876	30919	2107	1.000000	30730	2108	1.000000	9841316	0.000000
310046384	20338080.000000	1058247	9999.999318	30785	2211	1.000000	30778	2249	1.000000	9836345	0.000000
310084718	20331883.000000	1056597	9999.999587	30828	2212	1.000000	30635	2198	1.000000	9831421	0.000000
310095007	20302351.000000	1056857	9999.999749	30936	2153	1.000000	30708	2069	1.000000	9826533	0.000000
310108970	20261296.000000	1054422	9999.999848	30796	2068	1.000000	30643	2222	1.000000	9821691	0.000000
310071704	20284167.000000	1054411	9999.999908	30815	2155	1.000000	30650	2165	1.000000	9816846	0.000000
310090631	20297621.000000	1055781	9999.999944	30856	2260	1.000000	30516	2196	1.000000	9811804	0.000000
310089079	20308121.000000	1054663	9999.999966	30671	2173	1.000000	30648	2197	1.000000	9806880	0.000000
310068558	20304450.000000	1055719	9999.999979	30820	2244	1.000000	30594	2232	1.000000	9802027	-1.#IND00
310081607	20322179.000000	1055007	9999.999988	30633	2138	1.000000	30765	2306	1.000000	9797190	0.016000
310110824	20288910.000000	1055235	9999.999992	30771	2110	1.000000	30807	2165	1.000000	9792294	-0.025723
310107827	20295890.000000	1052996	9999.999995	30870	2050	1.000000	30623	2300	1.000000	9787329	0.009194
310091768	20323647.000000	1054744	9999.999997	30802	2134	1.000000	30502	2306	1.000000	9782429	0.011311
310068885	20359093.000000	1056857	9999.999998	30805	2183	1.000000	30952	2241	1.000000	9777519	0.007917
310073285	20327307.000000	1055374	9999.999999	30852	2225	1.000000	30601	2184	1.000000	9772472	0.005015
310073674	20342952.000000	1057677	9999.999999	30404	2195	1.000000	30636	2225	1.000000	9767553	0.002747
310083367	20328313.000000	1055075	10000.000000	30590	2132	1.000000	30930	2185	1.000000	9762698	0.003143
310086869	20315840.000000	1055693	10000.000000	30882	2248	1.000000	30688	2296	1.000000	9757835	0.002175
310092893	20332717.000000	1056616	10000.000000	30691	2155	1.000000	30602	2257	1.000000	9753038	0.000884
310074707	20341058.000000	1058429	10000.000000	30648	2178	1.000000	30798	2213	1.000000	9748139	0.005188
310094843	20318096.000000	1056856	10000.000000	30958	2066	1.000000	30874	2221	1.000000	9743233	0.006428
310068740	20300820.000000	1055616	10000.000000	30848	2144	1.000000	30747	2276	1.000000	9738371	0.008694
310097250	20294400.000000	1053890	10000.000000	30721	2129	1.000000	30833	2131	1.000000	9733501	0.011689
310072324	20322930.000000	1056111	10000.000000	30854	2077	1.000000	30536	2257	1.000000	9728631	0.010596
310082007	20312342.000000	1054275	10000.000000	30956	2077	1.000000	30615	2324	1.000000	9723861	0.009955
310071754	20309400.000000	1055096	10000.000000	30746	2150	1.000000	30686	2329	1.000000	9719093	0.009269
310058476	20299913.000000	1054856	10000.000000	30781	2219	1.000000	30773	2265	1.000000	9714303	0.008815
310091643	20294173.000000	1054346	10000.000000	30777	2187	1.000000	30632	2169	1.000000	9709480	0.011521
310102351	20289627.000000	1054513	10000.000000	30802	2063	1.000000	30853	2254	1.000000	9704589	0.011264
310078778	20325113.000000	1056114	10000.000000	30901	2124	1.000000	30797	2239	1.000000	9699704	0.009989
310070200	20336416.000000	1055809	10000.000000	30863	2204	1.000000	30497	2275	1.000000	9694964	0.009462
310093061	20310682.000000	1056716	10000.000000	30875	2144	1.000000	30752	2328	1.000000	9690140	0.009036
310092106	20313167.000000	1056149	10000.000000	30705	2156	1.000000	30652	2295	1.000000	9685232	0.008872
310097134	20314496.000000	1057787	10000.000000	30738	2078	1.000000	30776	2198	1.000000	9680291	0.008297
310097332	20294644.000000	1054714	10000.000000	30898	2251	1.000000	30674	2231	1.000000	9675306	0.008418
310107003	20292741.000000	1056773	10000.000000	30883	2192	1.000000	30746	2257	1.000000	9670581	0.008456
310100573	20302706.000000	1052978	10000.000000	30976	2147	1.000000	30384	2212	1.000000	9665816	0.009207
310100684	20274502.000000	1053650	10000.000000	30875	2107	1.000000	30816	2158	1.000000	9661001	0.009178
310100909	20299753.000000	1054491	10000.000000	30754	2173	1.000000	30610	2081	1.000000	9656166	0.008824
310090256	20289325.000000	1054673	10000.000000	30658	2204	1.000000	30628	2222	1.000000	9651356	0.008851
310074860	20312168.000000	1055864	10000.000000	30869	2199	1.000000	30681	2285	1.000000	9646435	0.008498
310067973	20302004.000000	1053832	10000.000000	31034	2114	1.000000	30867	2243	1.000000	9641589	0.008219
310068925	20332342.000000	1057134	10000.000000	30992	2080	1.000000	30872	2238	1.000000	9636757	0.008048
310083988	20322833.000000	1055782	10000.000000	30779	2176	1.000000	30625	2190	1.000000	9631946	0.006946
310096321	20292403.000000	1053560	10000.000000	30922	2214	1.000000	30576	2070	1.000000	9627012	0.006639
310094157	20292146.000000	1054011	10000.000000	30722	2188	1.000000	30592	2153	1.000000	9622163	0.006659
310116490	20264342.000000	1054085	10000.000000	30847	2206	1.000000	30851	2269	1.000000	9617287	0.006759
310097989	20253577.000000	1052575	10000.000000	30693	2204	1.000000	30829	2213	1.000000	9612432	0.006551
310070805	20277963.000000	1052880	10000.000000	30952	2152	1.000000	30929	2130	1.000000	9607602	0.007070
310089121	20290752.000000	1054216	10000.000000	30888	2163	1.000000	30863	2180	1.000000	9602773	0.006796
310084817	20306836.000000	1057314	10000.000000	30770	2079	1.000000	30580	2215	1.000000	9597858	0.006623
310082567	20293231.000000	1054442	10000.000000	30803	2133	1.000000	30749	2278	1.000000	9592996	0.006551
310058486	20322113.000000	1057172	10000.000000	30925	2108	1.000000	30656	2136	1.000000	9588301	0.006411
310093767	20310490.000000	1055229	10000.000000	30644	2132	1.000000	30586	2137	1.000000	9583488	0.006062
310105848	20282185.000000	1054613	10000.000000	31014	2052	1.000000	30763	2274	1.000000	9578621	0.005851
310095260	20287373.000000	1055469	10000.000000	30939	2139	1.000000	30657	2240	1.000000	9573884	0.004669
310070920	20291763.000000	1054311	10000.000000	30682	2111	1.000000	30763	2104	1.000000	9569039	0.004197
310080954	20311946.000000	1054617	10000.000000	31127	2195	1.000000	30784	2200	1.000000	9564354	0.004507
310080512	20295982.000000	1052533	10000.000000	30686	2184	1.000000	30714	2265	1.000000	9559528	0.005474
310108641	20273986.000000	1055212	10000.000000	31093	2028	1.000000	30513	2213	1.000000	9554800	0.005608
310084725	20286397.000000	1054985	10000.000000	30849	2150	1.000000	31049	2204	1.000000	9550060	0.005612
310068505	20333444.000000	1055397	10000.000000	30846	2202	1.000000	30615	2126	1.000000	9531004	0.004133
310097240	20328051.000000	1056328	10000.000000	30911	2205	1.000000	30962	2168	1.000000	9526207	0.003860
310123581	20281117.000000	1054552	10000.000000	30771	2199	1.000000	30689	2282	1.000000	9521458	0.003180
310102984	20301488.000000	1053869	10000.000000	30905	2155	1.000000	30554	2202	1.000000	9516673	0.003344
npatches	nstrain	runtime	dt	init_x	init_y	init_y_blood	init_z	init_S	beta0	beta1	beta2	beta3	mean_beta	B	d	delta	delta_blood	b[0]	mut	m	CTL	c	g	epsilon	k	het	lambda	rho	omega	x_max	patch.dyna	DELTA	A	VA
10000	1	100.000000	0.000100	21900	9499	5000000	0.001000	10000000	17.827747	13.396766	11.812553	9.884170	12	8000000000.000000	0.010000	1.000000	1.000000	800000	0.000050	0.048000	0	0.500000	0.000000	25.000000	12.000000	0.500000	0.000000	0.000000	0.000000	31987	0	10.000000	7.000000	1.000000
sus	inf	inf_blood	z	x[0]	y[0][0]	z[0]	x[1]	y[1][0]	z[1]	S[0]	synchrony
219000000	94990000.000000	5000000	10.000000	21900	9499	0.001000	21900	9499	0.001000	10000000	0.000000
139353056	900158254.000000	46858950	3940.834452	10398	92856	0.394083	12637	91065	0.394083	9995039	0.000000
211099518	345138115.000000	17980530	6324.976263	17429	37448	0.632498	19955	35400	0.632498	9990090	0.000000
258209273	156582856.000000	8150635	7771.013291	22832	17705	0.777101	25050	16368	0.777101	9985066	0.000000
284406977	80580710.000000	4194930	8648.068121	26388	9659	0.864807	27691	8412	0.864807	9980061	0.000000
299300376	43959353.000000	2285313	9180.022116	28641	5319	0.918002	29703	4655	0.918002	9975050	0.000000
307941064	24629075.000000	1280807	9502.664490	29860	3026	0.950266	30611	2504	0.950266	9970213	0.000000
312961507	13955468.000000	725996	9698.354536	30789	1750	0.969835	31357	1523	0.969835	9965194	0.000000
315915550	7908442.000000	411472	9817.045065	31280	1055	0.981705	31542	814	0.981705	9960325	0.000000
317596311	4495142.000000	234040	9889.033609	31374	542	0.988903	31612	488	0.988903	9955377	0.000000
318564260	2545452.000000	132655	9932.696323	31579	319	0.993270	31652	277	0.993270	9950385	0.000000
319136005	1439637.000000	74971	9959.178767	31802	167	0.995918	32040	141	0.995918	9945448	0.000000
319475581	808810.000000	41872	9975.240980	32133	89	0.997524	31894	70	0.997524	9940417	0.000000
319656619	453497.000000	23543	9984.983083	31790	56	0.998498	32235	39	0.998498	9935474	0.000000
319726051	250276.000000	12936	9990.891893	32041	29	0.999089	31846	30	0.999089	9930531	0.000000
319804946	137015.000000	7162	9987.252023	31867	24	0.999448	31955	28	0.999448	9925683	0.000000
319833921	85550.000000	4433	9521.304661	31970	12	0.999665	32272	7	0.999665	9920746	0.000000
319830238	116461.000000	5960	9087.596816	31839	15	0.999797	31979	18	0.883765	9915943	0.000000
319813693	146235.000000	7699	9407.168891	32040	24	0.999877	31874	15	0.929501	9910963	0.000000
319813400	135341.000000	7099	9619.570481	31818	22	0.999925	31905	11	0.957241	9905987	0.000000
319829446	107453.000000	5657	9648.358599	32048	15	0.978971	32018	16	0.974065	9901039	0.000000
319822740	99058.000000	5130	9371.489770	32003	13	0.987245	32020	10	0.984270	9896219	0.000000
319803253	112544.000000	5778	9332.108378	31835	10	0.992264	31761	13	0.990459	9891200	0.000000
319802241	119543.000000	6241	9469.891158	31993	8	0.995308	31905	9	0.988526	9886186	0.000000
319825359	111728.000000	5848	9533.511955	31940	19	0.952975	32199	6	0.993041	9881134	0.000000
319788968	105130.000000	5539	9460.017945	31980	21	0.971479	31952	13	0.995779	9876059	0.000000
319805704	110144.000000	5738	9421.467428	31844	20	0.982701	32131	3	0.997440	9871081	0.000000
319828032	110439.000000	5765	9461.230042	31865	12	0.989508	31964	16	0.998447	9866258	0.000000
319829569	104860.000000	5498	9435.206493	32117	25	0.659918	32073	9	0.999058	9861476	0.000000
319821102	108210.000000	5679	9385.201449	31895	15	0.793732	31882	12	0.999429	9856622	0.000000
319803522	111974.000000	5804	9438.186773	32077	11	0.874894	32026	12	0.999654	9851682	0.000000
319840640	111750.000000	5651	9484.280391	32150	18	0.924120	31873	10	0.999790	9846618	0.000000
319810702	106097.000000	5582	9419.549905	31822	8	0.953977	32092	20	0.936436	9841784	0.000000
319843146	108091.000000	5596	9419.056323	31837	11	0.972086	31651	9	0.961447	9836888	0.000000
319811561	109439.000000	5616	9429.848656	31928	13	0.983070	31938	8	0.976617	9831926	0.000000
319807628	106901.000000	5605	9445.066625	31966	21	0.989731	32059	9	0.985818	9826981	0.000000
319829567	107389.000000	5579	9405.757726	31997	6	0.993772	31899	7	0.991398	9822000	0.000000
319818270	109386.000000	5813	9421.118091	31901	13	0.996222	31888	5	0.994783	9817097	0.000000
319842616	111807.000000	5805	9456.918356	31954	28	0.997709	32020	5	0.996836	9812215	0.000000
319811346	108715.000000	5641	9467.673547	32109	17	0.998610	31908	14	0.998081	9807244	0.000000
319813097	107423.000000	5504	9451.484595	31917	5	0.999157	32065	13	0.948511	9802224	-1.#IND00
319819918	109923.000000	5763	9422.839234	31979	12	0.999489	31893	12	0.968771	9797361	-1.#IND00
319839567	109458.000000	5688	9446.845076	31805	20	0.999690	32026	11	0.981059	9792420	0.002208
319836400	108218.000000	5520	9432.038355	32085	4	0.999812	31874	8	0.988512	9787545	0.019034
319833904	108885.000000	5606	9412.597949	32080	11	0.865059	31859	14	0.993032	9782679	0.004206
319809828	109836.000000	5677	9421.295263	31887	14	0.918155	32027	16	0.995774	9777781	0.007765
319812622	109372.000000	5675	9447.556178	31999	13	0.950359	31776	18	0.976341	9772836	0.007450
319814408	107758.000000	5543	9445.268486	31679	18	0.969892	32148	14	0.985650	9767978	0.000955
319842635	108632.000000	5646	9425.990668	32121	14	0.981739	32132	6	0.980129	9763168	0.000746
319806694	111993.000000	5834	9444.032865	32111	16	0.988924	31991	24	0.987948	9758366	0.006716
319831981	109723.000000	5907	9454.419240	32023	10	0.993282	32028	8	0.992690	9753523	0.006555
319815148	107533.000000	5639	9443.229784	31947	6	0.995926	31833	17	0.572331	9748531	0.006227
319818595	108745.000000	5715	9421.787250	32043	10	0.997529	32140	10	0.740609	9743694	0.005276
319834386	110792.000000	5739	9421.349560	32079	15	0.998501	31823	19	0.842673	9738787	0.006201
319823234	108549.000000	5594	9442.296586	31856	11	0.999091	32379	14	0.904578	9733911	0.005446
319826857	108020.000000	5630	9418.556622	32128	21	0.999449	31780	8	0.942124	9729013	0.006080
319794309	111257.000000	5787	9429.409774	32021	19	0.999666	31965	12	0.964897	9724204	0.006763
319811596	112984.000000	5963	9474.038406	31937	22	0.999797	32082	11	0.978709	9719315	0.005699
319823389	105960.000000	5552	9467.342792	31947	16	0.999877	32012	12	0.987087	9714533	0.003164
319803793	105992.000000	5554	9394.499583	32128	21	0.999925	31888	2	0.943931	9709655	0.003062
319810123	112183.000000	5886	9412.840904	31983	20	0.999955	31955	12	0.965993	9704908	0.003588
319808284	111596.000000	5837	9463.667043	32172	10	0.999973	32014	2	0.979374	9700061	0.000660
319824353	108688.000000	5743	9474.426261	32105	16	0.870069	31939	14	0.987490	9695116	0.000668
319833519	104937.000000	5525	9421.864496	32016	22	0.894597	32084	10	0.992412	9690112	0.000313
319824428	108493.000000	5657	9399.468326	31979	18	0.936071	31994	11	0.917114	9685196	-0.000133
319825305	111649.000000	5646	9425.363186	31887	10	0.710318	31886	24	0.949727	9680347	-0.000620
319816557	109260.000000	5575	9462.260195	31775	16	0.824301	31933	10	0.969509	9675540	-0.001270
319826135	107748.000000	5643	9431.528301	32160	17	0.893435	32042	13	0.981506	9670670	0.001263
319825161	110006.000000	5668	9439.442345	31811	14	0.935366	31997	9	0.988783	9665680	0.001606
319812086	109979.000000	5650	9453.218018	31859	16	0.960798	31832	8	0.850168	9660895	0.001692
319818466	108132.000000	5616	9441.041064	31903	12	0.976223	31915	9	0.909124	9656252	0.001497
319834795	107944.000000	5627	9436.257963	31708	14	0.985579	32068	5	0.887395	9651351	0.000969
319811716	108998.000000	5855	9412.428960	32071	18	0.991253	31990	10	0.931702	9646476	0.001175
319830205	110561.000000	5692	9431.373626	32212	12	0.994695	31911	6	0.958576	9641665	0.000950
319790026	110368.000000	5764	9452.736208	31837	8	0.996782	31978	11	0.974875	9636823	0.000711
319832607	107465.000000	5703	9452.263185	32115	16	0.998048	31958	13	0.984761	9632092	0.000117
319824884	106757.000000	5500	9428.717213	32060	12	0.980320	31842	8	0.990757	9627223	0.000521
319795142	108084.000000	5615	9403.549432	32004	9	0.988063	31949	20	0.994394	9622345	0.000531
319811866	110178.000000	5629	9421.865541	31837	9	0.992760	32078	13	0.932498	9617628	0.000982
319815835	108792.000000	5607	9443.130508	31851	12	0.995609	31991	8	0.959059	9612871	0.000861
319797992	108065.000000	5529	9428.899219	31731	15	0.997337	32115	8	0.975168	9608011	0.000651
319825825	108646.000000	5770	9401.481194	31919	6	0.998385	31988	14	0.984939	9603204	0.000905
319832863	111228.000000	5920	9429.910093	31844	10	0.999020	31765	12	0.990865	9598423	0.001013
319836597	108448.000000	5747	9451.377929	32145	17	0.999406	32021	15	0.994459	9593640	0.000805
319813886	109678.000000	5614	9438.276240	32039	18	0.981288	31931	11	0.961450	9588828	0.000812
319830508	109074.000000	5793	9442.648551	32089	7	0.988651	31996	8	0.976619	9584092	0.000917
319836102	111522.000000	5861	9455.787526	32040	12	0.993116	32051	5	0.985819	9579261	0.000812
319804923	109181.000000	5749	9438.666600	32128	19	0.995825	31966	15	0.934267	9574533	0.000724
319804972	108053.000000	5548	9444.597438	31677	26	0.997468	32023	11	0.960132	9569745	0.001030
319809817	109170.000000	5621	9441.939453	32109	10	0.998464	32070	8	0.975819	9564871	0.001243
319822074	109109.000000	5527	9440.698870	31954	9	0.999068	31920	7	0.985334	9560079	0.001355
319818733	106772.000000	5594	9401.281018	31976	13	0.999435	31884	17	0.991104	9555312	0.001892
319820665	110472.000000	5780	9422.646680	31890	15	0.999657	31991	12	0.994605	9550445	0.001852
319817622	109722.000000	5733	9451.240879	32167	14	0.999792	32086	14	0.936883	9545627	0.001666
319812663	107317.000000	5582	9443.146577	32087	14	0.999874	32029	17	0.961718	9540940	0.001648
319802261	108653.000000	5607	9421.348140	32010	8	0.999924	31996	19	0.976781	9536113	0.001592
319844051	110886.000000	5808	9425.230232	32055	11	0.999954	31971	7	0.967020	9531191	0.001152
319819612	111612.000000	5865	9455.609745	32065	13	0.999972	31980	9	0.979997	9526513	0.001620
319805589	109495.000000	5766	9476.907676	32109	11	0.999983	32010	16	0.987868	9521694	0.001615
319822271	105992.000000	5614	9433.094446	31911	10	0.999990	31956	11	0.992641	9516910	0.001944
npatches	nstrain	runtime	dt	init_x	init_y	init_y_blood	init_z	init_S	beta0	beta1	beta2	beta3	mean_beta	B	d	delta	delta_blood	b[0]	mut	m	CTL	c	g	epsilon	k	het	lambda	rho	omega	x_max	patch.dyna	DELTA	A	VA
10000	1	100.000000	0.000100	21900	9499	5000000	0.001000	10000000	9.293588	13.365862	6.903246	17.521234	12	8000000000.000000	0.010000	1.000000	1.000000	800000	0.000050	0.048000	0	0.500000	0.000000	25.000000	13.000000	0.500000	0.000000	0.000000	0.000000	31987	0	10.000000	7.000000	1.000000
sus	inf	inf_blood	z	x[0]	y[0][0]	z[0]	x[1]	y[1][0]	z[1]	S[0]	synchrony
219000000	94990000.000000	5000000	10.000000	21900	9499	0.001000	21900	9499	0.001000	10000000	0.000000
146164861	818719421.000000	42627516	3940.834452	16290	80810	0.394083	13395	82781	0.394083	9994989	0.000000
223671776	284524676.000000	14822075	6324.976263	24198	27466	0.632498	21267	29245	0.632498	9990112	0.000000
271914830	113751263.000000	5922568	7771.013291	28367	10645	0.777101	26630	11697	0.777101	9985156	0.000000
297275437	48061412.000000	2504909	8648.068121	30525	4357	0.864807	29454	4940	0.864807	9980139	0.000000
310224562	19394199.000000	1010594	9180.022116	31344	1802	0.918002	30834	2030	0.918002	9975186	0.000000
316255009	7055637.000000	367614	9502.664490	31695	652	0.950266	31418	785	0.950266	9970263	0.000000
318684337	2263962.000000	118169	9698.354536	32119	201	0.969835	31911	228	0.969835	9965284	0.000000
319549456	640271.000000	33283	9817.045065	31928	54	0.981705	31829	68	0.981705	9960283	0.000000
319795345	165925.000000	8663	9888.585824	31913	14	0.988903	32020	11	0.988903	9955394	0.000000
319829525	68028.000000	3547	8024.391383	31886	3	0.934099	32087	3	0.744954	9950430	0.000000
319794802	179584.000000	9332	8356.053987	32109	20	0.886898	31983	19	0.782708	9945424	0.000000
319783624	188463.000000	9730	9002.557658	32098	10	0.931401	31936	13	0.868207	9940498	0.000000
319822928	105181.000000	5489	9342.484961	32138	8	0.930020	31943	11	0.920065	9935537	0.000000
319832847	86214.000000	4484	8208.989304	31951	5	0.837217	31872	8	0.944297	9930495	0.000000
319799970	130933.000000	6838	8696.162832	31978	6	0.817014	31874	5	0.885520	9925497	0.000000
319828904	100963.000000	5270	9092.117454	32130	10	0.889015	32020	10	0.930565	9920461	0.000000
319817040	89226.000000	4568	8407.577020	32066	12	0.778865	31885	12	0.914031	9915446	0.000000
319810712	112365.000000	5707	8738.865092	31764	13	0.708047	32153	4	0.947858	9910305	0.000000
319811731	91649.000000	4648	8888.539153	32048	16	0.803949	32212	4	0.968375	9905317	0.000000
319832799	94016.000000	4873	8533.791094	31974	5	0.678005	31736	13	0.980819	9900303	0.000000
319819975	100785.000000	5128	8746.612915	31975	9	0.804703	32083	11	0.684148	9895448	0.000000
319824290	89516.000000	4662	8708.511628	31802	8	0.881548	32155	16	0.808428	9890473	0.000000
319812166	98637.000000	5200	8648.887272	32114	6	0.917205	31926	10	0.861656	9885583	0.000000
319825396	96966.000000	4998	8785.962080	31847	6	0.949783	31951	19	0.907424	9880763	0.000000
319830490	93316.000000	4753	8666.580292	32076	8	0.904243	32016	9	0.940409	9875922	0.000000
319827782	99813.000000	5090	8696.777714	31950	14	0.838700	32066	3	0.963856	9870912	0.000000
319817700	93978.000000	4912	8750.660007	31951	14	0.902168	32147	7	0.837758	9865981	0.000000
319820201	94702.000000	4942	8639.548929	32003	10	0.940663	32062	7	0.901597	9861048	0.000000
319825575	98542.000000	5114	8720.549299	31873	16	0.964010	32119	13	0.841278	9856091	0.000000
319824586	94157.000000	4896	8729.118847	32044	7	0.978172	32050	11	0.849180	9851028	0.000000
319821832	95747.000000	5019	8685.151951	31964	4	0.986761	31937	8	0.908524	9846097	0.000000
319831988	93477.000000	4821	8688.273978	32208	7	0.991970	32067	6	0.944518	9841192	0.000000
319841376	96210.000000	5027	8691.012714	31865	9	0.995130	31958	3	0.786808	9836219	0.000000
319812967	97155.000000	4859	8734.374964	32069	15	0.997046	32019	5	0.870694	9831297	0.000000
319826508	94365.000000	4940	8682.577204	31880	14	0.942728	31882	17	0.921573	9826392	0.000000
319816439	96173.000000	5039	8674.218295	32057	13	0.835242	32023	15	0.952432	9821527	0.000000
319846753	94381.000000	4868	8715.337263	31902	9	0.900070	32002	12	0.971149	9816576	0.000000
319783798	95113.000000	4976	8670.006355	31831	11	0.719446	31811	6	0.982501	9811635	0.000000
319834667	97126.000000	5072	8674.973221	32033	13	0.625060	32246	12	0.939945	9806812	0.000000
319827654	94803.000000	4931	8695.763900	31979	9	0.772590	31773	3	0.887227	9801887	-1.#IND00
319827481	97493.000000	5130	8710.905133	32096	5	0.862071	32191	16	0.931600	9797005	-1.#IND00
319834547	93391.000000	4668	8693.481882	32084	8	0.413326	31901	13	0.958514	9792160	-1.#IND00
319811512	95630.000000	4957	8656.170469	31803	6	0.644169	31948	8	0.974838	9787236	0.005383
319848454	96862.000000	5071	8728.332864	31907	9	0.784180	31867	10	0.984739	9782362	0.003314
319834524	94571.000000	4777	8682.372941	32011	7	0.834622	31875	13	0.990744	9777519	0.004073
319822761	97158.000000	5082	8660.918884	32089	8	0.750529	32147	6	0.994386	9772677	0.002342
319836520	97362.000000	5004	8756.566586	32043	4	0.622807	31933	4	0.996595	9767690	0.002868
319816848	94796.000000	4914	8662.970342	32072	12	0.574681	32042	4	0.595247	9762779	0.006401
319822998	97471.000000	5170	8734.012138	32003	4	0.742034	32146	15	0.743270	9757994	0.005830
319820636	91791.000000	4838	8677.144426	32044	4	0.752086	31821	7	0.844287	9753049	0.006687
319819418	99318.000000	5182	8709.269715	32062	13	0.849635	32015	8	0.905557	9748137	0.003817
319826016	92126.000000	4897	8707.205294	32232	5	0.891577	32181	11	0.942718	9743387	0.003734
319814588	96511.000000	5038	8659.221205	32066	10	0.735483	32054	6	0.965257	9738503	0.002521
319820746	97820.000000	5052	8722.374522	32036	8	0.671147	31858	10	0.862017	9733585	0.001558
319815253	92995.000000	4773	8686.980847	31687	11	0.800543	31847	14	0.916310	9728714	0.002115
319838828	99135.000000	5157	8708.891115	31955	4	0.879025	31827	6	0.689904	9723795	0.002623
319820058	95847.000000	4923	8765.596749	31920	10	0.797044	32322	10	0.811919	9718973	0.001798
319831014	95291.000000	4962	8730.759654	31790	15	0.841850	31877	8	0.885925	9714126	0.001591
319836954	96108.000000	4903	8677.710803	31933	5	0.823722	31931	17	0.930811	9709319	0.001341
319815865	94298.000000	4890	8723.318621	32109	9	0.868722	31846	8	0.958035	9704505	-0.000299
319815323	96244.000000	5162	8664.225457	32203	8	0.775780	32089	9	0.817586	9699563	0.000253
319797823	97716.000000	5131	8772.816024	31948	8	0.668586	31999	5	0.889362	9694793	0.000183
319847557	93590.000000	4776	8704.513502	32069	10	0.393717	32086	4	0.932895	9690025	0.000521
319811228	95691.000000	4926	8684.580073	32072	3	0.632275	32067	5	0.959299	9685218	0.000584
319811246	94578.000000	4948	8695.421170	32069	9	0.743093	31840	8	0.975314	9680321	0.000494
319802448	97857.000000	4950	8715.459991	31954	12	0.844180	31895	15	0.985027	9675408	0.001710
319828997	95811.000000	5024	8723.860551	31830	10	0.905492	32140	8	0.990919	9670614	0.002011
319818583	95242.000000	5041	8709.212235	32043	10	0.790109	31957	15	0.907870	9665731	0.002196
319830846	95889.000000	5043	8721.849659	32159	5	0.841901	31849	6	0.736878	9660833	0.002341
319828616	93923.000000	4804	8707.469165	32079	10	0.675619	32018	8	0.828290	9656016	0.002665
319822064	98358.000000	5056	8684.070722	31944	8	0.803256	31973	12	0.895854	9651292	0.002451
319832293	95903.000000	4933	8770.233494	32150	10	0.577226	32012	12	0.936833	9646438	0.002525
319823377	93513.000000	4874	8683.331495	32123	8	0.743578	32218	13	0.807724	9641759	0.004837
319816865	96169.000000	5006	8684.664797	32058	6	0.844474	31814	7	0.883380	9637006	0.004754
319820262	96785.000000	4931	8750.458776	31895	8	0.835529	31916	7	0.929267	9632044	0.004793
319823341	94305.000000	4890	8651.421425	31905	12	0.722133	32152	6	0.957099	9627098	0.004351
319811545	101295.000000	5150	8741.431861	31860	12	0.719323	31999	16	0.973980	9622390	0.004197
319837627	92973.000000	4847	8751.154172	31948	9	0.829763	32175	9	0.984218	9617670	0.004561
319820464	96270.000000	4959	8658.131348	32012	10	0.554406	31812	11	0.990428	9612830	0.004249
319837146	97346.000000	5004	8727.538189	31959	11	0.729737	32014	8	0.994194	9608009	0.004194
319853205	93515.000000	4895	8716.819934	32032	5	0.759173	32170	15	0.996479	9603233	0.004048
319822778	95479.000000	4964	8662.945596	32156	14	0.711721	31850	13	0.997864	9598480	0.003721
319841465	97098.000000	5028	8688.776466	32007	6	0.825152	31999	9	0.998705	9593742	0.003575
319819285	96045.000000	4835	8765.951129	31892	10	0.893951	31863	9	0.999214	9588956	0.003817
319840082	93194.000000	4855	8669.096501	31892	10	0.883057	31981	7	0.600247	9584089	0.003747
319814199	98201.000000	5215	8690.410939	32172	5	0.929071	31848	14	0.711525	9579246	0.003763
319826986	95683.000000	4862	8742.057778	32079	8	0.803056	31941	7	0.825033	9574455	0.003717
319831875	94091.000000	4939	8675.834445	32045	13	0.795244	31762	10	0.893879	9569729	0.003577
319815748	97713.000000	5082	8699.706339	32167	11	0.875811	32103	10	0.935635	9564974	0.003515
319840150	95588.000000	4947	8741.993421	32007	5	0.787111	31922	6	0.884223	9560155	0.004821
319825915	94004.000000	4834	8686.471063	31861	11	0.870878	32118	19	0.929779	9555462	0.004470
319808801	96855.000000	4855	8701.915277	31884	9	0.659127	31960	8	0.957409	9550649	0.004652
319817021	94544.000000	4891	8699.112646	31949	6	0.791766	32127	14	0.974168	9545965	0.004600
319828045	94783.000000	4812	8672.701780	32104	7	0.598801	32097	12	0.984332	9541227	0.004268
319828114	95992.000000	4862	8685.206534	31936	6	0.717652	31819	5	0.990497	9536372	0.004643
319836453	96283.000000	4992	8728.371957	32028	11	0.828750	32062	9	0.994236	9531555	0.004560
319831826	95506.000000	4911	8696.495346	32113	12	0.896133	31863	14	0.733265	9526758	0.005177
319834695	94398.000000	5009	8685.809799	32239	2	0.937002	32057	23	0.838219	9521967	0.005087
319827560	97821.000000	5037	8673.996144	32183	6	0.961790	31991	14	0.901876	9517171	0.004919
npatches	nstrain	runtime	dt	init_x	init_y	init_y_blood	init_z	init_S	beta0	beta1	beta2	beta3	mean_beta	B	d	delta	delta_blood	b[0]	mut	m	CTL	c	g	epsilon	k	het	lambda	rho	omega	x_max	patch.dyna	DELTA	A	VA
10000	1	100.000000	0.000100	21900	9499	5000000	0.001000	10000000	13.954121	16.197294	10.417171	8.530041	12	8000000000.000000	0.010000	1.000000	1.000000	800000	0.000050	0.048000	0	0.500000	0.000000	25.000000	14.000000	0.500000	0.000000	0.000000	0.000000	31987	0	10.000000	7.000000	1.000000
sus	inf	inf_blood	z	x[0]	y[0][0]	z[0]	x[1]	y[1][0]	z[1]	S[0]	synchrony
219000000	94990000.000000	5000000	10.000000	21900	9499	0.001000	21900	9499	0.001000	10000000	0.000000
153260180	743956124.000000	38745983	3940.834452	13689	75940	0.394083	12468	76588	0.394083	9994978	0.000000
235835485	232929920.000000	12137724	6324.976263	22291	24120	0.632498	21017	25132	0.632498	9989962	0.000000
284121203	79694803.000000	4149695	7771.013291	27422	8593	0.777101	26997	8838	0.777101	9984891	0.000000
307176176	25542876.000000	1331490	8648.068121	30409	2648	0.864807	30085	2893	0.864807	9979912	0.000000
316459531	6532469.000000	340669	9180.022116	31587	725	0.918002	31454	717	0.918002	9975057	0.000000
319207001	1240042.000000	65036	9502.664490	31866	115	0.950266	31759	121	0.950266	9969985	0.000000
319778561	178502.000000	9375	9698.354536	32044	19	0.969835	31749	24	0.969835	9965073	0.000000
319818208	81139.000000	4184	6833.526149	31854	10	0.699175	32000	21	0.594838	9960089	0.000000
319766651	235042.000000	12192	7983.053158	31961	33	0.817543	32107	35	0.754260	9955044	0.000000
319787593	164695.000000	8519	8776.164628	31849	19	0.889335	31817	16	0.850953	9950049	0.000000
319797955	66078.000000	3445	8014.793571	31984	5	0.644659	31812	13	0.909600	9944983	0.000000
319800749	134623.000000	6904	7895.566445	31894	15	0.784477	31909	17	0.945170	9940062	0.000000
319814206	101760.000000	5229	8640.757851	32119	8	0.869280	31870	14	0.966744	9935124	0.000000
319833660	82114.000000	4275	7716.829410	31856	4	0.528405	32227	5	0.979830	9930124	0.000000
319830211	109186.000000	5695	8241.597225	31750	13	0.713966	31997	12	0.987766	9925123	0.000000
319830038	77545.000000	4011	8144.317207	31796	6	0.826514	31773	12	0.992580	9920148	0.000000
319832673	104382.000000	5250	7990.546711	31842	16	0.860287	32011	25	0.995500	9915278	0.000000
319835801	85941.000000	4363	8318.000761	31751	12	0.915261	31971	8	0.997270	9910195	0.000000
319838642	91319.000000	4665	7912.316992	31856	12	0.948604	31957	4	0.649445	9905276	0.000000
319841894	91163.000000	4827	8233.082664	31947	9	0.953308	31925	9	0.787380	9900252	0.000000
319839309	86647.000000	4397	8012.300475	32169	9	0.925267	31910	7	0.731936	9895278	0.000000
319830015	93140.000000	4791	8118.640096	31884	16	0.954673	32018	19	0.463925	9890329	0.000000
319833508	85086.000000	4406	8095.545142	32113	10	0.829260	31962	6	0.674858	9885391	0.000000
319836813	91688.000000	4810	8085.041188	31986	17	0.751156	31895	12	0.457497	9880450	0.000000
319824194	86629.000000	4487	8127.382494	31918	18	0.849070	32105	9	0.670960	9875478	0.000000
319807333	89808.000000	4683	8016.432119	32155	9	0.877834	31966	13	0.800429	9870462	0.000000
319813210	90537.000000	4643	8195.480170	32139	7	0.925904	32214	19	0.789184	9865541	0.000000
319841285	87378.000000	4538	7999.172355	32063	7	0.840294	31764	9	0.872135	9860754	0.000000
319806948	91064.000000	4825	8142.290871	31982	12	0.790638	31935	13	0.922447	9855867	0.000000
319860935	85681.000000	4536	8079.427231	31896	10	0.873017	32059	4	0.952962	9850934	0.000000
319820052	91409.000000	4713	8081.403698	31776	8	0.655955	31955	10	0.971471	9845873	0.000000
319834787	89003.000000	4602	8129.892983	32086	9	0.791329	32212	15	0.506725	9840976	0.000000
319818916	88016.000000	4529	8043.991235	32013	10	0.817257	31826	8	0.700817	9835979	0.000000
319838714	90735.000000	4561	8085.958735	31983	9	0.889162	31795	9	0.818539	9831041	0.000000
319810357	88876.000000	4664	8127.657357	32034	6	0.932774	32072	11	0.889940	9826042	0.000000
319819485	88236.000000	4471	8072.076962	32186	7	0.929121	32067	7	0.933246	9821130	0.000000
319846774	89624.000000	4650	8106.419912	32029	6	0.957011	31961	9	0.835144	9816230	0.000000
319839670	86467.000000	4495	8040.919635	32035	5	0.973926	32160	12	0.819223	9811364	0.000000
319828304	90948.000000	4754	8114.303622	31980	6	0.895579	31905	10	0.890355	9806479	0.000000
319825755	87321.000000	4538	8102.070268	31854	16	0.936666	32069	10	0.933498	9801682	-1.#IND00
319822399	90465.000000	4756	8056.588143	31964	13	0.961587	32058	8	0.616610	9796766	-1.#IND00
319820381	88233.000000	4520	8122.377488	32001	15	0.976701	32042	13	0.767465	9791924	-1.#IND00
319820498	88614.000000	4526	8033.966334	31993	12	0.985869	31998	12	0.858962	9786963	-1.#IND00
319829833	91077.000000	4847	8141.036873	31846	7	0.991429	32023	17	0.737882	9782162	-0.004248
319831006	87576.000000	4613	8048.003868	31997	8	0.880834	31708	15	0.841019	9777454	0.004171
319848318	90348.000000	4665	8065.900396	31995	3	0.927723	32046	4	0.903574	9772489	0.007681
319826143	89382.000000	4624	8134.381426	32118	10	0.801089	31977	11	0.941516	9767602	0.005595
319804044	88062.000000	4589	8086.622736	32117	8	0.647326	31924	9	0.927953	9762825	0.001340
319826413	90458.000000	4751	8076.981421	32068	6	0.786095	32011	12	0.956302	9758049	0.002120
319834105	85650.000000	4406	8069.534177	31909	5	0.680544	31872	8	0.700577	9753143	-0.000796
319830686	90109.000000	4798	8088.872606	32101	14	0.806243	32194	14	0.816577	9748299	-0.001192
319825943	87538.000000	4675	8096.209519	32067	7	0.882482	31848	5	0.888750	9743484	-0.000376
319833819	90618.000000	4693	8090.021050	32030	8	0.928722	31773	14	0.932524	9738663	-0.000141
319821685	88132.000000	4715	8098.463612	31861	10	0.956769	32149	15	0.959074	9733682	-0.001785
319817265	89732.000000	4581	8096.594926	32248	4	0.973779	31970	12	0.975178	9728759	-0.001503
319849534	88616.000000	4686	8101.548120	32199	7	0.984096	31948	5	0.984945	9723857	-0.002754
319846929	88572.000000	4624	8056.022297	32262	4	0.969651	32018	1	0.865806	9719041	-0.001647
319831782	89530.000000	4787	8096.937034	31934	13	0.491968	32276	14	0.888999	9714134	-0.001500
319840613	90474.000000	4700	8098.847416	32004	14	0.680925	32010	3	0.761171	9709339	-0.001878
319817396	88812.000000	4505	8121.857313	31981	13	0.649390	31911	5	0.680299	9704531	0.000219
319828539	89305.000000	4595	8089.318789	31982	12	0.787347	32091	9	0.806094	9699581	0.000499
319826421	89312.000000	4666	8137.964660	31915	8	0.871021	31920	3	0.882391	9694828	0.000319
319833460	86860.000000	4358	7988.405591	31765	11	0.921771	32143	15	0.928668	9689991	0.002089
319830444	91844.000000	4877	8160.732599	32031	13	0.952552	32134	14	0.956735	9685147	0.000993
319827884	87147.000000	4562	8069.124368	32068	11	0.971222	32230	16	0.973759	9680331	0.000887
319829035	92397.000000	4778	8148.788237	32013	4	0.982545	31999	9	0.614340	9675453	0.000632
319857669	85065.000000	4408	8089.112734	32132	7	0.989413	32109	7	0.766088	9670589	-0.000030
319854189	91984.000000	4671	8064.951177	31804	9	0.993579	32018	12	0.732336	9665808	-0.000204
319840067	87455.000000	4617	8189.263203	32095	3	0.996106	31978	6	0.837655	9660914	0.000137
319831351	89696.000000	4579	7996.108661	32060	12	0.805658	31808	18	0.901534	9656147	-0.000175
319826043	89788.000000	4676	8176.295037	31901	3	0.882127	32098	13	0.905337	9651296	-0.000515
319823215	87994.000000	4535	8033.018680	31922	15	0.698612	32008	10	0.930633	9646360	-0.000327
319843876	90415.000000	4733	8104.913964	31922	6	0.817201	32055	4	0.767772	9641543	-0.000423
319820004	88987.000000	4647	8043.228416	32122	12	0.774985	31978	10	0.859149	9636649	-0.000802
319821223	90613.000000	4716	8133.146575	31898	9	0.552597	31909	6	0.612537	9631875	-0.001196
319832727	86694.000000	4537	8008.640584	31846	12	0.728640	32036	13	0.764995	9627063	-0.000207
319818490	91951.000000	4896	8108.653702	32180	10	0.717083	31866	7	0.729325	9622183	-0.000288
319824454	85716.000000	4535	8137.667746	31873	8	0.625848	32168	12	0.835829	9617373	-0.000245
319827181	90017.000000	4721	7993.238760	32003	9	0.682609	32101	14	0.780828	9612398	0.001124
319842182	90079.000000	4642	8171.685102	32247	8	0.807495	31920	5	0.844844	9607435	0.000260
319851300	87385.000000	4709	8010.973000	32076	11	0.883241	32148	6	0.905894	9602606	0.000306
319827954	92189.000000	4755	8129.602815	31792	9	0.929183	32041	14	0.942923	9597665	0.000307
319833597	87889.000000	4387	8058.541573	31923	9	0.957048	32027	16	0.965381	9592890	0.000305
319819358	90934.000000	4758	8101.288764	32045	5	0.883843	31761	6	0.932178	9588117	0.000323
319847444	87615.000000	4491	8121.949500	32128	3	0.830054	32063	16	0.841869	9583367	0.000318
319820554	89041.000000	4654	8057.970500	32197	5	0.896924	31982	6	0.904090	9578574	0.000418
319805733	92227.000000	4682	8119.894906	31837	9	0.937482	31902	8	0.802737	9573697	0.000378
319853201	85470.000000	4366	8059.303614	31996	9	0.962081	32034	2	0.880356	9568948	0.001123
319830781	93672.000000	4891	8089.268375	32140	7	0.977002	31977	12	0.927433	9564248	0.001301
319845665	86485.000000	4336	8170.204616	31822	7	0.986051	32141	11	0.955986	9559449	0.002145
319837172	91934.000000	4773	8010.032049	31763	6	0.991540	31937	9	0.973305	9554625	0.001896
319846716	89524.000000	4768	8203.844395	31942	9	0.994869	32209	10	0.983809	9549884	0.001788
319848590	87464.000000	4729	7980.202574	31968	9	0.604965	31872	7	0.870907	9545035	0.002553
319810592	93364.000000	4789	8151.400649	31942	8	0.760402	31811	9	0.921702	9540207	0.002487
319843749	85199.000000	4356	8128.740931	31987	10	0.823642	32077	8	0.952511	9535409	0.002659
319820262	91405.000000	4802	8026.964922	31887	16	0.893035	32027	5	0.892410	9530713	0.002586
319831751	88687.000000	4569	8202.568415	31988	6	0.935123	31861	12	0.894111	9526009	0.003908
319830702	88767.000000	4591	8011.145627	32026	4	0.960651	31857	13	0.935776	9521189	0.003929
319843030	90626.000000	4626	8161.268238	32096	7	0.908619	31830	6	0.884104	9516421	0.003714
npatches	nstrain	runtime	dt	init_x	init_y	init_y_blood	init_z	init_S	beta0	beta1	beta2	beta3	mean_beta	B	d	delta	delta_blood	b[0]	mut	m	CTL	c	g	epsilon	k	het	lambda	rho	omega	x_max	patch.dyna	DELTA	A	VA
10000	1	100.000000	0.000100	21900	9499	5000000	0.001000	10000000	6.896437	9.570622	10.562158	7.885048	12	8000000000.000000	0.010000	1.000000	1.000000	800000	0.000050	0.048000	0	0.500000	0.000000	25.000000	15.000000	0.500000	0.000000	0.000000	0.000000	31987	0	10.000000	7.000000	1.000000
sus	inf	inf_blood	z	x[0]	y[0][0]	z[0]	x[1]	y[1][0]	z[1]	S[0]	synchrony
219000000	94990000.000000	5000000	10.000000	21900	9499	0.001000	21900	9499	0.001000	10000000	0.000000
160983566	673639221.000000	35091880	3940.834452	20361	63922	0.394083	17537	66435	0.394083	9995051	0.000000
248110386	187420882.000000	9764439	6324.976263	27774	16793	0.632498	26088	17736	0.632498	9990015	0.000000
295278358	51894454.000000	2705432	7771.013291	30605	4321	0.777101	30280	4737	0.777101	9985001	0.000000
314090008	11037361.000000	574900	8648.068121	31836	887	0.864807	31447	1053	0.864807	9980019	0.000000
319079008	1440031.000000	75170	9180.022116	32006	129	0.918002	32194	133	0.918002	9975015	0.000000
319808108	114748.000000	5968	9494.963067	31918	8	0.950266	32116	11	0.950266	9969865	0.000000
319829986	149492.000000	7722	6307.349887	31983	28	0.357836	32071	24	0.387976	9964855	0.000000
319699797	318589.000000	16569	7759.951039	31881	19	0.610513	31949	31	0.628793	9959802	0.000000
319816902	126199.000000	6582	8635.630879	32106	9	0.763767	32174	16	0.774855	9954814	0.000000
319845813	85269.000000	4392	6603.717079	32246	6	0.180772	31914	8	0.863444	9949824	0.000000
319786392	143374.000000	7332	7842.209947	31918	17	0.503119	31899	11	0.917176	9944787	0.000000
319849280	64710.000000	3301	7585.569625	32064	8	0.488126	31817	2	0.643400	9939798	0.000000
319826959	118736.000000	6202	7474.827337	32039	11	0.649592	31895	11	0.541626	9934707	0.000000
319844868	73832.000000	3857	7876.312358	31961	2	0.751133	31838	12	0.533204	9929700	0.000000
319800565	104971.000000	5582	7336.866993	32022	12	0.605044	31728	11	0.716877	9924722	0.000000
319818883	79244.000000	4289	7882.805734	31835	6	0.760450	31933	10	0.828279	9919643	0.000000
319826569	96297.000000	5000	7299.080392	31835	11	0.456181	31960	6	0.637139	9914706	0.000000
319845196	80607.000000	4186	7809.074369	31997	11	0.670161	31944	14	0.779916	9909777	0.000000
319825000	91335.000000	4730	7334.919953	31996	8	0.628611	31841	10	0.711802	9904730	0.000000
319847848	81071.000000	4241	7728.614814	32082	9	0.774744	32062	18	0.577254	9899624	0.000000
319826640	88399.000000	4456	7353.020562	31924	9	0.833639	32038	10	0.743595	9894670	0.000000
319834258	81990.000000	4198	7695.365666	32180	9	0.899099	32281	4	0.785999	9889791	0.000000
319807959	86377.000000	4412	7394.765229	32084	4	0.890793	31904	7	0.815410	9884896	0.000000
319830174	82872.000000	4383	7650.469743	32082	11	0.702070	31847	8	0.858004	9880005	0.000000
319828561	85240.000000	4449	7448.560589	31937	4	0.819299	32230	10	0.619504	9874986	0.000000
319832910	83052.000000	4297	7564.357823	31907	5	0.823595	31864	6	0.676597	9870093	0.000000
319851080	82575.000000	4376	7555.292477	31900	10	0.863369	31913	14	0.803849	9865239	0.000000
319849282	85270.000000	4388	7521.789777	31895	4	0.833180	32080	3	0.553908	9860384	0.000000
319854736	84143.000000	4364	7555.375774	32033	5	0.605860	32269	2	0.513191	9855391	0.000000
319834179	83911.000000	4293	7514.444358	31845	11	0.664709	31827	7	0.704739	9850497	0.000000
319841864	86535.000000	4552	7567.702344	31948	15	0.796638	32256	5	0.769385	9845602	0.000000
319827490	81535.000000	4183	7469.151245	31733	4	0.494706	32135	10	0.860127	9840751	0.000000
319836393	84659.000000	4260	7574.404506	31908	6	0.318352	32155	7	0.888289	9835881	0.000000
319851666	83399.000000	4239	7524.752721	32033	11	0.441728	32158	6	0.613053	9831066	0.000000
319847237	84371.000000	4258	7534.474460	31840	8	0.661395	32037	2	0.750369	9826146	0.000000
319822263	82916.000000	4243	7531.408202	31787	4	0.597163	31918	5	0.702454	9821155	0.000000
319836170	83928.000000	4479	7525.161395	32228	3	0.733159	31787	12	0.819531	9816327	0.000000
319825773	83779.000000	4384	7547.122375	32054	8	0.838155	31853	5	0.890541	9811360	0.000000
319808021	86404.000000	4633	7513.299791	32084	8	0.834734	32123	8	0.794272	9806374	0.000000
319832657	82323.000000	4238	7520.686489	32027	2	0.471533	32154	8	0.854044	9801472	-1.#IND00
319836637	85908.000000	4452	7509.633316	32150	10	0.451292	31931	7	0.710339	9796543	-1.#IND00
319828152	82788.000000	4317	7542.870641	31877	10	0.667196	31886	16	0.824314	9791737	-0.009293
319827254	88004.000000	4603	7519.091471	31986	10	0.403002	31841	11	0.855750	9786722	-0.008094
319851152	80112.000000	4289	7468.897887	31944	3	0.558290	31544	10	0.912509	9781866	0.009634
319817734	90335.000000	4707	7542.093535	31978	9	0.732093	31958	11	0.540681	9777041	0.017257
319843645	78536.000000	3935	7533.234319	32017	12	0.686803	31862	11	0.721412	9772224	0.020604
319844735	90778.000000	4727	7531.991838	31910	7	0.810039	31972	10	0.831030	9767265	0.022884
319825501	78143.000000	4016	7509.731531	31890	9	0.884784	31857	6	0.426678	9762359	0.023822
319826117	89277.000000	4599	7535.944117	31920	6	0.920072	32216	13	0.652267	9757468	0.020867
319815115	80849.000000	4223	7500.291342	31731	7	0.951522	31882	10	0.789092	9752539	0.022749
319808649	85211.000000	4490	7499.249557	31801	12	0.655644	31955	12	0.567144	9747645	0.019182
319841192	81232.000000	4222	7448.509828	31888	12	0.598666	31693	5	0.672513	9742821	0.013514
319808816	86746.000000	4531	7561.243052	31925	8	0.531504	32084	6	0.661466	9737901	0.011539
319815827	81104.000000	4287	7442.632028	31905	12	0.603598	32063	7	0.794671	9733013	0.013736
319818840	86845.000000	4512	7589.628534	31807	16	0.759573	32108	8	0.845314	9728316	0.013341
319832452	81263.000000	4281	7486.014202	31596	9	0.854176	32054	6	0.896481	9723427	0.012704
319829801	87579.000000	4575	7539.535661	32265	2	0.841330	32047	13	0.634418	9718547	0.018719
319845310	81676.000000	4181	7504.294780	31979	6	0.903763	32148	4	0.778266	9713688	0.017612
319817178	87683.000000	4566	7527.303682	31896	10	0.906385	31944	6	0.656671	9708925	0.018249
319840362	81710.000000	4287	7525.746219	31894	10	0.876846	31915	7	0.411598	9704132	0.018148
319837437	86022.000000	4472	7535.712370	31926	7	0.697778	32170	8	0.643120	9699283	0.017840
319817468	83224.000000	4303	7535.200156	32000	9	0.411455	31984	9	0.610232	9694427	0.017425
319844173	83894.000000	4331	7531.512497	32034	11	0.606565	32042	6	0.547902	9689637	0.017508
319811058	83158.000000	4354	7533.592393	31920	6	0.412001	32139	13	0.549826	9685023	0.016984
319823104	86730.000000	4529	7534.330292	31823	8	0.569734	31869	13	0.689489	9680070	0.016128
319815727	79907.000000	4166	7482.175543	32054	6	0.557163	31989	5	0.713517	9675155	0.016491
319788335	89666.000000	4797	7573.026776	31998	10	0.669910	31963	6	0.781330	9670327	0.015704
319836862	79457.000000	4160	7458.841278	32083	7	0.713684	32111	11	0.513233	9665508	0.017264
319826788	87534.000000	4609	7603.833659	31886	7	0.686586	31941	12	0.704765	9660657	0.016939
319829483	80295.000000	4242	7448.163244	32012	7	0.620036	32029	5	0.544521	9655863	0.016897
319831667	86428.000000	4597	7586.016286	31847	13	0.689033	32027	13	0.723742	9651021	0.015745
319827440	83023.000000	4367	7510.479554	32021	7	0.670554	32158	8	0.496518	9646122	0.014158
319829703	86183.000000	4457	7514.457288	32122	8	0.420474	32134	12	0.656604	9641402	0.013902
319855563	82892.000000	4330	7493.485395	32130	10	0.581090	32165	12	0.789603	9636713	0.013757
319838571	83179.000000	4365	7543.397257	31896	9	0.601877	31868	12	0.761417	9631987	0.013594
319814728	85636.000000	4558	7509.686470	31748	7	0.492623	32094	6	0.504801	9627131	0.014119
319794289	83265.000000	4189	7622.768908	32019	11	0.585494	32054	9	0.699650	9622409	0.013986
319831186	86970.000000	4496	7448.693333	32182	3	0.677231	32058	9	0.581509	9617731	0.013523
319862578	82776.000000	4357	7577.489109	31993	10	0.645993	32214	6	0.746176	9612779	0.012802
319811095	84680.000000	4483	7404.439201	31885	10	0.555029	31730	6	0.342709	9607997	0.012054
319862425	83055.000000	4369	7564.968827	31800	5	0.677989	32053	7	0.510011	9603127	0.012251
319854536	85184.000000	4393	7502.520919	32078	6	0.677337	32044	7	0.702810	9598232	0.012295
319828561	83478.000000	4403	7540.485274	32045	10	0.804298	32079	11	0.739085	9593430	0.011471
319810684	85574.000000	4418	7500.919726	31887	4	0.746114	31944	6	0.540993	9588697	0.011515
319863696	81790.000000	4235	7506.245147	32049	15	0.665585	31978	8	0.467723	9583847	0.011792
319838094	85741.000000	4457	7543.793452	32057	7	0.509942	31946	7	0.492717	9579106	0.011560
319837922	84604.000000	4420	7530.119148	31863	5	0.702769	32094	7	0.692321	9574252	0.011113
319820089	84785.000000	4460	7475.186732	31802	7	0.781544	31761	5	0.448190	9569489	0.010948
319834418	82690.000000	4376	7559.768763	31984	4	0.600623	31761	5	0.665315	9564671	0.011696
319806124	85454.000000	4392	7514.224661	32147	6	0.583278	32060	8	0.797006	9559919	0.011362
319828737	82881.000000	4293	7555.525041	32052	10	0.536497	31932	5	0.594422	9555215	0.011026
319842862	84403.000000	4409	7504.886785	31937	6	0.678305	31867	11	0.720293	9550521	0.010692
319843860	85450.000000	4376	7518.588700	31995	9	0.527347	31889	3	0.830351	9545852	0.010585
319834580	83074.000000	4385	7548.077931	31943	6	0.713325	32187	5	0.873938	9541032	0.010466
319824552	84819.000000	4438	7497.523052	31853	8	0.810379	31782	9	0.744709	9536240	0.010694
319842695	83281.000000	4352	7538.829406	31999	5	0.827017	32033	7	0.434380	9531532	0.010603
319843690	84370.000000	4402	7557.436354	32005	7	0.895082	32135	5	0.656938	9526845	0.010127
319838222	82933.000000	4248	7498.867839	31918	5	0.906657	31945	6	0.706463	9522041	0.010114
319812398	84665.000000	4440	7528.177552	32075	5	0.822046	31934	6	0.808628	9517221	0.010158
npatches	nstrain	runtime	dt	init_x	init_y	init_y_blood	init_z	init_S	beta0	beta1	beta2	beta3	mean_beta	B	d	delta	delta_blood	b[0]	mut	m	CTL	c	g	epsilon	k	het	lambda	rho	omega	x_max	patch.dyna	DELTA	A	VA
10000	1	100.000000	0.000100	21900	9499	5000000	0.001000	10000000	9.526507	9.191555	11.360865	8.995665	12	8000000000.000000	0.010000	1.000000	1.000000	800000	0.000050	0.048000	0	0.500000	0.000000	25.000000	16.000000	0.500000	0.000000	0.000000	0.000000	31987	0	10.000000	7.000000	1.000000
sus	inf	inf_blood	z	x[0]	y[0][0]	z[0]	x[1]	y[1][0]	z[1]	S[0]	synchrony
219000000	94990000.000000	5000000	10.000000	21900	9499	0.001000	21900	9499	0.001000	10000000	0.000000
167134505	616047406.000000	32110227	3940.834452	18328	60139	0.394083	18960	59982	0.394083	9995204	0.000000
257843241	153010964.000000	7974713	6324.976263	27076	14324	0.632498	27298	14342	0.632498	9990212	0.000000
302950331	33875453.000000	1769594	7771.013291	31000	3028	0.777101	30788	3078	0.777101	9985187	0.000000
317395821	4554433.000000	237765	8648.068121	31646	428	0.864807	31820	403	0.864807	9980106	0.000000
319703587	295631.000000	15408	9180.022116	32112	24	0.918002	32177	16	0.918002	9975142	0.000000
319840310	84599.000000	4454	5360.889133	31954	14	0.381931	31973	9	0.950266	9970277	0.000000
319705078	346344.000000	17931	7142.963555	31817	30	0.625127	31911	14	0.916374	9965291	0.000000
319813245	143110.000000	7492	8266.050085	31905	14	0.772631	32229	9	0.949279	9960304	0.000000
319816960	86495.000000	4451	6033.740370	31991	4	0.663956	32043	6	0.486341	9955202	0.000000
319806337	153383.000000	7994	7528.009407	32225	9	0.796182	31758	15	0.688454	9950097	0.000000
319849014	59719.000000	3170	6918.456338	31825	11	0.876380	31935	11	0.223346	9945124	0.000000
319813062	126059.000000	6577	7215.659762	31891	11	0.633227	31986	11	0.520775	9940119	0.000000
319849161	63565.000000	3299	7149.092644	32052	6	0.714025	32012	9	0.709339	9935055	0.000000
319835766	114932.000000	5870	7156.432861	32044	11	0.826549	31935	4	0.563787	9930098	0.000000
319831242	66031.000000	3473	7111.500047	32113	9	0.688469	31973	7	0.735427	9925259	0.000000
319830139	106069.000000	5613	7226.241916	32091	8	0.558450	32136	10	0.821165	9920363	0.000000
319836976	68532.000000	3520	6970.752693	32051	4	0.582327	31890	9	0.653475	9915293	0.000000
319825379	97866.000000	5247	7301.219389	31921	9	0.721794	31815	12	0.789824	9910328	0.000000
319829523	73079.000000	3782	6828.831893	32076	4	0.789831	32176	8	0.692099	9905356	0.000000
319806037	93269.000000	4840	7328.206447	32016	9	0.786537	32056	7	0.684986	9900357	0.000000
319840316	76141.000000	3892	6841.926938	32226	6	0.867739	31958	8	0.686789	9895344	0.000000
319838841	86515.000000	4445	7345.932859	32043	6	0.788096	32021	3	0.652059	9890405	0.000000
319825910	80443.000000	4088	6824.585820	32001	3	0.499102	31912	9	0.720104	9885482	0.000000
319843665	82627.000000	4282	7351.564401	32053	10	0.696194	31981	9	0.737301	9880592	0.000000
319830674	86080.000000	4485	6937.578514	31957	3	0.789314	31866	13	0.526406	9875685	0.000000
319839538	76624.000000	3949	7247.198622	32249	5	0.797742	31863	5	0.712754	9870808	0.000000
319835716	86486.000000	4450	7034.389922	32076	9	0.736719	32117	13	0.390713	9865882	0.000000
319848604	75531.000000	4035	7111.835226	31938	9	0.699766	32031	9	0.630453	9860972	0.000000
319848274	86712.000000	4552	7121.543475	32007	3	0.592857	31808	9	0.775861	9856207	0.000000
319847150	77712.000000	3969	7087.004598	31962	6	0.753058	31986	11	0.703927	9851308	0.000000
319839374	82719.000000	4427	7097.779691	32153	7	0.678940	31796	8	0.699537	9846421	0.000000
319846059	79607.000000	4162	7097.666047	32008	10	0.794107	31996	6	0.722138	9841475	0.000000
319820075	83448.000000	4314	7156.041163	32003	2	0.606585	32010	3	0.487666	9836553	0.000000
319841100	77587.000000	4010	6987.675964	31960	6	0.742213	31669	11	0.488225	9831782	0.000000
319828195	84184.000000	4423	7226.623798	32121	12	0.762979	31992	4	0.542015	9826955	0.000000
319825456	80909.000000	4250	6990.632427	32288	6	0.856241	31639	6	0.555068	9822098	0.000000
319823386	80757.000000	4205	7217.327661	31998	11	0.502213	32171	4	0.490957	9817231	0.000000
319853414	85033.000000	4419	6965.348208	31818	6	0.698081	31957	5	0.687370	9812313	0.000000
319824900	77889.000000	4024	7193.860840	32240	3	0.637098	32012	7	0.635834	9807348	0.000000
319842476	83747.000000	4310	7054.774250	31857	20	0.455971	31893	5	0.623187	9802535	-1.#IND00
319828271	78277.000000	4085	7143.008805	31942	6	0.580103	31968	8	0.771454	9797640	-1.#IND00
319807185	85971.000000	4604	7075.373775	32070	7	0.599859	31850	8	0.449211	9792760	-1.#IND00
319844018	77560.000000	4032	7108.163957	31852	4	0.612941	31756	9	0.577832	9787885	0.000599
319811951	85313.000000	4505	7138.193098	32160	6	0.765240	32016	9	0.718029	9782962	0.006046
319829821	77582.000000	4139	7031.683229	31974	5	0.710629	32091	8	0.647949	9778088	0.004574
319846029	83003.000000	4221	7127.290869	31900	11	0.774217	32127	4	0.786473	9773162	0.004157
319846352	80396.000000	4107	7038.888333	31854	12	0.514360	31952	4	0.829745	9768144	0.002850
319827712	81756.000000	4242	7198.956924	32301	6	0.705448	31876	11	0.855009	9763238	0.002546
319844309	80480.000000	4175	7026.974986	32194	9	0.651814	31838	9	0.867458	9758428	0.001647
319807356	79284.000000	4162	7187.944891	32044	2	0.716619	31912	2	0.919610	9753542	0.002313
319838289	84178.000000	4332	7070.111728	32116	7	0.767498	31956	3	0.840902	9748740	0.002174
319831849	79228.000000	4122	7137.413200	32144	3	0.858982	32170	15	0.617796	9743979	0.001713
319839082	84657.000000	4507	7067.446738	32004	3	0.890113	32066	5	0.668748	9738978	0.002221
319841358	78409.000000	4226	7144.475153	31775	5	0.910693	32066	6	0.682549	9734040	0.005697
319821752	84918.000000	4376	7072.428434	31973	2	0.842967	32189	7	0.615419	9729188	0.003183
319842194	77999.000000	4016	7139.848030	32169	7	0.806457	32089	13	0.732478	9724332	0.001798
319815979	83839.000000	4501	7066.800622	31915	3	0.882611	31955	9	0.837742	9719479	0.002629
319840319	77491.000000	4022	7131.511168	31950	5	0.843652	32216	3	0.594299	9714619	0.003362
319846880	84001.000000	4380	7125.844259	31940	7	0.890152	32112	7	0.726697	9709718	0.003529
319831551	78859.000000	4031	7022.898544	32125	3	0.754468	32091	4	0.785257	9704914	0.005396
319825448	85157.000000	4409	7220.907382	31827	9	0.825673	31950	6	0.652694	9700013	0.004115
319821029	79505.000000	4071	7019.494100	31851	6	0.745776	31987	9	0.379177	9695191	0.004156
319827487	81800.000000	4273	7203.361472	32016	6	0.845807	31970	10	0.541101	9690294	0.003892
319820711	82102.000000	4365	7040.300008	32101	5	0.807524	31969	11	0.583446	9685440	0.003611
319829450	78861.000000	4022	7108.889418	31856	6	0.436556	31924	9	0.693815	9680629	0.002383
319837484	85140.000000	4411	7124.353569	32056	12	0.658258	31989	5	0.621472	9675785	0.005179
319811753	79000.000000	4116	7047.663203	32142	8	0.792726	31862	7	0.707935	9670955	0.006805
319817128	82566.000000	4369	7163.698167	32030	5	0.865867	32064	5	0.730104	9666212	0.006110
319846133	80190.000000	4023	7032.427596	31956	7	0.802633	32036	2	0.799049	9661437	0.005907
319834736	81680.000000	4272	7171.034040	32108	7	0.675403	31847	6	0.745935	9656605	0.005488
319820676	82272.000000	4271	7030.532344	32039	11	0.580869	32219	8	0.681105	9651803	0.005137
319827311	80128.000000	4144	7140.364274	32139	5	0.745788	32004	6	0.806583	9646964	0.004826
319802116	83004.000000	4412	7073.313678	31922	3	0.845814	31868	5	0.614909	9642157	0.004638
319845477	78344.000000	4001	7159.502921	31766	6	0.630106	32125	8	0.398948	9637271	0.005083
319820995	84911.000000	4475	7076.423141	31988	12	0.656446	32084	12	0.635448	9632430	0.003669
319861921	78591.000000	4168	7152.638200	31948	5	0.641221	32081	10	0.763066	9627651	0.005120
319819910	84598.000000	4454	7112.639277	31852	5	0.740224	32094	12	0.749718	9622790	0.005324
319815376	79007.000000	4233	7078.952014	32115	9	0.810879	32135	8	0.509487	9617921	0.005047
319838070	82527.000000	4269	7129.972025	31916	16	0.885294	31933	9	0.702493	9613149	0.004384
319843658	79354.000000	4111	7051.306015	31958	8	0.930428	32107	7	0.640873	9608395	0.005570
319838276	82257.000000	4276	7126.113254	32013	10	0.622362	31812	7	0.685252	9603506	0.005269
319824380	78880.000000	4090	7144.858253	31774	5	0.770954	32002	9	0.809098	9598743	0.004413
319850834	84158.000000	4254	7102.157422	31872	2	0.505528	32191	13	0.775336	9594135	0.004575
319819324	78123.000000	4033	7049.662299	32113	5	0.652756	32011	3	0.852412	9589323	0.003695
319839716	81297.000000	4272	7190.756360	32087	6	0.623090	32125	3	0.910485	9584538	0.003353
319833314	82149.000000	4326	7022.828743	32036	8	0.588409	31745	11	0.722710	9579713	0.002945
319821838	78374.000000	4050	7152.832507	31978	13	0.750361	31985	7	0.497919	9574982	0.003736
319820648	85126.000000	4376	7097.668705	32017	11	0.623877	32015	4	0.638462	9570123	0.003744
319824411	78862.000000	4112	7070.277827	32142	9	0.743998	32139	7	0.728642	9565405	0.004585
319841146	82350.000000	4180	7156.596050	32277	8	0.594363	31831	16	0.835415	9560675	0.004347
319854605	83546.000000	4278	7102.081498	32110	10	0.746578	31803	8	0.883277	9555969	0.003839
319829262	80502.000000	4158	7087.585692	31712	7	0.613748	32135	3	0.861233	9551168	0.003913
319839380	80202.000000	4190	7118.828279	31992	7	0.560954	31939	4	0.761514	9546434	0.003775
319835041	82256.000000	4289	7076.444982	32013	2	0.673088	32039	7	0.771651	9541636	0.004066
319840578	78777.000000	4124	7092.800792	31758	5	0.766980	31681	5	0.820369	9536977	0.004071
319851603	84547.000000	4429	7141.851468	32247	12	0.858668	31834	4	0.620199	9532191	0.004239
319844535	78547.000000	4174	7070.566106	32035	6	0.434707	31863	5	0.716550	9527351	0.005006
319824059	83495.000000	4229	7133.558185	32010	8	0.657137	31918	6	0.803631	9522635	0.004864
319818981	80068.000000	4094	7036.617703	32007	9	0.792046	32122	9	0.854511	9517911	0.004523
npatches	nstrain	runtime	dt	init_x	init_y	init_y_blood	init_z	init_S	beta0	beta1	beta2	beta3	mean_beta	B	d	delta	delta_blood	b[0]	mut	m	CTL	c	g	epsilon	k	het	lambda	rho	omega	x_max	patch.dyna	DELTA	A	VA
10000	1	100.000000	0.000100	21900	9499	5000000	0.001000	10000000	9.324599	10.588712	6.682431	11.230014	12	8000000000.000000	0.010000	1.000000	1.000000	800000	0.000050	0.048000	0	0.500000	0.000000	25.000000	17.000000	0.500000	0.000000	0.000000	0.000000	31987	0	10.000000	7.000000	1.000000
sus	inf	inf_blood	z	x[0]	y[0][0]	z[0]	x[1]	y[1][0]	z[1]	S[0]	synchrony
219000000	94990000.000000	5000000	10.000000	21900	9499	0.001000	21900	9499	0.001000	10000000	0.000000
175219256	556359664.000000	28987783	3940.834452	19359	54100	0.394083	18284	54809	0.394083	9995089	0.000000
268882356	119572517.000000	6237947	6324.976263	28331	11046	0.632498	27620	11386	0.632498	9990022	0.000000
309917507	19065255.000000	995668	7771.013291	31180	1640	0.777101	31281	1799	0.777101	9985001	0.000000
319094832	1333203.000000	69956	8648.068121	32149	144	0.864807	31938	128	0.864807	9980056	0.000000
319851754	42117.000000	2125	7327.476062	32073	3	0.832445	31901	1	0.617800	9975171	0.000000
319711186	339336.000000	17466	6126.550111	32154	27	0.808912	31902	47	0.359826	9970101	0.000000
319741720	238341.000000	12486	7650.663251	32039	21	0.884101	32149	22	0.611719	9965051	0.000000
319849481	56432.000000	2884	5660.114642	31883	2	0.661647	32049	9	0.533613	9959891	0.000000
319775425	172911.000000	8913	6904.275648	32083	16	0.777906	32007	21	0.717125	9954971	0.000000
319850523	56278.000000	2845	6826.149952	32221	3	0.745197	31910	4	0.828430	9949969	0.000000
319811223	132839.000000	7015	6731.005862	31975	12	0.626372	31919	15	0.756007	9944981	0.000000
319822162	59530.000000	3032	6559.966306	32075	4	0.462077	31795	7	0.852012	9939934	0.000000
319797049	109435.000000	5645	6865.741758	32109	12	0.668442	32018	6	0.629378	9934979	0.000000
319836790	66657.000000	3430	6203.060325	31731	10	0.665568	31912	3	0.690013	9929972	0.000000
319801882	95290.000000	5049	7087.554214	32065	6	0.797159	31676	9	0.579062	9925069	0.000000
319822132	79425.000000	4215	6150.378531	32174	15	0.389984	32217	6	0.450482	9920129	0.000000
319838485	80390.000000	4138	7123.414679	32118	3	0.587379	31901	10	0.666705	9915071	0.000000
319835028	89996.000000	4682	6388.810791	32041	6	0.723726	32157	8	0.435865	9910218	0.000000
319824570	68631.000000	3510	6864.375028	32152	6	0.736838	32057	12	0.348000	9905333	0.000000
319828757	93964.000000	4940	6661.133064	32076	8	0.623864	31869	11	0.604547	9900419	0.000000
319826110	68767.000000	3567	6439.109645	32383	7	0.771865	32344	4	0.683472	9895357	0.000000
319849075	87207.000000	4498	6908.189935	32026	10	0.807140	32052	5	0.776425	9890397	0.000000
319814203	77245.000000	3985	6397.295800	32161	8	0.563027	31960	12	0.864397	9885423	0.000000
319816677	78088.000000	4079	6903.681101	31866	4	0.615014	32189	8	0.847086	9880528	0.000000
319823377	85285.000000	4361	6530.668411	31772	2	0.515365	32139	6	0.571122	9875562	0.000000
319847146	71153.000000	3740	6697.178909	31919	4	0.368653	31934	7	0.739876	9870658	0.000000
319824158	86137.000000	4513	6707.377625	31965	10	0.463537	31883	9	0.791219	9865730	0.000000
319815157	72316.000000	3792	6526.501336	32055	5	0.674623	31769	5	0.412036	9860649	0.000000
319844911	83692.000000	4327	6819.412112	31875	4	0.767981	32017	6	0.643386	9855712	0.000000
319838445	76765.000000	4005	6449.085088	32025	5	0.806639	31920	3	0.674072	9850734	0.000000
319822726	76360.000000	4008	6875.548275	31777	8	0.779375	31856	3	0.634227	9845866	0.000000
319812876	84144.000000	4302	6580.525653	32081	9	0.596465	32175	7	0.612686	9840912	0.000000
319826381	72072.000000	3802	6629.617608	31967	7	0.598832	31939	6	0.742867	9835927	0.000000
319835413	80989.000000	4295	6747.359137	31634	15	0.404017	32093	9	0.844043	9830992	0.000000
319813346	76665.000000	3938	6524.677875	31874	3	0.570553	31905	8	0.905409	9826128	0.000000
319814490	78833.000000	4205	6723.507631	31961	5	0.576341	32071	9	0.911167	9821273	0.000000
319835953	79143.000000	4068	6588.368552	31810	14	0.696242	32044	2	0.525975	9816353	0.000000
319830946	76123.000000	3969	6680.350222	31830	3	0.583889	32019	13	0.527396	9811422	0.000000
319826073	78597.000000	4156	6630.689722	31793	6	0.620303	31894	5	0.436471	9806556	0.000000
319826883	76489.000000	3866	6584.220665	31891	9	0.420731	31981	7	0.543746	9801595	-1.#IND00
319855940	78517.000000	4136	6729.975858	32092	8	0.625835	31920	6	0.646241	9796680	-1.#IND00
319846074	78347.000000	4093	6551.763901	31916	10	0.656863	31770	8	0.694691	9791806	0.011467
319853105	76162.000000	4009	6717.733981	31890	6	0.571993	32067	9	0.660223	9786989	0.002976
319832577	79561.000000	4124	6641.840728	31954	12	0.655443	32141	7	0.677524	9782137	0.003371
319820515	77853.000000	3931	6641.732488	32018	7	0.686695	32042	6	0.685344	9777152	0.000740
319823392	76957.000000	4011	6637.465880	31848	12	0.337542	31992	11	0.616563	9772214	-0.000488
319805579	78835.000000	4056	6670.674156	31792	12	0.598204	32152	6	0.586846	9767342	-0.001180
319859441	76710.000000	3868	6635.968000	31893	7	0.234556	32005	6	0.585811	9762506	-0.001444
319844732	80435.000000	4048	6657.467282	32186	7	0.535741	31975	15	0.691782	9757641	-0.003650
319851065	76857.000000	4079	6592.656447	31985	10	0.637777	32122	8	0.806036	9752752	-0.002844
319828962	79312.000000	4257	6719.471175	32097	3	0.751843	32029	7	0.778634	9747961	-0.003281
319830888	78315.000000	4077	6561.756271	31833	9	0.806719	31978	16	0.589590	9743125	-0.005541
319826867	74974.000000	3935	6706.440803	32244	4	0.882770	32033	3	0.751077	9738411	-0.004971
319842040	80697.000000	4250	6680.245327	32082	7	0.928898	32022	9	0.791650	9733541	-0.005080
319853586	75993.000000	3855	6632.377411	31908	7	0.672217	32151	8	0.850652	9728559	-0.005916
319847062	80154.000000	4078	6681.295471	31854	5	0.799782	31900	9	0.909417	9723511	-0.005579
319827471	75233.000000	3926	6629.386282	31946	8	0.783805	31902	14	0.599141	9718628	-0.004382
319819231	79631.000000	4166	6682.074631	31981	17	0.769884	32004	16	0.484360	9713877	-0.003254
319830114	77084.000000	3978	6621.716277	32007	3	0.599433	31799	7	0.687253	9708987	-0.005691
319815328	79559.000000	4115	6636.188112	31853	5	0.488680	31825	11	0.810311	9704266	-0.004865
319846981	76748.000000	4078	6625.508699	31996	7	0.625365	31736	8	0.417757	9699498	-0.002752
319850216	78978.000000	4042	6665.887399	31999	4	0.772775	31945	11	0.599810	9694578	-0.002559
319850263	77616.000000	4083	6604.153969	31957	5	0.839068	31810	8	0.674667	9689716	-0.003472
319822092	77207.000000	4062	6627.088166	31914	6	0.396851	31931	14	0.802678	9684863	-0.002358
319841246	77057.000000	4017	6635.594228	31967	2	0.571350	32037	6	0.593913	9680055	-0.002275
319840825	79638.000000	4061	6654.699841	31884	1	0.478227	31910	3	0.753699	9675247	-0.002116
319815034	75981.000000	3851	6603.828880	32080	7	0.654522	32000	10	0.850613	9670443	-0.002917
319829288	78107.000000	3897	6665.216158	32011	7	0.790460	31858	5	0.879894	9665629	-0.002623
319833784	77372.000000	3977	6636.485175	31928	10	0.452295	32026	11	0.612244	9660860	-0.002605
319809945	79563.000000	4229	6725.035685	31956	9	0.667804	31931	8	0.686866	9655969	-0.003223
319849982	78313.000000	4050	6568.395939	31968	5	0.548991	31913	4	0.536617	9651097	-0.002970
319834467	76332.000000	4041	6717.930027	31939	7	0.613550	32345	10	0.718948	9646360	-0.002325
319819647	83132.000000	4418	6609.619872	31954	7	0.588261	31676	13	0.654290	9641509	-0.002192
319828343	74565.000000	3798	6649.655436	31912	2	0.721793	32128	5	0.478867	9636765	-0.002135
319864667	81069.000000	4220	6698.761568	32109	10	0.503966	31913	7	0.551325	9631901	-0.001701
319834024	75946.000000	3910	6615.041013	31999	7	0.657224	32210	6	0.548178	9627067	-0.001669
319844749	80281.000000	4155	6681.011773	32129	2	0.384801	32101	2	0.677737	9622233	-0.001619
319835325	77183.000000	4021	6607.589715	31835	5	0.551227	32036	5	0.655233	9617325	-0.000588
319839634	77983.000000	4181	6726.660752	31878	6	0.411824	32070	7	0.771609	9612545	-0.000669
319854418	77018.000000	4034	6627.459643	31908	6	0.502595	32078	5	0.815910	9607761	-0.000768
319831137	77132.000000	4028	6668.548585	31958	10	0.658982	32054	5	0.773314	9602963	-0.000213
319820273	80643.000000	4107	6685.757115	32099	9	0.747215	32030	4	0.566795	9598167	-0.000394
319820176	76105.000000	3938	6638.627587	31966	7	0.843014	32032	2	0.439138	9593418	-0.000158
319820166	80456.000000	4125	6690.020193	31857	5	0.746944	31978	8	0.520923	9588582	-0.000154
319828676	76511.000000	3825	6567.509777	32141	14	0.485227	31711	7	0.653129	9583803	0.000215
319837362	77358.000000	4061	6707.928592	31799	6	0.686838	32018	2	0.660541	9578949	-0.000292
319827520	78739.000000	4165	6620.620379	31813	3	0.688317	31780	7	0.529188	9574187	-0.000261
319814395	77992.000000	3923	6613.536504	31854	9	0.503636	31916	8	0.660162	9569358	-0.000460
319818469	77461.000000	4012	6689.800791	32009	11	0.689331	31903	4	0.642868	9564438	-0.000488
319842115	80254.000000	4158	6626.332783	32136	9	0.811572	31872	6	0.595933	9559689	-0.000031
319860857	77195.000000	4047	6604.313178	32070	8	0.424890	31954	7	0.754924	9554815	0.000122
319836880	77924.000000	4048	6688.261297	31983	10	0.610070	31936	4	0.851356	9550086	0.000129
319833202	77931.000000	4017	6618.079125	31769	8	0.366201	32005	11	0.909844	9545234	0.000132
319827820	76956.000000	4078	6707.121318	31895	3	0.597085	31998	10	0.647665	9540425	0.000487
319835056	78771.000000	4066	6592.355680	31806	14	0.526495	32058	2	0.760331	9535618	0.000765
319842286	77447.000000	4023	6676.679505	32004	7	0.712809	31744	7	0.732985	9530835	0.000507
319837287	78458.000000	4090	6645.317115	32046	9	0.726898	31792	5	0.726421	9526014	0.000548
319828548	77129.000000	3930	6653.253503	31873	13	0.547931	31994	8	0.683613	9521222	0.000545
319854941	79001.000000	4152	6665.461550	31799	8	0.725809	31958	4	0.727228	9516471	0.000840
npatches	nstrain	runtime	dt	init_x	init_y	init_y_blood	init_z	init_S	beta0	beta1	beta2	beta3	mean_beta	B	d	delta	delta_blood	b[0]	mut	m	CTL	c	g	epsilon	k	het	lambda	rho	omega	x_max	patch.dyna	DELTA	A	VA
10000	1	100.000000	0.000100	21900	9499	5000000	0.001000	10000000	14.999098	9.142285	11.778313	12.892567	12	8000000000.000000	0.010000	1.000000	1.000000	800000	0.000050	0.048000	0	0.500000	0.000000	25.000000	18.000000	0.500000	0.000000	0.000000	0.000000	31987	0	10.000000	7.000000	1.000000
sus	inf	inf_blood	z	x[0]	y[0][0]	z[0]	x[1]	y[1][0]	z[1]	S[0]	synchrony
219000000	94990000.000000	5000000	10.000000	21900	9499	0.001000	21900	9499	0.001000	10000000	0.000000
181879903	506835523.000000	26426025	3940.834452	15853	52646	0.394083	20169	48750	0.394083	9994963	0.000000
277657808	94226979.000000	4915988	6324.976263	26478	10237	0.632498	28783	8834	0.632498	9989997	0.000000
314164375	10473593.000000	547659	7771.013291	31050	1175	0.777101	31495	926	0.777101	9984875	0.000000
319645554	376230.000000	19652	8648.068121	31865	37	0.864807	31744	31	0.864807	9979903	0.000000
319813864	109552.000000	5735	4491.382904	31909	13	0.259919	31980	10	0.339438	9974982	0.000000
319667774	396153.000000	20438	6652.962784	32093	37	0.551124	31870	44	0.599354	9969942	0.000000
319835088	70537.000000	3691	7767.122939	32004	8	0.727746	31987	1	0.741994	9964968	0.000000
319789278	163460.000000	8686	5919.166170	32012	26	0.834872	32073	18	0.680103	9960130	0.000000
319830743	80115.000000	4014	7375.513267	31733	4	0.899846	31818	11	0.562485	9955037	0.000000
319807465	121454.000000	6343	5949.553447	31815	14	0.696580	32025	11	0.616653	9949883	0.000000
319841010	63432.000000	3264	6868.077001	31896	6	0.815969	32048	7	0.767491	9944848	0.000000
319831672	110041.000000	5675	6314.585629	31947	13	0.586839	31980	14	0.469856	9939960	0.000000
319845196	61882.000000	3234	5965.299218	31702	7	0.749408	31936	5	0.490699	9935000	0.000000
319820542	91625.000000	4840	6693.321634	31902	4	0.785034	31974	10	0.597189	9929978	0.000000
319838815	83021.000000	4368	5918.565766	32036	10	0.418316	31933	7	0.254455	9925133	0.000000
319851582	68480.000000	3540	6642.007953	31874	16	0.609281	32033	3	0.488992	9920040	0.000000
319839778	92196.000000	4807	6278.650616	31731	8	0.586501	32032	5	0.650567	9915037	0.000000
319851250	66255.000000	3458	6060.550254	31751	8	0.654004	32114	1	0.418086	9910167	0.000000
319831028	83967.000000	4388	6603.358588	32230	9	0.609511	31878	7	0.593820	9905294	0.000000
319841938	82069.000000	4304	6068.228862	31939	5	0.515852	31773	4	0.604929	9900373	0.000000
319848276	67519.000000	3481	6426.500319	32024	6	0.706353	31941	4	0.521732	9895432	0.000000
319815054	88058.000000	4593	6412.424782	32084	5	0.821896	31932	7	0.525501	9890583	0.000000
319822822	69986.000000	3645	5988.996071	31903	13	0.466172	31875	8	0.609512	9885530	0.000000
319834113	78864.000000	4198	6608.298885	32198	7	0.440038	31985	6	0.763160	9880585	0.000000
319816003	86644.000000	4560	6080.357042	31902	9	0.660370	31917	2	0.611115	9875544	0.000000
319828635	65967.000000	3481	6347.290660	31965	5	0.794007	31918	5	0.639387	9870627	0.000000
319837429	86464.000000	4385	6442.995276	31927	8	0.711038	32023	7	0.564758	9865778	0.000000
319830074	73580.000000	3829	6020.144589	31862	5	0.681558	31952	7	0.736016	9860756	0.000000
319853031	72922.000000	3730	6493.283766	32055	5	0.709566	31909	6	0.839887	9855814	0.000000
319841619	83908.000000	4559	6234.740775	32095	9	0.487063	32193	4	0.379954	9850919	0.000000
319845097	68480.000000	3572	6185.566702	32005	9	0.688892	31977	3	0.343763	9846007	0.000000
319830326	79452.000000	4111	6466.797320	32199	7	0.626696	31924	5	0.580499	9840954	0.000000
319851299	78593.000000	4110	6145.072450	32015	12	0.324306	32001	11	0.552427	9835944	0.000000
319843520	70309.000000	3675	6292.466544	32134	3	0.590176	32207	6	0.704713	9831076	0.000000
319835813	81101.000000	4200	6431.359303	32150	3	0.665134	32177	6	0.685329	9826048	0.000000
319851256	76991.000000	3978	6121.955690	31887	7	0.636417	32003	6	0.632126	9821159	0.000000
319845206	71115.000000	3688	6384.407097	31841	8	0.412902	32102	6	0.559338	9816179	0.000000
319848497	81676.000000	4225	6364.111789	31835	17	0.432559	32058	10	0.537840	9811272	0.000000
319832078	75951.000000	3965	6182.524691	32306	5	0.655834	31748	6	0.490613	9806391	0.000000
319828252	71963.000000	3759	6311.732155	32216	8	0.626829	32051	10	0.691045	9801338	-1.#IND00
319828661	79682.000000	4132	6358.711131	31840	10	0.716681	31649	4	0.711840	9796496	-1.#IND00
319840072	74954.000000	3922	6222.358272	32089	9	0.634179	32166	4	0.577754	9791650	-1.#IND00
319830482	73869.000000	3876	6341.763789	32074	6	0.440656	31804	6	0.627185	9786609	-0.002021
319825906	78617.000000	4047	6290.196777	32022	10	0.590441	31951	11	0.734155	9781609	0.008137
319826582	73012.000000	3800	6220.954218	32078	5	0.741122	31958	7	0.712321	9776559	0.012542
319845111	75741.000000	3934	6384.662677	31862	5	0.767279	32057	13	0.467996	9771594	0.003548
319835986	79348.000000	4057	6265.693484	32059	9	0.604022	32115	11	0.380677	9766549	0.003424
319830496	72281.000000	3735	6251.119776	31824	7	0.759830	32028	14	0.376184	9761675	-0.002754
319825907	76675.000000	3921	6442.617406	32050	7	0.530570	31922	4	0.621641	9756764	-0.002362
319835967	79478.000000	4160	6183.218891	31751	13	0.715280	31723	5	0.770517	9751887	-0.001820
319849122	70638.000000	3653	6222.595001	31925	10	0.702872	31929	2	0.602797	9747018	-0.005383
319835960	79233.000000	4075	6435.138273	31945	7	0.580561	31762	6	0.465471	9742096	-0.007220
319835977	77223.000000	4099	6127.790634	32085	9	0.590643	32014	13	0.404659	9737277	-0.007615
319828645	71362.000000	3698	6349.160608	32233	8	0.738777	31778	9	0.574276	9732375	-0.006806
319826603	79845.000000	4232	6343.138137	32081	6	0.499769	31905	9	0.411890	9727499	-0.006873
319837067	73839.000000	3849	6217.564853	32002	12	0.696598	31920	7	0.567088	9722658	-0.006475
319834695	75942.000000	3995	6390.903253	31900	7	0.625200	31868	7	0.626323	9717863	-0.007061
319830475	78302.000000	4062	6256.726220	32086	14	0.748533	31833	13	0.506348	9713018	-0.007112
319837035	72344.000000	3655	6288.819773	32007	8	0.847479	32016	8	0.370924	9708322	-0.005263
319843923	79251.000000	4163	6416.355092	31768	10	0.733795	32039	2	0.309231	9703505	-0.004292
319821991	76001.000000	3951	6198.719278	32018	8	0.377570	32094	7	0.443886	9698495	-0.001242
319835048	74064.000000	3874	6348.717379	32302	4	0.496643	31889	2	0.504613	9693719	-0.001417
319829048	76817.000000	3946	6316.020826	32009	5	0.342488	32025	9	0.590591	9688886	-0.001009
319849037	75499.000000	3915	6228.080532	31983	13	0.601204	31961	2	0.642299	9684122	-0.000857
319844021	74894.000000	3950	6343.542957	31867	6	0.758121	32007	4	0.701693	9679241	-0.000446
319839724	78605.000000	4150	6230.333869	31792	8	0.849920	32019	7	0.752469	9674359	-0.000495
319843862	71597.000000	3676	6215.675878	31934	9	0.637939	32229	13	0.489314	9669385	0.001543
319835381	78512.000000	4140	6414.271301	31948	4	0.543716	31940	6	0.552989	9664510	0.006031
319821761	75594.000000	3842	6174.129639	31975	7	0.678207	31898	5	0.623803	9659653	0.005992
319837358	72667.000000	3754	6379.192332	31958	5	0.739115	32101	4	0.569106	9654739	0.005973
319818760	81448.000000	4289	6305.415575	31978	6	0.841767	32004	9	0.641051	9649783	0.006086
319837116	72649.000000	3675	6205.721179	31966	13	0.573054	31881	8	0.732835	9644830	0.005942
319836177	76723.000000	4069	6359.964417	32129	5	0.741047	31876	8	0.712201	9639946	0.005820
319832687	76058.000000	3994	6228.446912	31975	11	0.566372	32042	7	0.613118	9635111	0.005739
319832644	75389.000000	3886	6356.082216	31844	8	0.524285	32011	6	0.765347	9630290	0.005499
319841684	77553.000000	4056	6306.935146	32164	26	0.711468	31974	8	0.474293	9625390	0.006031
319837468	73844.000000	3931	6227.742306	31989	6	0.656850	32105	10	0.603871	9620635	0.005705
319816264	78114.000000	4089	6343.242981	32021	6	0.381187	32272	4	0.603117	9615844	0.005488
319824489	76539.000000	3873	6203.310504	31846	5	0.513910	31875	6	0.564112	9611083	0.004914
319836872	72509.000000	3800	6341.827872	31938	8	0.705175	32047	14	0.735624	9606229	0.005106
319844282	79833.000000	4082	6342.677547	32027	6	0.821182	31946	13	0.418986	9601502	0.005213
319848005	75212.000000	3937	6161.004358	31926	14	0.603998	31908	8	0.647602	9596789	0.005176
319843041	72700.000000	3856	6350.300790	31706	9	0.759816	31927	6	0.624749	9591938	0.006296
319834816	78893.000000	4069	6301.207973	32157	4	0.604180	32210	6	0.721622	9587260	0.007419
319829444	74520.000000	3823	6194.621989	32054	4	0.759926	32237	11	0.536605	9582452	0.007253
319827227	75868.000000	4022	6393.200622	31916	11	0.852355	32018	15	0.532186	9577707	0.007318
319850830	77907.000000	4104	6231.693946	32186	2	0.495356	32004	5	0.716260	9572973	0.007499
319830959	72796.000000	3794	6282.766699	32134	7	0.658985	31953	7	0.551171	9568266	0.007449
319845349	81490.000000	4119	6326.554759	31924	7	0.627342	32021	8	0.596567	9563565	0.007301
319838985	73188.000000	3807	6188.929407	32116	9	0.518086	31922	5	0.573253	9558955	0.007375
319853443	74246.000000	3759	6406.508409	32070	13	0.707708	31985	6	0.284833	9554146	0.007431
319843644	79905.000000	4180	6304.837445	32160	9	0.721718	31918	9	0.551142	9549399	0.007342
319830113	72794.000000	3890	6216.328432	32318	3	0.641074	31974	12	0.597194	9544818	0.007647
319836649	75785.000000	3977	6381.413169	31874	4	0.370962	32008	6	0.517733	9539997	0.007033
319837567	79692.000000	4087	6275.380679	32087	8	0.618474	31574	10	0.398456	9535315	0.007002
319823035	72779.000000	3722	6221.291504	32050	2	0.673668	31942	4	0.555158	9530576	0.007177
319855050	75412.000000	3926	6400.001213	32038	15	0.601623	32040	7	0.607085	9525912	0.007054
319828998	80155.000000	4098	6251.468893	32182	15	0.758375	32109	6	0.630356	9521018	0.007177
319822464	71080.000000	3650	6291.437827	31908	10	0.782688	31933	9	0.676128	9516328	0.007099
npatches	nstrain	runtime	dt	init_x	init_y	init_y_blood	init_z	init_S	beta0	beta1	beta2	beta3	mean_beta	B	d	delta	delta_blood	b[0]	mut	m	CTL	c	g	epsilon	k	het	lambda	rho	omega	x_max	patch.dyna	DELTA	A	VA
10000	1	100.000000	0.000100	21900	9499	5000000	0.001000	10000000	15.488805	13.203833	17.522793	6.609679	12	8000000000.000000	0.010000	1.000000	1.000000	800000	0.000050	0.048000	0	0.500000	0.000000	25.000000	19.000000	0.500000	0.000000	0.000000	0.000000	31987	0	10.000000	7.000000	1.000000
sus	inf	inf_blood	z	x[0]	y[0][0]	z[0]	x[1]	y[1][0]	z[1]	S[0]	synchrony
219000000	94990000.000000	5000000	10.000000	21900	9499	0.001000	21900	9499	0.001000	10000000	0.000000
189219103	459237532.000000	23943940	3940.834452	16362	47754	0.394083	17916	46643	0.394083	9994880	0.000000
286106718	72098546.000000	3765225	6324.976263	27395	8140	0.632498	28214	7455	0.632498	9989837	0.000000
316942864	5180166.000000	271659	7771.013291	31708	603	0.777101	31626	560	0.777101	9984780	0.000000
319805554	87340.000000	4554	8614.186726	31939	7	0.864807	31825	12	0.864807	9979749	0.000000
319722314	301686.000000	15616	5029.428033	31906	30	0.478099	31908	27	0.563957	9974840	0.000000
319713420	267832.000000	14104	6985.233392	32149	18	0.683455	31929	36	0.735530	9969808	0.000000
319865367	61512.000000	3116	4653.606379	31963	8	0.420796	32003	10	0.379871	9964804	0.000000
319818255	159732.000000	8296	6535.611864	32031	14	0.648700	31878	9	0.623877	9959885	0.000000
319830813	66460.000000	3367	4961.352989	32095	2	0.556101	31950	4	0.596733	9954877	0.000000
319839200	103772.000000	5276	6685.460170	32004	11	0.730765	31965	8	0.755409	9949870	0.000000
319841887	92316.000000	4728	5346.360139	32086	14	0.615659	32040	6	0.596414	9945016	0.000000
319828183	65384.000000	3512	6576.645293	31864	9	0.766889	31929	3	0.755216	9940128	0.000000
319841020	102519.000000	5271	5980.723112	32051	8	0.594806	31993	10	0.765700	9935177	0.000000
319838527	62122.000000	3189	5543.154656	31925	6	0.754240	32193	2	0.446551	9930228	0.000000
319823418	81063.000000	4136	6421.683474	31867	3	0.552791	31851	5	0.664320	9925248	0.000000
319835901	87356.000000	4426	5673.685464	31928	15	0.474299	31851	7	0.715928	9920244	0.000000
319836336	61645.000000	3223	5873.141800	31974	20	0.681150	31968	10	0.449177	9915438	0.000000
319840032	84428.000000	4309	6259.975766	31999	8	0.774572	31984	4	0.594975	9910527	0.000000
319810600	79547.000000	4226	5686.349862	31664	1	0.497354	32047	12	0.422560	9905372	0.000000
319853764	64782.000000	3427	5997.059578	32336	9	0.488372	32011	5	0.573708	9900487	0.000000
319812107	83251.000000	4327	6172.671095	31967	16	0.525270	31936	4	0.711012	9895565	0.000000
319832575	76161.000000	3996	5622.574160	31711	10	0.712065	32078	9	0.316935	9890622	0.000000
319840944	66841.000000	3524	6121.205269	31872	8	0.694522	32066	4	0.585705	9885593	0.000000
319828855	83640.000000	4426	6092.542499	32259	11	0.596077	32063	5	0.718422	9880772	0.000000
319856865	72134.000000	3765	5659.583448	32051	6	0.615178	32123	6	0.772818	9875807	0.000000
319846308	67759.000000	3506	6141.797701	31874	5	0.588840	32171	3	0.862209	9870855	0.000000
319822018	85411.000000	4385	6063.351302	32099	5	0.750622	31773	14	0.667221	9865975	0.000000
319838123	71717.000000	3724	5640.321366	31924	3	0.757576	31868	15	0.575186	9861027	0.000000
319833382	69779.000000	3575	6172.042853	32024	4	0.808061	31989	4	0.677836	9856165	0.000000
319839103	84130.000000	4295	5994.492491	31939	14	0.655388	32064	9	0.804600	9851371	0.000000
319808455	71648.000000	3618	5728.426502	31925	10	0.516389	32059	5	0.547702	9846595	0.000000
319840470	69963.000000	3703	6124.268958	31855	5	0.585986	31923	9	0.508574	9841655	0.000000
319854421	81293.000000	4247	5998.238806	31974	10	0.424936	32128	6	0.658429	9836835	0.000000
319835144	71065.000000	3732	5716.617739	31832	7	0.538396	32055	6	0.721248	9832031	0.000000
319819171	71320.000000	3683	6114.802110	32039	6	0.720026	31964	8	0.606502	9827106	0.000000
319848700	81300.000000	4192	5933.912336	32083	11	0.826213	32028	9	0.585903	9822274	0.000000
319829381	69260.000000	3665	5810.455544	31842	3	0.547704	31997	15	0.579454	9817313	0.000000
319843963	71894.000000	3757	6084.712012	32137	9	0.595101	31890	8	0.735036	9812489	0.000000
319834348	79130.000000	4076	5939.783495	32180	4	0.652172	31736	8	0.576748	9807463	0.000000
319847293	70301.000000	3719	5798.419837	31942	9	0.526754	31766	6	0.636282	9802423	-1.#IND00
319845642	74083.000000	3789	6106.991214	32020	4	0.618066	31985	3	0.640491	9797458	-1.#IND00
319844905	78386.000000	4034	5867.122399	31892	16	0.572974	32091	9	0.768869	9792546	-1.#IND00
[truncated: 160 more rows]
