# Supplementary material for: Large Variations in HIV-1 Viral Load Explained by Shifting-Mosaic Metapopulation Dynamics
Source: PLoS Biol. 2016 Oct 5;14(10):e1002567. doi: 10.1371/journal.pbio.1002567 (PMC5051940; doi:10.1371/journal.pbio.1002567)
Supplement: S1 Data — Each file gives the output from the simulations indicated by the filename: low migration (ms1, db432); high migration (ms1, db1); very high migration (ms10, db1); number of patches (np); reservoir (storage); no reservoir (nostorage); CTL immigration model (CTLimmig); CTL proliferation model (CTLprolif); β¯ (beta1, beta2, …). Within each file, there are 21 simulations for (k = 0,1,..,20), and data is output each day. For measures of synchrony, the final entry should be used. See Methods and S1 Simulation Code for further details. (ZIP) [file pbio.1002567.s002.zip › S1_Data/ms10_np10000_nostorage_noPD_CTLimmig_db1_beta13.tsv]

npatches	nstrain	runtime	dt	init_x	init_y	init_y_blood	init_z	init_S	beta0	beta1	beta2	beta3	mean_beta	B	d	delta	delta_blood	b[0]	mut	m	CTL	c	g	epsilon	k	het	lambda	rho	omega	x_max	patch.dyna	DELTA	A	VA
10000	1	100.000000	0.000100	21900	9499	5000000	0.001000	10000000	19.113473	6.871685	8.501730	15.239711	13	8000000000.000000	0.010000	1.000000	1.000000	800000	0.000050	0.048000	0	0.500000	0.000000	25.000000	0.000000	0.500000	0.000000	0.000000	0.000000	31987	0	10.000000	7.000000	1.000000
sus	inf	inf_blood	z	x[0]	y[0][0]	z[0]	x[1]	y[1][0]	z[1]	S[0]	synchrony
219000000	94990000.000000	5000000	10.000000	21900	9499	0.001000	21900	9499	0.001000	10000000	0.000000
53756784	3331089454.000000	172816997	3940.834452	3548	335028	0.394083	8364	331329	0.394083	9994937	0.000000
35267741	5431809609.000000	282165750	6324.976263	2285	545474	0.632498	5753	540989	0.632498	9989871	0.000000
30790021	6323140750.000000	328579765	7771.013291	2010	634130	0.777101	5070	630511	0.777101	9984727	0.000000
29273094	6686463290.000000	347493498	8648.068121	1847	669057	0.864807	4712	667445	0.864807	9979780	0.000000
28711344	6832949895.000000	355106777	9180.022116	1919	684373	0.918002	4696	681983	0.918002	9974817	0.000000
28484553	6891772244.000000	358192353	9502.664490	1862	689535	0.950266	4606	687794	0.950266	9969788	0.000000
28399336	6915340856.000000	359442838	9698.354536	1821	693916	0.969835	4530	690319	0.969835	9964758	0.000000
28362393	6924750824.000000	359968345	9817.045065	1818	693893	0.981705	4582	691844	0.981705	9959877	0.000000
28345621	6928521626.000000	360088146	9889.033609	1809	691763	0.988903	4671	692272	0.988903	9954937	0.000000
28346713	6930114665.000000	360169613	9932.696323	1795	692572	0.993270	4578	691387	0.993270	9949875	0.000000
28335557	6930633602.000000	360193258	9959.178767	1817	695159	0.995918	4645	690815	0.995918	9945033	0.000000
28337442	6930889049.000000	360230582	9975.240980	1804	692941	0.997524	4626	691914	0.997524	9940034	0.000000
28335755	6930938698.000000	360249823	9984.983083	1782	694387	0.998498	4605	692534	0.998498	9935046	0.000000
28333636	6931087222.000000	360224647	9990.891893	1858	693073	0.999089	4616	691078	0.999089	9930128	0.000000
28335431	6931105148.000000	360230812	9994.475723	1767	693844	0.999448	4582	691972	0.999448	9925162	0.000000
28337175	6931091270.000000	360233894	9996.649399	1824	695060	0.999665	4636	692645	0.999665	9920190	0.000000
28334585	6931077882.000000	360256666	9997.967783	1795	694004	0.999797	4639	691131	0.999797	9915277	0.000000
28335664	6931174528.000000	360251414	9998.767413	1841	694718	0.999877	4506	691079	0.999877	9910319	0.000000
28334086	6931064808.000000	360241278	9999.252408	1829	694298	0.999925	4548	691952	0.999925	9905363	0.000000
28330348	6931018180.000000	360219056	9999.546568	1836	693871	0.999955	4662	692316	0.999955	9900490	0.000000
28335023	6930957564.000000	360267870	9999.724983	1835	694109	0.999972	4616	691001	0.999972	9895608	0.000000
28332657	6931059946.000000	360231871	9999.833196	1827	695721	0.999983	4665	691221	0.999983	9890603	0.000000
28333700	6931033860.000000	360243657	9999.898829	1804	693709	0.999990	4624	691138	0.999990	9885649	0.000000
28331940	6931081729.000000	360237167	9999.938638	1772	695414	0.999994	4631	692267	0.999994	9880671	0.000000
28326446	6931146274.000000	360234601	9999.962782	1822	693571	0.999996	4596	691070	0.999996	9875696	0.000000
28338684	6931223946.000000	360218989	9999.977427	1771	694153	0.999998	4624	692483	0.999998	9870872	0.000000
28335364	6931027053.000000	360257863	9999.986309	1830	694265	0.999999	4603	691341	0.999999	9866048	0.000000
28337089	6930971150.000000	360240085	9999.991696	1807	694129	0.999999	4576	692733	0.999999	9861254	0.000000
28331230	6931017586.000000	360257786	9999.994963	1804	695469	0.999999	4633	690943	0.999999	9856340	0.000000
28332440	6931083165.000000	360245397	9999.996945	1880	695530	1.000000	4577	691377	1.000000	9851281	0.000000
28338888	6931007112.000000	360239343	9999.998147	1815	694120	1.000000	4630	692689	1.000000	9846261	0.000000
28333532	6931054267.000000	360236893	9999.998876	1854	694171	1.000000	4560	692268	1.000000	9841227	0.000000
28336707	6931116660.000000	360264648	9999.999318	1838	693083	1.000000	4557	690790	1.000000	9836136	0.000000
28332966	6930972096.000000	360261362	9999.999587	1838	694910	1.000000	4625	690754	1.000000	9831274	0.000000
28329929	6931067970.000000	360223133	9999.999749	1860	693710	1.000000	4632	693021	1.000000	9826324	0.000000
28336916	6931079944.000000	360250572	9999.999848	1812	693553	1.000000	4549	690536	1.000000	9821491	0.000000
28336713	6931059694.000000	360242984	9999.999908	1803	693286	1.000000	4636	691085	1.000000	9816507	0.000000
28333381	6931039558.000000	360264794	9999.999944	1757	694732	1.000000	4606	691950	1.000000	9811586	0.000000
28336506	6931082416.000000	360223931	9999.999966	1811	693864	1.000000	4529	692599	1.000000	9806750	0.000000
28332460	6931150981.000000	360210505	9999.999979	1814	694776	1.000000	4659	691244	1.000000	9801968	-1.#IND00
28338474	6931011503.000000	360247101	9999.999988	1864	694029	1.000000	4500	691990	1.000000	9797122	0.004800
28333957	6931070919.000000	360261871	9999.999992	1809	693976	1.000000	4578	692516	1.000000	9792260	0.002421
28335718	6931011708.000000	360261697	9999.999995	1835	694300	1.000000	4579	691150	1.000000	9787497	0.022499
28331399	6930969749.000000	360240088	9999.999997	1824	692268	1.000000	4564	691262	1.000000	9782535	0.017299
28340889	6931032504.000000	360235781	9999.999998	1833	693124	1.000000	4600	691350	1.000000	9777668	0.012618
28335686	6931078668.000000	360228702	9999.999999	1793	693846	1.000000	4646	690405	1.000000	9772805	0.008109
28343655	6931055420.000000	360243675	9999.999999	1799	692800	1.000000	4535	691836	1.000000	9767919	0.007637
28331470	6931067650.000000	360261869	10000.000000	1849	692322	1.000000	4556	693436	1.000000	9763044	0.008427
28335103	6931060071.000000	360242426	10000.000000	1814	695142	1.000000	4699	691023	1.000000	9758165	0.006775
28343024	6931080720.000000	360244001	10000.000000	1854	694741	1.000000	4651	690771	1.000000	9753242	0.006648
28338156	6931037701.000000	360257904	10000.000000	1830	693890	1.000000	4595	692189	1.000000	9748437	0.006397
28333126	6931041939.000000	360295328	10000.000000	1858	694068	1.000000	4544	692332	1.000000	9743572	0.005042
28338176	6931061046.000000	360254940	10000.000000	1840	693747	1.000000	4575	690996	1.000000	9738786	0.004371
28337507	6931149918.000000	360204340	10000.000000	1793	695645	1.000000	4555	692649	1.000000	9733900	0.003467
28334400	6931117683.000000	360217799	10000.000000	1884	693952	1.000000	4602	692148	1.000000	9729124	0.003124
28341557	6931024004.000000	360281921	10000.000000	1779	693962	1.000000	4617	691108	1.000000	9724325	0.004272
28333997	6931027121.000000	360239061	10000.000000	1804	693839	1.000000	4673	690248	1.000000	9719664	0.003959
28333834	6931004198.000000	360221466	10000.000000	1838	694099	1.000000	4565	690531	1.000000	9714754	0.004008
28331828	6931046522.000000	360221207	10000.000000	1820	693117	1.000000	4531	690943	1.000000	9709934	0.003757
28339376	6931059928.000000	360261673	10000.000000	1812	694742	1.000000	4598	690604	1.000000	9705183	0.005820
28330811	6931040170.000000	360255638	10000.000000	1886	692550	1.000000	4516	690926	1.000000	9700288	0.005909
28336443	6931169725.000000	360266430	10000.000000	1822	693246	1.000000	4600	689672	1.000000	9695500	0.005888
28329115	6931254992.000000	360257708	10000.000000	1830	692837	1.000000	4586	692631	1.000000	9690592	0.005609
28333653	6931236689.000000	360240848	10000.000000	1807	695269	1.000000	4559	691484	1.000000	9685778	0.005462
28336978	6931094685.000000	360222283	10000.000000	1787	694502	1.000000	4626	691349	1.000000	9680923	0.005439
28331651	6931086796.000000	360241520	10000.000000	1842	694230	1.000000	4642	692134	1.000000	9676076	0.004279
28336788	6931061933.000000	360267854	10000.000000	1817	693898	1.000000	4589	690080	1.000000	9671283	0.002693
28335445	6931098293.000000	360233093	10000.000000	1800	694520	1.000000	4657	690462	1.000000	9666365	0.001282
28338398	6931108503.000000	360237487	10000.000000	1872	694995	1.000000	4653	692290	1.000000	9661422	0.000907
28332494	6931149513.000000	360223527	10000.000000	1859	693848	1.000000	4489	691308	1.000000	9656623	0.000905
28339665	6931093773.000000	360251871	10000.000000	1784	694958	1.000000	4700	690878	1.000000	9651917	0.000819
28336108	6931030599.000000	360247510	10000.000000	1855	692953	1.000000	4569	692061	1.000000	9647054	0.000822
28336540	6931095728.000000	360221879	10000.000000	1834	695073	1.000000	4672	691610	1.000000	9642237	0.001027
28337002	6931060210.000000	360221257	10000.000000	1788	693493	1.000000	4574	690644	1.000000	9637504	0.000604
28338620	6930954840.000000	360233410	10000.000000	1785	694622	1.000000	4641	688684	1.000000	9632733	0.001077
28336302	6931097832.000000	360232597	10000.000000	1819	694836	1.000000	4556	691679	1.000000	9627936	0.000995
28335557	6931003910.000000	360263318	10000.000000	1782	693516	1.000000	4701	691408	1.000000	9623167	0.000801
28338539	6931000649.000000	360223155	10000.000000	1825	694892	1.000000	4510	691310	1.000000	9618258	0.000779
28342118	6930895207.000000	360249939	10000.000000	1837	695405	1.000000	4638	691297	1.000000	9613422	0.000767
28339168	6930988473.000000	360262928	10000.000000	1841	693436	1.000000	4580	690618	1.000000	9608632	0.000676
28340262	6931064948.000000	360247890	10000.000000	1801	695127	1.000000	4614	691258	1.000000	9603927	0.000929
28337185	6931089345.000000	360222433	10000.000000	1838	695275	1.000000	4553	691960	1.000000	9599114	0.001094
28330461	6931070110.000000	360218699	10000.000000	1859	691489	1.000000	4561	691646	1.000000	9594373	0.001207
28338117	6931087127.000000	360249194	10000.000000	1765	694321	1.000000	4677	691046	1.000000	9589453	0.000649
28332251	6931099338.000000	360243363	10000.000000	1853	693936	1.000000	4571	692021	1.000000	9584633	0.000465
28334888	6931113730.000000	360242962	10000.000000	1845	693622	1.000000	4659	690645	1.000000	9579992	0.000561
28338766	6931050705.000000	360203689	10000.000000	1835	695315	1.000000	4603	690449	1.000000	9575182	0.000150
28331408	6931013381.000000	360246433	10000.000000	1864	694386	1.000000	4581	691957	1.000000	9570498	-0.000104
28339339	6930976872.000000	360214690	10000.000000	1866	694454	1.000000	4560	692449	1.000000	9565697	0.000232
28341982	6931067557.000000	360212709	10000.000000	1841	693157	1.000000	4535	691420	1.000000	9560782	0.000178
28334675	6930999079.000000	360224220	10000.000000	1824	695199	1.000000	4645	690953	1.000000	9555954	-0.000078
28338667	6931028200.000000	360212277	10000.000000	1816	695170	1.000000	4567	691855	1.000000	9551187	-0.000177
28342741	6931040439.000000	360266500	10000.000000	1774	695519	1.000000	4661	691637	1.000000	9546497	-0.000373
28335478	6931010232.000000	360237779	10000.000000	1854	693459	1.000000	4585	693569	1.000000	9541688	-0.000167
28335923	6931050436.000000	360243294	10000.000000	1794	693719	1.000000	4656	692340	1.000000	9536865	0.000113
28340016	6931131703.000000	360252917	10000.000000	1786	692599	1.000000	4643	690957	1.000000	9532054	0.000038
28337140	6931105417.000000	360253290	10000.000000	1832	694269	1.000000	4538	691735	1.000000	9527378	0.000178
28339772	6930998914.000000	360247664	10000.000000	1838	693461	1.000000	4620	693668	1.000000	9522698	-0.000005
28335539	6931115611.000000	360284815	10000.000000	1764	693964	1.000000	4678	690143	1.000000	9517799	0.000679
npatches	nstrain	runtime	dt	init_x	init_y	init_y_blood	init_z	init_S	beta0	beta1	beta2	beta3	mean_beta	B	d	delta	delta_blood	b[0]	mut	m	CTL	c	g	epsilon	k	het	lambda	rho	omega	x_max	patch.dyna	DELTA	A	VA
10000	1	100.000000	0.000100	21900	9499	5000000	0.001000	10000000	11.848520	16.119069	19.440222	18.403132	13	8000000000.000000	0.010000	1.000000	1.000000	800000	0.000050	0.048000	0	0.500000	0.000000	25.000000	1.000000	0.500000	0.000000	0.000000	0.000000	31987	0	10.000000	7.000000	1.000000
sus	inf	inf_blood	z	x[0]	y[0][0]	z[0]	x[1]	y[1][0]	z[1]	S[0]	synchrony
219000000	94990000.000000	5000000	10.000000	21900	9499	0.001000	21900	9499	0.001000	10000000	0.000000
58857465	2971537804.000000	154224766	3940.834452	5976	297597	0.394083	4673	297790	0.394083	9995083	0.000000
46308972	3951454102.000000	205369340	6324.976263	4615	395062	0.632498	3569	396392	0.632498	9990147	0.000000
47239944	3856726596.000000	200494372	7771.013291	4739	384661	0.777101	3590	386958	0.777101	9985219	0.000000
49667211	3633133343.000000	188853336	8648.068121	5026	362455	0.864807	3817	364383	0.864807	9980197	0.000000
51567299	3472488715.000000	180490375	9180.022116	5124	347845	0.918002	3929	348955	0.918002	9975160	0.000000
52819253	3374530485.000000	175415606	9502.664490	5320	337502	0.950266	4052	338417	0.950266	9970116	0.000000
53566648	3316704901.000000	172400580	9698.354536	5408	330909	0.969835	4164	332971	0.969835	9965181	0.000000
54023781	3282605405.000000	170616637	9817.045065	5458	327484	0.981705	4266	328566	0.981705	9960298	0.000000
54311755	3262344685.000000	169563949	9889.033609	5559	326072	0.988903	4199	327309	0.988903	9955352	0.000000
54469534	3250267766.000000	168931739	9932.696323	5448	325206	0.993270	4176	326770	0.993270	9950308	0.000000
54563774	3242850040.000000	168523397	9959.178767	5499	325215	0.995918	4253	325659	0.995918	9945289	0.000000
54637406	3238448486.000000	168313933	9975.240980	5512	324250	0.997524	4210	324864	0.997524	9940276	0.000000
54663882	3235854697.000000	168198764	9984.983083	5522	323936	0.998498	4221	325344	0.998498	9935504	0.000000
54694824	3234201733.000000	168098515	9990.891893	5576	322800	0.999089	4306	324007	0.999089	9930537	0.000000
54703251	3233170656.000000	168039152	9994.475723	5674	323760	0.999448	4295	324996	0.999448	9925490	0.000000
54712433	3232600102.000000	167996523	9996.649399	5557	323465	0.999665	4325	323412	0.999665	9920482	0.000000
54715702	3232244156.000000	167990285	9997.967783	5499	323226	0.999797	4273	324261	0.999797	9915595	0.000000
54714868	3232035162.000000	167979593	9998.767413	5497	323918	0.999877	4296	324879	0.999877	9910685	0.000000
54720931	3231881191.000000	167978705	9999.252408	5614	323265	0.999925	4165	324481	0.999925	9905665	0.000000
54727930	3231794928.000000	167975851	9999.546568	5534	324417	0.999955	4296	324456	0.999955	9900727	0.000000
54720999	3231719726.000000	167964866	9999.724983	5557	322981	0.999972	4216	324395	0.999972	9895761	0.000000
54721458	3231709344.000000	167958821	9999.833196	5469	322821	0.999983	4264	323859	0.999983	9890722	0.000000
54730106	3231630079.000000	167963826	9999.898829	5568	323092	0.999990	4281	324253	0.999990	9885832	0.000000
54728234	3231722818.000000	167975459	9999.938638	5588	322983	0.999994	4282	324984	0.999994	9880874	0.000000
54725298	3231753955.000000	167971349	9999.962782	5567	323565	0.999996	4373	323344	0.999996	9875884	0.000000
54720340	3231667954.000000	167981026	9999.977427	5459	322503	0.999998	4311	324379	0.999998	9871077	0.000000
54724119	3231715259.000000	167969166	9999.986309	5529	323038	0.999999	4269	323852	0.999999	9866105	0.000000
54723326	3231648422.000000	167950449	9999.991696	5584	322900	0.999999	4266	324106	0.999999	9861004	0.000000
54727381	3231654715.000000	167988368	9999.994963	5444	322953	0.999999	4225	324194	0.999999	9856085	0.000000
54725087	3231740924.000000	167953662	9999.996945	5541	323142	1.000000	4271	323795	1.000000	9851198	0.000000
54734769	3231654347.000000	167979778	9999.998147	5473	323793	1.000000	4266	323397	1.000000	9846374	0.000000
54711468	3231705684.000000	167967614	9999.998876	5647	323303	1.000000	4164	324230	1.000000	9841499	0.000000
54729316	3231690939.000000	167973614	9999.999318	5520	322710	1.000000	4263	324134	1.000000	9836656	0.000000
54726010	3231712803.000000	167983426	9999.999587	5434	323549	1.000000	4269	324630	1.000000	9831799	0.000000
54725422	3231725173.000000	167958563	9999.999749	5531	323150	1.000000	4200	324420	1.000000	9826874	0.000000
54722660	3231587985.000000	167983814	9999.999848	5530	323459	1.000000	4231	324977	1.000000	9822055	0.000000
54725926	3231677443.000000	167981993	9999.999908	5415	323627	1.000000	4224	325313	1.000000	9817105	0.000000
54733343	3231646740.000000	167958974	9999.999944	5506	324723	1.000000	4256	324059	1.000000	9812186	0.000000
54722516	3231668610.000000	167944161	9999.999966	5444	323370	1.000000	4266	324359	1.000000	9807182	0.000000
54731531	3231612589.000000	167964922	9999.999979	5653	323218	1.000000	4230	324672	1.000000	9802323	-1.#IND00
54723794	3231678677.000000	167966060	9999.999988	5512	322700	1.000000	4185	323677	1.000000	9797340	0.012800
54727020	3231690814.000000	167961875	9999.999992	5564	323408	1.000000	4223	324506	1.000000	9792401	-0.003457
54720975	3231749805.000000	167977345	9999.999995	5542	321666	1.000000	4268	324738	1.000000	9787629	-0.000410
54723207	3231730166.000000	167960084	9999.999997	5442	323543	1.000000	4307	324260	1.000000	9782621	0.012250
54724076	3231699558.000000	167958041	9999.999998	5449	323377	1.000000	4292	324261	1.000000	9777751	0.009226
54709360	3231646114.000000	167972056	9999.999999	5531	324326	1.000000	4210	324649	1.000000	9772861	0.008509
54720534	3231660814.000000	167962287	9999.999999	5496	322604	1.000000	4289	324680	1.000000	9768051	0.011587
54722367	3231653734.000000	167964605	10000.000000	5624	322855	1.000000	4235	324623	1.000000	9763204	0.006183
54729636	3231565776.000000	167974255	10000.000000	5531	323314	1.000000	4251	324408	1.000000	9758249	0.007465
54723518	3231653805.000000	167964156	10000.000000	5489	322482	1.000000	4195	324699	1.000000	9753299	0.007499
54730984	3231692365.000000	167973333	10000.000000	5605	322823	1.000000	4253	324887	1.000000	9748421	0.007698
54721570	3231768735.000000	167950069	10000.000000	5451	323332	1.000000	4243	323904	1.000000	9743627	0.006656
54725217	3231662938.000000	167963393	10000.000000	5594	323208	1.000000	4276	323481	1.000000	9738735	0.005207
54721923	3231668653.000000	167983390	10000.000000	5532	323026	1.000000	4237	324527	1.000000	9733869	0.005972
54720239	3231691416.000000	167961131	10000.000000	5623	323465	1.000000	4246	323676	1.000000	9729049	0.003513
54725394	3231661178.000000	167965299	10000.000000	5528	322712	1.000000	4237	324737	1.000000	9724016	0.002485
54730594	3231733594.000000	167952455	10000.000000	5554	322682	1.000000	4222	324517	1.000000	9719178	0.001850
54727877	3231767750.000000	167952605	10000.000000	5519	322407	1.000000	4356	323909	1.000000	9714425	0.001475
54728095	3231720216.000000	167970113	10000.000000	5587	322812	1.000000	4286	324845	1.000000	9709530	0.000881
54732055	3231737510.000000	167973041	10000.000000	5483	323593	1.000000	4154	323647	1.000000	9704702	0.001880
54726832	3231744494.000000	167964492	10000.000000	5525	322853	1.000000	4206	323591	1.000000	9699898	0.001571
54713440	3231730582.000000	167976899	10000.000000	5574	322857	1.000000	4186	324692	1.000000	9694971	0.001228
54730243	3231698159.000000	167953754	10000.000000	5511	322892	1.000000	4189	324139	1.000000	9690118	0.001630
54730538	3231713482.000000	167983618	10000.000000	5547	323289	1.000000	4279	323860	1.000000	9685281	0.001431
54726741	3231721569.000000	167978505	10000.000000	5501	323662	1.000000	4309	324043	1.000000	9680437	0.001964
54727128	3231718847.000000	167952477	10000.000000	5529	322878	1.000000	4243	324589	1.000000	9675624	0.000918
54719880	3231698918.000000	167979082	10000.000000	5574	322597	1.000000	4310	324023	1.000000	9670778	0.000688
54724578	3231640984.000000	167972959	10000.000000	5513	323122	1.000000	4242	324032	1.000000	9665961	0.000780
54720320	3231669172.000000	167986164	10000.000000	5642	322813	1.000000	4211	324374	1.000000	9661141	0.000417
54731179	3231704956.000000	167967633	10000.000000	5448	322998	1.000000	4177	324046	1.000000	9656302	0.002398
54733815	3231723997.000000	167973421	10000.000000	5569	322393	1.000000	4213	323762	1.000000	9651365	0.001547
54721960	3231717160.000000	167982535	10000.000000	5483	323613	1.000000	4182	323628	1.000000	9646631	0.001415
54731254	3231687135.000000	167972461	10000.000000	5537	322685	1.000000	4258	323419	1.000000	9641801	0.001698
54737572	3231611594.000000	167977041	10000.000000	5571	323529	1.000000	4235	324679	1.000000	9637076	0.001162
54735578	3231720631.000000	167969132	10000.000000	5570	323138	1.000000	4370	324839	1.000000	9632070	0.001030
54729097	3231611254.000000	167958506	10000.000000	5457	322644	1.000000	4199	324567	1.000000	9627363	0.000561
54734001	3231680429.000000	167980546	10000.000000	5489	323270	1.000000	4256	324475	1.000000	9622470	0.000963
54740821	3231676949.000000	167968043	10000.000000	5490	322952	1.000000	4207	323957	1.000000	9617686	0.001097
54718729	3231695523.000000	167952287	10000.000000	5523	322888	1.000000	4308	323915	1.000000	9612927	0.001491
54737083	3231699092.000000	167963854	10000.000000	5571	322925	1.000000	4264	323571	1.000000	9608137	0.001571
54722077	3231640646.000000	167981524	10000.000000	5595	323419	1.000000	4238	325442	1.000000	9603305	0.001461
54731116	3231663027.000000	167960078	10000.000000	5637	321923	1.000000	4280	323957	1.000000	9598371	0.001122
54727828	3231658244.000000	167971334	10000.000000	5543	323063	1.000000	4302	323182	1.000000	9593651	0.001352
54723720	3231675009.000000	167954330	10000.000000	5506	323833	1.000000	4249	324178	1.000000	9588892	0.001546
54719403	3231714926.000000	167986255	10000.000000	5481	323530	1.000000	4229	324275	1.000000	9584150	0.001594
54719799	3231721590.000000	167971527	10000.000000	5611	322650	1.000000	4261	324164	1.000000	9579208	0.002384
54724130	3231651508.000000	167968749	10000.000000	5537	324073	1.000000	4189	324238	1.000000	9574545	0.002346
54726360	3231773708.000000	167962320	10000.000000	5502	323964	1.000000	4279	324862	1.000000	9569791	0.001043
54717383	3231683591.000000	167954871	10000.000000	5530	324153	1.000000	4225	325000	1.000000	9564935	0.001133
54721731	3231707086.000000	167955509	10000.000000	5589	323911	1.000000	4187	324267	1.000000	9560333	0.001155
54720386	3231688128.000000	167968601	10000.000000	5534	322607	1.000000	4286	324573	1.000000	9555603	0.001360
54725828	3231734992.000000	167965258	10000.000000	5554	324035	1.000000	4280	324357	1.000000	9550757	0.001289
54722557	3231721223.000000	167977469	10000.000000	5518	322876	1.000000	4258	324694	1.000000	9545905	0.001177
54722442	3231628258.000000	167958008	10000.000000	5623	323403	1.000000	4311	324607	1.000000	9541184	0.001140
54734206	3231677645.000000	167980893	10000.000000	5561	324071	1.000000	4269	324895	1.000000	9536405	0.001124
54714229	3231743411.000000	167954400	10000.000000	5591	323368	1.000000	4252	324052	1.000000	9531667	0.001067
54724616	3231835937.000000	167969254	10000.000000	5539	323571	1.000000	4199	324212	1.000000	9526904	0.000646
54725403	3231732189.000000	167956464	10000.000000	5496	322700	1.000000	4208	324947	1.000000	9521987	-0.000174
54727418	3231697388.000000	167942555	10000.000000	5442	323009	1.000000	4216	324178	1.000000	9517235	-0.000111
npatches	nstrain	runtime	dt	init_x	init_y	init_y_blood	init_z	init_S	beta0	beta1	beta2	beta3	mean_beta	B	d	delta	delta_blood	b[0]	mut	m	CTL	c	g	epsilon	k	het	lambda	rho	omega	x_max	patch.dyna	DELTA	A	VA
10000	1	100.000000	0.000100	21900	9499	5000000	0.001000	10000000	8.735136	9.653839	13.530770	8.742037	13	8000000000.000000	0.010000	1.000000	1.000000	800000	0.000050	0.048000	0	0.500000	0.000000	25.000000	2.000000	0.500000	0.000000	0.000000	0.000000	31987	0	10.000000	7.000000	1.000000
sus	inf	inf_blood	z	x[0]	y[0][0]	z[0]	x[1]	y[1][0]	z[1]	S[0]	synchrony
219000000	94990000.000000	5000000	10.000000	21900	9499	0.001000	21900	9499	0.001000	10000000	0.000000
64668476	2648845904.000000	137516255	3940.834452	8246	262875	0.394083	7599	264520	0.394083	9994993	0.000000
58963824	2958827761.000000	153802043	6324.976263	7596	294779	0.632498	6927	295723	0.632498	9990059	0.000000
65776907	2576904188.000000	133964305	7771.013291	8368	255143	0.777101	7762	256396	0.777101	9985052	0.000000
71694085	2305308029.000000	119852945	8648.068121	9084	229510	0.864807	8386	229449	0.864807	9980097	0.000000
75477931	2155338626.000000	112035369	9180.022116	9563	213553	0.918002	8878	214158	0.918002	9974866	0.000000
77732104	2072477144.000000	107725262	9502.664490	9893	205105	0.950266	9144	205611	0.950266	9969987	0.000000
79074409	2025168291.000000	105265412	9698.354536	10148	200339	0.969835	9363	201127	0.969835	9965030	0.000000
79885986	1997629393.000000	103828987	9817.045065	10188	197268	0.981705	9280	199053	0.981705	9960030	0.000000
80375876	1981254852.000000	102960719	9889.033609	10169	196055	0.988903	9528	196346	0.988903	9954937	0.000000
80667566	1971395715.000000	102464009	9932.696323	10106	195503	0.993270	9571	195782	0.993270	9949947	0.000000
80829306	1965647820.000000	102177921	9959.178767	10347	194559	0.995918	9470	196035	0.995918	9945055	0.000000
80958778	1961993288.000000	101963313	9975.240980	10224	193704	0.997524	9549	195006	0.997524	9939994	0.000000
81022345	1959789454.000000	101858872	9984.983083	10163	193611	0.998498	9561	195075	0.998498	9935087	0.000000
81057667	1958532271.000000	101788573	9990.891893	10276	193689	0.999089	9467	195133	0.999089	9930153	0.000000
81082369	1957717376.000000	101751233	9994.475723	10368	193880	0.999448	9581	194393	0.999448	9925273	0.000000
81099026	1957325542.000000	101734362	9996.649399	10285	192845	0.999665	9557	194387	0.999665	9920298	0.000000
81123904	1956884595.000000	101708051	9997.967783	10462	192375	0.999797	9541	195335	0.999797	9915281	0.000000
81106988	1956761613.000000	101712257	9998.767413	10400	193487	0.999877	9396	194323	0.999877	9910325	0.000000
81124094	1956654895.000000	101692510	9999.252408	10224	193540	0.999925	9621	195035	0.999925	9905483	0.000000
81127061	1956608806.000000	101672942	9999.546568	10223	194308	0.999955	9531	194186	0.999955	9900404	0.000000
81120951	1956597409.000000	101698085	9999.724983	10387	192852	0.999972	9506	194437	0.999972	9895350	0.000000
81132864	1956520736.000000	101699687	9999.833196	10307	193806	0.999983	9505	194001	0.999983	9890426	0.000000
81116930	1956514484.000000	101667108	9999.898829	10157	194579	0.999990	9614	194037	0.999990	9885486	0.000000
81129713	1956533289.000000	101698934	9999.938638	10174	194207	0.999994	9627	193808	0.999994	9880525	0.000000
81123382	1956511519.000000	101712293	9999.962782	10374	193275	0.999996	9598	193809	0.999996	9875716	0.000000
81118569	1956451742.000000	101704718	9999.977427	10229	194039	0.999998	9580	194427	0.999998	9870743	0.000000
81120915	1956542634.000000	101693036	9999.986309	10271	193325	0.999999	9574	195048	0.999999	9865854	0.000000
81130799	1956479758.000000	101692027	9999.991696	10298	193409	0.999999	9460	194295	0.999999	9860907	0.000000
81130746	1956483496.000000	101683414	9999.994963	10271	194139	0.999999	9562	193962	0.999999	9855917	0.000000
81122376	1956502932.000000	101688865	9999.996945	10380	193178	1.000000	9671	192930	1.000000	9850919	0.000000
81125199	1956475881.000000	101689379	9999.998147	10330	194124	1.000000	9451	195453	1.000000	9846022	0.000000
81123753	1956450338.000000	101689059	9999.998876	10205	192831	1.000000	9572	194665	1.000000	9841213	0.000000
81120338	1956508245.000000	101679384	9999.999318	10248	193704	1.000000	9565	194630	1.000000	9836200	0.000000
81127327	1956435619.000000	101692600	9999.999587	10163	194137	1.000000	9519	193789	1.000000	9831352	0.000000
81119903	1956457709.000000	101690099	9999.999749	10219	193381	1.000000	9550	194114	1.000000	9826385	0.000000
81128700	1956498573.000000	101686786	9999.999848	10098	194872	1.000000	9510	194059	1.000000	9821524	0.000000
81123286	1956505762.000000	101682210	9999.999908	10171	193606	1.000000	9611	195251	1.000000	9816699	0.000000
81113044	1956449343.000000	101694100	9999.999944	10344	193995	1.000000	9639	194161	1.000000	9811648	0.000000
81138664	1956444219.000000	101666403	9999.999966	10137	193643	1.000000	9507	194740	1.000000	9806797	0.000000
81124581	1956524530.000000	101663916	9999.999979	10174	194274	1.000000	9608	194660	1.000000	9801850	-1.#IND00
81125550	1956495886.000000	101690259	9999.999988	10175	193498	1.000000	9515	194017	1.000000	9796996	-0.000000
81126317	1956527134.000000	101669414	9999.999992	10261	193583	1.000000	9481	194134	1.000000	9792106	0.000677
81117912	1956502263.000000	101689088	9999.999995	10120	194025	1.000000	9530	193781	1.000000	9787261	-0.003493
81117575	1956507690.000000	101688303	9999.999997	10228	194356	1.000000	9505	194116	1.000000	9782407	-0.001653
81121315	1956489526.000000	101698549	9999.999998	10137	194419	1.000000	9674	194560	1.000000	9777507	-0.001378
81122177	1956424790.000000	101700733	9999.999999	10351	193407	1.000000	9469	195342	1.000000	9772707	-0.001547
81112284	1956473017.000000	101694582	9999.999999	10287	194476	1.000000	9594	193814	1.000000	9767872	0.002682
81126015	1956476200.000000	101692650	10000.000000	10295	192697	1.000000	9562	194519	1.000000	9763029	0.002590
81114127	1956564536.000000	101682278	10000.000000	10106	194653	1.000000	9529	193871	1.000000	9758177	-0.000998
81128890	1956547512.000000	101674033	10000.000000	10391	193358	1.000000	9424	195092	1.000000	9753281	0.000493
81122056	1956549614.000000	101693540	10000.000000	10302	193750	1.000000	9565	194392	1.000000	9748349	0.001093
81113414	1956475598.000000	101693000	10000.000000	10272	193262	1.000000	9445	194853	1.000000	9743453	0.003434
81120055	1956438315.000000	101680023	10000.000000	10228	194479	1.000000	9450	194796	1.000000	9738602	0.002750
81124384	1956457018.000000	101699820	10000.000000	10205	194129	1.000000	9549	194191	1.000000	9733751	0.002556
81119505	1956416879.000000	101691903	10000.000000	10225	193540	1.000000	9530	193831	1.000000	9728851	0.002611
81118778	1956525658.000000	101691777	10000.000000	10232	194053	1.000000	9564	194534	1.000000	9723937	0.004414
81121840	1956461005.000000	101694441	10000.000000	10249	193589	1.000000	9511	194934	1.000000	9719059	0.002672
81115524	1956482388.000000	101691119	10000.000000	10231	193509	1.000000	9465	195290	1.000000	9714120	0.004693
81127483	1956522892.000000	101689897	10000.000000	10305	193911	1.000000	9617	194079	1.000000	9709428	0.004433
81126016	1956422794.000000	101689446	10000.000000	10294	194047	1.000000	9632	195041	1.000000	9704516	0.003902
81115706	1956469116.000000	101670996	10000.000000	10327	193500	1.000000	9536	194084	1.000000	9699664	0.003318
81129043	1956462812.000000	101675754	10000.000000	10212	193510	1.000000	9620	194217	1.000000	9694800	0.003808
81115822	1956505796.000000	101691543	10000.000000	10303	193373	1.000000	9604	194090	1.000000	9689930	0.002606
81124385	1956523226.000000	101695020	10000.000000	10348	194090	1.000000	9552	193807	1.000000	9685110	0.002655
81104761	1956487939.000000	101683143	10000.000000	10090	194421	1.000000	9582	194602	1.000000	9680232	0.001747
81123011	1956470334.000000	101674560	10000.000000	10347	193392	1.000000	9593	194125	1.000000	9675337	0.000865
81135196	1956489885.000000	101682983	10000.000000	10306	194234	1.000000	9498	194579	1.000000	9670389	0.000750
81116147	1956526700.000000	101698885	10000.000000	10240	193993	1.000000	9620	193563	1.000000	9665600	0.002499
81131102	1956557757.000000	101697794	10000.000000	10379	193602	1.000000	9624	194193	1.000000	9660761	0.002107
81117241	1956497241.000000	101676998	10000.000000	10370	193275	1.000000	9576	194242	1.000000	9655965	0.001804
81117831	1956511571.000000	101685784	10000.000000	10421	193811	1.000000	9612	194042	1.000000	9651120	0.001842
81131276	1956503993.000000	101687223	10000.000000	10252	193496	1.000000	9449	194378	1.000000	9646209	0.001792
81124574	1956522757.000000	101690144	10000.000000	10269	193265	1.000000	9552	194656	1.000000	9641348	0.002624
81120763	1956476755.000000	101686920	10000.000000	10265	193331	1.000000	9623	193942	1.000000	9636571	0.002114
81118076	1956562068.000000	101700456	10000.000000	10277	193410	1.000000	9608	194606	1.000000	9631665	0.001694
81112514	1956507469.000000	101698956	10000.000000	10183	193106	1.000000	9435	194296	1.000000	9626961	0.001712
81121632	1956507186.000000	101682690	10000.000000	10294	193655	1.000000	9544	194630	1.000000	9622189	0.001834
81124890	1956459877.000000	101689082	10000.000000	10397	193719	1.000000	9633	193555	1.000000	9617322	0.000655
81110445	1956525219.000000	101672611	10000.000000	10251	193279	1.000000	9532	194311	1.000000	9612464	0.000405
81118275	1956538366.000000	101680149	10000.000000	10267	194397	1.000000	9430	194804	1.000000	9607646	0.000693
81116870	1956473653.000000	101696597	10000.000000	10326	194139	1.000000	9619	193964	1.000000	9602848	0.000679
81123832	1956387210.000000	101712153	10000.000000	10226	193704	1.000000	9641	193976	1.000000	9598143	0.000678
81122753	1956484998.000000	101703288	10000.000000	10368	192901	1.000000	9543	194694	1.000000	9593351	0.000455
81131213	1956459178.000000	101690363	10000.000000	10258	193485	1.000000	9580	193694	1.000000	9588495	0.000323
81118750	1956397267.000000	101683371	10000.000000	10122	194264	1.000000	9559	194741	1.000000	9583613	-0.000666
81119098	1956505089.000000	101691386	10000.000000	10376	194318	1.000000	9624	193543	1.000000	9578853	-0.000664
81124188	1956529115.000000	101700349	10000.000000	10321	193471	1.000000	9559	194930	1.000000	9573973	-0.000726
81123053	1956466355.000000	101687095	10000.000000	10247	194244	1.000000	9594	194037	1.000000	9569157	-0.000667
81123697	1956496732.000000	101708648	10000.000000	10347	193743	1.000000	9632	194177	1.000000	9564361	-0.000998
81111999	1956474563.000000	101690379	10000.000000	10393	194272	1.000000	9517	194602	1.000000	9559555	-0.001306
81123035	1956482702.000000	101700182	10000.000000	10236	193625	1.000000	9497	194183	1.000000	9554784	-0.001232
81123523	1956541909.000000	101683253	10000.000000	10099	195366	1.000000	9484	194298	1.000000	9550016	-0.001847
81124031	1956489161.000000	101695136	10000.000000	10232	193878	1.000000	9470	195170	1.000000	9545269	-0.001748
81111538	1956496378.000000	101693488	10000.000000	10188	193592	1.000000	9614	194953	1.000000	9540496	-0.002258
81121736	1956516020.000000	101678373	10000.000000	10313	193550	1.000000	9593	193488	1.000000	9535685	-0.002290
81121814	1956579498.000000	101690712	10000.000000	10244	193811	1.000000	9498	193862	1.000000	9531004	-0.002267
81124978	1956505040.000000	101682907	10000.000000	10361	193384	1.000000	9468	194706	1.000000	9526233	-0.002218
81131503	1956471940.000000	101702338	10000.000000	10123	194393	1.000000	9543	194142	1.000000	9521398	-0.002165
81129682	1956549305.000000	101692026	10000.000000	10314	193924	1.000000	9612	194999	1.000000	9516604	-0.002021
npatches	nstrain	runtime	dt	init_x	init_y	init_y_blood	init_z	init_S	beta0	beta1	beta2	beta3	mean_beta	B	d	delta	delta_blood	b[0]	mut	m	CTL	c	g	epsilon	k	het	lambda	rho	omega	x_max	patch.dyna	DELTA	A	VA
10000	1	100.000000	0.000100	21900	9499	5000000	0.001000	10000000	12.375600	18.395415	11.033789	9.138115	13	8000000000.000000	0.010000	1.000000	1.000000	800000	0.000050	0.048000	0	0.500000	0.000000	25.000000	3.000000	0.500000	0.000000	0.000000	0.000000	31987	0	10.000000	7.000000	1.000000
sus	inf	inf_blood	z	x[0]	y[0][0]	z[0]	x[1]	y[1][0]	z[1]	S[0]	synchrony
219000000	94990000.000000	5000000	10.000000	21900	9499	0.001000	21900	9499	0.001000	10000000	0.000000
69347018	2386466728.000000	123940853	3940.834452	6846	238764	0.394083	4912	240398	0.394083	9995036	0.000000
71372613	2285851447.000000	118879143	6324.976263	7017	228935	0.632498	5094	231015	0.632498	9989850	0.000000
83701262	1845335952.000000	95941446	7771.013291	8307	184948	0.777101	5975	186951	0.777101	9984787	0.000000
92458621	1606055164.000000	83493834	8648.068121	9152	160617	0.864807	6769	162336	0.864807	9979802	0.000000
97681297	1483346335.000000	77108537	9180.022116	9590	148614	0.918002	6967	151026	0.918002	9974817	0.000000
100796255	1416599815.000000	73632091	9502.664490	9966	142036	0.950266	7393	143627	0.950266	9969743	0.000000
102665158	1378565736.000000	71650837	9698.354536	10209	138117	0.969835	7529	139784	0.969835	9964788	0.000000
103773831	1356345381.000000	70492291	9817.045065	10203	135574	0.981705	7648	137580	0.981705	9959764	0.000000
104472471	1343105480.000000	69799479	9889.033609	10429	134278	0.988903	7740	136606	0.988903	9954897	0.000000
104866516	1335217329.000000	69411051	9932.696323	10495	132834	0.993270	7907	136571	0.993270	9949852	0.000000
105121586	1330471624.000000	69147938	9959.178767	10293	133600	0.995918	7877	134683	0.995918	9944931	0.000000
105256340	1327577133.000000	68990817	9975.240980	10409	132832	0.997524	7796	135361	0.997524	9939978	0.000000
105360586	1325880847.000000	68914079	9984.983083	10503	132682	0.998498	7653	135346	0.998498	9935121	0.000000
105408333	1324832944.000000	68846234	9990.891893	10435	132997	0.999089	7883	134967	0.999089	9930225	0.000000
105448268	1324155692.000000	68821792	9994.475723	10359	132926	0.999448	7821	134755	0.999448	9925238	0.000000
105467645	1323785926.000000	68793233	9996.649399	10557	132162	0.999665	7831	135442	0.999665	9920205	0.000000
105479598	1323577402.000000	68782760	9997.967783	10484	131945	0.999797	7799	134619	0.999797	9915167	0.000000
105484194	1323369548.000000	68784274	9998.767413	10510	132065	0.999877	7742	134804	0.999877	9910244	0.000000
105476453	1323324528.000000	68777552	9999.252408	10557	132237	0.999925	8022	134038	0.999925	9905352	0.000000
105488527	1323239724.000000	68764875	9999.546568	10732	132284	0.999955	7934	134796	0.999955	9900558	0.000000
105493094	1323262257.000000	68766184	9999.724983	10494	132293	0.999972	7744	134847	0.999972	9895644	0.000000
105496921	1323200393.000000	68756413	9999.833196	10506	132655	0.999983	7768	134273	0.999983	9890748	0.000000
105499901	1323234903.000000	68770605	9999.898829	10613	131789	0.999990	7799	134973	0.999990	9885718	0.000000
105497925	1323184036.000000	68765480	9999.938638	10542	132320	0.999994	7799	134840	0.999994	9880705	0.000000
105509970	1323202046.000000	68764697	9999.962782	10387	132467	0.999996	7805	134816	0.999996	9875734	0.000000
105506914	1323173359.000000	68784793	9999.977427	10484	132451	0.999998	7878	134698	0.999998	9870744	0.000000
105502879	1323229275.000000	68780623	9999.986309	10524	132313	0.999999	7792	134989	0.999999	9865783	0.000000
105493713	1323250186.000000	68746318	9999.991696	10453	132605	0.999999	7788	134757	0.999999	9860868	0.000000
105496688	1323142590.000000	68781449	9999.994963	10551	131914	0.999999	7785	134947	0.999999	9856007	0.000000
105491288	1323233602.000000	68774933	9999.996945	10490	132329	1.000000	7830	134435	1.000000	9850978	0.000000
105501632	1323168492.000000	68779165	9999.998147	10452	131913	1.000000	7893	134782	1.000000	9845928	0.000000
105486656	1323193300.000000	68776092	9999.998876	10479	132406	1.000000	7776	134644	1.000000	9841034	0.000000
105511225	1323150142.000000	68766130	9999.999318	10579	132063	1.000000	7907	134470	1.000000	9836165	0.000000
105509012	1323203270.000000	68781049	9999.999587	10586	132350	1.000000	7814	134778	1.000000	9831340	0.000000
105491759	1323205364.000000	68779633	9999.999749	10540	132252	1.000000	7822	134145	1.000000	9826432	0.000000
105515080	1323166070.000000	68774683	9999.999848	10569	132586	1.000000	7885	134489	1.000000	9821519	0.000000
105494427	1323139851.000000	68784063	9999.999908	10565	132284	1.000000	7900	135042	1.000000	9816618	0.000000
105489751	1323171520.000000	68770020	9999.999944	10629	132606	1.000000	7869	135048	1.000000	9811734	0.000000
105495212	1323200089.000000	68770971	9999.999966	10568	132368	1.000000	7766	134147	1.000000	9806869	0.000000
105492296	1323184074.000000	68781483	9999.999979	10322	132492	1.000000	7689	135232	1.000000	9801835	-1.#IND00
105494075	1323183480.000000	68769666	9999.999988	10456	132468	1.000000	7808	134770	1.000000	9796863	0.009600
105508084	1323134170.000000	68773357	9999.999992	10474	132647	1.000000	7938	134484	1.000000	9792025	0.027494
105500555	1323184635.000000	68775392	9999.999995	10432	132397	1.000000	7889	134449	1.000000	9787078	0.016994
105489041	1323217520.000000	68765377	9999.999997	10427	132667	1.000000	7768	134401	1.000000	9782277	0.011441
105492941	1323226093.000000	68772896	9999.999998	10578	132253	1.000000	7747	134501	1.000000	9777354	0.002737
105492343	1323147168.000000	68767459	9999.999999	10522	132184	1.000000	7681	135139	1.000000	9772384	0.002889
105501561	1323199965.000000	68784685	9999.999999	10500	132744	1.000000	7798	134693	1.000000	9767513	0.007636
105489534	1323201178.000000	68774179	10000.000000	10553	132431	1.000000	7759	134791	1.000000	9762697	0.009191
105489318	1323173998.000000	68772356	10000.000000	10483	132447	1.000000	7834	134601	1.000000	9757884	0.005854
105508357	1323142095.000000	68770550	10000.000000	10444	132605	1.000000	7771	134950	1.000000	9753099	0.005593
105506200	1323194542.000000	68776196	10000.000000	10465	132377	1.000000	7739	135161	1.000000	9748234	0.006439
105489628	1323170431.000000	68783481	10000.000000	10464	132116	1.000000	7858	134242	1.000000	9743388	0.005209
105497484	1323179688.000000	68761285	10000.000000	10443	132744	1.000000	7825	134831	1.000000	9738526	0.004052
105502716	1323144159.000000	68777251	10000.000000	10464	132138	1.000000	7833	134577	1.000000	9733733	-0.000411
105501427	1323160614.000000	68777341	10000.000000	10618	132065	1.000000	7846	134525	1.000000	9728806	-0.000039
105504012	1323149130.000000	68775425	10000.000000	10502	132021	1.000000	7818	135117	1.000000	9723883	0.003518
105496433	1323131710.000000	68773731	10000.000000	10402	132324	1.000000	7810	135185	1.000000	9719003	0.003202
105491756	1323199757.000000	68774516	10000.000000	10590	132229	1.000000	7764	134736	1.000000	9714048	0.002433
105493047	1323162416.000000	68770264	10000.000000	10499	132929	1.000000	7816	134532	1.000000	9709188	0.004187
105501003	1323210411.000000	68787632	10000.000000	10394	132912	1.000000	7756	135069	1.000000	9704363	0.001939
105502012	1323157063.000000	68778049	10000.000000	10449	132192	1.000000	7829	134434	1.000000	9699443	0.001103
105506601	1323181491.000000	68782629	10000.000000	10372	132670	1.000000	7764	134387	1.000000	9694627	0.001311
105484134	1323228459.000000	68786115	10000.000000	10587	132707	1.000000	7758	135150	1.000000	9689780	0.000813
105488255	1323147166.000000	68774502	10000.000000	10510	132471	1.000000	7762	134838	1.000000	9685036	0.000506
105490298	1323197323.000000	68772135	10000.000000	10499	131692	1.000000	7752	135168	1.000000	9680126	0.000523
105494794	1323220124.000000	68771587	10000.000000	10562	132219	1.000000	7722	134506	1.000000	9675249	0.000198
105492056	1323210310.000000	68770248	10000.000000	10446	131786	1.000000	7743	134575	1.000000	9670380	0.000182
105484156	1323185211.000000	68781709	10000.000000	10579	132056	1.000000	7838	135061	1.000000	9665443	-0.000946
105508053	1323118753.000000	68773067	10000.000000	10569	132283	1.000000	7723	134516	1.000000	9660658	0.000719
105506350	1323180639.000000	68767586	10000.000000	10416	132433	1.000000	7820	135107	1.000000	9655932	0.000650
105503754	1323209405.000000	68766645	10000.000000	10684	131825	1.000000	7848	134407	1.000000	9651032	0.000750
105500926	1323174157.000000	68780775	10000.000000	10329	132760	1.000000	7845	134472	1.000000	9646251	0.000722
105498067	1323149201.000000	68777607	10000.000000	10544	132491	1.000000	7783	134973	1.000000	9641382	0.000383
105509075	1323163243.000000	68778923	10000.000000	10511	132434	1.000000	7873	134165	1.000000	9636513	0.001205
105506318	1323224373.000000	68763266	10000.000000	10512	132778	1.000000	7766	134925	1.000000	9631737	0.001698
105498539	1323170149.000000	68768114	10000.000000	10512	131950	1.000000	7852	134915	1.000000	9626985	0.001521
105499309	1323208660.000000	68779622	10000.000000	10415	133017	1.000000	7794	134583	1.000000	9622070	0.001504
105487700	1323187324.000000	68778190	10000.000000	10431	132661	1.000000	7715	134763	1.000000	9617285	0.001295
105498630	1323224595.000000	68775956	10000.000000	10380	132429	1.000000	7776	135028	1.000000	9612545	0.001392
105510433	1323231170.000000	68780995	10000.000000	10417	132078	1.000000	7664	135149	1.000000	9607685	0.001313
105485787	1323137039.000000	68768833	10000.000000	10457	133640	1.000000	7805	134826	1.000000	9602947	0.001321
105498348	1323168004.000000	68784672	10000.000000	10543	132204	1.000000	7896	134266	1.000000	9598189	0.001721
105487784	1323233406.000000	68774834	10000.000000	10486	132574	1.000000	7813	134521	1.000000	9593337	0.001816
105502406	1323202558.000000	68776092	10000.000000	10405	132458	1.000000	7720	135244	1.000000	9588430	0.001858
105497270	1323201901.000000	68776831	10000.000000	10469	132450	1.000000	7883	134426	1.000000	9583692	0.000897
105499172	1323157690.000000	68791772	10000.000000	10395	132455	1.000000	7803	135077	1.000000	9578786	0.000868
105497410	1323158285.000000	68771321	10000.000000	10598	132274	1.000000	7857	134153	1.000000	9574068	0.000648
105490100	1323179268.000000	68763570	10000.000000	10418	132856	1.000000	7860	134625	1.000000	9569261	0.000754
105514186	1323165837.000000	68758047	10000.000000	10519	132518	1.000000	7901	135125	1.000000	9564451	0.001173
105506998	1323195544.000000	68783234	10000.000000	10520	132005	1.000000	7737	134879	1.000000	9559602	0.000880
105493416	1323189335.000000	68767149	10000.000000	10496	132403	1.000000	7874	134956	1.000000	9554852	0.000910
105497328	1323183720.000000	68777757	10000.000000	10539	132521	1.000000	7869	134953	1.000000	9550088	0.000844
105492820	1323242425.000000	68755888	10000.000000	10409	132679	1.000000	7947	134857	1.000000	9545356	0.001261
105489093	1323228639.000000	68771064	10000.000000	10453	132763	1.000000	7809	134868	1.000000	9540585	0.001204
105499127	1323178141.000000	68773855	10000.000000	10507	132684	1.000000	7833	134974	1.000000	9535847	0.001006
105503930	1323175001.000000	68771428	10000.000000	10506	132321	1.000000	7742	134983	1.000000	9531022	0.000958
105499638	1323188163.000000	68776747	10000.000000	10457	132051	1.000000	7778	134556	1.000000	9526176	0.001788
105502176	1323215559.000000	68771060	10000.000000	10562	131449	1.000000	7899	134090	1.000000	9521508	0.001649
105497946	1323221124.000000	68771644	10000.000000	10549	132474	1.000000	7714	134555	1.000000	9516746	0.001622
npatches	nstrain	runtime	dt	init_x	init_y	init_y_blood	init_z	init_S	beta0	beta1	beta2	beta3	mean_beta	B	d	delta	delta_blood	b[0]	mut	m	CTL	c	g	epsilon	k	het	lambda	rho	omega	x_max	patch.dyna	DELTA	A	VA
10000	1	100.000000	0.000100	21900	9499	5000000	0.001000	10000000	11.364385	11.110117	14.404917	7.290853	13	8000000000.000000	0.010000	1.000000	1.000000	800000	0.000050	0.048000	0	0.500000	0.000000	25.000000	4.000000	0.500000	0.000000	0.000000	0.000000	31987	0	10.000000	7.000000	1.000000
sus	inf	inf_blood	z	x[0]	y[0][0]	z[0]	x[1]	y[1][0]	z[1]	S[0]	synchrony
219000000	94990000.000000	5000000	10.000000	21900	9499	0.001000	21900	9499	0.001000	10000000	0.000000
75646538	2136534838.000000	111004736	3940.834452	7868	213569	0.394083	8000	213055	0.394083	9995021	0.000000
85579018	1796018184.000000	93409294	6324.976263	8866	179796	0.632498	9049	178882	0.632498	9990034	0.000000
103122330	1372552009.000000	71381109	7771.013291	10744	136829	0.777101	11101	136327	0.777101	9985061	0.000000
114421600	1169494269.000000	60796191	8648.068121	12035	116582	0.864807	12253	116076	0.864807	9980057	0.000000
121107080	1067553667.000000	55497824	9180.022116	12690	105630	0.918002	12812	106427	0.918002	9975067	0.000000
125085240	1012148875.000000	52602424	9502.664490	13210	100412	0.950266	13210	100880	0.950266	9969976	0.000000
127450507	980573435.000000	50960137	9698.354536	13270	97308	0.969835	13470	97349	0.969835	9965044	0.000000
128894106	962137045.000000	50011042	9817.045065	13516	95747	0.981705	13957	95575	0.981705	9960099	0.000000
129763085	951132341.000000	49440651	9889.033609	13732	94318	0.988903	13787	94513	0.988903	9955075	0.000000
130286502	944562888.000000	49093069	9932.696323	13900	93383	0.993270	13899	93246	0.993270	9950064	0.000000
130593200	940578094.000000	48898540	9959.178767	13859	93170	0.995918	13842	93514	0.995918	9945173	0.000000
130789377	938225292.000000	48771954	9975.240980	13630	93828	0.997524	13921	92833	0.997524	9940266	0.000000
130913883	936807182.000000	48692986	9984.983083	13804	93109	0.998498	14025	92519	0.998498	9935288	0.000000
130977266	935835766.000000	48638077	9990.891893	13713	93168	0.999089	13970	92887	0.999089	9930370	0.000000
131034943	935309892.000000	48617560	9994.475723	13861	92845	0.999448	13912	92468	0.999448	9925404	0.000000
131065134	935012212.000000	48608726	9996.649399	13725	93249	0.999665	13998	92975	0.999665	9920426	0.000000
131066853	934776849.000000	48580605	9997.967783	13773	92568	0.999797	13904	92747	0.999797	9915503	0.000000
131086588	934662124.000000	48578063	9998.767413	13872	92972	0.999877	13872	93011	0.999877	9910427	0.000000
131081046	934628356.000000	48568999	9999.252408	13777	93065	0.999925	13968	92650	0.999925	9905413	0.000000
131089302	934568496.000000	48571880	9999.546568	13661	93147	0.999955	13916	92876	0.999955	9900516	0.000000
131100461	934500314.000000	48580494	9999.724983	13702	92729	0.999972	14001	92455	0.999972	9895565	0.000000
131108209	934573670.000000	48572883	9999.833196	13772	92287	0.999983	13978	93217	0.999983	9890645	0.000000
131088080	934587614.000000	48576953	9999.898829	13741	93254	0.999990	14065	93303	0.999990	9885639	0.000000
131091455	934582854.000000	48569892	9999.938638	13665	93169	0.999994	13940	92305	0.999994	9880627	0.000000
131100965	934489496.000000	48574234	9999.962782	13677	93316	0.999996	13846	92559	0.999996	9875679	0.000000
131081707	934561363.000000	48586360	9999.977427	13895	93339	0.999998	14055	93061	0.999998	9870724	0.000000
131097120	934453671.000000	48588011	9999.986309	13853	92551	0.999999	13977	92996	0.999999	9865940	0.000000
131101546	934518735.000000	48562074	9999.991696	13784	93245	0.999999	14035	92963	0.999999	9860945	0.000000
131091646	934544607.000000	48576176	9999.994963	13709	93009	0.999999	13936	92354	0.999999	9855918	0.000000
131102182	934499945.000000	48552530	9999.996945	13773	92778	1.000000	13921	92722	1.000000	9851050	0.000000
131099964	934504794.000000	48560791	9999.998147	13819	93149	1.000000	13961	92272	1.000000	9846214	0.000000
131092088	934521389.000000	48583020	9999.998876	13935	93110	1.000000	13871	92597	1.000000	9841327	0.000000
131105478	934558421.000000	48573089	9999.999318	13825	93022	1.000000	13988	92497	1.000000	9836412	0.000000
131102797	934510172.000000	48572822	9999.999587	13622	93453	1.000000	13929	92928	1.000000	9831430	0.000000
131088125	934560970.000000	48578407	9999.999749	13842	93020	1.000000	13915	92632	1.000000	9826499	0.000000
131102393	934487207.000000	48576811	9999.999848	13782	93263	1.000000	13921	92805	1.000000	9821537	0.000000
131101930	934524549.000000	48575602	9999.999908	13881	92501	1.000000	13823	92804	1.000000	9816560	0.000000
131089976	934562587.000000	48576742	9999.999944	13901	92943	1.000000	13960	93138	1.000000	9811657	0.000000
131103235	934520311.000000	48564562	9999.999966	13753	92575	1.000000	13810	92638	1.000000	9806711	0.000000
131086581	934496413.000000	48577931	9999.999979	13779	92935	1.000000	13938	92841	1.000000	9801893	-1.#IND00
131088738	934536308.000000	48580837	9999.999988	13760	92788	1.000000	13954	92801	1.000000	9796961	0.001600
131105420	934565762.000000	48570563	9999.999992	13747	92312	1.000000	14128	92268	1.000000	9792109	-0.004386
131083873	934528021.000000	48591167	9999.999995	13876	93244	1.000000	14008	93158	1.000000	9787245	-0.003270
131085168	934531584.000000	48575470	9999.999997	13636	92842	1.000000	13969	92539	1.000000	9782304	0.000181
131105373	934530410.000000	48575251	9999.999998	13798	92423	1.000000	13891	93073	1.000000	9777388	-0.000756
131121075	934486108.000000	48575913	9999.999999	13878	92632	1.000000	14021	92432	1.000000	9772543	0.000432
131088646	934542099.000000	48570722	9999.999999	13591	92554	1.000000	14089	92587	1.000000	9767533	-0.000671
131083310	934584103.000000	48579315	10000.000000	13801	92497	1.000000	13903	93336	1.000000	9762633	-0.000869
131101274	934548375.000000	48580267	10000.000000	13725	93127	1.000000	13825	92365	1.000000	9757728	-0.002222
131085068	934610250.000000	48574970	10000.000000	13638	93035	1.000000	13897	92374	1.000000	9752851	-0.001525
131105620	934526646.000000	48565371	10000.000000	13798	92786	1.000000	14010	92351	1.000000	9748085	-0.002864
131076505	934562735.000000	48584652	10000.000000	13673	93164	1.000000	13825	92563	1.000000	9743058	-0.002395
131115943	934512786.000000	48569822	10000.000000	13743	92408	1.000000	14132	92352	1.000000	9738225	-0.001441
131092480	934533873.000000	48574420	10000.000000	13862	92451	1.000000	13986	92541	1.000000	9733298	-0.002128
131097359	934521992.000000	48578316	10000.000000	13790	92859	1.000000	14027	92880	1.000000	9728409	-0.007242
131111685	934478952.000000	48583189	10000.000000	13697	92766	1.000000	13933	93064	1.000000	9723693	-0.006399
131094009	934558829.000000	48566106	10000.000000	13692	93085	1.000000	13961	93033	1.000000	9718812	-0.004750
131088774	934543392.000000	48573616	10000.000000	13848	92099	1.000000	13825	93326	1.000000	9713994	-0.002239
131091947	934581438.000000	48576220	10000.000000	13773	92617	1.000000	13898	92217	1.000000	9709136	-0.002935
131094426	934578200.000000	48558486	10000.000000	13716	93087	1.000000	13989	93030	1.000000	9704356	-0.002455
131098570	934480254.000000	48578411	10000.000000	13801	92718	1.000000	14030	92044	1.000000	9699524	-0.003843
131092684	934547252.000000	48567558	10000.000000	13701	92597	1.000000	14149	92480	1.000000	9694611	-0.002259
131102672	934499328.000000	48576010	10000.000000	13824	92903	1.000000	14050	92501	1.000000	9689812	-0.001412
131096715	934560699.000000	48574279	10000.000000	13809	92682	1.000000	14126	92195	1.000000	9684989	0.000566
131094080	934529716.000000	48575344	10000.000000	13772	93077	1.000000	14008	92664	1.000000	9680303	0.000294
131103956	934579109.000000	48563116	10000.000000	13701	92478	1.000000	13964	93267	1.000000	9675555	0.000326
131109717	934576308.000000	48585131	10000.000000	13865	92689	1.000000	13851	93229	1.000000	9670611	0.000571
131092383	934548340.000000	48574881	10000.000000	13811	92815	1.000000	13954	92457	1.000000	9665895	0.000660
131083939	934532399.000000	48583135	10000.000000	13700	92854	1.000000	13923	92987	1.000000	9661062	0.000510
131097170	934575561.000000	48566373	10000.000000	13725	92939	1.000000	14011	92709	1.000000	9656345	0.000387
131121864	934520594.000000	48576949	10000.000000	13796	92778	1.000000	13900	92556	1.000000	9651502	0.000287
131108600	934530412.000000	48572263	10000.000000	13763	93238	1.000000	13912	92863	1.000000	9646701	-0.001419
131094609	934549612.000000	48585645	10000.000000	13746	93252	1.000000	14025	93192	1.000000	9642064	-0.001133
131093523	934523756.000000	48577246	10000.000000	13684	93154	1.000000	14021	92245	1.000000	9637154	-0.001205
131101818	934542941.000000	48571901	10000.000000	13599	93627	1.000000	13950	92949	1.000000	9632266	-0.001224
131096012	934500245.000000	48582832	10000.000000	13743	93116	1.000000	14153	92189	1.000000	9627474	-0.001247
131106265	934518537.000000	48570770	10000.000000	13673	92459	1.000000	13917	92842	1.000000	9622576	-0.001204
131095666	934475663.000000	48584174	10000.000000	13803	92913	1.000000	13871	93147	1.000000	9617796	-0.001312
131099068	934567128.000000	48564326	10000.000000	13797	92666	1.000000	14002	93450	1.000000	9612941	-0.001027
131101829	934533477.000000	48558711	10000.000000	13761	93174	1.000000	14074	92739	1.000000	9608153	-0.001275
131103663	934547847.000000	48575270	10000.000000	13724	92893	1.000000	14057	92620	1.000000	9603411	-0.001193
131097269	934526742.000000	48567972	10000.000000	13755	93431	1.000000	13985	93087	1.000000	9598570	-0.001238
131099110	934534980.000000	48567239	10000.000000	13797	92642	1.000000	13853	92885	1.000000	9593675	-0.001268
131103105	934488762.000000	48564652	10000.000000	13867	92513	1.000000	14068	92557	1.000000	9588808	-0.001236
131110653	934489367.000000	48567572	10000.000000	13718	92871	1.000000	13997	92497	1.000000	9583925	-0.001333
131100403	934526990.000000	48574717	10000.000000	13610	92741	1.000000	14047	92433	1.000000	9579169	-0.001146
131097416	934552028.000000	48570062	10000.000000	13624	93355	1.000000	14003	92796	1.000000	9574229	-0.001085
131086971	934542235.000000	48565994	10000.000000	13780	92692	1.000000	13970	93231	1.000000	9569584	-0.001115
131105934	934487032.000000	48572713	10000.000000	13851	92493	1.000000	14158	92664	1.000000	9564833	-0.001193
131090072	934559650.000000	48572855	10000.000000	13751	92790	1.000000	13838	93531	1.000000	9560092	-0.001275
131093572	934513173.000000	48572011	10000.000000	13749	93195	1.000000	13956	92827	1.000000	9555361	-0.001179
131091306	934536020.000000	48578454	10000.000000	14019	92762	1.000000	13842	92641	1.000000	9550556	-0.001357
131116440	934515340.000000	48565447	10000.000000	13964	92209	1.000000	13872	93346	1.000000	9545739	-0.001195
131100174	934558575.000000	48577459	10000.000000	13792	92414	1.000000	13988	92815	1.000000	9540871	-0.001870
131098434	934564408.000000	48565692	10000.000000	13857	92930	1.000000	13933	92535	1.000000	9536117	-0.001742
131095187	934565727.000000	48581784	10000.000000	13777	93120	1.000000	13926	93468	1.000000	9531367	-0.001688
131111352	934545133.000000	48570324	10000.000000	13779	92716	1.000000	13950	93452	1.000000	9526563	-0.001736
131105257	934514341.000000	48567628	10000.000000	13904	92335	1.000000	13844	92803	1.000000	9521776	-0.001953
131104032	934479331.000000	48579086	10000.000000	13858	92934	1.000000	14127	93170	1.000000	9517063	-0.001924
npatches	nstrain	runtime	dt	init_x	init_y	init_y_blood	init_z	init_S	beta0	beta1	beta2	beta3	mean_beta	B	d	delta	delta_blood	b[0]	mut	m	CTL	c	g	epsilon	k	het	lambda	rho	omega	x_max	patch.dyna	DELTA	A	VA
10000	1	100.000000	0.000100	21900	9499	5000000	0.001000	10000000	11.965022	15.594833	11.723717	13.306976	13	8000000000.000000	0.010000	1.000000	1.000000	800000	0.000050	0.048000	0	0.500000	0.000000	25.000000	5.000000	0.500000	0.000000	0.000000	0.000000	31987	0	10.000000	7.000000	1.000000
sus	inf	inf_blood	z	x[0]	y[0][0]	z[0]	x[1]	y[1][0]	z[1]	S[0]	synchrony
219000000	94990000.000000	5000000	10.000000	21900	9499	0.001000	21900	9499	0.001000	10000000	0.000000
82382450	1914420084.000000	99479400	3940.834452	8197	191153	0.394083	6732	193161	0.394083	9995068	0.000000
100434760	1434271034.000000	74603091	6324.976263	10062	143475	0.632498	8207	144889	0.632498	9990137	0.000000
122785068	1047892404.000000	54479099	7771.013291	12510	104505	0.777101	10454	106205	0.777101	9985160	0.000000
136499305	874181585.000000	45441103	8648.068121	13884	86914	0.864807	11776	89425	0.864807	9980188	0.000000
144608755	787459395.000000	40943698	9180.022116	14656	78361	0.918002	12334	80577	0.918002	9975188	0.000000
149430214	740176573.000000	38468035	9502.664490	15260	73805	0.950266	12830	75536	0.950266	9970331	0.000000
152347382	713214632.000000	37067901	9698.354536	15536	70770	0.969835	13253	72857	0.969835	9965386	0.000000
154091022	697406956.000000	36255137	9817.045065	15651	69650	0.981705	13400	70811	0.981705	9960441	0.000000
155180194	688061918.000000	35761576	9889.033609	15807	68644	0.988903	13554	70250	0.988903	9955611	0.000000
155809717	682484949.000000	35477177	9932.696323	15738	68315	0.993270	13471	70239	0.993270	9950603	0.000000
156185009	679121935.000000	35295298	9959.178767	16045	67622	0.995918	13582	69424	0.995918	9945523	0.000000
156443268	677052670.000000	35187737	9975.240980	15943	67231	0.997524	13543	69377	0.997524	9940501	0.000000
156571185	675829961.000000	35124607	9984.983083	15986	67087	0.998498	13533	68923	0.998498	9935595	0.000000
156667999	675021656.000000	35090883	9990.891893	16113	66934	0.999089	13719	69159	0.999089	9930757	0.000000
156716555	674565648.000000	35062923	9994.475723	15992	67017	0.999448	13514	69114	0.999448	9925738	0.000000
156749468	674323013.000000	35047131	9996.649399	15875	67393	0.999665	13697	68513	0.999665	9920769	0.000000
156786629	674129041.000000	35042299	9997.967783	16031	67363	0.999797	13645	69022	0.999797	9915796	0.000000
156787018	674049610.000000	35027200	9998.767413	16012	67348	0.999877	13677	69473	0.999877	9910822	0.000000
156805471	673958794.000000	35043903	9999.252408	16084	67043	0.999925	13713	68912	0.999925	9905950	0.000000
156794222	673910633.000000	35030408	9999.546568	16002	66672	0.999955	13623	69291	0.999955	9900861	0.000000
156789035	673922794.000000	35024388	9999.724983	16104	66888	0.999972	13662	69036	0.999972	9895960	0.000000
156801920	673927064.000000	35032296	9999.833196	16010	67183	0.999983	13551	69702	0.999983	9890988	0.000000
156815441	673899449.000000	35027573	9999.898829	15983	67023	0.999990	13679	68696	0.999990	9885945	0.000000
156797842	673873688.000000	35032638	9999.938638	15919	67286	0.999994	13674	69016	0.999994	9880962	0.000000
156807387	673868916.000000	35017773	9999.962782	15963	67518	0.999996	13718	69214	0.999996	9875982	0.000000
156804961	673924696.000000	35022100	9999.977427	15857	67090	0.999998	13684	69368	0.999998	9871131	0.000000
156801415	673899772.000000	35014410	9999.986309	16050	66928	0.999999	13574	69379	0.999999	9866125	0.000000
156794713	673932891.000000	35023235	9999.991696	16064	67196	0.999999	13702	68897	0.999999	9861200	0.000000
156797181	673908924.000000	35019175	9999.994963	15896	67088	0.999999	13578	69303	0.999999	9856183	0.000000
156785087	673924950.000000	35034391	9999.996945	16131	66666	1.000000	13662	69501	1.000000	9851180	0.000000
156789423	673933154.000000	35030980	9999.998147	15978	67145	1.000000	13829	68798	1.000000	9846329	0.000000
156805632	673881623.000000	35016542	9999.998876	16095	66857	1.000000	13688	69234	1.000000	9841391	0.000000
156792335	673866263.000000	35020041	9999.999318	15935	67009	1.000000	13743	68861	1.000000	9836497	0.000000
156804441	673907387.000000	35026325	9999.999587	15886	67385	1.000000	13677	68789	1.000000	9831581	0.000000
156808300	673896511.000000	35038202	9999.999749	15993	67250	1.000000	13987	69311	1.000000	9826614	0.000000
156812909	673877092.000000	35022024	9999.999848	16033	66827	1.000000	13584	68847	1.000000	9821769	0.000000
156798794	673930439.000000	35020283	9999.999908	15922	67486	1.000000	13694	69173	1.000000	9816917	0.000000
156808924	673809438.000000	35030093	9999.999944	15809	67051	1.000000	13602	69475	1.000000	9812066	0.000000
156816160	673883422.000000	35028603	9999.999966	15980	66921	1.000000	13535	68866	1.000000	9807263	0.000000
156813216	673907066.000000	35031873	9999.999979	15946	67068	1.000000	13594	69140	1.000000	9802329	-1.#IND00
156799334	673928498.000000	35026483	9999.999988	15703	67719	1.000000	13889	68835	1.000000	9797461	0.019200
156791003	673896291.000000	35024770	9999.999992	15960	67376	1.000000	13633	69104	1.000000	9792605	0.003448
156795358	673867589.000000	35030327	9999.999995	15937	66758	1.000000	13686	69332	1.000000	9787713	0.010892
156784632	673929048.000000	35020700	9999.999997	15994	67113	1.000000	13682	68615	1.000000	9782955	0.020870
156790642	673935376.000000	35030274	9999.999998	15874	67330	1.000000	13561	69279	1.000000	9778013	0.016897
156802261	673889047.000000	35030456	9999.999999	15873	67452	1.000000	13760	68759	1.000000	9773116	0.012795
156801635	673851856.000000	35026636	9999.999999	15973	67346	1.000000	13595	69204	1.000000	9768275	0.010779
156799459	673891019.000000	35019795	10000.000000	16103	66789	1.000000	13655	69138	1.000000	9763407	0.009776
156789224	673934885.000000	35026173	10000.000000	16031	67103	1.000000	13584	69063	1.000000	9758648	0.008796
156819185	673926776.000000	35033849	10000.000000	16098	67252	1.000000	13615	68349	1.000000	9753720	0.006418
156809662	673849725.000000	35045824	10000.000000	15853	67262	1.000000	13714	68989	1.000000	9748863	0.005307
156790526	673911173.000000	35028856	10000.000000	15994	67490	1.000000	13781	68975	1.000000	9743910	0.005334
156807614	673872621.000000	35034229	10000.000000	16025	67303	1.000000	13743	69109	1.000000	9739063	0.004398
156809613	673872209.000000	35035779	10000.000000	15891	67205	1.000000	13644	68705	1.000000	9734124	0.003911
156785951	673895881.000000	35022934	10000.000000	15761	67407	1.000000	13648	69074	1.000000	9729335	0.001448
156801729	673895360.000000	35032644	10000.000000	15805	66712	1.000000	13462	69284	1.000000	9724358	0.002565
156802159	673916810.000000	35026166	10000.000000	15841	67332	1.000000	13574	69199	1.000000	9719520	0.001762
156799665	673873550.000000	35031829	10000.000000	15776	67186	1.000000	13572	69171	1.000000	9714624	0.001470
156815895	673894294.000000	35021971	10000.000000	15904	67164	1.000000	13565	68835	1.000000	9709780	0.002886
156799310	673907036.000000	35024602	10000.000000	15801	67803	1.000000	13603	69104	1.000000	9705006	0.002562
156780318	673937423.000000	35020307	10000.000000	15898	67147	1.000000	13643	69197	1.000000	9700228	0.002669
156804191	673891647.000000	35033925	10000.000000	16212	66901	1.000000	13558	69167	1.000000	9695408	0.002695
156795441	673928834.000000	35032161	10000.000000	15972	67101	1.000000	13578	68664	1.000000	9690680	0.002790
156784981	673958583.000000	35027531	10000.000000	15920	66872	1.000000	13638	69136	1.000000	9685789	0.000155
156808632	673904339.000000	35031153	10000.000000	15995	66978	1.000000	13560	68849	1.000000	9680833	0.000019
156806553	673910706.000000	35035654	10000.000000	15768	67311	1.000000	13360	69613	1.000000	9675936	0.000601
156827464	673868657.000000	35031068	10000.000000	15963	66889	1.000000	13735	68523	1.000000	9671230	0.000449
156835938	673835698.000000	35013349	10000.000000	16079	66734	1.000000	13714	69452	1.000000	9666454	0.000380
156802003	673931119.000000	35030762	10000.000000	15837	67378	1.000000	13571	69172	1.000000	9661733	-0.000006
156788994	673927660.000000	35042075	10000.000000	16026	67336	1.000000	13654	68921	1.000000	9656905	-0.000376
156793661	673897589.000000	35019889	10000.000000	16079	66848	1.000000	13687	68791	1.000000	9652154	0.000134
156796508	673925485.000000	35040443	10000.000000	15925	67412	1.000000	13678	69065	1.000000	9647331	0.000203
156808503	673905539.000000	35024703	10000.000000	15959	67308	1.000000	13852	68535	1.000000	9642333	0.000220
156785413	673931279.000000	35024790	10000.000000	15943	67605	1.000000	13788	68662	1.000000	9637571	0.000327
156811418	673886689.000000	35031050	10000.000000	16113	66798	1.000000	13586	69005	1.000000	9632783	0.001046
156780698	673942339.000000	35033351	10000.000000	15623	67368	1.000000	13651	68998	1.000000	9628011	0.001036
156806259	673908610.000000	35015814	10000.000000	15819	67506	1.000000	13504	69028	1.000000	9623305	0.001168
156799592	673959614.000000	35027393	10000.000000	15969	67386	1.000000	13683	68448	1.000000	9618476	0.001346
156797581	673895882.000000	35024364	10000.000000	15995	67385	1.000000	13691	68717	1.000000	9613639	0.001087
156794390	673918349.000000	35028926	10000.000000	15847	66794	1.000000	13419	69273	1.000000	9608821	0.001261
156793502	673918948.000000	35029551	10000.000000	16156	66649	1.000000	13613	69126	1.000000	9603972	0.001228
156795708	673899409.000000	35023968	10000.000000	15997	67111	1.000000	13666	68973	1.000000	9599055	0.001308
156791376	673871920.000000	35016531	10000.000000	16030	67210	1.000000	13644	68909	1.000000	9594109	0.000887
156810084	673897508.000000	35022057	10000.000000	15960	67102	1.000000	13635	69132	1.000000	9589317	0.000829
156793836	673894215.000000	35022666	10000.000000	15993	66854	1.000000	13528	68881	1.000000	9584621	0.000395
156792068	673922939.000000	35022903	10000.000000	16015	67288	1.000000	13650	68885	1.000000	9579756	0.000442
156800730	673890402.000000	35024407	10000.000000	15999	67473	1.000000	13690	69074	1.000000	9574920	0.000421
156809534	673916869.000000	35027697	10000.000000	15845	67714	1.000000	13648	69049	1.000000	9570109	0.000121
156792280	673938740.000000	35020683	10000.000000	15969	67169	1.000000	13646	69348	1.000000	9565357	0.000117
156785995	673910173.000000	35021558	10000.000000	15846	67156	1.000000	13736	69199	1.000000	9560474	0.000162
156813256	673863942.000000	35022387	10000.000000	15918	67174	1.000000	13529	69539	1.000000	9555642	0.000021
156781047	673917135.000000	35023605	10000.000000	16000	67057	1.000000	13629	69124	1.000000	9550834	-0.000290
156807689	673865453.000000	35018773	10000.000000	15881	67506	1.000000	13559	69348	1.000000	9545962	-0.000530
156808741	673927279.000000	35020348	10000.000000	16233	67098	1.000000	13633	68953	1.000000	9541282	-0.000947
156802189	673859978.000000	35012609	10000.000000	15922	66873	1.000000	13683	68998	1.000000	9536669	-0.000762
156808996	673835282.000000	35017815	10000.000000	16107	66837	1.000000	13728	69227	1.000000	9531915	-0.000904
156785210	673905080.000000	35019551	10000.000000	15977	66709	1.000000	13519	68879	1.000000	9527166	-0.001057
156794279	673946091.000000	35021625	10000.000000	16073	67151	1.000000	13672	68961	1.000000	9522433	-0.001064
156816896	673837260.000000	35025304	10000.000000	16029	67420	1.000000	13762	68684	1.000000	9517534	-0.000289
npatches	nstrain	runtime	dt	init_x	init_y	init_y_blood	init_z	init_S	beta0	beta1	beta2	beta3	mean_beta	B	d	delta	delta_blood	b[0]	mut	m	CTL	c	g	epsilon	k	het	lambda	rho	omega	x_max	patch.dyna	DELTA	A	VA
10000	1	100.000000	0.000100	21900	9499	5000000	0.001000	10000000	10.674002	13.446181	9.629730	15.367074	13	8000000000.000000	0.010000	1.000000	1.000000	800000	0.000050	0.048000	0	0.500000	0.000000	25.000000	6.000000	0.500000	0.000000	0.000000	0.000000	31987	0	10.000000	7.000000	1.000000
sus	inf	inf_blood	z	x[0]	y[0][0]	z[0]	x[1]	y[1][0]	z[1]	S[0]	synchrony
219000000	94990000.000000	5000000	10.000000	21900	9499	0.001000	21900	9499	0.001000	10000000	0.000000
88049070	1730615547.000000	89968321	3940.834452	9786	171674	0.394083	8089	173611	0.394083	9995077	0.000000
114161138	1168191991.000000	60782827	6324.976263	12334	115717	0.632498	10693	117573	0.632498	9990020	0.000000
140631628	820840019.000000	42678469	7771.013291	15429	80927	0.777101	13379	82950	0.777101	9985126	0.000000
156455920	670219993.000000	34843820	8648.068121	17000	65604	0.864807	15109	67459	0.864807	9980149	0.000000
165812660	594966345.000000	30927229	9180.022116	17900	58482	0.918002	15860	60067	0.918002	9975129	0.000000
171423532	553860479.000000	28784499	9502.664490	18681	54052	0.950266	16424	55783	0.950266	9970042	0.000000
174779828	530453247.000000	27579620	9698.354536	18844	51681	0.969835	16849	53615	0.969835	9965023	0.000000
176832386	516666031.000000	26856419	9817.045065	19069	50490	0.981705	17215	51896	0.981705	9960108	0.000000
178072762	508512009.000000	26423882	9889.033609	19123	49741	0.988903	17101	51631	0.988903	9955139	0.000000
178799040	503611862.000000	26177527	9932.696323	19303	49580	0.993270	17190	50632	0.993270	9950138	0.000000
179292035	500611551.000000	26024154	9959.178767	19328	48863	0.995918	17170	50342	0.995918	9945203	0.000000
179562171	498859808.000000	25927674	9975.240980	19462	49024	0.997524	17154	50224	0.997524	9940245	0.000000
179712164	497794605.000000	25866591	9984.983083	19423	48739	0.998498	17256	50181	0.998498	9935260	0.000000
179832427	497120496.000000	25835356	9990.891893	19460	48166	0.999089	17441	50286	0.999089	9930252	0.000000
179866966	496769992.000000	25828425	9994.475723	19209	48835	0.999448	17230	50133	0.999448	9925351	0.000000
179910837	496558892.000000	25810566	9996.649399	19434	48345	0.999665	17325	49860	0.999665	9920379	0.000000
179936299	496388121.000000	25798355	9997.967783	19245	48637	0.999797	17452	50067	0.999797	9915423	0.000000
179950041	496305480.000000	25784718	9998.767413	19552	48618	0.999877	17263	50286	0.999877	9910435	0.000000
179974458	496234616.000000	25794695	9999.252408	19591	48103	0.999925	17361	50301	0.999925	9905410	0.000000
179965291	496192014.000000	25785813	9999.546568	19362	48487	0.999955	17370	50107	0.999955	9900512	0.000000
179970868	496150258.000000	25791003	9999.724983	19523	48284	0.999972	17397	50071	0.999972	9895606	0.000000
179962233	496142073.000000	25798905	9999.833196	19382	48683	0.999983	17319	50240	0.999983	9890747	0.000000
179967647	496165250.000000	25783942	9999.898829	19395	48570	0.999990	17425	50225	0.999990	9885817	0.000000
179951315	496244558.000000	25786503	9999.938638	19538	47980	0.999994	17273	49886	0.999994	9880820	0.000000
179979468	496166982.000000	25782876	9999.962782	19407	48653	0.999996	17376	50080	0.999996	9875817	0.000000
179965424	496145821.000000	25784374	9999.977427	19519	48429	0.999998	17488	50321	0.999998	9870868	0.000000
179964205	496182385.000000	25794274	9999.986309	19627	48196	0.999999	17391	49903	0.999999	9865877	0.000000
179975956	496149217.000000	25794911	9999.991696	19630	48406	0.999999	17126	49919	0.999999	9860870	0.000000
179974150	496162242.000000	25791284	9999.994963	19540	48976	0.999999	17400	49946	0.999999	9855884	0.000000
179967177	496168370.000000	25785828	9999.996945	19284	48917	1.000000	17369	49927	1.000000	9850920	0.000000
179979984	496150048.000000	25787012	9999.998147	19448	48345	1.000000	17222	50528	1.000000	9845948	0.000000
179968521	496115849.000000	25780813	9999.998876	19376	48516	1.000000	17294	49813	1.000000	9841018	0.000000
179976130	496160238.000000	25793806	9999.999318	19374	48207	1.000000	17504	50057	1.000000	9836193	0.000000
179978444	496142670.000000	25790981	9999.999587	19537	48745	1.000000	17657	50139	1.000000	9831277	0.000000
179985192	496136238.000000	25785807	9999.999749	19429	48881	1.000000	17582	49785	1.000000	9826340	0.000000
179975295	496161562.000000	25792225	9999.999848	19323	48354	1.000000	17366	50547	1.000000	9821423	0.000000
179970760	496161425.000000	25793897	9999.999908	19132	48707	1.000000	17389	50290	1.000000	9816448	0.000000
179980212	496125333.000000	25781003	9999.999944	19635	48337	1.000000	17215	50056	1.000000	9811569	0.000000
179974052	496207699.000000	25781448	9999.999966	19559	48592	1.000000	17412	50058	1.000000	9806783	0.000000
179979801	496143601.000000	25788306	9999.999979	19323	48540	1.000000	17311	49955	1.000000	9801844	-1.#IND00
179981911	496124629.000000	25779623	9999.999988	19247	48575	1.000000	17357	50053	1.000000	9796917	-0.000000
179959297	496206944.000000	25787123	9999.999992	19454	48031	1.000000	17287	50316	1.000000	9791927	0.007588
179984591	496081096.000000	25785116	9999.999995	19484	48593	1.000000	17447	50286	1.000000	9787020	-0.001722
179969214	496183400.000000	25786738	9999.999997	19446	48680	1.000000	17433	50009	1.000000	9782159	-0.003855
179979791	496187677.000000	25784355	9999.999998	19568	48057	1.000000	17367	49925	1.000000	9777282	-0.013694
179990274	496111191.000000	25786497	9999.999999	19473	48689	1.000000	17270	49450	1.000000	9772374	-0.014290
179977018	496083078.000000	25788969	9999.999999	19378	48351	1.000000	17505	49734	1.000000	9767584	-0.007291
179971232	496155237.000000	25785280	10000.000000	19405	48189	1.000000	17510	49788	1.000000	9762758	-0.008142
179963106	496180005.000000	25792971	10000.000000	19219	48605	1.000000	17266	49927	1.000000	9757907	-0.006699
179964052	496175527.000000	25779756	10000.000000	19384	48727	1.000000	17526	49750	1.000000	9753146	-0.005760
179988077	496132984.000000	25791549	10000.000000	19639	48699	1.000000	17164	50227	1.000000	9748272	0.000440
179977103	496085149.000000	25785995	10000.000000	19425	48769	1.000000	17391	50224	1.000000	9743522	-0.000316
179953343	496224826.000000	25787802	10000.000000	19391	48083	1.000000	17507	49861	1.000000	9738608	-0.001158
179979152	496114232.000000	25785964	10000.000000	19511	48454	1.000000	17271	49897	1.000000	9733830	-0.001226
179981376	496130910.000000	25787538	10000.000000	19390	48587	1.000000	17309	49911	1.000000	9728987	-0.002563
179985189	496090606.000000	25784066	10000.000000	19402	48124	1.000000	17443	50030	1.000000	9724188	-0.002657
179982445	496099942.000000	25779778	10000.000000	19333	48524	1.000000	17350	50023	1.000000	9719395	-0.002704
179965946	496132925.000000	25789446	10000.000000	19322	49009	1.000000	17589	49965	1.000000	9714656	-0.003593
179977684	496137456.000000	25789502	10000.000000	19431	48663	1.000000	17403	50097	1.000000	9709805	-0.003044
179968990	496166564.000000	25790070	10000.000000	19495	48376	1.000000	17412	50200	1.000000	9704876	-0.000375
179976369	496135297.000000	25788865	10000.000000	19361	48761	1.000000	17303	50246	1.000000	9700044	-0.000389
179968426	496140413.000000	25790964	10000.000000	19430	48625	1.000000	17573	50130	1.000000	9695222	-0.001393
179970057	496142469.000000	25792280	10000.000000	19482	48092	1.000000	17220	50600	1.000000	9690326	-0.000729
179955676	496141474.000000	25793327	10000.000000	19273	48832	1.000000	17197	50160	1.000000	9685396	-0.000757
179960215	496174851.000000	25795920	10000.000000	19347	48558	1.000000	17388	50372	1.000000	9680601	-0.000763
179970712	496157053.000000	25784076	10000.000000	19479	48494	1.000000	17216	50393	1.000000	9675733	-0.001297
179978837	496165065.000000	25787676	10000.000000	19532	48343	1.000000	17545	50338	1.000000	9670864	-0.002259
179982948	496144032.000000	25788388	10000.000000	19490	48161	1.000000	17387	49951	1.000000	9666076	-0.003283
179977496	496133757.000000	25785567	10000.000000	19352	48683	1.000000	17383	49917	1.000000	9661243	-0.003599
179980509	496156896.000000	25788857	10000.000000	19364	48289	1.000000	17542	50497	1.000000	9656268	-0.004584
179952237	496204064.000000	25792311	10000.000000	19388	48247	1.000000	17147	50379	1.000000	9651519	-0.005024
179968884	496159848.000000	25779680	10000.000000	19365	48290	1.000000	17293	50231	1.000000	9646701	-0.003517
179967308	496134926.000000	25774478	10000.000000	19606	48535	1.000000	17240	50425	1.000000	9641812	-0.004089
179959564	496184507.000000	25788032	10000.000000	19294	48601	1.000000	17314	50095	1.000000	9636968	-0.004776
179980311	496134146.000000	25785070	10000.000000	19425	48403	1.000000	17457	50290	1.000000	9632158	-0.003895
179995768	496110320.000000	25780978	10000.000000	19361	48536	1.000000	17451	50114	1.000000	9627345	-0.003429
179974844	496178380.000000	25788390	10000.000000	19276	48556	1.000000	17243	50310	1.000000	9622586	-0.003247
179978786	496097556.000000	25776558	10000.000000	19394	48964	1.000000	17437	50039	1.000000	9617788	-0.003554
179982775	496093198.000000	25789353	10000.000000	19433	48860	1.000000	17361	49975	1.000000	9613139	-0.004344
179970155	496151642.000000	25788372	10000.000000	19439	48348	1.000000	17402	50369	1.000000	9608313	-0.004151
179952569	496179449.000000	25791900	10000.000000	19418	48610	1.000000	17413	50505	1.000000	9603479	-0.004208
179975007	496118926.000000	25784687	10000.000000	19621	48420	1.000000	17450	50228	1.000000	9598757	-0.004762
179977434	496151888.000000	25794962	10000.000000	19439	48546	1.000000	17402	49927	1.000000	9593943	-0.004647
179978186	496133590.000000	25788279	10000.000000	19547	48542	1.000000	17436	49838	1.000000	9589097	-0.004679
179974711	496098618.000000	25789579	10000.000000	19418	48729	1.000000	17271	50571	1.000000	9584406	-0.004651
179984094	496182417.000000	25794032	10000.000000	19353	48393	1.000000	17333	50331	1.000000	9579594	-0.005033
179979552	496173694.000000	25787403	10000.000000	19545	48674	1.000000	17242	50642	1.000000	9574826	-0.005078
179978050	496145360.000000	25788792	10000.000000	19302	48468	1.000000	17260	50574	1.000000	9570060	-0.004975
179967539	496168491.000000	25779071	10000.000000	19286	48520	1.000000	17254	50351	1.000000	9565268	-0.005207
179980048	496110301.000000	25779987	10000.000000	19421	48583	1.000000	17399	49739	1.000000	9560489	-0.005074
179982054	496145958.000000	25793261	10000.000000	19596	48757	1.000000	17321	50067	1.000000	9555728	-0.005036
179971385	496130872.000000	25795163	10000.000000	19302	48347	1.000000	17281	49994	1.000000	9551012	-0.005115
179954191	496165457.000000	25790825	10000.000000	19627	48398	1.000000	17247	50068	1.000000	9546072	-0.004651
179986110	496105009.000000	25795444	10000.000000	19367	48462	1.000000	17349	50296	1.000000	9541240	-0.004405
179985608	496115708.000000	25785408	10000.000000	19570	48453	1.000000	17250	50178	1.000000	9536497	-0.002906
179996624	496131893.000000	25775596	10000.000000	19414	48636	1.000000	17482	50106	1.000000	9531755	-0.002992
179994144	496104549.000000	25788986	10000.000000	19495	48088	1.000000	17303	50167	1.000000	9527024	-0.002916
179972330	496129375.000000	25793098	10000.000000	19543	48145	1.000000	17368	50328	1.000000	9522261	-0.002544
179975454	496164303.000000	25782246	10000.000000	19524	48433	1.000000	17293	50082	1.000000	9517479	-0.002454
npatches	nstrain	runtime	dt	init_x	init_y	init_y_blood	init_z	init_S	beta0	beta1	beta2	beta3	mean_beta	B	d	delta	delta_blood	b[0]	mut	m	CTL	c	g	epsilon	k	het	lambda	rho	omega	x_max	patch.dyna	DELTA	A	VA
10000	1	100.000000	0.000100	21900	9499	5000000	0.001000	10000000	18.604991	15.890530	13.426524	11.038041	13	8000000000.000000	0.010000	1.000000	1.000000	800000	0.000050	0.048000	0	0.500000	0.000000	25.000000	7.000000	0.500000	0.000000	0.000000	0.000000	31987	0	10.000000	7.000000	1.000000
sus	inf	inf_blood	z	x[0]	y[0][0]	z[0]	x[1]	y[1][0]	z[1]	S[0]	synchrony
219000000	94990000.000000	5000000	10.000000	21900	9499	0.001000	21900	9499	0.001000	10000000	0.000000
94249808	1564254355.000000	81307555	3940.834452	6744	158992	0.394083	7762	157998	0.394083	9995076	0.000000
128230163	960380737.000000	49975627	6324.976263	9657	98552	0.632498	10859	97465	0.632498	9990010	0.000000
158509442	649001938.000000	33756398	7771.013291	12372	67508	0.777101	13758	66243	0.777101	9985111	0.000000
176364407	516528518.000000	26854031	8648.068121	14065	54328	0.864807	15460	53278	0.864807	9980091	0.000000
186942082	450183557.000000	23410590	9180.022116	15099	47823	0.918002	16624	46634	0.918002	9975034	0.000000
193305413	413925705.000000	21516543	9502.664490	15713	44065	0.950266	17250	43021	0.950266	9969908	0.000000
197159661	393187727.000000	20439643	9698.354536	16153	42232	0.969835	17722	40762	0.969835	9964810	0.000000
199470920	381031900.000000	19800919	9817.045065	16549	40495	0.981705	17627	39873	0.981705	9959957	0.000000
200888667	373736353.000000	19426294	9889.033609	16573	40086	0.988903	17835	39159	0.988903	9954938	0.000000
201728820	369469208.000000	19200547	9932.696323	16616	39446	0.993270	18088	38374	0.993270	9949959	0.000000
202252928	366847576.000000	19072123	9959.178767	16738	39518	0.995918	18255	38305	0.995918	9945000	0.000000
202554836	365336673.000000	18987570	9975.240980	16672	39043	0.997524	18289	38059	0.997524	9940054	0.000000
202741252	364328230.000000	18941825	9984.983083	16904	38995	0.998498	18138	38247	0.998498	9935039	0.000000
202864074	363740955.000000	18907976	9990.891893	16822	39021	0.999089	18086	37665	0.999089	9930014	0.000000
202940728	363418560.000000	18890482	9994.475723	16852	39038	0.999448	18418	37963	0.999448	9925070	0.000000
202991236	363141543.000000	18879698	9996.649399	16905	38786	0.999665	18234	37644	0.999665	9920269	0.000000
203024562	363039788.000000	18873188	9997.967783	16770	38791	0.999797	18310	37777	0.999797	9915272	0.000000
203028769	362925094.000000	18861211	9998.767413	16906	38816	0.999877	18020	37732	0.999877	9910316	0.000000
203028282	362879841.000000	18861961	9999.252408	16788	39107	0.999925	18313	38154	0.999925	9905504	0.000000
203036019	362867485.000000	18857681	9999.546568	16780	39003	0.999955	18378	37707	0.999955	9900547	0.000000
203050600	362859341.000000	18861796	9999.724983	16798	38866	0.999972	18268	37910	0.999972	9895709	0.000000
203029458	362911213.000000	18861128	9999.833196	16871	39095	0.999983	18139	37611	0.999983	9890866	0.000000
203058560	362851688.000000	18862465	9999.898829	16927	38582	0.999990	18180	37873	0.999990	9885986	0.000000
203065070	362828958.000000	18858943	9999.938638	16697	38956	0.999994	18295	37810	0.999994	9881017	0.000000
203050203	362847245.000000	18860437	9999.962782	16626	38925	0.999996	18416	37528	0.999996	9875956	0.000000
203051569	362862098.000000	18861314	9999.977427	16743	39394	0.999998	18281	37809	0.999998	9871106	0.000000
203053529	362864838.000000	18854847	9999.986309	16763	38801	0.999999	18449	37631	0.999999	9866228	0.000000
203051181	362889800.000000	18861396	9999.991696	16690	38972	0.999999	18342	37604	0.999999	9861178	0.000000
203078097	362817752.000000	18854044	9999.994963	16748	39095	0.999999	18299	37926	0.999999	9856331	0.000000
203066448	362858598.000000	18861169	9999.996945	16893	38689	1.000000	18418	37682	1.000000	9851581	0.000000
203066515	362830054.000000	18859927	9999.998147	16785	38958	1.000000	18185	38052	1.000000	9846726	0.000000
203045953	362875655.000000	18855785	9999.998876	16743	38885	1.000000	18322	37925	1.000000	9841769	0.000000
203032767	362891401.000000	18859521	9999.999318	16623	39786	1.000000	18333	37855	1.000000	9836832	0.000000
203030659	362855599.000000	18855390	9999.999587	16952	38757	1.000000	18254	37903	1.000000	9831943	0.000000
203048739	362854152.000000	18859697	9999.999749	16876	39143	1.000000	18280	37951	1.000000	9827014	0.000000
203028310	362831731.000000	18853328	9999.999848	16691	38943	1.000000	18363	38090	1.000000	9822112	0.000000
203042711	362844228.000000	18857777	9999.999908	16767	39088	1.000000	18350	37904	1.000000	9817063	0.000000
203066382	362827951.000000	18853221	9999.999944	16741	39037	1.000000	18351	37582	1.000000	9812022	0.000000
203050941	362779665.000000	18863004	9999.999966	16770	38887	1.000000	18131	38019	1.000000	9807219	0.000000
203039467	362823922.000000	18865702	9999.999979	16701	38637	1.000000	18179	37869	1.000000	9802450	-1.#IND00
203052687	362858775.000000	18858094	9999.999988	16601	39051	1.000000	18239	37872	1.000000	9797578	-0.003200
203046295	362863643.000000	18860904	9999.999992	16746	38583	1.000000	18228	38255	1.000000	9792710	-0.011863
203034079	362850292.000000	18857637	9999.999995	16806	38840	1.000000	18239	37809	1.000000	9787915	-0.006127
203044363	362905048.000000	18852731	9999.999997	16848	39034	1.000000	18214	37276	1.000000	9783042	0.001721
203044423	362865281.000000	18851379	9999.999998	16879	39053	1.000000	18281	38075	1.000000	9778088	0.001347
203036590	362895627.000000	18855933	9999.999999	16784	38707	1.000000	18237	37796	1.000000	9773219	0.001553
203027340	362870262.000000	18851714	9999.999999	16738	38765	1.000000	18181	38023	1.000000	9768342	0.004194
203059380	362788278.000000	18853284	10000.000000	16865	38544	1.000000	18371	38128	1.000000	9763436	0.002596
203044192	362862778.000000	18851434	10000.000000	17037	38879	1.000000	18335	37714	1.000000	9758609	0.001501
203062915	362815659.000000	18851712	10000.000000	16741	38623	1.000000	18197	37960	1.000000	9753674	-0.001255
203046980	362894578.000000	18854628	10000.000000	16807	39088	1.000000	18094	37825	1.000000	9748846	-0.001707
203037260	362864550.000000	18866823	10000.000000	16767	38864	1.000000	18260	37950	1.000000	9743923	-0.002072
203068597	362864349.000000	18859221	10000.000000	16956	38920	1.000000	18298	37855	1.000000	9739102	-0.002227
203045723	362875607.000000	18859241	10000.000000	16801	38994	1.000000	18310	37767	1.000000	9734197	-0.001290
203035429	362893749.000000	18856983	10000.000000	16863	39001	1.000000	18497	37501	1.000000	9729310	-0.001067
203046364	362825508.000000	18855543	10000.000000	16799	38877	1.000000	18217	37954	1.000000	9724410	0.001067
203037975	362869913.000000	18858177	10000.000000	16718	39125	1.000000	18149	37970	1.000000	9719495	0.001256
203050132	362864876.000000	18858623	10000.000000	16626	39072	1.000000	18335	37716	1.000000	9714586	0.001762
203057152	362818998.000000	18868363	10000.000000	16669	39104	1.000000	18096	37906	1.000000	9709717	0.001004
203048047	362878118.000000	18862170	10000.000000	16712	38771	1.000000	18086	38220	1.000000	9704839	-0.000750
203054773	362872720.000000	18861738	10000.000000	16704	38605	1.000000	18262	38028	1.000000	9699939	-0.000506
203047706	362868994.000000	18858362	10000.000000	16841	38937	1.000000	18379	37680	1.000000	9695118	-0.001362
203046813	362856477.000000	18858852	10000.000000	16888	38963	1.000000	18357	37928	1.000000	9690225	-0.001201
203048652	362817917.000000	18862165	10000.000000	16821	38951	1.000000	18220	38126	1.000000	9685391	-0.001234
203062823	362855779.000000	18859270	10000.000000	16679	39001	1.000000	18364	37613	1.000000	9680591	-0.001119
203076944	362767240.000000	18853226	10000.000000	16836	39246	1.000000	18318	37871	1.000000	9675713	-0.000303
203045072	362834759.000000	18860288	10000.000000	17011	38630	1.000000	18244	37805	1.000000	9670908	-0.000939
203031711	362870174.000000	18858647	10000.000000	16769	39062	1.000000	18214	37666	1.000000	9665990	0.000340
203025472	362899578.000000	18862539	10000.000000	16598	39369	1.000000	18082	37654	1.000000	9661065	0.000410
203059391	362853258.000000	18860053	10000.000000	16825	38898	1.000000	18224	37910	1.000000	9656188	0.000441
203043076	362873159.000000	18860696	10000.000000	16693	39151	1.000000	18168	37998	1.000000	9651311	0.000732
203031942	362920878.000000	18863808	10000.000000	16936	38578	1.000000	18144	37849	1.000000	9646461	0.000425
203049235	362853990.000000	18859347	10000.000000	16694	39034	1.000000	18334	37773	1.000000	9641541	0.000302
203065471	362839106.000000	18855735	10000.000000	16811	38687	1.000000	18386	37963	1.000000	9636662	0.000287
203048170	362889011.000000	18854024	10000.000000	16859	38695	1.000000	18293	37474	1.000000	9631888	0.000714
203045609	362869296.000000	18860323	10000.000000	16590	38789	1.000000	18301	37843	1.000000	9627124	0.000739
203033544	362887565.000000	18860113	10000.000000	16920	38847	1.000000	18176	38043	1.000000	9622293	0.000885
203043487	362869887.000000	18854487	10000.000000	16617	39112	1.000000	18254	37906	1.000000	9617532	0.000751
203043261	362878145.000000	18858120	10000.000000	16884	38846	1.000000	18430	37802	1.000000	9612675	0.000271
203033529	362874989.000000	18854350	10000.000000	16608	39273	1.000000	18252	37525	1.000000	9607862	-0.000766
203040372	362872821.000000	18862661	10000.000000	16881	38843	1.000000	18450	37902	1.000000	9603030	-0.000362
203044408	362880816.000000	18860360	10000.000000	16850	39143	1.000000	18247	37889	1.000000	9598163	-0.001100
203051163	362779397.000000	18858958	10000.000000	16679	39074	1.000000	18372	37766	1.000000	9593344	-0.000531
203061532	362869169.000000	18860200	10000.000000	16614	38423	1.000000	18400	37669	1.000000	9588540	-0.000673
203046702	362845317.000000	18862879	10000.000000	16797	38890	1.000000	18242	37952	1.000000	9583718	-0.000266
203040062	362855179.000000	18861062	10000.000000	16862	38995	1.000000	17994	38068	1.000000	9578985	-0.000172
203045308	362855101.000000	18863200	10000.000000	16773	38858	1.000000	18276	37833	1.000000	9574175	-0.000382
203044083	362860832.000000	18857451	10000.000000	16674	38689	1.000000	18235	37694	1.000000	9569323	-0.000316
203058890	362895663.000000	18858975	10000.000000	16652	38724	1.000000	18230	37837	1.000000	9564565	0.000021
203039494	362867634.000000	18864171	10000.000000	16825	38660	1.000000	18341	38032	1.000000	9559744	0.000035
203048209	362816284.000000	18862405	10000.000000	16785	38946	1.000000	18290	38050	1.000000	9554924	-0.000382
203039737	362877806.000000	18857104	10000.000000	16815	38760	1.000000	18146	37912	1.000000	9550224	0.000038
203041004	362842580.000000	18855068	10000.000000	16972	38711	1.000000	18394	37790	1.000000	9545411	0.001104
203052831	362823246.000000	18864406	10000.000000	16871	39219	1.000000	18129	38197	1.000000	9540659	0.001271
203036229	362868216.000000	18861953	10000.000000	16728	38867	1.000000	18281	38104	1.000000	9535961	0.001290
203056282	362879644.000000	18854987	10000.000000	16800	39090	1.000000	18104	37751	1.000000	9531214	0.001171
203065196	362827265.000000	18855917	10000.000000	16871	38635	1.000000	18221	37735	1.000000	9526507	0.001164
203068645	362796464.000000	18860918	10000.000000	16698	38989	1.000000	18331	37893	1.000000	9521739	0.001091
203065104	362822434.000000	18854965	10000.000000	16963	38901	1.000000	18228	37554	1.000000	9516884	0.001079
npatches	nstrain	runtime	dt	init_x	init_y	init_y_blood	init_z	init_S	beta0	beta1	beta2	beta3	mean_beta	B	d	delta	delta_blood	b[0]	mut	m	CTL	c	g	epsilon	k	het	lambda	rho	omega	x_max	patch.dyna	DELTA	A	VA
10000	1	100.000000	0.000100	21900	9499	5000000	0.001000	10000000	17.447506	10.675363	7.546438	14.384558	13	8000000000.000000	0.010000	1.000000	1.000000	800000	0.000050	0.048000	0	0.500000	0.000000	25.000000	8.000000	0.500000	0.000000	0.000000	0.000000	31987	0	10.000000	7.000000	1.000000
sus	inf	inf_blood	z	x[0]	y[0][0]	z[0]	x[1]	y[1][0]	z[1]	S[0]	synchrony
219000000	94990000.000000	5000000	10.000000	21900	9499	0.001000	21900	9499	0.001000	10000000	0.000000
101607092	1408339334.000000	73254646	3940.834452	7769	143331	0.394083	11073	139943	0.394083	9995122	0.000000
143449797	790858443.000000	41155211	6324.976263	11451	81420	0.632498	15631	77939	0.632498	9989916	0.000000
177489432	511002724.000000	26573028	7771.013291	14462	53943	0.777101	19160	50120	0.777101	9984942	0.000000
197417524	392923432.000000	20429127	8648.068121	16737	41849	0.864807	21084	38266	0.864807	9979926	0.000000
209243305	333781093.000000	17347463	9180.022116	17817	35874	0.918002	22194	32751	0.918002	9974927	0.000000
216399478	301415875.000000	15666336	9502.664490	18697	32272	0.950266	23068	29299	0.950266	9969886	0.000000
220726642	282772626.000000	14696986	9698.354536	19104	30637	0.969835	23438	27544	0.969835	9964883	0.000000
223345240	271820896.000000	14124976	9817.045065	19471	29331	0.981705	23735	26134	0.981705	9960002	0.000000
224931367	265353731.000000	13792219	9889.033609	19773	28663	0.988903	23925	25418	0.988903	9955107	0.000000
225913057	261394914.000000	13585057	9932.696323	19784	28128	0.993270	23963	25113	0.993270	9950110	0.000000
226505489	259040531.000000	13469222	9959.178767	19798	27968	0.995918	24030	24708	0.995918	9945127	0.000000
226838105	257695567.000000	13397340	9975.240980	20119	27908	0.997524	23931	24663	0.997524	9940047	0.000000
227065967	256798184.000000	13344115	9984.983083	19945	27820	0.998498	24108	24984	0.998498	9935169	0.000000
227202368	256278933.000000	13317570	9990.891893	19790	27689	0.999089	24007	24745	0.999089	9930149	0.000000
227276354	255998690.000000	13310403	9994.475723	20009	27851	0.999448	24161	24529	0.999448	9925208	0.000000
227330447	255772340.000000	13293547	9996.649399	20003	27671	0.999665	24031	24361	0.999665	9920234	0.000000
227358043	255692390.000000	13283538	9997.967783	20031	27403	0.999797	24083	24540	0.999797	9915337	0.000000
227368582	255604051.000000	13283450	9998.767413	20023	27263	0.999877	24213	24243	0.999877	9910270	0.000000
227387539	255574484.000000	13287540	9999.252408	19966	27975	0.999925	24091	24536	0.999925	9905352	0.000000
227387030	255550956.000000	13286805	9999.546568	19948	27372	0.999955	24069	24724	0.999955	9900517	0.000000
227417738	255429629.000000	13280423	9999.724983	19843	27514	0.999972	24035	24472	0.999972	9895665	0.000000
227425087	255459967.000000	13285126	9999.833196	20122	27621	0.999983	24109	24621	0.999983	9890684	0.000000
227386094	255502631.000000	13280160	9999.898829	20179	27219	0.999990	24224	24548	0.999990	9885735	0.000000
227399434	255517467.000000	13286472	9999.938638	19802	27558	0.999994	23970	24678	0.999994	9880833	0.000000
227395265	255509502.000000	13276403	9999.962782	19888	27693	0.999996	24258	24370	0.999996	9875748	0.000000
227402392	255492439.000000	13278108	9999.977427	19873	27428	0.999998	24086	24567	0.999998	9870917	0.000000
227422984	255438792.000000	13274834	9999.986309	19968	27354	0.999999	23979	24535	0.999999	9865942	0.000000
227410718	255466550.000000	13271388	9999.991696	19959	27620	0.999999	24227	24262	0.999999	9861029	0.000000
227414319	255455755.000000	13275994	9999.994963	19805	27629	0.999999	24043	24874	0.999999	9856232	0.000000
227412282	255461760.000000	13280998	9999.996945	19967	27550	1.000000	24012	24419	1.000000	9851174	0.000000
227386519	255526617.000000	13283907	9999.998147	19903	27339	1.000000	24069	24569	1.000000	9846256	0.000000
227409409	255428726.000000	13278544	9999.998876	19854	27657	1.000000	23989	24547	1.000000	9841314	0.000000
227417953	255483017.000000	13272696	9999.999318	19967	27712	1.000000	24026	24569	1.000000	9836422	0.000000
227423756	255477130.000000	13271295	9999.999587	19895	28004	1.000000	24005	24599	1.000000	9831544	0.000000
227396967	255486151.000000	13277580	9999.999749	19947	27510	1.000000	24071	24654	1.000000	9826658	0.000000
227398311	255520065.000000	13279438	9999.999848	19966	27332	1.000000	24221	24302	1.000000	9821671	0.000000
227402934	255498067.000000	13273501	9999.999908	20016	27494	1.000000	24060	24253	1.000000	9816832	0.000000
227403610	255463949.000000	13276319	9999.999944	19982	27526	1.000000	24181	24465	1.000000	9811874	0.000000
227419251	255486452.000000	13282382	9999.999966	19950	27428	1.000000	24084	24861	1.000000	9806977	0.000000
227414931	255446714.000000	13278085	9999.999979	19871	27538	1.000000	23949	24652	1.000000	9801994	-1.#IND00
227415811	255481415.000000	13277889	9999.999988	20062	27409	1.000000	24182	24406	1.000000	9797039	0.001600
227397454	255494833.000000	13279844	9999.999992	20064	27515	1.000000	24115	24572	1.000000	9792042	0.007526
227408731	255462201.000000	13279804	9999.999995	19920	27541	1.000000	24261	24289	1.000000	9787095	0.000101
227389004	255449767.000000	13282458	9999.999997	20199	27303	1.000000	24067	24539	1.000000	9782210	0.001210
227417067	255437437.000000	13282434	9999.999998	19846	27651	1.000000	24224	24353	1.000000	9777362	0.003286
227386277	255514400.000000	13276046	9999.999999	20012	27746	1.000000	24222	24331	1.000000	9772528	0.002148
227414995	255492919.000000	13278140	9999.999999	19879	27548	1.000000	24155	24429	1.000000	9767749	0.003574
227393650	255473625.000000	13281174	10000.000000	20044	27639	1.000000	24268	24218	1.000000	9762943	0.002946
227411469	255460242.000000	13281053	10000.000000	19778	27619	1.000000	24151	24409	1.000000	9758087	0.003541
227421067	255446891.000000	13275018	10000.000000	19923	27593	1.000000	24386	24744	1.000000	9753249	0.000953
227389087	255524224.000000	13278598	10000.000000	19871	27827	1.000000	24210	24530	1.000000	9748302	-0.000271
227397839	255480280.000000	13281814	10000.000000	19930	27514	1.000000	24213	24390	1.000000	9743439	0.000303
227388761	255490620.000000	13285065	10000.000000	19733	27739	1.000000	24319	24009	1.000000	9738493	0.000218
227400141	255491183.000000	13277981	10000.000000	20137	27359	1.000000	24112	24374	1.000000	9733597	-0.000412
227418869	255417767.000000	13275108	10000.000000	20156	27603	1.000000	24151	24601	1.000000	9728673	-0.000031
227422921	255420828.000000	13277154	10000.000000	20033	27687	1.000000	24036	24336	1.000000	9723830	-0.000280
227410003	255444824.000000	13281266	10000.000000	19912	27424	1.000000	23986	24654	1.000000	9718959	0.000198
227372058	255488559.000000	13278912	10000.000000	19982	27324	1.000000	24022	24415	1.000000	9714185	0.001033
227417880	255470106.000000	13276990	10000.000000	19916	27619	1.000000	24131	24809	1.000000	9709405	0.001454
227423549	255459873.000000	13274697	10000.000000	20008	27474	1.000000	24121	24701	1.000000	9704566	0.000631
227389875	255462364.000000	13280920	10000.000000	20095	27614	1.000000	24311	24392	1.000000	9699718	0.000097
227411115	255468338.000000	13275395	10000.000000	19804	27657	1.000000	24216	24312	1.000000	9694954	0.000264
227410282	255435433.000000	13285842	10000.000000	19910	27713	1.000000	24140	24624	1.000000	9689953	0.002452
227401092	255497743.000000	13277260	10000.000000	20032	27646	1.000000	24206	24460	1.000000	9685045	0.002864
227423728	255444268.000000	13279528	10000.000000	20085	27765	1.000000	24018	24608	1.000000	9680100	0.004451
227417858	255415398.000000	13271472	10000.000000	19828	27854	1.000000	24202	24392	1.000000	9675225	0.005843
227411556	255457462.000000	13274855	10000.000000	19842	27423	1.000000	24119	24489	1.000000	9670415	0.005092
227400633	255522066.000000	13282983	10000.000000	19933	27312	1.000000	24073	24609	1.000000	9665573	0.003586
227406430	255488181.000000	13282880	10000.000000	20056	27353	1.000000	24276	24618	1.000000	9660715	0.000802
227397421	255487509.000000	13284551	10000.000000	19862	27701	1.000000	24037	24688	1.000000	9655842	0.000370
227423551	255462883.000000	13275324	10000.000000	19718	27754	1.000000	24121	24502	1.000000	9650961	-0.000626
227420124	255461443.000000	13275064	10000.000000	20053	27742	1.000000	23911	24918	1.000000	9646134	-0.000625
227413183	255470198.000000	13281157	10000.000000	19991	27351	1.000000	24211	24463	1.000000	9641378	-0.000229
227392792	255482472.000000	13277713	10000.000000	20107	27547	1.000000	24217	24443	1.000000	9636403	0.000031
227400066	255523344.000000	13276294	10000.000000	19922	27503	1.000000	24156	24510	1.000000	9631588	0.000246
227408093	255493120.000000	13279218	10000.000000	20134	27288	1.000000	24382	24463	1.000000	9626796	0.000157
227418216	255422943.000000	13273946	10000.000000	19966	27667	1.000000	24109	24667	1.000000	9621906	0.000789
227402829	255448416.000000	13276559	10000.000000	20043	27515	1.000000	24041	24505	1.000000	9617131	0.001002
227399783	255446228.000000	13275122	10000.000000	19858	27861	1.000000	24092	24513	1.000000	9612192	0.001005
227388078	255512007.000000	13281724	10000.000000	19839	27735	1.000000	24130	24389	1.000000	9607327	0.001028
227406396	255499364.000000	13278784	10000.000000	20033	27715	1.000000	24267	24483	1.000000	9602522	0.001389
227386707	255499093.000000	13276734	10000.000000	19960	27741	1.000000	24301	24307	1.000000	9597715	0.001456
227406979	255505382.000000	13280733	10000.000000	20138	27588	1.000000	24097	24591	1.000000	9592990	0.000910
227407435	255453720.000000	13285442	10000.000000	19876	27829	1.000000	24052	24500	1.000000	9588177	0.000598
227414340	255485440.000000	13279261	10000.000000	19943	27611	1.000000	24056	24568	1.000000	9583271	0.000504
227401313	255454828.000000	13281826	10000.000000	19863	27413	1.000000	23848	24696	1.000000	9578475	0.000435
227403115	255449230.000000	13278124	10000.000000	19932	27680	1.000000	24187	24670	1.000000	9573680	0.000314
227410031	255508409.000000	13275655	10000.000000	20116	27531	1.000000	24043	24689	1.000000	9568910	0.000157
227418971	255468925.000000	13274332	10000.000000	20095	27619	1.000000	24043	24690	1.000000	9564021	0.000669
227417494	255429588.000000	13276421	10000.000000	20040	27474	1.000000	24146	24403	1.000000	9559246	0.000635
227399538	255494878.000000	13274061	10000.000000	19860	27734	1.000000	24004	24894	1.000000	9554411	0.001159
227398562	255460931.000000	13279654	10000.000000	20079	27677	1.000000	24016	24419	1.000000	9549607	0.001130
227420616	255459657.000000	13279113	10000.000000	19956	27513	1.000000	24185	24475	1.000000	9544830	-0.000162
227409097	255465659.000000	13281865	10000.000000	19816	27695	1.000000	24225	24615	1.000000	9540015	-0.000407
227426353	255446351.000000	13274299	10000.000000	19988	27378	1.000000	24210	24700	1.000000	9535212	-0.000301
227418376	255454683.000000	13276527	10000.000000	20128	27324	1.000000	24143	24683	1.000000	9530421	-0.000367
227417652	255475511.000000	13278203	10000.000000	20061	27927	1.000000	23918	24609	1.000000	9525789	-0.000289
227405980	255511173.000000	13278714	10000.000000	19920	27496	1.000000	24018	24459	1.000000	9520961	-0.000329
227399587	255494166.000000	13279157	10000.000000	20257	27380	1.000000	24018	24539	1.000000	9516249	-0.001115
npatches	nstrain	runtime	dt	init_x	init_y	init_y_blood	init_z	init_S	beta0	beta1	beta2	beta3	mean_beta	B	d	delta	delta_blood	b[0]	mut	m	CTL	c	g	epsilon	k	het	lambda	rho	omega	x_max	patch.dyna	DELTA	A	VA
10000	1	100.000000	0.000100	21900	9499	5000000	0.001000	10000000	10.036480	10.834985	19.239880	16.587940	13	8000000000.000000	0.010000	1.000000	1.000000	800000	0.000050	0.048000	0	0.500000	0.000000	25.000000	9.000000	0.500000	0.000000	0.000000	0.000000	31987	0	10.000000	7.000000	1.000000
sus	inf	inf_blood	z	x[0]	y[0][0]	z[0]	x[1]	y[1][0]	z[1]	S[0]	synchrony
219000000	94990000.000000	5000000	10.000000	21900	9499	0.001000	21900	9499	0.001000	10000000	0.000000
107234992	1282385455.000000	66715222	3940.834452	12297	126162	0.394083	11535	127785	0.394083	9994998	0.000000
156216560	662784436.000000	34482691	6324.976263	17448	64746	0.632498	16822	65703	0.632498	9990060	0.000000
193282346	409987502.000000	21326349	7771.013291	21288	39385	0.777101	20607	40258	0.777101	9985040	0.000000
214831609	304029912.000000	15809713	8648.068121	23622	28816	0.864807	22823	29371	0.864807	9980174	0.000000
227733670	250690897.000000	13033806	9180.022116	24700	23451	0.918002	23939	23965	0.918002	9975101	0.000000
235513403	221411203.000000	11508126	9502.664490	25239	20709	0.950266	24813	20954	0.950266	9970182	0.000000
240254010	204581746.000000	10632531	9698.354536	25607	19422	0.969835	25245	19470	0.969835	9965201	0.000000
243157925	194614577.000000	10116199	9817.045065	26017	18328	0.981705	25719	18762	0.981705	9960218	0.000000
244925818	188685904.000000	9806389	9889.033609	26314	17698	0.988903	25817	17929	0.988903	9955190	0.000000
245968132	185135879.000000	9623728	9932.696323	26191	17253	0.993270	25728	17507	0.993270	9950296	0.000000
246632193	182991681.000000	9509640	9959.178767	26312	17200	0.995918	25746	17495	0.995918	9945290	0.000000
247048276	181700682.000000	9444246	9975.240980	26361	17120	0.997524	25887	17089	0.997524	9940324	0.000000
247281432	180908979.000000	9406547	9984.983083	26595	17084	0.998498	25938	17370	0.998498	9935345	0.000000
247425409	180409894.000000	9373324	9990.891893	26426	16818	0.999089	26090	16979	0.999089	9930398	0.000000
247535237	180103672.000000	9362750	9994.475723	26482	16662	0.999448	25812	17064	0.999448	9925411	0.000000
247576767	179929255.000000	9356268	9996.649399	26666	16729	0.999665	25980	17124	0.999665	9920423	0.000000
247609321	179821292.000000	9341834	9997.967783	26304	16915	0.999797	26041	17293	0.999797	9915448	0.000000
247632659	179792344.000000	9346494	9998.767413	26446	16339	0.999877	25861	16905	0.999877	9910615	0.000000
247640925	179746455.000000	9345140	9999.252408	26242	16589	0.999925	26001	17295	0.999925	9905736	0.000000
247658212	179683166.000000	9340139	9999.546568	26376	16732	0.999955	25832	17323	0.999955	9900817	0.000000
247630292	179705945.000000	9341490	9999.724983	26443	16762	0.999972	26157	17064	0.999972	9895899	0.000000
247649013	179712258.000000	9341968	9999.833196	26341	16843	0.999983	25872	17347	0.999983	9891022	0.000000
247650823	179737191.000000	9338437	9999.898829	26523	16725	0.999990	26023	16834	0.999990	9885933	0.000000
247643819	179701540.000000	9342896	9999.938638	26417	16899	0.999994	25966	17429	0.999994	9880895	0.000000
247638279	179713502.000000	9342045	9999.962782	26607	16733	0.999996	25936	17134	0.999996	9876002	0.000000
247645088	179667128.000000	9336135	9999.977427	26523	16886	0.999998	26097	17282	0.999998	9871231	0.000000
247648874	179669617.000000	9339073	9999.986309	26215	16867	0.999999	26047	17169	0.999999	9866313	0.000000
247663256	179691081.000000	9341475	9999.991696	26340	16857	0.999999	25862	17302	0.999999	9861458	0.000000
247657933	179669785.000000	9340094	9999.994963	26328	16815	0.999999	25841	17117	0.999999	9856613	0.000000
247650489	179656349.000000	9338487	9999.996945	26463	16739	1.000000	26070	17133	1.000000	9851656	0.000000
247657275	179669521.000000	9336965	9999.998147	26383	16855	1.000000	26246	17266	1.000000	9846748	0.000000
247654324	179671712.000000	9346371	9999.998876	26356	16686	1.000000	26083	17044	1.000000	9841748	0.000000
247661627	179669109.000000	9330711	9999.999318	26601	16640	1.000000	26078	17298	1.000000	9836869	0.000000
247666548	179652061.000000	9341499	9999.999587	26326	16783	1.000000	25898	17660	1.000000	9831928	0.000000
247640550	179711610.000000	9341801	9999.999749	26516	16686	1.000000	25984	17176	1.000000	9827023	0.000000
247616818	179729578.000000	9338670	9999.999848	26350	16847	1.000000	25998	16918	1.000000	9822180	0.000000
247643154	179667118.000000	9338811	9999.999908	26446	16933	1.000000	25915	17236	1.000000	9817255	0.000000
247672197	179686092.000000	9339692	9999.999944	26477	16895	1.000000	25962	17172	1.000000	9812336	0.000000
247635665	179687230.000000	9337442	9999.999966	26475	16843	1.000000	25916	17070	1.000000	9807406	0.000000
247655575	179698702.000000	9343615	9999.999979	26364	16949	1.000000	25851	17245	1.000000	9802465	-1.#IND00
247651119	179714650.000000	9341322	9999.999988	26407	16843	1.000000	25938	17110	1.000000	9797534	0.003200
247669668	179695047.000000	9338943	9999.999992	26610	16526	1.000000	25890	17167	1.000000	9792598	-0.007656
247638126	179696306.000000	9339947	9999.999995	26488	16704	1.000000	26035	17128	1.000000	9787732	-0.007488
247633485	179679804.000000	9339370	9999.999997	26450	16621	1.000000	25986	17126	1.000000	9782714	-0.008556
247656845	179716308.000000	9338577	9999.999998	26505	16911	1.000000	26090	17082	1.000000	9777938	-0.003521
247629018	179707625.000000	9337744	9999.999999	26377	16883	1.000000	25978	17188	1.000000	9773025	-0.002631
247663024	179672734.000000	9347086	9999.999999	26440	16911	1.000000	25916	17183	1.000000	9768169	0.000647
247652057	179678796.000000	9335015	10000.000000	26388	16973	1.000000	26051	17132	1.000000	9763204	-0.001024
247655178	179712532.000000	9338081	10000.000000	26405	16954	1.000000	25949	17043	1.000000	9758406	-0.000755
247663439	179625915.000000	9334764	10000.000000	26445	16689	1.000000	25947	17230	1.000000	9753527	-0.004856
247633882	179697161.000000	9340486	10000.000000	26526	16593	1.000000	25853	17155	1.000000	9748593	-0.004628
247681632	179629779.000000	9338094	10000.000000	26531	16866	1.000000	25964	17158	1.000000	9743734	-0.003703
247653517	179652477.000000	9338499	10000.000000	26376	16952	1.000000	25772	17349	1.000000	9738907	-0.003737
247658932	179663805.000000	9339850	10000.000000	26236	16851	1.000000	25993	17161	1.000000	9733958	-0.005058
247676156	179681774.000000	9340352	10000.000000	26449	16947	1.000000	25931	16938	1.000000	9729127	-0.005397
247662395	179694387.000000	9340877	10000.000000	26355	16942	1.000000	26022	17172	1.000000	9724279	-0.007157
247665044	179649439.000000	9335527	10000.000000	26307	16639	1.000000	26027	17128	1.000000	9719325	-0.007233
247652379	179696653.000000	9339220	10000.000000	26327	16665	1.000000	25939	17279	1.000000	9714529	-0.006838
247663623	179652800.000000	9342604	10000.000000	26522	16938	1.000000	26026	16884	1.000000	9709628	-0.005100
247660376	179663881.000000	9339308	10000.000000	26464	16677	1.000000	26111	17203	1.000000	9704744	-0.003813
247662705	179684733.000000	9337665	10000.000000	26495	16649	1.000000	26113	16829	1.000000	9699940	-0.002334
247663838	179705988.000000	9341323	10000.000000	26258	16632	1.000000	25908	17286	1.000000	9695193	-0.001975
247640538	179713149.000000	9339108	10000.000000	26425	16793	1.000000	25847	17138	1.000000	9690334	0.000276
247643796	179677876.000000	9330141	10000.000000	26457	16497	1.000000	25907	17202	1.000000	9685542	0.000243
247651504	179671789.000000	9338175	10000.000000	26375	16883	1.000000	25971	16875	1.000000	9680823	-0.000004
247658830	179654021.000000	9337761	10000.000000	26294	16851	1.000000	25925	17169	1.000000	9676000	-0.000050
247667776	179688935.000000	9337631	10000.000000	26339	16728	1.000000	25980	17106	1.000000	9671241	-0.000279
247659529	179644466.000000	9341726	10000.000000	26575	16710	1.000000	25943	17204	1.000000	9666400	-0.000100
247649270	179671898.000000	9341167	10000.000000	26491	16732	1.000000	26042	17065	1.000000	9661464	0.000098
247642761	179696426.000000	9338312	10000.000000	26477	16902	1.000000	26035	17047	1.000000	9656641	-0.000973
247669843	179688900.000000	9332218	10000.000000	26253	16785	1.000000	25964	16908	1.000000	9651740	-0.000393
247635587	179732336.000000	9340808	10000.000000	26478	17238	1.000000	25944	16890	1.000000	9646928	-0.001554
247650895	179653858.000000	9336839	10000.000000	26604	16906	1.000000	25833	16976	1.000000	9642085	-0.000991
247665860	179647192.000000	9336382	10000.000000	26355	16658	1.000000	26007	17152	1.000000	9637290	-0.000873
247664156	179674190.000000	9337306	10000.000000	26506	16805	1.000000	26050	17216	1.000000	9632442	-0.000785
247659112	179712036.000000	9336700	10000.000000	26391	16809	1.000000	26053	16872	1.000000	9627592	-0.000845
247662176	179642208.000000	9333571	10000.000000	26426	16740	1.000000	26102	17129	1.000000	9622635	-0.001464
247664982	179654738.000000	9336453	10000.000000	26472	16781	1.000000	25974	17096	1.000000	9617950	-0.000269
247648896	179692727.000000	9337976	10000.000000	26367	16679	1.000000	26011	17091	1.000000	9613107	-0.000288
247666457	179666877.000000	9334168	10000.000000	26784	16732	1.000000	26046	17018	1.000000	9608328	-0.001021
247655301	179739368.000000	9339322	10000.000000	26490	16843	1.000000	25748	17202	1.000000	9603436	-0.000788
247671532	179673501.000000	9339372	10000.000000	26645	16639	1.000000	26044	17221	1.000000	9598666	-0.000891
247653388	179699249.000000	9337110	10000.000000	26491	16757	1.000000	26184	16817	1.000000	9593817	-0.001589
247638184	179700925.000000	9344401	10000.000000	26412	16621	1.000000	25758	17165	1.000000	9589039	-0.002312
247667757	179683738.000000	9340932	10000.000000	26481	16610	1.000000	25920	16905	1.000000	9584328	-0.002360
247656989	179677099.000000	9338328	10000.000000	26492	16845	1.000000	26210	16901	1.000000	9579566	-0.002237
247657754	179644298.000000	9339802	10000.000000	26376	16671	1.000000	25791	17326	1.000000	9574766	-0.001722
247654395	179703210.000000	9335152	10000.000000	26465	16905	1.000000	25817	16863	1.000000	9569941	-0.001826
247644544	179679761.000000	9335800	10000.000000	26341	17014	1.000000	25969	17007	1.000000	9565090	-0.001719
247676196	179658097.000000	9339584	10000.000000	26202	16940	1.000000	26093	17123	1.000000	9560367	-0.001646
247643177	179696169.000000	9342825	10000.000000	26460	16952	1.000000	26093	17061	1.000000	9555438	-0.001583
247685326	179676644.000000	9336245	10000.000000	26572	16828	1.000000	25958	17202	1.000000	9550677	-0.001848
247654407	179679825.000000	9340628	10000.000000	26419	16781	1.000000	25950	17220	1.000000	9545817	-0.002038
247669240	179688248.000000	9339265	10000.000000	26249	16880	1.000000	26162	17347	1.000000	9541033	-0.001934
247645838	179674801.000000	9340806	10000.000000	26542	16713	1.000000	25767	17076	1.000000	9536268	-0.001885
247631843	179661779.000000	9336330	10000.000000	26289	16904	1.000000	26141	17138	1.000000	9531548	-0.002435
247643878	179685945.000000	9338946	10000.000000	26555	16671	1.000000	25955	17019	1.000000	9526805	-0.002503
247665803	179660080.000000	9340365	10000.000000	26498	16927	1.000000	25952	17255	1.000000	9522063	-0.003279
247640910	179674751.000000	9337008	10000.000000	26432	16902	1.000000	25937	16883	1.000000	9517288	-0.002872
npatches	nstrain	runtime	dt	init_x	init_y	init_y_blood	init_z	init_S	beta0	beta1	beta2	beta3	mean_beta	B	d	delta	delta_blood	b[0]	mut	m	CTL	c	g	epsilon	k	het	lambda	rho	omega	x_max	patch.dyna	DELTA	A	VA
10000	1	100.000000	0.000100	21900	9499	5000000	0.001000	10000000	10.576077	7.220541	6.815665	7.098358	13	8000000000.000000	0.010000	1.000000	1.000000	800000	0.000050	0.048000	0	0.500000	0.000000	25.000000	10.000000	0.500000	0.000000	0.000000	0.000000	31987	0	10.000000	7.000000	1.000000
sus	inf	inf_blood	z	x[0]	y[0][0]	z[0]	x[1]	y[1][0]	z[1]	S[0]	synchrony
219000000	94990000.000000	5000000	10.000000	21900	9499	0.001000	21900	9499	0.001000	10000000	0.000000
115425143	1154342182.000000	60061535	3940.834452	12628	114498	0.394083	15975	112300	0.394083	9994931	0.000000
171765230	547732746.000000	28512715	6324.976263	18701	53514	0.632498	21532	51500	0.632498	9989970	0.000000
212145104	318385849.000000	16561842	7771.013291	22647	30934	0.777101	25363	28780	0.777101	9984969	0.000000
235555034	222700816.000000	11582971	8648.068121	24907	21023	0.864807	27256	19597	0.864807	9979916	0.000000
249520990	174455781.000000	9069894	9180.022116	26148	16401	0.918002	28533	14988	0.918002	9975000	0.000000
258054408	147840112.000000	7685926	9502.664490	26920	13982	0.950266	28790	12773	0.950266	9969972	0.000000
263284115	132380856.000000	6882852	9698.354536	27551	12218	0.969835	29127	11347	0.969835	9965036	0.000000
266532479	123166222.000000	6405133	9817.045065	27729	11598	0.981705	28909	10656	0.981705	9960002	0.000000
268556490	117624332.000000	6116851	9889.033609	28135	11134	0.988903	29477	9933	0.988903	9954955	0.000000
269783038	114208962.000000	5937998	9932.696323	27847	10678	0.993270	29324	9836	0.993270	9949918	0.000000
270467714	112236155.000000	5834981	9959.178767	28105	10439	0.995918	29410	9478	0.995918	9945006	0.000000
270979470	110977774.000000	5766635	9975.240980	28263	10384	0.997524	29550	9501	0.997524	9940030	0.000000
271239067	110215948.000000	5731745	9984.983083	28016	10629	0.998498	29458	9214	0.998498	9935074	0.000000
271421217	109772070.000000	5703221	9990.891893	28221	10260	0.999089	29229	9459	0.999089	9930122	0.000000
271518284	109478603.000000	5690400	9994.475723	28196	10282	0.999448	29576	9308	0.999448	9925141	0.000000
271574811	109296430.000000	5685307	9996.649399	28092	10217	0.999665	29456	9142	0.999665	9920154	0.000000
271624554	109182860.000000	5675991	9997.967783	28147	10053	0.999797	29505	9260	0.999797	9915258	0.000000
271627915	109153222.000000	5673580	9998.767413	28089	10279	0.999877	29562	9307	0.999877	9910325	0.000000
271668448	109092274.000000	5671125	9999.252408	28184	10368	0.999925	29534	9499	0.999925	9905451	0.000000
271648093	109097206.000000	5669406	9999.546568	28114	10217	0.999955	29454	9235	0.999955	9900637	0.000000
271666241	109062420.000000	5674887	9999.724983	27932	10154	0.999972	29369	9434	0.999972	9895844	0.000000
271677105	109044617.000000	5666792	9999.833196	28342	10144	0.999983	29421	9357	0.999983	9890972	0.000000
271660914	109098070.000000	5668210	9999.898829	28205	10358	0.999990	29615	9227	0.999990	9886058	0.000000
271685256	109064693.000000	5664376	9999.938638	28122	10154	0.999994	29702	9366	0.999994	9881135	0.000000
271663018	109073501.000000	5669414	9999.962782	28273	10298	0.999996	29544	9234	0.999996	9876181	0.000000
271659813	109095386.000000	5668695	9999.977427	28174	10121	0.999998	29672	9276	0.999998	9871087	0.000000
271678583	109075397.000000	5673395	9999.986309	28436	10289	0.999999	29512	9320	0.999999	9866160	0.000000
271697380	109061066.000000	5673101	9999.991696	28380	10171	0.999999	29529	9227	0.999999	9861157	0.000000
271655231	109118085.000000	5670363	9999.994963	28124	10156	0.999999	29485	9312	0.999999	9856241	0.000000
271693833	109019974.000000	5664905	9999.996945	28162	10273	1.000000	29481	9402	1.000000	9851372	0.000000
271667730	109102859.000000	5671110	9999.998147	28279	10425	1.000000	29657	9342	1.000000	9846403	0.000000
271692513	109084488.000000	5673374	9999.998876	28130	10229	1.000000	29658	9461	1.000000	9841506	0.000000
271668876	109069154.000000	5664681	9999.999318	28343	9952	1.000000	29389	9279	1.000000	9836548	0.000000
271684683	109054756.000000	5667716	9999.999587	28356	10191	1.000000	29661	9305	1.000000	9831598	0.000000
271677739	109048389.000000	5666070	9999.999749	28221	10305	1.000000	29587	9294	1.000000	9826657	0.000000
271680122	109066740.000000	5667106	9999.999848	28168	10100	1.000000	29609	9412	1.000000	9821844	0.000000
271681971	109057647.000000	5667444	9999.999908	28196	10264	1.000000	29638	9237	1.000000	9816927	0.000000
271731999	108958073.000000	5662491	9999.999944	28153	10137	1.000000	29475	9204	1.000000	9812005	0.000000
271685561	109057443.000000	5665796	9999.999966	28212	10162	1.000000	29235	9328	1.000000	9807113	0.000000
271673169	109014456.000000	5664910	9999.999979	28158	10218	1.000000	29694	9287	1.000000	9802243	-1.#IND00
271703846	109027167.000000	5669522	9999.999988	28188	10116	1.000000	29345	9291	1.000000	9797366	0.009600
271689536	109039053.000000	5666075	9999.999992	28058	10072	1.000000	29593	9331	1.000000	9792512	-0.005913
271669966	109028441.000000	5669683	9999.999995	28190	10100	1.000000	29620	9136	1.000000	9787646	-0.004450
271681316	109036317.000000	5668694	9999.999997	28137	10012	1.000000	29427	9283	1.000000	9782712	-0.000587
271704746	108973602.000000	5666491	9999.999998	27985	10120	1.000000	29595	9380	1.000000	9777843	-0.003706
271703663	109008409.000000	5667141	9999.999999	28113	10160	1.000000	29744	9265	1.000000	9772938	-0.004808
271673719	109016501.000000	5665840	9999.999999	28450	10031	1.000000	29348	9188	1.000000	9768080	-0.001777
271676861	109054648.000000	5666003	10000.000000	28205	10179	1.000000	29519	9406	1.000000	9763137	-0.001379
271662545	109100379.000000	5671655	10000.000000	28471	10128	1.000000	29698	9191	1.000000	9758257	0.003062
271669352	109054454.000000	5667433	10000.000000	28184	10082	1.000000	29617	9184	1.000000	9753303	0.002407
271683464	109037814.000000	5667914	10000.000000	28373	10130	1.000000	29610	9301	1.000000	9748510	0.003111
271671434	109045388.000000	5667071	10000.000000	28385	10062	1.000000	29507	9300	1.000000	9743697	0.002101
271680587	109024727.000000	5667493	10000.000000	28222	10165	1.000000	29596	9288	1.000000	9738761	0.002775
271714728	109021030.000000	5665039	10000.000000	28107	10322	1.000000	29620	9369	1.000000	9733918	-0.004774
271677465	109031911.000000	5663546	10000.000000	28003	10237	1.000000	29739	9268	1.000000	9729074	-0.002632
271664272	109060675.000000	5667615	10000.000000	28262	10137	1.000000	29602	9009	1.000000	9724252	-0.002329
271703064	109030634.000000	5667201	10000.000000	28310	10159	1.000000	29443	9136	1.000000	9719404	-0.002276
271669392	109068587.000000	5668676	10000.000000	28157	10552	1.000000	29463	9242	1.000000	9714505	-0.001711
271695815	109021906.000000	5663355	10000.000000	28294	10209	1.000000	29515	9254	1.000000	9709560	-0.001955
271701876	109021650.000000	5667030	10000.000000	28057	10237	1.000000	29417	9354	1.000000	9704598	-0.001869
271684861	109076408.000000	5671863	10000.000000	28246	10323	1.000000	29368	9276	1.000000	9699670	-0.002488
271692225	109041328.000000	5662728	10000.000000	28063	10220	1.000000	29622	9266	1.000000	9694870	-0.003233
271681017	109084538.000000	5666125	10000.000000	28446	10221	1.000000	29602	9222	1.000000	9689958	-0.002988
271692287	109054917.000000	5672807	10000.000000	28037	10378	1.000000	29768	9169	1.000000	9685113	-0.003193
271659938	109081204.000000	5665586	10000.000000	28232	10436	1.000000	29550	9248	1.000000	9680304	-0.003005
271707053	109017019.000000	5663446	10000.000000	28186	10028	1.000000	29420	9169	1.000000	9675421	-0.003816
271669711	109036745.000000	5666154	10000.000000	28376	10113	1.000000	29483	9158	1.000000	9670719	-0.001216
271678897	109043606.000000	5661347	10000.000000	28242	10188	1.000000	29433	9076	1.000000	9665886	-0.000852
271710508	109008527.000000	5662463	10000.000000	28239	10160	1.000000	29595	9444	1.000000	9660993	-0.001412
271688010	109069675.000000	5669428	10000.000000	28062	10204	1.000000	29538	9273	1.000000	9656087	-0.000560
271688388	109047107.000000	5673999	10000.000000	28368	10160	1.000000	29550	9287	1.000000	9651230	-0.000452
271711439	109044672.000000	5665670	10000.000000	28389	10053	1.000000	29606	9150	1.000000	9646289	-0.000231
271676724	109058373.000000	5667190	10000.000000	28258	10243	1.000000	29489	9452	1.000000	9641392	-0.000404
271690791	109036878.000000	5664797	10000.000000	28374	10222	1.000000	29495	9152	1.000000	9636531	-0.000352
271673283	109066463.000000	5667248	10000.000000	28110	10194	1.000000	29582	9139	1.000000	9631815	-0.000883
271692387	109020510.000000	5665947	10000.000000	28226	10124	1.000000	29389	9175	1.000000	9627089	-0.000982
271691279	109040352.000000	5665890	10000.000000	28231	10218	1.000000	29620	9207	1.000000	9622271	-0.000914
271681357	109054119.000000	5669050	10000.000000	28241	10127	1.000000	29306	9106	1.000000	9617506	-0.001183
271672716	109073890.000000	5665363	10000.000000	28249	10078	1.000000	29453	9340	1.000000	9612728	-0.001258
271661052	109070084.000000	5666323	10000.000000	28229	10169	1.000000	29653	9236	1.000000	9607936	-0.001489
271675962	109073513.000000	5673106	10000.000000	28139	10492	1.000000	29326	9266	1.000000	9603084	-0.000774
271683254	109067048.000000	5668894	10000.000000	28021	10252	1.000000	29513	9514	1.000000	9598311	-0.000316
271689408	109028629.000000	5668642	10000.000000	28094	10153	1.000000	29635	9293	1.000000	9593443	-0.000320
271674326	109034489.000000	5665439	10000.000000	28288	10395	1.000000	29366	9250	1.000000	9588579	0.000016
271698572	108997874.000000	5663882	10000.000000	28292	10193	1.000000	29706	9235	1.000000	9583875	-0.000652
271644470	109041888.000000	5666506	10000.000000	28152	10172	1.000000	29680	9263	1.000000	9579103	-0.000735
271685267	109028815.000000	5669104	10000.000000	28287	10359	1.000000	29681	9223	1.000000	9574256	-0.000348
271680229	109073978.000000	5671078	10000.000000	28155	10080	1.000000	29548	9473	1.000000	9569367	-0.000053
271679393	109065768.000000	5665624	10000.000000	28137	10183	1.000000	29515	9205	1.000000	9564607	-0.000043
271670806	109057674.000000	5666551	10000.000000	28048	10239	1.000000	29506	9229	1.000000	9559682	0.000026
271698628	109038901.000000	5664699	10000.000000	28175	10093	1.000000	29626	9193	1.000000	9554847	0.000052
271704297	109024898.000000	5660343	10000.000000	28046	10095	1.000000	29471	9235	1.000000	9549969	-0.000092
271649747	109096188.000000	5664228	10000.000000	28223	10241	1.000000	29630	9371	1.000000	9545325	-0.000303
271715561	109014484.000000	5664998	10000.000000	28093	10080	1.000000	29630	9354	1.000000	9540527	-0.000465
271687771	109060577.000000	5666258	10000.000000	28089	10094	1.000000	29573	9256	1.000000	9535798	-0.001059
271668466	109061044.000000	5671408	10000.000000	28223	10204	1.000000	29568	9195	1.000000	9531077	-0.001438
271677836	109068784.000000	5670082	10000.000000	28257	10126	1.000000	29567	9195	1.000000	9526468	-0.001398
271672685	109074319.000000	5673685	10000.000000	28175	10310	1.000000	29541	9228	1.000000	9521838	-0.001590
271695423	109057690.000000	5667861	10000.000000	28040	10297	1.000000	29699	9297	1.000000	9517024	-0.001667
npatches	nstrain	runtime	dt	init_x	init_y	init_y_blood	init_z	init_S	beta0	beta1	beta2	beta3	mean_beta	B	d	delta	delta_blood	b[0]	mut	m	CTL	c	g	epsilon	k	het	lambda	rho	omega	x_max	patch.dyna	DELTA	A	VA
10000	1	100.000000	0.000100	21900	9499	5000000	0.001000	10000000	10.964363	9.387972	9.325202	19.487700	13	8000000000.000000	0.010000	1.000000	1.000000	800000	0.000050	0.048000	0	0.500000	0.000000	25.000000	11.000000	0.500000	0.000000	0.000000	0.000000	31987	0	10.000000	7.000000	1.000000
sus	inf	inf_blood	z	x[0]	y[0][0]	z[0]	x[1]	y[1][0]	z[1]	S[0]	synchrony
219000000	94990000.000000	5000000	10.000000	21900	9499	0.001000	21900	9499	0.001000	10000000	0.000000
121719767	1051240230.000000	54718844	3940.834452	13143	103943	0.394083	14249	102899	0.394083	9994958	0.000000
184580964	459961857.000000	23937373	6324.976263	19737	44746	0.632498	20827	43834	0.632498	9989845	0.000000
227475572	251086207.000000	13065140	7771.013291	23939	24259	0.777101	24956	23378	0.777101	9984746	0.000000
252162370	164438833.000000	8557110	8648.068121	26132	15703	0.864807	27002	15432	0.864807	9979778	0.000000
266906447	120748332.000000	6280184	9180.022116	27445	11434	0.918002	28483	10777	0.918002	9974887	0.000000
275958162	96517856.000000	5016210	9502.664490	28519	8709	0.950266	29240	8710	0.950266	9969957	0.000000
281604523	82227056.000000	4277437	9698.354536	28928	7677	0.969835	29326	7426	0.969835	9964877	0.000000
285185814	73525317.000000	3822777	9817.045065	29347	6889	0.981705	29725	6540	0.981705	9959864	0.000000
287459097	68184350.000000	3543573	9889.033609	29335	6241	0.988903	29967	5937	0.988903	9954938	0.000000
288853770	64862959.000000	3371752	9932.696323	29227	6125	0.993270	30103	5769	0.993270	9949857	0.000000
289775189	62796996.000000	3262509	9959.178767	29456	5933	0.995918	30023	5642	0.995918	9944865	0.000000
290329499	61544480.000000	3196271	9975.240980	30008	5621	0.997524	30068	5473	0.997524	9939863	0.000000
290666573	60740422.000000	3154823	9984.983083	29645	5672	0.998498	30351	5377	0.998498	9934736	0.000000
290895332	60242082.000000	3129612	9990.891893	29482	5739	0.999089	30351	5296	0.999089	9929653	0.000000
291009896	59923874.000000	3117220	9994.475723	29565	5605	0.999448	30380	5255	0.999448	9924729	0.000000
291095214	59755709.000000	3103072	9996.649399	29606	5632	0.999665	30036	5213	0.999665	9919829	0.000000
291138324	59643896.000000	3101419	9997.967783	29927	5484	0.999797	30203	5176	0.999797	9914734	0.000000
291150560	59624172.000000	3097764	9998.767413	29883	5431	0.999877	30098	5381	0.999877	9909806	0.000000
291158668	59576443.000000	3096508	9999.252408	29653	5582	0.999925	29981	5282	0.999925	9904820	0.000000
291161560	59583643.000000	3096469	9999.546568	29766	5500	0.999955	30299	5285	0.999955	9899807	0.000000
291192253	59508777.000000	3096578	9999.724983	29944	5540	0.999972	30443	5284	0.999972	9894899	0.000000
291176069	59515551.000000	3094955	9999.833196	29720	5284	0.999983	30021	5288	0.999983	9890014	0.000000
291190315	59496267.000000	3090282	9999.898829	29718	5355	0.999990	30111	5345	0.999990	9885050	0.000000
291208090	59507270.000000	3093703	9999.938638	29720	5550	0.999994	30186	5391	0.999994	9880106	0.000000
291204943	59505998.000000	3090674	9999.962782	29659	5574	0.999996	30130	5294	0.999996	9875243	0.000000
291201497	59475545.000000	3091787	9999.977427	29825	5612	0.999998	30157	5309	0.999998	9870196	0.000000
291209938	59464273.000000	3092432	9999.986309	29600	5605	0.999999	29969	5107	0.999999	9865221	0.000000
291212047	59510709.000000	3095515	9999.991696	29651	5539	0.999999	30270	5419	0.999999	9860159	0.000000
291170239	59512840.000000	3091038	9999.994963	29771	5478	0.999999	30059	5179	0.999999	9855221	0.000000
291179586	59555497.000000	3095159	9999.996945	29600	5595	1.000000	30215	5399	1.000000	9850346	0.000000
291206403	59504622.000000	3093239	9999.998147	29865	5634	1.000000	30122	5388	1.000000	9845256	0.000000
291201207	59508020.000000	3092340	9999.998876	29791	5525	1.000000	30231	5334	1.000000	9840349	0.000000
291208636	59480826.000000	3093410	9999.999318	29444	5604	1.000000	30129	5198	1.000000	9835301	0.000000
291193015	59494824.000000	3094546	9999.999587	29881	5560	1.000000	30236	5110	1.000000	9830383	0.000000
291198490	59505231.000000	3092591	9999.999749	29888	5522	1.000000	30000	5231	1.000000	9825509	0.000000
291183251	59523853.000000	3094963	9999.999848	29831	5620	1.000000	30108	5403	1.000000	9820630	0.000000
291218928	59500559.000000	3092366	9999.999908	29793	5435	1.000000	30158	5207	1.000000	9815774	0.000000
291197608	59505933.000000	3089590	9999.999944	29767	5560	1.000000	30162	5235	1.000000	9810968	0.000000
291195999	59479511.000000	3092053	9999.999966	29895	5432	1.000000	30108	5242	1.000000	9806004	0.000000
291218999	59473603.000000	3092256	9999.999979	29637	5612	1.000000	30305	5343	1.000000	9801170	-1.#IND00
291223903	59467695.000000	3093869	9999.999988	29770	5596	1.000000	30134	5389	1.000000	9796305	0.002400
291186772	59490492.000000	3090265	9999.999992	29680	5416	1.000000	30177	5269	1.000000	9791382	-0.002801
291221509	59447130.000000	3090707	9999.999995	29911	5414	1.000000	30024	5362	1.000000	9786568	-0.004823
291225325	59470297.000000	3090126	9999.999997	29551	5464	1.000000	30050	5214	1.000000	9781723	-0.001654
291196487	59468136.000000	3089378	9999.999998	29662	5688	1.000000	30176	5396	1.000000	9776853	-0.002034
291196905	59477975.000000	3091598	9999.999999	29888	5412	1.000000	30191	5433	1.000000	9772008	0.000897
291193864	59508105.000000	3094716	9999.999999	29855	5618	1.000000	30213	5028	1.000000	9767060	0.001868
291199358	59490772.000000	3090729	10000.000000	29861	5513	1.000000	30022	5407	1.000000	9762179	0.000955
291193610	59517576.000000	3095913	10000.000000	29577	5571	1.000000	29858	5169	1.000000	9757244	0.000436
291182168	59548782.000000	3095134	10000.000000	29680	5446	1.000000	30230	5379	1.000000	9752310	-0.001112
291197804	59489344.000000	3093362	10000.000000	29531	5471	1.000000	30145	5246	1.000000	9747574	-0.002041
291150363	59511300.000000	3094863	10000.000000	29642	5636	1.000000	30037	5279	1.000000	9742703	-0.001412
291171797	59543238.000000	3093930	10000.000000	29730	5634	1.000000	30105	5220	1.000000	9737960	-0.001262
291180026	59504072.000000	3092535	10000.000000	29636	5590	1.000000	30066	5320	1.000000	9733219	-0.003208
291204318	59499863.000000	3091867	10000.000000	29509	5481	1.000000	30241	5123	1.000000	9728392	-0.003185
291169587	59530286.000000	3093229	10000.000000	29966	5498	1.000000	30079	5378	1.000000	9723549	-0.002497
291195047	59491191.000000	3091209	10000.000000	29715	5484	1.000000	30098	5370	1.000000	9718708	-0.002659
291206354	59509867.000000	3095885	10000.000000	29657	5425	1.000000	30214	5295	1.000000	9713757	-0.002472
291179982	59510645.000000	3092951	10000.000000	29827	5579	1.000000	29869	5358	1.000000	9708926	-0.001043
291165338	59523780.000000	3094416	10000.000000	29600	5585	1.000000	30093	5147	1.000000	9704131	-0.001694
291200427	59517444.000000	3092594	10000.000000	29709	5599	1.000000	30113	5199	1.000000	9699226	-0.001643
291176503	59524261.000000	3095977	10000.000000	29786	5573	1.000000	30116	5362	1.000000	9694361	-0.000138
291183748	59479733.000000	3090143	10000.000000	29635	5431	1.000000	30135	5408	1.000000	9689510	0.000026
291195680	59511004.000000	3095300	10000.000000	29649	5604	1.000000	30177	5179	1.000000	9684730	0.000263
291221399	59479851.000000	3086517	10000.000000	29797	5500	1.000000	30182	5247	1.000000	9679833	0.000037
291219833	59491175.000000	3090708	10000.000000	29778	5563	1.000000	29941	5251	1.000000	9674958	0.000052
291176216	59514349.000000	3095901	10000.000000	29551	5603	1.000000	30251	5285	1.000000	9670247	0.001360
291210973	59477191.000000	3089909	10000.000000	29766	5552	1.000000	30059	5361	1.000000	9665346	0.001272
291208109	59493098.000000	3093796	10000.000000	29676	5599	1.000000	30114	5314	1.000000	9660574	0.001964
291221801	59448607.000000	3090154	10000.000000	29581	5548	1.000000	30121	5344	1.000000	9655801	0.002699
291206598	59480878.000000	3089656	10000.000000	29716	5518	1.000000	30059	5332	1.000000	9646232	0.002147
291191659	59522057.000000	3091824	10000.000000	29887	5463	1.000000	30096	5347	1.000000	9641467	0.002202
291211035	59493904.000000	3095802	10000.000000	29699	5498	1.000000	30158	5214	1.000000	9636658	0.001319
291216756	59454757.000000	3088052	10000.000000	29651	5606	1.000000	30250	5297	1.000000	9631879	0.000149
291205190	59481027.000000	3090534	10000.000000	29774	5467	1.000000	30124	5305	1.000000	9627026	0.000153
291204143	59482308.000000	3093432	10000.000000	29742	5423	1.000000	29891	5144	1.000000	9622146	-0.000206
291201896	59510118.000000	3090492	10000.000000	29954	5568	1.000000	30317	5245	1.000000	9617333	-0.000089
291181655	59557969.000000	3093834	10000.000000	29855	5416	1.000000	30154	5257	1.000000	9612344	0.000888
291158029	59566953.000000	3095455	10000.000000	29801	5465	1.000000	30094	5300	1.000000	9607584	0.001013
291219264	59515409.000000	3090329	10000.000000	29844	5450	1.000000	30158	5347	1.000000	9602677	0.001547
291196092	59507730.000000	3094173	10000.000000	29734	5594	1.000000	30007	5365	1.000000	9597916	0.001473
291209806	59509763.000000	3093487	10000.000000	29950	5415	1.000000	29993	5181	1.000000	9593164	0.001446
291210997	59497771.000000	3090696	10000.000000	29558	5599	1.000000	30322	5187	1.000000	9588278	0.001394
291185231	59501426.000000	3091277	10000.000000	29784	5682	1.000000	29970	5288	1.000000	9583305	0.001591
291211808	59475397.000000	3090564	10000.000000	29775	5476	1.000000	30244	5357	1.000000	9578421	0.001356
291190550	59493363.000000	3091704	10000.000000	29690	5586	1.000000	30305	5371	1.000000	9573687	0.001823
291190861	59490263.000000	3093750	10000.000000	29921	5474	1.000000	30030	5362	1.000000	9568995	0.001124
291212271	59469918.000000	3088931	10000.000000	29747	5527	1.000000	30029	5243	1.000000	9564157	0.001126
291210488	59513062.000000	3093872	10000.000000	29526	5590	1.000000	30346	5312	1.000000	9559270	0.001324
291187756	59503022.000000	3093658	10000.000000	29806	5575	1.000000	29884	5268	1.000000	9554519	0.000602
291179083	59505062.000000	3091833	10000.000000	29520	5480	1.000000	30292	5321	1.000000	9549680	0.000400
291184881	59519505.000000	3093798	10000.000000	29935	5630	1.000000	30163	5217	1.000000	9544876	0.000718
291184412	59512410.000000	3091412	10000.000000	29676	5397	1.000000	30238	5203	1.000000	9540218	0.000037
291185028	59523717.000000	3093269	10000.000000	29762	5414	1.000000	30090	5151	1.000000	9535511	0.000427
291198826	59511077.000000	3093683	10000.000000	29823	5583	1.000000	30198	5214	1.000000	9530764	0.000411
291205404	59488070.000000	3092340	10000.000000	29698	5382	1.000000	29957	5331	1.000000	9525926	0.000342
291210882	59495750.000000	3093061	10000.000000	29611	5531	1.000000	29974	5294	1.000000	9521077	0.000349
291220367	59461864.000000	3090944	10000.000000	29592	5652	1.000000	29985	5339	1.000000	9516307	0.000804
npatches	nstrain	runtime	dt	init_x	init_y	init_y_blood	init_z	init_S	beta0	beta1	beta2	beta3	mean_beta	B	d	delta	delta_blood	b[0]	mut	m	CTL	c	g	epsilon	k	het	lambda	rho	omega	x_max	patch.dyna	DELTA	A	VA
10000	1	100.000000	0.000100	21900	9499	5000000	0.001000	10000000	17.026454	6.921312	9.920253	9.827324	13	8000000000.000000	0.010000	1.000000	1.000000	800000	0.000050	0.048000	0	0.500000	0.000000	25.000000	12.000000	0.500000	0.000000	0.000000	0.000000	31987	0	10.000000	7.000000	1.000000
sus	inf	inf_blood	z	x[0]	y[0][0]	z[0]	x[1]	y[1][0]	z[1]	S[0]	synchrony
219000000	94990000.000000	5000000	10.000000	21900	9499	0.001000	21900	9499	0.001000	10000000	0.000000
128133075	958000916.000000	49863695	3940.834452	10182	98092	0.394083	17671	91822	0.394083	9995170	0.000000
197092814	386361331.000000	20120950	6324.976263	16954	40759	0.632498	24624	34781	0.632498	9990033	0.000000
242134661	195646972.000000	10183577	7771.013291	21970	21147	0.777101	27792	16820	0.777101	9984873	0.000000
267766416	117257242.000000	6101939	8648.068121	24993	12966	0.864807	29294	10021	0.864807	9979914	0.000000
282970397	78006594.000000	4056077	9180.022116	26636	8856	0.918002	30278	6444	0.918002	9974770	0.000000
292302830	56162829.000000	2924047	9502.664490	28060	6423	0.950266	30695	4580	0.950266	9969829	0.000000
298209423	43160658.000000	2245332	9698.354536	28996	4849	0.969835	31104	3514	0.969835	9964885	0.000000
302055597	35040164.000000	1819211	9817.045065	29714	3906	0.981705	31401	2842	0.981705	9959926	0.000000
304571016	29800353.000000	1548106	9889.033609	29854	3267	0.988903	31184	2427	0.988903	9954917	0.000000
306285972	26344321.000000	1368813	9932.696323	29899	2986	0.993270	31478	2103	0.993270	9949894	0.000000
307447790	23980283.000000	1246487	9959.178767	30088	2694	0.995918	31481	1984	0.995918	9944915	0.000000
308268353	22359123.000000	1162276	9975.240980	30381	2503	0.997524	31494	1867	0.997524	9939852	0.000000
308780397	21301011.000000	1107773	9984.983083	30531	2431	0.998498	31374	1709	0.998498	9934881	0.000000
309170836	20552688.000000	1067736	9990.891893	30367	2439	0.999089	31412	1621	0.999089	9929879	0.000000
309422086	20060160.000000	1044279	9994.475723	30599	2199	0.999448	31644	1594	0.999448	9924819	0.000000
309592958	19663421.000000	1024711	9996.649399	30656	2387	0.999665	31696	1628	0.999665	9920036	0.000000
309738442	19419447.000000	1008046	9997.967783	30561	2244	0.999797	31602	1567	0.999797	9915032	0.000000
309815113	19273161.000000	1001623	9998.767413	30651	2248	0.999877	31497	1565	0.999877	9910056	0.000000
309836301	19190689.000000	997965	9999.252408	30742	2158	0.999925	31385	1599	0.999925	9905110	0.000000
309907284	19103651.000000	991818	9999.546568	30622	2161	0.999955	31585	1524	0.999955	9900161	0.000000
309918770	19067117.000000	989826	9999.724983	30572	2218	0.999972	31645	1526	0.999972	9895254	0.000000
309947542	19013173.000000	987076	9999.833196	30514	2281	0.999983	31480	1514	0.999983	9890280	0.000000
309961919	19026772.000000	988910	9999.898829	30691	2172	0.999990	31708	1490	0.999990	9885359	0.000000
309984018	18985081.000000	986216	9999.938638	30610	2200	0.999994	31632	1470	0.999994	9880490	0.000000
309956627	18972770.000000	987354	9999.962782	30587	2293	0.999996	31867	1485	0.999996	9875647	0.000000
310004459	18953406.000000	983968	9999.977427	30601	2174	0.999998	31443	1612	0.999998	9870708	0.000000
309968076	18962921.000000	985752	9999.986309	30606	2230	0.999999	31651	1563	0.999999	9865800	0.000000
309970206	18963392.000000	987223	9999.991696	30575	2225	0.999999	31662	1475	0.999999	9860904	0.000000
309967275	18962329.000000	986867	9999.994963	30373	2255	0.999999	31444	1545	0.999999	9855959	0.000000
309997748	18944984.000000	985479	9999.996945	30513	2152	1.000000	31552	1537	1.000000	9851107	0.000000
309978840	18931852.000000	983294	9999.998147	30537	2077	1.000000	31580	1500	1.000000	9846293	0.000000
309977262	18987451.000000	987327	9999.998876	30453	2232	1.000000	31550	1539	1.000000	9841371	0.000000
309961735	18989131.000000	986834	9999.999318	30655	2131	1.000000	31764	1554	1.000000	9836504	0.000000
309959924	18994189.000000	987889	9999.999587	30457	2168	1.000000	31580	1522	1.000000	9831614	0.000000
309974199	18988894.000000	987577	9999.999749	30421	2222	1.000000	31833	1485	1.000000	9826682	0.000000
309976924	18967823.000000	984735	9999.999848	30383	2178	1.000000	31576	1522	1.000000	9821616	0.000000
309963306	18983899.000000	986737	9999.999908	30477	2190	1.000000	31562	1497	1.000000	9816709	0.000000
309954330	18992378.000000	984489	9999.999944	30731	2179	1.000000	31465	1504	1.000000	9811790	0.000000
309976029	18963659.000000	984472	9999.999966	30381	2214	1.000000	31628	1509	1.000000	9806951	0.000000
309942698	18993553.000000	988000	9999.999979	30505	2152	1.000000	31985	1545	1.000000	9802216	-1.#IND00
309961254	19000632.000000	988424	9999.999988	30543	2228	1.000000	31580	1520	1.000000	9797283	-0.000000
309967880	18979000.000000	986665	9999.999992	30774	2063	1.000000	31438	1518	1.000000	9792398	-0.014158
309961014	18968101.000000	985447	9999.999995	30536	2159	1.000000	31411	1521	1.000000	9787484	-0.011015
309949690	18991585.000000	987315	9999.999997	30638	2188	1.000000	31583	1510	1.000000	9782709	-0.012344
309972169	18973556.000000	987093	9999.999998	30624	2036	1.000000	31430	1531	1.000000	9777746	-0.011851
309973068	18968712.000000	986182	9999.999999	30444	2097	1.000000	31641	1504	1.000000	9772955	-0.011743
309974642	18938637.000000	984377	9999.999999	30387	2175	1.000000	31618	1495	1.000000	9768057	-0.005786
309981446	18963463.000000	985627	10000.000000	30686	2221	1.000000	31486	1570	1.000000	9763144	-0.005048
310000745	18955803.000000	985371	10000.000000	30522	2283	1.000000	31757	1484	1.000000	9758281	-0.002999
309979655	18962771.000000	985331	10000.000000	30598	2103	1.000000	31499	1513	1.000000	9753309	-0.002309
309981672	18965544.000000	986457	10000.000000	30590	2248	1.000000	31799	1502	1.000000	9748421	-0.001906
309953160	19018543.000000	990302	10000.000000	30551	2197	1.000000	31523	1460	1.000000	9743569	-0.005325
309981190	18978934.000000	986369	10000.000000	30683	2182	1.000000	31677	1511	1.000000	9738675	-0.005260
309979685	18952980.000000	984874	10000.000000	30470	2286	1.000000	31490	1451	1.000000	9733775	-0.003624
309978801	18958133.000000	985471	10000.000000	30585	2195	1.000000	31381	1504	1.000000	9728927	-0.002678
309965994	18959563.000000	983416	10000.000000	30586	2299	1.000000	31671	1510	1.000000	9723999	-0.002590
309999261	18961659.000000	987342	10000.000000	30616	2221	1.000000	31350	1584	1.000000	9719136	-0.002188
309977851	18952233.000000	984916	10000.000000	30566	2234	1.000000	31420	1561	1.000000	9714378	-0.002101
310004469	18944645.000000	983970	10000.000000	30496	2216	1.000000	31535	1466	1.000000	9709605	-0.001826
309987807	18949240.000000	983659	10000.000000	30767	2160	1.000000	31566	1552	1.000000	9704804	-0.002202
309999780	18955939.000000	985305	10000.000000	30727	2074	1.000000	31550	1524	1.000000	9700052	-0.002400
309989278	18945206.000000	984474	10000.000000	30606	2068	1.000000	31499	1478	1.000000	9695175	-0.000996
309988244	18935101.000000	984247	10000.000000	30693	2249	1.000000	31562	1480	1.000000	9690363	-0.000042
310009514	18909241.000000	982851	10000.000000	30507	2224	1.000000	31592	1612	1.000000	9685538	-0.000410
310003713	18919385.000000	981980	10000.000000	30473	2148	1.000000	31606	1564	1.000000	9680658	-0.000688
309974078	18938701.000000	983505	10000.000000	30691	2144	1.000000	31648	1478	1.000000	9675987	-0.001055
309954710	18932092.000000	983795	10000.000000	30818	2065	1.000000	31652	1500	1.000000	9671103	-0.001607
309983791	18951077.000000	986179	10000.000000	30766	2211	1.000000	31558	1530	1.000000	9666263	-0.002474
309967832	18974368.000000	987687	10000.000000	30818	2052	1.000000	31410	1495	1.000000	9661531	-0.001542
309958494	18999251.000000	986015	10000.000000	30394	2223	1.000000	31399	1508	1.000000	9656694	-0.000102
309969051	19010604.000000	987330	10000.000000	30445	2175	1.000000	31605	1635	1.000000	9651950	0.000166
309972554	18980488.000000	987339	10000.000000	30652	2137	1.000000	31369	1552	1.000000	9647000	-0.000076
309964734	18976622.000000	985172	10000.000000	30464	2096	1.000000	31468	1468	1.000000	9642217	-0.000141
309970022	18961418.000000	987112	10000.000000	30511	2172	1.000000	31337	1594	1.000000	9637556	-0.000114
309984695	18987477.000000	984861	10000.000000	30617	2237	1.000000	31695	1534	1.000000	9632700	-0.000077
309946678	19015016.000000	986798	10000.000000	30674	2167	1.000000	31416	1534	1.000000	9627885	-0.000222
309955130	19002814.000000	987265	10000.000000	30725	2177	1.000000	31728	1476	1.000000	9623095	-0.000214
309970757	18968881.000000	984541	10000.000000	30754	2213	1.000000	31592	1489	1.000000	9618384	-0.000416
309984365	18966497.000000	985951	10000.000000	30649	2251	1.000000	31634	1544	1.000000	9613485	-0.000415
309966342	18965263.000000	985955	10000.000000	30786	2179	1.000000	31636	1536	1.000000	9608628	-0.000341
309954331	18971301.000000	986026	10000.000000	30526	2133	1.000000	31459	1476	1.000000	9603835	-0.001696
309992711	18965066.000000	985453	10000.000000	30418	2145	1.000000	31745	1493	1.000000	9599142	-0.001228
310001899	18948866.000000	985954	10000.000000	30953	2139	1.000000	31750	1534	1.000000	9594288	-0.001462
309974006	18944122.000000	983563	10000.000000	30464	2220	1.000000	31439	1578	1.000000	9589596	-0.002820
309969765	18970975.000000	984903	10000.000000	30377	2264	1.000000	31601	1438	1.000000	9584904	-0.003328
309971274	18987945.000000	986254	10000.000000	30896	2104	1.000000	31752	1499	1.000000	9580241	-0.003223
309951361	18978850.000000	987460	10000.000000	30548	2266	1.000000	31601	1532	1.000000	9575428	-0.003229
309950151	18969164.000000	986943	10000.000000	30387	2332	1.000000	31640	1518	1.000000	9570670	-0.002647
309984833	18975509.000000	984698	10000.000000	30625	2193	1.000000	31560	1481	1.000000	9565814	-0.002478
309933783	19001422.000000	988279	10000.000000	30577	2190	1.000000	31287	1567	1.000000	9560935	-0.003833
309944883	18987958.000000	986414	10000.000000	30594	2243	1.000000	31543	1524	1.000000	9556147	-0.003878
309934945	19006303.000000	986565	10000.000000	30536	2164	1.000000	31518	1513	1.000000	9551351	-0.003887
309953488	18989952.000000	986919	10000.000000	30532	2039	1.000000	31476	1564	1.000000	9546610	-0.003597
309944666	19003669.000000	987276	10000.000000	30469	2279	1.000000	31666	1473	1.000000	9541825	-0.003148
309966679	18978302.000000	986321	10000.000000	30652	2231	1.000000	31731	1571	1.000000	9537031	-0.003179
309965839	18973773.000000	988358	10000.000000	30339	2254	1.000000	31484	1489	1.000000	9532284	-0.004665
309974590	18978916.000000	987547	10000.000000	30483	2185	1.000000	31733	1516	1.000000	9527499	-0.004478
309947231	18997500.000000	986991	10000.000000	30510	2244	1.000000	31697	1458	1.000000	9522704	-0.004345
309954998	19017492.000000	987890	10000.000000	30373	2195	1.000000	31815	1514	1.000000	9517933	-0.004031
npatches	nstrain	runtime	dt	init_x	init_y	init_y_blood	init_z	init_S	beta0	beta1	beta2	beta3	mean_beta	B	d	delta	delta_blood	b[0]	mut	m	CTL	c	g	epsilon	k	het	lambda	rho	omega	x_max	patch.dyna	DELTA	A	VA
10000	1	100.000000	0.000100	21900	9499	5000000	0.001000	10000000	15.113509	6.843472	12.746921	18.617138	13	8000000000.000000	0.010000	1.000000	1.000000	800000	0.000050	0.048000	0	0.500000	0.000000	25.000000	13.000000	0.500000	0.000000	0.000000	0.000000	31987	0	10.000000	7.000000	1.000000
sus	inf	inf_blood	z	x[0]	y[0][0]	z[0]	x[1]	y[1][0]	z[1]	S[0]	synchrony
219000000	94990000.000000	5000000	10.000000	21900	9499	0.001000	21900	9499	0.001000	10000000	0.000000
136179190	866431260.000000	45114801	3940.834452	11903	88387	0.394083	18630	83059	0.394083	9994984	0.000000
211176597	318839956.000000	16603211	6324.976263	19607	33121	0.632498	25589	28444	0.632498	9989786	0.000000
258029406	145246875.000000	7557494	7771.013291	24807	15218	0.777101	28582	12554	0.777101	9984914	0.000000
283940920	75534313.000000	3928980	8648.068121	27764	8036	0.864807	30309	6128	0.864807	9979968	0.000000
298784094	41705813.000000	2168389	9180.022116	29625	4429	0.918002	30935	3409	0.918002	9975066	0.000000
307398306	23816525.000000	1239166	9502.664490	30430	2734	0.950266	31277	1931	0.950266	9970191	0.000000
312434028	13897617.000000	724513	9698.354536	30939	1455	0.969835	31638	1100	0.969835	9965172	0.000000
315441087	8147885.000000	424188	9817.045065	31467	942	0.981705	31876	647	0.981705	9960104	0.000000
317268075	4780702.000000	248371	9889.033609	31618	540	0.988903	31769	383	0.988903	9955162	0.000000
318313127	2824045.000000	147265	9932.696323	31731	314	0.993270	32033	234	0.993270	9950113	0.000000
318937756	1674423.000000	87556	9959.178767	31868	161	0.995918	31877	120	0.995918	9945243	0.000000
319323326	987033.000000	51526	9975.240980	31917	98	0.997524	32068	74	0.997524	9940354	0.000000
319541773	577008.000000	30011	9984.983083	32086	65	0.998498	31971	38	0.998498	9935434	0.000000
319698251	334826.000000	17418	9990.891893	32009	31	0.999089	31867	25	0.999089	9930532	0.000000
319738631	201515.000000	10334	9994.475723	31860	27	0.999448	32143	14	0.999448	9925702	0.000000
319803230	117757.000000	6263	9964.105329	31921	18	0.999665	32076	9	0.999665	9920727	0.000000
319790621	94652.000000	4978	9396.936668	31678	7	0.999797	31874	7	0.678967	9915724	0.000000
319781155	121563.000000	6201	9360.633493	31856	14	0.999877	32102	8	0.805286	9910751	0.000000
319790511	132480.000000	6921	9547.956838	31989	9	0.999925	31914	11	0.881901	9905761	0.000000
319804761	120575.000000	6294	9651.849320	32068	9	0.999955	32275	14	0.928370	9900880	0.000000
319825105	105559.000000	5346	9571.761005	31996	6	0.999972	31701	4	0.956555	9895923	0.000000
319807474	107857.000000	5699	9422.483288	32033	18	0.969686	32213	9	0.823687	9891017	0.000000
319795707	119199.000000	6163	9481.737357	32165	18	0.981614	32091	3	0.893062	9886070	0.000000
319808843	119441.000000	6278	9560.875966	32128	7	0.988848	32024	7	0.935140	9881228	0.000000
319809937	111886.000000	5788	9588.908145	32174	12	0.993236	31916	10	0.960661	9876362	0.000000
319794038	108789.000000	5672	9489.565464	31926	6	0.995898	31810	3	0.976140	9871408	0.000000
319810275	114091.000000	5986	9470.331493	31814	15	0.997512	32145	5	0.839885	9866452	0.000000
319797966	116849.000000	6047	9527.220087	31966	10	0.998491	32035	2	0.878395	9861542	0.000000
319798954	115292.000000	6053	9563.991881	32264	12	0.999085	32038	11	0.926244	9856575	0.000000
319808683	111680.000000	5840	9539.374911	31873	8	0.999445	32102	10	0.955265	9851733	0.000000
319803159	113855.000000	6016	9528.940741	32176	14	0.999663	32201	5	0.817241	9846811	0.000000
319808158	111494.000000	5892	9522.430232	31906	15	0.999796	31946	8	0.889152	9841830	0.000000
319801291	111338.000000	5753	9503.240385	32080	10	0.999876	32118	9	0.701201	9836895	0.000000
319798734	116542.000000	5971	9520.124985	32005	15	0.724427	31950	12	0.818772	9832033	0.000000
319813508	112906.000000	5887	9533.684667	32255	14	0.832859	31938	10	0.890081	9827045	0.000000
319785687	110389.000000	5754	9515.728004	31730	10	0.898625	32067	8	0.933331	9822083	0.000000
319798367	112747.000000	5744	9489.270321	31976	14	0.938514	32065	7	0.959564	9817269	0.000000
319791904	111585.000000	5768	9479.593078	31985	9	0.962707	32015	7	0.975475	9812427	0.000000
319797975	115609.000000	6051	9516.581055	31976	14	0.977381	32215	19	0.985125	9807578	0.000000
319812306	115588.000000	6121	9567.928778	31992	11	0.986281	31849	11	0.990978	9802637	-1.#IND00
319810295	108976.000000	5647	9521.971105	31996	11	0.991679	31834	9	0.994528	9797716	-1.#IND00
319826045	113972.000000	5995	9473.539629	32126	23	0.994953	32072	5	0.996681	9792859	-1.#IND00
319806158	116589.000000	6207	9519.130842	31710	10	0.996939	32316	10	0.997987	9788002	-0.005145
319847453	113265.000000	5983	9563.681273	31943	12	0.998143	32136	7	0.998779	9783059	-0.014857
319825356	111971.000000	5847	9509.904220	32047	13	0.998874	32207	9	0.999259	9778162	-0.006156
319815087	113655.000000	5947	9493.927192	31731	14	0.999317	32207	5	0.999551	9773132	-0.001901
319823133	112640.000000	5848	9508.712111	32138	12	0.999586	31808	6	0.999728	9768227	-0.004214
319805402	114844.000000	6057	9503.781570	32115	8	0.999749	32189	7	0.999835	9763425	-0.002221
319799853	113143.000000	5865	9527.983129	32154	12	0.999848	32025	12	0.653095	9758497	-0.002206
319831860	108462.000000	5733	9497.547933	31860	10	0.858222	32026	15	0.789594	9753687	-0.001721
319817951	116880.000000	6069	9487.274654	32052	13	0.914009	31960	5	0.872384	9748898	-0.000927
319839132	119093.000000	6067	9562.496969	32026	9	0.947844	32242	12	0.922598	9743929	-0.000946
319811668	113041.000000	5729	9567.726613	31605	17	0.968366	31905	5	0.865265	9739181	0.000206
319802094	108729.000000	5615	9503.992742	31865	27	0.980813	31970	9	0.918280	9734323	-0.000084
319821023	113881.000000	5866	9473.745015	31991	12	0.988363	31909	4	0.950435	9729439	0.000080
319817345	115641.000000	5975	9521.175146	32052	16	0.992942	31957	14	0.969938	9724668	0.004464
319796969	114195.000000	5960	9542.745164	32009	5	0.995719	31915	8	0.981767	9719809	0.003887
319815266	111430.000000	5924	9534.799459	32084	10	0.997404	32147	13	0.630599	9714957	0.003892
319815702	112886.000000	5872	9518.757705	32006	8	0.998425	32058	13	0.775950	9710029	0.002160
319779096	113090.000000	5868	9497.432984	31958	16	0.999045	31829	11	0.864108	9705201	0.005067
319791103	115029.000000	6002	9491.734611	31963	13	0.999421	31937	7	0.912991	9700334	0.005181
319799077	114553.000000	5984	9511.374239	32232	9	0.999649	31955	13	0.811845	9695543	0.004124
319796944	112728.000000	6007	9536.370123	32022	20	0.999787	31966	7	0.854837	9690607	0.004752
319806193	112073.000000	5853	9493.881708	31929	8	0.999871	32137	7	0.911955	9685771	0.004404
319796855	116477.000000	5907	9502.647445	31796	19	0.999922	31850	4	0.781913	9680960	0.004220
319816020	115370.000000	6058	9558.787180	32188	22	0.999952	31835	8	0.775347	9676075	0.004308
319811500	111547.000000	5935	9547.638042	32086	9	0.999971	32114	14	0.863743	9671189	0.002882
319798613	113641.000000	5840	9531.241583	31817	9	0.999983	32062	12	0.917357	9666313	0.003324
319800832	114340.000000	6037	9535.910616	31986	16	0.999989	31921	10	0.949875	9661388	0.004049
319808742	112149.000000	5807	9526.584552	31894	15	0.999994	31915	13	0.969598	9656524	0.003908
319805844	113262.000000	5792	9514.104881	32139	19	0.999996	31919	6	0.981561	9651584	0.004154
319782148	112728.000000	5812	9524.609931	32284	12	0.999998	31910	2	0.988816	9646727	0.003429
319816111	112378.000000	5878	9507.645591	31722	13	0.894439	32083	20	0.853372	9642005	0.003009
319825372	114104.000000	5997	9504.406357	31823	18	0.935975	31951	11	0.911067	9637090	0.002479
319789790	117807.000000	6036	9538.643723	32261	8	0.961167	31793	9	0.946060	9632306	0.002497
319824376	114905.000000	5993	9566.132129	32095	7	0.976447	31717	14	0.967284	9627489	0.002554
319806202	110985.000000	5624	9518.994500	31792	12	0.976778	31926	6	0.870702	9622800	0.002286
319795757	112383.000000	5733	9496.601648	32047	6	0.985915	31947	8	0.921578	9617987	0.002182
319795023	114095.000000	6057	9511.448417	31943	6	0.991457	31941	5	0.920729	9613219	0.001983
319819722	114567.000000	6150	9525.635944	31977	16	0.961310	31862	8	0.951920	9608455	0.001985
319820422	112471.000000	5996	9528.839800	32019	11	0.976534	32149	13	0.970839	9603726	0.002569
319825241	112684.000000	5778	9510.610514	31921	18	0.985767	31998	10	0.982313	9598958	0.002645
319794960	113990.000000	5928	9511.451042	32021	12	0.991368	31801	8	0.910419	9594134	0.003206
319825721	110977.000000	5789	9506.968335	31909	9	0.994764	31696	10	0.945667	9589166	0.003036
319820424	113857.000000	5887	9507.634994	31890	9	0.839911	31877	11	0.862328	9584398	0.003463
319829886	114191.000000	6022	9508.926747	31993	13	0.902902	31858	9	0.916499	9579710	0.003485
319812726	116021.000000	5888	9525.529630	31947	10	0.941108	31832	8	0.949355	9574954	0.003547
319813456	115671.000000	5882	9538.051469	31932	6	0.964281	32003	11	0.969282	9570188	0.003373
319811909	112631.000000	5897	9541.430082	31964	17	0.978335	31996	4	0.934564	9565397	0.003451
319822127	113051.000000	5969	9507.772199	32025	6	0.986860	32035	9	0.960312	9560630	0.003365
319803368	115143.000000	5853	9531.828006	32246	6	0.992030	32046	6	0.975928	9555857	0.003368
319809177	113489.000000	5838	9546.378011	32035	15	0.995166	31871	5	0.985400	9551251	0.003250
319800653	108442.000000	5707	9501.436509	31892	14	0.997068	31954	8	0.991145	9546486	0.003254
319814406	115311.000000	6027	9493.551892	31772	8	0.998222	31930	7	0.994629	9541763	0.003575
319789818	118290.000000	6130	9541.701747	32138	23	0.979377	31949	9	0.996742	9537096	0.003468
319813825	113348.000000	5902	9541.154248	32180	10	0.987492	31914	8	0.998024	9532417	0.003902
319820201	110683.000000	5726	9510.012536	31974	13	0.992413	31836	8	0.954129	9527706	0.004087
319808453	110614.000000	5751	9462.496418	32029	9	0.995399	32102	10	0.972178	9523099	0.003916
319817541	116306.000000	6142	9499.509140	31907	12	0.997209	32192	7	0.983125	9518420	0.003888
npatches	nstrain	runtime	dt	init_x	init_y	init_y_blood	init_z	init_S	beta0	beta1	beta2	beta3	mean_beta	B	d	delta	delta_blood	b[0]	mut	m	CTL	c	g	epsilon	k	het	lambda	rho	omega	x_max	patch.dyna	DELTA	A	VA
10000	1	100.000000	0.000100	21900	9499	5000000	0.001000	10000000	11.791572	12.898274	12.714358	6.836075	13	8000000000.000000	0.010000	1.000000	1.000000	800000	0.000050	0.048000	0	0.500000	0.000000	25.000000	14.000000	0.500000	0.000000	0.000000	0.000000	31987	0	10.000000	7.000000	1.000000
sus	inf	inf_blood	z	x[0]	y[0][0]	z[0]	x[1]	y[1][0]	z[1]	S[0]	synchrony
219000000	94990000.000000	5000000	10.000000	21900	9499	0.001000	21900	9499	0.001000	10000000	0.000000
142867489	790115115.000000	41161281	3940.834452	14533	79321	0.394083	13858	79024	0.394083	9994916	0.000000
223069212	265811392.000000	13844234	6324.976263	22859	26148	0.632498	22036	26907	0.632498	9989705	0.000000
270886040	107874856.000000	5611947	7771.013291	27578	10457	0.777101	27136	10838	0.777101	9984676	0.000000
296172847	46845408.000000	2437913	8648.068121	29987	4498	0.864807	29534	4835	0.864807	9979706	0.000000
309301746	19718054.000000	1026319	9180.022116	31224	1790	0.918002	31335	1898	0.918002	9974835	0.000000
315666540	7593566.000000	395137	9502.664490	31621	685	0.950266	31537	741	0.950266	9969826	0.000000
318391765	2612106.000000	136229	9698.354536	31866	204	0.969835	31745	254	0.969835	9964837	0.000000
319430742	798245.000000	41518	9817.045065	32169	84	0.981705	31927	103	0.981705	9959888	0.000000
319750974	225818.000000	11658	9889.033609	32159	20	0.988903	31873	29	0.988903	9954971	0.000000
319817923	70409.000000	3588	9069.967910	32100	3	0.993270	31890	8	0.993270	9949980	0.000000
319793553	145899.000000	7481	8421.781235	31793	19	0.995918	31871	27	0.858770	9945062	0.000000
319775029	169325.000000	8762	9038.104363	32129	15	0.997524	31883	26	0.914341	9940139	0.000000
319806257	103121.000000	5471	9335.518033	31909	2	0.998498	31856	11	0.948046	9935166	0.000000
319827100	89484.000000	4606	8474.522662	31918	7	0.852776	31827	10	0.968489	9930200	0.000000
319788367	125825.000000	6476	8821.236607	31844	11	0.910705	32044	18	0.900973	9925178	0.000000
319795113	101432.000000	5221	9107.416878	32074	7	0.945841	32198	10	0.939938	9920244	0.000000
319831595	93212.000000	4888	8637.762963	31898	5	0.967151	31939	13	0.963571	9915303	0.000000
319799921	111057.000000	5779	8831.063761	31927	14	0.980076	31980	8	0.977905	9910289	0.000000
319834466	96524.000000	4964	8968.666619	31794	8	0.987916	32040	4	0.986599	9905318	0.000000
319828107	96483.000000	4881	8707.315030	31767	9	0.949963	32049	11	0.802573	9900264	0.000000
319806003	104269.000000	5270	8843.496228	31904	10	0.931094	31950	12	0.880256	9895336	0.000000
319836309	95671.000000	5026	8869.844419	32060	9	0.958207	31860	14	0.927373	9890368	0.000000
319816865	100602.000000	5226	8799.356494	31808	16	0.974651	31838	16	0.955950	9885489	0.000000
319813557	99768.000000	5242	8893.525564	32279	17	0.665538	31823	21	0.936617	9880642	0.000000
319791001	96164.000000	4908	8840.079998	32161	5	0.797141	32076	14	0.713463	9875878	0.000000
319799789	100746.000000	5374	8821.351208	31923	12	0.811580	31889	13	0.826209	9870931	0.000000
319831572	100867.000000	5380	8848.303180	32264	3	0.778023	31817	8	0.894592	9866064	0.000000
319836040	97999.000000	4956	8851.834353	31874	6	0.865366	32151	17	0.918589	9860999	0.000000
319814405	97461.000000	5039	8782.247745	31925	5	0.918341	32071	10	0.928994	9856101	0.000000
319803171	101687.000000	5325	8850.957108	31905	7	0.950472	31923	15	0.952315	9851090	0.000000
319851915	96772.000000	5080	8851.847635	32202	8	0.969960	31927	9	0.721671	9846316	0.000000
319821329	98124.000000	5045	8764.330536	32039	10	0.981780	32026	14	0.831187	9841400	0.000000
319834113	101602.000000	5275	8848.450423	31967	13	0.988949	31783	12	0.897611	9836346	0.000000
319820241	97813.000000	5059	8850.470651	31938	10	0.993297	31875	9	0.697822	9831395	0.000000
319815317	100756.000000	5184	8789.503278	32167	12	0.995935	31970	8	0.816722	9826417	0.000000
319833911	100872.000000	5154	8864.020698	32026	14	0.997534	31895	12	0.888838	9821480	0.000000
319828416	96062.000000	4955	8817.454471	31924	12	0.998505	32293	14	0.783417	9816509	0.000000
319799237	99942.000000	5219	8806.234805	31975	11	0.576418	31852	4	0.863515	9811681	0.000000
319813049	98200.000000	5069	8840.544143	32100	7	0.714665	32180	11	0.917219	9806696	0.000000
319833935	99137.000000	5109	8798.117064	32038	8	0.826938	31871	11	0.949791	9801808	-1.#IND00
319833291	100116.000000	5155	8869.748995	31929	12	0.720348	32001	13	0.969547	9796953	-1.#IND00
319799437	99207.000000	5310	8821.474834	31802	9	0.830384	31752	7	0.981530	9792227	-1.#IND00
319820484	98290.000000	5035	8852.058153	31848	10	0.653069	32193	10	0.988797	9787259	-0.001240
319827908	98433.000000	5025	8784.256100	31987	14	0.789578	31974	7	0.850966	9782388	0.008983
319807549	102221.000000	5405	8852.317830	31892	7	0.872374	32137	8	0.909608	9777458	0.008729
319825312	98743.000000	5128	8862.216892	32091	14	0.920368	31904	6	0.884235	9772578	0.005306
319810664	98955.000000	5194	8853.281880	31834	12	0.951701	32139	4	0.929786	9767649	0.009537
319826774	99252.000000	5124	8824.015976	31819	7	0.970706	31860	5	0.957413	9762680	0.008811
319821827	98654.000000	5287	8829.064963	31935	9	0.982232	31835	5	0.974170	9757775	0.008253
319832169	99146.000000	5154	8799.978110	31892	3	0.962926	31967	18	0.600359	9752974	0.005732
319820806	101585.000000	5334	8861.398647	31748	6	0.757766	31903	12	0.757608	9748057	0.005046
319828303	97160.000000	4958	8863.027892	31788	6	0.853080	31956	8	0.852984	9743329	0.004394
319834063	100458.000000	5143	8775.360933	32037	7	0.910889	32018	6	0.910831	9738489	0.004077
319809462	101674.000000	5353	8902.345671	31812	6	0.945952	31879	19	0.917643	9733604	0.002463
319833397	95788.000000	5016	8803.983480	31935	8	0.860791	31941	7	0.950049	9728674	0.001812
319795507	102488.000000	5228	8812.808235	31873	6	0.915567	31866	7	0.626980	9723860	0.001255
319816190	97059.000000	5073	8854.638363	32313	8	0.948789	32019	4	0.773755	9719030	0.001390
319825965	99948.000000	5305	8774.706779	31919	15	0.968940	31813	5	0.710660	9714212	0.001055
319803640	101243.000000	5301	8875.655461	32011	15	0.981161	31828	12	0.824509	9709188	0.000688
319817967	95618.000000	5044	8788.898229	31990	3	0.552093	31907	13	0.853060	9704263	0.005163
319818680	100916.000000	5234	8821.342914	31828	6	0.608506	32053	13	0.758917	9699395	0.005362
319813886	97098.000000	5109	8866.828150	32035	16	0.762550	31955	18	0.853778	9694457	0.005807
319811000	99131.000000	5161	8812.799655	31939	15	0.836241	31962	10	0.911313	9689635	0.004450
319802239	99506.000000	5130	8864.442832	31886	6	0.900676	31855	14	0.946209	9684753	0.005353
319858452	94340.000000	4897	8777.747044	32116	4	0.939758	31921	10	0.967375	9679865	0.005537
319811516	106130.000000	5455	8807.448405	32052	7	0.963462	31997	15	0.980212	9674934	0.005425
319835223	98463.000000	4967	8932.628698	31911	12	0.832255	31982	12	0.922893	9670058	0.005004
319821603	93915.000000	4902	8729.498954	31875	11	0.803454	32194	7	0.747755	9665163	0.005404
319814425	106959.000000	5587	8835.608587	31915	9	0.782054	31847	6	0.726284	9660294	0.005802
319823165	97416.000000	4992	8891.785503	32121	5	0.815293	31994	10	0.833985	9655460	0.005545
319823576	98494.000000	5094	8796.365350	31913	11	0.772332	32127	11	0.820094	9650657	0.005791
319802171	101703.000000	5365	8832.805157	32157	5	0.712272	31956	7	0.890883	9645778	0.005397
319819383	98010.000000	5081	8876.489574	31937	7	0.736940	32014	7	0.933818	9641064	0.005233
319835110	97517.000000	5100	8806.051034	32024	29	0.637352	32010	16	0.959859	9636290	0.005049
319811114	101350.000000	5335	8803.891422	31887	10	0.780045	32174	12	0.907166	9631378	0.004768
319826131	100459.000000	5167	8846.896610	32219	6	0.666238	31889	4	0.943694	9626663	0.004734
319813308	99063.000000	5173	8810.658706	31979	16	0.797565	31874	25	0.965849	9621813	0.004493
319823070	98189.000000	5128	8814.938110	31827	20	0.877219	31815	8	0.927786	9617075	0.004297
319806919	100420.000000	5247	8838.405849	31731	15	0.925530	32236	9	0.951523	9612291	0.004174
319821138	99206.000000	5093	8853.153154	32000	7	0.857929	31795	10	0.965590	9607384	0.004039
319821051	98367.000000	5139	8804.288287	32121	13	0.882651	32009	11	0.658801	9602503	0.003957
319815099	98385.000000	5210	8806.282810	31953	9	0.928825	31894	11	0.793055	9597735	0.004420
319818851	100940.000000	5246	8847.194807	31634	9	0.956831	32153	14	0.716812	9593031	0.004397
319815259	96158.000000	5063	8839.631993	31902	8	0.973817	32087	12	0.828240	9588258	0.004464
319828130	99622.000000	5289	8750.656997	31994	6	0.984119	31958	12	0.895824	9583506	0.004438
319834088	100200.000000	5206	8865.534753	31902	8	0.990368	32202	12	0.936815	9578716	0.004630
319817702	98875.000000	5151	8839.289477	31927	11	0.556249	32036	7	0.961677	9573881	0.004328
319810688	98395.000000	5194	8827.808524	31944	3	0.730855	31816	8	0.976756	9569011	0.004392
319816470	98808.000000	5063	8814.930328	31958	7	0.810618	31942	12	0.985902	9564132	0.004290
319814739	100044.000000	5301	8825.779122	32042	4	0.885135	31920	6	0.991449	9559427	0.004315
319795402	98454.000000	5055	8862.033898	31888	9	0.930332	32214	19	0.994814	9554547	0.004199
319821232	98432.000000	4923	8802.636139	31870	13	0.957745	31783	2	0.836295	9549712	0.003552
319819131	101457.000000	5332	8871.437158	32041	8	0.583913	31839	10	0.900709	9545032	0.003971
319814641	95222.000000	4973	8833.860204	32159	8	0.747634	32100	15	0.859272	9540153	0.003898
319803308	100394.000000	5081	8746.895050	32081	10	0.846934	31894	11	0.914645	9535353	0.004265
319809177	102919.000000	5343	8888.567391	32093	13	0.907162	32047	9	0.948230	9530731	0.004253
319823052	96058.000000	5017	8862.898914	31943	4	0.838108	31931	5	0.875645	9526017	0.004268
319807520	97625.000000	5006	8786.802156	32118	13	0.891096	31946	3	0.828585	9521205	0.004372
319808746	102111.000000	5257	8846.621401	31939	7	0.933947	32043	5	0.896033	9516473	0.004224
npatches	nstrain	runtime	dt	init_x	init_y	init_y_blood	init_z	init_S	beta0	beta1	beta2	beta3	mean_beta	B	d	delta	delta_blood	b[0]	mut	m	CTL	c	g	epsilon	k	het	lambda	rho	omega	x_max	patch.dyna	DELTA	A	VA
10000	1	100.000000	0.000100	21900	9499	5000000	0.001000	10000000	7.789893	12.359447	7.523457	17.603137	13	8000000000.000000	0.010000	1.000000	1.000000	800000	0.000050	0.048000	0	0.500000	0.000000	25.000000	15.000000	0.500000	0.000000	0.000000	0.000000	31987	0	10.000000	7.000000	1.000000
sus	inf	inf_blood	z	x[0]	y[0][0]	z[0]	x[1]	y[1][0]	z[1]	S[0]	synchrony
219000000	94990000.000000	5000000	10.000000	21900	9499	0.001000	21900	9499	0.001000	10000000	0.000000
148873309	723924260.000000	37701802	3940.834452	18818	69398	0.394083	14981	72612	0.394083	9995012	0.000000
233647744	222506613.000000	11587912	6324.976263	26896	19762	0.632498	23694	21869	0.632498	9990071	0.000000
281797485	78999176.000000	4112434	7771.013291	29746	6719	0.777101	28489	7634	0.777101	9985060	0.000000
305392393	27046365.000000	1409319	8648.068121	31191	2222	0.864807	30500	2613	0.864807	9980032	0.000000
315580542	7645999.000000	399354	9180.022116	31746	636	0.918002	31575	716	0.918002	9975048	0.000000
318918845	1648047.000000	85753	9502.664490	31883	139	0.950266	31901	134	0.950266	9970005	0.000000
319711367	270498.000000	14084	9698.354536	31933	13	0.969835	31927	19	0.969835	9965002	0.000000
319846083	60662.000000	3201	7726.726538	32106	6	0.807522	31915	4	0.650569	9960130	0.000000
319777200	204956.000000	10756	7943.162749	31926	21	0.758155	31902	25	0.788062	9955174	0.000000
319764035	191102.000000	9834	8752.431330	31877	16	0.853315	31991	18	0.871455	9950218	0.000000
319855568	76789.000000	4006	8856.985212	31731	1	0.888581	32173	7	0.922034	9945170	0.000000
319821604	117928.000000	6140	7921.900447	32050	8	0.500715	31979	13	0.750278	9940224	0.000000
319797580	114928.000000	5917	8667.702473	31912	17	0.697172	31894	10	0.848538	9935266	0.000000
319837493	79494.000000	4144	8046.782085	31810	3	0.361036	31842	6	0.870482	9930373	0.000000
319835266	111828.000000	5717	8327.742723	31967	7	0.612453	31949	8	0.852582	9925263	0.000000
319822690	83777.000000	4311	8375.068855	31745	7	0.761248	31695	2	0.861013	9920294	0.000000
319833835	101892.000000	5260	8196.883805	31980	9	0.844338	32298	9	0.817256	9915380	0.000000
319815222	90791.000000	4697	8429.162826	31985	8	0.905588	32033	4	0.889162	9910422	0.000000
319835182	92737.000000	4716	8189.543623	32088	6	0.596651	32099	10	0.841091	9905414	0.000000
319808002	93646.000000	4948	8375.842934	32004	9	0.755360	31959	15	0.903618	9900556	0.000000
319822025	91013.000000	4612	8162.180688	31952	10	0.459031	31907	9	0.894455	9895513	0.000000
319810633	96735.000000	4981	8365.216219	31910	8	0.671890	31836	7	0.935984	9890553	0.000000
319826817	87063.000000	4530	8241.493726	32089	6	0.758141	32052	5	0.945482	9885644	0.000000
319825178	95947.000000	4974	8268.713796	32177	11	0.853307	31968	4	0.896037	9880642	0.000000
319798591	89073.000000	4658	8341.137720	32079	5	0.849942	32036	8	0.936944	9875697	0.000000
319833170	95582.000000	4914	8224.264824	31937	3	0.733248	32316	6	0.900124	9870707	0.000000
319816730	92454.000000	4774	8357.777772	31942	13	0.625003	31953	12	0.730616	9865807	0.000000
319794664	89935.000000	4686	8175.392142	32099	6	0.745872	32075	14	0.827187	9860806	0.000000
319844466	95489.000000	5042	8330.539823	31899	15	0.589520	32174	14	0.895185	9855729	0.000000
319836158	90369.000000	4682	8246.634260	31901	18	0.595388	32086	8	0.936427	9850809	0.000000
319835440	93134.000000	4744	8276.361944	32070	6	0.754593	31918	11	0.776602	9845882	0.000000
319791116	91753.000000	4693	8322.735503	32282	6	0.715296	31852	7	0.864504	9840977	0.000000
319817545	91384.000000	4829	8258.640114	31996	10	0.827320	31794	3	0.825285	9836076	0.000000
319852030	93439.000000	4758	8289.631649	31909	11	0.660389	32036	5	0.790218	9831168	0.000000
319815566	90824.000000	4689	8259.207193	32124	14	0.672295	32001	7	0.872762	9826433	0.000000
319821052	92904.000000	4836	8273.749687	32020	9	0.801240	31870	13	0.778614	9821560	0.000000
319841254	91853.000000	4691	8282.810542	32096	8	0.754937	31931	9	0.865724	9816622	0.000000
319826683	93480.000000	4852	8250.730037	31954	4	0.474051	31933	12	0.917213	9811752	0.000000
319844153	94070.000000	4784	8329.103916	32141	13	0.583826	31830	7	0.949788	9806897	0.000000
319838376	89612.000000	4626	8212.186187	32029	5	0.747581	31890	9	0.969545	9801969	-1.#IND00
319829592	96846.000000	5019	8321.580882	31994	11	0.814703	32026	9	0.747303	9797137	-1.#IND00
319813483	88666.000000	4587	8252.102036	31970	6	0.728437	32115	9	0.823631	9792144	-1.#IND00
319828077	94002.000000	5004	8269.128438	31990	7	0.767116	32044	19	0.893028	9787205	-0.010380
319837501	90111.000000	4766	8284.110347	31859	6	0.635186	32186	11	0.808877	9782346	-0.009178
319822274	93433.000000	4918	8300.270147	31809	10	0.616833	31747	9	0.884080	9777521	-0.008189
319811729	90647.000000	4737	8275.325619	31879	5	0.767600	31939	8	0.929692	9772679	-0.007781
319837211	95002.000000	4949	8232.155091	32110	8	0.805087	32154	9	0.957356	9767647	-0.008609
319834558	91171.000000	4701	8338.744241	32128	4	0.881781	31874	5	0.937289	9762769	-0.010241
319840799	92134.000000	4900	8225.555401	32026	5	0.731670	32057	3	0.961964	9757808	-0.006006
319826792	93257.000000	4813	8356.226404	32016	11	0.837252	31919	14	0.706105	9752950	-0.005229
319824079	92583.000000	4868	8258.457118	31923	4	0.901289	31915	9	0.635484	9748114	-0.006164
319834518	93352.000000	4839	8335.589706	31909	12	0.813227	31938	11	0.482928	9743121	-0.005171
319813737	90562.000000	4752	8266.042790	32053	5	0.484495	31966	5	0.686384	9738272	-0.004238
319841372	93700.000000	5024	8298.658775	32150	7	0.687334	31790	1	0.755018	9733441	-0.004009
319824563	90452.000000	4661	8256.052129	31805	9	0.810361	31881	7	0.786423	9728636	-0.003657
319801650	93437.000000	4949	8300.790417	32143	9	0.834420	31817	6	0.745994	9723744	-0.003165
319828436	90420.000000	4756	8263.460466	31979	10	0.771213	31793	14	0.733046	9718752	-0.003254
319813712	94527.000000	4882	8289.687102	31975	10	0.813216	32027	9	0.838086	9713940	-0.002912
319826604	90521.000000	4708	8280.442645	32020	10	0.713394	31814	9	0.878736	9709036	-0.003440
319837079	94148.000000	4849	8283.307109	32014	13	0.673566	31949	9	0.926450	9704149	-0.002980
319819854	91030.000000	4755	8295.651568	32057	10	0.802010	31831	9	0.955390	9699314	-0.003249
319827174	93057.000000	4903	8210.950077	32090	10	0.488368	31991	7	0.905736	9694497	-0.003355
319818349	94257.000000	4834	8368.215411	31922	6	0.642344	32120	12	0.942827	9689573	-0.003449
319833484	90460.000000	4778	8226.740026	31718	4	0.783074	32127	6	0.710110	9684760	-0.002904
319838797	92894.000000	4861	8294.388751	31874	8	0.789989	32113	8	0.824175	9679822	-0.002438
319840637	91040.000000	4594	8250.676670	31883	6	0.870487	31888	9	0.893358	9675062	-0.002307
319809091	91144.000000	4724	8264.462390	31941	9	0.908044	31795	9	0.935319	9670110	-0.002645
319815341	94055.000000	4890	8361.185096	32092	7	0.944227	32097	6	0.869415	9665439	-0.002461
319824576	89762.000000	4633	8235.815365	31875	2	0.757496	31775	8	0.596301	9660563	-0.001698
319827685	95327.000000	5152	8246.846939	31889	12	0.711851	32023	11	0.746835	9655791	0.002286
319809736	90175.000000	4672	8311.526935	31745	5	0.825231	31974	8	0.846450	9651055	0.002467
319809998	95928.000000	4952	8286.427453	32123	9	0.893999	31805	9	0.906868	9646289	0.002118
319826895	87467.000000	4545	8294.739966	32023	9	0.817848	31857	9	0.943513	9641667	0.001948
319820974	95687.000000	4900	8237.110768	31997	8	0.716312	31924	9	0.620951	9636911	0.003596
319815367	91011.000000	4715	8326.900379	32154	7	0.827937	32039	6	0.622737	9632196	0.002367
319800180	94691.000000	4973	8215.109256	31913	13	0.801836	31851	10	0.771181	9627345	0.002712
319816903	91399.000000	4603	8320.203592	32067	5	0.879809	31862	5	0.861216	9622519	0.002150
319816093	93747.000000	4787	8198.819246	32227	6	0.716148	32085	13	0.592663	9617758	0.001978
319818121	93154.000000	4951	8337.799817	32039	12	0.827837	32054	9	0.705660	9612831	0.001912
319816434	90903.000000	4625	8223.067725	32061	1	0.655804	31920	3	0.691814	9608042	0.001514
319840223	93963.000000	5062	8326.452304	31930	10	0.454827	31910	6	0.812023	9603344	0.001339
319809019	91398.000000	4813	8242.734460	31858	14	0.669340	32028	15	0.885988	9598673	0.001157
319829414	92643.000000	4763	8295.313687	32080	11	0.779895	31907	7	0.869761	9593935	0.000640
319831428	92309.000000	4819	8263.814417	31998	10	0.866501	32020	11	0.921007	9589057	0.000588
319816327	94699.000000	5010	8260.561833	32263	10	0.919030	32011	19	0.906898	9584321	0.000508
319818315	90437.000000	4810	8301.320906	32179	6	0.919229	31811	6	0.943531	9579504	0.000007
319835119	92718.000000	4655	8215.680267	31995	2	0.825590	32191	8	0.918952	9574663	-0.000330
319815131	92363.000000	4788	8344.671690	32021	6	0.894216	32038	8	0.936287	9569870	-0.000659
319817406	90319.000000	4759	8220.015165	31992	11	0.647591	31746	3	0.802549	9565106	-0.000451
319826687	95856.000000	4955	8295.491004	31916	6	0.786256	32093	6	0.759218	9560195	0.001379
319830947	90388.000000	4692	8278.813705	32108	5	0.870359	32272	11	0.806487	9555384	0.001178
319822882	94264.000000	4844	8285.782833	31979	8	0.921370	31917	9	0.708758	9550606	0.001163
319853999	91801.000000	4703	8309.783522	31971	10	0.914062	31905	3	0.645028	9545813	0.001401
319808626	91664.000000	4732	8230.388352	31976	13	0.713521	32011	7	0.587270	9540953	0.001414
319841176	92767.000000	4937	8320.643581	31924	3	0.732199	31707	7	0.708254	9536134	0.002660
319820219	91385.000000	4759	8239.819939	32097	8	0.837572	32138	3	0.823050	9531280	0.002406
319819018	91680.000000	4770	8315.738230	32102	9	0.752806	31980	17	0.806528	9526520	0.002137
319831952	89026.000000	4697	8231.056820	31757	10	0.850071	32047	12	0.770348	9521780	0.002519
319815987	94648.000000	4885	8296.400401	32152	9	0.909065	31882	7	0.860711	9517062	0.002375
npatches	nstrain	runtime	dt	init_x	init_y	init_y_blood	init_z	init_S	beta0	beta1	beta2	beta3	mean_beta	B	d	delta	delta_blood	b[0]	mut	m	CTL	c	g	epsilon	k	het	lambda	rho	omega	x_max	patch.dyna	DELTA	A	VA
10000	1	100.000000	0.000100	21900	9499	5000000	0.001000	10000000	14.889140	16.172072	16.815663	13.412912	13	8000000000.000000	0.010000	1.000000	1.000000	800000	0.000050	0.048000	0	0.500000	0.000000	25.000000	16.000000	0.500000	0.000000	0.000000	0.000000	31987	0	10.000000	7.000000	1.000000
sus	inf	inf_blood	z	x[0]	y[0][0]	z[0]	x[1]	y[1][0]	z[1]	S[0]	synchrony
219000000	94990000.000000	5000000	10.000000	21900	9499	0.001000	21900	9499	0.001000	10000000	0.000000
155833026	660023372.000000	34399141	3940.834452	14237	67209	0.394083	13388	67821	0.394083	9995038	0.000000
244712312	183116759.000000	9542433	6324.976263	23264	19318	0.632498	22702	19943	0.632498	9990025	0.000000
292208344	54405820.000000	2836212	7771.013291	28676	5733	0.777101	28301	6101	0.777101	9984969	0.000000
312456973	13212993.000000	688804	8648.068121	31149	1281	0.864807	31015	1564	0.864807	9979984	0.000000
318632335	2080131.000000	108799	9180.022116	31898	223	0.918002	31765	218	0.918002	9974925	0.000000
319765149	204446.000000	10738	9502.631792	32108	18	0.950266	31958	22	0.950266	9969953	0.000000
319842946	95869.000000	4961	6420.117159	31988	9	0.350789	31916	12	0.801290	9964984	0.000000
319738610	291495.000000	15132	7799.216443	31851	49	0.606238	32029	36	0.879478	9959936	0.000000
319778021	147623.000000	7690	8664.244679	32093	15	0.761174	32033	8	0.926901	9954858	0.000000
319833725	76971.000000	3935	6915.284031	32030	8	0.755529	31883	8	0.731871	9949979	0.000000
319788109	159523.000000	8376	7943.978905	32188	18	0.851723	31979	18	0.837374	9945012	0.000000
319805661	74585.000000	3777	8292.036093	31880	15	0.853908	31815	12	0.624009	9939988	0.000000
319792891	123781.000000	6511	7482.507022	31944	5	0.810629	31953	16	0.696907	9935044	0.000000
319824813	95094.000000	4960	8324.111605	31821	6	0.885142	31933	16	0.643274	9930105	0.000000
319851048	97922.000000	5066	7313.508347	32089	4	0.930336	32031	21	0.607729	9925119	0.000000
319814521	103001.000000	5422	8165.439082	32037	14	0.957747	32074	9	0.762078	9920079	0.000000
319824483	82304.000000	4230	7333.572880	32157	15	0.827233	32043	14	0.855695	9915128	0.000000
319804838	104952.000000	5279	8068.437260	31875	12	0.895213	31931	7	0.912476	9910223	0.000000
319822136	80601.000000	4286	7443.530412	31723	15	0.405171	31951	7	0.946914	9905287	0.000000
319816237	101358.000000	5285	7991.000333	31959	14	0.639222	31942	10	0.765624	9900400	0.000000
319856138	78609.000000	4134	7529.872768	32049	10	0.710690	32121	10	0.785853	9895520	0.000000
319820312	100654.000000	5265	7889.277197	32142	6	0.824527	31816	9	0.870115	9890504	0.000000
319821203	81185.000000	4201	7674.155059	31905	6	0.815711	32117	9	0.921222	9885600	0.000000
319832508	96198.000000	4934	7838.065592	31709	6	0.888224	32031	6	0.860378	9880688	0.000000
319826342	83199.000000	4259	7732.628056	32174	4	0.932206	32076	18	0.418369	9875717	0.000000
319841629	93198.000000	4811	7817.311166	31984	6	0.958881	31986	9	0.647227	9870721	0.000000
319831885	83520.000000	4299	7669.659675	32116	19	0.975060	32045	10	0.711015	9865875	0.000000
319843279	92598.000000	4764	7818.798791	31995	8	0.679032	31942	23	0.824724	9860929	0.000000
319845758	84987.000000	4492	7742.875137	31957	3	0.805326	31992	5	0.893691	9856009	0.000000
319820516	89901.000000	4653	7742.564908	31850	15	0.798137	32054	9	0.785007	9851117	0.000000
319811207	86208.000000	4435	7799.148646	32161	10	0.877565	31970	6	0.869602	9846161	0.000000
319823589	89161.000000	4780	7718.116207	31771	6	0.925740	31939	14	0.714580	9841327	0.000000
319838112	86874.000000	4466	7761.410572	32086	7	0.796379	31944	7	0.599471	9836338	0.000000
319810466	87697.000000	4509	7797.534917	31837	21	0.876499	32126	11	0.757070	9831460	0.000000
319828852	88255.000000	4541	7744.239134	32053	11	0.925094	31880	10	0.852657	9826541	0.000000
319854861	85549.000000	4507	7770.277768	32048	11	0.954568	31893	11	0.910633	9821781	0.000000
319821916	91088.000000	4740	7767.681848	32144	11	0.684222	32039	10	0.945797	9816898	0.000000
319851189	83262.000000	4255	7751.071116	31961	8	0.808474	31881	13	0.433146	9811927	0.000000
319810254	91311.000000	4748	7797.528836	31967	7	0.748563	31971	12	0.656190	9806857	0.000000
319843808	84926.000000	4391	7705.281528	31830	13	0.847497	32014	6	0.791471	9801968	-1.#IND00
319821166	88389.000000	4645	7791.330512	31912	8	0.907504	31999	10	0.803918	9796973	-1.#IND00
319820449	87131.000000	4590	7729.173329	32020	3	0.634757	32097	7	0.697640	9792113	-1.#IND00
319838250	87591.000000	4568	7840.806837	32123	7	0.669015	32088	8	0.816612	9787194	0.005621
319792731	88583.000000	4612	7706.403117	31904	14	0.799250	31903	7	0.740012	9782338	-0.000076
319839998	85358.000000	4540	7815.687003	32094	10	0.878241	31836	14	0.842311	9777437	-0.002234
319833989	89045.000000	4455	7719.770053	31989	13	0.926150	32005	10	0.904358	9772678	0.000699
319823572	85393.000000	4391	7792.877512	31897	8	0.684895	31957	7	0.897730	9767759	0.000587
319826536	89067.000000	4580	7753.937989	31906	20	0.709143	32121	5	0.780709	9762870	0.000301
319832816	85139.000000	4476	7752.845629	32072	10	0.823588	31915	11	0.866995	9758088	-0.001888
319808164	86930.000000	4554	7787.707590	31940	12	0.893002	31867	16	0.919329	9753300	-0.000510
319812395	87978.000000	4738	7747.369932	31948	8	0.935103	32063	3	0.951071	9748389	0.000203
319814005	88130.000000	4446	7818.873501	32150	2	0.939724	31979	17	0.893558	9743543	-0.000291
319831249	86121.000000	4521	7717.431544	32055	6	0.708896	32007	8	0.935441	9738726	0.000190
319809566	90270.000000	4708	7817.540228	32028	9	0.704636	32031	4	0.960843	9733841	0.000554
319837693	83018.000000	4231	7752.915580	31893	6	0.820855	32054	17	0.712647	9728893	0.001583
319833074	90040.000000	4709	7788.894682	32089	7	0.768148	32057	15	0.825714	9724190	0.002259
319838054	85557.000000	4420	7775.691684	31898	8	0.859376	32018	11	0.894292	9719470	0.002168
319820448	89900.000000	4534	7728.412197	31988	4	0.775626	31987	17	0.600006	9714730	0.002534
319819831	83535.000000	4468	7799.404547	31847	12	0.863912	32245	2	0.757394	9709915	0.002660
319812587	90357.000000	4674	7731.463796	31926	3	0.659098	31901	11	0.852854	9705095	0.002250
319828442	84537.000000	4402	7791.522421	31904	0	0.524841	31925	10	0.746581	9700167	0.002087
319825428	90183.000000	4836	7732.163499	31851	14	0.589007	31914	8	0.846296	9695259	0.001933
319817230	84892.000000	4439	7795.405905	32060	10	0.535129	32057	10	0.663611	9690479	0.002788
319811682	89157.000000	4625	7785.671252	31988	4	0.707946	31875	17	0.795972	9685608	0.002797
319824410	84641.000000	4405	7727.590450	32157	10	0.791008	31962	8	0.844303	9680679	0.003410
319821267	89668.000000	4578	7748.179630	31869	10	0.873241	31956	14	0.689052	9675704	0.003678
319801556	85984.000000	4469	7753.554552	31975	8	0.923118	31839	9	0.811403	9670867	0.003875
319821184	88189.000000	4586	7774.035197	31788	11	0.584779	32050	7	0.885612	9665964	0.004260
319807818	87054.000000	4503	7771.409213	31928	8	0.726686	31892	3	0.893392	9661198	0.004366
319828429	87635.000000	4573	7748.374543	31935	10	0.834229	31718	10	0.799423	9656393	0.004009
319815787	86403.000000	4531	7777.272372	31746	4	0.899456	32122	8	0.878345	9651506	0.003682
319828304	85839.000000	4426	7772.648477	31994	7	0.939018	32032	10	0.851787	9646738	0.003246
319817448	89988.000000	4617	7718.431023	31955	4	0.949659	32013	5	0.907278	9642028	0.002333
319823085	85007.000000	4467	7814.835100	32053	15	0.796999	31856	13	0.679830	9637154	0.002633
319811624	88468.000000	4584	7737.814794	31988	4	0.806947	31905	8	0.805809	9632303	0.002188
319805495	88104.000000	4579	7754.026441	32170	7	0.854638	32013	22	0.707153	9627492	0.000897
319830110	87435.000000	4574	7741.631649	32027	11	0.911834	31992	5	0.822382	9622719	0.001132
319844011	86389.000000	4436	7812.647332	31948	10	0.946526	31923	12	0.892270	9618008	0.001028
319826720	87656.000000	4553	7724.183292	31811	9	0.952583	31907	11	0.918011	9613142	0.000293
319851164	84829.000000	4398	7786.895115	32022	12	0.971241	31958	9	0.950272	9608233	0.000163
319827215	92228.000000	4775	7780.627499	32123	11	0.982557	31990	6	0.940545	9603371	0.000638
319837828	83154.000000	4409	7752.447687	31655	7	0.949263	31688	10	0.963939	9598662	0.000556
319802282	92848.000000	4784	7761.014676	32038	19	0.969227	32011	11	0.734903	9593896	0.003081
319840648	83262.000000	4372	7775.282388	31665	15	0.567312	31974	8	0.766336	9589110	0.003099
319824505	92831.000000	4848	7714.276314	31960	1	0.728393	31994	12	0.753380	9584330	0.003038
319823519	83597.000000	4401	7811.321952	32225	9	0.730957	32040	11	0.829895	9579508	0.002662
319825420	92469.000000	4892	7722.005410	32137	5	0.836819	32009	18	0.896827	9574848	0.003111
319803679	83246.000000	4279	7830.060478	31939	10	0.901027	31938	9	0.937423	9570028	0.001875
319817500	94574.000000	4973	7736.193435	31995	7	0.617791	31875	17	0.731749	9565198	0.002736
319832793	81952.000000	4309	7776.791845	31783	6	0.768181	32052	12	0.490919	9560501	0.003017
319815149	92902.000000	4807	7782.128707	31891	5	0.855256	31883	13	0.691231	9555767	0.003106
319820201	81961.000000	4267	7704.770450	32151	11	0.912210	31925	7	0.812724	9551007	0.004077
319803804	92625.000000	4897	7810.767855	31911	11	0.946753	31727	4	0.886413	9546323	0.004611
319809068	84951.000000	4386	7725.121501	32147	13	0.681607	32217	6	0.696375	9541528	0.004979
319823865	89712.000000	4752	7776.366825	31892	10	0.806888	32041	19	0.704504	9536764	0.005903
319814564	84755.000000	4467	7734.389580	31937	13	0.882873	32025	7	0.820775	9532056	0.005913
319835338	90148.000000	4799	7792.631331	31780	14	0.928960	32002	9	0.891296	9527306	0.005864
319837225	87564.000000	4522	7741.112442	32105	8	0.851568	31902	11	0.671741	9522576	0.005591
319832105	87090.000000	4497	7805.896007	31721	6	0.817339	31980	12	0.660430	9517753	0.005486
npatches	nstrain	runtime	dt	init_x	init_y	init_y_blood	init_z	init_S	beta0	beta1	beta2	beta3	mean_beta	B	d	delta	delta_blood	b[0]	mut	m	CTL	c	g	epsilon	k	het	lambda	rho	omega	x_max	patch.dyna	DELTA	A	VA
10000	1	100.000000	0.000100	21900	9499	5000000	0.001000	10000000	8.676301	17.733906	10.633193	10.443560	13	8000000000.000000	0.010000	1.000000	1.000000	800000	0.000050	0.048000	0	0.500000	0.000000	25.000000	17.000000	0.500000	0.000000	0.000000	0.000000	31987	0	10.000000	7.000000	1.000000
sus	inf	inf_blood	z	x[0]	y[0][0]	z[0]	x[1]	y[1][0]	z[1]	S[0]	synchrony
219000000	94990000.000000	5000000	10.000000	21900	9499	0.001000	21900	9499	0.001000	10000000	0.000000
162647809	602468199.000000	31395228	3940.834452	19510	57700	0.394083	13155	62366	0.394083	9995060	0.000000
255085943	149623974.000000	7802865	6324.976263	27784	13297	0.632498	22917	17029	0.632498	9990039	0.000000
300766763	35716254.000000	1860126	7771.013291	31065	3068	0.777101	29004	4143	0.777101	9985099	0.000000
316638547	5496373.000000	287482	8648.068121	31894	459	0.864807	31623	709	0.864807	9980069	0.000000
319607637	420645.000000	22170	9180.022116	31922	40	0.918002	31925	61	0.918002	9975072	0.000000
319849776	64700.000000	3218	5760.682036	31912	7	0.561040	32163	5	0.691474	9970190	0.000000
319676750	339209.000000	17751	7216.315462	31954	26	0.733760	32062	28	0.812872	9965181	0.000000
319769643	168505.000000	8870	8311.140141	32071	20	0.838520	31948	11	0.886503	9960177	0.000000
319823452	77171.000000	4095	6292.961113	31986	4	0.374289	31932	7	0.438573	9955206	0.000000
319776449	164844.000000	8385	7621.915334	32025	5	0.620492	31866	23	0.659481	9950185	0.000000
319846917	61128.000000	3183	7302.586816	31943	4	0.747449	31989	10	0.793468	9945193	0.000000
319777526	141718.000000	7369	7328.356913	32181	13	0.762340	31954	16	0.874733	9940228	0.000000
319832356	69420.000000	3553	7701.905783	32042	7	0.855854	31973	7	0.924023	9935237	0.000000
319826776	121568.000000	6432	7189.357834	31948	11	0.769385	31940	13	0.698868	9930265	0.000000
319824762	73216.000000	3829	7691.986318	32203	6	0.520974	32039	8	0.622509	9925240	0.000000
319800832	105849.000000	5395	7206.974086	31999	14	0.709460	31794	16	0.771043	9920372	0.000000
319836870	72883.000000	3792	7486.112624	32072	10	0.807358	32067	16	0.861132	9915500	0.000000
319798647	99684.000000	5156	7317.919832	31962	10	0.583807	31892	9	0.531629	9910553	0.000000
319818618	74384.000000	3843	7262.825916	32093	6	0.589303	32016	9	0.678956	9905590	0.000000
319826935	93902.000000	4904	7361.011786	31915	5	0.750903	31941	8	0.805280	9900632	0.000000
319818447	76712.000000	3914	7171.091997	32083	11	0.848917	32170	7	0.452784	9895694	0.000000
319830403	94072.000000	4876	7433.557383	32231	4	0.549590	31892	10	0.668101	9890771	0.000000
319823628	79037.000000	4085	7109.892983	32010	7	0.618741	31776	10	0.634401	9885933	0.000000
319814719	87652.000000	4561	7474.469627	32018	5	0.762032	32148	10	0.778256	9881022	0.000000
319819161	84614.000000	4393	7069.956517	32182	5	0.626531	31737	12	0.796352	9875977	0.000000
319842706	83530.000000	4464	7509.207122	31936	7	0.772124	32027	8	0.821812	9871115	0.000000
319838583	87053.000000	4577	7175.287023	31903	11	0.802521	31923	11	0.891925	9866233	0.000000
319821047	81099.000000	4220	7473.691233	31936	8	0.553203	31703	8	0.894785	9861366	0.000000
319830446	90052.000000	4726	7258.126005	32057	10	0.452364	32131	11	0.515951	9856417	0.000000
319817106	80787.000000	4302	7314.904112	31811	11	0.665994	31765	14	0.706413	9851595	0.000000
319827981	85878.000000	4557	7295.974526	32020	5	0.413180	32072	7	0.535144	9846661	0.000000
319830129	81266.000000	4227	7310.379486	31832	7	0.565757	32015	12	0.681483	9841735	0.000000
319833543	86747.000000	4509	7329.599520	31977	8	0.454688	32000	5	0.806812	9837004	0.000000
319835876	83417.000000	4273	7258.678449	31877	5	0.513411	31971	12	0.827397	9832196	0.000000
319814652	81810.000000	4265	7309.388597	32044	4	0.651480	31882	14	0.895312	9827288	0.000000
319840922	87930.000000	4603	7343.675414	32023	8	0.698824	31660	6	0.936504	9822405	0.000000
319841853	81625.000000	4279	7306.571144	31897	10	0.705565	32131	10	0.961488	9817495	0.000000
319823962	85648.000000	4593	7333.803296	32123	7	0.681584	31972	11	0.965092	9812648	0.000000
319807064	82765.000000	4206	7311.876114	31766	3	0.700383	32036	2	0.978828	9807703	0.000000
319838963	86747.000000	4627	7338.140266	31943	4	0.818275	32161	5	0.848983	9802831	-1.#IND00
319830206	80857.000000	4311	7254.022880	32006	6	0.584999	31833	8	0.837009	9797874	-1.#IND00
319813442	87469.000000	4496	7370.892154	31914	11	0.654342	31848	8	0.901142	9792994	-1.#IND00
319821608	84068.000000	4304	7221.651362	31930	9	0.779627	31787	10	0.940040	9788145	-0.007924
319828317	84624.000000	4458	7402.156770	31911	9	0.768522	31956	22	0.753637	9783266	0.009868
319838964	81848.000000	4293	7184.377648	32012	7	0.698576	31919	6	0.850575	9778372	0.011102
319815851	85406.000000	4356	7450.625831	31802	6	0.783519	31946	15	0.909370	9773433	0.005549
319808737	83751.000000	4374	7140.878493	31811	7	0.565893	32157	12	0.945031	9768481	0.007872
319828999	82693.000000	4254	7420.849944	31705	7	0.507883	31999	11	0.771819	9763598	0.006439
319825873	87401.000000	4487	7268.909381	32080	9	0.701520	32094	7	0.861603	9758803	0.004741
319837114	82067.000000	4342	7317.235842	32084	7	0.818965	32142	5	0.810781	9753915	0.007868
319824474	85534.000000	4501	7285.440361	32019	5	0.864333	32120	5	0.885234	9749110	0.007030
319822978	82844.000000	4254	7342.297809	31981	11	0.596884	32149	13	0.776335	9744276	0.003951
319806512	85211.000000	4482	7309.200987	31881	6	0.714989	32024	10	0.864342	9739552	0.004071
319834019	83972.000000	4388	7308.843954	31989	3	0.647100	31722	11	0.760577	9734622	0.003848
319832309	84015.000000	4358	7342.878060	31787	7	0.580001	31992	13	0.854785	9729675	0.003443
319814706	85738.000000	4418	7297.711735	32064	5	0.653391	32050	8	0.890974	9724872	0.003287
319847963	82483.000000	4362	7332.079573	31909	3	0.432635	31966	16	0.933873	9719971	0.002875
319832158	86144.000000	4473	7240.418833	31850	4	0.655880	31930	8	0.906348	9715174	0.002925
319838868	81021.000000	4224	7365.084457	32167	10	0.528654	32102	6	0.943198	9710404	0.003159
319844223	87561.000000	4616	7277.865585	32020	7	0.585142	32152	13	0.589211	9705546	0.000987
319850784	80977.000000	4162	7332.173269	32084	4	0.469738	32193	7	0.720559	9700538	0.001288
319824423	88343.000000	4628	7348.026666	31881	5	0.618080	31950	8	0.830513	9695733	0.001403
319827636	80695.000000	4210	7245.776151	31801	9	0.768357	32032	4	0.897202	9691050	0.002428
319806945	88262.000000	4411	7373.207740	32127	4	0.764628	31753	9	0.751085	9686192	0.003365
319827296	81141.000000	4224	7202.830916	32006	11	0.776386	31953	6	0.849027	9681314	0.004413
319830524	85517.000000	4272	7397.847577	31939	2	0.855052	32121	7	0.908432	9676457	0.004370
319841217	83756.000000	4442	7255.971809	32090	4	0.596092	31923	13	0.468962	9671547	0.004463
319824286	84267.000000	4432	7374.882136	32236	7	0.755020	32046	8	0.563632	9666745	0.004584
319828516	85437.000000	4469	7242.102765	31924	4	0.851414	32184	16	0.735333	9661926	0.004301
319817628	80882.000000	4201	7360.969021	31653	4	0.909879	32101	7	0.839473	9657026	0.004895
319845055	87581.000000	4641	7288.626919	32408	7	0.727486	32130	6	0.902637	9652048	0.004708
319820217	79964.000000	4264	7272.733988	31944	5	0.834714	32129	11	0.707501	9647362	0.004558
319833458	87119.000000	4539	7372.708686	31812	8	0.785619	31985	11	0.822592	9642611	0.004955
319805458	81857.000000	4305	7269.846184	32185	8	0.784465	31937	5	0.892398	9637805	0.005227
319799684	85685.000000	4538	7354.229531	31942	4	0.746005	31933	33	0.471120	9633229	0.004925
319831377	84255.000000	4221	7230.727318	31931	6	0.590621	32157	6	0.679222	9628447	0.004746
319842379	83761.000000	4299	7384.665029	31765	8	0.677032	31938	10	0.805441	9623659	0.003634
319803540	84648.000000	4382	7306.936680	32131	5	0.490905	31908	9	0.578666	9618867	0.002832
319824378	83344.000000	4365	7343.726822	31877	14	0.691222	31943	15	0.744451	9613984	0.001715
319832920	84519.000000	4461	7305.142346	31959	9	0.812719	32152	6	0.845004	9609197	0.002066
319832421	82483.000000	4169	7297.046793	31785	6	0.647222	31915	8	0.795674	9604416	0.001952
319815673	86757.000000	4540	7313.984774	31996	10	0.555963	32067	11	0.876071	9599605	0.001760
319823333	82764.000000	4225	7301.088442	32087	8	0.730681	31958	7	0.924834	9594760	0.001744
319824658	84408.000000	4334	7300.315916	32064	2	0.798549	31982	15	0.912446	9590011	0.001759
319815887	83557.000000	4316	7329.423428	32139	4	0.823913	31927	15	0.746886	9585345	0.001841
319809070	84290.000000	4433	7308.227628	31964	10	0.562463	32080	11	0.821819	9580522	0.001417
319819010	84443.000000	4311	7307.358622	31751	5	0.223033	31954	10	0.891929	9575783	0.003072
319817327	84742.000000	4407	7321.973879	32025	14	0.528751	31825	19	0.588166	9571151	0.002963
319824706	81025.000000	4250	7293.875164	32102	17	0.531559	32085	9	0.750213	9566285	0.003150
319825001	87194.000000	4424	7362.176528	31987	10	0.701429	32082	8	0.848499	9561589	0.003107
319818044	81818.000000	4231	7255.988405	31962	6	0.818910	32100	15	0.908111	9556816	0.004119
319823764	84307.000000	4446	7335.000966	31890	8	0.610655	32283	7	0.944267	9551994	0.004921
319812767	84670.000000	4418	7299.920816	32064	9	0.304811	31904	7	0.755716	9547167	0.004842
319844599	83237.000000	4241	7271.531888	31657	7	0.511086	32079	10	0.851836	9542521	0.005995
319829965	84347.000000	4338	7345.852627	32086	9	0.564107	31981	8	0.910135	9537742	0.005941
319852882	85770.000000	4474	7250.959832	31964	11	0.577820	32021	10	0.945495	9532926	0.006260
319831806	82184.000000	4162	7332.663891	31931	8	0.621157	32191	12	0.966941	9528188	0.006151
319820543	86717.000000	4402	7303.346172	31929	5	0.762619	32044	4	0.920768	9523370	0.006115
319856593	84074.000000	4393	7353.980138	32045	4	0.856023	31870	8	0.951944	9518615	0.006178
npatches	nstrain	runtime	dt	init_x	init_y	init_y_blood	init_z	init_S	beta0	beta1	beta2	beta3	mean_beta	B	d	delta	delta_blood	b[0]	mut	m	CTL	c	g	epsilon	k	het	lambda	rho	omega	x_max	patch.dyna	DELTA	A	VA
10000	1	100.000000	0.000100	21900	9499	5000000	0.001000	10000000	9.180386	14.363710	15.816999	8.335530	13	8000000000.000000	0.010000	1.000000	1.000000	800000	0.000050	0.048000	0	0.500000	0.000000	25.000000	18.000000	0.500000	0.000000	0.000000	0.000000	31987	0	10.000000	7.000000	1.000000
sus	inf	inf_blood	z	x[0]	y[0][0]	z[0]	x[1]	y[1][0]	z[1]	S[0]	synchrony
219000000	94990000.000000	5000000	10.000000	21900	9499	0.001000	21900	9499	0.001000	10000000	0.000000
169872863	548486180.000000	28592338	3940.834452	19640	52402	0.394083	15794	56050	0.394083	9995075	0.000000
265208389	120104086.000000	6265347	6324.976263	28594	10689	0.632498	25938	12375	0.632498	9990059	0.000000
307832740	21548348.000000	1125797	7771.013291	31361	1824	0.777101	30637	2374	0.777101	9985023	0.000000
318751385	1836610.000000	95803	8648.068121	31984	144	0.864807	31995	201	0.864807	9980159	0.000000
319821368	62483.000000	3179	8810.107880	32134	7	0.918002	31939	7	0.817294	9975231	0.000000
319706490	294575.000000	15423	6166.433551	31842	26	0.695169	31840	36	0.603308	9970396	0.000000
319702164	287303.000000	14844	7674.853478	32076	32	0.815113	31980	24	0.759397	9965355	0.000000
319870345	51207.000000	2608	6516.530296	32062	6	0.803784	31854	5	0.136115	9960352	0.000000
319744844	214454.000000	11147	6878.788737	32124	11	0.847796	32085	16	0.476034	9955387	0.000000
319825711	80104.000000	4179	7933.093385	32098	6	0.907684	32036	12	0.682202	9950511	0.000000
319799362	131142.000000	6906	6499.170659	32040	14	0.677807	32067	15	0.750312	9945464	0.000000
319831863	80415.000000	4243	7663.833244	32166	11	0.804583	32052	8	0.848559	9940535	0.000000
319805124	113308.000000	5934	6606.147444	31862	21	0.424364	32130	18	0.476652	9935636	0.000000
319850160	70129.000000	3700	7342.284011	32122	5	0.650864	31917	6	0.682577	9930692	0.000000
319799796	111825.000000	5894	6822.453729	32133	14	0.626580	32019	3	0.807476	9925686	0.000000
319819052	65639.000000	3399	6864.240124	32072	6	0.751720	32163	5	0.883230	9920720	0.000000
319818883	103758.000000	5524	7070.252416	31838	8	0.762260	31992	8	0.671147	9915856	0.000000
319835443	72564.000000	3714	6536.400684	31785	3	0.498489	31844	23	0.467676	9910887	0.000000
319801175	89765.000000	4632	7208.137804	31992	9	0.676345	31722	16	0.670860	9905999	0.000000
319805990	86708.000000	4646	6579.518899	31915	3	0.782742	31970	14	0.800369	9900944	0.000000
319826719	75216.000000	3936	7143.436210	31843	1	0.779736	31861	7	0.507370	9895961	0.000000
319811169	93533.000000	4892	6838.385041	31945	9	0.689129	32184	16	0.585012	9891119	0.000000
319843668	71876.000000	3808	6777.189441	31884	6	0.569713	31940	17	0.451145	9886313	0.000000
319820247	89616.000000	4613	7070.594899	31868	14	0.739021	31965	13	0.667107	9881283	0.000000
319841262	80334.000000	4131	6676.056438	31981	1	0.577759	31830	12	0.798092	9876414	0.000000
319847301	80411.000000	4176	7115.110113	31803	6	0.665676	32002	13	0.768212	9871482	0.000000
319838808	87775.000000	4548	6758.641216	32072	4	0.537780	31826	5	0.849997	9866521	0.000000
319839881	74523.000000	3880	6888.431372	31838	13	0.523280	31810	10	0.804261	9861657	0.000000
319840488	88517.000000	4566	6994.256105	32024	8	0.710858	31970	13	0.718861	9856754	0.000000
319816298	76801.000000	4057	6696.234847	31817	11	0.422995	31821	9	0.812463	9851893	0.000000
319821244	81342.000000	4181	7036.602084	31680	2	0.650033	31947	12	0.737598	9847047	0.000000
319801937	82675.000000	4348	6748.165387	31894	8	0.550857	31961	3	0.779246	9842157	0.000000
319842776	77833.000000	4038	7007.383245	32158	15	0.680030	32016	16	0.643814	9837189	0.000000
319788019	86897.000000	4568	6842.193369	31925	6	0.713362	31839	7	0.783965	9832220	0.000000
319828944	74994.000000	3965	6882.476134	31892	8	0.689468	32006	14	0.461732	9827266	0.000000
319841244	87286.000000	4670	6966.530950	32093	11	0.393283	32117	7	0.555262	9822305	0.000000
319819351	78596.000000	4160	6693.373854	32100	2	0.632012	32006	10	0.730256	9817410	0.000000
319833943	80848.000000	4193	7038.674842	31925	10	0.473791	32004	6	0.836394	9812558	0.000000
319819063	83214.000000	4304	6825.167822	31834	12	0.542802	31764	13	0.418715	9807604	0.000000
319832343	77598.000000	4031	6894.108678	32002	5	0.722699	31952	12	0.605577	9802678	-1.#IND00
319830690	84473.000000	4408	6941.604075	32026	9	0.521773	31717	17	0.625346	9797738	-1.#IND00
319830735	79076.000000	4091	6776.220543	32114	2	0.612888	31916	7	0.724791	9792854	-1.#IND00
319820498	80747.000000	4245	6972.391771	32036	5	0.571245	31896	8	0.831202	9787883	0.004387
319833503	82104.000000	4198	6883.193894	31647	6	0.637251	32089	13	0.897620	9783138	0.003299
319805330	79192.000000	4092	6847.196391	31918	8	0.688626	32032	12	0.937904	9778337	0.000071
319833122	79858.000000	4297	6890.827639	32042	5	0.667490	31897	14	0.778969	9773371	0.000984
319835245	81994.000000	4384	6844.144062	31994	7	0.440532	31915	0	0.225399	9768549	0.000590
319820066	77657.000000	3925	6869.564576	32069	8	0.632994	32179	11	0.496330	9763658	0.006086
319843745	82859.000000	4368	6941.382008	32076	5	0.450936	31844	9	0.694513	9758791	0.009088
319844913	79327.000000	4135	6809.462721	32098	11	0.666980	31938	6	0.797121	9753828	0.007848
319843831	78089.000000	3938	6969.478585	31951	9	0.746622	32012	5	0.668926	9749020	0.004566
319810278	86406.000000	4499	6875.401893	32104	4	0.596296	31899	13	0.746773	9744084	0.011455
319826781	77332.000000	4061	6782.465454	31811	5	0.580924	32078	24	0.480997	9739126	0.011150
319832302	81297.000000	4213	7000.563396	32225	8	0.553752	32155	7	0.685213	9734211	0.009088
319816905	81742.000000	4227	6814.859603	31908	13	0.701863	31984	8	0.524418	9729509	0.008059
319820623	76779.000000	4030	6870.891299	31938	5	0.728286	31959	3	0.711548	9724709	0.008147
319825974	82097.000000	4317	6910.314188	32054	11	0.829681	31920	5	0.621769	9719829	0.007221
319841819	80409.000000	4218	6847.157011	32043	7	0.539724	31945	13	0.770594	9714924	0.006997
319811894	81526.000000	4201	6945.494988	32155	8	0.573444	31970	2	0.427905	9710059	0.010381
319819355	81649.000000	4158	6821.965345	31869	8	0.559269	32028	12	0.641737	9705165	0.010595
319834483	78350.000000	4190	6889.243548	32013	5	0.644482	32024	8	0.782705	9700324	0.009881
319804869	82617.000000	4297	6904.081478	31802	6	0.640902	32048	3	0.865524	9695425	0.011173
319826474	79767.000000	4186	6850.391650	32036	5	0.660313	31827	14	0.799346	9690600	0.012544
319833268	80201.000000	4239	6938.966044	32114	5	0.724279	31904	7	0.540327	9685654	0.012154
319837736	82012.000000	4202	6866.040293	31818	6	0.667679	31831	4	0.721197	9680875	0.010268
319814587	80548.000000	4260	6891.656070	32065	6	0.398983	32239	15	0.811640	9676086	0.010232
319847686	80790.000000	4393	6856.984284	31836	9	0.630757	31893	7	0.885755	9671243	0.009958
319829047	79778.000000	4056	6901.533087	32113	7	0.762957	31952	6	0.888423	9666386	0.008991
319809977	81971.000000	4255	6871.503327	31981	10	0.454931	31799	8	0.734775	9661633	0.009889
319830792	79279.000000	4191	6854.134422	31928	10	0.628856	32014	10	0.682404	9656848	0.009943
319821194	81180.000000	4138	6949.258786	32055	5	0.741681	31873	5	0.807370	9652056	0.009375
319824497	81691.000000	4386	6824.664142	32083	6	0.830620	31839	4	0.525355	9647220	0.011275
319834614	79189.000000	4046	6935.688325	32199	6	0.380813	32080	4	0.691086	9642369	0.010655
319819610	83886.000000	4391	6811.017688	31918	5	0.149644	31959	8	0.765292	9637631	0.011098
319816653	78289.000000	4103	6930.839775	31802	7	0.484239	32068	5	0.849848	9632854	0.011194
319831596	83100.000000	4277	6870.189997	31919	6	0.659537	32170	6	0.908929	9628138	0.010222
319825905	79316.000000	4072	6877.330852	32021	7	0.563974	31825	3	0.944763	9623313	0.009959
319825811	83132.000000	4436	6856.088436	31828	5	0.585025	32171	11	0.749280	9618516	0.010363
319817034	78614.000000	4071	6902.896278	31894	7	0.668440	32088	7	0.847932	9613811	0.010198
319811934	84739.000000	4459	6898.559333	32076	13	0.631457	32055	7	0.893390	9608951	0.009611
319829776	76930.000000	3929	6801.228162	31869	5	0.776470	31836	2	0.894590	9604055	0.009640
319842931	84190.000000	4421	7047.237525	31928	10	0.859424	32006	10	0.842775	9599208	0.009305
319824002	82085.000000	4304	6760.116431	31853	14	0.709262	32035	12	0.880380	9594348	0.009107
319823831	77243.000000	4005	6959.856879	31945	11	0.762734	31888	3	0.860287	9589556	0.009118
319809765	85269.000000	4411	6872.259606	32051	6	0.758019	31721	7	0.569839	9584879	0.008993
319830549	77211.000000	4032	6873.545327	31949	10	0.807177	32021	4	0.739097	9580081	0.009216
319782207	85295.000000	4435	6940.414546	31883	6	0.672232	31931	11	0.841756	9575333	0.009770
319863208	77748.000000	4061	6773.667428	32026	14	0.437618	31992	4	0.764661	9570556	0.009914
319839381	83537.000000	4276	7008.213360	31917	5	0.658902	31771	7	0.545272	9565715	0.009655
319819015	81461.000000	4323	6780.025863	32018	6	0.728932	32115	9	0.544839	9561033	0.009375
319858969	78835.000000	4081	6965.874287	32211	3	0.624996	31912	11	0.723934	9556189	0.009299
319824938	84979.000000	4400	6872.136347	32181	6	0.433120	32023	11	0.832560	9551544	0.010129
319871128	78217.000000	4113	6866.910407	32242	1	0.580636	31809	10	0.521027	9546760	0.009107
319832251	82974.000000	4456	6972.215045	31979	10	0.670096	32184	11	0.530926	9542000	0.009427
319861764	78672.000000	4096	6826.387460	31760	5	0.759976	32106	3	0.643635	9537167	0.008888
319823569	83851.000000	4351	6974.927697	31924	7	0.854420	31752	7	0.590482	9532411	0.009545
319855745	81773.000000	4273	6791.913052	31802	10	0.588787	31989	4	0.751618	9527698	0.009440
319812992	77652.000000	4094	6962.938476	32079	3	0.651973	31903	14	0.795254	9522928	0.009759
319794909	87069.000000	4567	6883.823649	31914	6	0.788914	32099	14	0.641152	9518269	0.008802
npatches	nstrain	runtime	dt	init_x	init_y	init_y_blood	init_z	init_S	beta0	beta1	beta2	beta3	mean_beta	B	d	delta	delta_blood	b[0]	mut	m	CTL	c	g	epsilon	k	het	lambda	rho	omega	x_max	patch.dyna	DELTA	A	VA
10000	1	100.000000	0.000100	21900	9499	5000000	0.001000	10000000	13.155947	6.874029	15.955828	7.775993	13	8000000000.000000	0.010000	1.000000	1.000000	800000	0.000050	0.048000	0	0.500000	0.000000	25.000000	19.000000	0.500000	0.000000	0.000000	0.000000	31987	0	10.000000	7.000000	1.000000
sus	inf	inf_blood	z	x[0]	y[0][0]	z[0]	x[1]	y[1][0]	z[1]	S[0]	synchrony
219000000	94990000.000000	5000000	10.000000	21900	9499	0.001000	21900	9499	0.001000	10000000	0.000000
177343262	498249682.000000	25982356	3940.834452	17252	50285	0.394083	22501	46179	0.394083	9994998	0.000000
274861298	94460938.000000	4924256	6324.976263	27458	9466	0.632498	29976	7909	0.632498	9989958	0.000000
313007575	11814146.000000	616170	7771.013291	31216	1188	0.777101	31737	921	0.777101	9984882	0.000000
319557169	495115.000000	25787	8648.068121	31913	46	0.864807	31903	33	0.864807	9979865	0.000000
319831947	90105.000000	4663	4605.900834	32096	7	0.668248	32122	8	0.373649	9974804	0.000000
319630397	447089.000000	23145	6706.645180	31879	47	0.798785	31952	27	0.620103	9969854	0.000000
319831994	93062.000000	4813	7964.239304	31860	14	0.877958	31999	7	0.769584	9964927	0.000000
319789321	166815.000000	8600	5897.198170	32186	18	0.600061	32022	14	0.443364	9960000	0.000000
319787660	115855.000000	5990	7499.237943	32085	10	0.757428	31888	11	0.662387	9954980	0.000000
319812069	112040.000000	5930	5787.734710	31779	5	0.852874	32107	5	0.523599	9949942	0.000000
319822943	93838.000000	4769	7359.724493	32250	12	0.910765	32018	16	0.644236	9944945	0.000000
319807464	106014.000000	5446	6097.172189	32245	16	0.545478	32104	14	0.260319	9939881	0.000000
319830799	66816.000000	3504	6925.978330	32023	6	0.724322	32014	2	0.484044	9934795	0.000000
319805028	111453.000000	5841	6512.025389	31811	8	0.832795	32096	10	0.542670	9929908	0.000000
319861127	64344.000000	3350	6212.462439	31985	9	0.898586	32061	4	0.394108	9924923	0.000000
319831172	91843.000000	4787	6865.850088	31954	10	0.926466	32135	9	0.509012	9919981	0.000000
319828837	85317.000000	4548	6106.245807	32098	7	0.719341	31961	8	0.318191	9915084	0.000000
319840747	70811.000000	3684	6804.328889	32189	5	0.829774	32138	6	0.586467	9910224	0.000000
319811520	96647.000000	4945	6536.381156	31890	8	0.691423	32046	14	0.480440	9905221	0.000000
319852723	70297.000000	3619	6169.968446	31965	11	0.583852	31770	3	0.258625	9900317	0.000000
319827210	82702.000000	4202	6838.989062	31867	9	0.623659	32042	11	0.476274	9895276	0.000000
319843292	86797.000000	4464	6346.900375	31968	6	0.771740	32192	4	0.484035	9890311	0.000000
319826601	70433.000000	3630	6522.312896	31703	7	0.697096	31874	7	0.672577	9885332	0.000000
319827547	86055.000000	4472	6637.193273	32059	8	0.750793	32003	5	0.539343	9880390	0.000000
319847586	78516.000000	4198	6275.210717	32146	7	0.552771	32072	3	0.309401	9875499	0.000000
319850071	72056.000000	3668	6575.079215	31996	13	0.728745	32141	5	0.501021	9870435	0.000000
319809586	85785.000000	4589	6559.445008	31851	5	0.594020	31733	6	0.696070	9865539	0.000000
319817825	74008.000000	3876	6258.460377	31976	16	0.438789	31832	8	0.547385	9860532	0.000000
319824452	76596.000000	3994	6728.588779	31939	13	0.659612	31836	7	0.551260	9855478	0.000000
319821901	87468.000000	4545	6462.898112	31986	9	0.793547	32031	4	0.494744	9850604	0.000000
319838187	71291.000000	3754	6383.145835	31826	8	0.743756	32104	4	0.496827	9845591	0.000000
319810144	81273.000000	4186	6707.428658	32098	6	0.844582	32220	9	0.526505	9840651	0.000000
319826004	81420.000000	4309	6347.945442	32016	3	0.424176	32062	7	0.343082	9835878	0.000000
319836743	71882.000000	3741	6464.987724	32048	3	0.431206	32165	4	0.569682	9830979	0.000000
319846921	84987.000000	4463	6652.545786	31933	15	0.655013	31893	7	0.697097	9825942	0.000000
319845809	81816.000000	4225	6307.862095	32129	11	0.712060	31858	7	0.441265	9821033	0.000000
319832000	70989.000000	3599	6572.222080	31941	7	0.388238	32241	4	0.488855	9816107	0.000000
319812342	88235.000000	4529	6601.449032	32154	11	0.517137	31999	5	0.570014	9811229	0.000000
319819364	76148.000000	3975	6265.218636	31939	6	0.650643	31973	5	0.645644	9806339	0.000000
319828152	76772.000000	3985	6669.000323	31673	6	0.629450	31972	6	0.512553	9801518	-1.#IND00
[truncated: 162 more rows]
