# Supplementary material for: Large Variations in HIV-1 Viral Load Explained by Shifting-Mosaic Metapopulation Dynamics
Source: PLoS Biol. 2016 Oct 5;14(10):e1002567. doi: 10.1371/journal.pbio.1002567 (PMC5051940; doi:10.1371/journal.pbio.1002567)
Supplement: S1 Data — Each file gives the output from the simulations indicated by the filename: low migration (ms1, db432); high migration (ms1, db1); very high migration (ms10, db1); number of patches (np); reservoir (storage); no reservoir (nostorage); CTL immigration model (CTLimmig); CTL proliferation model (CTLprolif); β¯ (beta1, beta2, …). Within each file, there are 21 simulations for (k = 0,1,..,20), and data is output each day. For measures of synchrony, the final entry should be used. See Methods and S1 Simulation Code for further details. (ZIP) [file pbio.1002567.s002.zip › S1_Data/ms10_np10000_nostorage_noPD_CTLimmig_db1_beta14.tsv]

npatches	nstrain	runtime	dt	init_x	init_y	init_y_blood	init_z	init_S	beta0	beta1	beta2	beta3	mean_beta	B	d	delta	delta_blood	b[0]	mut	m	CTL	c	g	epsilon	k	het	lambda	rho	omega	x_max	patch.dyna	DELTA	A	VA
10000	1	100.000000	0.000100	21900	9499	5000000	0.001000	10000000	20.086607	16.972896	10.040127	17.843927	14	8000000000.000000	0.010000	1.000000	1.000000	800000	0.000050	0.048000	0	0.500000	0.000000	25.000000	0.000000	0.500000	0.000000	0.000000	0.000000	31987	0	10.000000	7.000000	1.000000
sus	inf	inf_blood	z	x[0]	y[0][0]	z[0]	x[1]	y[1][0]	z[1]	S[0]	synchrony
219000000	94990000.000000	5000000	10.000000	21900	9499	0.001000	21900	9499	0.001000	10000000	0.000000
48825672	3451135652.000000	179039854	3940.834452	3277	346424	0.394083	3878	346235	0.394083	9995030	0.000000
32337162	5527580039.000000	287139624	6324.976263	2137	552579	0.632498	2524	552507	0.632498	9990071	0.000000
28351514	6397150150.000000	332424291	7771.013291	1889	640317	0.777101	2198	639649	0.777101	9985027	0.000000
26999633	6748550886.000000	350747842	8648.068121	1791	675617	0.864807	2057	675844	0.864807	9980041	0.000000
26499296	6889246664.000000	358063830	9180.022116	1726	689972	0.918002	2067	690248	0.918002	9975184	0.000000
26299668	6945390626.000000	361001751	9502.664490	1748	695955	0.950266	2003	695735	0.950266	9970161	0.000000
26225147	6967742672.000000	362157460	9698.354536	1706	698268	0.969835	2004	697440	0.969835	9965122	0.000000
26200334	6976614714.000000	362583769	9817.045065	1712	699479	0.981705	1993	699339	0.981705	9960238	0.000000
26182560	6980158803.000000	362801965	9889.033609	1738	698174	0.988903	1947	697225	0.988903	9955325	0.000000
26176831	6981602992.000000	362830178	9932.696323	1717	699309	0.993270	2024	698706	0.993270	9950221	0.000000
26177079	6982024901.000000	362911228	9959.178767	1725	698630	0.995918	2030	699061	0.995918	9945273	0.000000
26173333	6982315316.000000	362926047	9975.240980	1721	700380	0.997524	2089	697716	0.997524	9940367	0.000000
26173775	6982419622.000000	362929973	9984.983083	1694	700103	0.998498	1985	700250	0.998498	9935473	0.000000
26178927	6982457316.000000	362892493	9990.891893	1747	699193	0.999089	1972	699106	0.999089	9930602	0.000000
26174764	6982388650.000000	362931044	9994.475723	1693	699740	0.999448	2005	699475	0.999448	9925744	0.000000
26177411	6982420114.000000	362903122	9996.649399	1670	699711	0.999665	2007	699132	0.999665	9920778	0.000000
26176721	6982365683.000000	362929233	9997.967783	1766	698376	0.999797	2023	700320	0.999797	9915788	0.000000
26172461	6982423654.000000	362931423	9998.767413	1705	698778	0.999877	2015	699306	0.999877	9910852	0.000000
26175377	6982404456.000000	362903928	9999.252408	1705	697411	0.999925	2059	698851	0.999925	9905899	0.000000
26182292	6982417339.000000	362884408	9999.546568	1742	699005	0.999955	2052	698722	0.999955	9900943	0.000000
26170273	6982444893.000000	362934621	9999.724983	1696	699701	0.999972	2020	699632	0.999972	9896058	0.000000
26174332	6982473584.000000	362890172	9999.833196	1690	697563	0.999983	1986	698320	0.999983	9891084	0.000000
26175475	6982498906.000000	362900342	9999.898829	1737	699055	0.999990	2067	697543	0.999990	9886132	0.000000
26179405	6982492793.000000	362925489	9999.938638	1704	698923	0.999994	2043	698958	0.999994	9881224	0.000000
26177051	6982420685.000000	362898889	9999.962782	1718	700172	0.999996	1964	699233	0.999996	9876127	0.000000
26180638	6982377703.000000	362909490	9999.977427	1712	698110	0.999998	2059	698112	0.999998	9871166	0.000000
26175817	6982463914.000000	362876371	9999.986309	1721	699026	0.999999	2031	698278	0.999999	9866090	0.000000
26177932	6982463526.000000	362886888	9999.991696	1723	699228	0.999999	2021	700095	0.999999	9861116	0.000000
26175646	6982496501.000000	362887976	9999.994963	1718	700738	0.999999	1979	698367	0.999999	9856223	0.000000
26175742	6982390291.000000	362926354	9999.996945	1708	699857	1.000000	2046	697818	1.000000	9851274	0.000000
26180050	6982447671.000000	362910943	9999.998147	1734	699567	1.000000	1980	698809	1.000000	9846457	0.000000
26179104	6982454651.000000	362955965	9999.998876	1749	698531	1.000000	2030	699562	1.000000	9841527	0.000000
26181332	6982403007.000000	362935899	9999.999318	1738	699149	1.000000	2001	700200	1.000000	9836605	0.000000
26174008	6982447480.000000	362904449	9999.999587	1737	698059	1.000000	2003	698067	1.000000	9831785	0.000000
26170838	6982450549.000000	362924311	9999.999749	1683	700434	1.000000	2001	699208	1.000000	9826906	0.000000
26174390	6982409310.000000	362924588	9999.999848	1702	697907	1.000000	1976	698182	1.000000	9822034	0.000000
26174626	6982426439.000000	362908178	9999.999908	1734	699542	1.000000	2065	699457	1.000000	9817135	0.000000
26178324	6982466532.000000	362907773	9999.999944	1705	698867	1.000000	2045	699572	1.000000	9812326	0.000000
26171476	6982508455.000000	362883627	9999.999966	1734	698808	1.000000	2036	698958	1.000000	9807424	0.000000
26174335	6982512001.000000	362923977	9999.999979	1693	699457	1.000000	2056	698834	1.000000	9802511	-1.#IND00
26173944	6982529714.000000	362918264	9999.999988	1760	699693	1.000000	2044	698003	1.000000	9797637	0.001600
26173696	6982434007.000000	362894723	9999.999992	1758	698370	1.000000	2035	698651	1.000000	9792789	0.026460
26179586	6982414385.000000	362916067	9999.999995	1756	699414	1.000000	2021	698797	1.000000	9787836	0.007694
26174951	6982433100.000000	362917229	9999.999997	1696	699364	1.000000	2056	698834	1.000000	9782862	0.008887
26174154	6982344169.000000	362918816	9999.999998	1725	698885	1.000000	2010	700637	1.000000	9778136	0.005220
26176879	6982428836.000000	362965141	9999.999999	1662	699272	1.000000	1976	699937	1.000000	9773199	0.004821
26170309	6982371025.000000	362895164	9999.999999	1695	699444	1.000000	2027	699001	1.000000	9768299	-0.004861
26168221	6982430980.000000	362899270	10000.000000	1692	699306	1.000000	1990	699147	1.000000	9763382	-0.003898
26174149	6982493441.000000	362922024	10000.000000	1756	699356	1.000000	1974	699909	1.000000	9758508	-0.003523
26168472	6982443849.000000	362901954	10000.000000	1769	699280	1.000000	2016	698949	1.000000	9753729	-0.005111
26172245	6982393516.000000	362923304	10000.000000	1720	698201	1.000000	2058	697500	1.000000	9748949	-0.003407
26177982	6982421992.000000	362940588	10000.000000	1697	699476	1.000000	1957	697976	1.000000	9743976	-0.003258
26170593	6982510899.000000	362934047	10000.000000	1720	699053	1.000000	1989	699929	1.000000	9739107	-0.003764
26174328	6982418039.000000	362918937	10000.000000	1707	698355	1.000000	2009	698101	1.000000	9734203	0.001323
26175503	6982422939.000000	362899753	10000.000000	1743	698493	1.000000	2028	698294	1.000000	9729325	0.001435
26180118	6982417891.000000	362932458	10000.000000	1768	699423	1.000000	2053	699070	1.000000	9724521	0.001763
26177828	6982492458.000000	362901545	10000.000000	1755	699053	1.000000	2013	700461	1.000000	9719707	0.001803
26179628	6982510719.000000	362915198	10000.000000	1713	698663	1.000000	2021	698224	1.000000	9714923	-0.001308
26176415	6982578045.000000	362903264	10000.000000	1707	699780	1.000000	1977	700321	1.000000	9710039	-0.001609
26172131	6982477748.000000	362928180	10000.000000	1743	699957	1.000000	2054	700054	1.000000	9705216	0.000307
26174549	6982534700.000000	362920565	10000.000000	1724	698291	1.000000	2058	698398	1.000000	9700253	-0.000183
26173865	6982456963.000000	362901722	10000.000000	1755	698926	1.000000	2086	699273	1.000000	9695377	0.001053
26175185	6982511041.000000	362915274	10000.000000	1745	699121	1.000000	2057	697813	1.000000	9690605	0.002543
26180395	6982555584.000000	362923290	10000.000000	1733	699825	1.000000	1970	698771	1.000000	9685779	0.002008
26179735	6982381903.000000	362964423	10000.000000	1752	699166	1.000000	1997	698735	1.000000	9680883	0.000892
26179517	6982386501.000000	362919056	10000.000000	1663	699451	1.000000	2005	698719	1.000000	9675997	0.000771
26179060	6982438609.000000	362887091	10000.000000	1674	699066	1.000000	2058	697566	1.000000	9671179	0.001011
26177224	6982353009.000000	362905112	10000.000000	1735	699084	1.000000	2013	700074	1.000000	9666327	0.000970
26172598	6982321721.000000	362918487	10000.000000	1689	699199	1.000000	2023	697710	1.000000	9661568	0.000603
26172920	6982313010.000000	362909721	10000.000000	1686	699233	1.000000	2070	698868	1.000000	9656669	0.001068
26173519	6982405293.000000	362920001	10000.000000	1726	698088	1.000000	2054	698483	1.000000	9651840	0.001722
26168116	6982484465.000000	362932151	10000.000000	1696	698000	1.000000	1975	698735	1.000000	9646892	0.001945
26178974	6982364600.000000	362934319	10000.000000	1709	698926	1.000000	1956	698279	1.000000	9642000	0.001884
26178236	6982406682.000000	362926685	10000.000000	1745	700242	1.000000	2017	698483	1.000000	9637168	0.005483
26179772	6982434725.000000	362923097	10000.000000	1791	697915	1.000000	1994	699585	1.000000	9632334	0.005838
26180056	6982487111.000000	362944707	10000.000000	1773	697568	1.000000	2062	698505	1.000000	9627567	0.005475
26175732	6982520749.000000	362902782	10000.000000	1683	699468	1.000000	2054	697344	1.000000	9622705	0.005598
26174233	6982574719.000000	362898043	10000.000000	1741	699144	1.000000	2030	699389	1.000000	9617824	0.004684
26173598	6982358877.000000	362909884	10000.000000	1687	699686	1.000000	2012	699302	1.000000	9612933	0.004988
26174164	6982398097.000000	362884755	10000.000000	1713	698664	1.000000	1959	699099	1.000000	9608048	0.004933
26170174	6982370710.000000	362919423	10000.000000	1752	698714	1.000000	2021	698411	1.000000	9603185	0.004376
26173159	6982489983.000000	362940281	10000.000000	1713	697970	1.000000	1957	699645	1.000000	9598365	0.004434
26174703	6982488366.000000	362892086	10000.000000	1731	700276	1.000000	2020	699332	1.000000	9593500	0.004191
26180639	6982423088.000000	362924638	10000.000000	1700	698634	1.000000	1984	697197	1.000000	9588721	0.003915
26174961	6982471470.000000	362894527	10000.000000	1766	699511	1.000000	2011	700425	1.000000	9583929	0.004705
26171337	6982541656.000000	362897297	10000.000000	1673	698163	1.000000	2032	696839	1.000000	9579165	0.004597
26172641	6982455707.000000	362918398	10000.000000	1716	699031	1.000000	1996	697528	1.000000	9574426	0.004917
26174620	6982492703.000000	362897246	10000.000000	1716	700262	1.000000	1982	699314	1.000000	9569660	0.004597
26178574	6982400611.000000	362916351	10000.000000	1774	700125	1.000000	2080	699018	1.000000	9564940	0.004144
26172619	6982448633.000000	362917083	10000.000000	1754	700113	1.000000	2010	697186	1.000000	9560160	0.004116
26174490	6982495254.000000	362917510	10000.000000	1714	698584	1.000000	1981	698588	1.000000	9555367	0.004077
26174360	6982511415.000000	362930661	10000.000000	1713	699083	1.000000	2003	698421	1.000000	9550557	0.003889
26172716	6982537163.000000	362922637	10000.000000	1705	700559	1.000000	2014	697826	1.000000	9545810	0.003977
26173796	6982464963.000000	362923856	10000.000000	1708	698581	1.000000	2071	698433	1.000000	9541076	0.004249
26172833	6982386640.000000	362937803	10000.000000	1714	698147	1.000000	2000	699514	1.000000	9536337	0.004434
26172726	6982310202.000000	362910284	10000.000000	1724	699164	1.000000	2104	698928	1.000000	9531592	0.004326
26175533	6982341184.000000	362901372	10000.000000	1727	698491	1.000000	1982	699709	1.000000	9526848	0.004435
26169857	6982513183.000000	362888474	10000.000000	1727	699102	1.000000	1984	698266	1.000000	9522086	0.004401
26182105	6982499744.000000	362900294	10000.000000	1781	699010	1.000000	1979	697850	1.000000	9517240	0.004435
npatches	nstrain	runtime	dt	init_x	init_y	init_y_blood	init_z	init_S	beta0	beta1	beta2	beta3	mean_beta	B	d	delta	delta_blood	b[0]	mut	m	CTL	c	g	epsilon	k	het	lambda	rho	omega	x_max	patch.dyna	DELTA	A	VA
10000	1	100.000000	0.000100	21900	9499	5000000	0.001000	10000000	16.125286	8.671863	11.650632	13.925550	14	8000000000.000000	0.010000	1.000000	1.000000	800000	0.000050	0.048000	0	0.500000	0.000000	25.000000	1.000000	0.500000	0.000000	0.000000	0.000000	31987	0	10.000000	7.000000	1.000000
sus	inf	inf_blood	z	x[0]	y[0][0]	z[0]	x[1]	y[1][0]	z[1]	S[0]	synchrony
219000000	94990000.000000	5000000	10.000000	21900	9499	0.001000	21900	9499	0.001000	10000000	0.000000
53708803	3075098920.000000	159595850	3940.834452	4480	308319	0.394083	7416	305467	0.394083	9994943	0.000000
42688948	4021847774.000000	209065127	6324.976263	3525	402245	0.632498	6012	400269	0.632498	9989969	0.000000
43709099	3910041261.000000	203259253	7771.013291	3532	391795	0.777101	6117	389730	0.777101	9985017	0.000000
46003448	3681927715.000000	191381581	8648.068121	3829	368756	0.864807	6455	367220	0.864807	9980037	0.000000
47784103	3520600191.000000	182991439	9180.022116	3945	353112	0.918002	6596	350558	0.918002	9974966	0.000000
48925009	3422827734.000000	177928166	9502.664490	3951	342988	0.950266	6853	341340	0.950266	9970083	0.000000
49629172	3365354105.000000	174911231	9698.354536	4152	337553	0.969835	6841	334577	0.969835	9965151	0.000000
50052818	3331315609.000000	173156903	9817.045065	4123	334172	0.981705	6965	330882	0.981705	9960064	0.000000
50305485	3311221997.000000	172105999	9889.033609	4181	331361	0.988903	6999	330095	0.988903	9955042	0.000000
50463474	3299199377.000000	171471965	9932.696323	4066	331275	0.993270	7022	328047	0.993270	9950053	0.000000
50548959	3291899397.000000	171089923	9959.178767	4163	330030	0.995918	7069	326791	0.995918	9945139	0.000000
50606604	3287495908.000000	170876179	9975.240980	4234	328640	0.997524	7017	326840	0.997524	9940130	0.000000
50642247	3284886905.000000	170732518	9984.983083	4211	329335	0.998498	7008	327109	0.998498	9935021	0.000000
50667083	3283303267.000000	170652953	9990.891893	4173	329146	0.999089	7199	327520	0.999089	9930010	0.000000
50670474	3282284643.000000	170602637	9994.475723	4217	329333	0.999448	7060	326792	0.999448	9925068	0.000000
50682009	3281725251.000000	170551612	9996.649399	4192	329513	0.999665	7092	325446	0.999665	9920043	0.000000
50690517	3281305696.000000	170533523	9997.967783	4150	328206	0.999797	7045	325621	0.999797	9915155	0.000000
50683816	3281048064.000000	170549423	9998.767413	4074	328987	0.999877	7094	326301	0.999877	9910187	0.000000
50692628	3280939702.000000	170533879	9999.252408	4216	329613	0.999925	7037	325861	0.999925	9905196	0.000000
50700272	3280915748.000000	170528301	9999.546568	4238	328757	0.999955	7006	326346	0.999955	9900198	0.000000
50698001	3280864860.000000	170537629	9999.724983	4228	328585	0.999972	7053	325895	0.999972	9895197	0.000000
50699595	3280872152.000000	170511844	9999.833196	4171	328174	0.999983	7077	325597	0.999983	9890252	0.000000
50691154	3280848499.000000	170519413	9999.898829	4259	328890	0.999990	7118	326113	0.999990	9885259	0.000000
50700377	3280903534.000000	170517413	9999.938638	4230	329081	0.999994	7077	326652	0.999994	9880231	0.000000
50691745	3280889613.000000	170521846	9999.962782	4235	328117	0.999996	6959	326360	0.999996	9875247	0.000000
50694540	3280826520.000000	170503733	9999.977427	4177	329218	0.999998	7071	325881	0.999998	9870288	0.000000
50687210	3280862925.000000	170523837	9999.986309	4189	328426	0.999999	7090	326081	0.999999	9865377	0.000000
50695655	3280862015.000000	170537550	9999.991696	4158	330565	0.999999	7053	325298	0.999999	9860412	0.000000
50698455	3280818328.000000	170512638	9999.994963	4195	329242	0.999999	7096	325793	0.999999	9855489	0.000000
50690034	3280814068.000000	170523525	9999.996945	4164	328512	1.000000	7099	325597	1.000000	9850551	0.000000
50699778	3280791521.000000	170525715	9999.998147	4225	328564	1.000000	7043	326919	1.000000	9845579	0.000000
50691150	3280863765.000000	170521540	9999.998876	4334	327278	1.000000	7123	325782	1.000000	9840603	0.000000
50700628	3280792676.000000	170506266	9999.999318	4150	328645	1.000000	7120	325938	1.000000	9835620	0.000000
50694181	3280911728.000000	170501377	9999.999587	4165	329192	1.000000	7010	325965	1.000000	9830640	0.000000
50690201	3280868733.000000	170524904	9999.999749	4277	329403	1.000000	7083	326535	1.000000	9825740	0.000000
50694118	3280888591.000000	170532945	9999.999848	4160	328962	1.000000	6926	326592	1.000000	9820875	0.000000
50687675	3280876891.000000	170530825	9999.999908	4258	328713	1.000000	7064	326973	1.000000	9816062	0.000000
50697382	3280820941.000000	170535201	9999.999944	4193	329045	1.000000	7021	326143	1.000000	9811109	0.000000
50701688	3280837690.000000	170501308	9999.999966	4221	328955	1.000000	7003	326695	1.000000	9806261	0.000000
50693975	3280767418.000000	170513647	9999.999979	4100	328404	1.000000	7051	326625	1.000000	9801301	-1.#IND00
50699989	3280787946.000000	170515246	9999.999988	4196	329686	1.000000	7174	327020	1.000000	9796359	-0.033600
50688145	3280801770.000000	170508926	9999.999992	4213	329188	1.000000	7011	325647	1.000000	9791469	-0.051503
50693273	3280823217.000000	170515824	9999.999995	4140	328590	1.000000	7145	325713	1.000000	9786544	-0.040080
50694943	3280841438.000000	170523920	9999.999997	4195	328288	1.000000	7017	327047	1.000000	9781771	-0.019043
50698207	3280765485.000000	170497234	9999.999998	4191	329419	1.000000	7029	325347	1.000000	9776896	-0.015475
50692903	3280743072.000000	170525783	9999.999999	4245	329681	1.000000	7053	325056	1.000000	9772011	-0.015375
50693516	3280876743.000000	170517505	9999.999999	4184	328292	1.000000	7047	326365	1.000000	9767153	-0.012653
50692896	3280805755.000000	170508185	10000.000000	4160	328898	1.000000	7088	325154	1.000000	9762294	-0.011781
50693797	3280798421.000000	170516990	10000.000000	4157	328671	1.000000	7075	325964	1.000000	9757528	-0.011451
50694126	3280781872.000000	170526170	10000.000000	4183	330320	1.000000	7057	326420	1.000000	9752703	-0.009358
50689721	3280837980.000000	170543605	10000.000000	4233	329898	1.000000	7055	327517	1.000000	9747861	-0.010408
50699302	3280868798.000000	170516016	10000.000000	4241	328708	1.000000	6996	326009	1.000000	9743000	-0.009271
50694605	3280786976.000000	170504284	10000.000000	4206	328502	1.000000	7021	326002	1.000000	9738184	-0.008294
50690616	3280714214.000000	170520219	10000.000000	4274	327829	1.000000	7093	325773	1.000000	9733207	-0.007110
50695796	3280811152.000000	170499545	10000.000000	4127	328585	1.000000	7003	326284	1.000000	9728292	-0.005430
50683587	3280809862.000000	170526064	10000.000000	4146	328647	1.000000	7051	325337	1.000000	9723547	-0.005068
50693130	3280823550.000000	170516628	10000.000000	4078	328298	1.000000	7088	326373	1.000000	9718696	-0.004304
50694225	3280823874.000000	170526246	10000.000000	4240	328995	1.000000	7003	326560	1.000000	9713862	-0.004703
50692981	3280865778.000000	170512243	10000.000000	4116	329335	1.000000	6992	326324	1.000000	9709174	-0.004879
50691874	3280717804.000000	170537418	10000.000000	4114	328110	1.000000	6993	326008	1.000000	9704228	-0.005495
50682891	3280839946.000000	170497864	10000.000000	4139	327511	1.000000	6956	325395	1.000000	9699313	-0.006665
50694144	3280828072.000000	170508741	10000.000000	4213	329494	1.000000	6981	326054	1.000000	9694392	-0.006522
50692199	3280858488.000000	170514142	10000.000000	4212	329215	1.000000	6946	326342	1.000000	9689461	-0.006725
50694418	3280810256.000000	170516399	10000.000000	4297	328362	1.000000	7010	325177	1.000000	9684718	-0.006392
50696375	3280764680.000000	170539502	10000.000000	4209	330165	1.000000	7043	326121	1.000000	9679716	-0.005677
50697652	3280777079.000000	170512995	10000.000000	4197	329704	1.000000	6957	325889	1.000000	9674970	-0.004186
50692701	3280657889.000000	170538911	10000.000000	4248	329004	1.000000	6981	327058	1.000000	9670210	-0.003976
50689843	3280778243.000000	170536892	10000.000000	4179	327879	1.000000	7086	326299	1.000000	9665347	-0.003245
50697445	3280746171.000000	170523959	10000.000000	4252	328975	1.000000	7038	325631	1.000000	9660497	-0.003336
50691376	3280774188.000000	170490129	10000.000000	4176	329101	1.000000	7082	325877	1.000000	9655630	-0.002902
50695413	3280813063.000000	170521453	10000.000000	4207	329179	1.000000	6944	326932	1.000000	9650781	-0.002831
50691437	3280732167.000000	170547216	10000.000000	4173	329186	1.000000	7117	326293	1.000000	9645917	-0.002729
50697544	3280751317.000000	170518244	10000.000000	4208	329656	1.000000	6946	326100	1.000000	9641079	-0.002630
50698078	3280744779.000000	170507754	10000.000000	4219	328020	1.000000	7036	325834	1.000000	9636132	-0.002366
50701549	3280701817.000000	170526110	10000.000000	4228	329156	1.000000	7066	325580	1.000000	9631212	-0.003524
50697906	3280852958.000000	170523437	10000.000000	4249	329029	1.000000	7046	326316	1.000000	9626363	-0.003320
50704529	3280799067.000000	170512126	10000.000000	4176	328426	1.000000	7015	325682	1.000000	9621558	-0.002872
50695874	3280810070.000000	170550751	10000.000000	4071	329270	1.000000	7051	325979	1.000000	9616795	-0.003049
50702284	3280768469.000000	170532961	10000.000000	4161	329375	1.000000	7094	326942	1.000000	9612007	-0.002840
50694961	3280819078.000000	170529357	10000.000000	4169	328274	1.000000	7112	325907	1.000000	9607242	-0.002619
50693840	3280767226.000000	170508890	10000.000000	4190	329922	1.000000	6987	327514	1.000000	9602399	-0.004612
50707301	3280685500.000000	170526730	10000.000000	4129	329325	1.000000	7059	326874	1.000000	9597688	-0.004654
50688484	3280724855.000000	170517670	10000.000000	4205	328872	1.000000	6952	327309	1.000000	9592824	-0.004586
50693011	3280705776.000000	170537649	10000.000000	4204	328406	1.000000	7095	326583	1.000000	9588227	-0.004225
50696818	3280882935.000000	170522121	10000.000000	4198	329102	1.000000	7038	325206	1.000000	9583494	-0.004402
50686247	3280780071.000000	170511379	10000.000000	4213	329437	1.000000	7080	326355	1.000000	9578671	-0.004442
50702213	3280685698.000000	170514876	10000.000000	4110	329755	1.000000	7036	326188	1.000000	9573990	-0.004344
50693249	3280842547.000000	170513077	10000.000000	4170	328178	1.000000	6957	325962	1.000000	9569300	-0.003832
50692634	3280836812.000000	170526921	10000.000000	4273	328687	1.000000	7117	325753	1.000000	9564576	-0.003556
50697836	3280828362.000000	170514510	10000.000000	4185	328876	1.000000	6993	326464	1.000000	9559878	-0.003388
50694493	3280810898.000000	170497187	10000.000000	4234	328627	1.000000	7067	326319	1.000000	9555160	-0.003341
50700494	3280882748.000000	170529930	10000.000000	4167	328821	1.000000	7041	326313	1.000000	9550449	-0.003270
50696790	3280747561.000000	170533829	10000.000000	4282	328955	1.000000	7069	327119	1.000000	9545716	-0.003253
50697401	3280777224.000000	170514648	10000.000000	4140	328669	1.000000	7068	326283	1.000000	9540978	-0.003204
50682779	3280786582.000000	170517191	10000.000000	4188	328190	1.000000	7044	326246	1.000000	9536074	-0.002811
50696968	3280785873.000000	170520770	10000.000000	4259	327616	1.000000	7058	325984	1.000000	9531286	-0.002583
50692242	3280788641.000000	170521461	10000.000000	4231	328751	1.000000	7062	325863	1.000000	9526451	-0.002444
50696234	3280741826.000000	170536039	10000.000000	4257	328168	1.000000	7074	326949	1.000000	9521790	-0.002397
50698484	3280830013.000000	170514795	10000.000000	4172	329681	1.000000	7101	325981	1.000000	9516921	-0.001801
npatches	nstrain	runtime	dt	init_x	init_y	init_y_blood	init_z	init_S	beta0	beta1	beta2	beta3	mean_beta	B	d	delta	delta_blood	b[0]	mut	m	CTL	c	g	epsilon	k	het	lambda	rho	omega	x_max	patch.dyna	DELTA	A	VA
10000	1	100.000000	0.000100	21900	9499	5000000	0.001000	10000000	9.743343	8.670787	16.708968	13.355957	14	8000000000.000000	0.010000	1.000000	1.000000	800000	0.000050	0.048000	0	0.500000	0.000000	25.000000	2.000000	0.500000	0.000000	0.000000	0.000000	31987	0	10.000000	7.000000	1.000000
sus	inf	inf_blood	z	x[0]	y[0][0]	z[0]	x[1]	y[1][0]	z[1]	S[0]	synchrony
219000000	94990000.000000	5000000	10.000000	21900	9499	0.001000	21900	9499	0.001000	10000000	0.000000
58728882	2749753450.000000	142768326	3940.834452	7381	272928	0.394083	8111	273089	0.394083	9995165	0.000000
54186252	3021237075.000000	157059437	6324.976263	6962	299916	0.632498	7452	300195	0.632498	9990055	0.000000
60658258	2627686224.000000	136581353	7771.013291	7605	261376	0.777101	8180	260929	0.777101	9984933	0.000000
66143716	2355266986.000000	122437790	8648.068121	8273	233763	0.864807	9056	233165	0.864807	9979888	0.000000
69615448	2205843930.000000	114673836	9180.022116	8763	217916	0.918002	9544	217771	0.918002	9974913	0.000000
71689703	2123580843.000000	110379854	9502.664490	8879	211144	0.950266	9701	210166	0.950266	9970021	0.000000
72918507	2076560474.000000	107926133	9698.354536	9057	206393	0.969835	9891	205832	0.969835	9965025	0.000000
73655562	2049156269.000000	106507491	9817.045065	9104	202482	0.981705	9967	202706	0.981705	9959952	0.000000
74118638	2032750763.000000	105645372	9889.033609	9272	201649	0.988903	10007	200840	0.988903	9954982	0.000000
74393897	2023133021.000000	105144141	9932.696323	9328	200308	0.993270	10250	198951	0.993270	9949988	0.000000
74547718	2017260482.000000	104848636	9959.178767	9205	200582	0.995918	10190	199335	0.995918	9945101	0.000000
74650199	2013717082.000000	104664801	9975.240980	9333	199932	0.997524	10122	199025	0.997524	9940169	0.000000
74716830	2011615280.000000	104569921	9984.983083	9373	199322	0.998498	10153	198854	0.998498	9935061	0.000000
74742823	2010287504.000000	104478287	9990.891893	9538	199065	0.999089	10146	198973	0.999089	9930139	0.000000
74772758	2009451160.000000	104422700	9994.475723	9295	199129	0.999448	10191	199382	0.999448	9925143	0.000000
74777622	2009018551.000000	104397582	9996.649399	9152	199637	0.999665	10131	199158	0.999665	9920193	0.000000
74796858	2008663497.000000	104396179	9997.967783	9372	199105	0.999797	10277	198093	0.999797	9915243	0.000000
74807121	2008571199.000000	104390642	9998.767413	9224	198884	0.999877	10086	197634	0.999877	9910216	0.000000
74787584	2008564050.000000	104378477	9999.252408	9297	198545	0.999925	10273	198800	0.999925	9905337	0.000000
74795488	2008419676.000000	104388432	9999.546568	9301	199501	0.999955	10200	198508	0.999955	9900259	0.000000
74798830	2008377973.000000	104390235	9999.724983	9283	199038	0.999972	10119	198465	0.999972	9895271	0.000000
74800312	2008379169.000000	104374216	9999.833196	9368	199086	0.999983	10132	198144	0.999983	9890304	0.000000
74805921	2008242474.000000	104380612	9999.898829	9255	199872	0.999990	10145	199171	0.999990	9885224	0.000000
74796571	2008237535.000000	104379325	9999.938638	9464	199142	0.999994	10077	198857	0.999994	9880319	0.000000
74806422	2008227948.000000	104372198	9999.962782	9288	198803	0.999996	10167	198482	0.999996	9875424	0.000000
74802285	2008283032.000000	104387826	9999.977427	9354	199500	0.999998	10082	199095	0.999998	9870513	0.000000
74802362	2008312728.000000	104374283	9999.986309	9285	199497	0.999999	10150	198550	0.999999	9865698	0.000000
74800058	2008346602.000000	104376542	9999.991696	9337	198297	0.999999	10130	198032	0.999999	9860704	0.000000
74796110	2008288819.000000	104389630	9999.994963	9346	199879	0.999999	10086	198121	0.999999	9855796	0.000000
74802059	2008267144.000000	104384176	9999.996945	9330	199185	1.000000	10013	198859	1.000000	9850861	0.000000
74801797	2008242461.000000	104380089	9999.998147	9330	198146	1.000000	10275	198502	1.000000	9846029	0.000000
74808193	2008276470.000000	104372385	9999.998876	9242	199959	1.000000	10101	198449	1.000000	9841240	0.000000
74802199	2008248855.000000	104378206	9999.999318	9340	199618	1.000000	10219	197746	1.000000	9836310	0.000000
74797929	2008205010.000000	104378079	9999.999587	9282	199029	1.000000	10117	198943	1.000000	9831395	0.000000
74800513	2008291753.000000	104398451	9999.999749	9278	199798	1.000000	10300	198762	1.000000	9826466	0.000000
74802157	2008178404.000000	104367197	9999.999848	9311	199919	1.000000	10263	198236	1.000000	9821618	0.000000
74805227	2008231596.000000	104390992	9999.999908	9358	199284	1.000000	10070	198489	1.000000	9816696	0.000000
74799434	2008210925.000000	104380355	9999.999944	9338	199254	1.000000	10080	198163	1.000000	9811837	0.000000
74790359	2008271684.000000	104370165	9999.999966	9272	199597	1.000000	10199	198527	1.000000	9806786	0.000000
74798792	2008253768.000000	104380900	9999.999979	9323	199226	1.000000	10121	197721	1.000000	9801931	-1.#IND00
74803974	2008277584.000000	104369402	9999.999988	9423	199202	1.000000	10030	198292	1.000000	9797071	0.004800
74801922	2008361089.000000	104384891	9999.999992	9511	198606	1.000000	10181	197754	1.000000	9792277	-0.004323
74811351	2008242207.000000	104378430	9999.999995	9246	200243	1.000000	10146	198150	1.000000	9787446	-0.011624
74806991	2008207131.000000	104393445	9999.999997	9384	199337	1.000000	10211	198516	1.000000	9782596	-0.006687
74801770	2008286127.000000	104369295	9999.999998	9380	198962	1.000000	10085	198266	1.000000	9777794	-0.007990
74804472	2008325983.000000	104381682	9999.999999	9406	198800	1.000000	10151	198150	1.000000	9772955	-0.005452
74806191	2008286402.000000	104396549	9999.999999	9390	199003	1.000000	10219	198720	1.000000	9767977	-0.008275
74788763	2008310216.000000	104387764	10000.000000	9317	198967	1.000000	10087	197572	1.000000	9763191	-0.014386
74798346	2008294751.000000	104352690	10000.000000	9333	199349	1.000000	10220	198272	1.000000	9758283	-0.015301
74796599	2008297958.000000	104383376	10000.000000	9284	199206	1.000000	10058	198435	1.000000	9753282	-0.014150
74804603	2008351169.000000	104386495	10000.000000	9437	199403	1.000000	10152	199185	1.000000	9748432	-0.012899
74800532	2008300065.000000	104379243	10000.000000	9274	199903	1.000000	10138	198829	1.000000	9743535	-0.010008
74806699	2008293331.000000	104376239	10000.000000	9279	199371	1.000000	10118	198099	1.000000	9738667	-0.009261
74806051	2008237529.000000	104390921	10000.000000	9303	199487	1.000000	9972	199311	1.000000	9733785	-0.008554
74790894	2008340338.000000	104397007	10000.000000	9390	199506	1.000000	10104	198674	1.000000	9728821	-0.008927
74802220	2008325702.000000	104364648	10000.000000	9373	198750	1.000000	10209	198898	1.000000	9723862	-0.008170
74790414	2008366142.000000	104395099	10000.000000	9420	198565	1.000000	10092	198473	1.000000	9718865	-0.006755
74800034	2008232568.000000	104402619	10000.000000	9368	198918	1.000000	10107	198494	1.000000	9714057	-0.006782
74799372	2008294247.000000	104374362	10000.000000	9371	199810	1.000000	10265	197902	1.000000	9709173	-0.006425
74795451	2008284146.000000	104386688	10000.000000	9237	199699	1.000000	9976	199139	1.000000	9704358	-0.004067
74800113	2008366475.000000	104374006	10000.000000	9243	199015	1.000000	10120	198491	1.000000	9699550	-0.002797
74809459	2008275609.000000	104382919	10000.000000	9340	199271	1.000000	10191	198787	1.000000	9694698	-0.002119
74803590	2008326466.000000	104379145	10000.000000	9348	199323	1.000000	10016	198446	1.000000	9689906	-0.000864
74805455	2008346088.000000	104381697	10000.000000	9325	199260	1.000000	10155	197986	1.000000	9685130	-0.001119
74797268	2008274817.000000	104376385	10000.000000	9359	199724	1.000000	10141	198347	1.000000	9680202	-0.000026
74808481	2008262821.000000	104382041	10000.000000	9363	199189	1.000000	10162	198016	1.000000	9675426	-0.000312
74799024	2008230525.000000	104395281	10000.000000	9362	199433	1.000000	10160	197741	1.000000	9670478	-0.000033
74802649	2008283045.000000	104376812	10000.000000	9264	198844	1.000000	10158	198722	1.000000	9665573	-0.000802
74802666	2008268621.000000	104388022	10000.000000	9362	199133	1.000000	10109	199204	1.000000	9660678	-0.000523
74788633	2008261135.000000	104392157	10000.000000	9240	199318	1.000000	10162	198876	1.000000	9655832	-0.000290
74803769	2008310031.000000	104379391	10000.000000	9296	199321	1.000000	10150	199069	1.000000	9651086	-0.000173
74808834	2008315730.000000	104373398	10000.000000	9172	199734	1.000000	10174	198007	1.000000	9646371	-0.000523
74800714	2008301987.000000	104384306	10000.000000	9322	199018	1.000000	10129	198630	1.000000	9641560	-0.001172
74793716	2008277296.000000	104382121	10000.000000	9426	198508	1.000000	10271	198187	1.000000	9636643	-0.000673
74801325	2008281742.000000	104372234	10000.000000	9425	199076	1.000000	10103	198795	1.000000	9631761	-0.000555
74793187	2008348351.000000	104372381	10000.000000	9436	199572	1.000000	10004	199335	1.000000	9627096	-0.000342
74794726	2008357134.000000	104377989	10000.000000	9356	199708	1.000000	10156	197791	1.000000	9622289	-0.000137
74797646	2008287934.000000	104399266	10000.000000	9425	198331	1.000000	10262	198122	1.000000	9617492	-0.001913
74797050	2008347858.000000	104370620	10000.000000	9407	198842	1.000000	10206	198559	1.000000	9612771	-0.001961
74804616	2008404545.000000	104378826	10000.000000	9288	199380	1.000000	10059	198297	1.000000	9607948	-0.001039
74802840	2008312333.000000	104399613	10000.000000	9414	198322	1.000000	10271	198106	1.000000	9603179	-0.002111
74804548	2008317049.000000	104372368	10000.000000	9316	198911	1.000000	10177	198816	1.000000	9598424	-0.001871
74805028	2008263476.000000	104388678	10000.000000	9287	199088	1.000000	10241	198060	1.000000	9593700	-0.002231
74802914	2008257545.000000	104380101	10000.000000	9221	199056	1.000000	10245	197796	1.000000	9588766	-0.002019
74798426	2008304566.000000	104363666	10000.000000	9367	199768	1.000000	10037	198482	1.000000	9584028	-0.001872
74793202	2008319069.000000	104384290	10000.000000	9330	200010	1.000000	10092	198749	1.000000	9579228	-0.001543
74794837	2008293651.000000	104378931	10000.000000	9487	198903	1.000000	10054	199363	1.000000	9574539	-0.001713
74801787	2008282511.000000	104380636	10000.000000	9288	199534	1.000000	10096	198871	1.000000	9569856	-0.001590
74799451	2008256757.000000	104379325	10000.000000	9398	198770	1.000000	10294	198388	1.000000	9565034	-0.001638
74801272	2008326611.000000	104383068	10000.000000	9356	199315	1.000000	10195	198670	1.000000	9560245	-0.001636
74810889	2008265868.000000	104377109	10000.000000	9399	198884	1.000000	10158	198627	1.000000	9555434	-0.001560
74802535	2008311718.000000	104376710	10000.000000	9294	199992	1.000000	10220	198200	1.000000	9550595	-0.002003
74792511	2008382603.000000	104386356	10000.000000	9236	199856	1.000000	10204	198023	1.000000	9545877	-0.002354
74798231	2008273564.000000	104399850	10000.000000	9344	199461	1.000000	10207	198471	1.000000	9541024	-0.002512
74797879	2008198679.000000	104376560	10000.000000	9358	199286	1.000000	10275	197916	1.000000	9536372	-0.002766
74792059	2008258075.000000	104367093	10000.000000	9347	198993	1.000000	10206	198219	1.000000	9531602	-0.002703
74789717	2008288486.000000	104371867	10000.000000	9250	200083	1.000000	10181	198194	1.000000	9526860	-0.002612
74796784	2008324269.000000	104376160	10000.000000	9383	199145	1.000000	10052	197913	1.000000	9522128	-0.002495
74816400	2008278763.000000	104370501	10000.000000	9346	199320	1.000000	10189	198782	1.000000	9517430	-0.002327
npatches	nstrain	runtime	dt	init_x	init_y	init_y_blood	init_z	init_S	beta0	beta1	beta2	beta3	mean_beta	B	d	delta	delta_blood	b[0]	mut	m	CTL	c	g	epsilon	k	het	lambda	rho	omega	x_max	patch.dyna	DELTA	A	VA
10000	1	100.000000	0.000100	21900	9499	5000000	0.001000	10000000	20.100937	8.645193	11.995696	9.660395	14	8000000000.000000	0.010000	1.000000	1.000000	800000	0.000050	0.048000	0	0.500000	0.000000	25.000000	3.000000	0.500000	0.000000	0.000000	0.000000	31987	0	10.000000	7.000000	1.000000
sus	inf	inf_blood	z	x[0]	y[0][0]	z[0]	x[1]	y[1][0]	z[1]	S[0]	synchrony
219000000	94990000.000000	5000000	10.000000	21900	9499	0.001000	21900	9499	0.001000	10000000	0.000000
64965259	2450672163.000000	127290109	3940.834452	4473	246336	0.394083	8906	242497	0.394083	9995022	0.000000
67427682	2323770576.000000	120833569	6324.976263	4624	234054	0.632498	9112	229545	0.632498	9989986	0.000000
79240647	1878602942.000000	97678314	7771.013291	5534	189851	0.777101	10578	185753	0.777101	9984973	0.000000
87495523	1639840035.000000	85252653	8648.068121	6112	166477	0.864807	11621	161401	0.864807	9979970	0.000000
92447745	1517724885.000000	78903398	9180.022116	6609	154243	0.918002	12390	149252	0.918002	9975002	0.000000
95382657	1451319573.000000	75441777	9502.664490	6828	147760	0.950266	12521	142485	0.950266	9969974	0.000000
97121134	1413454672.000000	73464348	9698.354536	6875	143921	0.969835	12754	138776	0.969835	9965050	0.000000
98182063	1391337617.000000	72323579	9817.045065	6957	141236	0.981705	12948	136204	0.981705	9960207	0.000000
98841138	1378209503.000000	71635291	9889.033609	7024	140654	0.988903	13038	135495	0.988903	9955234	0.000000
99212847	1370325077.000000	71221711	9932.696323	7040	139575	0.993270	13034	134072	0.993270	9950198	0.000000
99442635	1365589085.000000	70971825	9959.178767	7073	138749	0.995918	12984	134308	0.995918	9945228	0.000000
99588181	1362724101.000000	70832878	9975.240980	7227	138362	0.997524	13241	132985	0.997524	9940206	0.000000
99672313	1360974552.000000	70739300	9984.983083	7218	138153	0.998498	13184	133529	0.998498	9935301	0.000000
99730017	1359887720.000000	70681326	9990.891893	7145	138284	0.999089	13116	133521	0.999089	9930313	0.000000
99759100	1359278806.000000	70632581	9994.475723	7143	138087	0.999448	12997	133579	0.999448	9925203	0.000000
99779953	1358876356.000000	70618540	9996.649399	7203	138434	0.999665	12977	133264	0.999665	9920194	0.000000
99779999	1358745940.000000	70608543	9997.967783	7242	138031	0.999797	12998	132303	0.999797	9915253	0.000000
99790352	1358558512.000000	70609835	9998.767413	7075	138441	0.999877	13175	132273	0.999877	9910291	0.000000
99800522	1358434772.000000	70604871	9999.252408	7142	138646	0.999925	12943	133294	0.999925	9905164	0.000000
99798350	1358397009.000000	70604174	9999.546568	7213	137918	0.999955	13172	134054	0.999955	9900123	0.000000
99802599	1358344486.000000	70602156	9999.724983	7172	138270	0.999972	13115	133324	0.999972	9895160	0.000000
99799333	1358342209.000000	70591363	9999.833196	7121	138626	0.999983	13169	132822	0.999983	9890276	0.000000
99816384	1358317967.000000	70604051	9999.898829	7093	138536	0.999990	13226	132405	0.999990	9885414	0.000000
99813692	1358323928.000000	70587248	9999.938638	7145	138779	0.999994	13162	133252	0.999994	9880537	0.000000
99805593	1358352751.000000	70598748	9999.962782	7194	138468	0.999996	13100	132630	0.999996	9875684	0.000000
99806420	1358362288.000000	70601350	9999.977427	7117	138331	0.999998	13007	133567	0.999998	9870813	0.000000
99814678	1358329323.000000	70598189	9999.986309	7101	138172	0.999999	13243	133308	0.999999	9865902	0.000000
99809584	1358275806.000000	70610422	9999.991696	7109	137994	0.999999	13065	133912	0.999999	9861060	0.000000
99805565	1358314698.000000	70596188	9999.994963	7135	138553	0.999999	13134	134056	0.999999	9856151	0.000000
99806321	1358289778.000000	70586406	9999.996945	7138	138509	1.000000	13164	133198	1.000000	9851218	0.000000
99806461	1358312344.000000	70610836	9999.998147	7182	139337	1.000000	13114	133151	1.000000	9846200	0.000000
99806510	1358362366.000000	70589349	9999.998876	7253	138252	1.000000	13149	133121	1.000000	9841272	0.000000
99805478	1358289759.000000	70606545	9999.999318	7065	138817	1.000000	13126	133386	1.000000	9836483	0.000000
99803807	1358311238.000000	70594841	9999.999587	7105	138530	1.000000	13134	132680	1.000000	9831588	0.000000
99814696	1358328822.000000	70598171	9999.999749	7178	138767	1.000000	13019	133028	1.000000	9826642	0.000000
99799904	1358354859.000000	70599917	9999.999848	7207	138981	1.000000	13213	133396	1.000000	9821788	0.000000
99804279	1358328355.000000	70587938	9999.999908	7180	138457	1.000000	13055	133372	1.000000	9816951	0.000000
99808121	1358250109.000000	70596564	9999.999944	7108	138145	1.000000	12839	133793	1.000000	9812095	0.000000
99802987	1358277407.000000	70597162	9999.999966	7214	138523	1.000000	13060	133319	1.000000	9807075	0.000000
99803722	1358325443.000000	70606311	9999.999979	7070	138507	1.000000	13096	133015	1.000000	9802241	-1.#IND00
99814406	1358269909.000000	70600196	9999.999988	7175	138385	1.000000	13079	132940	1.000000	9797314	-0.048000
99814219	1358356455.000000	70596525	9999.999992	7101	138332	1.000000	13044	133325	1.000000	9792418	-0.011194
99806927	1358363546.000000	70601719	9999.999995	7170	138618	1.000000	13161	133547	1.000000	9787552	-0.002107
99799302	1358359849.000000	70587010	9999.999997	7136	138178	1.000000	13078	133343	1.000000	9782618	-0.010320
99800528	1358340955.000000	70590977	9999.999998	7091	138309	1.000000	13058	133446	1.000000	9777640	-0.009195
99810987	1358321003.000000	70589613	9999.999999	7226	138352	1.000000	13100	132726	1.000000	9772717	-0.006837
99812021	1358244829.000000	70584354	9999.999999	7158	137734	1.000000	12994	133268	1.000000	9767858	-0.006208
99812111	1358322033.000000	70589463	10000.000000	7156	137838	1.000000	13253	132995	1.000000	9763031	-0.004757
99810951	1358287138.000000	70605015	10000.000000	7105	138693	1.000000	12954	133967	1.000000	9758263	-0.000801
99804891	1358366463.000000	70607139	10000.000000	7101	138589	1.000000	13231	133603	1.000000	9753354	-0.002238
99802569	1358297924.000000	70609108	10000.000000	7206	138121	1.000000	13144	132713	1.000000	9748551	-0.002622
99812794	1358285904.000000	70598975	10000.000000	7231	137934	1.000000	13134	133511	1.000000	9743760	-0.002251
99813162	1358320059.000000	70608062	10000.000000	7114	137747	1.000000	13176	132908	1.000000	9738935	-0.000493
99806146	1358300643.000000	70602426	10000.000000	7176	138160	1.000000	13049	132873	1.000000	9734084	-0.000325
99802838	1358282397.000000	70591854	10000.000000	7185	137886	1.000000	13168	133548	1.000000	9729264	-0.000384
99796692	1358345272.000000	70592964	10000.000000	7006	138500	1.000000	12929	133608	1.000000	9724498	-0.000126
99804704	1358290776.000000	70606880	10000.000000	7108	138304	1.000000	13000	133213	1.000000	9719643	0.000272
99803413	1358336127.000000	70590139	10000.000000	7093	138228	1.000000	13130	133692	1.000000	9714836	0.000052
99807187	1358252886.000000	70594009	10000.000000	7248	137803	1.000000	13118	132777	1.000000	9710001	-0.000725
99802139	1358286172.000000	70602751	10000.000000	7164	137875	1.000000	13029	132499	1.000000	9705043	-0.001380
99803885	1358322051.000000	70600997	10000.000000	7225	138526	1.000000	13053	133264	1.000000	9700223	-0.001113
99801561	1358305750.000000	70611143	10000.000000	7179	138104	1.000000	13121	133777	1.000000	9695363	-0.002517
99817857	1358294853.000000	70610531	10000.000000	7070	138422	1.000000	13159	133088	1.000000	9690514	-0.002376
99800128	1358345931.000000	70597747	10000.000000	7172	137888	1.000000	13083	133128	1.000000	9685605	-0.003900
99798911	1358299188.000000	70595940	10000.000000	7235	138497	1.000000	13201	132652	1.000000	9680871	-0.004218
99798284	1358272722.000000	70605674	10000.000000	7211	137939	1.000000	13128	133046	1.000000	9676003	-0.003623
99813267	1358318842.000000	70595439	10000.000000	7062	138395	1.000000	13065	132846	1.000000	9671081	-0.003731
99804569	1358322385.000000	70600114	10000.000000	7147	138160	1.000000	13094	132913	1.000000	9666275	-0.003753
99810531	1358342146.000000	70586688	10000.000000	7153	137986	1.000000	13002	133935	1.000000	9661514	-0.003623
99811571	1358289533.000000	70580750	10000.000000	7126	138112	1.000000	13263	133387	1.000000	9656737	-0.004443
99806319	1358246161.000000	70597081	10000.000000	7222	138473	1.000000	13267	133119	1.000000	9652001	-0.002922
99802022	1358279868.000000	70587433	10000.000000	7097	138025	1.000000	13024	133437	1.000000	9647144	-0.002784
99796432	1358275341.000000	70616854	10000.000000	7039	137677	1.000000	13140	132738	1.000000	9642413	-0.001971
99800568	1358342548.000000	70607053	10000.000000	7137	138947	1.000000	13206	132901	1.000000	9637520	-0.002199
99813883	1358281139.000000	70590917	10000.000000	7150	137566	1.000000	13103	132639	1.000000	9632736	-0.002079
99804471	1358343448.000000	70593728	10000.000000	7197	138169	1.000000	13136	133708	1.000000	9627792	-0.001711
99796313	1358308655.000000	70580947	10000.000000	7113	138209	1.000000	13156	132961	1.000000	9623036	-0.001569
99808453	1358283927.000000	70606385	10000.000000	7293	138419	1.000000	13035	133181	1.000000	9618165	-0.003134
99813257	1358297261.000000	70580578	10000.000000	7013	138634	1.000000	13131	133588	1.000000	9613356	-0.003205
99804100	1358329719.000000	70617174	10000.000000	7109	138447	1.000000	12983	132966	1.000000	9608694	-0.003047
99798758	1358296392.000000	70586913	10000.000000	7159	138002	1.000000	13035	133707	1.000000	9603877	-0.002964
99813371	1358311635.000000	70590632	10000.000000	7120	137751	1.000000	13207	133145	1.000000	9599118	-0.002609
99797335	1358321972.000000	70593912	10000.000000	7150	138554	1.000000	13261	133030	1.000000	9594299	-0.002591
99810525	1358297402.000000	70602967	10000.000000	7128	138748	1.000000	13117	132738	1.000000	9589401	-0.004112
99795189	1358283498.000000	70600090	10000.000000	7207	137663	1.000000	12997	133498	1.000000	9584749	-0.003811
99800584	1358345458.000000	70602442	10000.000000	7191	138025	1.000000	13067	132920	1.000000	9580006	-0.003399
99797752	1358381397.000000	70614926	10000.000000	7203	138355	1.000000	13187	132369	1.000000	9575156	-0.003495
99799484	1358356247.000000	70594024	10000.000000	7179	138337	1.000000	13156	132805	1.000000	9570292	-0.003487
99804367	1358368182.000000	70606613	10000.000000	7206	138116	1.000000	13043	133273	1.000000	9565523	-0.003422
99806744	1358274439.000000	70586910	10000.000000	7207	137685	1.000000	13198	133025	1.000000	9560744	-0.003938
99817357	1358347760.000000	70595498	10000.000000	7115	138331	1.000000	13110	133414	1.000000	9555750	-0.004212
99804386	1358350600.000000	70593211	10000.000000	7079	138625	1.000000	13075	133065	1.000000	9550923	-0.004235
99821314	1358277905.000000	70594314	10000.000000	7061	139227	1.000000	13167	132924	1.000000	9546175	-0.004036
99800391	1358298725.000000	70589634	10000.000000	7119	137906	1.000000	13134	133352	1.000000	9541475	-0.004335
99792210	1358361523.000000	70602902	10000.000000	7116	138705	1.000000	12982	133576	1.000000	9536734	-0.004587
99814868	1358269536.000000	70597074	10000.000000	7111	138460	1.000000	13217	133199	1.000000	9532071	-0.004919
99814395	1358261056.000000	70589952	10000.000000	7183	138137	1.000000	13049	133304	1.000000	9527330	-0.004754
99822392	1358268878.000000	70603057	10000.000000	7212	137887	1.000000	12948	133600	1.000000	9522542	-0.005480
99801591	1358309993.000000	70590407	10000.000000	7190	138100	1.000000	13151	132826	1.000000	9517695	-0.005822
npatches	nstrain	runtime	dt	init_x	init_y	init_y_blood	init_z	init_S	beta0	beta1	beta2	beta3	mean_beta	B	d	delta	delta_blood	b[0]	mut	m	CTL	c	g	epsilon	k	het	lambda	rho	omega	x_max	patch.dyna	DELTA	A	VA
10000	1	100.000000	0.000100	21900	9499	5000000	0.001000	10000000	10.124456	16.692498	10.653375	10.921412	14	8000000000.000000	0.010000	1.000000	1.000000	800000	0.000050	0.048000	0	0.500000	0.000000	25.000000	4.000000	0.500000	0.000000	0.000000	0.000000	31987	0	10.000000	7.000000	1.000000
sus	inf	inf_blood	z	x[0]	y[0][0]	z[0]	x[1]	y[1][0]	z[1]	S[0]	synchrony
219000000	94990000.000000	5000000	10.000000	21900	9499	0.001000	21900	9499	0.001000	10000000	0.000000
69945047	2208066145.000000	114705605	3940.834452	8528	218773	0.394083	5788	222664	0.394083	9994892	0.000000
80004212	1838069837.000000	95590358	6324.976263	9615	181613	0.632498	6558	185183	0.632498	9989800	0.000000
96548000	1412031491.000000	73430721	7771.013291	11543	139676	0.777101	7981	142609	0.777101	9984873	0.000000
107088671	1209963882.000000	62908609	8648.068121	12762	119522	0.864807	9018	122198	0.864807	9979917	0.000000
113300724	1108835452.000000	57642727	9180.022116	13401	108733	0.918002	9673	112051	0.918002	9975048	0.000000
116998789	1053754879.000000	54764583	9502.664490	13777	103110	0.950266	9918	107435	0.950266	9969978	0.000000
119212145	1022346015.000000	53145340	9698.354536	13935	101176	0.969835	10281	103750	0.969835	9965026	0.000000
120574502	1003919183.000000	52184735	9817.045065	14140	98290	0.981705	10277	102047	0.981705	9959948	0.000000
121374278	993030365.000000	51612991	9889.033609	14465	97037	0.988903	10416	100741	0.988903	9954924	0.000000
121874208	986459424.000000	51261985	9932.696323	14422	96746	0.993270	10426	99732	0.993270	9950012	0.000000
122154332	982535699.000000	51053501	9959.178767	14407	96805	0.995918	10261	99872	0.995918	9945242	0.000000
122331057	980182988.000000	50929793	9975.240980	14512	95580	0.997524	10294	100024	0.997524	9940239	0.000000
122445508	978728713.000000	50874846	9984.983083	14469	95728	0.998498	10342	99010	0.998498	9935275	0.000000
122508974	977915961.000000	50835678	9990.891893	14478	96107	0.999089	10403	99279	0.999089	9930174	0.000000
122567087	977277077.000000	50803773	9994.475723	14436	95645	0.999448	10362	99476	0.999448	9925252	0.000000
122584687	977043372.000000	50780007	9996.649399	14494	95627	0.999665	10386	99386	0.999665	9920324	0.000000
122608790	976836361.000000	50761215	9997.967783	14543	95377	0.999797	10446	99096	0.999797	9915402	0.000000
122589377	976754792.000000	50761410	9998.767413	14441	95294	0.999877	10511	99467	0.999877	9910377	0.000000
122612185	976632094.000000	50768244	9999.252408	14467	95559	0.999925	10509	99271	0.999925	9905402	0.000000
122624498	976647715.000000	50758354	9999.546568	14542	95793	0.999955	10412	98973	0.999955	9900453	0.000000
122602075	976606761.000000	50768261	9999.724983	14573	95961	0.999972	10423	99676	0.999972	9895462	0.000000
122603305	976544333.000000	50751158	9999.833196	14478	95781	0.999983	10559	99192	0.999983	9890567	0.000000
122617188	976574993.000000	50756405	9999.898829	14372	95931	0.999990	10451	99784	0.999990	9885547	0.000000
122609988	976550946.000000	50749871	9999.938638	14451	95989	0.999994	10485	99163	0.999994	9880543	0.000000
122621375	976525596.000000	50762010	9999.962782	14215	95436	0.999996	10424	99650	0.999996	9875762	0.000000
122626591	976510806.000000	50758593	9999.977427	14535	95750	0.999998	10437	99364	0.999998	9870784	0.000000
122615608	976552275.000000	50756611	9999.986309	14297	96039	0.999999	10356	99292	0.999999	9865832	0.000000
122617592	976480373.000000	50754307	9999.991696	14478	95174	0.999999	10560	99192	0.999999	9860757	0.000000
122605563	976593758.000000	50757918	9999.994963	14349	95534	0.999999	10476	99130	0.999999	9855851	0.000000
122604211	976541787.000000	50744188	9999.996945	14308	95569	1.000000	10466	99041	1.000000	9850946	0.000000
122620005	976528492.000000	50762683	9999.998147	14341	96149	1.000000	10353	99015	1.000000	9845942	0.000000
122613680	976555137.000000	50761501	9999.998876	14543	95371	1.000000	10406	99164	1.000000	9840932	0.000000
122621046	976453227.000000	50763182	9999.999318	14551	95826	1.000000	10392	98920	1.000000	9835915	0.000000
122614490	976480605.000000	50746415	9999.999587	14629	95006	1.000000	10505	99024	1.000000	9831026	0.000000
122614510	976532998.000000	50751423	9999.999749	14352	95778	1.000000	10522	98822	1.000000	9826126	0.000000
122601847	976577040.000000	50749285	9999.999848	14508	96310	1.000000	10466	99181	1.000000	9821269	0.000000
122612556	976579004.000000	50761386	9999.999908	14377	95808	1.000000	10512	98837	1.000000	9816402	0.000000
122601665	976555188.000000	50744378	9999.999944	14448	95835	1.000000	10451	99068	1.000000	9811401	0.000000
122622517	976502680.000000	50752378	9999.999966	14520	95923	1.000000	10491	99559	1.000000	9806353	0.000000
122606877	976491495.000000	50750359	9999.999979	14496	95851	1.000000	10528	99399	1.000000	9801482	-1.#IND00
122620436	976483971.000000	50745092	9999.999988	14405	95786	1.000000	10265	99200	1.000000	9796650	-0.006400
122604936	976487867.000000	50744183	9999.999992	14423	95769	1.000000	10294	99808	1.000000	9791662	0.036630
122619335	976509240.000000	50761649	9999.999995	14402	95520	1.000000	10475	99233	1.000000	9786801	0.023204
122613991	976577528.000000	50744166	9999.999997	14362	95537	1.000000	10430	99008	1.000000	9781898	0.011607
122611471	976517244.000000	50748618	9999.999998	14500	96098	1.000000	10360	99389	1.000000	9777114	0.003342
122620382	976519048.000000	50748189	9999.999999	14564	96057	1.000000	10431	99296	1.000000	9772203	0.003025
122624698	976486122.000000	50755170	9999.999999	14375	95477	1.000000	10454	99168	1.000000	9767336	0.003619
122615901	976518373.000000	50752871	10000.000000	14376	95946	1.000000	10273	99635	1.000000	9762463	0.002309
122620598	976472272.000000	50756272	10000.000000	14442	95180	1.000000	10551	98799	1.000000	9757630	0.002146
122611203	976501049.000000	50756788	10000.000000	14400	96041	1.000000	10438	99308	1.000000	9752623	-0.000649
122624240	976489039.000000	50760727	10000.000000	14619	95166	1.000000	10494	99695	1.000000	9747631	-0.000252
122607686	976497162.000000	50750045	10000.000000	14416	95646	1.000000	10433	99743	1.000000	9742661	-0.002519
122612323	976558548.000000	50762400	10000.000000	14436	95544	1.000000	10550	98757	1.000000	9737775	-0.001284
122611544	976537541.000000	50763394	10000.000000	14260	96313	1.000000	10418	99260	1.000000	9732958	-0.003003
122624183	976481969.000000	50745353	10000.000000	14514	95532	1.000000	10395	99310	1.000000	9728130	-0.001742
122623180	976509732.000000	50769661	10000.000000	14621	95526	1.000000	10408	99320	1.000000	9723220	-0.001318
122626257	976523156.000000	50750253	10000.000000	14468	95688	1.000000	10458	99126	1.000000	9718263	-0.001293
122615643	976518429.000000	50762180	10000.000000	14279	96194	1.000000	10283	99132	1.000000	9713409	-0.001050
122620334	976532272.000000	50742641	10000.000000	14547	95376	1.000000	10414	99099	1.000000	9708673	-0.001031
122614546	976528364.000000	50757126	10000.000000	14420	96039	1.000000	10417	99368	1.000000	9703790	-0.001120
122608687	976551814.000000	50752510	10000.000000	14470	96228	1.000000	10325	99770	1.000000	9698966	-0.002091
122634045	976476199.000000	50755287	10000.000000	14346	96064	1.000000	10338	99016	1.000000	9693995	-0.001903
122620644	976498372.000000	50752805	10000.000000	14690	94935	1.000000	10504	98915	1.000000	9689270	-0.002355
122622385	976537274.000000	50748105	10000.000000	14542	95892	1.000000	10425	99307	1.000000	9684360	-0.002399
122594310	976547081.000000	50758072	10000.000000	14433	95550	1.000000	10364	98756	1.000000	9679501	-0.001993
122624497	976538196.000000	50748326	10000.000000	14380	96142	1.000000	10553	99237	1.000000	9674663	-0.001313
122619104	976548834.000000	50747098	10000.000000	14419	96009	1.000000	10388	98959	1.000000	9669980	0.000274
122604210	976484555.000000	50748863	10000.000000	14402	95371	1.000000	10479	98983	1.000000	9665084	0.000091
122623384	976538889.000000	50770186	10000.000000	14433	96157	1.000000	10354	99275	1.000000	9660214	0.000499
122609973	976535567.000000	50755594	10000.000000	14442	96168	1.000000	10513	98785	1.000000	9655434	0.000407
122605669	976527871.000000	50757399	10000.000000	14434	95733	1.000000	10407	99212	1.000000	9650589	0.000340
122601161	976582733.000000	50763082	10000.000000	14601	96122	1.000000	10357	98994	1.000000	9645781	0.002177
122607966	976585785.000000	50739714	10000.000000	14409	95954	1.000000	10446	99741	1.000000	9640941	0.001573
122608772	976541769.000000	50756121	10000.000000	14468	96116	1.000000	10352	99200	1.000000	9636147	0.000979
122611450	976542079.000000	50757182	10000.000000	14552	95410	1.000000	10297	99258	1.000000	9631324	0.000977
122622069	976505631.000000	50751972	10000.000000	14479	95953	1.000000	10439	99312	1.000000	9626425	0.002940
122610828	976553803.000000	50754613	10000.000000	14431	95511	1.000000	10407	99923	1.000000	9621621	0.002811
122629288	976494203.000000	50745216	10000.000000	14553	95978	1.000000	10442	99104	1.000000	9616999	0.002217
122603850	976579433.000000	50758428	10000.000000	14416	96269	1.000000	10451	98933	1.000000	9612163	0.002388
122616212	976525997.000000	50746501	10000.000000	14484	95463	1.000000	10357	99583	1.000000	9607312	0.002557
122617111	976481400.000000	50758448	10000.000000	14450	95840	1.000000	10405	99219	1.000000	9602497	0.002119
122603963	976523739.000000	50757510	10000.000000	14480	95644	1.000000	10462	99096	1.000000	9597790	0.001480
122614451	976518808.000000	50758526	10000.000000	14440	95731	1.000000	10381	100053	1.000000	9592966	0.003635
122632895	976481220.000000	50752603	10000.000000	14355	95690	1.000000	10176	99726	1.000000	9588083	0.003567
122618209	976528371.000000	50746281	10000.000000	14268	96284	1.000000	10381	99113	1.000000	9583203	0.003459
122605104	976538389.000000	50764532	10000.000000	14505	95682	1.000000	10485	99426	1.000000	9578445	0.003857
122615070	976534333.000000	50747947	10000.000000	14513	95755	1.000000	10310	99520	1.000000	9573689	0.003685
122613201	976530521.000000	50750000	10000.000000	14313	95363	1.000000	10403	99326	1.000000	9568867	0.002967
122612591	976531913.000000	50755595	10000.000000	14572	95353	1.000000	10400	99166	1.000000	9564003	0.002743
122608426	976518463.000000	50756717	10000.000000	14442	95783	1.000000	10413	99302	1.000000	9559238	0.003824
122612292	976510371.000000	50748716	10000.000000	14448	95755	1.000000	10398	99820	1.000000	9554549	0.003511
122611303	976576425.000000	50755561	10000.000000	14573	95265	1.000000	10427	99653	1.000000	9549779	0.003509
122633536	976508872.000000	50756338	10000.000000	14479	95633	1.000000	10373	99304	1.000000	9544971	0.003392
122607339	976482031.000000	50761735	10000.000000	14375	95853	1.000000	10444	99559	1.000000	9540222	0.003410
122616454	976525641.000000	50771308	10000.000000	14495	95744	1.000000	10381	99277	1.000000	9535511	0.003257
122627668	976525859.000000	50759096	10000.000000	14500	96141	1.000000	10516	98923	1.000000	9530771	0.003499
122624886	976472366.000000	50747593	10000.000000	14386	95818	1.000000	10543	98346	1.000000	9525960	0.003533
122604795	976565440.000000	50751499	10000.000000	14406	95699	1.000000	10404	99296	1.000000	9521238	0.003440
122618638	976503657.000000	50767455	10000.000000	14455	95589	1.000000	10460	98961	1.000000	9516481	0.003422
npatches	nstrain	runtime	dt	init_x	init_y	init_y_blood	init_z	init_S	beta0	beta1	beta2	beta3	mean_beta	B	d	delta	delta_blood	b[0]	mut	m	CTL	c	g	epsilon	k	het	lambda	rho	omega	x_max	patch.dyna	DELTA	A	VA
10000	1	100.000000	0.000100	21900	9499	5000000	0.001000	10000000	20.368024	19.891377	9.895755	14.651797	14	8000000000.000000	0.010000	1.000000	1.000000	800000	0.000050	0.048000	0	0.500000	0.000000	25.000000	5.000000	0.500000	0.000000	0.000000	0.000000	31987	0	10.000000	7.000000	1.000000
sus	inf	inf_blood	z	x[0]	y[0][0]	z[0]	x[1]	y[1][0]	z[1]	S[0]	synchrony
219000000	94990000.000000	5000000	10.000000	21900	9499	0.001000	21900	9499	0.001000	10000000	0.000000
75210407	1992538495.000000	103558868	3940.834452	5247	201098	0.394083	5377	201477	0.394083	9994990	0.000000
92886086	1481376249.000000	77049773	6324.976263	6706	150977	0.632498	6607	150938	0.632498	9990075	0.000000
113674793	1093875714.000000	56877336	7771.013291	8382	111829	0.777101	8334	111846	0.777101	9985235	0.000000
126306445	921571837.000000	47909058	8648.068121	9124	95324	0.864807	9687	94242	0.864807	9980264	0.000000
133760148	835570586.000000	43438204	9180.022116	9892	86122	0.918002	10097	86185	0.918002	9975333	0.000000
138180619	788719215.000000	41011263	9502.664490	10421	81992	0.950266	10583	81296	0.950266	9970392	0.000000
140858453	761857285.000000	39606423	9698.354536	10544	78837	0.969835	10803	79173	0.969835	9965390	0.000000
142472043	746221447.000000	38787652	9817.045065	10734	77578	0.981705	10957	76852	0.981705	9960333	0.000000
143449918	736956141.000000	38299757	9889.033609	10873	76279	0.988903	11028	76645	0.988903	9955462	0.000000
144035835	731391663.000000	38016545	9932.696323	10896	76025	0.993270	10852	75410	0.993270	9950411	0.000000
144407793	728017595.000000	37837688	9959.178767	10858	75638	0.995918	11323	75279	0.995918	9945385	0.000000
144602491	725994239.000000	37729638	9975.240980	10861	75307	0.997524	11136	75173	0.997524	9940303	0.000000
144737422	724757066.000000	37658681	9984.983083	10969	74895	0.998498	11030	75444	0.998498	9935417	0.000000
144835893	724015190.000000	37630954	9990.891893	10804	75658	0.999089	11254	75046	0.999089	9930368	0.000000
144875081	723601054.000000	37597731	9994.475723	10792	75507	0.999448	11196	74938	0.999448	9925404	0.000000
144914458	723304958.000000	37586334	9996.649399	10979	75114	0.999665	11270	75213	0.999665	9920493	0.000000
144923233	723137580.000000	37587886	9997.967783	11031	74731	0.999797	11331	74886	0.999797	9915463	0.000000
144929572	723066373.000000	37579495	9998.767413	10927	75217	0.999877	11298	74917	0.999877	9910495	0.000000
144929932	722997513.000000	37576149	9999.252408	10980	74747	0.999925	11138	74952	0.999925	9905668	0.000000
144936238	722930749.000000	37569424	9999.546568	11058	75095	0.999955	11247	74334	0.999955	9900612	0.000000
144942083	722935771.000000	37579492	9999.724983	10987	75143	0.999972	11289	74791	0.999972	9895597	0.000000
144956020	722888524.000000	37571998	9999.833196	11001	74999	0.999983	11178	75072	0.999983	9890585	0.000000
144952928	722902794.000000	37565762	9999.898829	10968	75154	0.999990	11002	75626	0.999990	9885571	0.000000
144952346	722860680.000000	37570817	9999.938638	10871	75388	0.999994	11158	75501	0.999994	9880579	0.000000
144946651	722874826.000000	37558630	9999.962782	10847	74593	0.999996	11064	74828	0.999996	9875767	0.000000
144953901	722857972.000000	37567057	9999.977427	10969	74649	0.999998	11125	74902	0.999998	9870889	0.000000
144944573	722939079.000000	37568877	9999.986309	10916	75512	0.999999	11251	74672	0.999999	9865857	0.000000
144944553	722866871.000000	37582245	9999.991696	10954	75313	0.999999	11091	74978	0.999999	9860889	0.000000
144953628	722862810.000000	37575564	9999.994963	10908	75178	0.999999	11103	74457	0.999999	9855944	0.000000
144951605	722853938.000000	37579313	9999.996945	10880	75591	1.000000	11306	74773	1.000000	9851048	0.000000
144944083	722848760.000000	37568886	9999.998147	11058	75048	1.000000	11252	74490	1.000000	9846139	0.000000
144933048	722901689.000000	37569730	9999.998876	11058	74877	1.000000	11107	75136	1.000000	9841171	0.000000
144950160	722854472.000000	37569593	9999.999318	10843	75179	1.000000	11014	75108	1.000000	9836094	0.000000
144944935	722867938.000000	37578137	9999.999587	11011	75503	1.000000	11199	75043	1.000000	9831151	0.000000
144942618	722870618.000000	37571845	9999.999749	11057	75460	1.000000	11190	75171	1.000000	9826317	0.000000
144956814	722875438.000000	37564887	9999.999848	11015	75037	1.000000	11260	74673	1.000000	9821391	0.000000
144952809	722844499.000000	37570652	9999.999908	10885	75320	1.000000	11196	74909	1.000000	9816473	0.000000
144958537	722828147.000000	37568557	9999.999944	11034	74775	1.000000	11219	74856	1.000000	9811518	0.000000
144947073	722838461.000000	37557759	9999.999966	10879	75437	1.000000	11258	75045	1.000000	9806695	0.000000
144938348	722918856.000000	37571171	9999.999979	10940	74747	1.000000	11164	74651	1.000000	9801761	-1.#IND00
144930102	722897269.000000	37573441	9999.999988	11003	75104	1.000000	11273	74915	1.000000	9796897	-0.000000
144935955	722928769.000000	37578001	9999.999992	11197	74869	1.000000	11144	74788	1.000000	9792025	0.002355
144945407	722871685.000000	37577789	9999.999995	10925	75187	1.000000	11155	74893	1.000000	9787057	0.003867
144954958	722887251.000000	37585273	9999.999997	10949	75228	1.000000	11078	74992	1.000000	9782307	0.005028
144960765	722876343.000000	37557999	9999.999998	10995	75426	1.000000	11130	75223	1.000000	9777529	0.002040
144945081	722920657.000000	37561847	9999.999999	10954	75678	1.000000	11128	74663	1.000000	9772592	0.000953
144939255	722867489.000000	37568558	9999.999999	10965	74866	1.000000	11119	74909	1.000000	9767628	0.002994
144949054	722881023.000000	37567902	10000.000000	10917	75277	1.000000	11287	74737	1.000000	9762813	0.001518
144954691	722881112.000000	37562413	10000.000000	11019	75054	1.000000	11266	74876	1.000000	9758026	0.002856
144948447	722884053.000000	37568405	10000.000000	10936	74917	1.000000	11037	75032	1.000000	9753156	0.001900
144952302	722905899.000000	37573720	10000.000000	11040	75216	1.000000	11146	75174	1.000000	9748287	0.000115
144960360	722852911.000000	37561729	10000.000000	11013	75059	1.000000	11137	75265	1.000000	9743419	-0.000681
144936804	722913449.000000	37572468	10000.000000	11075	74668	1.000000	11118	75074	1.000000	9738535	-0.002060
144947785	722881083.000000	37576334	10000.000000	10970	75072	1.000000	11206	74614	1.000000	9733734	0.001285
144939798	722869850.000000	37561385	10000.000000	10986	74800	1.000000	11111	74879	1.000000	9728865	0.000811
144945835	722920194.000000	37571871	10000.000000	10805	75460	1.000000	11297	74628	1.000000	9724026	0.000359
144938674	722900169.000000	37560765	10000.000000	10969	75056	1.000000	11068	75176	1.000000	9719290	0.000451
144949068	722870581.000000	37576171	10000.000000	10887	75228	1.000000	11196	75218	1.000000	9714373	-0.000337
144949229	722890858.000000	37564699	10000.000000	10943	75284	1.000000	11125	75186	1.000000	9709433	-0.000039
144929738	722935326.000000	37573208	10000.000000	10854	75489	1.000000	11096	74821	1.000000	9704567	-0.000410
144952361	722850520.000000	37570348	10000.000000	10943	75252	1.000000	11136	75052	1.000000	9699745	-0.000226
144959867	722893335.000000	37569803	10000.000000	10946	75213	1.000000	11265	74438	1.000000	9694750	-0.000157
144939978	722905902.000000	37568075	10000.000000	10916	75350	1.000000	11166	74827	1.000000	9689833	0.000469
144948195	722838480.000000	37569852	10000.000000	10940	75574	1.000000	11073	74777	1.000000	9684960	0.000353
144954051	722840908.000000	37571285	10000.000000	10948	75474	1.000000	11156	75071	1.000000	9680156	0.000127
144957443	722869205.000000	37570511	10000.000000	10981	75325	1.000000	11185	74830	1.000000	9675315	-0.000743
144948003	722870077.000000	37568700	10000.000000	10975	75458	1.000000	11197	74913	1.000000	9670499	-0.001955
144948174	722936586.000000	37575627	10000.000000	10998	75043	1.000000	11085	74520	1.000000	9665680	-0.002360
144947873	722850070.000000	37566787	10000.000000	10997	75060	1.000000	11036	75018	1.000000	9660866	-0.002345
144942786	722896490.000000	37579886	10000.000000	11064	75207	1.000000	11309	74828	1.000000	9656001	-0.003120
144948354	722868081.000000	37570765	10000.000000	11001	74826	1.000000	11204	75078	1.000000	9651208	-0.002488
144957671	722887424.000000	37564196	10000.000000	11004	75001	1.000000	11185	74699	1.000000	9646354	-0.002297
144947781	722915952.000000	37563901	10000.000000	10925	75270	1.000000	11090	75226	1.000000	9641425	-0.002029
144957692	722894186.000000	37570670	10000.000000	11117	74595	1.000000	11286	74910	1.000000	9636527	-0.002162
144941494	722925371.000000	37575694	10000.000000	11028	74879	1.000000	11251	75008	1.000000	9631700	-0.002011
144940663	722880720.000000	37569425	10000.000000	11112	74329	1.000000	11135	75716	1.000000	9626989	-0.002390
144952838	722851077.000000	37573881	10000.000000	11149	75426	1.000000	11173	74672	1.000000	9622182	-0.002231
144949657	722884816.000000	37577539	10000.000000	10956	74797	1.000000	11086	74522	1.000000	9617521	-0.002217
144938238	722886875.000000	37573143	10000.000000	10850	75521	1.000000	11198	75023	1.000000	9612755	-0.002522
144946153	722856184.000000	37579902	10000.000000	10951	75599	1.000000	11179	75304	1.000000	9607907	-0.002551
144934795	722874932.000000	37571417	10000.000000	10931	74854	1.000000	11088	74725	1.000000	9603099	-0.002712
144936501	722882890.000000	37588468	10000.000000	11093	75007	1.000000	11280	74587	1.000000	9598334	-0.002056
144949749	722837924.000000	37572285	10000.000000	11069	74662	1.000000	11105	75235	1.000000	9593578	-0.002228
144938702	722923874.000000	37576993	10000.000000	11005	75335	1.000000	11229	74966	1.000000	9588640	-0.002542
144939130	722908212.000000	37571824	10000.000000	10855	75323	1.000000	11200	75093	1.000000	9583912	-0.002218
144949230	722874319.000000	37578971	10000.000000	11026	75286	1.000000	11307	74775	1.000000	9579069	-0.002151
144941178	722906340.000000	37579931	10000.000000	10885	75696	1.000000	11228	74875	1.000000	9574285	-0.002262
144951534	722843676.000000	37566471	10000.000000	10975	74782	1.000000	11326	74704	1.000000	9569509	-0.001948
144941248	722902426.000000	37565940	10000.000000	10807	75753	1.000000	11172	75228	1.000000	9564713	-0.001973
144959136	722897511.000000	37567629	10000.000000	10981	75193	1.000000	11172	74827	1.000000	9559863	-0.002110
144951939	722859442.000000	37557077	10000.000000	11018	75298	1.000000	11096	74986	1.000000	9555139	-0.002607
144931807	722933021.000000	37574407	10000.000000	10986	75275	1.000000	11161	74667	1.000000	9550396	-0.002458
144971192	722819314.000000	37577696	10000.000000	11141	74774	1.000000	11152	74935	1.000000	9545549	-0.002438
144948737	722881693.000000	37572775	10000.000000	11009	75007	1.000000	11184	74758	1.000000	9540765	-0.002816
144939446	722900854.000000	37577278	10000.000000	11104	75281	1.000000	11229	74716	1.000000	9536044	-0.002827
144948672	722906676.000000	37575212	10000.000000	10989	75094	1.000000	11085	74578	1.000000	9531269	-0.001558
144943907	722875888.000000	37580775	10000.000000	10854	75219	1.000000	11137	74934	1.000000	9526572	-0.001127
144959143	722877854.000000	37580407	10000.000000	10957	75408	1.000000	11266	75026	1.000000	9521746	-0.001539
144957766	722908687.000000	37574893	10000.000000	10916	75270	1.000000	11034	75418	1.000000	9517039	-0.001646
npatches	nstrain	runtime	dt	init_x	init_y	init_y_blood	init_z	init_S	beta0	beta1	beta2	beta3	mean_beta	B	d	delta	delta_blood	b[0]	mut	m	CTL	c	g	epsilon	k	het	lambda	rho	omega	x_max	patch.dyna	DELTA	A	VA
10000	1	100.000000	0.000100	21900	9499	5000000	0.001000	10000000	8.329488	17.666125	10.173036	13.432200	14	8000000000.000000	0.010000	1.000000	1.000000	800000	0.000050	0.048000	0	0.500000	0.000000	25.000000	6.000000	0.500000	0.000000	0.000000	0.000000	31987	0	10.000000	7.000000	1.000000
sus	inf	inf_blood	z	x[0]	y[0][0]	z[0]	x[1]	y[1][0]	z[1]	S[0]	synchrony
219000000	94990000.000000	5000000	10.000000	21900	9499	0.001000	21900	9499	0.001000	10000000	0.000000
81741170	1790969082.000000	93105522	3940.834452	11266	176507	0.394083	6432	180545	0.394083	9995037	0.000000
107111133	1205677238.000000	62725867	6324.976263	14179	117523	0.632498	8696	122767	0.632498	9990075	0.000000
132034841	858405857.000000	44634247	7771.013291	17089	82481	0.777101	10770	87854	0.777101	9985057	0.000000
146819024	708891249.000000	36843885	8648.068121	18540	67774	0.864807	12154	72988	0.864807	9980109	0.000000
155527350	634114808.000000	32973232	9180.022116	19574	60361	0.918002	13077	65368	0.918002	9975113	0.000000
160770261	593287670.000000	30827797	9502.664490	20333	55868	0.950266	13464	61837	0.950266	9970181	0.000000
163915707	570010514.000000	29633701	9698.354536	20313	53551	0.969835	13897	59248	0.969835	9965154	0.000000
165824274	556315371.000000	28909895	9817.045065	20642	52292	0.981705	14081	57878	0.981705	9960189	0.000000
166959144	548212285.000000	28493959	9889.033609	20569	51444	0.988903	14155	56646	0.988903	9955152	0.000000
167670979	543379476.000000	28243121	9932.696323	20722	51197	0.993270	14177	56167	0.993270	9950154	0.000000
168111698	540454411.000000	28089568	9959.178767	21003	50659	0.995918	14189	56339	0.995918	9945241	0.000000
168356739	538640929.000000	27992513	9975.240980	20849	50898	0.997524	14259	55723	0.997524	9940261	0.000000
168511469	537604747.000000	27943215	9984.983083	21009	49960	0.998498	14412	55579	0.998498	9935275	0.000000
168604704	536984311.000000	27908187	9990.891893	21106	49915	0.999089	14322	55515	0.999089	9930358	0.000000
168656451	536612389.000000	27882840	9994.475723	20752	50663	0.999448	14332	55821	0.999448	9925417	0.000000
168708659	536287807.000000	27887442	9996.649399	21149	50438	0.999665	14291	55396	0.999665	9920475	0.000000
168718648	536173533.000000	27867033	9997.967783	21026	50447	0.999797	14201	55639	0.999797	9915562	0.000000
168702019	536140430.000000	27863930	9998.767413	21048	49797	0.999877	14344	55398	0.999877	9910631	0.000000
168753657	535983893.000000	27854302	9999.252408	20902	50336	0.999925	14518	55104	0.999925	9905718	0.000000
168751715	535975318.000000	27855626	9999.546568	20976	50214	0.999955	14351	55498	0.999955	9900733	0.000000
168750831	535969338.000000	27849889	9999.724983	20928	50391	0.999972	14364	55957	0.999972	9895840	0.000000
168759350	535974760.000000	27853483	9999.833196	20996	50451	0.999983	14467	55332	0.999983	9890880	0.000000
168752837	535964547.000000	27852133	9999.898829	21054	50430	0.999990	14473	55193	0.999990	9885990	0.000000
168761585	535994893.000000	27857159	9999.938638	21119	50255	0.999994	14406	55446	0.999994	9881069	0.000000
168751219	535953239.000000	27854020	9999.962782	21136	50137	0.999996	14517	55345	0.999996	9876133	0.000000
168750057	535944549.000000	27854850	9999.977427	21017	50479	0.999998	14416	55332	0.999998	9871117	0.000000
168737485	535977247.000000	27859153	9999.986309	21055	50247	0.999999	14272	55715	0.999999	9866166	0.000000
168742628	536014473.000000	27859621	9999.991696	21160	50323	0.999999	14311	56032	0.999999	9861221	0.000000
168764538	535947580.000000	27851676	9999.994963	20965	50371	0.999999	14391	55470	0.999999	9856275	0.000000
168735176	535966463.000000	27859678	9999.996945	20895	50114	1.000000	14326	56136	1.000000	9851378	0.000000
168744425	536011802.000000	27854708	9999.998147	21020	50670	1.000000	14438	55191	1.000000	9846396	0.000000
168742238	536004361.000000	27860652	9999.998876	21022	49929	1.000000	14557	54788	1.000000	9841342	0.000000
168750736	535909001.000000	27863549	9999.999318	20936	50623	1.000000	14234	55418	1.000000	9836331	0.000000
168727744	536028840.000000	27855975	9999.999587	20664	50657	1.000000	14272	55825	1.000000	9831450	0.000000
168739711	535990744.000000	27858537	9999.999749	20995	50392	1.000000	14307	55748	1.000000	9826578	0.000000
168744631	535944720.000000	27855067	9999.999848	21016	50467	1.000000	14318	55367	1.000000	9821679	0.000000
168747125	535985560.000000	27852548	9999.999908	21086	49956	1.000000	14274	55923	1.000000	9816772	0.000000
168757847	535946073.000000	27843164	9999.999944	20970	50399	1.000000	14451	55701	1.000000	9811893	0.000000
168745560	535981256.000000	27850578	9999.999966	20864	50306	1.000000	14319	55759	1.000000	9806901	0.000000
168748891	535938740.000000	27853749	9999.999979	20977	49875	1.000000	14556	55078	1.000000	9801894	-1.#IND00
168756999	535930699.000000	27867140	9999.999988	21002	50352	1.000000	14225	55643	1.000000	9797056	0.028800
168748338	535933166.000000	27843873	9999.999992	21002	50227	1.000000	14507	55627	1.000000	9792130	0.009263
168740419	535944010.000000	27850593	9999.999995	20991	50108	1.000000	14187	55968	1.000000	9787034	0.002060
168751006	535947821.000000	27857687	9999.999997	20895	50423	1.000000	14459	55716	1.000000	9782046	0.003031
168761996	535965945.000000	27855545	9999.999998	21002	50322	1.000000	14274	55954	1.000000	9777218	0.000597
168733047	535971983.000000	27870139	9999.999999	20935	50539	1.000000	14237	56000	1.000000	9772217	0.001262
168754133	535970352.000000	27855148	9999.999999	20863	50550	1.000000	14301	55350	1.000000	9767327	0.000004
168752548	535996823.000000	27854231	10000.000000	20951	50440	1.000000	14333	55478	1.000000	9762444	-0.000378
168735744	535950932.000000	27864770	10000.000000	20890	50421	1.000000	14471	55505	1.000000	9757590	-0.000199
168741001	536012595.000000	27857174	10000.000000	20912	50801	1.000000	14468	55677	1.000000	9752626	-0.000458
168730971	535985671.000000	27853153	10000.000000	20982	50383	1.000000	14431	55576	1.000000	9747779	0.000591
168749390	535914159.000000	27858054	10000.000000	20960	50492	1.000000	14295	55479	1.000000	9742870	0.000003
168754206	535961307.000000	27855241	10000.000000	20714	50419	1.000000	14250	55418	1.000000	9738150	-0.001364
168749705	535937906.000000	27865045	10000.000000	21029	50238	1.000000	14316	56141	1.000000	9733203	-0.001817
168748865	535976915.000000	27855201	10000.000000	20822	50533	1.000000	14356	55739	1.000000	9728193	-0.002113
168753190	535953052.000000	27855425	10000.000000	20938	50462	1.000000	14271	55450	1.000000	9723404	-0.001346
168734050	535991571.000000	27861738	10000.000000	21048	50279	1.000000	14443	55656	1.000000	9718640	-0.003423
168731836	536016367.000000	27861211	10000.000000	20931	50385	1.000000	14456	55578	1.000000	9713751	-0.003487
168775482	535914689.000000	27850656	10000.000000	21115	50064	1.000000	14320	55730	1.000000	9708958	-0.002815
168738061	535985587.000000	27849024	10000.000000	20949	50373	1.000000	14281	55766	1.000000	9704113	-0.001055
168763191	535919419.000000	27856746	10000.000000	21055	50254	1.000000	14327	55368	1.000000	9699278	-0.002639
168750781	535970775.000000	27853844	10000.000000	20861	50595	1.000000	14506	55587	1.000000	9694331	-0.003579
168742124	535920192.000000	27855397	10000.000000	20925	50218	1.000000	14171	55775	1.000000	9689540	-0.003357
168746672	535941107.000000	27863385	10000.000000	20698	51165	1.000000	14389	55261	1.000000	9684775	-0.003525
168759355	535915916.000000	27856816	10000.000000	21125	50481	1.000000	14248	55781	1.000000	9679907	-0.003467
168747006	535986270.000000	27869648	10000.000000	21065	50219	1.000000	14412	55317	1.000000	9674990	-0.003151
168767320	535877246.000000	27861808	10000.000000	21233	50225	1.000000	14445	55577	1.000000	9670319	-0.003360
168762892	535951633.000000	27861447	10000.000000	20837	50158	1.000000	14317	55489	1.000000	9665459	-0.003504
168748448	535995075.000000	27862488	10000.000000	21102	50365	1.000000	14488	55245	1.000000	9660570	-0.003881
168725685	535950219.000000	27858652	10000.000000	20911	50575	1.000000	14397	55171	1.000000	9655764	-0.003558
168756882	535947362.000000	27858996	10000.000000	20923	50203	1.000000	14449	55578	1.000000	9651071	-0.004579
168752984	535910706.000000	27853698	10000.000000	20918	50021	1.000000	14402	56388	1.000000	9646269	-0.004579
168746031	535949299.000000	27856969	10000.000000	20940	50379	1.000000	14302	55840	1.000000	9641329	-0.004046
168748202	535969823.000000	27867958	10000.000000	20991	50347	1.000000	14160	55575	1.000000	9636582	-0.003590
168747868	535963011.000000	27863859	10000.000000	21039	50359	1.000000	14354	55214	1.000000	9631719	-0.003104
168746298	535961349.000000	27856806	10000.000000	21070	49838	1.000000	14412	55721	1.000000	9626843	-0.003299
168737094	536002119.000000	27856300	10000.000000	20884	50237	1.000000	14300	55605	1.000000	9622056	-0.003258
168741822	535947549.000000	27855066	10000.000000	20826	50886	1.000000	14324	55898	1.000000	9617281	-0.003376
168758224	535972980.000000	27849839	10000.000000	21035	50669	1.000000	14222	55477	1.000000	9612597	-0.004802
168760007	535981570.000000	27859664	10000.000000	20916	50600	1.000000	14237	55695	1.000000	9607747	-0.004864
168747326	536003674.000000	27855286	10000.000000	20946	50690	1.000000	14404	55141	1.000000	9602887	-0.004775
168757600	535934442.000000	27848123	10000.000000	21035	50161	1.000000	14377	55338	1.000000	9598042	-0.005201
168751195	535922667.000000	27853742	10000.000000	21014	50380	1.000000	14378	55334	1.000000	9593256	-0.004351
168743450	535986909.000000	27852140	10000.000000	21094	50376	1.000000	14401	55355	1.000000	9588436	-0.004098
168744419	535977006.000000	27844639	10000.000000	20900	50888	1.000000	14424	55941	1.000000	9583690	-0.003657
168732694	535983259.000000	27851931	10000.000000	21178	50624	1.000000	14270	55634	1.000000	9578858	-0.003654
168737464	536017762.000000	27856619	10000.000000	20856	50384	1.000000	14352	55794	1.000000	9573988	-0.003750
168745044	535945547.000000	27856260	10000.000000	20972	50166	1.000000	14556	55311	1.000000	9569217	-0.003647
168753672	535962286.000000	27857954	10000.000000	20878	50186	1.000000	14369	55641	1.000000	9564449	-0.003409
168761218	535919553.000000	27854055	10000.000000	20974	50501	1.000000	14448	55607	1.000000	9559783	-0.003343
168755336	535950034.000000	27849777	10000.000000	20749	50635	1.000000	14320	55368	1.000000	9554965	-0.003418
168759414	535934697.000000	27858091	10000.000000	21064	50190	1.000000	14389	55574	1.000000	9550163	-0.003952
168755198	535949216.000000	27862019	10000.000000	21087	50410	1.000000	14329	55752	1.000000	9545381	-0.003905
168763412	535951426.000000	27858237	10000.000000	21006	50139	1.000000	14363	56052	1.000000	9540466	-0.003880
168740120	535934245.000000	27850048	10000.000000	20978	50586	1.000000	14205	56011	1.000000	9535718	-0.003737
168758304	535997755.000000	27862600	10000.000000	20911	50353	1.000000	14385	55479	1.000000	9530794	-0.003477
168738810	536016123.000000	27853070	10000.000000	20865	50300	1.000000	14305	55831	1.000000	9526071	-0.003236
168741606	536002524.000000	27847031	10000.000000	20931	50438	1.000000	14239	55652	1.000000	9521122	-0.002994
168745459	535948782.000000	27856045	10000.000000	20818	50614	1.000000	14447	55722	1.000000	9516476	-0.002920
npatches	nstrain	runtime	dt	init_x	init_y	init_y_blood	init_z	init_S	beta0	beta1	beta2	beta3	mean_beta	B	d	delta	delta_blood	b[0]	mut	m	CTL	c	g	epsilon	k	het	lambda	rho	omega	x_max	patch.dyna	DELTA	A	VA
10000	1	100.000000	0.000100	21900	9499	5000000	0.001000	10000000	18.912803	18.606508	12.500050	18.974740	14	8000000000.000000	0.010000	1.000000	1.000000	800000	0.000050	0.048000	0	0.500000	0.000000	25.000000	7.000000	0.500000	0.000000	0.000000	0.000000	31987	0	10.000000	7.000000	1.000000
sus	inf	inf_blood	z	x[0]	y[0][0]	z[0]	x[1]	y[1][0]	z[1]	S[0]	synchrony
219000000	94990000.000000	5000000	10.000000	21900	9499	0.001000	21900	9499	0.001000	10000000	0.000000
87565645	1620704088.000000	84263553	3940.834452	6547	164351	0.394083	6602	163962	0.394083	9995033	0.000000
120425511	996780876.000000	51852520	6324.976263	9398	101568	0.632498	9384	102069	0.632498	9990119	0.000000
148932219	686020575.000000	35669778	7771.013291	11969	71014	0.777101	12125	70688	0.777101	9985069	0.000000
165633728	554337564.000000	28830584	8648.068121	13444	57712	0.864807	13759	57418	0.864807	9980058	0.000000
175488202	488470330.000000	25396805	9180.022116	14366	51143	0.918002	14683	50625	0.918002	9975118	0.000000
181440198	452476399.000000	23515633	9502.664490	15038	48073	0.950266	15287	47425	0.950266	9970161	0.000000
185034098	431881238.000000	22455840	9698.354536	15316	45483	0.969835	15447	45734	0.969835	9965281	0.000000
187165567	419818888.000000	21821345	9817.045065	15667	44347	0.981705	15648	44375	0.981705	9960228	0.000000
188475842	412718746.000000	21451510	9889.033609	15628	43775	0.988903	15893	43390	0.988903	9955231	0.000000
189292734	408370654.000000	21222063	9932.696323	15944	43450	0.993270	15906	43305	0.993270	9950312	0.000000
189764269	405775645.000000	21088625	9959.178767	15959	42612	0.995918	16067	42606	0.995918	9945343	0.000000
190045537	404244025.000000	21007892	9975.240980	15755	42679	0.997524	16145	42541	0.997524	9940348	0.000000
190215744	403319631.000000	20950490	9984.983083	15847	42814	0.998498	15846	42872	0.998498	9935342	0.000000
190340377	402725262.000000	20944461	9990.891893	15770	42695	0.999089	15951	42757	0.999089	9930418	0.000000
190417685	402325785.000000	20907724	9994.475723	15932	42458	0.999448	16075	42084	0.999448	9925484	0.000000
190435855	402154706.000000	20890356	9996.649399	15977	42624	0.999665	16086	42274	0.999665	9920561	0.000000
190471358	401987022.000000	20900698	9997.967783	15816	42597	0.999797	16161	42435	0.999797	9915669	0.000000
190485094	401957762.000000	20884424	9998.767413	15712	42872	0.999877	15941	42659	0.999877	9910653	0.000000
190474872	401964348.000000	20891716	9999.252408	15878	42835	0.999925	15927	42556	0.999925	9905629	0.000000
190490341	401874362.000000	20890698	9999.546568	15839	42286	0.999955	16185	42661	0.999955	9900726	0.000000
190491199	401839598.000000	20882302	9999.724983	15768	42729	0.999972	16082	42289	0.999972	9895824	0.000000
190488677	401872388.000000	20882200	9999.833196	16081	42162	0.999983	16229	42557	0.999983	9890891	0.000000
190511495	401814490.000000	20885772	9999.898829	16065	42085	0.999990	16223	42346	0.999990	9885988	0.000000
190524595	401816622.000000	20881638	9999.938638	15954	42798	0.999994	16096	42331	0.999994	9881035	0.000000
190503031	401886290.000000	20882625	9999.962782	15995	42278	0.999996	16120	42445	0.999996	9876083	0.000000
190482901	401864183.000000	20886947	9999.977427	15896	42315	0.999998	16025	42503	0.999998	9871189	0.000000
190495125	401884478.000000	20891190	9999.986309	15843	42636	0.999999	16018	42855	0.999999	9866304	0.000000
190491571	401850453.000000	20884476	9999.991696	15934	43022	0.999999	16285	42202	0.999999	9861465	0.000000
190503356	401813792.000000	20883599	9999.994963	16006	42634	0.999999	16050	42346	0.999999	9856451	0.000000
190489049	401851130.000000	20885622	9999.996945	15845	42417	1.000000	16124	42195	1.000000	9851522	0.000000
190520854	401802159.000000	20882003	9999.998147	15806	43043	1.000000	16039	42301	1.000000	9846724	0.000000
190511379	401802403.000000	20883530	9999.998876	16123	42585	1.000000	16072	42424	1.000000	9841917	0.000000
190506218	401820057.000000	20884488	9999.999318	16057	42333	1.000000	16149	42662	1.000000	9837029	0.000000
190490895	401868421.000000	20888175	9999.999587	15869	42676	1.000000	15991	42421	1.000000	9832050	0.000000
190504233	401835492.000000	20886105	9999.999749	15985	42260	1.000000	16056	42398	1.000000	9827175	0.000000
190522413	401784077.000000	20883332	9999.999848	16121	42188	1.000000	16105	42410	1.000000	9822333	0.000000
190509288	401788267.000000	20888694	9999.999908	16044	42403	1.000000	16110	42228	1.000000	9817491	0.000000
190512767	401821320.000000	20891677	9999.999944	15937	43305	1.000000	16131	41881	1.000000	9812579	0.000000
190516060	401769625.000000	20888274	9999.999966	15996	42727	1.000000	16118	42420	1.000000	9807651	0.000000
190507225	401794547.000000	20879972	9999.999979	16167	42246	1.000000	15993	42397	1.000000	9802761	-1.#IND00
190504150	401797076.000000	20885437	9999.999988	16040	42309	1.000000	16228	42359	1.000000	9797733	0.000800
190505594	401791996.000000	20882888	9999.999992	15912	42500	1.000000	16051	42738	1.000000	9792903	0.003291
190495012	401833880.000000	20888235	9999.999995	16110	42552	1.000000	16080	42414	1.000000	9788000	0.000955
190503719	401834064.000000	20892041	9999.999997	15961	42413	1.000000	15972	42712	1.000000	9783046	0.000762
190500386	401768485.000000	20881679	9999.999998	15966	42539	1.000000	16247	42272	1.000000	9778273	-0.000892
190503492	401828328.000000	20888950	9999.999999	15885	42672	1.000000	15934	42615	1.000000	9773349	-0.001201
190514834	401834476.000000	20884517	9999.999999	15865	42787	1.000000	16142	42290	1.000000	9768436	-0.000665
190499809	401825451.000000	20883595	10000.000000	15934	42491	1.000000	16305	42259	1.000000	9763523	-0.001242
190503403	401846996.000000	20879181	10000.000000	15920	42728	1.000000	15932	42440	1.000000	9758683	-0.000720
190517543	401792662.000000	20878652	10000.000000	15934	42520	1.000000	16108	42282	1.000000	9753790	0.003104
190490762	401830573.000000	20885952	10000.000000	15992	42527	1.000000	16127	42358	1.000000	9749049	0.004728
190495914	401836322.000000	20881851	10000.000000	15914	42521	1.000000	16250	42225	1.000000	9744097	0.003716
190504920	401877750.000000	20883964	10000.000000	15937	42608	1.000000	16165	42636	1.000000	9739201	0.003981
190505108	401845001.000000	20879180	10000.000000	15860	42635	1.000000	16122	42414	1.000000	9734171	0.005496
190504426	401841134.000000	20892343	10000.000000	16069	42490	1.000000	16254	42379	1.000000	9729372	0.005809
190504249	401830001.000000	20878826	10000.000000	16062	42308	1.000000	16205	41933	1.000000	9724302	0.005205
190504097	401822576.000000	20889908	10000.000000	15896	42462	1.000000	16075	42504	1.000000	9719547	0.005744
190513607	401841792.000000	20892503	10000.000000	15870	42761	1.000000	16143	42276	1.000000	9714541	0.005636
190494087	401824256.000000	20885491	10000.000000	15862	42546	1.000000	15969	42448	1.000000	9709638	0.005630
190489238	401852824.000000	20879440	10000.000000	15967	42718	1.000000	16211	42100	1.000000	9704827	0.005982
190493447	401817902.000000	20879046	10000.000000	15918	42245	1.000000	15840	42706	1.000000	9700001	0.005509
190504371	401822008.000000	20890573	10000.000000	15953	43059	1.000000	16058	42503	1.000000	9695175	0.004820
190499270	401835389.000000	20886979	10000.000000	16094	41995	1.000000	16038	42237	1.000000	9690335	0.006112
190494670	401840154.000000	20883722	10000.000000	15862	42364	1.000000	16155	42308	1.000000	9685500	0.006911
190515833	401829934.000000	20883702	10000.000000	15985	42563	1.000000	16141	42201	1.000000	9680718	0.006567
190501092	401787738.000000	20886140	10000.000000	15954	42474	1.000000	16149	42325	1.000000	9675957	0.006545
190507438	401813636.000000	20883520	10000.000000	16004	42264	1.000000	16216	42255	1.000000	9671123	0.008361
190507769	401838178.000000	20876410	10000.000000	15942	42533	1.000000	16128	42803	1.000000	9666322	0.007733
190495126	401855766.000000	20886901	10000.000000	15923	42677	1.000000	16051	42540	1.000000	9661307	0.008069
190502233	401817569.000000	20884486	10000.000000	16047	42131	1.000000	16103	42251	1.000000	9656477	0.007662
190522891	401812032.000000	20885830	10000.000000	15862	42528	1.000000	16151	42448	1.000000	9651695	0.007085
190508490	401821592.000000	20886070	10000.000000	16151	41945	1.000000	16060	42374	1.000000	9646849	0.007160
190501116	401849787.000000	20886007	10000.000000	15816	42774	1.000000	15992	42346	1.000000	9642012	0.006503
190508309	401783637.000000	20885248	10000.000000	15919	42505	1.000000	16140	42424	1.000000	9637146	0.006300
190481427	401863463.000000	20892078	10000.000000	16116	42667	1.000000	16176	42445	1.000000	9632349	0.006005
190501336	401855368.000000	20888715	10000.000000	16045	42363	1.000000	16193	42296	1.000000	9627466	0.005824
190501795	401801819.000000	20887932	10000.000000	15926	43046	1.000000	16072	42371	1.000000	9622615	0.005588
190517539	401812618.000000	20887490	10000.000000	16098	42377	1.000000	15973	42249	1.000000	9617871	0.005494
190496287	401832544.000000	20881078	10000.000000	15858	42501	1.000000	16088	42419	1.000000	9613014	0.005146
190489434	401857064.000000	20886367	10000.000000	16035	42462	1.000000	16132	42364	1.000000	9608223	0.005031
190528923	401805013.000000	20888856	10000.000000	16010	42873	1.000000	16189	42151	1.000000	9603406	0.004644
190495090	401819594.000000	20890581	10000.000000	15861	42488	1.000000	16072	42527	1.000000	9598649	0.004518
190512445	401841198.000000	20881238	10000.000000	16041	42082	1.000000	15972	42711	1.000000	9593647	0.004352
190487858	401817860.000000	20884906	10000.000000	15953	42557	1.000000	16070	42624	1.000000	9588837	0.004204
190504980	401808622.000000	20884241	10000.000000	16037	42404	1.000000	16252	42595	1.000000	9583989	0.004976
190482264	401868960.000000	20887666	10000.000000	15885	42965	1.000000	16177	42112	1.000000	9579303	0.004761
190504000	401865851.000000	20885167	10000.000000	16063	42400	1.000000	16048	42516	1.000000	9574504	0.004656
190519340	401809019.000000	20876880	10000.000000	16034	42394	1.000000	15959	42724	1.000000	9569875	0.004726
190508027	401836631.000000	20894362	10000.000000	15918	42273	1.000000	16180	42374	1.000000	9565138	0.004530
190490645	401870699.000000	20890221	10000.000000	15830	42566	1.000000	16032	42356	1.000000	9560337	0.004292
190510353	401832751.000000	20881782	10000.000000	15997	42370	1.000000	16269	42357	1.000000	9555527	0.004125
190492511	401854200.000000	20887331	10000.000000	16086	42552	1.000000	16045	42159	1.000000	9550741	0.004018
190496711	401820885.000000	20883374	10000.000000	16131	42575	1.000000	16147	42328	1.000000	9546087	0.004222
190513486	401779913.000000	20882533	10000.000000	15868	43053	1.000000	16203	42133	1.000000	9541319	0.004447
190472547	401875715.000000	20892741	10000.000000	16052	42603	1.000000	16064	42520	1.000000	9536590	0.004469
190496912	401867055.000000	20884300	10000.000000	16017	42404	1.000000	16118	42373	1.000000	9531879	0.005765
190510856	401877547.000000	20881949	10000.000000	15945	42343	1.000000	16035	42222	1.000000	9527113	0.005388
190499611	401853620.000000	20889857	10000.000000	16079	42280	1.000000	16067	42591	1.000000	9522278	0.005402
190494464	401852831.000000	20886831	10000.000000	15899	42693	1.000000	16222	42591	1.000000	9517489	0.004821
npatches	nstrain	runtime	dt	init_x	init_y	init_y_blood	init_z	init_S	beta0	beta1	beta2	beta3	mean_beta	B	d	delta	delta_blood	b[0]	mut	m	CTL	c	g	epsilon	k	het	lambda	rho	omega	x_max	patch.dyna	DELTA	A	VA
10000	1	100.000000	0.000100	21900	9499	5000000	0.001000	10000000	17.918437	10.934956	10.646861	20.206038	14	8000000000.000000	0.010000	1.000000	1.000000	800000	0.000050	0.048000	0	0.500000	0.000000	25.000000	8.000000	0.500000	0.000000	0.000000	0.000000	31987	0	10.000000	7.000000	1.000000
sus	inf	inf_blood	z	x[0]	y[0][0]	z[0]	x[1]	y[1][0]	z[1]	S[0]	synchrony
219000000	94990000.000000	5000000	10.000000	21900	9499	0.001000	21900	9499	0.001000	10000000	0.000000
93347420	1470833391.000000	76497178	3940.834452	7379	149111	0.394083	10593	145813	0.394083	9995009	0.000000
133391353	832661603.000000	43332761	6324.976263	11010	85233	0.632498	15042	81958	0.632498	9989990	0.000000
165134612	553604056.000000	28790694	7771.013291	14032	57530	0.777101	18407	53802	0.777101	9985087	0.000000
183596385	436367765.000000	22682722	8648.068121	15914	45792	0.864807	20343	42193	0.864807	9980064	0.000000
194555422	377591528.000000	19622586	9180.022116	17024	39479	0.918002	21292	36478	0.918002	9975043	0.000000
201155471	345442346.000000	17957906	9502.664490	17509	36572	0.950266	22070	32976	0.950266	9970084	0.000000
205135055	327025814.000000	17003290	9698.354536	18095	34866	0.969835	22387	31483	0.969835	9965028	0.000000
207540059	316210826.000000	16433884	9817.045065	18274	33359	0.981705	22795	30196	0.981705	9960123	0.000000
209015667	309758944.000000	16100381	9889.033609	18181	33236	0.988903	22875	29345	0.988903	9955249	0.000000
209899424	305950656.000000	15909888	9932.696323	18501	32551	0.993270	22875	29272	0.993270	9950144	0.000000
210436809	303661229.000000	15793518	9959.178767	18638	32295	0.995918	22787	29093	0.995918	9945265	0.000000
210765039	302216913.000000	15711021	9975.240980	18569	32082	0.997524	23038	28740	0.997524	9940303	0.000000
210959210	301352374.000000	15666972	9984.983083	18659	31871	0.998498	22931	29090	0.998498	9935287	0.000000
211081583	300887735.000000	15634587	9990.891893	18841	31526	0.999089	22989	28691	0.999089	9930393	0.000000
211141023	300527360.000000	15615231	9994.475723	18699	32219	0.999448	23072	28559	0.999448	9925489	0.000000
211184005	300371007.000000	15609011	9996.649399	18676	31878	0.999665	22906	28791	0.999665	9920605	0.000000
211237358	300267992.000000	15605325	9997.967783	18785	31778	0.999797	22945	28740	0.999797	9915537	0.000000
211247512	300179050.000000	15600279	9998.767413	18630	31732	0.999877	22827	28595	0.999877	9910408	0.000000
211234621	300164002.000000	15609893	9999.252408	18700	32182	0.999925	22906	28760	0.999925	9905338	0.000000
211237529	300110191.000000	15596937	9999.546568	18745	31803	0.999955	22860	28803	0.999955	9900371	0.000000
211265331	300118048.000000	15597241	9999.724983	18874	31418	0.999972	23061	28426	0.999972	9895498	0.000000
211261892	300115020.000000	15595900	9999.833196	18671	31850	0.999983	23037	28892	0.999983	9890601	0.000000
211268786	300069751.000000	15593100	9999.898829	18539	31995	0.999990	22922	28641	0.999990	9885702	0.000000
211256183	300070560.000000	15597771	9999.938638	18546	31769	0.999994	23076	28681	0.999994	9880690	0.000000
211263375	300109983.000000	15602229	9999.962782	18654	32169	0.999996	23194	28503	0.999996	9875778	0.000000
211258769	300075397.000000	15601689	9999.977427	18653	31777	0.999998	22888	28922	0.999998	9870855	0.000000
211294938	300012367.000000	15592069	9999.986309	18748	31922	0.999999	22680	28443	0.999999	9865929	0.000000
211278753	300041998.000000	15586257	9999.991696	18730	31737	0.999999	23104	28642	0.999999	9860888	0.000000
211263072	300075970.000000	15594796	9999.994963	18764	32151	0.999999	22874	28448	0.999999	9856032	0.000000
211245304	300056175.000000	15599297	9999.996945	18753	32179	1.000000	22949	28721	1.000000	9851227	0.000000
211272418	300078884.000000	15599764	9999.998147	18732	31613	1.000000	23095	28773	1.000000	9846148	0.000000
211265014	300082306.000000	15597615	9999.998876	18758	31715	1.000000	22954	28429	1.000000	9841279	0.000000
211253272	300076788.000000	15595476	9999.999318	18838	32043	1.000000	23133	28453	1.000000	9836408	0.000000
211251906	300108746.000000	15598155	9999.999587	18568	31626	1.000000	22863	28837	1.000000	9831550	0.000000
211256416	300104867.000000	15590818	9999.999749	18728	31529	1.000000	22589	29039	1.000000	9826709	0.000000
211258466	300130572.000000	15597568	9999.999848	18621	31850	1.000000	23063	28284	1.000000	9821860	0.000000
211251557	300115790.000000	15595772	9999.999908	18819	31500	1.000000	22873	28946	1.000000	9816970	0.000000
211243812	300139850.000000	15595756	9999.999944	18615	31644	1.000000	23081	28383	1.000000	9812158	0.000000
211261147	300054380.000000	15592093	9999.999966	18675	32037	1.000000	23090	28972	1.000000	9807218	0.000000
211259867	300085961.000000	15594977	9999.999979	18561	31830	1.000000	22865	28537	1.000000	9802279	-1.#IND00
211272568	300079192.000000	15598897	9999.999988	18647	31522	1.000000	23044	28706	1.000000	9797279	-1.#IND00
211265004	300082668.000000	15600820	9999.999992	18855	31669	1.000000	22810	28980	1.000000	9792530	0.004537
211251559	300095549.000000	15597964	9999.999995	18561	32223	1.000000	22862	28582	1.000000	9787698	-0.016708
211264528	300075226.000000	15595933	9999.999997	18763	31570	1.000000	23015	28655	1.000000	9782805	-0.015674
211268345	300068815.000000	15601502	9999.999998	18802	31939	1.000000	23070	28432	1.000000	9777993	-0.011001
211275139	299991827.000000	15601367	9999.999999	18669	31860	1.000000	23030	28499	1.000000	9773135	-0.009395
211271058	300069084.000000	15594371	9999.999999	18608	32034	1.000000	23084	28636	1.000000	9768194	-0.011348
211280317	300052241.000000	15593478	10000.000000	18624	31401	1.000000	22898	28586	1.000000	9763275	-0.012175
211250296	300128636.000000	15605749	10000.000000	18643	32261	1.000000	23060	28914	1.000000	9758462	-0.011598
211269351	300085512.000000	15593158	10000.000000	18716	31904	1.000000	23073	28571	1.000000	9753544	-0.009904
211264882	300107408.000000	15594045	10000.000000	18628	31956	1.000000	22919	28690	1.000000	9748631	-0.006726
211265496	300084324.000000	15591642	10000.000000	18651	32076	1.000000	22704	28905	1.000000	9743842	-0.007107
211254204	300081513.000000	15601175	10000.000000	18630	31925	1.000000	23128	28468	1.000000	9738949	-0.006772
211274142	300078658.000000	15588825	10000.000000	18959	31742	1.000000	23001	28554	1.000000	9734071	-0.005882
211277706	300065069.000000	15594095	10000.000000	18729	31992	1.000000	23261	28461	1.000000	9729121	-0.006579
211269313	300122221.000000	15598697	10000.000000	18758	31931	1.000000	23016	28409	1.000000	9724214	-0.006121
211247165	300134797.000000	15598156	10000.000000	18741	31764	1.000000	22795	28993	1.000000	9719401	-0.006025
211239878	300123666.000000	15593659	10000.000000	18729	31943	1.000000	22991	28670	1.000000	9714495	-0.006319
211284068	300072596.000000	15587549	10000.000000	18674	31799	1.000000	22909	28802	1.000000	9709713	-0.005756
211260257	300114023.000000	15597588	10000.000000	18628	31759	1.000000	23160	28642	1.000000	9704881	-0.007248
211270895	300044148.000000	15596450	10000.000000	18737	31591	1.000000	22943	28737	1.000000	9700079	-0.006653
211267827	300091180.000000	15601847	10000.000000	18483	31946	1.000000	22983	28552	1.000000	9695270	-0.006970
211252813	300108893.000000	15584908	10000.000000	18877	31637	1.000000	23250	28747	1.000000	9690420	-0.007807
211274699	300070917.000000	15593506	10000.000000	18766	31585	1.000000	22993	28668	1.000000	9685715	-0.007905
211262486	300040966.000000	15595526	10000.000000	18883	31697	1.000000	23084	28309	1.000000	9680919	-0.007378
211269492	300052419.000000	15594863	10000.000000	18654	31951	1.000000	22954	28659	1.000000	9676035	-0.008745
211267881	300096013.000000	15598604	10000.000000	18727	31901	1.000000	23146	28486	1.000000	9671271	-0.009605
211264167	300077914.000000	15594472	10000.000000	18743	31327	1.000000	23004	28461	1.000000	9666364	-0.010991
211280711	300038687.000000	15594781	10000.000000	18715	31906	1.000000	22947	28626	1.000000	9661512	-0.010683
211244342	300079485.000000	15593842	10000.000000	18778	31801	1.000000	22894	28421	1.000000	9656687	-0.011152
211242513	300108574.000000	15597145	10000.000000	18653	32192	1.000000	22993	28486	1.000000	9651924	-0.010074
211252824	300061722.000000	15599202	10000.000000	18559	31789	1.000000	22941	28764	1.000000	9647054	-0.010140
211267665	300075116.000000	15598937	10000.000000	18973	31537	1.000000	23045	28602	1.000000	9642252	-0.009901
211257434	300114188.000000	15592598	10000.000000	18794	32054	1.000000	23042	28580	1.000000	9637491	-0.009590
211272007	300076407.000000	15598094	10000.000000	18585	31746	1.000000	23074	28574	1.000000	9632677	-0.009426
211255997	300058327.000000	15598108	10000.000000	18579	32107	1.000000	22910	28918	1.000000	9627976	-0.008333
211270839	300085587.000000	15587751	10000.000000	18799	31770	1.000000	23051	28504	1.000000	9623108	-0.008829
211244099	300111938.000000	15592783	10000.000000	18638	31686	1.000000	23146	28631	1.000000	9618380	-0.008637
211257770	300112871.000000	15598097	10000.000000	18690	31403	1.000000	23034	28710	1.000000	9613680	-0.007487
211252563	300142272.000000	15601220	10000.000000	18549	32075	1.000000	22825	28502	1.000000	9608891	-0.007288
211271693	300058603.000000	15590115	10000.000000	18818	31553	1.000000	22911	28398	1.000000	9604163	-0.007085
211250372	300082618.000000	15596755	10000.000000	18564	31733	1.000000	22736	28726	1.000000	9599264	-0.006582
211265978	300092994.000000	15605068	10000.000000	18695	31769	1.000000	22943	28739	1.000000	9594434	-0.006321
211264805	300071959.000000	15595238	10000.000000	18761	31630	1.000000	23166	28666	1.000000	9589535	-0.003489
211263105	300069556.000000	15595764	10000.000000	18595	31890	1.000000	22852	28766	1.000000	9584684	-0.003423
211271038	300076109.000000	15592443	10000.000000	18737	32088	1.000000	22860	29014	1.000000	9579980	-0.003269
211268650	300087202.000000	15594503	10000.000000	18846	31749	1.000000	23002	28808	1.000000	9575217	-0.003319
211264612	300106991.000000	15597966	10000.000000	18704	31734	1.000000	22927	28448	1.000000	9570503	-0.004202
211254402	300062572.000000	15595223	10000.000000	18635	31773	1.000000	23328	28644	1.000000	9565614	-0.002263
211273864	300081847.000000	15599121	10000.000000	18704	31860	1.000000	22986	28559	1.000000	9560819	-0.002139
211262595	300093883.000000	15596358	10000.000000	18636	31700	1.000000	22941	28946	1.000000	9555979	-0.002355
211263575	300041462.000000	15591441	10000.000000	18550	31788	1.000000	23034	28658	1.000000	9551167	-0.002357
211258352	300095802.000000	15601455	10000.000000	18549	31745	1.000000	22961	28304	1.000000	9546499	-0.002016
211244263	300087857.000000	15594545	10000.000000	18723	31700	1.000000	22929	28324	1.000000	9541798	-0.002186
211239994	300121158.000000	15599166	10000.000000	18643	31946	1.000000	22972	28679	1.000000	9537075	-0.002375
211267824	300039567.000000	15597352	10000.000000	18562	31512	1.000000	22992	28642	1.000000	9532405	-0.002511
211261948	300059686.000000	15601870	10000.000000	18541	32164	1.000000	23022	28480	1.000000	9527739	-0.002314
211254457	300080109.000000	15591714	10000.000000	18527	32350	1.000000	22800	28797	1.000000	9522994	-0.002396
211256624	300093425.000000	15600352	10000.000000	18582	31862	1.000000	23045	28608	1.000000	9518176	-0.001832
npatches	nstrain	runtime	dt	init_x	init_y	init_y_blood	init_z	init_S	beta0	beta1	beta2	beta3	mean_beta	B	d	delta	delta_blood	b[0]	mut	m	CTL	c	g	epsilon	k	het	lambda	rho	omega	x_max	patch.dyna	DELTA	A	VA
10000	1	100.000000	0.000100	21900	9499	5000000	0.001000	10000000	13.398837	18.871927	9.964401	10.598357	14	8000000000.000000	0.010000	1.000000	1.000000	800000	0.000050	0.048000	0	0.500000	0.000000	25.000000	9.000000	0.500000	0.000000	0.000000	0.000000	31987	0	10.000000	7.000000	1.000000
sus	inf	inf_blood	z	x[0]	y[0][0]	z[0]	x[1]	y[1][0]	z[1]	S[0]	synchrony
219000000	94990000.000000	5000000	10.000000	21900	9499	0.001000	21900	9499	0.001000	10000000	0.000000
99728877	1333629869.000000	69391395	3940.834452	9854	133251	0.394083	7510	135682	0.394083	9994779	0.000000
146789162	698231083.000000	36338573	6324.976263	14579	70095	0.632498	11924	72070	0.632498	9989792	0.000000
181673565	446191114.000000	23215441	7771.013291	18354	44291	0.777101	15154	47112	0.777101	9984841	0.000000
201949798	340677803.000000	17718448	8648.068121	20162	34399	0.864807	17122	36228	0.864807	9979942	0.000000
213928590	287830123.000000	14969846	9180.022116	21727	28815	0.918002	18405	30643	0.918002	9974898	0.000000
221190831	258774714.000000	13458269	9502.664490	22209	25453	0.950266	19300	27865	0.950266	9970123	0.000000
225574016	242128615.000000	12585789	9698.354536	22828	23922	0.969835	19742	26066	0.969835	9965086	0.000000
228274863	232303123.000000	12080966	9817.045065	22967	23128	0.981705	20116	25277	0.981705	9960146	0.000000
229914401	226422295.000000	11772099	9889.033609	23262	22545	0.988903	20299	24515	0.988903	9955011	0.000000
230869723	222981439.000000	11589373	9932.696323	23178	22264	0.993270	20188	24531	0.993270	9950168	0.000000
231448323	220890834.000000	11483170	9959.178767	23607	21797	0.995918	20391	24093	0.995918	9945126	0.000000
231807276	219697049.000000	11415146	9975.240980	23518	21669	0.997524	20461	24353	0.997524	9940117	0.000000
232033603	218833876.000000	11371208	9984.983083	23525	21533	0.998498	20510	23800	0.998498	9935199	0.000000
232168300	218436575.000000	11353858	9990.891893	23603	21563	0.999089	20561	23864	0.999089	9930258	0.000000
232266446	218099449.000000	11331083	9994.475723	23289	21885	0.999448	20606	23744	0.999448	9925347	0.000000
232323366	217890904.000000	11326228	9996.649399	23432	21460	0.999665	20585	23796	0.999665	9920368	0.000000
232359488	217852079.000000	11320971	9997.967783	23419	21457	0.999797	20528	23777	0.999797	9915396	0.000000
232348261	217774967.000000	11322334	9998.767413	23578	21567	0.999877	20535	23876	0.999877	9910414	0.000000
232391134	217695912.000000	11312086	9999.252408	23560	21705	0.999925	20409	24033	0.999925	9905398	0.000000
232372489	217756249.000000	11314364	9999.546568	23411	21527	0.999955	20694	23320	0.999955	9900566	0.000000
232371227	217744698.000000	11322610	9999.724983	23275	21832	0.999972	20569	24067	0.999972	9895651	0.000000
232369593	217693527.000000	11317644	9999.833196	23400	21449	0.999983	20148	24160	0.999983	9890714	0.000000
232390129	217641089.000000	11309657	9999.898829	23449	21629	0.999990	20537	23780	0.999990	9885865	0.000000
232390051	217673353.000000	11316022	9999.938638	23602	21630	0.999994	20601	23725	0.999994	9880848	0.000000
232363500	217712664.000000	11308953	9999.962782	23469	21645	0.999996	20588	23804	0.999996	9875928	0.000000
232373108	217651864.000000	11316162	9999.977427	23404	21648	0.999998	20431	23433	0.999998	9871028	0.000000
232373446	217688615.000000	11314881	9999.986309	23542	21348	0.999999	20434	23515	0.999999	9865997	0.000000
232383878	217687980.000000	11316387	9999.991696	23649	21179	0.999999	20511	23749	0.999999	9861070	0.000000
232395272	217663411.000000	11315510	9999.994963	23694	21719	0.999999	20801	23152	0.999999	9856079	0.000000
232383322	217662166.000000	11310286	9999.996945	23405	21491	1.000000	20593	23321	1.000000	9851126	0.000000
232360010	217754351.000000	11318724	9999.998147	23603	21661	1.000000	20278	23567	1.000000	9846168	0.000000
232361872	217703664.000000	11312588	9999.998876	23524	21379	1.000000	20570	23876	1.000000	9841310	0.000000
232371445	217666824.000000	11316146	9999.999318	23483	21500	1.000000	20477	23676	1.000000	9836331	0.000000
232371645	217672886.000000	11311006	9999.999587	23562	21482	1.000000	20504	23990	1.000000	9831555	0.000000
232397161	217635794.000000	11310707	9999.999749	23664	21682	1.000000	20484	23652	1.000000	9826707	0.000000
232403468	217663786.000000	11309984	9999.999848	23515	21695	1.000000	20397	23674	1.000000	9821966	0.000000
232352857	217732611.000000	11316725	9999.999908	23523	21647	1.000000	20336	24018	1.000000	9817051	0.000000
232393791	217645953.000000	11317329	9999.999944	23516	21632	1.000000	20615	23815	1.000000	9812159	0.000000
232388034	217644351.000000	11310984	9999.999966	23462	21598	1.000000	20661	23743	1.000000	9807315	0.000000
232397837	217653113.000000	11318526	9999.999979	23604	21571	1.000000	20394	23743	1.000000	9802283	-1.#IND00
232380345	217702499.000000	11315489	9999.999988	23656	21512	1.000000	20454	24065	1.000000	9797316	0.014400
232382625	217700712.000000	11314179	9999.999992	23368	22011	1.000000	20528	23537	1.000000	9792489	0.004406
232382074	217676063.000000	11313268	9999.999995	23532	21562	1.000000	20770	23625	1.000000	9787545	-0.001396
232385110	217676311.000000	11311229	9999.999997	23655	21541	1.000000	20630	23340	1.000000	9782637	-0.009859
232398135	217653453.000000	11305468	9999.999998	23673	21439	1.000000	20426	23798	1.000000	9777815	-0.014512
232361959	217678667.000000	11317613	9999.999999	23741	21451	1.000000	20559	23416	1.000000	9772944	-0.005000
232380495	217687839.000000	11315106	9999.999999	23408	21564	1.000000	20345	23706	1.000000	9768100	-0.008131
232360101	217687465.000000	11319867	10000.000000	23345	21826	1.000000	20294	23870	1.000000	9763204	-0.008156
232389329	217670149.000000	11316896	10000.000000	23433	21487	1.000000	20216	23994	1.000000	9758338	-0.006403
232392812	217668352.000000	11316837	10000.000000	23388	21677	1.000000	20674	23904	1.000000	9753374	-0.006360
232374522	217682219.000000	11312617	10000.000000	23478	21563	1.000000	20334	24001	1.000000	9748411	-0.005627
232375968	217699247.000000	11316579	10000.000000	23424	21610	1.000000	20733	23546	1.000000	9743588	-0.005131
232360348	217689399.000000	11318883	10000.000000	23421	21681	1.000000	20629	23816	1.000000	9738527	-0.001474
232375436	217705728.000000	11314429	10000.000000	23325	21466	1.000000	20504	23677	1.000000	9733579	-0.002328
232378972	217680554.000000	11315746	10000.000000	23448	21590	1.000000	20331	23930	1.000000	9728740	-0.002393
232402119	217658022.000000	11311402	10000.000000	23756	21305	1.000000	20313	23853	1.000000	9723831	-0.002287
232376352	217690072.000000	11308223	10000.000000	23371	21589	1.000000	20335	23950	1.000000	9718979	-0.002900
232373407	217718606.000000	11310325	10000.000000	23443	21414	1.000000	20513	23826	1.000000	9714185	-0.003200
232373966	217692741.000000	11318209	10000.000000	23525	21524	1.000000	20476	23616	1.000000	9709458	-0.002021
232391023	217690789.000000	11311307	10000.000000	23384	21459	1.000000	20439	23616	1.000000	9704595	-0.002131
232386018	217684004.000000	11318144	10000.000000	23625	21646	1.000000	20292	23861	1.000000	9699738	-0.001950
232387591	217702174.000000	11316410	10000.000000	23494	21625	1.000000	20328	24010	1.000000	9694829	-0.002092
232370781	217694271.000000	11315164	10000.000000	23440	21573	1.000000	20397	23701	1.000000	9690015	-0.002199
232379402	217700753.000000	11317833	10000.000000	23631	21626	1.000000	20460	23780	1.000000	9685106	-0.001967
232389718	217658385.000000	11312069	10000.000000	23289	21645	1.000000	20479	23760	1.000000	9680283	-0.002111
232379840	217667445.000000	11314552	10000.000000	23511	21515	1.000000	20500	23790	1.000000	9675616	-0.001726
232393945	217666241.000000	11306484	10000.000000	23445	21479	1.000000	20574	23659	1.000000	9670660	-0.001461
232381127	217676217.000000	11310027	10000.000000	23564	21578	1.000000	20557	23799	1.000000	9665885	-0.001691
232379309	217674935.000000	11315762	10000.000000	23454	21761	1.000000	20536	23984	1.000000	9661072	-0.001210
232395390	217624034.000000	11316361	10000.000000	23360	21545	1.000000	20524	23407	1.000000	9656331	-0.000974
232402332	217672880.000000	11311841	10000.000000	23667	21819	1.000000	20554	23674	1.000000	9651374	-0.002717
232392498	217637542.000000	11313543	10000.000000	23208	21788	1.000000	20550	24070	1.000000	9646573	-0.004446
232390393	217692728.000000	11313839	10000.000000	23599	21541	1.000000	20292	23759	1.000000	9641705	-0.004221
232375568	217701019.000000	11318894	10000.000000	23532	21651	1.000000	20330	23733	1.000000	9636836	-0.003586
232393967	217694843.000000	11313392	10000.000000	23427	21455	1.000000	20526	23450	1.000000	9632098	-0.001989
232399517	217667348.000000	11315868	10000.000000	23513	21280	1.000000	20946	23401	1.000000	9627254	-0.001931
232383437	217686064.000000	11311221	10000.000000	23425	21707	1.000000	20377	24157	1.000000	9622406	-0.001445
232358509	217722184.000000	11318077	10000.000000	23414	21513	1.000000	20456	24167	1.000000	9617604	-0.001975
232383741	217655221.000000	11310499	10000.000000	23450	21365	1.000000	20516	23686	1.000000	9612772	-0.002248
232378296	217690225.000000	11316700	10000.000000	23400	21611	1.000000	20356	23689	1.000000	9607940	-0.002516
232385918	217644759.000000	11313908	10000.000000	23447	21514	1.000000	20394	23771	1.000000	9603172	-0.002377
232374136	217686832.000000	11316846	10000.000000	23467	21584	1.000000	20579	23730	1.000000	9598367	-0.000482
232389358	217671597.000000	11315283	10000.000000	23528	21528	1.000000	20364	23791	1.000000	9593600	-0.000364
232397467	217675220.000000	11317628	10000.000000	23329	21622	1.000000	20474	23540	1.000000	9588759	-0.000439
232366501	217695531.000000	11316047	10000.000000	23462	21678	1.000000	20334	23641	1.000000	9583974	-0.000231
232382764	217668924.000000	11314653	10000.000000	23568	21661	1.000000	20409	23786	1.000000	9579289	-0.000512
232383719	217694071.000000	11313184	10000.000000	23333	21553	1.000000	20329	23976	1.000000	9574505	-0.000628
232370915	217695375.000000	11309513	10000.000000	23401	21833	1.000000	20669	23595	1.000000	9569700	-0.000680
232390142	217655248.000000	11308562	10000.000000	23560	21643	1.000000	20582	23575	1.000000	9564813	-0.000878
232376054	217691174.000000	11319372	10000.000000	23522	21539	1.000000	20421	23845	1.000000	9559955	-0.001807
232384803	217688820.000000	11317244	10000.000000	23329	21612	1.000000	20389	23683	1.000000	9555109	-0.001418
232400963	217662039.000000	11315374	10000.000000	23480	21335	1.000000	20377	23743	1.000000	9550249	-0.001314
232370987	217724660.000000	11309562	10000.000000	23674	21359	1.000000	20537	23728	1.000000	9545473	-0.000849
232379960	217672344.000000	11305398	10000.000000	23572	21325	1.000000	20585	23792	1.000000	9540676	-0.000737
232388932	217675701.000000	11320495	10000.000000	23567	21658	1.000000	20443	23882	1.000000	9535951	-0.000861
232359349	217712227.000000	11309583	10000.000000	23361	21454	1.000000	20636	23550	1.000000	9531092	-0.000658
232374757	217717747.000000	11312540	10000.000000	23782	21682	1.000000	20571	23742	1.000000	9526361	-0.000724
232351833	217708674.000000	11308212	10000.000000	23496	21681	1.000000	20681	23511	1.000000	9521566	-0.000609
232400107	217653624.000000	11308762	10000.000000	23529	21521	1.000000	20379	23676	1.000000	9516655	-0.000626
npatches	nstrain	runtime	dt	init_x	init_y	init_y_blood	init_z	init_S	beta0	beta1	beta2	beta3	mean_beta	B	d	delta	delta_blood	b[0]	mut	m	CTL	c	g	epsilon	k	het	lambda	rho	omega	x_max	patch.dyna	DELTA	A	VA
10000	1	100.000000	0.000100	21900	9499	5000000	0.001000	10000000	9.594511	9.682673	9.062625	13.818318	14	8000000000.000000	0.010000	1.000000	1.000000	800000	0.000050	0.048000	0	0.500000	0.000000	25.000000	10.000000	0.500000	0.000000	0.000000	0.000000	31987	0	10.000000	7.000000	1.000000
sus	inf	inf_blood	z	x[0]	y[0][0]	z[0]	x[1]	y[1][0]	z[1]	S[0]	synchrony
219000000	94990000.000000	5000000	10.000000	21900	9499	0.001000	21900	9499	0.001000	10000000	0.000000
106363678	1210194367.000000	62979046	3940.834452	13003	118817	0.394083	13121	118320	0.394083	9994951	0.000000
160180406	587470355.000000	30573596	6324.976263	18868	56190	0.632498	18923	56445	0.632498	9989932	0.000000
198005389	358656026.000000	18661151	7771.013291	22625	33729	0.777101	22655	33523	0.777101	9984988	0.000000
219885552	263155929.000000	13688773	8648.068121	24808	24423	0.864807	24369	24489	0.864807	9979906	0.000000
232880788	215172544.000000	11188754	9180.022116	25978	19681	0.918002	25963	19631	0.918002	9974963	0.000000
240809481	188751292.000000	9812000	9502.664490	26528	17040	0.950266	26428	17255	0.950266	9970155	0.000000
245598012	173601550.000000	9024578	9698.354536	26746	15388	0.969835	27141	15718	0.969835	9965198	0.000000
248505209	164646093.000000	8562787	9817.045065	27300	14783	0.981705	27267	14820	0.981705	9960297	0.000000
250277355	159316167.000000	8275845	9889.033609	27260	14412	0.988903	27436	14299	0.988903	9955298	0.000000
251381415	156073644.000000	8113988	9932.696323	27217	14166	0.993270	27242	14092	0.993270	9950199	0.000000
252037225	154115950.000000	8010342	9959.178767	27413	13979	0.995918	27509	13697	0.995918	9945303	0.000000
252435753	153001164.000000	7950501	9975.240980	27369	13754	0.997524	27345	13693	0.997524	9940330	0.000000
252697969	152242574.000000	7912810	9984.983083	27297	13885	0.998498	27421	13535	0.998498	9935318	0.000000
252841449	151845268.000000	7895228	9990.891893	27550	13738	0.999089	27444	13597	0.999089	9930385	0.000000
252937713	151579329.000000	7881063	9994.475723	27425	13778	0.999448	27510	13724	0.999448	9925424	0.000000
252968016	151451077.000000	7870990	9996.649399	27433	13555	0.999665	27271	13654	0.999665	9920464	0.000000
252988219	151342135.000000	7866266	9997.967783	27377	13557	0.999797	27416	13645	0.999797	9915582	0.000000
253028085	151323131.000000	7858641	9998.767413	27430	13685	0.999877	27526	13555	0.999877	9910688	0.000000
253060540	151219477.000000	7860606	9999.252408	27519	13736	0.999925	27466	13795	0.999925	9905758	0.000000
253065106	151183971.000000	7856155	9999.546568	27603	13416	0.999955	27471	13732	0.999955	9900846	0.000000
253050023	151188063.000000	7860252	9999.724983	27628	13536	0.999972	27426	13675	0.999972	9895845	0.000000
253074382	151193181.000000	7852716	9999.833196	27484	13548	0.999983	27528	13562	0.999983	9891020	0.000000
253048522	151204373.000000	7857016	9999.898829	27579	13539	0.999990	27365	13572	0.999990	9886095	0.000000
253049826	151170018.000000	7857284	9999.938638	27541	13583	0.999994	27465	13642	0.999994	9881136	0.000000
253082968	151168948.000000	7846750	9999.962782	27416	13666	0.999996	27362	13662	0.999996	9876224	0.000000
253065423	151167291.000000	7861259	9999.977427	27458	13378	0.999998	27271	13696	0.999998	9871388	0.000000
253081695	151156532.000000	7857366	9999.986309	27511	13355	0.999999	27434	13464	0.999999	9866486	0.000000
253037267	151206254.000000	7860338	9999.991696	27196	13921	0.999999	27457	13543	0.999999	9861688	0.000000
253093047	151129605.000000	7855777	9999.994963	27515	13553	0.999999	27357	13582	0.999999	9856792	0.000000
253080220	151182943.000000	7858209	9999.996945	27429	13541	1.000000	27490	13604	1.000000	9851924	0.000000
253057244	151199532.000000	7857190	9999.998147	27424	13551	1.000000	27400	13755	1.000000	9846972	0.000000
253085158	151123231.000000	7852339	9999.998876	27474	13588	1.000000	27352	13527	1.000000	9842014	0.000000
253074244	151202663.000000	7860133	9999.999318	27384	13695	1.000000	27535	13625	1.000000	9837137	0.000000
253065785	151185489.000000	7860195	9999.999587	27277	13838	1.000000	27615	13697	1.000000	9832324	0.000000
253048940	151155305.000000	7857769	9999.999749	27342	13512	1.000000	27507	13483	1.000000	9827371	0.000000
253101450	151125903.000000	7852816	9999.999848	27450	13711	1.000000	27331	13610	1.000000	9822561	0.000000
253070281	151158298.000000	7855384	9999.999908	27459	13560	1.000000	27596	13781	1.000000	9817593	0.000000
253066559	151153730.000000	7855749	9999.999944	27415	13631	1.000000	27460	13520	1.000000	9812629	0.000000
253084866	151145646.000000	7851367	9999.999966	27534	13538	1.000000	27639	13485	1.000000	9807621	0.000000
253055680	151194134.000000	7854311	9999.999979	27639	13457	1.000000	27567	13685	1.000000	9802748	-1.#IND00
253106669	151154650.000000	7858571	9999.999988	27636	13682	1.000000	27643	13394	1.000000	9797828	-0.006400
253068365	151190367.000000	7860234	9999.999992	27548	13751	1.000000	27401	13410	1.000000	9792945	0.001086
253076937	151150780.000000	7863082	9999.999995	27502	13579	1.000000	27702	13544	1.000000	9788114	0.005436
253054089	151179444.000000	7858541	9999.999997	27407	13680	1.000000	27561	13517	1.000000	9783221	0.004140
253079513	151144899.000000	7854269	9999.999998	27563	13604	1.000000	27428	13697	1.000000	9778462	0.002755
253062712	151177349.000000	7858170	9999.999999	27469	13332	1.000000	27393	13517	1.000000	9773634	0.003454
253080390	151178703.000000	7857026	9999.999999	27534	13552	1.000000	27616	13615	1.000000	9768642	-0.000664
253067062	151171397.000000	7854261	10000.000000	27396	13625	1.000000	27416	13611	1.000000	9763733	-0.002188
253042943	151179466.000000	7853474	10000.000000	27394	13644	1.000000	27605	13700	1.000000	9758778	-0.000996
253085365	151135719.000000	7851154	10000.000000	27430	13748	1.000000	27391	13438	1.000000	9753926	-0.000133
253089368	151157635.000000	7856218	10000.000000	27510	13689	1.000000	27277	13620	1.000000	9749073	-0.000400
253077859	151150099.000000	7858774	10000.000000	27700	13552	1.000000	27419	13871	1.000000	9744039	-0.000428
253067049	151145823.000000	7854368	10000.000000	27557	13723	1.000000	27207	13806	1.000000	9739301	0.000745
253090445	151152688.000000	7855990	10000.000000	27657	13549	1.000000	27343	13465	1.000000	9734329	0.002298
253071917	151167642.000000	7856602	10000.000000	27356	13841	1.000000	27549	13808	1.000000	9729612	0.001979
253074524	151158557.000000	7858408	10000.000000	27548	13471	1.000000	27485	13671	1.000000	9724778	0.002053
253079016	151171296.000000	7853509	10000.000000	27408	13568	1.000000	27260	13785	1.000000	9719927	0.001925
253087665	151123717.000000	7855553	10000.000000	27533	13598	1.000000	27446	13864	1.000000	9715127	0.002371
253052036	151188951.000000	7851980	10000.000000	27527	13600	1.000000	27501	13774	1.000000	9710237	0.002855
253081736	151138657.000000	7854865	10000.000000	27520	13601	1.000000	27455	13544	1.000000	9705397	0.001557
253077282	151148646.000000	7853138	10000.000000	27674	13802	1.000000	27541	13574	1.000000	9700459	0.000962
253076552	151124929.000000	7854179	10000.000000	27610	14052	1.000000	27632	13619	1.000000	9695544	0.000870
253077510	151159251.000000	7858457	10000.000000	27340	13598	1.000000	27282	13547	1.000000	9690736	0.000582
253050587	151178660.000000	7854814	10000.000000	27246	13397	1.000000	27453	13451	1.000000	9685877	0.000687
253073597	151155836.000000	7855808	10000.000000	27516	13528	1.000000	27451	13730	1.000000	9680984	0.000683
253068560	151194078.000000	7855883	10000.000000	27147	13636	1.000000	27371	13597	1.000000	9676153	0.001237
253074020	151162296.000000	7855204	10000.000000	27713	13304	1.000000	27383	13709	1.000000	9671242	0.000760
253066139	151148733.000000	7853613	10000.000000	27519	13750	1.000000	27468	13542	1.000000	9666434	-0.000718
253052923	151197919.000000	7853503	10000.000000	27541	13690	1.000000	27565	13896	1.000000	9661536	-0.000021
253076775	151126845.000000	7862680	10000.000000	27488	13468	1.000000	27566	13761	1.000000	9656731	0.000179
253049938	151158974.000000	7864006	10000.000000	27484	13694	1.000000	27356	13650	1.000000	9651917	-0.000332
253077239	151162532.000000	7857602	10000.000000	27428	13553	1.000000	27521	13481	1.000000	9646877	-0.000172
253090387	151138346.000000	7853992	10000.000000	27405	13402	1.000000	27386	13831	1.000000	9642135	-0.000172
253089618	151127285.000000	7851035	10000.000000	27491	13574	1.000000	27596	13423	1.000000	9637455	0.001069
253058205	151174592.000000	7860014	10000.000000	27318	13672	1.000000	27545	13574	1.000000	9632574	0.001312
253056510	151162834.000000	7853780	10000.000000	27487	13544	1.000000	27317	13684	1.000000	9627836	0.001603
253090535	151148235.000000	7857241	10000.000000	27465	13657	1.000000	27482	13465	1.000000	9622974	0.001650
253080950	151164644.000000	7855141	10000.000000	27596	13482	1.000000	27235	13528	1.000000	9618078	0.000577
253085949	151129147.000000	7858563	10000.000000	27512	13673	1.000000	27624	13640	1.000000	9613209	0.002766
253059857	151191655.000000	7857683	10000.000000	27542	13424	1.000000	27585	13467	1.000000	9608537	0.002998
253059390	151185778.000000	7858474	10000.000000	27466	13428	1.000000	27456	13599	1.000000	9603880	0.002879
253074792	151184662.000000	7858603	10000.000000	27521	13590	1.000000	27561	13689	1.000000	9599092	0.002673
253066395	151163582.000000	7860158	10000.000000	27372	13526	1.000000	27379	13454	1.000000	9594328	0.002822
253070636	151194935.000000	7856231	10000.000000	27707	13566	1.000000	27393	13700	1.000000	9589545	0.003111
253065686	151145413.000000	7856434	10000.000000	27155	13509	1.000000	27363	13676	1.000000	9584832	0.003354
253091794	151120348.000000	7856132	10000.000000	27594	13635	1.000000	27509	13692	1.000000	9579977	0.003372
253058325	151177479.000000	7862365	10000.000000	27647	13617	1.000000	27544	13687	1.000000	9575237	0.004018
253077561	151151519.000000	7858385	10000.000000	27456	13588	1.000000	27511	13583	1.000000	9570422	0.003864
253072711	151171146.000000	7858622	10000.000000	27725	13712	1.000000	27361	13598	1.000000	9565567	0.003702
253079387	151161859.000000	7853724	10000.000000	27596	13632	1.000000	27490	13680	1.000000	9560698	0.003448
253081750	151149064.000000	7855170	10000.000000	27450	13446	1.000000	27458	13498	1.000000	9555889	0.003427
253052716	151182785.000000	7856018	10000.000000	27328	13663	1.000000	27316	13636	1.000000	9551076	0.003547
253084577	151133133.000000	7853183	10000.000000	27420	13398	1.000000	27432	13615	1.000000	9546223	0.003448
253103629	151095521.000000	7852799	10000.000000	27268	13651	1.000000	27356	13673	1.000000	9541515	0.003312
253063185	151186810.000000	7852355	10000.000000	27333	13617	1.000000	27526	13800	1.000000	9536790	0.002664
253076607	151125318.000000	7849815	10000.000000	27476	13745	1.000000	27381	13362	1.000000	9531865	0.003116
253067038	151156610.000000	7854864	10000.000000	27410	13641	1.000000	27550	13552	1.000000	9527151	0.002856
253084955	151155433.000000	7857769	10000.000000	27536	13712	1.000000	27311	13627	1.000000	9522367	0.002770
253092336	151141568.000000	7856487	10000.000000	27539	13557	1.000000	27484	13523	1.000000	9517724	0.003015
npatches	nstrain	runtime	dt	init_x	init_y	init_y_blood	init_z	init_S	beta0	beta1	beta2	beta3	mean_beta	B	d	delta	delta_blood	b[0]	mut	m	CTL	c	g	epsilon	k	het	lambda	rho	omega	x_max	patch.dyna	DELTA	A	VA
10000	1	100.000000	0.000100	21900	9499	5000000	0.001000	10000000	20.264300	9.333886	14.397440	11.987576	14	8000000000.000000	0.010000	1.000000	1.000000	800000	0.000050	0.048000	0	0.500000	0.000000	25.000000	11.000000	0.500000	0.000000	0.000000	0.000000	31987	0	10.000000	7.000000	1.000000
sus	inf	inf_blood	z	x[0]	y[0][0]	z[0]	x[1]	y[1][0]	z[1]	S[0]	synchrony
219000000	94990000.000000	5000000	10.000000	21900	9499	0.001000	21900	9499	0.001000	10000000	0.000000
113323186	1098481585.000000	57181997	3940.834452	8264	112285	0.394083	14140	107667	0.394083	9994979	0.000000
173712041	494330524.000000	25727112	6324.976263	13491	52606	0.632498	20490	47142	0.632498	9989995	0.000000
214323485	285559253.000000	14860435	7771.013291	17779	31261	0.777101	24257	26568	0.777101	9984928	0.000000
237722891	198695692.000000	10336919	8648.068121	20501	22161	0.864807	26291	18256	0.864807	9979867	0.000000
251734733	154876075.000000	8050140	9180.022116	22205	17689	0.918002	27530	13759	0.918002	9974851	0.000000
260198091	130780389.000000	6800224	9502.664490	23106	15010	0.950266	28237	11610	0.950266	9969888	0.000000
265465700	116726712.000000	6067241	9698.354536	23904	13548	0.969835	28400	10303	0.969835	9964854	0.000000
268684128	108371714.000000	5630925	9817.045065	24058	12628	0.981705	28736	9624	0.981705	9959908	0.000000
270654491	103399988.000000	5373791	9889.033609	24264	12025	0.988903	28970	9122	0.988903	9955003	0.000000
271890653	100332965.000000	5216424	9932.696323	24645	11921	0.993270	28825	8807	0.993270	9950163	0.000000
272611756	98505909.000000	5117042	9959.178767	24837	11655	0.995918	29295	8460	0.995918	9945184	0.000000
273104842	97331766.000000	5061456	9975.240980	24731	11351	0.997524	29193	8489	0.997524	9940183	0.000000
273352463	96690685.000000	5025874	9984.983083	24850	11420	0.998498	29169	8561	0.998498	9935126	0.000000
273544107	96254908.000000	5004780	9990.891893	24776	11394	0.999089	29140	8535	0.999089	9930124	0.000000
273625486	96040514.000000	4993033	9994.475723	24913	11250	0.999448	28951	8586	0.999448	9925179	0.000000
273665940	95900655.000000	4986740	9996.649399	25012	11186	0.999665	29391	8454	0.999665	9920180	0.000000
273720461	95770747.000000	4977691	9997.967783	24708	11210	0.999797	29110	8364	0.999797	9915264	0.000000
273762347	95697015.000000	4972600	9998.767413	24934	11343	0.999877	28950	8394	0.999877	9910262	0.000000
273770458	95673007.000000	4969823	9999.252408	24920	11197	0.999925	29147	8227	0.999925	9905362	0.000000
273780562	95673918.000000	4965992	9999.546568	24913	11462	0.999955	28990	8439	0.999955	9900417	0.000000
273754767	95692638.000000	4977792	9999.724983	25070	11308	0.999972	28959	8370	0.999972	9895561	0.000000
273783523	95612365.000000	4967762	9999.833196	24949	11106	0.999983	29176	8410	0.999983	9890613	0.000000
273786605	95627245.000000	4969532	9999.898829	24757	10961	0.999990	29105	8268	0.999990	9885497	0.000000
273776738	95676812.000000	4970084	9999.938638	24789	11208	0.999994	29258	8526	0.999994	9880237	0.000000
273766312	95655711.000000	4971585	9999.962782	24785	11114	0.999996	29288	8381	0.999996	9875255	0.000000
273798754	95599460.000000	4967490	9999.977427	25180	11024	0.999998	28945	8360	0.999998	9870406	0.000000
273800137	95616424.000000	4964523	9999.986309	24919	11198	0.999999	29076	8338	0.999999	9865485	0.000000
273771632	95643099.000000	4970623	9999.991696	24713	11217	0.999999	29129	8341	0.999999	9860550	0.000000
273798001	95633254.000000	4973500	9999.994963	24811	11310	0.999999	29117	8351	0.999999	9855662	0.000000
273819263	95625169.000000	4971168	9999.996945	24966	11207	1.000000	29259	8530	1.000000	9850655	0.000000
273799795	95636549.000000	4971182	9999.998147	24843	11484	1.000000	29229	8600	1.000000	9845785	0.000000
273805155	95647815.000000	4969732	9999.998876	24696	11321	1.000000	28912	8336	1.000000	9840874	0.000000
273774672	95629119.000000	4972110	9999.999318	24908	11286	1.000000	29085	8259	1.000000	9835937	0.000000
273782382	95639301.000000	4970446	9999.999587	24841	11384	1.000000	29076	8475	1.000000	9831004	0.000000
273789155	95643897.000000	4972177	9999.999749	24882	11315	1.000000	29091	8284	1.000000	9826205	0.000000
273802739	95634442.000000	4969414	9999.999848	25024	11141	1.000000	29266	8310	1.000000	9821444	0.000000
273777719	95648828.000000	4972021	9999.999908	24809	11449	1.000000	29113	8288	1.000000	9816477	0.000000
273787900	95623724.000000	4971509	9999.999944	24854	11184	1.000000	29027	8410	1.000000	9811611	0.000000
273769463	95650876.000000	4970003	9999.999966	24904	11145	1.000000	29123	8180	1.000000	9806846	0.000000
273811006	95612546.000000	4974198	9999.999979	25000	11255	1.000000	28895	8319	1.000000	9801845	-1.#IND00
273792724	95621863.000000	4966078	9999.999988	24911	11180	1.000000	29204	8322	1.000000	9796892	0.000000
273771699	95641269.000000	4974560	9999.999992	24903	11193	1.000000	29328	8398	1.000000	9791963	-0.002209
273794260	95656111.000000	4970232	9999.999995	24807	11208	1.000000	29038	8369	1.000000	9787090	-0.007087
273773143	95627717.000000	4971658	9999.999997	24890	11230	1.000000	29070	8400	1.000000	9782246	-0.005636
273767262	95681350.000000	4973017	9999.999998	24976	11220	1.000000	29005	8392	1.000000	9777210	-0.001657
273775295	95652099.000000	4971731	9999.999999	25007	11214	1.000000	29148	8566	1.000000	9772258	-0.001994
273793022	95654449.000000	4971382	9999.999999	24655	11340	1.000000	29074	8468	1.000000	9767261	0.000499
273783349	95610857.000000	4970450	10000.000000	25089	11006	1.000000	29137	8284	1.000000	9762225	0.000656
273796522	95579261.000000	4965505	10000.000000	24699	11154	1.000000	29353	8491	1.000000	9757324	0.000891
273800802	95631321.000000	4971624	10000.000000	24739	11492	1.000000	29083	8665	1.000000	9752650	-0.004551
273799020	95642306.000000	4969151	10000.000000	24962	11310	1.000000	29164	8400	1.000000	9747688	-0.007217
273794195	95628490.000000	4970866	10000.000000	25074	11132	1.000000	29131	8364	1.000000	9742861	-0.004824
273784978	95639863.000000	4968841	10000.000000	24895	11281	1.000000	29064	8404	1.000000	9737888	-0.003475
273796738	95625654.000000	4969986	10000.000000	24778	11295	1.000000	29049	8404	1.000000	9732990	-0.002893
273801029	95633901.000000	4972207	10000.000000	25096	11021	1.000000	28956	8465	1.000000	9728221	0.000402
273770546	95663550.000000	4968418	10000.000000	24844	11392	1.000000	29146	8391	1.000000	9723404	0.000469
273763455	95650866.000000	4973264	10000.000000	24829	11332	1.000000	29028	8195	1.000000	9718539	0.002109
273758644	95674557.000000	4974815	10000.000000	24882	11151	1.000000	28996	8392	1.000000	9713760	0.001462
273784207	95641566.000000	4967226	10000.000000	24795	11293	1.000000	29058	8272	1.000000	9708894	0.002082
273776619	95644750.000000	4971486	10000.000000	24730	11223	1.000000	29249	8319	1.000000	9704049	0.004387
273800342	95594559.000000	4969293	10000.000000	24970	11082	1.000000	29242	8386	1.000000	9699262	0.004060
273768750	95655598.000000	4969170	10000.000000	24825	11484	1.000000	28932	8295	1.000000	9694348	0.004385
273801911	95615716.000000	4970948	10000.000000	24851	11379	1.000000	29069	8444	1.000000	9689567	0.004080
273807067	95629495.000000	4966373	10000.000000	25157	11315	1.000000	29144	8242	1.000000	9684695	0.003896
273800427	95622528.000000	4970662	10000.000000	25089	11163	1.000000	29167	8433	1.000000	9679871	0.003662
273813649	95635978.000000	4967729	10000.000000	24850	11415	1.000000	29020	8512	1.000000	9674998	0.003737
273767324	95626296.000000	4969651	10000.000000	24919	11219	1.000000	29108	8417	1.000000	9670130	0.003927
273765004	95656883.000000	4973254	10000.000000	24869	11191	1.000000	29081	8427	1.000000	9665356	0.005709
273797719	95654149.000000	4970872	10000.000000	24786	11615	1.000000	28969	8285	1.000000	9660593	0.005121
273780298	95669350.000000	4975512	10000.000000	24874	11376	1.000000	28947	8429	1.000000	9655735	0.004411
273798143	95645185.000000	4970481	10000.000000	24960	11123	1.000000	29243	8528	1.000000	9641333	0.003682
273798814	95619035.000000	4968226	10000.000000	25162	11322	1.000000	28934	8324	1.000000	9636555	0.003679
273774902	95681344.000000	4974850	10000.000000	24843	11185	1.000000	28957	8392	1.000000	9631712	0.003889
273802688	95638271.000000	4970043	10000.000000	25058	11144	1.000000	28938	8411	1.000000	9626791	0.003718
273800865	95601022.000000	4964119	10000.000000	24840	11338	1.000000	29428	8334	1.000000	9622030	0.003214
273805055	95595355.000000	4971195	10000.000000	24850	11291	1.000000	29328	8303	1.000000	9617243	0.003726
273791869	95640830.000000	4972808	10000.000000	24605	11309	1.000000	29192	8258	1.000000	9612495	0.003083
273774856	95647397.000000	4970127	10000.000000	24722	11119	1.000000	29313	8351	1.000000	9607793	0.003144
273765532	95656893.000000	4967694	10000.000000	25024	11178	1.000000	29187	8260	1.000000	9602928	0.002887
273801469	95581755.000000	4970542	10000.000000	24836	11317	1.000000	28733	8316	1.000000	9598102	0.002870
273800051	95599224.000000	4967686	10000.000000	25016	11284	1.000000	29160	8452	1.000000	9593334	0.002621
273799591	95603030.000000	4971239	10000.000000	24988	10985	1.000000	29060	8255	1.000000	9588451	0.002703
273772300	95659826.000000	4968612	10000.000000	24788	11328	1.000000	28950	8386	1.000000	9583737	0.002844
273788962	95631411.000000	4973018	10000.000000	24829	11523	1.000000	28844	8468	1.000000	9578989	0.002861
273787084	95656332.000000	4974108	10000.000000	24987	11166	1.000000	29347	8267	1.000000	9574224	0.002819
273790535	95648920.000000	4970584	10000.000000	24869	11387	1.000000	29083	8377	1.000000	9569505	0.002920
273768283	95653774.000000	4965612	10000.000000	25071	11106	1.000000	28928	8362	1.000000	9564650	0.001942
273770824	95656462.000000	4972631	10000.000000	24910	11349	1.000000	29192	8228	1.000000	9559843	0.002213
273791362	95646291.000000	4973393	10000.000000	24647	11345	1.000000	29179	8343	1.000000	9555104	0.002156
273780395	95636006.000000	4970615	10000.000000	24629	11056	1.000000	29156	8442	1.000000	9550442	0.002009
273804942	95614407.000000	4966923	10000.000000	24966	11210	1.000000	29314	8294	1.000000	9545679	0.001985
273771956	95644687.000000	4971326	10000.000000	24785	11232	1.000000	28940	8415	1.000000	9541015	0.002300
273772470	95632384.000000	4973663	10000.000000	24729	10946	1.000000	28916	8331	1.000000	9536338	0.002152
273790305	95631718.000000	4967521	10000.000000	24900	11287	1.000000	29070	8424	1.000000	9531504	0.002162
273786857	95629151.000000	4973654	10000.000000	24905	10950	1.000000	29159	8195	1.000000	9526743	0.002229
273785620	95636486.000000	4970808	10000.000000	24984	11185	1.000000	28938	8541	1.000000	9521949	0.002263
273795147	95639302.000000	4968628	10000.000000	24974	11149	1.000000	28938	8522	1.000000	9517150	0.002315
npatches	nstrain	runtime	dt	init_x	init_y	init_y_blood	init_z	init_S	beta0	beta1	beta2	beta3	mean_beta	B	d	delta	delta_blood	b[0]	mut	m	CTL	c	g	epsilon	k	het	lambda	rho	omega	x_max	patch.dyna	DELTA	A	VA
10000	1	100.000000	0.000100	21900	9499	5000000	0.001000	10000000	16.667824	15.916197	12.798346	8.338612	14	8000000000.000000	0.010000	1.000000	1.000000	800000	0.000050	0.048000	0	0.500000	0.000000	25.000000	12.000000	0.500000	0.000000	0.000000	0.000000	31987	0	10.000000	7.000000	1.000000
sus	inf	inf_blood	z	x[0]	y[0][0]	z[0]	x[1]	y[1][0]	z[1]	S[0]	synchrony
219000000	94990000.000000	5000000	10.000000	21900	9499	0.001000	21900	9499	0.001000	10000000	0.000000
119286797	1003779908.000000	52255470	3940.834452	10237	101782	0.394083	10690	101203	0.394083	9994962	0.000000
185512046	420277773.000000	21881631	6324.976263	16636	43453	0.632498	17076	43182	0.632498	9989935	0.000000
228382148	229038732.000000	11909144	7771.013291	21310	23933	0.777101	21636	23859	0.777101	9984967	0.000000
252933148	149809643.000000	7792286	8648.068121	24154	15924	0.864807	24356	15749	0.864807	9980025	0.000000
267627364	109858864.000000	5712254	9180.022116	25586	11896	0.918002	26062	11667	0.918002	9975098	0.000000
276612716	87761898.000000	4564609	9502.664490	26509	9498	0.950266	27082	9146	0.950266	9970203	0.000000
282184353	74754441.000000	3885836	9698.354536	27505	7786	0.969835	27538	7909	0.969835	9965164	0.000000
285706652	66903664.000000	3477851	9817.045065	27676	7130	0.981705	28015	6905	0.981705	9960225	0.000000
287861517	62087341.000000	3228814	9889.033609	28222	6519	0.988903	28342	6621	0.988903	9955233	0.000000
289297535	59079187.000000	3069905	9932.696323	28479	6196	0.993270	28288	6365	0.993270	9950242	0.000000
290124547	57228629.000000	2973612	9959.178767	28280	6438	0.995918	28345	5980	0.995918	9945163	0.000000
290697766	56071284.000000	2912191	9975.240980	28520	6037	0.997524	28590	5970	0.997524	9940124	0.000000
291022787	55392232.000000	2880682	9984.983083	28485	5841	0.998498	28610	5818	0.998498	9935205	0.000000
291217933	54981927.000000	2857803	9990.891893	28305	5932	0.999089	28828	5907	0.999089	9930158	0.000000
291342149	54688665.000000	2845171	9994.475723	28399	5815	0.999448	28719	5756	0.999448	9925239	0.000000
291437456	54486576.000000	2833585	9996.649399	28470	5742	0.999665	28788	5771	0.999665	9920213	0.000000
291475476	54412343.000000	2828743	9997.967783	28579	5916	0.999797	28683	5654	0.999797	9915296	0.000000
291495653	54365201.000000	2826436	9998.767413	28466	5803	0.999877	28706	5797	0.999877	9910375	0.000000
291508582	54320338.000000	2823822	9999.252408	28373	5846	0.999925	28688	5707	0.999925	9905466	0.000000
291555461	54284716.000000	2822669	9999.546568	28583	5747	0.999955	28687	5688	0.999955	9900431	0.000000
291528363	54254848.000000	2820252	9999.724983	28669	5850	0.999972	28846	5558	0.999972	9895476	0.000000
291561787	54271245.000000	2824470	9999.833196	28538	5943	0.999983	28974	5653	0.999983	9890622	0.000000
291554966	54264279.000000	2822405	9999.898829	28434	5996	0.999990	28824	5680	0.999990	9885847	0.000000
291540400	54269599.000000	2821139	9999.938638	28408	5753	0.999994	28803	5766	0.999994	9880844	0.000000
291512400	54304010.000000	2821114	9999.962782	28488	5933	0.999996	28673	5558	0.999996	9875876	0.000000
291550004	54287240.000000	2820144	9999.977427	28476	5775	0.999998	28620	5715	0.999998	9870762	0.000000
291526126	54313626.000000	2822186	9999.986309	28693	5663	0.999999	28763	5670	0.999999	9866020	0.000000
291531900	54269100.000000	2823305	9999.991696	28557	5705	0.999999	28786	5689	0.999999	9861019	0.000000
291546028	54293682.000000	2820152	9999.994963	28422	5952	0.999999	28623	5678	0.999999	9856082	0.000000
291543945	54273712.000000	2821264	9999.996945	28465	5752	1.000000	28719	5719	1.000000	9851258	0.000000
291547385	54269544.000000	2821798	9999.998147	28709	5673	1.000000	28817	5680	1.000000	9846274	0.000000
291552442	54280940.000000	2818849	9999.998876	28546	5848	1.000000	28664	5638	1.000000	9841361	0.000000
291526455	54308999.000000	2823479	9999.999318	28242	5900	1.000000	28649	5771	1.000000	9836345	0.000000
291552045	54265979.000000	2819153	9999.999587	28465	5826	1.000000	28662	5776	1.000000	9831454	0.000000
291529078	54320140.000000	2823747	9999.999749	28540	6177	1.000000	28726	5751	1.000000	9826485	0.000000
291535562	54265029.000000	2823735	9999.999848	28360	5891	1.000000	28665	5528	1.000000	9821567	0.000000
291546982	54254083.000000	2817963	9999.999908	28372	6047	1.000000	28754	5843	1.000000	9816688	0.000000
291529896	54244129.000000	2820491	9999.999944	28378	5984	1.000000	28713	5652	1.000000	9811634	0.000000
291541962	54259754.000000	2820607	9999.999966	28402	5842	1.000000	29080	5641	1.000000	9806724	0.000000
291547125	54264426.000000	2822095	9999.999979	28465	6047	1.000000	28708	5643	1.000000	9801673	-1.#IND00
291566118	54254323.000000	2820757	9999.999988	28643	5762	1.000000	28675	5671	1.000000	9796880	-1.#IND00
291538922	54293354.000000	2822828	9999.999992	28529	5795	1.000000	28577	5785	1.000000	9792000	0.001036
291553819	54296885.000000	2823008	9999.999995	28640	5773	1.000000	28773	5882	1.000000	9787119	0.003224
291556356	54285457.000000	2820761	9999.999997	28535	5919	1.000000	28811	5836	1.000000	9782291	0.000368
291553239	54280722.000000	2822180	9999.999998	28410	5935	1.000000	28578	5680	1.000000	9777405	-0.003752
291525704	54315410.000000	2820380	9999.999999	28743	5830	1.000000	28721	5721	1.000000	9772545	-0.003758
291518786	54281926.000000	2820106	9999.999999	28554	5854	1.000000	28888	5662	1.000000	9767645	-0.002838
291548346	54283910.000000	2824072	10000.000000	28413	5773	1.000000	28752	5697	1.000000	9762720	-0.001987
291575046	54249772.000000	2819556	10000.000000	28619	6017	1.000000	28766	5659	1.000000	9757938	0.001411
291539592	54273425.000000	2820233	10000.000000	28532	5951	1.000000	28558	5688	1.000000	9753046	0.002170
291534989	54270495.000000	2820762	10000.000000	28509	5914	1.000000	28584	5784	1.000000	9748114	0.002376
291529073	54295453.000000	2821637	10000.000000	28563	6021	1.000000	28750	5786	1.000000	9743141	0.001749
291518053	54313889.000000	2824209	10000.000000	28666	5901	1.000000	28534	5776	1.000000	9738200	0.000994
291541032	54293878.000000	2821624	10000.000000	28611	5839	1.000000	28891	5720	1.000000	9733419	0.001120
291517356	54303994.000000	2822143	10000.000000	28797	6018	1.000000	28823	5643	1.000000	9728547	0.000052
291516391	54320043.000000	2822607	10000.000000	28587	5889	1.000000	28658	5596	1.000000	9723686	-0.000275
291520098	54302000.000000	2822109	10000.000000	28332	5934	1.000000	28798	5602	1.000000	9718827	-0.000533
291531370	54299180.000000	2820376	10000.000000	28456	5709	1.000000	28860	5657	1.000000	9713939	-0.001766
291553720	54290966.000000	2817288	10000.000000	28650	5866	1.000000	28775	5761	1.000000	9709171	-0.001681
291515992	54338771.000000	2822778	10000.000000	28335	6000	1.000000	28684	6001	1.000000	9704336	-0.002575
291534962	54282121.000000	2819661	10000.000000	28394	5834	1.000000	28652	5747	1.000000	9699526	-0.002638
291548467	54291582.000000	2823515	10000.000000	28455	5953	1.000000	28548	5793	1.000000	9694734	-0.003483
291567390	54237708.000000	2819933	10000.000000	28416	5912	1.000000	28756	5560	1.000000	9689909	-0.004096
291547994	54275264.000000	2823079	10000.000000	28570	5737	1.000000	28619	5700	1.000000	9685033	-0.004629
291558400	54278785.000000	2820209	10000.000000	28359	5806	1.000000	28569	5755	1.000000	9680268	-0.004860
291569659	54252585.000000	2818449	10000.000000	28648	5856	1.000000	28644	5823	1.000000	9675393	-0.004761
291566568	54248727.000000	2822688	10000.000000	28472	5793	1.000000	28620	5669	1.000000	9670646	-0.004516
291549157	54274160.000000	2820031	10000.000000	28603	5797	1.000000	28834	5826	1.000000	9665790	-0.005323
291531507	54299686.000000	2822920	10000.000000	28578	5859	1.000000	28849	5562	1.000000	9661017	-0.004605
291555370	54298914.000000	2818569	10000.000000	28422	5901	1.000000	28640	5684	1.000000	9656268	-0.004352
291553077	54279818.000000	2820516	10000.000000	28702	5710	1.000000	28483	5752	1.000000	9651415	-0.004187
291533342	54303011.000000	2820093	10000.000000	28260	5988	1.000000	28775	5620	1.000000	9646532	-0.004485
291528882	54322203.000000	2827766	10000.000000	28559	5762	1.000000	28759	5654	1.000000	9641727	-0.004243
291522721	54292292.000000	2822431	10000.000000	28750	5659	1.000000	28775	5576	1.000000	9636889	-0.003784
291545980	54299523.000000	2822195	10000.000000	28422	5738	1.000000	28640	5863	1.000000	9632139	-0.003432
291521188	54318454.000000	2823889	10000.000000	28622	5920	1.000000	28595	5797	1.000000	9627497	-0.003421
291544312	54306083.000000	2823849	10000.000000	28430	5661	1.000000	28496	5823	1.000000	9622783	-0.003724
291523528	54343348.000000	2822901	10000.000000	28500	5793	1.000000	28616	5717	1.000000	9617972	-0.004366
291563076	54282573.000000	2822487	10000.000000	28562	5929	1.000000	28630	5636	1.000000	9613243	-0.004127
291575011	54231110.000000	2821096	10000.000000	28490	5935	1.000000	28833	5561	1.000000	9608559	-0.004032
291573223	54305341.000000	2821975	10000.000000	28565	5894	1.000000	28767	5730	1.000000	9603690	-0.003646
291547304	54287401.000000	2819954	10000.000000	28419	5794	1.000000	28852	5715	1.000000	9598874	-0.003374
291527316	54283770.000000	2823000	10000.000000	28405	5851	1.000000	28572	5728	1.000000	9594008	-0.002764
291521693	54317822.000000	2826307	10000.000000	28512	5742	1.000000	28620	5681	1.000000	9589387	-0.002577
291538998	54280709.000000	2820224	10000.000000	28356	5762	1.000000	28761	5753	1.000000	9584631	-0.002648
291572528	54275285.000000	2821976	10000.000000	28402	5802	1.000000	28774	5735	1.000000	9579955	-0.002249
291530400	54287243.000000	2822751	10000.000000	28351	5897	1.000000	28694	5735	1.000000	9575248	-0.001763
291555502	54287307.000000	2820911	10000.000000	28525	5958	1.000000	28698	5655	1.000000	9570358	-0.001681
291537306	54278087.000000	2821299	10000.000000	28684	5886	1.000000	28810	5707	1.000000	9565556	-0.001575
291521189	54319525.000000	2822637	10000.000000	28446	6099	1.000000	28608	5669	1.000000	9560767	0.000168
291533223	54291233.000000	2821729	10000.000000	28489	5814	1.000000	28694	5726	1.000000	9555981	0.000067
291552576	54273195.000000	2820854	10000.000000	28628	5804	1.000000	28985	5706	1.000000	9551186	0.000649
291548387	54272212.000000	2821635	10000.000000	28548	5832	1.000000	28759	5844	1.000000	9546507	0.000258
291549219	54290774.000000	2822359	10000.000000	28330	5967	1.000000	28617	5675	1.000000	9541710	0.000245
291528384	54302606.000000	2824646	10000.000000	28572	5816	1.000000	28616	5693	1.000000	9536933	-0.000154
291538806	54304617.000000	2822621	10000.000000	28485	5803	1.000000	28770	5640	1.000000	9532169	-0.000115
291541338	54301775.000000	2821859	10000.000000	28740	5859	1.000000	28704	5607	1.000000	9527362	-0.000089
291531661	54300657.000000	2822006	10000.000000	28350	5979	1.000000	28939	5797	1.000000	9522731	-0.000104
291547253	54259607.000000	2823847	10000.000000	28576	5876	1.000000	28931	5692	1.000000	9517974	0.000021
npatches	nstrain	runtime	dt	init_x	init_y	init_y_blood	init_z	init_S	beta0	beta1	beta2	beta3	mean_beta	B	d	delta	delta_blood	b[0]	mut	m	CTL	c	g	epsilon	k	het	lambda	rho	omega	x_max	patch.dyna	DELTA	A	VA
10000	1	100.000000	0.000100	21900	9499	5000000	0.001000	10000000	9.213821	15.160393	20.672943	20.622813	14	8000000000.000000	0.010000	1.000000	1.000000	800000	0.000050	0.048000	0	0.500000	0.000000	25.000000	13.000000	0.500000	0.000000	0.000000	0.000000	31987	0	10.000000	7.000000	1.000000
sus	inf	inf_blood	z	x[0]	y[0][0]	z[0]	x[1]	y[1][0]	z[1]	S[0]	synchrony
219000000	94990000.000000	5000000	10.000000	21900	9499	0.001000	21900	9499	0.001000	10000000	0.000000
126622801	912147812.000000	47497151	3940.834452	15671	89164	0.394083	11539	91990	0.394083	9995012	0.000000
198718799	352891713.000000	18368535	6324.976263	22953	32979	0.632498	18838	35946	0.632498	9989951	0.000000
243581908	177849633.000000	9250024	7771.013291	26918	15823	0.777101	23641	18288	0.777101	9985159	0.000000
269019168	106076886.000000	5517114	8648.068121	28902	9433	0.864807	26599	10946	0.864807	9980202	0.000000
284040394	70217702.000000	3651466	9180.022116	29800	6162	0.918002	28253	7180	0.918002	9975322	0.000000
293232669	50344863.000000	2617484	9502.664490	30307	4348	0.950266	29167	5056	0.950266	9970312	0.000000
298961941	38646519.000000	2010060	9698.354536	30710	3378	0.969835	29768	3830	0.969835	9965241	0.000000
302654834	31364493.000000	1632831	9817.045065	30952	2602	0.981705	30203	3189	0.981705	9960254	0.000000
305117749	26663269.000000	1386574	9889.033609	31309	2256	0.988903	30432	2766	0.988903	9955421	0.000000
306789071	23536438.000000	1223380	9932.696323	31268	1992	0.993270	30472	2298	0.993270	9950428	0.000000
307891816	21478353.000000	1116425	9959.178767	31314	1831	0.995918	30652	2219	0.995918	9945454	0.000000
308641792	20080655.000000	1044504	9975.240980	31344	1731	0.997524	30871	2037	0.997524	9940496	0.000000
309151468	19121328.000000	995748	9984.983083	31312	1630	0.998498	30690	1937	0.998498	9935488	0.000000
309526836	18455454.000000	958574	9990.891893	31785	1532	0.999089	31021	1935	0.999089	9930540	0.000000
309735357	18035023.000000	937015	9994.475723	31714	1470	0.999448	30922	1842	0.999448	9925428	0.000000
309934940	17722711.000000	918868	9996.649399	31196	1465	0.999665	30892	1868	0.999665	9920382	0.000000
310020578	17533488.000000	909974	9997.967783	31547	1467	0.999797	30952	1860	0.999797	9915388	0.000000
310101705	17397991.000000	904438	9998.767413	31642	1433	0.999877	30902	1842	0.999877	9910523	0.000000
310136443	17295530.000000	897721	9999.252408	31470	1414	0.999925	31016	1811	0.999925	9905650	0.000000
310169321	17255291.000000	896780	9999.546568	31327	1386	0.999955	30933	1713	0.999955	9900612	0.000000
310221122	17205932.000000	895075	9999.724983	31434	1405	0.999972	30913	1724	0.999972	9895762	0.000000
310196555	17187752.000000	891721	9999.833196	31419	1477	0.999983	30836	1807	0.999983	9890928	0.000000
310223963	17178096.000000	892951	9999.898829	31179	1428	0.999990	31068	1830	0.999990	9885961	0.000000
310218105	17183762.000000	893689	9999.938638	31210	1354	0.999994	30967	1791	0.999994	9881026	0.000000
310227227	17179314.000000	893547	9999.962782	31578	1431	0.999996	31109	1700	0.999996	9876075	0.000000
310242245	17158566.000000	891421	9999.977427	31566	1407	0.999998	30902	1755	0.999998	9871067	0.000000
310209347	17157331.000000	891086	9999.986309	31541	1384	0.999999	30928	1766	0.999999	9866096	0.000000
310206979	17159462.000000	893224	9999.991696	31353	1363	0.999999	30832	1793	0.999999	9861193	0.000000
310222806	17187442.000000	893366	9999.994963	31492	1464	0.999999	30932	1793	0.999999	9856317	0.000000
310216779	17176748.000000	893448	9999.996945	31429	1443	1.000000	31091	1820	1.000000	9851383	0.000000
310248685	17151119.000000	891064	9999.998147	31616	1444	1.000000	31180	1839	1.000000	9846499	0.000000
310234361	17137084.000000	890409	9999.998876	31429	1387	1.000000	30960	1850	1.000000	9841599	0.000000
310242664	17134709.000000	891509	9999.999318	31450	1443	1.000000	30876	1770	1.000000	9836461	0.000000
310251298	17149675.000000	891873	9999.999587	31359	1411	1.000000	30711	1789	1.000000	9831564	0.000000
310201077	17192986.000000	894157	9999.999749	31616	1433	1.000000	31100	1746	1.000000	9826805	0.000000
310262360	17132680.000000	888726	9999.999848	31578	1486	1.000000	31051	1816	1.000000	9821887	0.000000
310217854	17146332.000000	890363	9999.999908	31506	1483	1.000000	30917	1803	1.000000	9816813	0.000000
310222358	17139915.000000	890152	9999.999944	31598	1444	1.000000	31052	1784	1.000000	9811833	0.000000
310240320	17133644.000000	888329	9999.999966	31378	1457	1.000000	31054	1903	1.000000	9806873	0.000000
310248664	17140200.000000	890790	9999.999979	31480	1385	1.000000	30777	1821	1.000000	9801935	-1.#IND00
310256748	17096845.000000	888097	9999.999988	31566	1488	1.000000	30855	1825	1.000000	9796972	-1.#IND00
310262672	17091875.000000	888387	9999.999992	31566	1407	1.000000	30888	1748	1.000000	9792128	-0.002579
310254714	17112009.000000	888930	9999.999995	31248	1414	1.000000	30909	1777	1.000000	9787139	-0.006941
310243758	17134021.000000	890677	9999.999997	31427	1418	1.000000	30786	1824	1.000000	9782111	-0.010434
310238899	17142947.000000	889896	9999.999998	31533	1468	1.000000	31031	1747	1.000000	9777294	-0.008520
310239185	17163601.000000	892367	9999.999999	31555	1465	1.000000	31116	1715	1.000000	9772437	-0.007436
310218351	17169306.000000	891953	9999.999999	31467	1383	1.000000	30933	1734	1.000000	9767470	-0.008260
310192688	17170656.000000	892423	10000.000000	31402	1396	1.000000	31031	1644	1.000000	9762681	-0.007816
310241883	17149992.000000	891062	10000.000000	31293	1395	1.000000	31163	1714	1.000000	9757906	-0.008411
310218130	17141551.000000	888828	10000.000000	31644	1416	1.000000	30676	1694	1.000000	9752971	-0.006987
310232417	17143814.000000	890365	10000.000000	31561	1403	1.000000	30890	1725	1.000000	9747998	-0.004875
310227926	17144438.000000	890992	10000.000000	31490	1413	1.000000	31339	1741	1.000000	9743133	-0.004566
310223107	17137307.000000	892601	10000.000000	31369	1451	1.000000	30865	1734	1.000000	9738382	-0.004415
310229309	17141291.000000	890047	10000.000000	31568	1528	1.000000	30883	1708	1.000000	9733567	-0.001805
310247041	17144776.000000	890618	10000.000000	31782	1367	1.000000	31071	1769	1.000000	9728706	0.002498
310230953	17141221.000000	890922	10000.000000	31238	1456	1.000000	31145	1741	1.000000	9723856	0.003297
310200941	17137261.000000	891508	10000.000000	31603	1410	1.000000	30883	1719	1.000000	9718902	0.004955
310256671	17122588.000000	889618	10000.000000	31600	1359	1.000000	30903	1790	1.000000	9714073	0.003892
310267282	17093627.000000	888630	10000.000000	31586	1434	1.000000	31202	1757	1.000000	9709168	0.003270
310275402	17114343.000000	889429	10000.000000	31443	1457	1.000000	31057	1727	1.000000	9704350	0.003131
310243818	17129195.000000	891433	10000.000000	31474	1451	1.000000	30855	1817	1.000000	9699541	0.005735
310272651	17097524.000000	889932	10000.000000	31313	1379	1.000000	31004	1699	1.000000	9694733	0.005393
310244964	17132905.000000	891041	10000.000000	31535	1507	1.000000	30757	1708	1.000000	9689949	0.005384
310214539	17138826.000000	891209	10000.000000	31476	1428	1.000000	31138	1820	1.000000	9685087	0.004480
310230692	17159037.000000	890367	10000.000000	31607	1392	1.000000	30907	1733	1.000000	9680248	0.004456
310251744	17140059.000000	888714	10000.000000	31510	1406	1.000000	30867	1701	1.000000	9675264	0.008357
310270066	17123622.000000	889679	10000.000000	31582	1439	1.000000	30850	1820	1.000000	9670550	0.007805
310232001	17150357.000000	891297	10000.000000	31348	1442	1.000000	31064	1780	1.000000	9665809	0.007269
310245827	17153613.000000	892584	10000.000000	31500	1425	1.000000	30908	1825	1.000000	9660941	0.007251
310256180	17117562.000000	889965	10000.000000	31224	1395	1.000000	30765	1827	1.000000	9656061	0.007865
310233612	17159989.000000	890938	10000.000000	31363	1457	1.000000	30890	1855	1.000000	9651270	0.007631
310220696	17152552.000000	892311	10000.000000	31486	1405	1.000000	31040	1682	1.000000	9646363	0.007790
310218168	17152944.000000	891268	10000.000000	31764	1426	1.000000	31075	1642	1.000000	9641553	0.007474
310257665	17135589.000000	890487	10000.000000	31211	1416	1.000000	30889	1763	1.000000	9636744	0.007438
310276443	17090662.000000	887974	10000.000000	31586	1448	1.000000	31011	1769	1.000000	9631909	0.008588
310266514	17082117.000000	888229	10000.000000	31440	1534	1.000000	30868	1750	1.000000	9627043	0.008393
310279890	17060099.000000	886379	10000.000000	31529	1470	1.000000	30749	1722	1.000000	9622283	0.007744
310265744	17091974.000000	889837	10000.000000	31465	1387	1.000000	31007	1756	1.000000	9617463	0.006953
310242164	17115516.000000	890080	10000.000000	31368	1432	1.000000	31105	1745	1.000000	9612600	0.005879
310278824	17115245.000000	889457	10000.000000	31559	1396	1.000000	30880	1714	1.000000	9607753	0.005369
310248193	17140182.000000	889607	10000.000000	31546	1442	1.000000	30983	1692	1.000000	9602812	0.005273
310228260	17130736.000000	889338	10000.000000	31447	1407	1.000000	30987	1776	1.000000	9597992	0.005187
310255065	17134452.000000	891124	10000.000000	31532	1449	1.000000	30984	1775	1.000000	9593251	0.005169
310261728	17105904.000000	888799	10000.000000	31439	1406	1.000000	30758	1742	1.000000	9588430	0.004872
310286322	17098079.000000	889197	10000.000000	31714	1418	1.000000	30622	1714	1.000000	9583608	0.004614
310252935	17112265.000000	890026	10000.000000	31493	1338	1.000000	30940	1797	1.000000	9578809	0.004548
310257515	17121521.000000	890026	10000.000000	31469	1372	1.000000	31142	1754	1.000000	9574062	0.004436
310231967	17144669.000000	890586	10000.000000	31211	1472	1.000000	30880	1724	1.000000	9569350	0.005028
310246643	17151310.000000	892031	10000.000000	31198	1439	1.000000	30963	1694	1.000000	9564510	0.004845
310220533	17165918.000000	893129	10000.000000	31420	1452	1.000000	30979	1780	1.000000	9559696	0.004676
310235768	17171592.000000	892190	10000.000000	31417	1381	1.000000	30834	1781	1.000000	9554959	0.004463
310251939	17135220.000000	890955	10000.000000	31508	1445	1.000000	30924	1785	1.000000	9550124	0.004151
310247904	17131418.000000	889773	10000.000000	31539	1385	1.000000	30927	1794	1.000000	9545392	0.004457
310262976	17101596.000000	889934	10000.000000	31146	1466	1.000000	30870	1790	1.000000	9540601	0.004309
310240931	17118992.000000	889082	10000.000000	31535	1425	1.000000	31075	1742	1.000000	9535863	0.004107
310265930	17131983.000000	890876	10000.000000	31440	1456	1.000000	30918	1678	1.000000	9531050	0.004120
310262099	17116262.000000	889345	10000.000000	31463	1428	1.000000	30848	1797	1.000000	9526222	0.003993
310260089	17108226.000000	889342	10000.000000	31482	1410	1.000000	30830	1718	1.000000	9521359	0.003981
310244322	17140017.000000	889959	10000.000000	31496	1451	1.000000	30870	1780	1.000000	9516492	0.003672
npatches	nstrain	runtime	dt	init_x	init_y	init_y_blood	init_z	init_S	beta0	beta1	beta2	beta3	mean_beta	B	d	delta	delta_blood	b[0]	mut	m	CTL	c	g	epsilon	k	het	lambda	rho	omega	x_max	patch.dyna	DELTA	A	VA
10000	1	100.000000	0.000100	21900	9499	5000000	0.001000	10000000	14.262025	11.030640	19.188132	9.357735	14	8000000000.000000	0.010000	1.000000	1.000000	800000	0.000050	0.048000	0	0.500000	0.000000	25.000000	14.000000	0.500000	0.000000	0.000000	0.000000	31987	0	10.000000	7.000000	1.000000
sus	inf	inf_blood	z	x[0]	y[0][0]	z[0]	x[1]	y[1][0]	z[1]	S[0]	synchrony
219000000	94990000.000000	5000000	10.000000	21900	9499	0.001000	21900	9499	0.001000	10000000	0.000000
133168829	833182285.000000	43393031	3940.834452	12690	83270	0.394083	15001	81958	0.394083	9994978	0.000000
210542479	297897246.000000	15511375	6324.976263	20626	30226	0.632498	22855	28296	0.632498	9989996	0.000000
257070159	137160424.000000	7138636	7771.013291	25458	13951	0.777101	27136	12805	0.777101	9985066	0.000000
282827945	72420884.000000	3767382	8648.068121	28167	7163	0.864807	29345	6718	0.864807	9980092	0.000000
297609926	40910263.000000	2126637	9180.022116	29742	4020	0.918002	30399	3794	0.918002	9975166	0.000000
306318550	24071234.000000	1253340	9502.664490	30859	2428	0.950266	30902	2090	0.950266	9970276	0.000000
311488762	14568523.000000	757319	9698.354536	31006	1443	0.969835	31568	1255	0.969835	9965210	0.000000
314636161	8990132.000000	467082	9817.045065	31567	868	0.981705	31800	747	0.981705	9960221	0.000000
316588213	5615930.000000	292928	9889.033609	31523	613	0.988903	31883	454	0.988903	9955224	0.000000
317792495	3557688.000000	184491	9932.696323	31909	359	0.993270	31807	293	0.993270	9950336	0.000000
318559699	2274497.000000	118626	9959.178767	31992	245	0.995918	32073	205	0.995918	9945401	0.000000
318985380	1467494.000000	76775	9975.240980	31804	145	0.997524	31841	148	0.997524	9940453	0.000000
319313600	952244.000000	50140	9984.983083	31884	93	0.998498	32169	73	0.998498	9935520	0.000000
319495402	619774.000000	32220	9990.891893	31785	77	0.999089	31920	47	0.999089	9930633	0.000000
319632759	404216.000000	21144	9994.475723	32023	40	0.999448	31965	33	0.999448	9925680	0.000000
319724002	263652.000000	13652	9996.649399	32009	16	0.999665	32013	27	0.999665	9920748	0.000000
319767213	168798.000000	8735	9997.238780	31998	24	0.999797	31974	6	0.999797	9915785	0.000000
319819240	113329.000000	6037	9913.927369	31968	7	0.999877	31794	9	0.999877	9910804	0.000000
319801983	102748.000000	5260	9480.411152	31788	12	0.774059	31972	11	0.691182	9905954	0.000000
319807792	130554.000000	6823	9493.070566	31828	13	0.862962	31877	13	0.812695	9901135	0.000000
319802751	139638.000000	7454	9654.389269	32062	19	0.916883	32094	16	0.886395	9896153	0.000000
319787107	132308.000000	6879	9739.621719	32263	9	0.949588	31974	10	0.931096	9891282	0.000000
319802366	114445.000000	5895	9719.272320	32025	12	0.969424	32142	6	0.891802	9886435	0.000000
319795689	111186.000000	5781	9567.567523	32045	12	0.981455	32102	11	0.934376	9881580	0.000000
319795071	124986.000000	6476	9566.661980	31909	8	0.988752	32132	8	0.960197	9876678	0.000000
319782943	127417.000000	6605	9651.261435	31980	13	0.993178	32088	14	0.975859	9871749	0.000000
319797913	122764.000000	6305	9684.977390	32071	15	0.995862	32013	13	0.819165	9866708	0.000000
319795951	115962.000000	6125	9649.345259	31850	9	0.974382	31983	7	0.890319	9861856	0.000000
319800674	116818.000000	6004	9621.573082	32146	10	0.984462	31986	11	0.933476	9856960	0.000000
319797207	119852.000000	6277	9620.750055	32043	15	0.990576	31933	20	0.959652	9851857	0.000000
319787206	120083.000000	6390	9638.043442	32154	17	0.994284	31907	8	0.975528	9846876	0.000000
319799824	117689.000000	6150	9642.411913	31850	12	0.996533	31984	10	0.985157	9841969	0.000000
319801125	117748.000000	6219	9616.524324	31677	7	0.997897	32018	17	0.990997	9837160	0.000000
319797615	120027.000000	6131	9626.598214	32144	15	0.871459	31848	6	0.994540	9832247	0.000000
319805576	119448.000000	6235	9630.387036	31938	8	0.917608	31996	12	0.925933	9827350	0.000000
319817462	118738.000000	6105	9625.163743	31933	11	0.950027	32037	10	0.924283	9822457	0.000000
319799189	116199.000000	6106	9610.062928	32012	10	0.969690	31876	7	0.954076	9817648	0.000000
319800809	122154.000000	6363	9603.706956	31936	17	0.981616	31936	10	0.972146	9812805	0.000000
319811606	124825.000000	6461	9648.106050	31847	10	0.988850	32056	23	0.961152	9807945	0.000000
319799580	120074.000000	6274	9667.129909	32042	18	0.993237	32076	17	0.976438	9803079	-1.#IND00
319794232	116259.000000	5964	9641.727419	31980	13	0.995898	31845	6	0.985709	9798197	-1.#IND00
319777513	117286.000000	5992	9614.194261	31910	14	0.926560	32003	12	0.991332	9793378	0.000560
319787912	119575.000000	6101	9608.297510	31967	8	0.955457	31902	15	0.994743	9788478	0.001302
319796683	122104.000000	6310	9630.822903	31939	8	0.972984	31919	11	0.996811	9783611	-0.004928
319790489	120464.000000	6401	9637.441413	31860	12	0.983614	32074	12	0.807887	9778588	0.002864
319794240	120666.000000	6175	9647.829835	32034	10	0.990062	31835	14	0.883479	9773647	0.001544
319810543	117564.000000	6078	9643.113515	31994	14	0.993972	32125	7	0.929327	9768664	0.001405
319789138	117554.000000	6027	9616.685130	32041	15	0.996344	31907	9	0.725845	9763816	0.003179
319801955	118859.000000	6212	9603.956324	31916	9	0.997783	32155	9	0.833719	9758879	0.002472
319802134	123664.000000	6342	9629.267262	32047	10	0.966850	32052	11	0.899147	9753950	0.005408
319800798	120439.000000	6392	9639.216555	32123	10	0.979894	31967	6	0.938830	9749104	0.006714
319798739	120459.000000	6145	9643.983057	32019	14	0.987805	31869	6	0.962899	9744296	0.006056
319812360	119955.000000	6176	9655.076985	32235	13	0.992604	32209	13	0.977497	9739477	0.005395
319815833	117868.000000	6185	9638.782395	31962	14	0.995514	32001	7	0.986352	9734710	0.004241
319803025	117183.000000	6015	9609.042999	32227	9	0.997279	32222	9	0.991722	9729715	0.001990
319822058	121571.000000	6270	9601.637044	31858	18	0.998350	32071	11	0.994979	9725019	-0.000495
319789128	121829.000000	6342	9637.418129	31990	8	0.998999	32075	11	0.986815	9720185	-0.000381
319783090	120049.000000	6361	9652.428395	31830	16	0.774234	32234	4	0.992003	9715375	0.000858
319796146	119899.000000	6400	9635.167570	32035	23	0.863067	32026	11	0.995150	9710525	0.001506
319812311	118133.000000	6154	9626.111255	32004	9	0.916947	31973	5	0.997058	9705630	0.003185
319791251	122590.000000	6232	9636.017649	31977	17	0.910113	31949	9	0.998216	9700852	0.002257
319784198	119050.000000	6106	9649.402850	32096	14	0.945481	31801	13	0.998918	9696020	0.002176
319810397	115888.000000	6033	9601.050667	32056	12	0.966933	31936	17	0.996218	9691101	0.002097
319796316	124237.000000	6486	9616.844374	32113	25	0.979944	32105	12	0.941661	9686216	0.000662
319815545	121113.000000	6284	9653.015691	32045	8	0.987836	31956	18	0.964616	9681387	0.000663
319812525	116281.000000	5994	9633.925769	31741	19	0.992622	31766	4	0.978539	9676612	0.000748
319799027	117281.000000	6130	9609.203521	31949	19	0.995525	31990	6	0.986983	9671734	-0.000367
319801687	121502.000000	6329	9615.130033	31980	14	0.997286	31836	14	0.992105	9666961	-0.000347
319806574	123078.000000	6396	9660.571729	32040	14	0.998354	32095	7	0.995212	9662230	-0.000445
319803344	115740.000000	6011	9631.174807	31940	12	0.999002	31916	3	0.997096	9657359	-0.000336
319820724	117690.000000	6068	9607.023626	31822	10	0.999394	31984	6	0.998238	9652430	-0.000180
319811576	120696.000000	6125	9620.327217	31949	17	0.999633	31920	7	0.998932	9647688	0.000471
319787838	122551.000000	6431	9641.034279	31737	12	0.893648	32198	13	0.999352	9642933	0.000757
319802982	116945.000000	5982	9647.808425	31781	11	0.935495	31826	14	0.999607	9638275	0.001210
319793046	118675.000000	6138	9618.368699	31751	10	0.960876	32007	5	0.999762	9633468	0.002685
319802816	117463.000000	6098	9618.597400	32094	7	0.976271	32029	9	0.897476	9628706	0.002535
319780703	120748.000000	6358	9635.944687	32236	13	0.985608	31761	13	0.937817	9623850	0.002131
319785668	120508.000000	6105	9637.878806	32046	12	0.991271	32059	18	0.962284	9618928	0.002437
319819812	118508.000000	6095	9631.805784	31994	7	0.994705	31923	11	0.977125	9614230	0.001889
319791150	120461.000000	6097	9627.582596	31764	12	0.996789	32070	7	0.986126	9609520	0.001889
319785933	120962.000000	6312	9631.933658	31831	12	0.998052	32053	9	0.991585	9604835	0.002054
319803765	117449.000000	6254	9636.125194	31903	18	0.998819	31997	9	0.994896	9600063	0.002176
319783146	116578.000000	5891	9614.937965	32039	14	0.952159	32006	12	0.924230	9595312	0.002256
319804239	117874.000000	6229	9589.985719	31971	11	0.970983	31895	9	0.954044	9590593	0.002714
319820156	120576.000000	6213	9620.754235	32119	16	0.934210	31869	10	0.972126	9585775	0.002344
319796600	119444.000000	6205	9636.554389	31971	12	0.936802	31940	14	0.983094	9581033	0.002336
319805311	120828.000000	6269	9629.884147	32117	14	0.961669	31929	13	0.989746	9576204	0.002389
319804463	120818.000000	6364	9641.242610	32085	7	0.976751	32040	7	0.993781	9571378	0.001754
319803347	121199.000000	6181	9654.688959	32198	14	0.985899	31935	13	0.996228	9566579	0.001651
319792402	120509.000000	6219	9663.002273	31898	28	0.991447	31841	12	0.997712	9561695	0.001483
319797469	114189.000000	5799	9615.028597	31877	8	0.775216	32107	18	0.841891	9556883	0.000967
319806753	118205.000000	6132	9586.778092	31816	5	0.863663	32049	6	0.904103	9552185	0.001029
319796884	120151.000000	6278	9603.914129	31963	9	0.917309	32077	11	0.941836	9547363	0.001357
319778885	123211.000000	6397	9635.624818	31866	9	0.949846	31855	11	0.964722	9542574	0.002095
319808753	119886.000000	6154	9658.150279	31769	10	0.969580	32151	6	0.978603	9537644	0.000835
319804759	119650.000000	6304	9646.604100	31846	12	0.981550	32178	11	0.987022	9532821	0.001579
319806794	119733.000000	6297	9645.039938	32001	9	0.988809	32124	9	0.992129	9527940	0.001579
319819117	117883.000000	5960	9630.818669	31887	4	0.816957	31792	7	0.995226	9523204	0.001597
319801903	119403.000000	6203	9627.734040	31930	13	0.888980	31857	6	0.997104	9518452	0.001723
npatches	nstrain	runtime	dt	init_x	init_y	init_y_blood	init_z	init_S	beta0	beta1	beta2	beta3	mean_beta	B	d	delta	delta_blood	b[0]	mut	m	CTL	c	g	epsilon	k	het	lambda	rho	omega	x_max	patch.dyna	DELTA	A	VA
10000	1	100.000000	0.000100	21900	9499	5000000	0.001000	10000000	15.232095	10.556233	20.367905	20.090206	14	8000000000.000000	0.010000	1.000000	1.000000	800000	0.000050	0.048000	0	0.500000	0.000000	25.000000	15.000000	0.500000	0.000000	0.000000	0.000000	31987	0	10.000000	7.000000	1.000000
sus	inf	inf_blood	z	x[0]	y[0][0]	z[0]	x[1]	y[1][0]	z[1]	S[0]	synchrony
219000000	94990000.000000	5000000	10.000000	21900	9499	0.001000	21900	9499	0.001000	10000000	0.000000
140053657	760482789.000000	39611293	3940.834452	13044	76594	0.394083	15726	74714	0.394083	9995001	0.000000
222201728	250087464.000000	13026470	6324.976263	21377	25527	0.632498	24227	23748	0.632498	9989998	0.000000
269665402	103158135.000000	5365507	7771.013291	26591	10576	0.777101	28402	9393	0.777101	9985045	0.000000
294917212	45998881.000000	2394601	8648.068121	29341	4675	0.864807	30466	4095	0.864807	9980080	0.000000
308251168	20174318.000000	1049639	9180.022116	30861	2169	0.918002	31109	1849	0.918002	9975056	0.000000
314989202	8250071.000000	428418	9502.664490	31396	868	0.950266	31851	720	0.950266	9970150	0.000000
318014843	3052343.000000	159532	9698.354536	31647	309	0.969835	31792	278	0.969835	9965117	0.000000
319248876	1012667.000000	52569	9817.045065	31893	120	0.981705	32064	66	0.981705	9960167	0.000000
319705962	304438.000000	15969	9889.033609	32074	38	0.988903	31958	26	0.988903	9955036	0.000000
319815757	87359.000000	4464	9738.387850	32071	11	0.993270	32140	4	0.993270	9950067	0.000000
319827663	124619.000000	6583	8371.909934	31893	18	0.995918	31970	8	0.770494	9945009	0.000000
319776779	186638.000000	9671	9000.008400	31914	24	0.997524	31971	21	0.860799	9940149	0.000000
319773001	136511.000000	7221	9384.808389	31993	7	0.980060	31834	12	0.915571	9935234	0.000000
319856008	81671.000000	4419	8888.398070	31752	13	0.987906	32057	7	0.948792	9930216	0.000000
319808348	126830.000000	6664	8785.670279	31965	11	0.992665	31988	15	0.740242	9925279	0.000000
319797146	120169.000000	6199	9187.020766	31578	6	0.995551	31989	7	0.842451	9920308	0.000000
319828658	90692.000000	4691	8978.474313	31893	10	0.997302	32008	3	0.902293	9915349	0.000000
319816884	111069.000000	5628	8852.500658	32064	19	0.998363	32068	2	0.760891	9910380	0.000000
319808686	106735.000000	5458	9075.378769	32052	4	0.999007	32043	14	0.854975	9905474	0.000000
319816972	96824.000000	5012	8939.593729	32096	11	0.999398	31910	11	0.912039	9900532	0.000000
319816305	106718.000000	5541	8900.392514	32082	7	0.999635	32096	8	0.946650	9895586	0.000000
319818458	103494.000000	5320	9027.091353	32119	14	0.999779	32141	13	0.967642	9890497	0.000000
319813904	98143.000000	5158	8910.388459	32017	9	0.999866	32071	5	0.815853	9885494	0.000000
319803090	104897.000000	5576	8933.490936	32068	3	0.999919	32016	11	0.632156	9880471	0.000000
319796023	103169.000000	5187	9024.229126	31962	16	0.812857	32012	6	0.771158	9875544	0.000000
319838311	100628.000000	5276	8888.159453	32035	9	0.376469	31930	6	0.861202	9870524	0.000000
319802291	106207.000000	5589	8979.153854	31873	14	0.621814	31996	6	0.897850	9865548	0.000000
319806883	99327.000000	5112	8980.116740	32084	14	0.770621	32048	7	0.864942	9860637	0.000000
319793406	104458.000000	5402	8915.176903	31726	14	0.860877	31943	11	0.918084	9855787	0.000000
319796552	104095.000000	5430	8979.425986	32090	8	0.915618	32059	7	0.937183	9850920	0.000000
319822309	100167.000000	5201	8952.774588	31800	11	0.948821	32099	6	0.860157	9846076	0.000000
319809121	103933.000000	5337	8930.691931	31983	12	0.968959	31892	14	0.915182	9841254	0.000000
319822066	100939.000000	5286	8967.608996	31888	8	0.981173	32018	10	0.791641	9836341	0.000000
319800280	102818.000000	5348	8925.624921	31962	6	0.988581	32028	7	0.873626	9831308	0.000000
319807715	103127.000000	5461	8947.772257	32154	4	0.993074	32013	12	0.814101	9826381	0.000000
319797863	102503.000000	5305	8983.956074	32031	7	0.976846	31861	12	0.631881	9821564	0.000000
319816811	99919.000000	5239	8936.403046	32216	7	0.811253	32190	9	0.776728	9816611	0.000000
319824529	105146.000000	5377	8950.776941	31729	12	0.885521	31878	18	0.684000	9811803	0.000000
319828208	101479.000000	5300	9005.167622	32226	10	0.930566	31944	9	0.758992	9806831	0.000000
319835633	100336.000000	5392	8920.000777	32026	7	0.957886	31926	5	0.853823	9801869	-1.#IND00
319807639	102103.000000	5195	8926.913648	31808	8	0.974457	32179	15	0.911340	9796835	-1.#IND00
319813170	103314.000000	5258	8943.733385	32093	15	0.984508	31974	15	0.908518	9791945	0.006249
319814676	99975.000000	5157	8966.720518	31901	7	0.990604	32057	10	0.799084	9787150	0.001765
319823478	103741.000000	5412	8913.950915	32166	19	0.994301	32012	13	0.618477	9782395	0.015430
319807131	104220.000000	5477	8994.923626	31814	13	0.873250	31935	11	0.674602	9777573	0.011497
319811110	100091.000000	5169	8940.878958	32025	8	0.547414	32146	10	0.776375	9772636	0.007756
319818440	104185.000000	5305	8940.051002	32019	11	0.725496	31973	9	0.841057	9767753	0.004403
319810598	101320.000000	5163	8973.563363	31972	13	0.833507	32023	8	0.897122	9762789	0.008404
319816588	102986.000000	5294	8959.818890	31932	15	0.899018	32204	8	0.736994	9758009	0.006525
319804547	104301.000000	5475	8954.618666	31827	6	0.938752	32113	13	0.806253	9753187	0.006523
319828452	100486.000000	5230	8939.351741	31943	11	0.962852	32047	11	0.882488	9748367	0.005920
319821814	105664.000000	5511	8955.856638	31959	8	0.878226	31995	12	0.742729	9743437	0.004372
319796103	98735.000000	5174	8932.563167	31820	13	0.926141	32093	8	0.843959	9738452	0.003610
319834454	104549.000000	5446	8910.526996	32084	12	0.955203	32065	12	0.905358	9733540	0.002624
319809035	106197.000000	5588	8994.947619	31978	9	0.857260	32171	8	0.942597	9728684	0.003966
319844920	99440.000000	5204	8998.781097	31791	16	0.913425	32232	8	0.965184	9723782	0.004575
319814440	100799.000000	5219	8876.144520	31810	11	0.947490	31936	6	0.737422	9718898	0.008356
319813509	106997.000000	5652	8967.721914	31863	7	0.968152	32100	13	0.840741	9714066	0.008141
319795781	100561.000000	5173	8993.538177	31879	12	0.980683	32050	10	0.903405	9709088	0.006876
319818795	100468.000000	5146	8876.265513	32150	5	0.917702	32127	8	0.794863	9704357	0.006133
319789270	106145.000000	5276	8925.633065	32072	21	0.844283	31831	13	0.705708	9699581	0.005962
319813320	102980.000000	5365	8985.026537	32110	14	0.905554	32084	14	0.821505	9694670	0.004021
319808106	100252.000000	5394	8917.531557	31846	10	0.942716	32118	6	0.891739	9689782	0.001618
319801419	103803.000000	5365	8951.650369	32207	5	0.965256	31999	9	0.885227	9684892	0.001754
319810625	102520.000000	5388	8962.280884	32068	7	0.978927	32117	4	0.930388	9680137	-0.000359
319804606	101245.000000	5346	8909.292313	31571	11	0.987219	32100	8	0.957778	9675329	-0.000121
319809928	105579.000000	5543	8950.212080	31919	7	0.992248	32050	7	0.974392	9670468	0.000159
319796769	100389.000000	5205	8964.758449	31890	15	0.995298	32060	8	0.755998	9665584	-0.000353
319808659	102627.000000	5416	8904.585615	31949	17	0.911753	31722	11	0.819450	9660695	-0.000365
319796616	105991.000000	5504	8980.575165	32040	13	0.890351	32162	8	0.890492	9655813	-0.000906
319800335	98352.000000	5138	8951.502204	32099	7	0.933495	32037	4	0.933581	9650889	-0.000280
319785598	104739.000000	5444	8892.038846	32038	4	0.850667	31881	6	0.959715	9646098	-0.000760
319815997	104526.000000	5444	9022.503948	32050	14	0.710828	32056	12	0.878569	9641338	-0.000570
319818309	97887.000000	5117	8902.567142	32185	12	0.824611	32029	11	0.926349	9636537	-0.000635
319812149	106895.000000	5668	8934.331420	31990	8	0.718586	32003	5	0.955329	9631772	-0.000722
319817602	99862.000000	5194	9023.694179	31892	10	0.829316	32018	2	0.909345	9627062	-0.001057
319809128	101846.000000	5313	8858.209563	31767	6	0.896476	32064	5	0.945015	9622175	0.000144
319814345	108423.000000	5648	8982.046987	32011	16	0.937210	32098	8	0.949974	9617374	0.000577
319818677	97268.000000	5137	8961.511089	32185	9	0.961917	32002	12	0.969658	9612574	0.000712
319809773	103647.000000	5442	8885.255498	32200	11	0.959277	32042	14	0.872187	9607765	0.000655
319799893	106440.000000	5496	9002.418499	31957	9	0.975300	32063	15	0.692190	9602924	0.000632
319818813	96255.000000	4949	8941.418115	31987	11	0.831470	31941	9	0.813306	9598120	0.002045
319819281	103068.000000	5270	8892.041398	32213	10	0.897783	32086	14	0.886766	9593303	0.001965
319808059	104552.000000	5465	9007.872496	32005	6	0.938003	31998	6	0.931321	9588569	0.002199
319820607	98786.000000	5048	8963.741676	31811	7	0.891344	32100	8	0.958344	9583709	0.001956
319796863	102432.000000	5291	8911.001449	31820	14	0.934097	32067	5	0.974735	9578858	0.001848
319796374	104640.000000	5415	8953.294517	32040	8	0.960029	31888	8	0.984676	9574028	0.002115
319810835	99731.000000	5121	8939.845305	32167	7	0.917866	31840	11	0.768507	9569166	0.002436
319809925	102332.000000	5320	8949.702248	32101	8	0.950184	31884	12	0.859594	9564370	0.002101
319805196	101501.000000	5271	8958.683414	32043	17	0.969785	32021	8	0.914840	9559714	0.002054
319823564	102431.000000	5373	8950.202324	32052	5	0.963136	32189	13	0.948349	9554998	0.002045
319804524	103173.000000	5271	8920.433708	32184	18	0.977641	32199	6	0.940925	9550261	0.001928
319812505	101543.000000	5288	8957.866437	31836	18	0.986439	31842	12	0.699133	9545455	0.001845
319800626	101152.000000	5239	8922.176698	32067	12	0.920522	31991	6	0.776148	9540669	0.002201
319812685	104976.000000	5345	8955.992020	32201	11	0.747600	31993	7	0.864228	9535856	0.001827
319813408	101566.000000	5306	8976.733737	31837	10	0.846914	32255	13	0.917651	9531141	0.002342
319817000	103708.000000	5476	8900.846649	31929	1	0.907150	32067	5	0.950054	9526255	0.001955
319799878	104613.000000	5316	8995.062091	31957	16	0.850441	32048	17	0.969706	9521461	0.002352
319826101	100111.000000	5148	8957.964209	32038	17	0.909289	31880	10	0.884101	9516619	0.002382
npatches	nstrain	runtime	dt	init_x	init_y	init_y_blood	init_z	init_S	beta0	beta1	beta2	beta3	mean_beta	B	d	delta	delta_blood	b[0]	mut	m	CTL	c	g	epsilon	k	het	lambda	rho	omega	x_max	patch.dyna	DELTA	A	VA
10000	1	100.000000	0.000100	21900	9499	5000000	0.001000	10000000	10.579482	9.986416	9.905220	17.121638	14	8000000000.000000	0.010000	1.000000	1.000000	800000	0.000050	0.048000	0	0.500000	0.000000	25.000000	16.000000	0.500000	0.000000	0.000000	0.000000	31987	0	10.000000	7.000000	1.000000
sus	inf	inf_blood	z	x[0]	y[0][0]	z[0]	x[1]	y[1][0]	z[1]	S[0]	synchrony
219000000	94990000.000000	5000000	10.000000	21900	9499	0.001000	21900	9499	0.001000	10000000	0.000000
145687296	699425558.000000	36443671	3940.834452	16817	68164	0.394083	17140	67594	0.394083	9995057	0.000000
231965509	212241206.000000	11058450	6324.976263	25410	19680	0.632498	25477	19543	0.632498	9990079	0.000000
279822017	77740348.000000	4047831	7771.013291	29071	6863	0.777101	29322	6855	0.777101	9985104	0.000000
303750333	28144174.000000	1466019	8648.068121	30971	2476	0.864807	30916	2426	0.864807	9980002	0.000000
314594430	8719520.000000	453602	9180.022116	31677	775	0.918002	31633	704	0.918002	9974995	0.000000
318573425	2109878.000000	109788	9502.664490	31910	187	0.950266	32074	200	0.950266	9969953	0.000000
319592330	394139.000000	20528	9698.354536	32095	35	0.969835	31883	24	0.969835	9965097	0.000000
319840530	64582.000000	3390	9050.173164	31911	9	0.863628	31875	3	0.981705	9960052	0.000000
319763805	198501.000000	10165	7933.697357	32263	13	0.685685	31673	23	0.874733	9955041	0.000000
319739865	242504.000000	12727	8746.735184	32128	31	0.809360	31971	11	0.924023	9950142	0.000000
319821329	108330.000000	5682	9199.250603	31936	6	0.884373	31803	6	0.953918	9945238	0.000000
319812884	98970.000000	5102	7838.263336	32069	7	0.925639	32256	12	0.707456	9940242	0.000000
319777427	146303.000000	7600	8615.454448	32064	10	0.804348	31850	21	0.822565	9935355	0.000000
319794156	84113.000000	4493	8780.964272	32062	5	0.881333	31856	7	0.619524	9930405	0.000000
319808139	109293.000000	5674	8155.824510	31908	12	0.928026	32086	11	0.490323	9925565	0.000000
319819247	110369.000000	5587	8743.444946	32068	5	0.733025	32048	10	0.690869	9920447	0.000000
319816917	83691.000000	4320	8185.709938	31813	4	0.838073	32219	12	0.626753	9915406	0.000000
319793536	118926.000000	6201	8492.460780	32083	12	0.901788	32100	16	0.773617	9910474	0.000000
319814893	85117.000000	4414	8608.804288	31770	6	0.940432	31809	9	0.820027	9905495	0.000000
319816127	106680.000000	5543	8275.695551	32017	10	0.700112	31966	13	0.652722	9900470	0.000000
319805478	98876.000000	5115	8685.469097	31759	11	0.818111	31848	6	0.789368	9895605	0.000000
319833378	91961.000000	4734	8178.781882	32231	11	0.647693	31744	9	0.868773	9890682	0.000000
319806412	109377.000000	5620	8568.979116	32142	9	0.777241	31835	11	0.920408	9885667	0.000000
319811738	84450.000000	4411	8418.777330	32073	9	0.864891	31955	10	0.846220	9880881	0.000000
319823583	108360.000000	5559	8408.579268	32084	14	0.918054	32186	16	0.906729	9875918	0.000000
319828509	91541.000000	4758	8596.990736	31881	6	0.861599	31899	9	0.837462	9871033	0.000000
319821562	95948.000000	5080	8264.491578	31955	8	0.821548	32098	7	0.898151	9866053	0.000000
319796571	102221.000000	5300	8603.547714	32037	15	0.733177	31781	8	0.597582	9861111	0.000000
319842466	90880.000000	4761	8349.574105	31977	2	0.619586	32075	9	0.578355	9856093	0.000000
319805113	101547.000000	5246	8491.755238	32000	5	0.769270	32049	10	0.703374	9851109	0.000000
319813713	88827.000000	4627	8456.351288	32035	5	0.860057	31850	4	0.699831	9846297	0.000000
319827317	103064.000000	5273	8369.306624	31787	6	0.801445	31762	9	0.814741	9841315	0.000000
319853269	93230.000000	4843	8572.558870	31987	6	0.866522	31801	12	0.720518	9836211	0.000000
319796327	97065.000000	4954	8312.636160	32051	6	0.919042	32079	21	0.830488	9831112	0.000000
319821467	98043.000000	5106	8532.220314	32065	3	0.950897	32011	8	0.892069	9826167	0.000000
319824503	92744.000000	4760	8352.750877	32141	13	0.692128	31925	3	0.934537	9821171	0.000000
319830446	97880.000000	5179	8461.300898	31928	4	0.717464	32109	11	0.930776	9816263	0.000000
319828112	91686.000000	4780	8408.567416	31962	6	0.814657	32034	1	0.317049	9811463	0.000000
319839383	101841.000000	5323	8472.155496	32077	11	0.887585	31980	19	0.561357	9806573	0.000000
319838400	90145.000000	4624	8437.745236	31937	9	0.931818	32032	6	0.628558	9801680	-1.#IND00
319819172	100912.000000	5354	8410.518499	32052	7	0.723562	31868	7	0.774712	9796801	-1.#IND00
319826457	92688.000000	4803	8496.254532	31753	8	0.818269	32053	9	0.813183	9791913	-0.009209
319807468	97591.000000	5085	8360.478047	31647	11	0.867989	31908	6	0.715396	9787082	-0.007296
319827501	96578.000000	5087	8518.811117	31886	10	0.919932	31915	13	0.827381	9782261	-0.005278
319806417	92951.000000	4849	8348.264783	31814	10	0.895270	32107	8	0.692456	9777219	-0.010362
319832751	99826.000000	5226	8529.745817	32007	10	0.727958	32133	7	0.733630	9772359	-0.003915
319810508	90416.000000	4780	8345.542374	32063	7	0.835000	31843	10	0.793123	9767534	-0.002627
319809564	102157.000000	5362	8467.354769	31847	13	0.771633	31842	10	0.874525	9762674	0.000440
319826270	91120.000000	4679	8468.661016	32068	6	0.769055	31798	5	0.638131	9757812	0.001312
319841319	101694.000000	5138	8380.847598	31825	16	0.741601	31896	12	0.546604	9752938	0.002844
319824746	93148.000000	4859	8522.364028	31862	12	0.643347	32193	10	0.725005	9747998	0.003584
319813027	98105.000000	5112	8357.300245	31970	7	0.757557	31977	13	0.603392	9743080	0.002493
319811193	96438.000000	4974	8525.167866	32043	6	0.852953	32013	6	0.759448	9738202	0.000277
319799730	92851.000000	4895	8370.265324	32137	6	0.820290	32007	7	0.854100	9733386	0.000903
319822920	98788.000000	5080	8466.620256	32040	13	0.511268	32138	14	0.911508	9728480	0.005113
319805382	93134.000000	4876	8434.240321	32148	10	0.703573	32022	3	0.567254	9723646	0.005135
319806623	95703.000000	5002	8437.993147	32049	7	0.820210	32161	10	0.737530	9718890	0.005201
319811140	95774.000000	4879	8422.812928	32120	8	0.890953	31963	8	0.749876	9714110	0.005969
319781323	97656.000000	5093	8424.884542	32043	7	0.888740	32037	6	0.770191	9709266	0.006034
319801940	96235.000000	5055	8485.630647	32465	8	0.932519	32068	6	0.840554	9704474	0.005993
319821847	96903.000000	5081	8467.687753	32158	9	0.824309	32007	10	0.903292	9699545	0.005875
319831693	94252.000000	4840	8440.889026	32087	15	0.893439	31895	3	0.941345	9694720	0.005121
319803521	95523.000000	4914	8393.258399	31682	9	0.935369	31740	6	0.921747	9689909	0.005757
319798986	95013.000000	4978	8475.855981	32123	10	0.680783	31819	11	0.554954	9684906	0.004721
319793681	96653.000000	5022	8358.778054	32126	6	0.806387	31818	11	0.730069	9680019	0.003437
319820048	96119.000000	4886	8528.136968	32171	5	0.882569	31981	9	0.747217	9675136	0.004194
319819696	94479.000000	4997	8354.743050	32032	8	0.928776	32062	14	0.846681	9670294	0.001900
319801835	98350.000000	5106	8535.138560	32003	8	0.956801	32073	6	0.907009	9665404	0.001517
319816203	90040.000000	4653	8321.560847	31959	10	0.973799	32117	5	0.943599	9660505	0.001872
319801734	104810.000000	5496	8477.873879	31786	10	0.904547	32043	4	0.941864	9655706	0.004063
319829102	89192.000000	4734	8480.481020	32071	9	0.942105	31888	2	0.860923	9650944	0.003928
319831220	100889.000000	5207	8370.050376	31879	9	0.830348	32011	14	0.904009	9646007	0.008990
319804981	94474.000000	4841	8547.209246	32047	6	0.897102	31958	4	0.941779	9641154	0.009041
319823903	95309.000000	5029	8320.633301	32151	7	0.896983	32097	13	0.888629	9636249	0.008902
319799036	97814.000000	5101	8506.176739	31912	9	0.847646	31891	18	0.868138	9631438	0.008286
319807438	93905.000000	4911	8400.911969	31876	10	0.907594	32038	7	0.905145	9626663	0.007035
319817754	96657.000000	4983	8469.591447	31985	13	0.716434	32016	5	0.819722	9621929	0.006219
319819435	93267.000000	4855	8402.241584	31850	14	0.828010	32168	9	0.890657	9617099	0.005929
319820134	99173.000000	5117	8466.193594	32054	6	0.895684	32144	11	0.933681	9612316	0.006238
319828264	93641.000000	4876	8437.191065	31957	12	0.936730	32240	13	0.707156	9607541	0.007124
319790230	96778.000000	5004	8405.598589	32107	11	0.961625	32070	11	0.559912	9602741	0.006838
319803828	92965.000000	4761	8446.720470	32254	10	0.896674	32088	6	0.725836	9598014	0.006328
319811654	96635.000000	5092	8396.422478	32160	6	0.905968	32018	7	0.833713	9593264	0.006044
319810217	93652.000000	4904	8453.072070	32160	5	0.942967	32052	10	0.573667	9588409	0.005926
319821585	97917.000000	4983	8440.215789	31795	11	0.803230	32077	6	0.666777	9583682	0.005881
319815557	92093.000000	4767	8454.121593	31915	9	0.826037	32057	4	0.797892	9578933	0.005457
319817899	96432.000000	4985	8385.414075	31690	7	0.803145	32163	7	0.843407	9574146	0.005339
319816426	95289.000000	4830	8512.490060	31888	9	0.880603	31758	9	0.905023	9569439	0.005410
319807814	94930.000000	4880	8333.931828	32068	11	0.927583	32123	7	0.942394	9564713	0.005469
319823702	101058.000000	5260	8538.489511	31708	11	0.956077	32079	13	0.714306	9560005	0.005202
319839363	90432.000000	4674	8395.534506	31891	6	0.931434	31896	9	0.711060	9555335	0.005040
319807760	101895.000000	5208	8439.841385	31983	9	0.615169	31822	7	0.760199	9550636	0.005020
319814390	90836.000000	4716	8456.912173	31885	8	0.766591	32056	8	0.817414	9545792	0.006104
319803285	99907.000000	5230	8401.138483	31940	13	0.842838	32150	14	0.889257	9541061	0.007396
319817761	93479.000000	4794	8474.108756	31649	6	0.794863	31756	3	0.932832	9536440	0.007553
319797305	96266.000000	4960	8387.991898	32033	9	0.875579	32046	6	0.902579	9531746	0.007498
319818638	95682.000000	4981	8466.792627	32105	10	0.924536	31987	11	0.899026	9526979	0.007439
319801771	94977.000000	4871	8409.738570	32177	9	0.389516	31744	4	0.783553	9522204	0.008275
319817853	94108.000000	4989	8428.068143	31950	10	0.629727	32041	12	0.868720	9517454	0.008217
npatches	nstrain	runtime	dt	init_x	init_y	init_y_blood	init_z	init_S	beta0	beta1	beta2	beta3	mean_beta	B	d	delta	delta_blood	b[0]	mut	m	CTL	c	g	epsilon	k	het	lambda	rho	omega	x_max	patch.dyna	DELTA	A	VA
10000	1	100.000000	0.000100	21900	9499	5000000	0.001000	10000000	20.820790	11.156990	13.938394	13.536999	14	8000000000.000000	0.010000	1.000000	1.000000	800000	0.000050	0.048000	0	0.500000	0.000000	25.000000	17.000000	0.500000	0.000000	0.000000	0.000000	31987	0	10.000000	7.000000	1.000000
sus	inf	inf_blood	z	x[0]	y[0][0]	z[0]	x[1]	y[1][0]	z[1]	S[0]	synchrony
219000000	94990000.000000	5000000	10.000000	21900	9499	0.001000	21900	9499	0.001000	10000000	0.000000
152418459	639852081.000000	33340482	3940.834452	11549	67215	0.394083	16792	62730	0.394083	9994986	0.000000
242579118	176744387.000000	9207557	6324.976263	20914	20016	0.632498	25708	16554	0.632498	9989875	0.000000
290008740	55018965.000000	2866070	7771.013291	27135	6815	0.777101	29943	4850	0.777101	9984891	0.000000
311152821	14522046.000000	756941	8648.068121	30426	1876	0.864807	31332	1298	0.864807	9979958	0.000000
318230829	2598505.000000	135209	9180.022116	31518	316	0.918002	31811	223	0.918002	9975014	0.000000
319657623	293539.000000	15464	9502.664490	32006	65	0.950266	31978	32	0.950266	9969878	0.000000
319802611	69583.000000	3600	6564.059672	32186	11	0.703738	31971	7	0.747536	9964881	0.000000
319684896	345766.000000	17807	7726.779638	31871	39	0.820310	31876	25	0.846875	9959927	0.000000
319710460	244897.000000	12760	8621.239389	31881	31	0.891014	32014	17	0.907126	9954956	0.000000
319832355	64561.000000	3447	8206.956010	32335	3	0.933898	32025	5	0.943670	9949957	0.000000
319772151	154633.000000	7868	7748.356008	32047	21	0.761077	32044	10	0.941961	9945029	0.000000
319832296	103975.000000	5349	8572.093045	31980	9	0.855088	31861	6	0.964798	9940012	0.000000
319824256	100799.000000	5205	7418.246602	32040	7	0.912108	32095	13	0.776398	9934958	0.000000
319807942	114255.000000	6085	8325.508528	31862	18	0.946691	31841	9	0.864380	9929896	0.000000
319821226	80050.000000	4187	7598.598675	32100	13	0.863087	32143	7	0.624672	9924900	0.000000
319804223	107045.000000	5586	8104.940582	32039	8	0.916959	31941	5	0.772355	9919986	0.000000
319805115	80932.000000	4273	7745.988166	32228	6	0.949634	31877	3	0.850867	9915096	0.000000
319812040	105115.000000	5445	8094.752524	31958	19	0.969452	31883	12	0.615813	9910140	0.000000
319826038	81568.000000	4238	7822.133359	31994	6	0.972092	32153	3	0.666171	9905042	0.000000
319829312	104743.000000	5365	8020.503667	31858	7	0.928614	31726	11	0.797525	9900026	0.000000
319819393	82554.000000	4196	7838.780261	31889	10	0.956703	32022	7	0.877194	9895073	0.000000
319799138	100186.000000	5184	8033.487030	31973	11	0.878275	31929	10	0.925515	9890240	0.000000
319815180	81857.000000	4260	7800.145416	31881	6	0.756329	32072	8	0.513443	9885193	0.000000
319807965	99707.000000	5145	8035.651135	32094	9	0.852208	32041	10	0.704892	9880186	0.000000
319818083	85380.000000	4493	7834.269629	32066	3	0.910361	32259	2	0.685909	9875247	0.000000
319822426	96973.000000	5048	8007.452544	31832	7	0.945632	32034	10	0.672603	9870267	0.000000
319832580	86766.000000	4425	7842.532249	31920	7	0.967024	31993	9	0.801426	9865316	0.000000
319786156	95659.000000	4930	8012.253707	32001	9	0.979999	31836	3	0.879560	9860372	0.000000
319824072	85915.000000	4338	7870.172683	31928	10	0.724301	32093	9	0.916743	9855393	0.000000
319821764	96156.000000	5098	7973.674321	32149	22	0.832782	31978	7	0.804092	9850480	0.000000
319802522	85989.000000	4450	7870.517452	31818	9	0.898578	31714	7	0.577117	9845572	0.000000
319814753	97181.000000	4978	7964.445029	31869	14	0.913137	31896	10	0.628225	9840796	0.000000
319833233	85845.000000	4408	7887.032641	31963	6	0.947315	31976	10	0.474334	9835887	0.000000
319791173	93734.000000	4941	7944.564328	31978	10	0.924583	31776	9	0.681172	9831094	0.000000
319843503	86412.000000	4434	7898.639379	31983	9	0.950546	31850	9	0.576953	9826244	0.000000
319818496	95525.000000	5035	7939.337766	31992	12	0.947694	31959	12	0.734440	9821388	0.000000
319839813	86614.000000	4437	7917.454535	32244	7	0.908005	31860	5	0.793783	9816517	0.000000
319834509	93734.000000	4859	7909.949116	32080	11	0.801934	31957	11	0.784447	9811742	0.000000
319815811	88087.000000	4560	8020.552497	32204	12	0.879868	31895	8	0.795717	9806781	0.000000
319825025	95123.000000	4873	7861.633143	31881	13	0.927137	31976	5	0.831312	9801888	-1.#IND00
319822120	89456.000000	4671	8075.378421	31956	5	0.955807	31944	4	0.897687	9796947	-1.#IND00
319812037	93054.000000	4775	7834.402257	31983	7	0.837259	31933	8	0.937945	9792141	-1.#IND00
319794667	88504.000000	4625	7985.540403	32018	17	0.831947	31906	1	0.879508	9787247	0.019945
319813052	92197.000000	4726	7926.421707	31972	8	0.898072	32157	9	0.788013	9782355	0.021299
319823668	87671.000000	4520	7967.194047	31848	10	0.938178	32124	7	0.836332	9777452	0.029380
319827603	92304.000000	4865	7902.136703	31890	16	0.784165	32024	11	0.812968	9772476	0.019206
319831999	88847.000000	4576	7953.696318	32140	5	0.869091	31848	9	0.886561	9767731	0.019364
319816739	90454.000000	4747	7878.768821	32111	13	0.920601	32105	4	0.917478	9762865	0.017220
319824129	91274.000000	4694	7958.409868	31549	5	0.951843	31961	5	0.819897	9757887	0.019831
319840616	90350.000000	4656	7921.275420	32170	12	0.970791	32091	7	0.760125	9753160	0.021005
319802591	89752.000000	4618	7921.564710	31721	5	0.804907	31704	6	0.543363	9748290	0.017105
319829505	90388.000000	4692	7878.279943	31919	9	0.828496	32047	11	0.721723	9743423	0.016731
319822251	89142.000000	4693	7922.515392	32079	8	0.895979	31999	6	0.609816	9738571	0.014878
319807706	89956.000000	4615	7927.753708	31914	16	0.814549	31976	11	0.540722	9733654	0.008867
319820034	90340.000000	4725	7949.504358	31891	10	0.871668	31916	4	0.540723	9728662	0.008802
319810519	89810.000000	4698	7941.372318	32091	10	0.890929	32017	11	0.718429	9723778	0.007934
319821403	89243.000000	4875	7907.919671	31911	12	0.933846	31853	15	0.434988	9718952	0.009189
319826054	90835.000000	4669	7945.541125	32205	21	0.959876	31820	10	0.525230	9714154	0.007784
319817097	89751.000000	4703	7885.973237	32042	11	0.975664	32211	11	0.712041	9709240	0.007333
319817465	91045.000000	4779	8007.327497	32005	10	0.985240	32061	17	0.756305	9704365	0.006756
319843118	89807.000000	4630	7881.664640	31820	8	0.991047	32061	18	0.852193	9699486	0.007043
319819605	90164.000000	4780	7956.798611	31867	9	0.957217	32018	9	0.910352	9694616	0.006192
319803319	87339.000000	4627	7873.622127	32113	10	0.923728	32127	5	0.945626	9689665	0.005695
319797096	93111.000000	4865	7989.397098	31914	6	0.743433	32034	9	0.958183	9685015	0.004153
319811536	88261.000000	4538	7897.381399	32169	10	0.844386	31973	5	0.748927	9680187	0.003732
319810583	92906.000000	4800	7991.977120	31861	6	0.905617	32030	12	0.509733	9675382	0.004908
319814770	86547.000000	4557	7875.619832	32025	3	0.926114	31964	3	0.612629	9670553	0.005146
319827709	93161.000000	4749	7955.140548	31885	9	0.955186	32030	9	0.765050	9665815	0.005437
319814912	91028.000000	4905	7926.203462	32048	10	0.972820	31720	5	0.808065	9661022	0.005179
319820344	89664.000000	4690	7950.736152	32000	10	0.914115	32223	8	0.570550	9656058	0.005225
319795757	89762.000000	4667	7947.396908	31884	8	0.867313	32013	14	0.695907	9651239	0.005129
319794442	87387.000000	4469	7890.356721	32051	10	0.919522	31978	6	0.670318	9646361	0.004875
319817772	93032.000000	4739	7963.321391	32115	10	0.951188	31920	10	0.491387	9641560	0.004990
319818212	87618.000000	4570	7894.724767	32079	10	0.865608	32034	11	0.691514	9636692	0.004873
319792535	94505.000000	4805	7949.305347	32107	10	0.918488	31999	9	0.812896	9631924	0.005074
319837363	87479.000000	4611	7934.421459	31909	6	0.950561	32090	6	0.886517	9627026	0.004535
319823047	93198.000000	4752	7898.373803	32052	12	0.887144	32032	4	0.931170	9622189	0.003971
319813951	88824.000000	4596	7922.617715	31619	8	0.931550	32060	5	0.424997	9617332	0.003935
319800407	93757.000000	4839	7959.478051	32075	16	0.958484	31815	7	0.533539	9612693	0.003900
319823652	89315.000000	4613	7909.543561	31854	9	0.974819	31777	6	0.717081	9607748	0.004508
319797670	90517.000000	4726	7943.882345	32138	12	0.984727	31950	12	0.785710	9602915	0.004377
319815225	89949.000000	4655	7907.750660	32006	10	0.610867	31904	2	0.870028	9597980	0.004367
319808614	91800.000000	4666	7942.322884	32016	8	0.763982	31881	10	0.783052	9593244	0.004055
319824850	89433.000000	4622	7922.021704	32047	10	0.397033	31829	9	0.570079	9588474	0.003472
319822087	90634.000000	4677	7936.217305	32219	10	0.634287	31824	5	0.739243	9583709	0.003250
319823945	91671.000000	4671	7925.357305	32025	7	0.778186	31965	7	0.716628	9578882	0.002962
319835507	88493.000000	4614	7970.942825	32168	11	0.865465	31733	12	0.652320	9574053	0.002894
319812503	89707.000000	4679	7886.208583	31817	3	0.918401	32151	7	0.651846	9569216	0.004017
319818532	92008.000000	4755	7993.263545	31920	16	0.785943	32017	6	0.647757	9564362	0.003915
319792766	89898.000000	4558	7894.036699	32030	10	0.851783	32308	8	0.786356	9559485	0.003816
319841639	92261.000000	4784	8003.019228	31975	7	0.878604	31754	8	0.610274	9554784	0.003669
319824089	91406.000000	4771	7846.224779	31943	21	0.782044	31920	1	0.384623	9550087	0.005304
319831423	90079.000000	4827	8048.870750	31978	8	0.867804	31886	2	0.580366	9545299	0.005309
319825028	91822.000000	4794	7827.421423	31963	12	0.919820	31886	6	0.745482	9540453	0.005179
319815336	89388.000000	4480	8012.453911	31998	4	0.951369	32187	9	0.685368	9535715	0.005191
319832974	93433.000000	4836	7888.071359	31986	13	0.970504	32110	14	0.548318	9530927	0.005282
319833120	87561.000000	4637	7966.919843	32063	8	0.982110	32125	9	0.726044	9526203	0.004828
319818377	93122.000000	4855	7934.583109	31936	8	0.957887	32070	5	0.529866	9521550	0.004734
319818704	87077.000000	4652	7956.259537	31901	15	0.773499	31984	14	0.649790	9516772	0.004598
npatches	nstrain	runtime	dt	init_x	init_y	init_y_blood	init_z	init_S	beta0	beta1	beta2	beta3	mean_beta	B	d	delta	delta_blood	b[0]	mut	m	CTL	c	g	epsilon	k	het	lambda	rho	omega	x_max	patch.dyna	DELTA	A	VA
10000	1	100.000000	0.000100	21900	9499	5000000	0.001000	10000000	10.520586	10.822076	9.701166	14.096848	14	8000000000.000000	0.010000	1.000000	1.000000	800000	0.000050	0.048000	0	0.500000	0.000000	25.000000	18.000000	0.500000	0.000000	0.000000	0.000000	31987	0	10.000000	7.000000	1.000000
sus	inf	inf_blood	z	x[0]	y[0][0]	z[0]	x[1]	y[1][0]	z[1]	S[0]	synchrony
219000000	94990000.000000	5000000	10.000000	21900	9499	0.001000	21900	9499	0.001000	10000000	0.000000
159892464	582891052.000000	30379798	3940.834452	18100	56382	0.394083	17939	56683	0.394083	9995047	0.000000
253639084	143966466.000000	7505302	6324.976263	26821	13289	0.632498	27103	13181	0.632498	9990090	0.000000
299519354	35769027.000000	1863277	7771.013291	30565	3133	0.777101	30594	3136	0.777101	9985040	0.000000
316156462	5907456.000000	309013	8648.068121	31754	543	0.864807	31699	526	0.864807	9979963	0.000000
319538062	490151.000000	25486	9180.022116	32026	43	0.918002	31895	27	0.918002	9974890	0.000000
319836816	58911.000000	3021	6103.166903	31756	1	0.212039	31959	4	0.278028	9969825	0.000000
319687447	353513.000000	18541	7291.875509	31894	36	0.506290	32081	23	0.562108	9964670	0.000000
319755296	188907.000000	10088	8357.358521	31865	19	0.700553	31892	23	0.734408	9959714	0.000000
319821839	74024.000000	3761	6404.028169	31711	9	0.818379	31957	8	0.838912	9954685	0.000000
319745236	196080.000000	10196	7652.234363	31827	13	0.889843	31988	10	0.902297	9949661	0.000000
319818207	69442.000000	3558	8046.532100	31884	5	0.462739	31813	11	0.442024	9944655	0.000000
319803131	136901.000000	7186	7293.307794	31883	18	0.504716	32121	19	0.625516	9939559	0.000000
319840993	78682.000000	4197	8018.539246	32156	9	0.669136	31855	4	0.752198	9934677	0.000000
319805239	115237.000000	5959	7247.056934	32009	7	0.799323	31953	18	0.551585	9929664	0.000000
319811717	77496.000000	3978	7839.923764	32187	7	0.872732	32014	8	0.728026	9924581	0.000000
319819486	109941.000000	5700	7304.223975	31979	13	0.502513	32107	9	0.691791	9919672	0.000000
319823810	73363.000000	3862	7654.852766	31923	4	0.698263	31985	15	0.718266	9914689	0.000000
319786239	115067.000000	6105	7419.518121	32021	8	0.816989	32243	13	0.547895	9909835	0.000000
319831951	73120.000000	3777	7583.298162	32112	4	0.722688	31888	2	0.725788	9904825	0.000000
319804433	107053.000000	5477	7459.530451	31828	16	0.635724	32017	10	0.819720	9899875	0.000000
319840916	74543.000000	3875	7404.099911	32088	6	0.779058	32032	12	0.868024	9895021	0.000000
319803113	102442.000000	5246	7551.187474	31761	4	0.698726	31871	4	0.919954	9890164	0.000000
319822132	76629.000000	3968	7262.113998	31862	10	0.817270	32053	6	0.803165	9885174	0.000000
319820833	94504.000000	5037	7597.562919	31895	7	0.677411	31925	6	0.632318	9880207	0.000000
319830770	84049.000000	4384	7265.122616	31952	8	0.649286	32208	8	0.725545	9875308	0.000000
319845536	86384.000000	4340	7584.141451	31673	8	0.787284	31918	7	0.833537	9870384	0.000000
319805908	90674.000000	4740	7361.540742	31993	5	0.837303	31685	10	0.417093	9865432	0.000000
319838844	81574.000000	4265	7485.266094	32243	4	0.796493	32160	6	0.619297	9860626	0.000000
319812025	91375.000000	4676	7379.975585	31914	11	0.420473	31800	2	0.572308	9855778	0.000000
319810780	80377.000000	4177	7438.732487	32017	4	0.648503	31892	3	0.455280	9850838	0.000000
319831267	90709.000000	4686	7527.380375	32078	12	0.782124	31933	10	0.669615	9845940	0.000000
319803442	82814.000000	4519	7357.082531	32150	15	0.738083	31908	7	0.799614	9841042	0.000000
319811441	88249.000000	4629	7534.261825	31974	6	0.841141	31869	9	0.804819	9836092	0.000000
319827370	85490.000000	4621	7349.693296	32099	8	0.566867	31959	9	0.815835	9831191	0.000000
319813281	86593.000000	4477	7524.701836	31898	3	0.723239	31974	4	0.865342	9826264	0.000000
319813224	88288.000000	4534	7363.556103	32138	8	0.605372	31942	5	0.918327	9821424	0.000000
319837038	83516.000000	4296	7494.770961	31978	10	0.753981	32030	13	0.594973	9816628	0.000000
319807720	86889.000000	4618	7427.818051	32031	4	0.757747	32060	13	0.657018	9811690	0.000000
319837132	84681.000000	4403	7404.854521	31742	2	0.570588	31707	7	0.791974	9806814	0.000000
319820748	87873.000000	4541	7474.575924	31954	5	0.664397	32026	10	0.693763	9801879	-1.#IND00
319829699	86413.000000	4368	7358.740164	31837	9	0.796449	31904	5	0.621747	9796803	-1.#IND00
319851282	85189.000000	4404	7524.438533	32135	5	0.876541	32142	6	0.696469	9791892	0.010332
319815451	87494.000000	4435	7398.046074	32254	10	0.474864	32076	13	0.502179	9787024	0.006630
319836927	84083.000000	4389	7516.191061	32011	7	0.609394	32099	5	0.694122	9782195	0.004316
319849245	89165.000000	4679	7407.775356	31946	6	0.763088	31937	8	0.602636	9777343	0.004819
319813802	83389.000000	4369	7450.550463	31745	14	0.625875	32042	12	0.639164	9772471	0.004881
319834044	86571.000000	4536	7458.301662	32039	6	0.725997	31733	7	0.698258	9767648	0.008934
319848666	86221.000000	4422	7367.651334	31716	5	0.584809	32051	5	0.801974	9762721	0.008407
319793244	84083.000000	4402	7480.763508	32199	2	0.528971	31944	6	0.821113	9757811	0.004747
319817194	87377.000000	4543	7386.327933	31802	6	0.714310	31973	10	0.770938	9752814	0.004688
319839167	84105.000000	4440	7444.447346	31819	8	0.798517	32048	10	0.774301	9747893	0.007425
319834911	87696.000000	4569	7436.432240	32039	5	0.795798	31950	8	0.530198	9742904	0.004363
319824453	84694.000000	4511	7438.531544	32265	11	0.656439	32045	6	0.652307	9738046	0.006243
319834834	87510.000000	4585	7400.554325	32082	9	0.790342	31910	6	0.766265	9733241	0.002117
319848514	84547.000000	4436	7448.539909	31723	15	0.767898	32017	1	0.726671	9728294	0.003969
319847559	87749.000000	4504	7413.887351	32015	4	0.849215	31786	9	0.658425	9723340	0.003852
319813684	84757.000000	4475	7451.004365	31836	4	0.704323	31723	11	0.584795	9718416	0.002178
319819155	88398.000000	4569	7448.936821	32068	3	0.794498	31883	12	0.499130	9713538	0.002481
319808006	82841.000000	4328	7442.538248	31860	10	0.875358	32133	6	0.648770	9708772	0.004255
319813219	88887.000000	4668	7481.291825	31939	9	0.780846	32035	16	0.634235	9703898	0.005936
319833056	85141.000000	4419	7407.270369	32177	6	0.722599	32087	14	0.712402	9699064	0.005622
319843069	88694.000000	4635	7489.284410	32018	10	0.774010	31966	7	0.754976	9694191	0.005555
319825081	83521.000000	4384	7385.642915	32121	2	0.862932	32091	9	0.764886	9689270	0.004234
319832053	88462.000000	4600	7492.270561	32108	7	0.629060	31809	8	0.847510	9684475	0.003272
319824309	85594.000000	4448	7364.084965	32157	8	0.536846	31933	6	0.819290	9679633	0.003009
319812067	83935.000000	4431	7524.451411	31905	9	0.719086	31923	5	0.879427	9674808	0.002776
319824537	88950.000000	4658	7392.042183	31983	9	0.829619	32003	4	0.786202	9669943	0.003089
319827839	84921.000000	4382	7501.673766	32035	8	0.666870	32004	3	0.870327	9665083	0.002995
319803788	91082.000000	4732	7428.661014	32321	5	0.797949	32158	8	0.733298	9660189	0.002768
319810415	81893.000000	4262	7400.051437	32067	10	0.877451	32061	9	0.838239	9655303	0.002780
319813669	89637.000000	4673	7498.601861	31825	6	0.899857	32346	4	0.421170	9650576	0.003410
319805042	85011.000000	4414	7342.390042	31767	1	0.911475	31958	11	0.548214	9645847	0.003312
319827631	86590.000000	4495	7548.479657	31939	11	0.873775	31829	9	0.725982	9640961	0.003025
319830979	87256.000000	4547	7361.428007	32040	6	0.789334	32090	9	0.565538	9636151	0.002974
319818443	82893.000000	4315	7509.639523	31920	5	0.872226	32092	14	0.736489	9631317	0.003000
319800276	92038.000000	4846	7416.920663	31658	8	0.833666	31716	6	0.512057	9626511	0.003727
319845158	81473.000000	4270	7376.511415	32024	17	0.704195	31836	8	0.704051	9621663	0.003325
319793852	88578.000000	4498	7486.484252	32063	9	0.820587	32007	7	0.820500	9616738	0.003314
319812729	85242.000000	4355	7429.788551	31912	10	0.824875	32071	4	0.891129	9611907	0.003054
319795432	87945.000000	4546	7471.096080	32004	14	0.481312	31932	11	0.804028	9607140	0.003086
319835190	83879.000000	4275	7371.956318	32100	11	0.554472	31964	6	0.522148	9602387	0.003099
319810101	88754.000000	4625	7537.074773	31756	7	0.722128	31950	4	0.609494	9597747	0.003487
319814419	87525.000000	4461	7338.080021	32052	8	0.650507	31934	4	0.426345	9592948	0.003427
319826362	83990.000000	4404	7508.703975	32155	7	0.560128	31879	10	0.652065	9588118	0.003031
319845460	86561.000000	4408	7413.920832	31978	5	0.733207	32125	10	0.639671	9583285	0.002797
319819573	86952.000000	4488	7488.092413	32013	8	0.514115	31956	9	0.781452	9578544	0.002694
319832093	86609.000000	4337	7384.359215	32138	8	0.634680	31902	4	0.867446	9573740	0.002673
319830052	85196.000000	4446	7498.145875	32187	13	0.425280	31898	10	0.647876	9569008	0.001919
319817251	88251.000000	4608	7372.328099	32060	9	0.535941	32088	11	0.744473	9564256	0.001864
319846709	82830.000000	4256	7476.230654	31959	10	0.541430	32069	4	0.845017	9559489	0.001503
319823457	90887.000000	4625	7443.286868	32283	6	0.625550	31851	8	0.707858	9554652	0.001527
319866385	81303.000000	4253	7464.408232	32077	4	0.655973	31975	4	0.754931	9549917	0.002548
319824925	91578.000000	4800	7448.114510	31750	9	0.791340	31904	11	0.636016	9545089	0.002778
319849549	83844.000000	4458	7316.213214	32033	5	0.755146	31979	4	0.779235	9540268	0.002380
319814765	85356.000000	4460	7549.866840	32180	5	0.778004	31810	4	0.663056	9535464	0.002198
319826658	89233.000000	4598	7350.230309	31847	2	0.865355	32115	12	0.471136	9530675	0.002013
319823249	85280.000000	4610	7495.121041	31919	12	0.637360	31931	2	0.646174	9525863	0.001930
319813214	87486.000000	4547	7414.747844	31795	11	0.780050	32091	6	0.567561	9521113	0.002240
319813471	84247.000000	4341	7466.369091	31935	7	0.275787	31813	9	0.737716	9516261	0.002118
npatches	nstrain	runtime	dt	init_x	init_y	init_y_blood	init_z	init_S	beta0	beta1	beta2	beta3	mean_beta	B	d	delta	delta_blood	b[0]	mut	m	CTL	c	g	epsilon	k	het	lambda	rho	omega	x_max	patch.dyna	DELTA	A	VA
10000	1	100.000000	0.000100	21900	9499	5000000	0.001000	10000000	18.513662	16.880709	18.247887	20.370816	14	8000000000.000000	0.010000	1.000000	1.000000	800000	0.000050	0.048000	0	0.500000	0.000000	25.000000	19.000000	0.500000	0.000000	0.000000	0.000000	31987	0	10.000000	7.000000	1.000000
sus	inf	inf_blood	z	x[0]	y[0][0]	z[0]	x[1]	y[1][0]	z[1]	S[0]	synchrony
219000000	94990000.000000	5000000	10.000000	21900	9499	0.001000	21900	9499	0.001000	10000000	0.000000
166035713	535302588.000000	27908855	3940.834452	13782	55399	0.394083	14521	55317	0.394083	9995008	0.000000
262466329	118891140.000000	6200820	6324.976263	24386	13047	0.632498	25141	12877	0.632498	9989945	0.000000
305989189	23315142.000000	1215990	7771.013291	30113	2715	0.777101	30260	2515	0.777101	9984994	0.000000
318329901	2328722.000000	122282	8648.068121	31896	258	0.864807	31859	283	0.864807	9979974	0.000000
319805511	90504.000000	4721	9135.189735	31980	8	0.918002	32077	15	0.918002	9974960	0.000000
319750050	301524.000000	15614	6194.799439	31949	36	0.753344	32188	33	0.411539	9969840	0.000000
319611966	411505.000000	21562	7692.058044	31877	33	0.850397	31868	31	0.643085	9964867	0.000000
319841779	65983.000000	3446	8176.219972	31849	7	0.909262	31880	12	0.783523	9959803	0.000000
319767484	195332.000000	10204	6736.635495	31920	25	0.673352	32024	27	0.518173	9954761	0.000000
319799517	119649.000000	6339	8008.249257	31955	20	0.801881	31978	15	0.707761	9949850	0.000000
319817679	118390.000000	6234	6282.352852	32114	5	0.600889	31962	9	0.752398	9944907	0.000000
319810301	142162.000000	7291	7732.474003	32149	26	0.757930	31866	21	0.849824	9940031	0.000000
319825687	80794.000000	4327	6317.033286	31976	6	0.755415	31893	8	0.790083	9934953	0.000000
319801351	121405.000000	6301	7598.678007	31964	21	0.851654	31896	11	0.872680	9929930	0.000000
319829765	86067.000000	4460	6397.144499	32059	5	0.910025	31879	7	0.900375	9924927	0.000000
319807383	108248.000000	5658	7654.084319	31888	11	0.945428	31964	9	0.939575	9919815	0.000000
319806424	91634.000000	4783	6529.828942	31890	28	0.454344	32025	10	0.613011	9914866	0.000000
319801378	89331.000000	4552	7633.969185	31971	8	0.669047	31976	10	0.765283	9909906	0.000000
319796768	102574.000000	5333	6818.250493	32070	11	0.799269	31904	16	0.377149	9904931	0.000000
319822247	71162.000000	3601	7303.846068	31911	12	0.697991	31776	4	0.622226	9900066	0.000000
319822995	106203.000000	5567	7132.076989	32025	14	0.816824	32058	11	0.770872	9895119	0.000000
319815394	72869.000000	3833	6872.828380	31846	6	0.888900	31897	8	0.735394	9890131	0.000000
319806800	93046.000000	4961	7305.530404	32006	14	0.932615	32055	9	0.839510	9885241	0.000000
319813501	82996.000000	4340	6828.708100	32110	10	0.959130	31942	6	0.886374	9880284	0.000000
319845426	81416.000000	4310	7305.868545	32139	7	0.975211	32091	6	0.923106	9875191	0.000000
319822890	95543.000000	4842	6985.792374	31908	0	0.438330	31938	8	0.723217	9870308	0.000000
319823594	76509.000000	4116	7062.895191	31992	5	0.454064	32049	9	0.529898	9865317	0.000000
319817791	89532.000000	4670	7187.874256	32029	12	0.668877	31929	11	0.623503	9860415	0.000000
319830472	81004.000000	4147	6916.166383	32152	9	0.750684	32064	6	0.750709	9855497	0.000000
319816187	84067.000000	4459	7244.619146	31739	8	0.848784	31734	14	0.779209	9850544	0.000000
319814126	87152.000000	4507	6930.669150	32198	11	0.908284	31953	7	0.866085	9845649	0.000000
319806036	77680.000000	3989	7178.033685	31884	15	0.790157	31993	9	0.775529	9840677	0.000000
319823819	93623.000000	4813	7099.989989	32011	6	0.872725	32028	12	0.863853	9835866	0.000000
319826073	77152.000000	3954	6966.999570	32046	11	0.786317	32058	8	0.917424	9830949	0.000000
319823115	87618.000000	4532	7241.639039	31885	17	0.589694	32258	6	0.947062	9825902	0.000000
319813392	85438.000000	4488	6942.631035	32011	11	0.539856	32280	10	0.703254	9820864	0.000000
319835164	79883.000000	4093	7127.111563	31698	8	0.619678	32152	10	0.535304	9815864	0.000000
319814640	85409.000000	4543	7131.662043	32108	19	0.760555	32211	13	0.718151	9810992	0.000000
319825860	86008.000000	4382	7018.266475	31909	11	0.854771	32071	9	0.680164	9805947	0.000000
319814301	79417.000000	4245	7108.622681	32162	5	0.911915	31941	17	0.763723	9801044	-1.#IND00
319832202	89147.000000	4646	7132.866251	32045	13	0.946575	31973	2	0.744863	9796166	-1.#IND00
[truncated: 161 more rows]
