# Supplementary material for: Large Variations in HIV-1 Viral Load Explained by Shifting-Mosaic Metapopulation Dynamics
Source: PLoS Biol. 2016 Oct 5;14(10):e1002567. doi: 10.1371/journal.pbio.1002567 (PMC5051940; doi:10.1371/journal.pbio.1002567)
Supplement: S1 Data — Each file gives the output from the simulations indicated by the filename: low migration (ms1, db432); high migration (ms1, db1); very high migration (ms10, db1); number of patches (np); reservoir (storage); no reservoir (nostorage); CTL immigration model (CTLimmig); CTL proliferation model (CTLprolif); β¯ (beta1, beta2, …). Within each file, there are 21 simulations for (k = 0,1,..,20), and data is output each day. For measures of synchrony, the final entry should be used. See Methods and S1 Simulation Code for further details. (ZIP) [file pbio.1002567.s002.zip › S1_Data/ms10_np10000_nostorage_noPD_CTLimmig_db1_beta15.tsv]

npatches	nstrain	runtime	dt	init_x	init_y	init_y_blood	init_z	init_S	beta0	beta1	beta2	beta3	mean_beta	B	d	delta	delta_blood	b[0]	mut	m	CTL	c	g	epsilon	k	het	lambda	rho	omega	x_max	patch.dyna	DELTA	A	VA
10000	1	100.000000	0.000100	21900	9499	5000000	0.001000	10000000	21.521365	18.185246	10.757279	19.118494	15	8000000000.000000	0.010000	1.000000	1.000000	800000	0.000050	0.048000	0	0.500000	0.000000	25.000000	0.000000	0.500000	0.000000	0.000000	0.000000	31987	0	10.000000	7.000000	1.000000
sus	inf	inf_blood	z	x[0]	y[0][0]	z[0]	x[1]	y[1][0]	z[1]	S[0]	synchrony
219000000	94990000.000000	5000000	10.000000	21900	9499	0.001000	21900	9499	0.001000	10000000	0.000000
44982265	3547353109.000000	184032660	3940.834452	3034	355777	0.394083	3471	355272	0.394083	9994926	0.000000
30042636	5603435542.000000	291092752	6324.976263	1998	561469	0.632498	2357	559990	0.632498	9989868	0.000000
26408048	6455789996.000000	335479847	7771.013291	1721	648127	0.777101	2054	646517	0.777101	9984833	0.000000
25194104	6798081143.000000	353356279	8648.068121	1663	679627	0.864807	1931	680727	0.864807	9979756	0.000000
24733220	6934243939.000000	360390751	9180.022116	1615	693894	0.918002	1892	693432	0.918002	9974793	0.000000
24556769	6988333836.000000	363189856	9502.664490	1651	699887	0.950266	1895	699307	0.950266	9969769	0.000000
24488314	7009671960.000000	364329104	9698.354536	1587	700894	0.969835	1899	701425	0.969835	9964836	0.000000
24464712	7018103222.000000	364741378	9817.045065	1592	702747	0.981705	1865	702838	0.981705	9959864	0.000000
24454861	7021482152.000000	364958121	9889.033609	1666	702230	0.988903	1893	702560	0.988903	9954937	0.000000
24443017	7022806965.000000	365026045	9932.696323	1574	702325	0.993270	1902	701903	0.993270	9949977	0.000000
24440570	7023329677.000000	365011009	9959.178767	1614	703894	0.995918	1854	702415	0.995918	9945103	0.000000
24448674	7023467614.000000	365035601	9975.240980	1602	704945	0.997524	1871	703572	0.997524	9940120	0.000000
24448149	7023518848.000000	365041299	9984.983083	1588	703112	0.998498	1837	703219	0.998498	9935064	0.000000
24444214	7023622080.000000	365050819	9990.891893	1624	701862	0.999089	1876	702698	0.999089	9930166	0.000000
24437598	7023564406.000000	365055186	9994.475723	1620	703283	0.999448	1839	704287	0.999448	9925130	0.000000
24443565	7023509645.000000	365072699	9996.649399	1606	703915	0.999665	1842	703871	0.999665	9920005	0.000000
24439675	7023589457.000000	365064807	9997.967783	1625	702946	0.999797	1924	702833	0.999797	9915073	0.000000
24445003	7023559358.000000	365030676	9998.767413	1560	701976	0.999877	1867	704085	0.999877	9910242	0.000000
24442599	7023514091.000000	365029824	9999.252408	1616	703082	0.999925	1855	703686	0.999925	9905274	0.000000
24442597	7023566536.000000	365062267	9999.546568	1615	702677	0.999955	1892	701477	0.999955	9900362	0.000000
24447623	7023482725.000000	365061499	9999.724983	1559	703201	0.999972	1899	704404	0.999972	9895441	0.000000
24443090	7023614357.000000	365075468	9999.833196	1642	701842	0.999983	1894	701811	0.999983	9890458	0.000000
24445573	7023658089.000000	365078032	9999.898829	1598	703890	0.999990	1880	701675	0.999990	9885489	0.000000
24443084	7023757143.000000	365036402	9999.938638	1614	703109	0.999994	1903	702465	0.999994	9880408	0.000000
24443013	7023643032.000000	365047468	9999.962782	1617	704756	0.999996	1851	703242	0.999996	9875613	0.000000
24444174	7023601310.000000	365070668	9999.977427	1563	703264	0.999998	1940	704577	0.999998	9870701	0.000000
24438442	7023555745.000000	365048296	9999.986309	1586	703248	0.999999	1894	701850	0.999999	9865875	0.000000
24442741	7023590295.000000	365077090	9999.991696	1685	704321	0.999999	1897	702983	0.999999	9861000	0.000000
24440671	7023642491.000000	365079065	9999.994963	1587	702647	0.999999	1875	703989	0.999999	9855963	0.000000
24438478	7023644986.000000	365047207	9999.996945	1641	702043	1.000000	1904	703381	1.000000	9851093	0.000000
24442005	7023747992.000000	365036066	9999.998147	1631	703835	1.000000	1913	704266	1.000000	9846227	0.000000
24442680	7023616865.000000	365059249	9999.998876	1583	703031	1.000000	1889	703406	1.000000	9841198	0.000000
24446563	7023650020.000000	365066247	9999.999318	1648	703637	1.000000	1920	703410	1.000000	9836235	0.000000
24444110	7023642163.000000	365040597	9999.999587	1631	703286	1.000000	1888	702973	1.000000	9831332	0.000000
24449688	7023563143.000000	365082928	9999.999749	1622	704132	1.000000	1850	703716	1.000000	9826575	0.000000
24443446	7023548453.000000	365051035	9999.999848	1649	702401	1.000000	1869	704816	1.000000	9821695	0.000000
24443239	7023510269.000000	365094633	9999.999908	1627	702883	1.000000	1908	701921	1.000000	9816817	0.000000
24441650	7023676736.000000	365058604	9999.999944	1610	702568	1.000000	1881	702248	1.000000	9811924	0.000000
24438473	7023575086.000000	365064462	9999.999966	1661	702122	1.000000	1853	702999	1.000000	9807046	0.000000
24440339	7023655274.000000	365075901	9999.999979	1609	702787	1.000000	1872	703524	1.000000	9802193	-1.#IND00
24440484	7023687587.000000	365017418	9999.999988	1632	703790	1.000000	1894	701723	1.000000	9797338	-0.008000
24440497	7023608827.000000	365063210	9999.999992	1620	703573	1.000000	1875	702913	1.000000	9792438	0.007748
24445789	7023594264.000000	365088048	9999.999995	1624	703851	1.000000	1903	703400	1.000000	9787394	0.001454
24447329	7023686324.000000	365061108	9999.999997	1569	703182	1.000000	1874	702171	1.000000	9782559	0.017811
24448113	7023608307.000000	365062510	9999.999998	1645	701579	1.000000	1900	702018	1.000000	9777802	0.005275
24440946	7023683449.000000	365072611	9999.999999	1644	702772	1.000000	1905	702422	1.000000	9773020	0.001191
24439523	7023632420.000000	365048667	9999.999999	1628	703587	1.000000	1912	703615	1.000000	9768161	0.000870
24443657	7023628725.000000	365035363	10000.000000	1573	703885	1.000000	1857	702608	1.000000	9763185	0.001042
24448598	7023521740.000000	365057986	10000.000000	1639	704068	1.000000	1843	703219	1.000000	9758421	0.001033
24442710	7023502833.000000	365074284	10000.000000	1603	702886	1.000000	1897	703838	1.000000	9753546	0.000394
24444899	7023666593.000000	365049638	10000.000000	1626	702930	1.000000	1900	702782	1.000000	9748754	-0.000056
24445414	7023661174.000000	365053041	10000.000000	1622	702986	1.000000	1896	704488	1.000000	9743783	-0.000897
24443041	7023626538.000000	365070597	10000.000000	1574	703395	1.000000	1878	703657	1.000000	9738811	-0.001189
24444319	7023491644.000000	365033116	10000.000000	1611	702424	1.000000	1899	703781	1.000000	9733903	0.000444
24443191	7023543753.000000	365048136	10000.000000	1590	701853	1.000000	1845	702952	1.000000	9729028	0.000266
24441332	7023616886.000000	365084488	10000.000000	1625	703225	1.000000	1869	701235	1.000000	9724184	0.001348
24434861	7023668335.000000	365039200	10000.000000	1599	702401	1.000000	1894	702304	1.000000	9719304	0.001520
24446598	7023580643.000000	365076482	10000.000000	1608	703552	1.000000	1850	703409	1.000000	9714472	0.000807
24440232	7023687968.000000	365032290	10000.000000	1616	702586	1.000000	1892	704091	1.000000	9709706	-0.000434
24440127	7023583027.000000	365095998	10000.000000	1580	702867	1.000000	1860	703076	1.000000	9704908	0.000026
24444977	7023703940.000000	365027540	10000.000000	1603	703176	1.000000	1860	702707	1.000000	9700147	0.001900
24445068	7023656605.000000	365069704	10000.000000	1634	702729	1.000000	1927	702209	1.000000	9695410	0.005322
24445265	7023501494.000000	365089427	10000.000000	1635	703049	1.000000	1933	704007	1.000000	9690573	0.005322
24442931	7023547976.000000	365046775	10000.000000	1613	704270	1.000000	1928	702320	1.000000	9685564	0.005132
24439111	7023521089.000000	365078077	10000.000000	1605	704442	1.000000	1841	702676	1.000000	9680693	0.004672
24449899	7023614374.000000	365019516	10000.000000	1587	703291	1.000000	1937	702665	1.000000	9675784	0.002716
24440495	7023630556.000000	365084258	10000.000000	1623	704713	1.000000	1870	703235	1.000000	9670986	0.003800
24442910	7023652290.000000	365011141	10000.000000	1614	702870	1.000000	1920	701061	1.000000	9666149	0.003783
24448262	7023561061.000000	365050502	10000.000000	1656	702313	1.000000	1878	701600	1.000000	9661342	0.004459
24442069	7023530296.000000	365074953	10000.000000	1608	703700	1.000000	1860	703402	1.000000	9656551	0.004671
24447675	7023564999.000000	365032088	10000.000000	1603	702274	1.000000	1852	703439	1.000000	9651756	0.004208
24445130	7023604636.000000	365066090	10000.000000	1642	703604	1.000000	1881	702321	1.000000	9646933	0.004867
24437571	7023578651.000000	365046017	10000.000000	1595	703250	1.000000	1833	703035	1.000000	9642193	0.004862
24445453	7023604390.000000	365042671	10000.000000	1571	703189	1.000000	1837	702449	1.000000	9637231	0.004922
24450715	7023597728.000000	365053340	10000.000000	1581	702236	1.000000	1888	703725	1.000000	9632272	0.004045
24450357	7023621579.000000	365033191	10000.000000	1623	703389	1.000000	1896	704686	1.000000	9627403	0.004801
24441859	7023756650.000000	365067778	10000.000000	1583	702096	1.000000	1885	703608	1.000000	9622634	0.004404
24440698	7023690959.000000	365039827	10000.000000	1623	703479	1.000000	1948	701004	1.000000	9617810	0.003856
24435451	7023646985.000000	365033126	10000.000000	1592	702886	1.000000	1942	703155	1.000000	9612925	0.004591
24444430	7023677601.000000	365056265	10000.000000	1595	702956	1.000000	1875	702583	1.000000	9608120	0.005082
24438857	7023679771.000000	365068171	10000.000000	1663	702169	1.000000	1880	703187	1.000000	9603317	0.005086
24436517	7023684826.000000	365050486	10000.000000	1637	703051	1.000000	1894	704225	1.000000	9598456	0.005021
24442337	7023676767.000000	365068780	10000.000000	1597	703599	1.000000	1890	703364	1.000000	9593570	0.004590
24441852	7023616884.000000	365080488	10000.000000	1625	702901	1.000000	1836	704274	1.000000	9588765	0.004289
24453988	7023656056.000000	365034829	10000.000000	1657	703803	1.000000	1911	703406	1.000000	9583874	0.005126
24442910	7023668232.000000	365096384	10000.000000	1625	703064	1.000000	1913	702918	1.000000	9579114	0.005210
24439703	7023683538.000000	365055710	10000.000000	1628	702081	1.000000	1930	702941	1.000000	9574225	0.004746
24441928	7023666302.000000	365062011	10000.000000	1622	703797	1.000000	1885	702845	1.000000	9569313	0.004699
24439764	7023632677.000000	365059653	10000.000000	1608	703701	1.000000	1883	703235	1.000000	9564376	0.005000
24449970	7023678252.000000	365042439	10000.000000	1627	702587	1.000000	1831	703636	1.000000	9559594	0.004668
24446952	7023581323.000000	365035371	10000.000000	1614	702185	1.000000	1897	704285	1.000000	9554698	0.004644
24440385	7023577853.000000	365051547	10000.000000	1618	702385	1.000000	1903	703258	1.000000	9549819	0.004534
24445304	7023646559.000000	365013104	10000.000000	1629	702956	1.000000	1861	702553	1.000000	9545165	0.004467
24443910	7023629802.000000	365019486	10000.000000	1645	702259	1.000000	1845	702424	1.000000	9540291	0.004347
24439047	7023595526.000000	365018179	10000.000000	1627	703787	1.000000	1841	703837	1.000000	9535551	0.004985
24440651	7023561954.000000	365053874	10000.000000	1611	703555	1.000000	1885	704040	1.000000	9530731	0.004956
24444190	7023607274.000000	365067424	10000.000000	1648	704880	1.000000	1899	704656	1.000000	9525927	0.003648
24444244	7023741060.000000	365042234	10000.000000	1589	702271	1.000000	1951	701380	1.000000	9521172	0.004212
24444690	7023661027.000000	365058251	10000.000000	1631	703190	1.000000	1831	702516	1.000000	9516328	0.003770
npatches	nstrain	runtime	dt	init_x	init_y	init_y_blood	init_z	init_S	beta0	beta1	beta2	beta3	mean_beta	B	d	delta	delta_blood	b[0]	mut	m	CTL	c	g	epsilon	k	het	lambda	rho	omega	x_max	patch.dyna	DELTA	A	VA
10000	1	100.000000	0.000100	21900	9499	5000000	0.001000	10000000	13.835543	16.358027	8.805361	18.145491	15	8000000000.000000	0.010000	1.000000	1.000000	800000	0.000050	0.048000	0	0.500000	0.000000	25.000000	1.000000	0.500000	0.000000	0.000000	0.000000	31987	0	10.000000	7.000000	1.000000
sus	inf	inf_blood	z	x[0]	y[0][0]	z[0]	x[1]	y[1][0]	z[1]	S[0]	synchrony
219000000	94990000.000000	5000000	10.000000	21900	9499	0.001000	21900	9499	0.001000	10000000	0.000000
49524192	3162512984.000000	164144443	3940.834452	4956	315453	0.394083	4329	317717	0.394083	9994944	0.000000
39723421	4080115806.000000	212025636	6324.976263	4006	408237	0.632498	3437	408256	0.632498	9990034	0.000000
40810530	3954087751.000000	205534102	7771.013291	4131	396516	0.777101	3525	396512	0.777101	9985121	0.000000
42982555	3722243626.000000	193485319	8648.068121	4306	372634	0.864807	3720	372622	0.864807	9980047	0.000000
44639156	3560494783.000000	185049525	9180.022116	4585	356225	0.918002	3811	356624	0.918002	9975201	0.000000
45707630	3462967106.000000	179976286	9502.664490	4646	345667	0.950266	3941	347479	0.950266	9970247	0.000000
46364282	3405676711.000000	177019263	9698.354536	4651	340590	0.969835	3982	341179	0.969835	9965211	0.000000
46758547	3371870761.000000	175244716	9817.045065	4665	337191	0.981705	4029	337239	0.981705	9960315	0.000000
46995425	3351846761.000000	174196848	9889.033609	4724	334884	0.988903	4169	335496	0.988903	9955459	0.000000
47132965	3339827819.000000	173577799	9932.696323	4819	333528	0.993270	4130	334798	0.993270	9950536	0.000000
47227198	3332572769.000000	173200056	9959.178767	4727	333587	0.995918	4066	333975	0.995918	9945545	0.000000
47264810	3328182161.000000	172981452	9975.240980	4679	332555	0.997524	4143	334380	0.997524	9940634	0.000000
47304306	3325539806.000000	172832479	9984.983083	4731	332941	0.998498	4114	332565	0.998498	9935707	0.000000
47323953	3324055955.000000	172737458	9990.891893	4741	332972	0.999089	4113	333048	0.999089	9930827	0.000000
47337780	3322932632.000000	172717941	9994.475723	4739	332605	0.999448	4113	332712	0.999448	9925875	0.000000
47335811	3322378195.000000	172682386	9996.649399	4757	332533	0.999665	4099	332685	0.999665	9920922	0.000000
47344415	3322117588.000000	172643030	9997.967783	4768	331096	0.999797	4100	332806	0.999797	9915964	0.000000
47342940	3321855631.000000	172658393	9998.767413	4683	331667	0.999877	4059	332748	0.999877	9910898	0.000000
47358255	3321587291.000000	172658942	9999.252408	4721	331580	0.999925	4139	332710	0.999925	9906095	0.000000
47357217	3321573776.000000	172644753	9999.546568	4726	332458	0.999955	4155	332709	0.999955	9901240	0.000000
47356387	3321563157.000000	172645655	9999.724983	4741	331827	0.999972	4137	332478	0.999972	9896347	0.000000
47349256	3321553557.000000	172627048	9999.833196	4816	331536	0.999983	4151	333023	0.999983	9891446	0.000000
47355983	3321528951.000000	172658402	9999.898829	4730	332472	0.999990	4082	333037	0.999990	9886549	0.000000
47353069	3321574812.000000	172626127	9999.938638	4679	331323	0.999994	4156	332400	0.999994	9881707	0.000000
47347323	3321512539.000000	172648518	9999.962782	4696	331614	0.999996	4123	332999	0.999996	9876799	0.000000
47357075	3321468398.000000	172651154	9999.977427	4747	332633	0.999998	4074	333708	0.999998	9871913	0.000000
47356146	3321493445.000000	172642482	9999.986309	4739	332686	0.999999	4027	333535	0.999999	9867003	0.000000
47366282	3321456699.000000	172638457	9999.991696	4678	332832	0.999999	4169	331946	0.999999	9862048	0.000000
47359632	3321509506.000000	172613854	9999.994963	4794	332884	0.999999	4147	332960	0.999999	9857182	0.000000
47354898	3321445718.000000	172664187	9999.996945	4816	332633	1.000000	4135	332429	1.000000	9852318	0.000000
47345381	3321518276.000000	172635426	9999.998147	4735	332642	1.000000	4119	332509	1.000000	9847246	0.000000
47349159	3321566120.000000	172629533	9999.998876	4740	333328	1.000000	4125	331831	1.000000	9842276	0.000000
47358743	3321497670.000000	172641034	9999.999318	4753	330983	1.000000	4075	332457	1.000000	9837262	0.000000
47356911	3321477460.000000	172624624	9999.999587	4685	332419	1.000000	4166	332021	1.000000	9832134	0.000000
47357929	3321469962.000000	172625829	9999.999749	4755	332040	1.000000	4055	331729	1.000000	9827319	0.000000
47353110	3321520787.000000	172639062	9999.999848	4797	332630	1.000000	4105	333008	1.000000	9822378	0.000000
47355821	3321562264.000000	172636203	9999.999908	4740	332374	1.000000	4133	332959	1.000000	9817452	0.000000
47355940	3321501490.000000	172667551	9999.999944	4719	331735	1.000000	4131	331593	1.000000	9812504	0.000000
47358505	3321491565.000000	172667375	9999.999966	4698	331715	1.000000	4080	333032	1.000000	9807642	0.000000
47355462	3321550169.000000	172639235	9999.999979	4859	331967	1.000000	4122	333791	1.000000	9802819	-1.#IND00
47353168	3321553091.000000	172634332	9999.999988	4740	332474	1.000000	4103	333314	1.000000	9797815	0.003200
47349237	3321568725.000000	172630584	9999.999992	4684	332461	1.000000	4093	332681	1.000000	9792842	0.004589
47351772	3321493120.000000	172641878	9999.999995	4772	332105	1.000000	4127	333953	1.000000	9787949	-0.001058
47350824	3321532961.000000	172638841	9999.999997	4768	332656	1.000000	4184	332677	1.000000	9783064	0.001305
47349808	3321522487.000000	172643636	9999.999998	4844	331416	1.000000	4155	332433	1.000000	9778181	0.005999
47350401	3321493173.000000	172647945	9999.999999	4765	332627	1.000000	4109	331759	1.000000	9773325	0.004817
47350166	3321542507.000000	172646653	9999.999999	4722	332505	1.000000	4093	333696	1.000000	9768460	0.001921
47363046	3321462937.000000	172666332	10000.000000	4781	332129	1.000000	4035	332178	1.000000	9763500	0.000604
47356172	3321488190.000000	172627201	10000.000000	4645	332213	1.000000	3997	333607	1.000000	9758611	0.003749
47346089	3321513221.000000	172636247	10000.000000	4756	332779	1.000000	4195	332999	1.000000	9753818	0.004006
47351145	3321431277.000000	172633822	10000.000000	4721	331400	1.000000	4108	332428	1.000000	9749020	0.003532
47347385	3321531080.000000	172619091	10000.000000	4793	332211	1.000000	4055	332351	1.000000	9744044	0.003239
47348637	3321551121.000000	172645550	10000.000000	4780	331956	1.000000	4039	332477	1.000000	9739114	0.002872
47350415	3321511630.000000	172625508	10000.000000	4745	332385	1.000000	4123	333814	1.000000	9734342	0.002883
47353509	3321429957.000000	172632939	10000.000000	4748	332515	1.000000	4162	332708	1.000000	9729471	0.004980
47354767	3321487580.000000	172648651	10000.000000	4766	332012	1.000000	4146	332621	1.000000	9724645	0.004671
47350381	3321524249.000000	172627087	10000.000000	4694	332129	1.000000	4075	332479	1.000000	9719709	0.006567
47349670	3321570277.000000	172650903	10000.000000	4768	332695	1.000000	4025	333861	1.000000	9714932	0.006663
47347464	3321543488.000000	172633691	10000.000000	4808	331934	1.000000	4091	333844	1.000000	9709997	0.006510
47354738	3321516027.000000	172647029	10000.000000	4758	331849	1.000000	4075	331922	1.000000	9705166	0.007452
47350027	3321527746.000000	172618995	10000.000000	4750	332701	1.000000	4145	332146	1.000000	9700272	0.007345
47356739	3321546377.000000	172627598	10000.000000	4716	331554	1.000000	4117	334004	1.000000	9695321	0.005214
47356018	3321547001.000000	172646150	10000.000000	4739	332609	1.000000	4094	332471	1.000000	9690468	0.004008
47345992	3321550248.000000	172650211	10000.000000	4726	332747	1.000000	4133	332976	1.000000	9685613	0.003952
47358360	3321472258.000000	172635065	10000.000000	4690	332356	1.000000	4117	332127	1.000000	9680737	0.003494
47350745	3321541081.000000	172634415	10000.000000	4762	333090	1.000000	4086	332309	1.000000	9675983	0.003180
47352460	3321483848.000000	172625870	10000.000000	4820	331709	1.000000	4090	332646	1.000000	9671062	0.002883
47353048	3321577040.000000	172632108	10000.000000	4688	333501	1.000000	4170	332229	1.000000	9666167	0.002764
47354809	3321496278.000000	172643606	10000.000000	4730	332304	1.000000	4091	332409	1.000000	9661223	0.002625
47350781	3321523212.000000	172616421	10000.000000	4806	332267	1.000000	4083	333737	1.000000	9656432	0.002908
47349119	3321427890.000000	172652316	10000.000000	4813	332097	1.000000	4152	332943	1.000000	9651678	0.002557
47353034	3321522383.000000	172641510	10000.000000	4740	332093	1.000000	4109	332941	1.000000	9646912	0.002425
47343460	3321489816.000000	172639461	10000.000000	4761	332748	1.000000	4051	332568	1.000000	9642125	0.002585
47347952	3321536016.000000	172627782	10000.000000	4698	332089	1.000000	4149	332488	1.000000	9637291	0.002563
47353395	3321523779.000000	172627250	10000.000000	4656	331589	1.000000	4120	332609	1.000000	9632455	0.002647
47351473	3321550352.000000	172631931	10000.000000	4831	332283	1.000000	4037	332241	1.000000	9627654	0.002538
47343015	3321623745.000000	172630473	10000.000000	4805	332243	1.000000	4087	333443	1.000000	9622804	0.002461
47348133	3321607463.000000	172636068	10000.000000	4630	331768	1.000000	4068	333581	1.000000	9618018	0.002684
47361534	3321543618.000000	172667484	10000.000000	4763	332154	1.000000	4146	332941	1.000000	9613228	0.003396
47346330	3321541003.000000	172625438	10000.000000	4723	332756	1.000000	4154	332578	1.000000	9608367	0.002757
47363133	3321518466.000000	172646813	10000.000000	4768	332461	1.000000	4065	332081	1.000000	9603587	0.002784
47348877	3321520999.000000	172647164	10000.000000	4791	332057	1.000000	4103	333486	1.000000	9598856	0.002988
47347354	3321582602.000000	172641027	10000.000000	4810	331453	1.000000	4163	331042	1.000000	9594067	0.002748
47355199	3321570246.000000	172619764	10000.000000	4785	332028	1.000000	4114	332420	1.000000	9589402	0.003026
47355428	3321582282.000000	172634935	10000.000000	4668	330985	1.000000	4145	332528	1.000000	9584483	0.003037
47354119	3321491356.000000	172616823	10000.000000	4795	331692	1.000000	4061	333492	1.000000	9579723	0.003113
47348531	3321445566.000000	172621187	10000.000000	4783	332882	1.000000	4171	332894	1.000000	9574899	0.002995
47364423	3321515829.000000	172638375	10000.000000	4749	331373	1.000000	4053	333042	1.000000	9569972	0.002798
47349896	3321471091.000000	172636958	10000.000000	4746	331547	1.000000	4115	332280	1.000000	9565152	0.002073
47354207	3321494657.000000	172620123	10000.000000	4798	331701	1.000000	4145	332725	1.000000	9560428	0.001970
47351034	3321579881.000000	172652601	10000.000000	4761	332308	1.000000	4216	332743	1.000000	9555455	0.002425
47355083	3321439795.000000	172631990	10000.000000	4757	332092	1.000000	4049	332119	1.000000	9550668	0.000762
47356568	3321515303.000000	172666640	10000.000000	4785	331645	1.000000	4071	331616	1.000000	9545770	0.000850
47351534	3321512719.000000	172621712	10000.000000	4737	332103	1.000000	4058	333255	1.000000	9540928	0.001268
47354154	3321361661.000000	172664787	10000.000000	4734	331966	1.000000	4205	332779	1.000000	9536217	0.001373
47363714	3321538722.000000	172643389	10000.000000	4644	333287	1.000000	4094	332994	1.000000	9531365	0.001066
47350390	3321509274.000000	172643194	10000.000000	4791	332405	1.000000	4066	333599	1.000000	9526671	0.000546
47353757	3321533336.000000	172650765	10000.000000	4709	331859	1.000000	4118	332292	1.000000	9521922	0.000508
47352379	3321480330.000000	172634420	10000.000000	4738	331837	1.000000	4135	333024	1.000000	9517199	0.000429
npatches	nstrain	runtime	dt	init_x	init_y	init_y_blood	init_z	init_S	beta0	beta1	beta2	beta3	mean_beta	B	d	delta	delta_blood	b[0]	mut	m	CTL	c	g	epsilon	k	het	lambda	rho	omega	x_max	patch.dyna	DELTA	A	VA
10000	1	100.000000	0.000100	21900	9499	5000000	0.001000	10000000	13.079414	16.905202	17.781454	12.187881	15	8000000000.000000	0.010000	1.000000	1.000000	800000	0.000050	0.048000	0	0.500000	0.000000	25.000000	2.000000	0.500000	0.000000	0.000000	0.000000	31987	0	10.000000	7.000000	1.000000
sus	inf	inf_blood	z	x[0]	y[0][0]	z[0]	x[1]	y[1][0]	z[1]	S[0]	synchrony
219000000	94990000.000000	5000000	10.000000	21900	9499	0.001000	21900	9499	0.001000	10000000	0.000000
54163967	2829972933.000000	146953554	3940.834452	5628	282501	0.394083	4612	282880	0.394083	9994999	0.000000
50452907	3069976279.000000	159623419	6324.976263	5307	306790	0.632498	4213	308773	0.632498	9989962	0.000000
56638535	2667478147.000000	138692631	7771.013291	5980	267013	0.777101	4845	266569	0.777101	9985016	0.000000
61778534	2394480989.000000	124471381	8648.068121	6450	237797	0.864807	5145	239784	0.864807	9980225	0.000000
65002739	2245737502.000000	116731819	9180.022116	6807	224467	0.918002	5550	225863	0.918002	9975256	0.000000
66939070	2163721446.000000	112471056	9502.664490	7081	216252	0.950266	5736	216766	0.950266	9970387	0.000000
68069122	2117059480.000000	110037315	9698.354536	7135	211599	0.969835	5801	212605	0.969835	9965215	0.000000
68766158	2089828039.000000	108607839	9817.045065	7191	208878	0.981705	5976	209694	0.981705	9960275	0.000000
69180693	2073518091.000000	107788632	9889.033609	7324	206187	0.988903	5885	208358	0.988903	9955309	0.000000
69424648	2063787176.000000	107289714	9932.696323	7229	205060	0.993270	5924	206532	0.993270	9950343	0.000000
69587025	2057990023.000000	106965861	9959.178767	7298	205413	0.995918	5999	206325	0.995918	9945334	0.000000
69678350	2054475757.000000	106798262	9975.240980	7465	205905	0.997524	6017	205869	0.997524	9940363	0.000000
69724726	2052322350.000000	106666334	9984.983083	7371	205275	0.998498	5970	206127	0.998498	9935360	0.000000
69775715	2051014395.000000	106608331	9990.891893	7251	204516	0.999089	5998	205910	0.999089	9930273	0.000000
69781803	2050244003.000000	106554162	9994.475723	7427	204107	0.999448	6028	205817	0.999448	9925285	0.000000
69809449	2049801725.000000	106550533	9996.649399	7333	204791	0.999665	5913	205368	0.999665	9920389	0.000000
69798760	2049506492.000000	106508883	9997.967783	7438	203740	0.999797	5934	205987	0.999797	9915415	0.000000
69814449	2049346468.000000	106544610	9998.767413	7357	204232	0.999877	5936	206105	0.999877	9910431	0.000000
69830296	2049201426.000000	106506070	9999.252408	7443	203684	0.999925	5938	205919	0.999925	9905474	0.000000
69813074	2049225236.000000	106522362	9999.546568	7323	205032	0.999955	5928	205892	0.999955	9900497	0.000000
69819571	2049059726.000000	106539195	9999.724983	7397	204326	0.999972	5841	206534	0.999972	9895514	0.000000
69830301	2049059940.000000	106499871	9999.833196	7376	203622	0.999983	5951	205677	0.999983	9890478	0.000000
69828808	2049016330.000000	106497428	9999.898829	7364	204533	0.999990	5973	205652	0.999990	9885589	0.000000
69835377	2049026066.000000	106509486	9999.938638	7388	205100	0.999994	5941	206106	0.999994	9880704	0.000000
69823191	2049001135.000000	106502831	9999.962782	7307	205666	0.999996	5913	205833	0.999996	9875678	0.000000
69823500	2049056409.000000	106500234	9999.977427	7282	204899	0.999998	6079	206149	0.999998	9870700	0.000000
69813610	2049135138.000000	106497654	9999.986309	7372	204942	0.999999	5939	205602	0.999999	9865673	0.000000
69821983	2049057784.000000	106500619	9999.991696	7342	205309	0.999999	5865	206633	0.999999	9860651	0.000000
69830406	2049037384.000000	106516405	9999.994963	7440	204348	0.999999	6047	206290	0.999999	9855668	0.000000
69817025	2049065946.000000	106494649	9999.996945	7312	204310	1.000000	5899	205963	1.000000	9850736	0.000000
69833062	2049087250.000000	106490014	9999.998147	7390	204811	1.000000	5975	205468	1.000000	9845779	0.000000
69823477	2049112734.000000	106497230	9999.998876	7302	204159	1.000000	5947	205839	1.000000	9840918	0.000000
69827821	2049058907.000000	106513425	9999.999318	7380	203842	1.000000	5939	206146	1.000000	9836006	0.000000
69820047	2049032915.000000	106504720	9999.999587	7408	204828	1.000000	5939	205573	1.000000	9831138	0.000000
69824407	2049060818.000000	106510413	9999.999749	7367	204350	1.000000	5857	206718	1.000000	9826215	0.000000
69827004	2049016134.000000	106484136	9999.999848	7276	204659	1.000000	5948	205710	1.000000	9821411	0.000000
69818338	2049157393.000000	106500027	9999.999908	7418	204923	1.000000	6049	205738	1.000000	9816534	0.000000
69820867	2049063359.000000	106492265	9999.999944	7299	204658	1.000000	5950	206253	1.000000	9811632	0.000000
69828039	2049069879.000000	106496548	9999.999966	7344	203956	1.000000	5990	205517	1.000000	9806741	0.000000
69824605	2049067199.000000	106500922	9999.999979	7427	204142	1.000000	6053	205473	1.000000	9801885	-1.#IND00
69813833	2049089695.000000	106490593	9999.999988	7461	204461	1.000000	5995	205725	1.000000	9796873	0.001600
69818910	2049063913.000000	106509085	9999.999992	7434	204887	1.000000	6002	206059	1.000000	9792004	-0.014437
69822118	2049082414.000000	106503705	9999.999995	7385	204098	1.000000	5878	205991	1.000000	9787150	-0.010240
69814264	2049115319.000000	106481994	9999.999997	7425	204149	1.000000	5934	206225	1.000000	9782361	-0.007156
69823331	2049086277.000000	106483866	9999.999998	7366	204273	1.000000	6040	205100	1.000000	9777507	-0.006219
69820672	2049090822.000000	106491776	9999.999999	7380	204354	1.000000	5921	205373	1.000000	9772711	-0.005272
69826323	2049075447.000000	106510113	9999.999999	7400	205062	1.000000	6098	205322	1.000000	9767806	-0.011751
69822755	2049021848.000000	106486284	10000.000000	7361	203612	1.000000	5966	206330	1.000000	9762784	-0.011998
69827982	2049122305.000000	106488906	10000.000000	7371	204776	1.000000	5938	205507	1.000000	9757842	-0.011481
69829971	2049072207.000000	106494857	10000.000000	7364	205044	1.000000	6062	205142	1.000000	9752925	-0.009982
69824516	2049040347.000000	106513638	10000.000000	7261	204008	1.000000	5974	206474	1.000000	9748044	-0.007798
69828283	2048984341.000000	106507349	10000.000000	7295	204485	1.000000	6004	205599	1.000000	9743249	-0.007811
69815586	2049055534.000000	106501538	10000.000000	7385	204294	1.000000	5944	206564	1.000000	9738457	-0.007751
69824536	2049089787.000000	106499970	10000.000000	7379	204652	1.000000	5855	206940	1.000000	9733730	-0.006260
69830015	2049086719.000000	106496521	10000.000000	7281	204609	1.000000	5977	206036	1.000000	9728759	-0.006316
69819177	2049119744.000000	106489927	10000.000000	7410	203954	1.000000	5964	205875	1.000000	9723810	-0.006509
69827591	2049043989.000000	106487763	10000.000000	7451	204642	1.000000	5982	205623	1.000000	9719027	-0.006039
69815344	2049101872.000000	106522908	10000.000000	7353	204822	1.000000	6069	206173	1.000000	9714234	-0.005706
69811522	2049143798.000000	106493761	10000.000000	7287	204024	1.000000	5866	206215	1.000000	9709321	-0.005158
69835691	2049040270.000000	106494032	10000.000000	7377	204289	1.000000	5896	206146	1.000000	9704420	-0.005154
69827224	2049171188.000000	106490682	10000.000000	7291	204225	1.000000	6064	205849	1.000000	9699604	-0.005521
69826656	2049070778.000000	106499144	10000.000000	7437	203942	1.000000	5997	205663	1.000000	9694837	-0.004610
69821564	2049095658.000000	106508264	10000.000000	7371	204083	1.000000	5980	205730	1.000000	9689990	-0.004339
69826140	2049051540.000000	106498789	10000.000000	7446	203425	1.000000	6059	205804	1.000000	9685129	-0.004044
69821897	2049071435.000000	106491308	10000.000000	7367	204489	1.000000	5935	205001	1.000000	9680304	-0.004046
69831965	2049076758.000000	106505710	10000.000000	7454	203826	1.000000	5989	205789	1.000000	9675556	-0.005071
69824749	2049108525.000000	106502763	10000.000000	7410	205201	1.000000	5990	205533	1.000000	9670676	-0.004809
69816394	2049140290.000000	106523371	10000.000000	7393	204434	1.000000	5985	206524	1.000000	9665886	-0.004526
69821376	2048961109.000000	106512807	10000.000000	7285	204630	1.000000	5925	206118	1.000000	9661078	-0.004729
69826314	2049065391.000000	106524824	10000.000000	7372	204277	1.000000	5939	205904	1.000000	9656374	-0.004517
69815104	2049044867.000000	106511964	10000.000000	7479	204226	1.000000	5973	205953	1.000000	9651608	-0.004862
69830657	2049042191.000000	106514190	10000.000000	7345	204346	1.000000	5885	205869	1.000000	9646753	-0.005056
69822301	2049076706.000000	106500663	10000.000000	7418	204013	1.000000	5998	205104	1.000000	9641941	-0.005040
69813570	2049142133.000000	106496555	10000.000000	7368	204770	1.000000	5971	205681	1.000000	9637142	-0.005542
69819465	2049126648.000000	106504880	10000.000000	7356	205689	1.000000	5911	206427	1.000000	9632250	-0.005609
69828672	2049022181.000000	106510124	10000.000000	7426	204340	1.000000	5899	206175	1.000000	9627567	-0.005785
69814644	2049087034.000000	106511893	10000.000000	7330	204479	1.000000	5936	206143	1.000000	9622805	-0.005523
69827595	2049023637.000000	106530921	10000.000000	7396	204152	1.000000	6003	205730	1.000000	9617878	-0.005369
69821218	2048989504.000000	106507873	10000.000000	7249	204998	1.000000	6020	205565	1.000000	9613112	-0.004712
69831488	2049064580.000000	106511706	10000.000000	7312	204565	1.000000	6015	206569	1.000000	9608398	-0.004630
69834907	2049046846.000000	106498972	10000.000000	7335	204609	1.000000	5936	205602	1.000000	9603598	-0.004556
69825451	2049080717.000000	106494318	10000.000000	7421	203771	1.000000	5916	206126	1.000000	9598754	-0.003733
69819894	2049065432.000000	106491500	10000.000000	7308	204888	1.000000	5968	204983	1.000000	9593929	-0.002951
69818715	2049047091.000000	106494135	10000.000000	7313	205088	1.000000	5980	205623	1.000000	9589076	-0.002781
69822426	2049094241.000000	106489480	10000.000000	7404	204956	1.000000	5981	206155	1.000000	9584270	-0.002861
69833856	2049053609.000000	106502756	10000.000000	7482	203364	1.000000	5972	205895	1.000000	9579417	-0.002829
69807709	2049175015.000000	106499671	10000.000000	7290	204582	1.000000	5987	206258	1.000000	9574600	-0.002996
69816667	2049099426.000000	106490602	10000.000000	7400	204399	1.000000	6038	205628	1.000000	9569912	-0.003245
69829309	2049047986.000000	106493336	10000.000000	7391	204445	1.000000	5900	205587	1.000000	9565224	-0.003029
69826519	2049134711.000000	106505819	10000.000000	7373	204787	1.000000	5932	205647	1.000000	9560486	-0.003021
69833913	2049030426.000000	106500340	10000.000000	7399	204696	1.000000	5970	205207	1.000000	9555771	-0.002698
69831899	2049071048.000000	106499919	10000.000000	7344	204688	1.000000	6093	206510	1.000000	9551089	-0.002354
69831458	2049002341.000000	106500900	10000.000000	7348	204931	1.000000	5941	205983	1.000000	9546351	-0.001991
69824093	2049074265.000000	106500762	10000.000000	7359	204933	1.000000	5953	205114	1.000000	9541635	-0.002079
69820630	2049045197.000000	106493417	10000.000000	7356	205738	1.000000	6003	205521	1.000000	9537050	-0.001969
69824365	2049051977.000000	106505657	10000.000000	7317	204629	1.000000	5974	204795	1.000000	9532314	-0.001754
69824836	2049064954.000000	106486019	10000.000000	7355	204141	1.000000	5985	206117	1.000000	9527473	-0.001517
69826869	2049028702.000000	106503132	10000.000000	7462	204569	1.000000	6016	206257	1.000000	9522745	-0.001454
69824213	2049091080.000000	106513529	10000.000000	7302	204707	1.000000	5944	205566	1.000000	9518067	-0.001422
npatches	nstrain	runtime	dt	init_x	init_y	init_y_blood	init_z	init_S	beta0	beta1	beta2	beta3	mean_beta	B	d	delta	delta_blood	b[0]	mut	m	CTL	c	g	epsilon	k	het	lambda	rho	omega	x_max	patch.dyna	DELTA	A	VA
10000	1	100.000000	0.000100	21900	9499	5000000	0.001000	10000000	22.213836	14.768054	13.652044	7.837508	15	8000000000.000000	0.010000	1.000000	1.000000	800000	0.000050	0.048000	0	0.500000	0.000000	25.000000	3.000000	0.500000	0.000000	0.000000	0.000000	31987	0	10.000000	7.000000	1.000000
sus	inf	inf_blood	z	x[0]	y[0][0]	z[0]	x[1]	y[1][0]	z[1]	S[0]	synchrony
219000000	94990000.000000	5000000	10.000000	21900	9499	0.001000	21900	9499	0.001000	10000000	0.000000
59132468	2537016772.000000	131749267	3940.834452	3893	255746	0.394083	5586	254093	0.394083	9995045	0.000000
62109732	2374764949.000000	123475633	6324.976263	4181	238944	0.632498	5949	237561	0.632498	9990086	0.000000
73161711	1923951840.000000	100032200	7771.013291	5030	194526	0.777101	6938	193085	0.777101	9985177	0.000000
80778826	1685878922.000000	87662245	8648.068121	5566	170728	0.864807	7669	169514	0.864807	9980349	0.000000
85315571	1564558466.000000	81323371	9180.022116	5987	159185	0.918002	8256	157136	0.918002	9975451	0.000000
88007856	1498492476.000000	77878641	9502.664490	6099	152323	0.950266	8576	150170	0.950266	9970377	0.000000
89621609	1460830299.000000	75924394	9698.354536	6293	148308	0.969835	8620	146610	0.969835	9965396	0.000000
90580805	1438870555.000000	74794566	9817.045065	6310	146059	0.981705	8753	144734	0.981705	9960399	0.000000
91169616	1425788353.000000	74104565	9889.033609	6412	145421	0.988903	8837	142090	0.988903	9955340	0.000000
91557800	1417869271.000000	73701378	9932.696323	6350	145071	0.993270	8743	141782	0.993270	9950296	0.000000
91739523	1413301163.000000	73456491	9959.178767	6483	143327	0.995918	8869	141851	0.995918	9945330	0.000000
91873649	1410371083.000000	73315279	9975.240980	6367	143499	0.997524	8859	141888	0.997524	9940554	0.000000
91953087	1408684723.000000	73224535	9984.983083	6377	143388	0.998498	8853	140821	0.998498	9935563	0.000000
92000121	1407634991.000000	73165801	9990.891893	6481	143061	0.999089	8875	141117	0.999089	9930641	0.000000
92037809	1407061838.000000	73143031	9994.475723	6462	143278	0.999448	8879	141219	0.999448	9925756	0.000000
92045485	1406557252.000000	73107794	9996.649399	6473	142814	0.999665	8909	140653	0.999665	9920764	0.000000
92067311	1406336803.000000	73099869	9997.967783	6351	143479	0.999797	8834	140774	0.999797	9915744	0.000000
92070631	1406300157.000000	73089170	9998.767413	6316	143448	0.999877	8858	140776	0.999877	9910859	0.000000
92064547	1406191012.000000	73092786	9999.252408	6350	142624	0.999925	8868	140069	0.999925	9905894	0.000000
92067146	1406159163.000000	73078922	9999.546568	6543	142592	0.999955	8854	141794	0.999955	9900880	0.000000
92069946	1406076245.000000	73094733	9999.724983	6504	143260	0.999972	8905	140913	0.999972	9895818	0.000000
92074323	1405996738.000000	73080747	9999.833196	6472	143283	0.999983	8961	141037	0.999983	9890914	0.000000
92065043	1406077269.000000	73085637	9999.898829	6351	142828	0.999990	9003	140566	0.999990	9885922	0.000000
92067128	1406033709.000000	73080774	9999.938638	6511	142588	0.999994	8865	141304	0.999994	9881017	0.000000
92075552	1406018309.000000	73083753	9999.962782	6495	142682	0.999996	8929	141200	0.999996	9876001	0.000000
92072534	1406079517.000000	73074464	9999.977427	6426	143303	0.999998	8812	140895	0.999998	9870959	0.000000
92066659	1406006855.000000	73083366	9999.986309	6438	142599	0.999999	8997	140398	0.999999	9866074	0.000000
92072306	1406084180.000000	73101521	9999.991696	6450	142806	0.999999	8920	140567	0.999999	9861176	0.000000
92080965	1405974612.000000	73081844	9999.994963	6441	142824	0.999999	8838	140953	0.999999	9856256	0.000000
92069783	1406075429.000000	73081983	9999.996945	6393	143732	1.000000	8909	140758	1.000000	9851271	0.000000
92072982	1406109523.000000	73082538	9999.998147	6496	143658	1.000000	8810	141296	1.000000	9846411	0.000000
92071900	1406008028.000000	73072955	9999.998876	6425	143075	1.000000	8827	141410	1.000000	9841405	0.000000
92070922	1406017867.000000	73073639	9999.999318	6393	143094	1.000000	8950	140860	1.000000	9836559	0.000000
92070560	1406012045.000000	73081729	9999.999587	6473	142387	1.000000	8999	140442	1.000000	9831689	0.000000
92074859	1406014431.000000	73095349	9999.999749	6437	142495	1.000000	8918	140857	1.000000	9826697	0.000000
92081603	1406020564.000000	73068612	9999.999848	6515	143436	1.000000	8953	141553	1.000000	9821627	0.000000
92076744	1406086405.000000	73072373	9999.999908	6451	142527	1.000000	8963	141022	1.000000	9816757	0.000000
92073225	1405972155.000000	73076131	9999.999944	6480	143234	1.000000	8918	141048	1.000000	9811778	0.000000
92083885	1406005869.000000	73071881	9999.999966	6495	142744	1.000000	8854	140959	1.000000	9806845	0.000000
92065631	1406081708.000000	73078005	9999.999979	6560	142793	1.000000	8933	141105	1.000000	9801900	-1.#IND00
92070961	1406012266.000000	73077160	9999.999988	6371	142461	1.000000	8909	141068	1.000000	9797010	-1.#IND00
92078084	1406021153.000000	73079341	9999.999992	6344	142984	1.000000	8877	140716	1.000000	9792141	-0.000442
92082532	1406009888.000000	73080698	9999.999995	6388	142641	1.000000	8749	141855	1.000000	9787156	0.003239
92084069	1406007503.000000	73082997	9999.999997	6413	142998	1.000000	8753	140251	1.000000	9782309	0.001689
92083797	1405978062.000000	73080830	9999.999998	6520	143292	1.000000	8876	140379	1.000000	9777334	0.001036
92076783	1406061229.000000	73061475	9999.999999	6329	142592	1.000000	8834	141136	1.000000	9772411	0.000551
92065870	1406067153.000000	73070480	9999.999999	6368	143335	1.000000	8811	140280	1.000000	9767469	0.001081
92079078	1406036375.000000	73069872	10000.000000	6406	143057	1.000000	8972	140372	1.000000	9762625	0.000757
92071245	1406077007.000000	73082763	10000.000000	6518	143459	1.000000	8934	140958	1.000000	9757763	-0.000393
92068243	1405992098.000000	73081504	10000.000000	6452	142425	1.000000	9023	140727	1.000000	9752909	-0.002115
92076339	1406072912.000000	73067909	10000.000000	6453	143761	1.000000	8955	141704	1.000000	9748011	-0.001927
92086161	1406008487.000000	73067897	10000.000000	6451	142420	1.000000	8790	140679	1.000000	9743191	-0.002674
92087143	1406020768.000000	73081840	10000.000000	6295	143566	1.000000	8861	141055	1.000000	9738259	-0.001237
92080652	1405954140.000000	73065118	10000.000000	6485	143416	1.000000	8892	141177	1.000000	9733454	-0.001522
92074090	1406054127.000000	73093660	10000.000000	6344	143267	1.000000	8917	141063	1.000000	9728607	-0.000482
92075885	1406002975.000000	73067945	10000.000000	6389	142905	1.000000	8953	140296	1.000000	9723780	0.000142
92089914	1405976525.000000	73074867	10000.000000	6401	143298	1.000000	8794	141025	1.000000	9718927	0.000551
92078076	1405993285.000000	73083259	10000.000000	6398	142448	1.000000	8800	141141	1.000000	9714075	0.001299
92071895	1406081931.000000	73079037	10000.000000	6481	142762	1.000000	8800	140512	1.000000	9709173	0.001788
92083461	1406005473.000000	73073394	10000.000000	6435	143170	1.000000	8899	140542	1.000000	9704423	-0.001195
92067230	1406064830.000000	73072222	10000.000000	6351	143146	1.000000	9012	140940	1.000000	9699532	-0.002813
92084401	1406053866.000000	73064490	10000.000000	6438	142769	1.000000	8980	140958	1.000000	9694682	-0.001209
92076993	1406011049.000000	73082679	10000.000000	6428	143566	1.000000	8950	140152	1.000000	9689793	-0.000870
92063870	1406060421.000000	73075370	10000.000000	6390	143440	1.000000	8871	140423	1.000000	9684920	-0.000960
92069255	1406069524.000000	73073140	10000.000000	6410	143260	1.000000	8876	140963	1.000000	9680099	-0.000046
92074780	1406046771.000000	73077282	10000.000000	6307	142557	1.000000	8857	141198	1.000000	9675137	-0.000072
92072529	1406032386.000000	73080502	10000.000000	6322	143268	1.000000	8942	141469	1.000000	9670308	0.000092
92076177	1406070492.000000	73067476	10000.000000	6446	143014	1.000000	8851	141303	1.000000	9665483	-0.000513
92078111	1406013042.000000	73089053	10000.000000	6409	142936	1.000000	8841	141005	1.000000	9660638	-0.000329
92076232	1405996565.000000	73071159	10000.000000	6357	143141	1.000000	8850	141070	1.000000	9655739	0.000265
92076041	1406083718.000000	73073139	10000.000000	6515	142402	1.000000	8850	140606	1.000000	9650833	0.000739
92077372	1406013660.000000	73064817	10000.000000	6393	143104	1.000000	8795	141229	1.000000	9646137	0.000761
92083731	1406002586.000000	73072257	10000.000000	6366	142970	1.000000	8864	140814	1.000000	9641405	0.000696
92072532	1406065464.000000	73084792	10000.000000	6488	142663	1.000000	8968	140624	1.000000	9636593	0.000580
92065971	1406009466.000000	73083323	10000.000000	6449	142850	1.000000	8812	140991	1.000000	9631718	0.001052
92082718	1406025246.000000	73093226	10000.000000	6429	142615	1.000000	8898	141451	1.000000	9626879	0.001214
92066820	1406075459.000000	73084320	10000.000000	6366	143049	1.000000	8791	141820	1.000000	9622037	0.001216
92061705	1405988375.000000	73075732	10000.000000	6313	143487	1.000000	8951	140706	1.000000	9617208	0.001216
92069457	1406036161.000000	73087495	10000.000000	6465	143302	1.000000	9021	141009	1.000000	9612319	0.001069
92071674	1405967870.000000	73094934	10000.000000	6329	142901	1.000000	8860	141475	1.000000	9607574	0.000919
92065510	1406033764.000000	73085806	10000.000000	6463	143688	1.000000	8940	140851	1.000000	9602787	0.000689
92071569	1406045318.000000	73075738	10000.000000	6391	142925	1.000000	8853	140167	1.000000	9598040	0.000688
92060708	1406043570.000000	73081624	10000.000000	6516	142412	1.000000	9010	140282	1.000000	9593191	0.000794
92069096	1406079184.000000	73082895	10000.000000	6499	142733	1.000000	8955	141089	1.000000	9588386	0.000884
92083955	1406023197.000000	73085769	10000.000000	6452	142835	1.000000	8873	141146	1.000000	9583655	0.000843
92082472	1406054351.000000	73072515	10000.000000	6341	143888	1.000000	8775	140822	1.000000	9578830	0.000752
92091085	1405993247.000000	73078009	10000.000000	6562	142481	1.000000	8826	141132	1.000000	9574052	0.001728
92074818	1406018564.000000	73078201	10000.000000	6490	142736	1.000000	8808	141018	1.000000	9569226	0.001712
92071504	1406013939.000000	73075002	10000.000000	6451	142799	1.000000	8842	141139	1.000000	9564506	0.000137
92073310	1406012987.000000	73061933	10000.000000	6441	142746	1.000000	8942	140558	1.000000	9559809	0.000716
92067996	1406077504.000000	73074111	10000.000000	6384	143427	1.000000	8791	140851	1.000000	9555015	0.000492
92071505	1406011385.000000	73075282	10000.000000	6311	143204	1.000000	8912	141115	1.000000	9550226	0.000685
92059978	1406039008.000000	73078595	10000.000000	6386	142473	1.000000	8811	141655	1.000000	9545477	0.000807
92079350	1405953775.000000	73069236	10000.000000	6442	142807	1.000000	8983	140221	1.000000	9540730	0.000967
92062970	1406153956.000000	73070320	10000.000000	6438	143323	1.000000	8835	141726	1.000000	9535989	0.000865
92079340	1405993258.000000	73093057	10000.000000	6458	142527	1.000000	8989	140563	1.000000	9531184	0.000885
92076636	1406005711.000000	73073679	10000.000000	6427	142806	1.000000	8911	140571	1.000000	9526391	0.000745
92071343	1406041507.000000	73082284	10000.000000	6408	143806	1.000000	8895	140802	1.000000	9521661	0.000648
92079718	1406059262.000000	73073622	10000.000000	6407	143593	1.000000	8961	140451	1.000000	9516928	0.000537
npatches	nstrain	runtime	dt	init_x	init_y	init_y_blood	init_z	init_S	beta0	beta1	beta2	beta3	mean_beta	B	d	delta	delta_blood	b[0]	mut	m	CTL	c	g	epsilon	k	het	lambda	rho	omega	x_max	patch.dyna	DELTA	A	VA
10000	1	100.000000	0.000100	21900	9499	5000000	0.001000	10000000	14.634815	12.921645	21.645741	12.521558	15	8000000000.000000	0.010000	1.000000	1.000000	800000	0.000050	0.048000	0	0.500000	0.000000	25.000000	4.000000	0.500000	0.000000	0.000000	0.000000	31987	0	10.000000	7.000000	1.000000
sus	inf	inf_blood	z	x[0]	y[0][0]	z[0]	x[1]	y[1][0]	z[1]	S[0]	synchrony
219000000	94990000.000000	5000000	10.000000	21900	9499	0.001000	21900	9499	0.001000	10000000	0.000000
64679609	2274879255.000000	118185037	3940.834452	6149	228467	0.394083	6932	226520	0.394083	9994983	0.000000
74725279	1877725763.000000	97657935	6324.976263	7152	188148	0.632498	7982	186795	0.632498	9990018	0.000000
90295325	1449630323.000000	75362615	7771.013291	8832	145966	0.777101	9525	144961	0.777101	9985041	0.000000
100153324	1248476916.000000	64909799	8648.068121	9774	125324	0.864807	10546	123861	0.864807	9979966	0.000000
105932565	1147741233.000000	59659311	9180.022116	10227	115152	0.918002	11272	113952	0.918002	9975029	0.000000
109379267	1093040210.000000	56813475	9502.664490	10666	109492	0.950266	11576	108633	0.950266	9970142	0.000000
111439551	1061762037.000000	55181004	9698.354536	10795	106026	0.969835	11900	105544	0.969835	9965177	0.000000
112693870	1043474659.000000	54245607	9817.045065	11058	104347	0.981705	11978	103214	0.981705	9960122	0.000000
113451129	1032601959.000000	53680088	9889.033609	11050	103635	0.988903	11976	103314	0.988903	9955125	0.000000
113901675	1026144341.000000	53332500	9932.696323	11105	102751	0.993270	12121	101732	0.993270	9950057	0.000000
114192678	1022166459.000000	53130338	9959.178767	11197	102372	0.995918	12164	101226	0.995918	9945002	0.000000
114354478	1019782813.000000	53001311	9975.240980	11154	102761	0.997524	12213	101108	0.997524	9940041	0.000000
114459843	1018353581.000000	52931698	9984.983083	11303	101868	0.998498	12160	101007	0.998498	9935017	0.000000
114508621	1017489625.000000	52898929	9990.891893	11160	101913	0.999089	12218	100429	0.999089	9930072	0.000000
114544387	1016947947.000000	52858762	9994.475723	11088	101837	0.999448	12154	100876	0.999448	9925105	0.000000
114566804	1016653851.000000	52838379	9996.649399	11180	101717	0.999665	12108	101170	0.999665	9920193	0.000000
114573041	1016516522.000000	52810264	9997.967783	11221	101526	0.999797	12045	101246	0.999797	9915186	0.000000
114595843	1016317654.000000	52833460	9998.767413	11156	102204	0.999877	12203	101459	0.999877	9910141	0.000000
114597878	1016295441.000000	52826564	9999.252408	11213	101881	0.999925	12123	101192	0.999925	9905091	0.000000
114607689	1016178697.000000	52832748	9999.546568	10956	102347	0.999955	12227	100549	0.999955	9900119	0.000000
114603056	1016211392.000000	52808937	9999.724983	11048	101810	0.999972	12213	101103	0.999972	9895246	0.000000
114620090	1016203047.000000	52820472	9999.833196	11165	101912	0.999983	12196	101070	0.999983	9890205	0.000000
114611261	1016116188.000000	52811764	9999.898829	11143	102048	0.999990	12023	101368	0.999990	9885213	0.000000
114610760	1016147205.000000	52809663	9999.938638	11289	101783	0.999994	12159	100778	0.999994	9880442	0.000000
114607638	1016103925.000000	52809916	9999.962782	11170	101943	0.999996	12261	100604	0.999996	9875472	0.000000
114615031	1016119172.000000	52814663	9999.977427	11286	101527	0.999998	12318	100898	0.999998	9870659	0.000000
114611643	1016164123.000000	52818339	9999.986309	11163	102131	0.999999	12217	101744	0.999999	9865794	0.000000
114603207	1016167769.000000	52811668	9999.991696	11150	102023	0.999999	12290	100861	0.999999	9860925	0.000000
114618531	1016187964.000000	52806872	9999.994963	11148	102022	0.999999	12138	100821	0.999999	9855961	0.000000
114599723	1016126811.000000	52813204	9999.996945	11108	102466	1.000000	12103	101129	1.000000	9851061	0.000000
114595777	1016158051.000000	52819015	9999.998147	11190	102390	1.000000	12086	101125	1.000000	9846317	0.000000
114604414	1016167341.000000	52813560	9999.998876	11195	101469	1.000000	12031	100600	1.000000	9841347	0.000000
114623400	1016107310.000000	52824104	9999.999318	11048	102124	1.000000	12013	101391	1.000000	9836317	0.000000
114614369	1016139773.000000	52824119	9999.999587	11182	101801	1.000000	12034	101311	1.000000	9831411	0.000000
114612603	1016181407.000000	52816082	9999.999749	11416	101494	1.000000	11899	101181	1.000000	9826508	0.000000
114608290	1016182519.000000	52822685	9999.999848	11236	102037	1.000000	12137	101612	1.000000	9821559	0.000000
114602963	1016178608.000000	52821356	9999.999908	11264	101354	1.000000	11944	101763	1.000000	9816692	0.000000
114620264	1016140571.000000	52820973	9999.999944	11180	102063	1.000000	12239	100795	1.000000	9811711	0.000000
114617998	1016137329.000000	52801425	9999.999966	11009	102142	1.000000	12170	101053	1.000000	9806723	0.000000
114607177	1016210474.000000	52813027	9999.999979	11151	102237	1.000000	12144	101751	1.000000	9801837	-1.#IND00
114606611	1016180438.000000	52810881	9999.999988	11221	101721	1.000000	12106	101544	1.000000	9796885	0.008000
114612232	1016159075.000000	52802465	9999.999992	11174	101796	1.000000	12304	100491	1.000000	9792151	0.006225
114614413	1016180300.000000	52824246	9999.999995	11154	101743	1.000000	12184	101531	1.000000	9787100	0.005448
114601760	1016147418.000000	52815526	9999.999997	11086	102007	1.000000	12171	101541	1.000000	9782203	0.002630
114603505	1016138458.000000	52812405	9999.999998	11129	101803	1.000000	12128	100973	1.000000	9777284	0.000388
114605831	1016185301.000000	52812350	9999.999999	11199	101703	1.000000	12149	101022	1.000000	9772351	-0.000663
114612020	1016152934.000000	52820553	9999.999999	11372	101478	1.000000	12119	100776	1.000000	9767668	-0.001323
114606234	1016186560.000000	52815752	10000.000000	11207	101643	1.000000	12084	101963	1.000000	9762857	-0.001040
114608630	1016128245.000000	52818014	10000.000000	11274	101813	1.000000	12265	100687	1.000000	9757969	-0.003143
114622473	1016097671.000000	52825225	10000.000000	11308	102280	1.000000	12283	101247	1.000000	9753089	-0.002506
114613773	1016185691.000000	52797414	10000.000000	11197	101382	1.000000	12250	101277	1.000000	9748220	-0.001944
114601543	1016149334.000000	52819210	10000.000000	11212	102273	1.000000	12280	100757	1.000000	9743330	-0.002909
114611292	1016159222.000000	52822670	10000.000000	11201	101724	1.000000	12260	100995	1.000000	9738483	-0.004529
114598583	1016179412.000000	52812493	10000.000000	11206	101884	1.000000	12161	100936	1.000000	9733563	-0.004719
114594560	1016188137.000000	52815088	10000.000000	11081	101510	1.000000	12164	100522	1.000000	9728699	-0.004695
114616704	1016147869.000000	52814621	10000.000000	11102	101770	1.000000	12145	101097	1.000000	9723861	-0.005193
114607897	1016126875.000000	52818288	10000.000000	11152	101701	1.000000	12226	100976	1.000000	9719023	-0.005229
114612437	1016193064.000000	52813463	10000.000000	11280	102477	1.000000	12201	101254	1.000000	9714279	-0.004420
114605777	1016143490.000000	52815737	10000.000000	11292	101121	1.000000	12138	100981	1.000000	9709419	-0.002502
114608559	1016094303.000000	52810717	10000.000000	11091	101920	1.000000	12098	101099	1.000000	9704554	-0.003079
114620187	1016177955.000000	52807225	10000.000000	11281	102147	1.000000	12107	101120	1.000000	9699764	-0.002365
114597978	1016168003.000000	52809782	10000.000000	11217	101856	1.000000	11974	100858	1.000000	9694937	-0.002134
114617818	1016115314.000000	52819147	10000.000000	11150	102215	1.000000	12110	100939	1.000000	9690181	-0.001531
114625217	1016140826.000000	52817162	10000.000000	11281	101336	1.000000	12130	101493	1.000000	9685338	-0.001503
114610185	1016167507.000000	52805846	10000.000000	11216	101789	1.000000	12011	101022	1.000000	9680381	-0.002052
114630580	1016099629.000000	52820795	10000.000000	11269	102087	1.000000	12122	101799	1.000000	9675606	-0.000782
114612120	1016173845.000000	52819754	10000.000000	11364	101825	1.000000	12135	101187	1.000000	9670659	-0.000550
114619929	1016096749.000000	52826085	10000.000000	11214	101492	1.000000	12127	101005	1.000000	9665825	-0.000552
114606357	1016237933.000000	52809249	10000.000000	11049	102038	1.000000	12165	100831	1.000000	9660951	-0.000586
114605404	1016145494.000000	52819723	10000.000000	11152	101837	1.000000	12168	100643	1.000000	9656095	-0.000798
114602158	1016143269.000000	52812611	10000.000000	11201	102044	1.000000	12267	101171	1.000000	9651245	0.001614
114619671	1016114352.000000	52816453	10000.000000	11114	102117	1.000000	12130	100669	1.000000	9646446	0.001724
114616512	1016145956.000000	52808032	10000.000000	11199	102366	1.000000	12032	101643	1.000000	9641679	0.001711
114621580	1016141370.000000	52813785	10000.000000	11213	101577	1.000000	12102	101126	1.000000	9636830	0.001672
114599016	1016217231.000000	52818777	10000.000000	11093	102141	1.000000	12178	100438	1.000000	9631902	0.001122
114600225	1016145968.000000	52811487	10000.000000	11213	101956	1.000000	11992	101378	1.000000	9627097	0.001526
114610869	1016150572.000000	52808383	10000.000000	11151	101825	1.000000	12127	101496	1.000000	9622204	0.001441
114611175	1016139255.000000	52814883	10000.000000	11006	101999	1.000000	12113	101263	1.000000	9617436	0.001505
114612050	1016141124.000000	52825949	10000.000000	11149	101506	1.000000	12229	100992	1.000000	9612526	0.001477
114613238	1016155874.000000	52814496	10000.000000	11120	101661	1.000000	12204	101122	1.000000	9607748	0.001239
114610233	1016119635.000000	52800991	10000.000000	11144	102193	1.000000	12156	100885	1.000000	9603056	0.001029
114615589	1016166216.000000	52821766	10000.000000	11111	102263	1.000000	12218	100749	1.000000	9598272	0.000663
114609905	1016184535.000000	52826275	10000.000000	11305	101263	1.000000	12165	100617	1.000000	9593588	0.000606
114603345	1016149902.000000	52826349	10000.000000	11301	101814	1.000000	12093	100966	1.000000	9588709	0.000508
114598033	1016183621.000000	52816745	10000.000000	11168	102311	1.000000	12193	100470	1.000000	9583939	0.000752
114615692	1016135207.000000	52822836	10000.000000	11053	101949	1.000000	12144	100820	1.000000	9579152	0.000782
114609062	1016155465.000000	52814031	10000.000000	11065	102872	1.000000	12218	101629	1.000000	9574373	0.000462
114605149	1016151985.000000	52811176	10000.000000	11227	102227	1.000000	12216	100887	1.000000	9569504	0.000619
114607552	1016153177.000000	52809246	10000.000000	11181	101805	1.000000	12134	100644	1.000000	9564757	0.001431
114603670	1016204194.000000	52819934	10000.000000	11094	102160	1.000000	12159	100706	1.000000	9559959	0.002629
114603005	1016159102.000000	52824469	10000.000000	11195	101929	1.000000	12172	101016	1.000000	9555104	0.002604
114608941	1016140157.000000	52814173	10000.000000	11214	102373	1.000000	12257	100455	1.000000	9550337	0.002480
114594571	1016162766.000000	52804036	10000.000000	11182	101853	1.000000	12189	100978	1.000000	9545517	0.002143
114603177	1016196302.000000	52820481	10000.000000	11139	102002	1.000000	12285	100920	1.000000	9540771	0.002152
114595925	1016148724.000000	52822035	10000.000000	11092	102046	1.000000	12178	101339	1.000000	9536052	0.002205
114617508	1016151698.000000	52806037	10000.000000	11023	102055	1.000000	12040	101242	1.000000	9531274	0.002251
114586500	1016172355.000000	52810358	10000.000000	11132	102306	1.000000	12205	100931	1.000000	9526552	0.002267
114605077	1016196217.000000	52821477	10000.000000	11186	102479	1.000000	12170	101058	1.000000	9521840	0.002827
114616595	1016173848.000000	52813652	10000.000000	11127	102433	1.000000	12104	101190	1.000000	9517008	0.002445
npatches	nstrain	runtime	dt	init_x	init_y	init_y_blood	init_z	init_S	beta0	beta1	beta2	beta3	mean_beta	B	d	delta	delta_blood	b[0]	mut	m	CTL	c	g	epsilon	k	het	lambda	rho	omega	x_max	patch.dyna	DELTA	A	VA
10000	1	100.000000	0.000100	21900	9499	5000000	0.001000	10000000	11.099117	16.888811	13.647711	18.117529	15	8000000000.000000	0.010000	1.000000	1.000000	800000	0.000050	0.048000	0	0.500000	0.000000	25.000000	5.000000	0.500000	0.000000	0.000000	0.000000	31987	0	10.000000	7.000000	1.000000
sus	inf	inf_blood	z	x[0]	y[0][0]	z[0]	x[1]	y[1][0]	z[1]	S[0]	synchrony
219000000	94990000.000000	5000000	10.000000	21900	9499	0.001000	21900	9499	0.001000	10000000	0.000000
69839372	2051957465.000000	106649676	3940.834452	8260	204890	0.394083	6044	205915	0.394083	9995014	0.000000
87079404	1517331418.000000	78927266	6324.976263	10433	150931	0.632498	7542	152788	0.632498	9990065	0.000000
106637011	1129510697.000000	58723778	7771.013291	12573	111212	0.777101	9432	114389	0.777101	9985120	0.000000
118491603	957953297.000000	49805396	8648.068121	13865	93457	0.864807	10519	97187	0.864807	9979994	0.000000
125428065	872431534.000000	45342962	9180.022116	14511	85790	0.918002	11196	88397	0.918002	9975096	0.000000
129570875	825837099.000000	42925674	9502.664490	15077	81051	0.950266	11599	84050	0.950266	9970122	0.000000
132083993	799215644.000000	41541844	9698.354536	15337	78706	0.969835	11897	81318	0.969835	9965059	0.000000
133585463	783579487.000000	40735262	9817.045065	15459	76564	0.981705	11905	79793	0.981705	9960038	0.000000
134493826	774297021.000000	40232810	9889.033609	15605	75656	0.988903	12108	78251	0.988903	9955111	0.000000
135046223	768755092.000000	39956805	9932.696323	15780	74975	0.993270	12073	77899	0.993270	9950201	0.000000
135383571	765431861.000000	39777363	9959.178767	15674	75217	0.995918	12160	77708	0.995918	9945177	0.000000
135562817	763420107.000000	39681354	9975.240980	15527	75112	0.997524	12269	77494	0.997524	9940224	0.000000
135707698	762154393.000000	39613708	9984.983083	15922	74251	0.998498	12104	76554	0.998498	9935288	0.000000
135764550	761483972.000000	39574451	9990.891893	15613	74273	0.999089	12274	76768	0.999089	9930384	0.000000
135827920	760984727.000000	39554924	9994.475723	15595	74137	0.999448	12179	77002	0.999448	9925489	0.000000
135842642	760737352.000000	39536723	9996.649399	15661	74153	0.999665	12098	76929	0.999665	9920482	0.000000
135850003	760589856.000000	39532157	9997.967783	15746	74629	0.999797	12079	77064	0.999797	9915472	0.000000
135867372	760449470.000000	39530349	9998.767413	15800	73936	0.999877	12133	77570	0.999877	9910454	0.000000
135881511	760385029.000000	39522747	9999.252408	15573	74542	0.999925	12147	77145	0.999925	9905480	0.000000
135897096	760366687.000000	39521842	9999.546568	15744	74219	0.999955	12202	76714	0.999955	9900542	0.000000
135881265	760411932.000000	39512551	9999.724983	15891	74436	0.999972	12115	77169	0.999972	9895567	0.000000
135886892	760302693.000000	39517504	9999.833196	15650	74665	0.999983	12211	77064	0.999983	9890597	0.000000
135876738	760363116.000000	39518595	9999.898829	15799	74296	0.999990	12143	77382	0.999990	9885612	0.000000
135890758	760378175.000000	39513469	9999.938638	15760	74335	0.999994	12017	76921	0.999994	9880721	0.000000
135885469	760311326.000000	39517744	9999.962782	15758	74732	0.999996	12200	77198	0.999996	9875829	0.000000
135882443	760318030.000000	39520956	9999.977427	15877	74285	0.999998	12059	76960	0.999998	9870663	0.000000
135873944	760327473.000000	39529598	9999.986309	15762	74674	0.999999	12079	77768	0.999999	9865728	0.000000
135911529	760257352.000000	39523897	9999.991696	15858	74268	0.999999	12280	76855	0.999999	9860741	0.000000
135890950	760320851.000000	39523336	9999.994963	15929	73958	0.999999	12133	77262	0.999999	9855798	0.000000
135884328	760298884.000000	39511771	9999.996945	16012	73584	1.000000	12218	77152	1.000000	9850835	0.000000
135888232	760299464.000000	39521018	9999.998147	15714	74145	1.000000	12220	77438	1.000000	9845841	0.000000
135898634	760340815.000000	39524705	9999.998876	15869	73487	1.000000	12128	77433	1.000000	9840928	0.000000
135907517	760312885.000000	39526881	9999.999318	15777	74261	1.000000	12133	77536	1.000000	9835886	0.000000
135909105	760314515.000000	39512982	9999.999587	15910	74838	1.000000	12190	76870	1.000000	9831070	0.000000
135891878	760261373.000000	39517210	9999.999749	15646	74099	1.000000	12049	77496	1.000000	9826158	0.000000
135885301	760308786.000000	39532496	9999.999848	15706	74758	1.000000	12079	77535	1.000000	9821244	0.000000
135886652	760354998.000000	39519910	9999.999908	15826	74102	1.000000	12325	77203	1.000000	9816309	0.000000
135885409	760310256.000000	39518426	9999.999944	15695	73755	1.000000	12077	77344	1.000000	9811369	0.000000
135893427	760357049.000000	39524687	9999.999966	15656	74127	1.000000	12224	77202	1.000000	9806344	0.000000
135898458	760338705.000000	39514798	9999.999979	15681	73899	1.000000	12093	76857	1.000000	9801491	-1.#IND00
135889708	760316768.000000	39532300	9999.999988	15946	73936	1.000000	12181	77016	1.000000	9796547	-0.024000
135890444	760257144.000000	39523291	9999.999992	15760	74031	1.000000	12017	77488	1.000000	9791576	-0.002256
135881441	760292137.000000	39503758	9999.999995	15753	74183	1.000000	12102	77307	1.000000	9786576	-0.000099
135893349	760329972.000000	39511867	9999.999997	15584	74473	1.000000	12106	77608	1.000000	9781571	0.000777
135890797	760340966.000000	39510233	9999.999998	15785	74458	1.000000	12228	77264	1.000000	9776772	0.001599
135882012	760320052.000000	39508326	9999.999999	15801	74223	1.000000	12279	76519	1.000000	9771841	0.000081
135897979	760328133.000000	39520117	9999.999999	15942	73827	1.000000	12120	77200	1.000000	9767107	-0.001111
135885141	760285294.000000	39520333	10000.000000	15804	74227	1.000000	12170	77295	1.000000	9762233	-0.001196
135887260	760369207.000000	39528478	10000.000000	15891	74673	1.000000	12217	77062	1.000000	9757466	0.003326
135888832	760291247.000000	39523348	10000.000000	15716	74142	1.000000	12169	76916	1.000000	9752544	0.004054
135895230	760320537.000000	39516313	10000.000000	15881	73719	1.000000	12124	77168	1.000000	9747704	0.002307
135878109	760281691.000000	39516660	10000.000000	15710	74219	1.000000	12247	76741	1.000000	9742869	0.001567
135890128	760315360.000000	39517511	10000.000000	15739	74791	1.000000	12049	77412	1.000000	9737899	0.000764
135886676	760291548.000000	39518742	10000.000000	15691	74672	1.000000	12162	77008	1.000000	9732986	-0.001652
135881943	760363079.000000	39516710	10000.000000	15736	73957	1.000000	12309	77285	1.000000	9728118	-0.001315
135887761	760315440.000000	39526797	10000.000000	15671	74309	1.000000	12139	77134	1.000000	9723226	-0.000602
135894427	760317344.000000	39511911	10000.000000	15716	73944	1.000000	12251	76844	1.000000	9718276	-0.000340
135891775	760315405.000000	39521446	10000.000000	15750	74782	1.000000	12150	77229	1.000000	9713316	-0.000472
135891520	760331398.000000	39523840	10000.000000	15612	73935	1.000000	12240	77134	1.000000	9708361	-0.001764
135893091	760313242.000000	39513320	10000.000000	15752	74718	1.000000	12212	77640	1.000000	9703486	-0.001924
135893290	760276791.000000	39510928	10000.000000	15646	73929	1.000000	12069	77227	1.000000	9698611	-0.001655
135892861	760374226.000000	39513813	10000.000000	15792	73997	1.000000	12120	77158	1.000000	9693847	-0.002220
135885955	760342805.000000	39512856	10000.000000	15873	73946	1.000000	12189	77113	1.000000	9689030	-0.001997
135902246	760255719.000000	39513259	10000.000000	15727	74348	1.000000	12356	77242	1.000000	9684180	-0.001470
135882835	760238094.000000	39507404	10000.000000	15567	75036	1.000000	12023	77153	1.000000	9679300	-0.001510
135880263	760304201.000000	39517966	10000.000000	15816	73962	1.000000	12079	77182	1.000000	9674360	-0.001323
135889412	760340141.000000	39517609	10000.000000	15761	73908	1.000000	12187	77637	1.000000	9669590	-0.001493
135891159	760321501.000000	39524156	10000.000000	15862	73857	1.000000	12048	77000	1.000000	9664765	-0.001776
135894608	760306954.000000	39517003	10000.000000	15665	74528	1.000000	12256	77028	1.000000	9659932	-0.001877
135882755	760292563.000000	39528274	10000.000000	15757	73760	1.000000	12169	77532	1.000000	9655220	-0.002054
135894247	760325718.000000	39524024	10000.000000	15627	74171	1.000000	12181	77350	1.000000	9650374	-0.001973
135880059	760351536.000000	39515391	10000.000000	15477	74848	1.000000	12188	77402	1.000000	9645424	-0.002106
135902954	760305786.000000	39513602	10000.000000	15692	74141	1.000000	12124	77143	1.000000	9640582	-0.002372
135896527	760278324.000000	39519691	10000.000000	15765	74416	1.000000	11974	77605	1.000000	9635760	-0.000818
135890704	760322269.000000	39520107	10000.000000	15639	74402	1.000000	12006	76771	1.000000	9630903	-0.000534
135905895	760271290.000000	39523134	10000.000000	15863	73919	1.000000	12084	77376	1.000000	9626214	-0.000815
135883621	760266766.000000	39507732	10000.000000	15667	74164	1.000000	12016	77728	1.000000	9621287	-0.000461
135896674	760343451.000000	39516599	10000.000000	15596	74664	1.000000	12120	77034	1.000000	9616416	-0.001127
135879485	760270447.000000	39519769	10000.000000	15662	74211	1.000000	12156	77052	1.000000	9611555	-0.001323
135891335	760328128.000000	39513773	10000.000000	15922	74297	1.000000	12252	76699	1.000000	9606831	-0.001503
135877979	760297830.000000	39524384	10000.000000	15658	74642	1.000000	12171	77344	1.000000	9601972	-0.001352
135895111	760302618.000000	39510941	10000.000000	15709	74497	1.000000	12351	76959	1.000000	9597355	-0.001292
135890926	760316887.000000	39520551	10000.000000	15840	74053	1.000000	12112	77427	1.000000	9592523	-0.001467
135890044	760330156.000000	39516892	10000.000000	15879	74530	1.000000	12223	77281	1.000000	9587772	-0.001482
135899509	760332870.000000	39521609	10000.000000	15709	74313	1.000000	12319	76970	1.000000	9583004	-0.001360
135888877	760287345.000000	39515716	10000.000000	15689	74219	1.000000	12119	77466	1.000000	9578213	-0.001393
135878058	760303057.000000	39513904	10000.000000	15837	74139	1.000000	12079	77794	1.000000	9573497	-0.001362
135880438	760340351.000000	39515301	10000.000000	15793	74048	1.000000	12207	76554	1.000000	9568680	-0.001363
135901217	760267142.000000	39517891	10000.000000	15743	74307	1.000000	12254	76713	1.000000	9563922	-0.000880
135872078	760325706.000000	39528265	10000.000000	15785	74325	1.000000	11970	77497	1.000000	9559150	-0.000761
135891966	760350188.000000	39526531	10000.000000	15662	74439	1.000000	12106	77315	1.000000	9554332	-0.000670
135900619	760261385.000000	39513128	10000.000000	15955	73921	1.000000	12266	77342	1.000000	9549764	-0.000635
135895828	760230610.000000	39511869	10000.000000	15709	74608	1.000000	12107	77407	1.000000	9545016	-0.000568
135897182	760340768.000000	39515467	10000.000000	15684	74532	1.000000	12169	77848	1.000000	9540271	-0.000781
135893191	760302499.000000	39508980	10000.000000	15753	74508	1.000000	12220	77249	1.000000	9535535	-0.000792
135887519	760295232.000000	39520370	10000.000000	15809	74416	1.000000	12134	77137	1.000000	9530812	-0.000552
135889207	760285918.000000	39519206	10000.000000	15734	74303	1.000000	12071	77430	1.000000	9526024	-0.000162
135888372	760347638.000000	39513745	10000.000000	15878	73992	1.000000	12227	76970	1.000000	9521305	0.000046
135894838	760255387.000000	39518096	10000.000000	15654	74550	1.000000	12208	77206	1.000000	9516504	-0.000091
npatches	nstrain	runtime	dt	init_x	init_y	init_y_blood	init_z	init_S	beta0	beta1	beta2	beta3	mean_beta	B	d	delta	delta_blood	b[0]	mut	m	CTL	c	g	epsilon	k	het	lambda	rho	omega	x_max	patch.dyna	DELTA	A	VA
10000	1	100.000000	0.000100	21900	9499	5000000	0.001000	10000000	15.564139	10.674312	10.598523	10.701846	15	8000000000.000000	0.010000	1.000000	1.000000	800000	0.000050	0.048000	0	0.500000	0.000000	25.000000	6.000000	0.500000	0.000000	0.000000	0.000000	31987	0	10.000000	7.000000	1.000000
sus	inf	inf_blood	z	x[0]	y[0][0]	z[0]	x[1]	y[1][0]	z[1]	S[0]	synchrony
219000000	94990000.000000	5000000	10.000000	21900	9499	0.001000	21900	9499	0.001000	10000000	0.000000
75640953	1850356378.000000	96181945	3940.834452	6967	184432	0.394083	9271	183166	0.394083	9995041	0.000000
100132711	1242731069.000000	64635744	6324.976263	9229	124348	0.632498	12050	122417	0.632498	9990046	0.000000
123448020	895957331.000000	46589913	7771.013291	11575	90728	0.777101	14863	87969	0.777101	9985029	0.000000
137203484	747395847.000000	38858652	8648.068121	12843	75275	0.864807	16225	72425	0.864807	9979961	0.000000
145295151	673144879.000000	34994531	9180.022116	13897	67632	0.918002	17175	65026	0.918002	9974953	0.000000
150147206	632668600.000000	32896567	9502.664490	14338	63571	0.950266	17728	61238	0.950266	9969926	0.000000
153092501	609456888.000000	31681800	9698.354536	14583	61641	0.969835	18042	58912	0.969835	9964975	0.000000
154845315	595916221.000000	30965582	9817.045065	14792	60107	0.981705	18142	57615	0.981705	9960009	0.000000
155904499	587850582.000000	30551135	9889.033609	14887	59237	0.988903	18103	56638	0.988903	9954950	0.000000
156540959	583090297.000000	30308594	9932.696323	14710	59457	0.993270	18216	56801	0.993270	9949810	0.000000
156956490	580084991.000000	30143780	9959.178767	15043	58513	0.995918	18351	56134	0.995918	9944877	0.000000
157179017	578414273.000000	30054895	9975.240980	15094	58416	0.997524	18286	55594	0.997524	9939875	0.000000
157308027	577323964.000000	30008623	9984.983083	15044	57935	0.998498	18399	56010	0.998498	9934917	0.000000
157444267	576578490.000000	29956306	9990.891893	15057	57673	0.999089	18176	55452	0.999089	9930103	0.000000
157465538	576254619.000000	29952859	9994.475723	14915	58809	0.999448	18408	55384	0.999448	9925250	0.000000
157508210	575987467.000000	29933475	9996.649399	14991	58246	0.999665	18291	55899	0.999665	9920254	0.000000
157517815	575903686.000000	29937343	9997.967783	15078	57893	0.999797	18417	55067	0.999797	9915276	0.000000
157531030	575818969.000000	29926268	9998.767413	15051	58038	0.999877	18424	55613	0.999877	9910250	0.000000
157550197	575723065.000000	29937984	9999.252408	15004	58253	0.999925	18385	55598	0.999925	9905296	0.000000
157545801	575731505.000000	29926836	9999.546568	14958	58167	0.999955	18327	55432	0.999955	9900446	0.000000
157544780	575765118.000000	29921600	9999.724983	15097	57963	0.999972	18407	55614	0.999972	9895310	0.000000
157556620	575670628.000000	29917972	9999.833196	15053	57810	0.999983	18339	55442	0.999983	9890325	0.000000
157557061	575711031.000000	29922697	9999.898829	15035	58245	0.999990	18444	55506	0.999990	9885422	0.000000
157562089	575657085.000000	29929314	9999.938638	15119	58323	0.999994	18439	55482	0.999994	9880538	0.000000
157542365	575684642.000000	29912697	9999.962782	14883	58231	0.999996	18595	55333	0.999996	9875638	0.000000
157559501	575673517.000000	29925058	9999.977427	14969	58282	0.999998	18190	55469	0.999998	9870705	0.000000
157551283	575720873.000000	29914878	9999.986309	14989	58426	0.999999	18174	55445	0.999999	9865827	0.000000
157559757	575709707.000000	29910101	9999.991696	14915	58257	0.999999	18359	55499	0.999999	9860971	0.000000
157551046	575707287.000000	29918201	9999.994963	15043	57729	0.999999	18370	55791	0.999999	9856076	0.000000
157531413	575736730.000000	29919415	9999.996945	14987	58180	1.000000	18231	55334	1.000000	9851302	0.000000
157544219	575663638.000000	29921447	9999.998147	15087	57701	1.000000	18430	55130	1.000000	9846392	0.000000
157566543	575669255.000000	29918449	9999.998876	15027	58332	1.000000	18431	55425	1.000000	9841337	0.000000
157546623	575667805.000000	29908569	9999.999318	14955	58149	1.000000	18184	55842	1.000000	9836302	0.000000
157547975	575682421.000000	29919709	9999.999587	15319	57679	1.000000	18409	55307	1.000000	9831368	0.000000
157549572	575686160.000000	29912458	9999.999749	14930	58247	1.000000	18297	55466	1.000000	9826647	0.000000
157551082	575649567.000000	29914052	9999.999848	14988	57808	1.000000	18343	55402	1.000000	9821691	0.000000
157551382	575705778.000000	29917922	9999.999908	15095	57983	1.000000	18294	55370	1.000000	9816782	0.000000
157555064	575665875.000000	29915081	9999.999944	15000	57937	1.000000	18551	55389	1.000000	9811974	0.000000
157544462	575713307.000000	29919198	9999.999966	15236	57766	1.000000	18372	55177	1.000000	9807179	0.000000
157530574	575760293.000000	29918484	9999.999979	14980	57877	1.000000	18346	55929	1.000000	9802199	-1.#IND00
157551541	575635704.000000	29928045	9999.999988	14895	58118	1.000000	18529	55040	1.000000	9797362	-0.008000
157548389	575663894.000000	29922145	9999.999992	15177	57950	1.000000	18252	55509	1.000000	9792293	-0.015846
157546194	575656317.000000	29925265	9999.999995	15049	57975	1.000000	18465	55419	1.000000	9787431	-0.008879
157552493	575663456.000000	29919740	9999.999997	15051	57855	1.000000	18494	55160	1.000000	9782645	-0.005411
157548198	575687647.000000	29924828	9999.999998	14929	57838	1.000000	18377	55498	1.000000	9777630	0.001326
157540894	575691436.000000	29915051	9999.999999	15086	58221	1.000000	18363	55594	1.000000	9772670	0.000777
157558927	575670030.000000	29923253	9999.999999	15203	58025	1.000000	18404	55488	1.000000	9767844	0.001107
157541216	575748146.000000	29925595	10000.000000	14940	58138	1.000000	18421	55432	1.000000	9762982	0.001432
157556802	575671490.000000	29914184	10000.000000	15024	58087	1.000000	18577	55326	1.000000	9758059	0.001089
157559923	575640663.000000	29927548	10000.000000	15088	57887	1.000000	18405	55705	1.000000	9753090	0.000292
157576316	575622249.000000	29919657	10000.000000	15054	58719	1.000000	18175	55464	1.000000	9748182	0.000780
157545747	575678453.000000	29918731	10000.000000	15005	58026	1.000000	18436	55435	1.000000	9743308	-0.000580
157556687	575707856.000000	29916020	10000.000000	14929	57913	1.000000	18353	55338	1.000000	9738558	0.000004
157544528	575605276.000000	29915819	10000.000000	14903	58351	1.000000	18441	55688	1.000000	9733688	-0.000289
157548368	575666351.000000	29925125	10000.000000	15000	58263	1.000000	18262	55968	1.000000	9728862	-0.001809
157557825	575670046.000000	29915551	10000.000000	14900	58051	1.000000	18439	55787	1.000000	9724037	-0.001064
157545135	575655208.000000	29920786	10000.000000	14944	58384	1.000000	18301	55604	1.000000	9719246	-0.000862
157553076	575675055.000000	29924924	10000.000000	15004	57754	1.000000	18407	55760	1.000000	9714439	-0.001068
157554625	575682303.000000	29924093	10000.000000	14912	57951	1.000000	18316	55818	1.000000	9709609	-0.000876
157548254	575660061.000000	29912826	10000.000000	15169	57981	1.000000	18396	55604	1.000000	9704791	-0.001271
157549322	575666137.000000	29916706	10000.000000	14948	58472	1.000000	18410	55299	1.000000	9699908	-0.000899
157568572	575618503.000000	29923217	10000.000000	15089	57889	1.000000	18342	54952	1.000000	9695170	-0.000986
157557746	575669730.000000	29929263	10000.000000	15110	58039	1.000000	18297	55708	1.000000	9690239	-0.000339
157540028	575688780.000000	29926669	10000.000000	15123	57974	1.000000	18325	55166	1.000000	9685404	-0.000750
157533853	575686488.000000	29922566	10000.000000	14978	58107	1.000000	18527	55255	1.000000	9680598	-0.001114
157549295	575678575.000000	29916365	10000.000000	14866	58492	1.000000	18266	55276	1.000000	9675724	-0.000952
157551142	575678014.000000	29927041	10000.000000	15000	58144	1.000000	18481	55621	1.000000	9670884	-0.001152
157540231	575673724.000000	29930267	10000.000000	14931	58110	1.000000	18235	55783	1.000000	9666088	-0.001855
157554391	575672538.000000	29905254	10000.000000	15075	58001	1.000000	18446	55352	1.000000	9661285	-0.000654
157545984	575668852.000000	29922547	10000.000000	15020	57950	1.000000	18570	55839	1.000000	9656465	-0.000608
157554701	575732449.000000	29930245	10000.000000	14907	58419	1.000000	18511	55486	1.000000	9651632	-0.000619
157562070	575614364.000000	29919109	10000.000000	15047	58171	1.000000	18442	55812	1.000000	9646716	-0.001399
157528478	575715930.000000	29913399	10000.000000	15138	57540	1.000000	18244	55663	1.000000	9641975	-0.001326
157548728	575714989.000000	29926079	10000.000000	15068	58334	1.000000	18340	55814	1.000000	9637144	-0.001110
157551948	575646936.000000	29923587	10000.000000	14967	58261	1.000000	18311	55584	1.000000	9632175	0.000791
157516887	575755832.000000	29930254	10000.000000	15184	57744	1.000000	18415	55359	1.000000	9627300	0.000584
157567308	575654111.000000	29923953	10000.000000	15107	58229	1.000000	18335	55228	1.000000	9622518	0.000547
157563022	575605572.000000	29913980	10000.000000	14971	57848	1.000000	18345	56266	1.000000	9617696	0.000417
157548014	575654621.000000	29927759	10000.000000	14873	58095	1.000000	18377	55508	1.000000	9613036	0.000527
157548419	575667095.000000	29916825	10000.000000	14887	58534	1.000000	18414	55749	1.000000	9608193	0.000699
157572148	575657766.000000	29905860	10000.000000	14953	58564	1.000000	18423	55676	1.000000	9603407	0.000416
157548160	575660090.000000	29929038	10000.000000	14870	58341	1.000000	18223	55823	1.000000	9598604	0.000306
157562276	575653977.000000	29931566	10000.000000	15121	58307	1.000000	18207	54946	1.000000	9593879	0.000048
157551678	575665060.000000	29922673	10000.000000	14948	58303	1.000000	18346	55445	1.000000	9589000	0.000144
157550248	575647721.000000	29914284	10000.000000	15141	58366	1.000000	18614	55504	1.000000	9584178	0.000079
157567439	575685569.000000	29937336	10000.000000	15018	58308	1.000000	18430	55754	1.000000	9579312	0.001134
157547956	575697257.000000	29925226	10000.000000	15082	57860	1.000000	18338	55277	1.000000	9574432	0.001255
157531940	575715959.000000	29920072	10000.000000	15086	58115	1.000000	18094	55203	1.000000	9569712	0.001173
157543877	575685450.000000	29926823	10000.000000	15187	57597	1.000000	18252	55397	1.000000	9564963	0.000586
157562671	575643689.000000	29920255	10000.000000	14930	58191	1.000000	18492	55324	1.000000	9560231	0.000368
157540645	575683857.000000	29917090	10000.000000	14937	58350	1.000000	18174	55430	1.000000	9555441	0.000415
157549230	575655669.000000	29919635	10000.000000	14968	58075	1.000000	18303	55621	1.000000	9550586	0.000615
157549609	575733731.000000	29914570	10000.000000	14890	58271	1.000000	18395	55411	1.000000	9545757	0.001073
157554493	575630988.000000	29913178	10000.000000	15068	58176	1.000000	18366	55545	1.000000	9541008	0.001043
157546784	575672946.000000	29927037	10000.000000	14946	58070	1.000000	18325	55369	1.000000	9536247	0.001212
157551574	575669462.000000	29918785	10000.000000	15265	58207	1.000000	18354	55347	1.000000	9531547	0.001271
157542299	575713936.000000	29923908	10000.000000	15054	57998	1.000000	18298	55310	1.000000	9526777	0.001755
157547296	575702678.000000	29927344	10000.000000	15046	57855	1.000000	18524	55523	1.000000	9522050	0.001764
157541791	575699458.000000	29915307	10000.000000	14991	58585	1.000000	18362	55538	1.000000	9517283	0.001444
npatches	nstrain	runtime	dt	init_x	init_y	init_y_blood	init_z	init_S	beta0	beta1	beta2	beta3	mean_beta	B	d	delta	delta_blood	b[0]	mut	m	CTL	c	g	epsilon	k	het	lambda	rho	omega	x_max	patch.dyna	DELTA	A	VA
10000	1	100.000000	0.000100	21900	9499	5000000	0.001000	10000000	19.516499	13.905295	14.869216	14.339996	15	8000000000.000000	0.010000	1.000000	1.000000	800000	0.000050	0.048000	0	0.500000	0.000000	25.000000	7.000000	0.500000	0.000000	0.000000	0.000000	31987	0	10.000000	7.000000	1.000000
sus	inf	inf_blood	z	x[0]	y[0][0]	z[0]	x[1]	y[1][0]	z[1]	S[0]	synchrony
219000000	94990000.000000	5000000	10.000000	21900	9499	0.001000	21900	9499	0.001000	10000000	0.000000
81177395	1675439086.000000	87135371	3940.834452	6195	169091	0.394083	8211	167183	0.394083	9995041	0.000000
112733695	1032495135.000000	53715236	6324.976263	8859	105216	0.632498	11447	102961	0.632498	9989959	0.000000
139430194	722619210.000000	37582415	7771.013291	11333	74425	0.777101	14125	72280	0.777101	9984924	0.000000
155019622	591764138.000000	30759220	8648.068121	12777	61312	0.864807	15960	58691	0.864807	9980054	0.000000
164201309	526315587.000000	27356513	9180.022116	13622	54820	0.918002	16529	52300	0.918002	9975102	0.000000
169746324	490511165.000000	25492757	9502.664490	14262	50610	0.950266	17305	48408	0.950266	9970231	0.000000
173062159	470049397.000000	24438818	9698.354536	14640	48889	0.969835	17838	46618	0.969835	9965119	0.000000
175078843	458058844.000000	23805868	9817.045065	14694	47510	0.981705	17866	45764	0.981705	9960150	0.000000
176285083	450920880.000000	23436624	9889.033609	15010	46613	0.988903	18105	44822	0.988903	9955321	0.000000
177013450	446684460.000000	23215154	9932.696323	14956	46518	0.993270	18027	44070	0.993270	9950417	0.000000
177447538	444098272.000000	23090904	9959.178767	14984	46600	0.995918	17976	44036	0.995918	9945343	0.000000
177746073	442503869.000000	22999635	9975.240980	15078	46301	0.997524	18332	43902	0.997524	9940357	0.000000
177895008	441615589.000000	22951092	9984.983083	15152	46110	0.998498	18130	43415	0.998498	9935505	0.000000
177973497	441084009.000000	22927762	9990.891893	14992	46088	0.999089	18218	43793	0.999089	9930587	0.000000
178068999	440690940.000000	22909492	9994.475723	14939	45671	0.999448	18200	43788	0.999448	9925631	0.000000
178115836	440499683.000000	22901576	9996.649399	15061	46286	0.999665	17938	43827	0.999665	9920684	0.000000
178125017	440412260.000000	22892715	9997.967783	15081	45863	0.999797	18303	43555	0.999797	9915581	0.000000
178140620	440312302.000000	22876798	9998.767413	14915	46463	0.999877	18182	43891	0.999877	9910617	0.000000
178146427	440215239.000000	22883947	9999.252408	15036	46045	0.999925	18111	43922	0.999925	9905660	0.000000
178173949	440173154.000000	22884261	9999.546568	15059	46079	0.999955	18105	43783	0.999955	9900728	0.000000
178167934	440196086.000000	22874667	9999.724983	15134	45558	0.999972	18263	43603	0.999972	9895652	0.000000
178161060	440164577.000000	22880276	9999.833196	14978	46003	0.999983	18423	43592	0.999983	9890851	0.000000
178174566	440172753.000000	22876602	9999.898829	15083	45883	0.999990	18264	44020	0.999990	9885926	0.000000
178163199	440164072.000000	22878136	9999.938638	15191	46146	0.999994	18121	43648	0.999994	9881030	0.000000
178166041	440155553.000000	22875483	9999.962782	15036	46024	0.999996	18131	43919	0.999996	9876080	0.000000
178171028	440187091.000000	22874612	9999.977427	15000	46447	0.999998	18169	44051	0.999998	9871101	0.000000
178184027	440130732.000000	22880887	9999.986309	15068	45883	0.999999	18199	43864	0.999999	9866211	0.000000
178163298	440159040.000000	22868635	9999.991696	15058	45956	0.999999	18134	43884	0.999999	9861317	0.000000
178151828	440174473.000000	22870290	9999.994963	14985	45888	0.999999	18028	44315	0.999999	9856548	0.000000
178145621	440202991.000000	22878866	9999.996945	15162	45932	1.000000	18116	43896	1.000000	9851651	0.000000
178157283	440151512.000000	22877374	9999.998147	15169	46075	1.000000	18116	44096	1.000000	9846658	0.000000
178157628	440149825.000000	22873692	9999.998876	15269	45894	1.000000	18229	43516	1.000000	9841804	0.000000
178152406	440150355.000000	22880966	9999.999318	14851	45982	1.000000	18199	43466	1.000000	9836873	0.000000
178139357	440139431.000000	22885442	9999.999587	15064	46167	1.000000	18119	43470	1.000000	9831986	0.000000
178161975	440168604.000000	22868391	9999.999749	15070	46070	1.000000	18252	43554	1.000000	9827019	0.000000
178151077	440166392.000000	22875843	9999.999848	14993	46383	1.000000	18273	44029	1.000000	9822000	0.000000
178147764	440161097.000000	22879220	9999.999908	15209	45841	1.000000	18029	44180	1.000000	9817191	0.000000
178139309	440195306.000000	22875007	9999.999944	15143	45655	1.000000	18280	43416	1.000000	9812252	0.000000
178166006	440164091.000000	22876961	9999.999966	15165	45741	1.000000	18117	44120	1.000000	9807347	0.000000
178182311	440148930.000000	22879615	9999.999979	15068	46163	1.000000	18096	43593	1.000000	9802453	-1.#IND00
178170367	440148654.000000	22882273	9999.999988	15078	45598	1.000000	18141	44100	1.000000	9797581	0.011200
178188481	440129545.000000	22876847	9999.999992	15133	45832	1.000000	18242	43520	1.000000	9792681	-0.014459
178161893	440151360.000000	22874571	9999.999995	15013	46150	1.000000	18161	43559	1.000000	9787707	-0.007031
178158923	440152373.000000	22873536	9999.999997	15138	45538	1.000000	18295	43784	1.000000	9782792	-0.004661
178156466	440189975.000000	22871509	9999.999998	15031	45911	1.000000	18174	43855	1.000000	9777938	-0.005091
178153360	440135948.000000	22881534	9999.999999	14962	46159	1.000000	18324	43722	1.000000	9773008	0.000973
178167276	440112296.000000	22870199	9999.999999	15054	46116	1.000000	18059	43501	1.000000	9768177	-0.001118
178146902	440190277.000000	22870737	10000.000000	15021	46447	1.000000	18275	43932	1.000000	9763382	-0.000065
178147214	440208290.000000	22869146	10000.000000	15106	45803	1.000000	18277	43554	1.000000	9758487	-0.006669
178165150	440157898.000000	22873504	10000.000000	15106	46113	1.000000	17970	43447	1.000000	9753665	-0.006312
178161209	440196357.000000	22879008	10000.000000	15126	45891	1.000000	18086	43959	1.000000	9748745	-0.006610
178172385	440147525.000000	22882220	10000.000000	15061	46326	1.000000	18174	43605	1.000000	9743927	-0.006104
178171883	440169385.000000	22876375	10000.000000	14978	45833	1.000000	18329	44169	1.000000	9739050	-0.005171
178161518	440164458.000000	22882602	10000.000000	14998	45964	1.000000	18277	43869	1.000000	9734134	-0.004248
178148273	440170294.000000	22887778	10000.000000	15046	46339	1.000000	18203	43869	1.000000	9729312	-0.004707
178161029	440166543.000000	22879143	10000.000000	15078	46014	1.000000	18266	43734	1.000000	9724485	-0.003675
178172152	440172283.000000	22880620	10000.000000	15247	46240	1.000000	18098	43650	1.000000	9719647	-0.002498
178155224	440175327.000000	22877947	10000.000000	15103	45702	1.000000	18091	43612	1.000000	9714816	-0.002727
178168552	440114624.000000	22874122	10000.000000	15022	46404	1.000000	18217	44011	1.000000	9709884	-0.001681
178179629	440117922.000000	22872131	10000.000000	15016	46141	1.000000	18160	43568	1.000000	9705062	-0.001201
178166662	440136545.000000	22874740	10000.000000	14917	46120	1.000000	18275	43681	1.000000	9700331	-0.001175
178164744	440160242.000000	22879637	10000.000000	14958	46179	1.000000	18113	43691	1.000000	9695450	-0.001084
178165264	440167825.000000	22872484	10000.000000	15110	46094	1.000000	18183	43532	1.000000	9690516	-0.002056
178176756	440123961.000000	22878061	10000.000000	15106	46424	1.000000	18171	43576	1.000000	9685719	-0.002491
178166790	440171167.000000	22877366	10000.000000	15005	46323	1.000000	18070	43892	1.000000	9680912	-0.002313
178153617	440160189.000000	22877870	10000.000000	14945	46274	1.000000	18156	43834	1.000000	9676172	-0.002855
178173411	440114586.000000	22871684	10000.000000	15073	46019	1.000000	17966	43961	1.000000	9671356	-0.003217
178156087	440171753.000000	22883790	10000.000000	15024	46018	1.000000	18137	43425	1.000000	9666627	-0.003923
178161797	440186516.000000	22880777	10000.000000	15170	46071	1.000000	18130	43944	1.000000	9661816	-0.003780
178161270	440168183.000000	22877301	10000.000000	15000	45910	1.000000	18287	43801	1.000000	9657034	-0.004424
178166857	440126906.000000	22871675	10000.000000	15164	46014	1.000000	18294	43520	1.000000	9652178	-0.004565
178142569	440194827.000000	22874695	10000.000000	14965	46090	1.000000	18169	43862	1.000000	9647389	-0.004726
178172488	440161875.000000	22878474	10000.000000	15034	46265	1.000000	17997	44097	1.000000	9642619	-0.004446
178166384	440139653.000000	22874977	10000.000000	15079	45805	1.000000	18359	43466	1.000000	9637933	-0.003509
178156021	440160208.000000	22882939	10000.000000	14999	46156	1.000000	18322	43517	1.000000	9633077	-0.003410
178164340	440154589.000000	22886302	10000.000000	15164	46152	1.000000	18071	43948	1.000000	9628292	-0.003255
178147574	440192425.000000	22873441	10000.000000	14926	46291	1.000000	18103	44076	1.000000	9623354	-0.002486
178155057	440161031.000000	22881599	10000.000000	15038	46330	1.000000	18208	43988	1.000000	9618466	-0.002863
178153671	440202491.000000	22870968	10000.000000	15092	46248	1.000000	18280	43424	1.000000	9613586	-0.002921
178171248	440133740.000000	22872048	10000.000000	15080	45861	1.000000	18124	43498	1.000000	9608784	-0.002600
178162166	440127830.000000	22884509	10000.000000	15137	46061	1.000000	18277	43780	1.000000	9604095	-0.004520
178161853	440164224.000000	22887428	10000.000000	15347	46055	1.000000	18064	44054	1.000000	9599267	-0.004161
178165990	440130307.000000	22881449	10000.000000	15087	46181	1.000000	18160	43919	1.000000	9594484	-0.004214
178155605	440187285.000000	22882254	10000.000000	15096	45883	1.000000	18298	43340	1.000000	9589654	-0.003094
178161465	440166705.000000	22878256	10000.000000	14843	46277	1.000000	18195	44121	1.000000	9584866	-0.003078
178143857	440186214.000000	22883501	10000.000000	15032	46125	1.000000	18259	43886	1.000000	9579953	-0.002951
178151299	440179702.000000	22879529	10000.000000	15014	45935	1.000000	18153	43651	1.000000	9575172	-0.002807
178153064	440171716.000000	22870533	10000.000000	15031	46193	1.000000	18130	43975	1.000000	9570256	-0.003231
178160444	440182051.000000	22873786	10000.000000	15164	45959	1.000000	18210	43851	1.000000	9565550	-0.004386
178138146	440188862.000000	22878519	10000.000000	15075	45767	1.000000	18314	43792	1.000000	9560670	-0.004215
178144125	440130299.000000	22873726	10000.000000	15123	46381	1.000000	18239	43466	1.000000	9555787	-0.004092
178135215	440147560.000000	22879760	10000.000000	15189	45887	1.000000	18184	43613	1.000000	9550985	-0.004204
178171273	440192497.000000	22869140	10000.000000	14946	46281	1.000000	18173	43452	1.000000	9546225	-0.004220
178172439	440161578.000000	22871146	10000.000000	14825	46388	1.000000	18091	43858	1.000000	9541514	-0.004327
178166698	440141479.000000	22878178	10000.000000	14987	46135	1.000000	18194	43348	1.000000	9536733	-0.004002
178162301	440174744.000000	22875697	10000.000000	15156	45825	1.000000	18255	43679	1.000000	9531854	-0.004032
178160406	440152963.000000	22875489	10000.000000	15105	45985	1.000000	18051	43999	1.000000	9527094	-0.004102
178159957	440090138.000000	22881120	10000.000000	15109	46258	1.000000	18094	43891	1.000000	9522244	-0.004158
178153211	440172876.000000	22877804	10000.000000	14991	46110	1.000000	18143	43563	1.000000	9517561	-0.004034
npatches	nstrain	runtime	dt	init_x	init_y	init_y_blood	init_z	init_S	beta0	beta1	beta2	beta3	mean_beta	B	d	delta	delta_blood	b[0]	mut	m	CTL	c	g	epsilon	k	het	lambda	rho	omega	x_max	patch.dyna	DELTA	A	VA
10000	1	100.000000	0.000100	21900	9499	5000000	0.001000	10000000	19.571655	17.495784	13.447223	10.493463	15	8000000000.000000	0.010000	1.000000	1.000000	800000	0.000050	0.048000	0	0.500000	0.000000	25.000000	8.000000	0.500000	0.000000	0.000000	0.000000	31987	0	10.000000	7.000000	1.000000
sus	inf	inf_blood	z	x[0]	y[0][0]	z[0]	x[1]	y[1][0]	z[1]	S[0]	synchrony
219000000	94990000.000000	5000000	10.000000	21900	9499	0.001000	21900	9499	0.001000	10000000	0.000000
87320215	1516646070.000000	78881126	3940.834452	6616	153249	0.394083	7372	152616	0.394083	9994983	0.000000
125869754	863853979.000000	44939911	6324.976263	10030	88619	0.632498	11066	87909	0.632498	9989860	0.000000
155853105	585581396.000000	30459533	7771.013291	12895	60787	0.777101	13760	59912	0.777101	9984865	0.000000
173232229	468988929.000000	24387686	8648.068121	14545	49527	0.864807	15511	48199	0.864807	9979766	0.000000
183548032	410422016.000000	21335204	9180.022116	15615	43002	0.918002	16414	42374	0.918002	9974767	0.000000
189712430	378451029.000000	19663745	9502.664490	16412	40074	0.950266	17257	39155	0.950266	9969796	0.000000
193460979	360164271.000000	18724321	9698.354536	16597	37987	0.969835	17525	37292	0.969835	9964847	0.000000
195722667	349437495.000000	18169036	9817.045065	16824	37195	0.981705	17621	36560	0.981705	9959953	0.000000
197104426	343067126.000000	17823265	9889.033609	16969	36329	0.988903	17953	35637	0.988903	9955010	0.000000
197940190	339213013.000000	17620165	9932.696323	16937	36096	0.993270	18105	34876	0.993270	9950078	0.000000
198421022	336903950.000000	17510147	9959.178767	17101	35612	0.995918	18126	35218	0.995918	9945096	0.000000
198751194	335489837.000000	17441701	9975.240980	17180	35609	0.997524	17936	35121	0.997524	9940051	0.000000
198915638	334656605.000000	17398951	9984.983083	17141	35482	0.998498	18163	34626	0.998498	9935129	0.000000
199049118	334129762.000000	17374806	9990.891893	16961	35415	0.999089	18080	35072	0.999089	9930043	0.000000
199110537	333836399.000000	17353252	9994.475723	17094	34895	0.999448	18177	34705	0.999448	9925030	0.000000
199143849	333656704.000000	17348949	9996.649399	16990	35778	0.999665	18462	34285	0.999665	9920117	0.000000
199169345	333553784.000000	17342318	9997.967783	17256	34919	0.999797	17908	34964	0.999797	9915222	0.000000
199176001	333517063.000000	17337214	9998.767413	17213	35554	0.999877	18314	34546	0.999877	9910211	0.000000
199181320	333451605.000000	17325908	9999.252408	17050	35533	0.999925	18282	34370	0.999925	9905194	0.000000
199197859	333446231.000000	17331617	9999.546568	17253	35391	0.999955	18324	34327	0.999955	9900358	0.000000
199200496	333427226.000000	17333447	9999.724983	17000	35853	0.999972	18198	34721	0.999972	9895327	0.000000
199197907	333377835.000000	17325508	9999.833196	17274	35506	0.999983	18291	34558	0.999983	9890313	0.000000
199206641	333393108.000000	17322740	9999.898829	17097	35620	0.999990	18191	34285	0.999990	9885487	0.000000
199196630	333347363.000000	17328601	9999.938638	17157	35428	0.999994	18282	34544	0.999994	9880402	0.000000
199212008	333387578.000000	17328191	9999.962782	17269	35173	0.999996	18229	34624	0.999996	9875430	0.000000
199212188	333388960.000000	17330040	9999.977427	17033	35157	0.999998	18234	34615	0.999998	9870521	0.000000
199206091	333354328.000000	17332429	9999.986309	17074	35597	0.999999	18357	34414	0.999999	9865581	0.000000
199213063	333383982.000000	17325743	9999.991696	17021	35203	0.999999	18154	34368	0.999999	9860617	0.000000
199211844	333421754.000000	17330488	9999.994963	17123	34946	0.999999	18306	34260	0.999999	9855649	0.000000
199201048	333332772.000000	17332942	9999.996945	17115	35282	1.000000	18097	34554	1.000000	9850714	0.000000
199224522	333379697.000000	17321682	9999.998147	17037	35612	1.000000	18142	34455	1.000000	9845785	0.000000
199209120	333376851.000000	17331344	9999.998876	17082	35237	1.000000	18347	34601	1.000000	9840801	0.000000
199189953	333425028.000000	17330331	9999.999318	17070	35243	1.000000	18202	34902	1.000000	9835887	0.000000
199225497	333358636.000000	17329128	9999.999587	17275	35327	1.000000	18159	34351	1.000000	9830985	0.000000
199203295	333309479.000000	17330338	9999.999749	16998	35763	1.000000	18095	34568	1.000000	9826167	0.000000
199227063	333342736.000000	17321146	9999.999848	17246	34853	1.000000	18094	34589	1.000000	9821343	0.000000
199217530	333401703.000000	17326985	9999.999908	17068	35539	1.000000	18307	34392	1.000000	9816520	0.000000
199206007	333353629.000000	17326557	9999.999944	16997	35336	1.000000	18135	34586	1.000000	9811604	0.000000
199193430	333393290.000000	17326445	9999.999966	17023	35405	1.000000	18282	34446	1.000000	9806645	0.000000
199208920	333368268.000000	17332925	9999.999979	17093	35124	1.000000	18101	35137	1.000000	9801735	-1.#IND00
199202814	333422245.000000	17325585	9999.999988	17171	35328	1.000000	18249	34652	1.000000	9796831	0.051200
199198821	333383462.000000	17329978	9999.999992	17054	35560	1.000000	18229	34647	1.000000	9791877	0.003519
199216261	333391093.000000	17330140	9999.999995	17061	35726	1.000000	18163	34322	1.000000	9786955	-0.004632
199208660	333419685.000000	17327184	9999.999997	17055	35492	1.000000	18231	34602	1.000000	9782170	0.004664
199207985	333375427.000000	17328279	9999.999998	17096	35590	1.000000	18271	34711	1.000000	9777292	-0.000336
199213857	333326633.000000	17321640	9999.999999	17296	35269	1.000000	18147	34883	1.000000	9772356	-0.007532
199223167	333384011.000000	17324605	9999.999999	17018	35400	1.000000	18260	34499	1.000000	9767333	-0.005109
199202492	333389837.000000	17332322	10000.000000	17059	34816	1.000000	18394	34294	1.000000	9762536	-0.006857
199216657	333384792.000000	17329625	10000.000000	17109	35522	1.000000	18128	34490	1.000000	9757690	-0.007769
199224142	333347975.000000	17316682	10000.000000	17238	34754	1.000000	18200	34692	1.000000	9752797	-0.004603
199211804	333379766.000000	17328339	10000.000000	17273	35375	1.000000	18172	34658	1.000000	9747873	0.000418
199220728	333354897.000000	17324072	10000.000000	17099	35195	1.000000	18303	34294	1.000000	9742971	0.001954
199232660	333376590.000000	17325948	10000.000000	17298	34994	1.000000	18220	34579	1.000000	9738145	0.001979
199220812	333364502.000000	17327093	10000.000000	17153	35242	1.000000	18019	34756	1.000000	9733268	0.001586
199203946	333365591.000000	17327947	10000.000000	17137	35323	1.000000	18093	34643	1.000000	9728424	0.001878
199198536	333392617.000000	17321645	10000.000000	17085	35437	1.000000	18271	34613	1.000000	9723646	0.001477
199215143	333368047.000000	17321403	10000.000000	17209	35408	1.000000	18015	34545	1.000000	9718792	0.002482
199211616	333393285.000000	17329771	10000.000000	17022	35635	1.000000	18245	34813	1.000000	9713894	0.001392
199208465	333371379.000000	17324701	10000.000000	17137	35516	1.000000	18295	34240	1.000000	9708959	0.000875
199211490	333400022.000000	17332577	10000.000000	17030	35230	1.000000	18169	34507	1.000000	9704183	0.002966
199186620	333412048.000000	17331394	10000.000000	17170	35640	1.000000	18296	34620	1.000000	9699246	0.003274
199194029	333394430.000000	17333315	10000.000000	17303	35130	1.000000	18083	34631	1.000000	9694288	0.005508
199199237	333396557.000000	17339923	10000.000000	17029	35469	1.000000	18198	34610	1.000000	9689421	0.005174
199217024	333366324.000000	17330352	10000.000000	17178	35173	1.000000	18261	34690	1.000000	9684629	0.005383
199230124	333328780.000000	17320149	10000.000000	17106	35051	1.000000	18482	34391	1.000000	9679873	0.005773
199202737	333402703.000000	17324874	10000.000000	17089	35533	1.000000	18233	34772	1.000000	9674914	0.005311
199213240	333389365.000000	17326875	10000.000000	16961	35382	1.000000	18224	34391	1.000000	9670040	0.005181
199199622	333409598.000000	17331341	10000.000000	17052	35849	1.000000	18306	35262	1.000000	9665273	0.007442
199221133	333369179.000000	17321440	10000.000000	17132	35130	1.000000	18389	34602	1.000000	9660511	0.006998
199218961	333373650.000000	17320125	10000.000000	17296	35088	1.000000	18291	34838	1.000000	9655645	0.006257
199202757	333418958.000000	17323928	10000.000000	17052	35143	1.000000	18101	34535	1.000000	9650882	0.006587
199209413	333387338.000000	17322875	10000.000000	17253	35204	1.000000	18350	34499	1.000000	9645988	0.005871
199212209	333375314.000000	17334634	10000.000000	17143	35163	1.000000	18033	35016	1.000000	9641105	0.004437
199184667	333437219.000000	17335185	10000.000000	17065	35460	1.000000	18087	34633	1.000000	9636211	0.004171
199205190	333408119.000000	17319978	10000.000000	17364	35079	1.000000	18252	34463	1.000000	9631431	0.004519
199193086	333394842.000000	17328698	10000.000000	17092	35496	1.000000	18184	34646	1.000000	9626701	0.002415
199207069	333393933.000000	17328235	10000.000000	17245	34933	1.000000	18290	34469	1.000000	9621971	0.002247
199221540	333391297.000000	17326045	10000.000000	17131	35411	1.000000	18478	34082	1.000000	9617196	0.001977
199196668	333371199.000000	17321046	10000.000000	17090	35298	1.000000	18192	34682	1.000000	9612355	0.001823
199224071	333410494.000000	17320137	10000.000000	17151	35462	1.000000	18332	34284	1.000000	9607508	0.002258
199209381	333392043.000000	17331201	10000.000000	17083	35243	1.000000	18114	34562	1.000000	9602546	0.002123
199212676	333383145.000000	17327881	10000.000000	17051	35817	1.000000	18130	34698	1.000000	9597601	0.001475
199203124	333372383.000000	17326338	10000.000000	17213	35087	1.000000	18294	34558	1.000000	9592877	0.002144
199208565	333383720.000000	17335974	10000.000000	17214	35598	1.000000	18182	34692	1.000000	9588054	0.002349
199237943	333345118.000000	17327731	10000.000000	17337	35094	1.000000	18186	34535	1.000000	9583275	0.001068
199194702	333409443.000000	17324302	10000.000000	17090	35742	1.000000	18316	34652	1.000000	9578493	0.001022
199213713	333350809.000000	17326080	10000.000000	17190	35376	1.000000	18187	34383	1.000000	9573652	0.001190
199225372	333370513.000000	17324601	10000.000000	17079	35629	1.000000	18133	34513	1.000000	9568983	0.001915
199224590	333358042.000000	17325269	10000.000000	17192	35396	1.000000	18241	34609	1.000000	9564224	0.001768
199214794	333377745.000000	17328824	10000.000000	17274	35000	1.000000	18106	34681	1.000000	9559333	0.001556
199189824	333394022.000000	17320029	10000.000000	17304	35277	1.000000	18256	34568	1.000000	9554640	0.001370
199196054	333408491.000000	17316551	10000.000000	17132	35603	1.000000	18226	34309	1.000000	9549865	0.001154
199216979	333380778.000000	17325616	10000.000000	17174	35552	1.000000	18252	34429	1.000000	9545138	0.001274
199229892	333313723.000000	17324334	10000.000000	17125	35420	1.000000	18019	34323	1.000000	9540382	0.001197
199229234	333346748.000000	17321220	10000.000000	17100	35270	1.000000	18272	34623	1.000000	9535636	0.002283
199223979	333353497.000000	17328583	10000.000000	17264	35578	1.000000	18109	34605	1.000000	9530912	0.002729
199217749	333340625.000000	17327108	10000.000000	16990	35641	1.000000	18061	34685	1.000000	9526099	0.002561
199217046	333384402.000000	17320900	10000.000000	17071	35473	1.000000	18200	34593	1.000000	9521393	0.002501
199223826	333360461.000000	17323705	10000.000000	17277	35150	1.000000	18296	34327	1.000000	9516647	0.001506
npatches	nstrain	runtime	dt	init_x	init_y	init_y_blood	init_z	init_S	beta0	beta1	beta2	beta3	mean_beta	B	d	delta	delta_blood	b[0]	mut	m	CTL	c	g	epsilon	k	het	lambda	rho	omega	x_max	patch.dyna	DELTA	A	VA
10000	1	100.000000	0.000100	21900	9499	5000000	0.001000	10000000	22.291220	20.871804	18.178855	21.928618	15	8000000000.000000	0.010000	1.000000	1.000000	800000	0.000050	0.048000	0	0.500000	0.000000	25.000000	9.000000	0.500000	0.000000	0.000000	0.000000	31987	0	10.000000	7.000000	1.000000
sus	inf	inf_blood	z	x[0]	y[0][0]	z[0]	x[1]	y[1][0]	z[1]	S[0]	synchrony
219000000	94990000.000000	5000000	10.000000	21900	9499	0.001000	21900	9499	0.001000	10000000	0.000000
93184849	1378380310.000000	71724172	3940.834452	6520	139955	0.394083	6701	140419	0.394083	9995039	0.000000
138379516	729766011.000000	37972289	6324.976263	10271	75591	0.632498	10609	75239	0.632498	9989988	0.000000
171319444	478459990.000000	24886288	7771.013291	13356	50780	0.777101	13689	50667	0.777101	9985072	0.000000
190370777	373485207.000000	19425188	8648.068121	15008	40466	0.864807	15514	39807	0.864807	9980021	0.000000
201668946	320760174.000000	16669115	9180.022116	16298	34847	0.918002	16655	34424	0.918002	9975069	0.000000
208465077	291874583.000000	15167836	9502.664490	16916	31809	0.950266	17562	31483	0.950266	9970103	0.000000
212581672	275343492.000000	14309729	9698.354536	17277	30507	0.969835	18027	29804	0.969835	9965136	0.000000
215086232	265663421.000000	13808943	9817.045065	17646	29294	0.981705	18228	28586	0.981705	9960130	0.000000
216600792	259881383.000000	13505311	9889.033609	17788	28813	0.988903	18277	28488	0.988903	9955154	0.000000
217500896	256413470.000000	13330904	9932.696323	17938	28158	0.993270	18607	28053	0.993270	9950192	0.000000
218060853	254353136.000000	13225148	9959.178767	18020	28110	0.995918	18329	27945	0.995918	9945208	0.000000
218403347	253089432.000000	13151517	9975.240980	17976	27902	0.997524	18498	27632	0.997524	9940364	0.000000
218617699	252298751.000000	13110074	9984.983083	17769	27943	0.998498	18633	27446	0.998498	9935413	0.000000
218735970	251893586.000000	13091633	9990.891893	17954	28001	0.999089	18712	27694	0.999089	9930510	0.000000
218797985	251609172.000000	13083970	9994.475723	17849	28061	0.999448	18550	27452	0.999448	9925533	0.000000
218856846	251428773.000000	13065274	9996.649399	17836	27984	0.999665	18728	27034	0.999665	9920622	0.000000
218904624	251288080.000000	13057296	9997.967783	17909	28023	0.999797	18709	27642	0.999797	9915700	0.000000
218897121	251296439.000000	13059702	9998.767413	17963	27909	0.999877	18746	27362	0.999877	9910706	0.000000
218907806	251238526.000000	13058558	9999.252408	18078	28256	0.999925	18755	27302	0.999925	9905840	0.000000
218945664	251155088.000000	13056422	9999.546568	17917	27977	0.999955	18570	27464	0.999955	9900850	0.000000
218940117	251126136.000000	13051187	9999.724983	17995	27814	0.999972	18675	27471	0.999972	9895974	0.000000
218909811	251198660.000000	13053280	9999.833196	18143	27587	0.999983	18593	27365	0.999983	9890952	0.000000
218908772	251194958.000000	13054252	9999.898829	18007	28033	0.999990	18539	27594	0.999990	9885959	0.000000
218905302	251226381.000000	13052052	9999.938638	18127	27956	0.999994	18634	27330	0.999994	9881086	0.000000
218934294	251147120.000000	13049765	9999.962782	18201	27845	0.999996	18778	27274	0.999996	9876155	0.000000
218914382	251205165.000000	13058791	9999.977427	18071	27857	0.999998	18683	27548	0.999998	9871099	0.000000
218918490	251146019.000000	13057381	9999.986309	18163	27970	0.999999	18818	27218	0.999999	9866135	0.000000
218926900	251181485.000000	13058925	9999.991696	18154	27772	0.999999	18512	27604	0.999999	9861096	0.000000
218956357	251137310.000000	13051946	9999.994963	17938	28171	0.999999	18612	27220	0.999999	9856307	0.000000
218920133	251175809.000000	13057050	9999.996945	17932	28081	1.000000	18646	27385	1.000000	9851359	0.000000
218924162	251144819.000000	13058086	9999.998147	18054	28034	1.000000	18747	27316	1.000000	9846373	0.000000
218918998	251144091.000000	13051190	9999.998876	18160	27689	1.000000	18532	27583	1.000000	9841315	0.000000
218925699	251161958.000000	13054633	9999.999318	18062	27912	1.000000	18595	27362	1.000000	9836393	0.000000
218930890	251122223.000000	13051551	9999.999587	17879	27644	1.000000	18680	27610	1.000000	9831373	0.000000
218890410	251221256.000000	13060909	9999.999749	18137	27686	1.000000	18801	27072	1.000000	9826489	0.000000
218914147	251195523.000000	13064899	9999.999848	18021	27896	1.000000	18598	27473	1.000000	9821613	0.000000
218933769	251141098.000000	13060536	9999.999908	18002	27736	1.000000	18667	27756	1.000000	9816826	0.000000
218934891	251136698.000000	13055458	9999.999944	17949	27938	1.000000	18557	27223	1.000000	9811949	0.000000
218900782	251211315.000000	13054607	9999.999966	18006	28056	1.000000	18555	27218	1.000000	9807003	0.000000
218919368	251171998.000000	13054611	9999.999979	17842	27894	1.000000	18802	27653	1.000000	9802196	-1.#IND00
218917080	251180502.000000	13055370	9999.999988	18086	27894	1.000000	18583	27421	1.000000	9797426	0.000000
218939435	251141975.000000	13061932	9999.999992	17881	27988	1.000000	18628	27175	1.000000	9792499	0.003538
218940139	251154494.000000	13049869	9999.999995	17967	28193	1.000000	18550	27381	1.000000	9787508	0.006946
218906415	251195726.000000	13050773	9999.999997	18030	28048	1.000000	18847	27113	1.000000	9782688	0.006718
218913902	251188133.000000	13053901	9999.999998	17808	27894	1.000000	18721	27387	1.000000	9777784	0.000875
218892857	251191501.000000	13064495	9999.999999	17762	27989	1.000000	18631	27627	1.000000	9772958	0.002937
218947507	251155868.000000	13056696	9999.999999	18000	27858	1.000000	18620	27540	1.000000	9768126	-0.002188
218920091	251178872.000000	13051543	10000.000000	18116	27824	1.000000	18541	27519	1.000000	9763261	-0.002614
218918489	251144597.000000	13059837	10000.000000	17984	27758	1.000000	18800	27122	1.000000	9758406	-0.004487
218913422	251179508.000000	13058297	10000.000000	17937	27887	1.000000	18616	27203	1.000000	9753584	-0.004373
218902523	251206127.000000	13060198	10000.000000	17828	27968	1.000000	18821	27280	1.000000	9748741	-0.002447
218928610	251176885.000000	13057963	10000.000000	18069	27862	1.000000	18586	27345	1.000000	9743824	-0.001666
218923428	251148852.000000	13052326	10000.000000	18030	27890	1.000000	18600	27384	1.000000	9738921	-0.002897
218934333	251127205.000000	13052514	10000.000000	17917	27620	1.000000	18521	27424	1.000000	9734208	-0.002301
218918856	251212235.000000	13058873	10000.000000	17982	27934	1.000000	18931	27171	1.000000	9729323	-0.000744
218919851	251150474.000000	13058557	10000.000000	18083	27702	1.000000	18559	27640	1.000000	9724327	0.001541
218935449	251131125.000000	13053461	10000.000000	17933	27956	1.000000	18731	27196	1.000000	9719459	0.002380
218907614	251184239.000000	13053391	10000.000000	17602	27819	1.000000	18585	27514	1.000000	9714628	0.002355
218942037	251135426.000000	13056058	10000.000000	17828	27937	1.000000	18537	27373	1.000000	9709752	0.002981
218926028	251174620.000000	13057227	10000.000000	17831	28100	1.000000	18626	27495	1.000000	9704890	0.006371
218928528	251150883.000000	13051890	10000.000000	18147	27624	1.000000	18574	27805	1.000000	9699912	0.005847
218938374	251182534.000000	13054642	10000.000000	18090	27826	1.000000	18766	27189	1.000000	9695075	0.003072
218918598	251177783.000000	13054387	10000.000000	18031	28094	1.000000	18673	27462	1.000000	9690131	0.001645
218916954	251188421.000000	13062934	10000.000000	17920	28128	1.000000	18868	26937	1.000000	9685319	0.001609
218913092	251173730.000000	13061861	10000.000000	17960	27831	1.000000	18584	27722	1.000000	9680497	0.001064
218926331	251128212.000000	13050808	10000.000000	18123	27779	1.000000	18655	27673	1.000000	9675659	0.000973
218921396	251181149.000000	13056931	10000.000000	18014	27809	1.000000	18731	27334	1.000000	9670876	0.000499
218917711	251188523.000000	13059190	10000.000000	17888	27634	1.000000	18733	27531	1.000000	9666140	0.000433
218906684	251173914.000000	13054455	10000.000000	17991	27969	1.000000	18541	27745	1.000000	9661317	0.000428
218948363	251142443.000000	13051539	10000.000000	18178	27773	1.000000	18440	27587	1.000000	9656463	0.000257
218923723	251159735.000000	13059728	10000.000000	17816	28382	1.000000	18660	27485	1.000000	9651603	0.000158
218915951	251142270.000000	13051980	10000.000000	18156	27952	1.000000	18718	27295	1.000000	9646821	0.000165
218905023	251202368.000000	13055374	10000.000000	17859	28409	1.000000	18712	27204	1.000000	9642068	-0.000050
218923427	251154346.000000	13051096	10000.000000	18103	27906	1.000000	18591	27503	1.000000	9637199	0.000576
218902364	251205029.000000	13052230	10000.000000	18039	28093	1.000000	18604	27506	1.000000	9632452	0.000507
218933734	251168820.000000	13045835	10000.000000	18025	27843	1.000000	18781	27239	1.000000	9627545	0.000530
218934211	251128486.000000	13051913	10000.000000	17988	28109	1.000000	18641	27586	1.000000	9622765	0.000582
218916455	251173594.000000	13054539	10000.000000	17957	27954	1.000000	18673	27386	1.000000	9618055	0.000733
218931885	251177416.000000	13048753	10000.000000	18074	27951	1.000000	18474	27713	1.000000	9613333	0.000714
218920113	251190425.000000	13054468	10000.000000	17947	28332	1.000000	18790	27512	1.000000	9608446	0.000210
218932551	251172712.000000	13052454	10000.000000	18061	27574	1.000000	18678	27517	1.000000	9603749	0.000673
218921541	251164712.000000	13060801	10000.000000	18041	27880	1.000000	18624	27771	1.000000	9599036	0.000549
218918802	251178046.000000	13061535	10000.000000	17798	27823	1.000000	18604	27713	1.000000	9594264	0.000187
218918635	251171700.000000	13056965	10000.000000	18088	28203	1.000000	18826	27260	1.000000	9589511	0.000092
218911656	251144571.000000	13051731	10000.000000	17953	27740	1.000000	18811	27449	1.000000	9584700	-0.000148
218937043	251151755.000000	13054827	10000.000000	17856	27874	1.000000	18764	27260	1.000000	9579884	-0.000125
218910984	251179252.000000	13052153	10000.000000	17908	28083	1.000000	18568	27430	1.000000	9575048	-0.000162
218931285	251164614.000000	13053739	10000.000000	18011	28106	1.000000	18721	27170	1.000000	9570268	-0.000111
218903778	251230558.000000	13055897	10000.000000	18012	27869	1.000000	18663	27519	1.000000	9565416	-0.000409
218906942	251164453.000000	13057548	10000.000000	18156	27858	1.000000	18598	27099	1.000000	9560642	-0.000188
218903731	251146268.000000	13054859	10000.000000	17975	27700	1.000000	18602	27611	1.000000	9555824	-0.000330
218919329	251153366.000000	13058239	10000.000000	17969	27718	1.000000	18901	27385	1.000000	9551057	-0.000342
218932601	251140553.000000	13056900	10000.000000	18132	27512	1.000000	18588	27470	1.000000	9546316	0.000394
218910620	251185762.000000	13057792	10000.000000	18017	27501	1.000000	18628	27741	1.000000	9541514	0.000317
218940255	251116740.000000	13047621	10000.000000	17931	28130	1.000000	18684	27382	1.000000	9536644	0.002016
218926384	251147360.000000	13053963	10000.000000	17959	27898	1.000000	18609	27603	1.000000	9531922	0.002087
218920154	251172904.000000	13060222	10000.000000	18035	27873	1.000000	18634	27685	1.000000	9527139	0.002068
218929331	251181725.000000	13054763	10000.000000	18160	27875	1.000000	18736	27346	1.000000	9522337	0.002036
218918399	251127503.000000	13054774	10000.000000	17926	27836	1.000000	18524	27291	1.000000	9517558	0.001687
npatches	nstrain	runtime	dt	init_x	init_y	init_y_blood	init_z	init_S	beta0	beta1	beta2	beta3	mean_beta	B	d	delta	delta_blood	b[0]	mut	m	CTL	c	g	epsilon	k	het	lambda	rho	omega	x_max	patch.dyna	DELTA	A	VA
10000	1	100.000000	0.000100	21900	9499	5000000	0.001000	10000000	14.830005	15.823408	7.660796	17.303596	15	8000000000.000000	0.010000	1.000000	1.000000	800000	0.000050	0.048000	0	0.500000	0.000000	25.000000	10.000000	0.500000	0.000000	0.000000	0.000000	31987	0	10.000000	7.000000	1.000000
sus	inf	inf_blood	z	x[0]	y[0][0]	z[0]	x[1]	y[1][0]	z[1]	S[0]	synchrony
219000000	94990000.000000	5000000	10.000000	21900	9499	0.001000	21900	9499	0.001000	10000000	0.000000
99244982	1254421631.000000	65280192	3940.834452	9550	126032	0.394083	9032	125744	0.394083	9995132	0.000000
150772928	619648520.000000	32242211	6324.976263	14613	62213	0.632498	14195	62700	0.632498	9990103	0.000000
186400724	391614023.000000	20375213	7771.013291	18434	39173	0.777101	17779	39502	0.777101	9985179	0.000000
206941440	296588301.000000	15412795	8648.068121	20716	29757	0.864807	19904	30448	0.864807	9980196	0.000000
219197405	248704581.000000	12924873	9180.022116	21750	24714	0.918002	21298	24942	0.918002	9975360	0.000000
226558010	222519183.000000	11568616	9502.664490	22555	22061	0.950266	22181	22799	0.950266	9970330	0.000000
231014231	207499357.000000	10780886	9698.354536	23212	20712	0.969835	22574	21148	0.969835	9965267	0.000000
233752558	198651443.000000	10324637	9817.045065	23145	19826	0.981705	22706	20376	0.981705	9960237	0.000000
235381188	193414239.000000	10054180	9889.033609	23522	19473	0.988903	23047	19695	0.988903	9955155	0.000000
236364130	190282716.000000	9887508	9932.696323	23585	19154	0.993270	23041	19627	0.993270	9950184	0.000000
236977935	188384335.000000	9792990	9959.178767	23825	18721	0.995918	23372	19100	0.995918	9945179	0.000000
237370902	187241460.000000	9729598	9975.240980	23480	19021	0.997524	22991	19138	0.997524	9940206	0.000000
237559589	186556791.000000	9697562	9984.983083	23748	18754	0.998498	23331	19059	0.998498	9935161	0.000000
237705959	186111645.000000	9678257	9990.891893	23701	18340	0.999089	23344	18887	0.999089	9930215	0.000000
237787597	185856699.000000	9662293	9994.475723	23664	18656	0.999448	23151	19083	0.999448	9925307	0.000000
237833084	185720181.000000	9652011	9996.649399	23636	18787	0.999665	23288	19035	0.999665	9920301	0.000000
237886587	185581034.000000	9645255	9997.967783	23956	18585	0.999797	23234	18618	0.999797	9915424	0.000000
237908153	185527874.000000	9649576	9998.767413	23797	18572	0.999877	23454	18956	0.999877	9910523	0.000000
237915671	185483753.000000	9637249	9999.252408	23776	18602	0.999925	23097	19012	0.999925	9905615	0.000000
237903003	185459957.000000	9641692	9999.546568	23983	18456	0.999955	23178	18884	0.999955	9900843	0.000000
237945223	185414943.000000	9635136	9999.724983	23657	18331	0.999972	23236	18968	0.999972	9895873	0.000000
237925537	185451310.000000	9642863	9999.833196	23736	18303	0.999983	23276	18868	0.999983	9890885	0.000000
237905519	185452353.000000	9640331	9999.898829	23779	18784	0.999990	23412	18676	0.999990	9885941	0.000000
237937177	185486020.000000	9638789	9999.938638	23644	18654	0.999994	23310	18913	0.999994	9880976	0.000000
237927763	185452813.000000	9635521	9999.962782	23736	18656	0.999996	23422	18820	0.999996	9876099	0.000000
237919834	185453386.000000	9635612	9999.977427	23866	18308	0.999998	23257	18648	0.999998	9871116	0.000000
237940413	185431101.000000	9639359	9999.986309	23737	18621	0.999999	23187	18784	0.999999	9866099	0.000000
237909472	185443031.000000	9646032	9999.991696	23898	18362	0.999999	23311	19117	0.999999	9861207	0.000000
237920558	185448474.000000	9636576	9999.994963	23625	18342	0.999999	23186	19047	0.999999	9856317	0.000000
237935184	185435339.000000	9633010	9999.996945	23775	18541	1.000000	23454	18617	1.000000	9851462	0.000000
237924770	185439638.000000	9640749	9999.998147	23756	18569	1.000000	23127	18729	1.000000	9846608	0.000000
237908579	185448758.000000	9643428	9999.998876	23819	18754	1.000000	23439	18766	1.000000	9841749	0.000000
237925323	185445055.000000	9636663	9999.999318	23758	18619	1.000000	23256	18802	1.000000	9836664	0.000000
237912485	185459181.000000	9640848	9999.999587	24060	18393	1.000000	23340	19056	1.000000	9831642	0.000000
237914708	185444770.000000	9639410	9999.999749	23734	18550	1.000000	23270	18936	1.000000	9826703	0.000000
237933046	185447762.000000	9640704	9999.999848	23730	18529	1.000000	23248	18980	1.000000	9821767	0.000000
237945876	185410302.000000	9636570	9999.999908	23824	18615	1.000000	23233	19110	1.000000	9816848	0.000000
237896010	185496735.000000	9636808	9999.999944	23729	18580	1.000000	23331	18989	1.000000	9811967	0.000000
237905045	185514167.000000	9636325	9999.999966	23887	18485	1.000000	23398	18795	1.000000	9807083	0.000000
237911911	185476083.000000	9636486	9999.999979	23869	18562	1.000000	23434	18868	1.000000	9802135	-1.#IND00
237921143	185409994.000000	9634012	9999.999988	23849	18475	1.000000	23210	18850	1.000000	9797196	-0.009600
237913134	185479453.000000	9638367	9999.999992	23780	18422	1.000000	23396	18692	1.000000	9792164	0.006479
237903611	185487622.000000	9638667	9999.999995	23866	18482	1.000000	23237	19001	1.000000	9787391	0.011098
237911731	185440145.000000	9638089	9999.999997	23640	18635	1.000000	23547	18591	1.000000	9782468	0.006299
237934339	185368872.000000	9636844	9999.999998	24059	18434	1.000000	22979	18792	1.000000	9777572	0.006248
237916868	185474785.000000	9641874	9999.999999	23806	18824	1.000000	23584	18799	1.000000	9772622	0.004746
237900075	185458658.000000	9640080	9999.999999	23867	18488	1.000000	23241	18748	1.000000	9767693	0.004679
237944061	185412601.000000	9636327	10000.000000	23940	18336	1.000000	23269	18997	1.000000	9762802	0.004842
237936777	185413798.000000	9633897	10000.000000	23720	18439	1.000000	23014	19017	1.000000	9757951	0.008450
237945580	185405162.000000	9639974	10000.000000	23829	18502	1.000000	23214	18946	1.000000	9753126	0.008862
237895307	185474694.000000	9639225	10000.000000	23522	18548	1.000000	23221	18959	1.000000	9748405	0.007506
237930493	185427481.000000	9637931	10000.000000	23689	18791	1.000000	23319	19057	1.000000	9743582	0.004635
237903403	185455347.000000	9638105	10000.000000	23786	18456	1.000000	23157	19110	1.000000	9738722	0.006126
237948956	185384218.000000	9633247	10000.000000	23497	18633	1.000000	23317	18812	1.000000	9733767	0.006605
237952175	185404259.000000	9636695	10000.000000	23802	18909	1.000000	23230	18888	1.000000	9728939	0.005903
237906878	185469021.000000	9646176	10000.000000	23966	18438	1.000000	23200	18718	1.000000	9724122	0.005782
237930786	185460080.000000	9635247	10000.000000	23782	18605	1.000000	23314	19049	1.000000	9719193	0.005592
237924786	185432325.000000	9631867	10000.000000	23975	18835	1.000000	23232	18966	1.000000	9714439	0.005412
237919260	185452737.000000	9644992	10000.000000	23812	18504	1.000000	23353	18988	1.000000	9709728	0.006044
237932280	185472288.000000	9639029	10000.000000	23803	18447	1.000000	23176	19132	1.000000	9704698	0.005541
237932864	185468959.000000	9641170	10000.000000	23888	18634	1.000000	23484	18755	1.000000	9699943	0.005385
237920617	185433916.000000	9639458	10000.000000	23913	18323	1.000000	23459	18917	1.000000	9694985	0.004801
237932592	185486410.000000	9640294	10000.000000	23742	18296	1.000000	23475	18887	1.000000	9690156	0.004237
237916216	185456035.000000	9638020	10000.000000	23806	18683	1.000000	23321	18941	1.000000	9685311	0.004460
237914465	185458692.000000	9639550	10000.000000	23655	18416	1.000000	23161	19049	1.000000	9680478	0.003448
237922433	185477302.000000	9640194	10000.000000	23769	18271	1.000000	23253	18963	1.000000	9675662	0.006058
237916574	185481883.000000	9640625	10000.000000	23837	18407	1.000000	23452	18853	1.000000	9670854	0.007018
237903259	185407933.000000	9636026	10000.000000	23812	18543	1.000000	23374	19232	1.000000	9666069	0.006571
237920969	185464965.000000	9637066	10000.000000	23821	18474	1.000000	23393	18641	1.000000	9661182	0.006278
237918159	185428811.000000	9640837	10000.000000	23734	18410	1.000000	23349	19081	1.000000	9656317	0.005826
237919828	185476589.000000	9642196	10000.000000	23931	18537	1.000000	23095	19090	1.000000	9651477	0.005681
237883699	185498730.000000	9643018	10000.000000	23894	18074	1.000000	23310	19002	1.000000	9646677	0.005117
237900672	185477284.000000	9647119	10000.000000	23892	18567	1.000000	23299	18673	1.000000	9641830	0.005063
237929428	185434896.000000	9642574	10000.000000	23895	18520	1.000000	23375	18799	1.000000	9637100	0.005342
237906573	185454811.000000	9636922	10000.000000	23644	18189	1.000000	23100	19010	1.000000	9632279	0.004926
237918615	185457024.000000	9637785	10000.000000	23821	18624	1.000000	23166	19220	1.000000	9627467	0.004583
237922593	185462620.000000	9639464	10000.000000	23929	18209	1.000000	23354	19004	1.000000	9622721	0.004748
237901775	185465890.000000	9641474	10000.000000	23892	18603	1.000000	23259	18734	1.000000	9617903	0.004811
237936640	185454756.000000	9636842	10000.000000	23699	18708	1.000000	23160	18869	1.000000	9613018	0.003691
237914276	185455153.000000	9635991	10000.000000	23787	18630	1.000000	23189	18810	1.000000	9608208	0.003765
237921055	185413425.000000	9640389	10000.000000	23720	18442	1.000000	23193	19039	1.000000	9603469	0.004026
237913676	185478745.000000	9634083	10000.000000	23651	18743	1.000000	23381	18900	1.000000	9598512	0.003800
237909407	185477229.000000	9636251	10000.000000	23834	18554	1.000000	23274	19146	1.000000	9593777	0.003589
237920300	185445943.000000	9638899	10000.000000	23872	18552	1.000000	23291	18962	1.000000	9588899	0.003806
237921958	185455687.000000	9636041	10000.000000	23836	18527	1.000000	23094	18992	1.000000	9584136	0.003929
237929834	185516012.000000	9645582	10000.000000	23873	18522	1.000000	23214	18821	1.000000	9579338	0.003404
237922974	185428369.000000	9637018	10000.000000	23926	18634	1.000000	23463	18750	1.000000	9574520	0.003228
237936781	185422364.000000	9642057	10000.000000	23771	18431	1.000000	23144	18896	1.000000	9569684	0.002876
237917860	185430628.000000	9637040	10000.000000	23913	18562	1.000000	23362	18779	1.000000	9564894	0.002908
237947731	185421469.000000	9634928	10000.000000	23794	18491	1.000000	23474	18921	1.000000	9560009	0.001854
237917014	185482093.000000	9641829	10000.000000	23799	18419	1.000000	23195	18793	1.000000	9555176	0.001720
237921564	185466609.000000	9636629	10000.000000	23444	18791	1.000000	23409	18776	1.000000	9550421	0.001309
237926426	185422920.000000	9641841	10000.000000	23788	18488	1.000000	23395	18735	1.000000	9545668	0.001703
237946061	185405809.000000	9639647	10000.000000	23799	18488	1.000000	23231	18876	1.000000	9540824	0.001853
237920560	185461352.000000	9632754	10000.000000	23891	18426	1.000000	23274	18974	1.000000	9536053	0.001815
237920646	185436384.000000	9642667	10000.000000	24070	18266	1.000000	23285	18809	1.000000	9531348	0.001852
237912167	185437510.000000	9637937	10000.000000	23848	18372	1.000000	23412	18940	1.000000	9526541	0.001203
237917568	185427067.000000	9638158	10000.000000	23727	18499	1.000000	23440	18583	1.000000	9521796	0.001152
237916131	185414816.000000	9639329	10000.000000	23866	18380	1.000000	22997	18963	1.000000	9517086	0.001631
npatches	nstrain	runtime	dt	init_x	init_y	init_y_blood	init_z	init_S	beta0	beta1	beta2	beta3	mean_beta	B	d	delta	delta_blood	b[0]	mut	m	CTL	c	g	epsilon	k	het	lambda	rho	omega	x_max	patch.dyna	DELTA	A	VA
10000	1	100.000000	0.000100	21900	9499	5000000	0.001000	10000000	20.583390	22.064945	21.721764	14.496752	15	8000000000.000000	0.010000	1.000000	1.000000	800000	0.000050	0.048000	0	0.500000	0.000000	25.000000	11.000000	0.500000	0.000000	0.000000	0.000000	31987	0	10.000000	7.000000	1.000000
sus	inf	inf_blood	z	x[0]	y[0][0]	z[0]	x[1]	y[1][0]	z[1]	S[0]	synchrony
219000000	94990000.000000	5000000	10.000000	21900	9499	0.001000	21900	9499	0.001000	10000000	0.000000
105561965	1142345899.000000	59454422	3940.834452	7961	116605	0.394083	7641	116564	0.394083	9995049	0.000000
163287936	527169415.000000	27433411	6324.976263	13235	55053	0.632498	12536	55660	0.632498	9990120	0.000000
201554727	318953866.000000	16590747	7771.013291	16944	34343	0.777101	16213	34516	0.777101	9985124	0.000000
223617308	232125912.000000	12069334	8648.068121	19428	25596	0.864807	18775	25973	0.864807	9980138	0.000000
236770077	188455456.000000	9801534	9180.022116	20597	20994	0.918002	20024	21230	0.918002	9975078	0.000000
244719256	164489735.000000	8552246	9502.664490	21798	18407	0.950266	21072	18712	0.950266	9970225	0.000000
249566558	150660480.000000	7832096	9698.354536	22403	16828	0.969835	21655	17303	0.969835	9965382	0.000000
252493408	142535459.000000	7407435	9817.045065	22793	15936	0.981705	21987	16687	0.981705	9960469	0.000000
254278439	137695195.000000	7162667	9889.033609	22915	15307	0.988903	22394	15752	0.988903	9955532	0.000000
255377339	134764842.000000	7007121	9932.696323	23191	15042	0.993270	22443	15759	0.993270	9950550	0.000000
256010703	133041722.000000	6913072	9959.178767	23181	15107	0.995918	22638	15288	0.995918	9945422	0.000000
256452174	131978881.000000	6861928	9975.240980	23060	15053	0.997524	22406	15493	0.997524	9940452	0.000000
256690901	131319157.000000	6825736	9984.983083	23317	14851	0.998498	22456	15574	0.998498	9935469	0.000000
256849120	130922531.000000	6802154	9990.891893	23011	15130	0.999089	22548	15392	0.999089	9930452	0.000000
256933068	130689697.000000	6794373	9994.475723	23080	14648	0.999448	22479	15239	0.999448	9925468	0.000000
256995652	130566157.000000	6783725	9996.649399	23387	14550	0.999665	22674	15229	0.999665	9920420	0.000000
257027290	130461406.000000	6783635	9997.967783	23152	14924	0.999797	22628	15111	0.999797	9915451	0.000000
257052553	130367597.000000	6775272	9998.767413	23132	14702	0.999877	22577	14776	0.999877	9910618	0.000000
257067165	130373426.000000	6776529	9999.252408	23255	14855	0.999925	22743	15267	0.999925	9905677	0.000000
257065634	130341245.000000	6775709	9999.546568	23313	14707	0.999955	22425	15271	0.999955	9900685	0.000000
257055705	130313853.000000	6772253	9999.724983	23120	14946	0.999972	22682	15209	0.999972	9895870	0.000000
257069639	130346644.000000	6773163	9999.833196	23007	14812	0.999983	22533	15198	0.999983	9890918	0.000000
257084491	130313188.000000	6774631	9999.898829	23211	14480	0.999990	22249	15341	0.999990	9885956	0.000000
257077290	130303462.000000	6773668	9999.938638	23244	14950	0.999994	22486	15163	0.999994	9880989	0.000000
257091789	130308039.000000	6770730	9999.962782	23223	14914	0.999996	22696	14987	0.999996	9875967	0.000000
257040226	130368943.000000	6772568	9999.977427	23242	14620	0.999998	22623	14892	0.999998	9870985	0.000000
257067821	130355469.000000	6774960	9999.986309	23102	15069	0.999999	22490	15072	0.999999	9866141	0.000000
257073790	130350595.000000	6772771	9999.991696	23267	14605	0.999999	22617	14927	0.999999	9861128	0.000000
257044016	130356834.000000	6774634	9999.994963	23262	14473	0.999999	22612	15026	0.999999	9856293	0.000000
257067366	130341266.000000	6777463	9999.996945	22972	14881	1.000000	22664	15094	1.000000	9851465	0.000000
257079781	130330083.000000	6774052	9999.998147	23299	14855	1.000000	22712	15367	1.000000	9846645	0.000000
257056860	130341755.000000	6775951	9999.998876	23234	14605	1.000000	22350	15374	1.000000	9841689	0.000000
257087082	130323458.000000	6777731	9999.999318	23100	14737	1.000000	22593	15047	1.000000	9836757	0.000000
257071413	130300856.000000	6772522	9999.999587	23077	14844	1.000000	22642	15263	1.000000	9831860	0.000000
257059138	130319141.000000	6774795	9999.999749	23192	15184	1.000000	22468	15055	1.000000	9827021	0.000000
257075286	130330820.000000	6774353	9999.999848	23202	14809	1.000000	22528	15216	1.000000	9822173	0.000000
257071856	130324114.000000	6768839	9999.999908	23307	14464	1.000000	22562	15073	1.000000	9817327	0.000000
257042369	130411676.000000	6772321	9999.999944	23323	14649	1.000000	22470	15100	1.000000	9812496	0.000000
257052569	130343745.000000	6777456	9999.999966	23370	14849	1.000000	22388	15224	1.000000	9807693	0.000000
257064972	130330629.000000	6770307	9999.999979	23112	14866	1.000000	22523	15068	1.000000	9802865	-1.#IND00
257053235	130347167.000000	6775113	9999.999988	23264	14802	1.000000	22483	15271	1.000000	9797954	0.009600
257099481	130309705.000000	6773884	9999.999992	23200	14650	1.000000	22540	15321	1.000000	9793029	0.001710
257062803	130329547.000000	6775416	9999.999995	23297	14546	1.000000	22610	15129	1.000000	9788151	0.001628
257086566	130295056.000000	6772288	9999.999997	22902	14986	1.000000	22556	15377	1.000000	9783315	0.000159
257068803	130302923.000000	6775241	9999.999998	23244	14888	1.000000	22399	15299	1.000000	9778438	0.001443
257056756	130334399.000000	6777020	9999.999999	23200	14667	1.000000	22636	15247	1.000000	9773577	0.001857
257106513	130279007.000000	6773495	9999.999999	23335	14565	1.000000	22622	15207	1.000000	9768719	0.001302
257075377	130306970.000000	6775867	10000.000000	23214	14757	1.000000	22623	14993	1.000000	9763805	0.000753
257057025	130336193.000000	6776312	10000.000000	22934	14808	1.000000	22795	14959	1.000000	9759001	-0.002928
257095044	130270811.000000	6771523	10000.000000	23384	14721	1.000000	22513	15179	1.000000	9754262	0.002846
257072374	130294724.000000	6773086	10000.000000	23135	14606	1.000000	22611	15216	1.000000	9749408	0.002311
257076670	130334199.000000	6775329	10000.000000	23114	14757	1.000000	22456	15199	1.000000	9744587	0.001619
257064098	130359528.000000	6775948	10000.000000	23283	14817	1.000000	22526	15516	1.000000	9739715	0.002235
257050066	130363255.000000	6777372	10000.000000	23124	14801	1.000000	22356	15240	1.000000	9734879	0.001709
257037680	130335260.000000	6778622	10000.000000	23112	14747	1.000000	22549	15140	1.000000	9730083	0.001474
257048776	130326148.000000	6774744	10000.000000	23317	14789	1.000000	22744	15082	1.000000	9725303	0.003019
257083358	130288202.000000	6770360	10000.000000	23165	14827	1.000000	22548	15195	1.000000	9720522	0.002838
257077273	130321468.000000	6773922	10000.000000	23279	14626	1.000000	22543	14966	1.000000	9715607	0.004429
257080521	130312470.000000	6773236	10000.000000	23078	14530	1.000000	22411	15142	1.000000	9710649	0.004069
257067834	130321025.000000	6776063	10000.000000	23232	14849	1.000000	22524	15034	1.000000	9705778	0.003990
257069283	130338949.000000	6771861	10000.000000	23307	14526	1.000000	22651	15206	1.000000	9700875	0.004332
257086604	130329607.000000	6776122	10000.000000	23114	15037	1.000000	22439	15146	1.000000	9695978	0.004538
257079623	130287919.000000	6773156	10000.000000	23302	14537	1.000000	22667	15035	1.000000	9691311	0.004515
257080947	130357493.000000	6774495	10000.000000	23232	14596	1.000000	22416	15266	1.000000	9686289	0.003708
257075328	130337141.000000	6771387	10000.000000	23237	14801	1.000000	22549	15004	1.000000	9681450	0.003558
257055592	130348292.000000	6772486	10000.000000	23078	14648	1.000000	22489	15137	1.000000	9676723	0.003244
257057080	130335376.000000	6778141	10000.000000	22981	14761	1.000000	22593	15054	1.000000	9671924	0.003180
257084177	130318327.000000	6775337	10000.000000	23116	14960	1.000000	22458	15140	1.000000	9667111	0.003265
257066109	130331845.000000	6770890	10000.000000	23015	14894	1.000000	22476	15242	1.000000	9662298	0.002708
257051033	130342964.000000	6778142	10000.000000	23101	14735	1.000000	22464	15002	1.000000	9657572	0.002972
257025665	130374565.000000	6774705	10000.000000	23117	14969	1.000000	22686	15374	1.000000	9652743	0.003709
257052067	130347660.000000	6776202	10000.000000	23316	14749	1.000000	22547	15106	1.000000	9647909	0.003715
257068831	130318010.000000	6772586	10000.000000	23101	14726	1.000000	22513	15468	1.000000	9642960	0.003524
257085081	130334058.000000	6775914	10000.000000	23062	14913	1.000000	22424	15138	1.000000	9628573	0.003689
257061965	130326749.000000	6773920	10000.000000	23124	14793	1.000000	22569	15101	1.000000	9623830	0.003562
257075241	130312413.000000	6775810	10000.000000	23266	14568	1.000000	22590	15321	1.000000	9619006	0.004063
257063940	130358693.000000	6775029	10000.000000	23239	14657	1.000000	22604	15065	1.000000	9614199	0.005049
257063086	130346013.000000	6774695	10000.000000	23316	14859	1.000000	22382	15108	1.000000	9609324	0.005202
257107274	130272905.000000	6771511	10000.000000	23218	14819	1.000000	22664	15191	1.000000	9604566	0.006449
257087561	130336727.000000	6776669	10000.000000	23234	14659	1.000000	22524	15385	1.000000	9599693	0.006263
257062071	130309566.000000	6777502	10000.000000	23124	14549	1.000000	22567	15070	1.000000	9594878	0.006578
257080102	130310887.000000	6770718	10000.000000	23229	14530	1.000000	22742	15238	1.000000	9590035	0.006960
257067163	130353900.000000	6774799	10000.000000	23361	14661	1.000000	22559	15364	1.000000	9585280	0.006936
257055553	130317564.000000	6778834	10000.000000	23098	14743	1.000000	22308	15211	1.000000	9580569	0.007272
257093042	130327818.000000	6772570	10000.000000	23165	14973	1.000000	22492	15054	1.000000	9575848	0.006829
257069813	130336634.000000	6768460	10000.000000	23306	14739	1.000000	22666	15285	1.000000	9571147	0.006706
257077223	130296850.000000	6769123	10000.000000	23190	14315	1.000000	22407	15265	1.000000	9566315	0.006425
257070978	130278208.000000	6770369	10000.000000	23146	14508	1.000000	22647	15083	1.000000	9561531	0.006320
257059304	130327078.000000	6769308	10000.000000	23306	14643	1.000000	22495	15294	1.000000	9556664	0.006318
257093921	130315055.000000	6775658	10000.000000	23080	14738	1.000000	22604	15236	1.000000	9551888	0.005108
257076984	130325346.000000	6773027	10000.000000	23028	14890	1.000000	22532	15121	1.000000	9547055	0.005622
257086192	130281984.000000	6775623	10000.000000	23305	14464	1.000000	22293	15239	1.000000	9542441	0.006098
257108109	130269767.000000	6769962	10000.000000	23242	14436	1.000000	22539	15440	1.000000	9537709	0.005801
257073014	130315299.000000	6764725	10000.000000	23298	14680	1.000000	22489	15316	1.000000	9532974	0.006618
257097760	130315857.000000	6772938	10000.000000	23185	14714	1.000000	22686	15149	1.000000	9528247	0.006484
257046522	130349853.000000	6772313	10000.000000	23169	14973	1.000000	22507	14960	1.000000	9523378	0.006434
257086523	130323887.000000	6773958	10000.000000	23269	14784	1.000000	22365	15363	1.000000	9518562	0.005995
npatches	nstrain	runtime	dt	init_x	init_y	init_y_blood	init_z	init_S	beta0	beta1	beta2	beta3	mean_beta	B	d	delta	delta_blood	b[0]	mut	m	CTL	c	g	epsilon	k	het	lambda	rho	omega	x_max	patch.dyna	DELTA	A	VA
10000	1	100.000000	0.000100	21900	9499	5000000	0.001000	10000000	11.953729	10.528171	21.108130	10.359663	15	8000000000.000000	0.010000	1.000000	1.000000	800000	0.000050	0.048000	0	0.500000	0.000000	25.000000	12.000000	0.500000	0.000000	0.000000	0.000000	31987	0	10.000000	7.000000	1.000000
sus	inf	inf_blood	z	x[0]	y[0][0]	z[0]	x[1]	y[1][0]	z[1]	S[0]	synchrony
219000000	94990000.000000	5000000	10.000000	21900	9499	0.001000	21900	9499	0.001000	10000000	0.000000
111642330	1043378788.000000	54315722	3940.834452	12583	103252	0.394083	13385	102850	0.394083	9994868	0.000000
175126016	450660828.000000	23455732	6324.976263	19273	43736	0.632498	20375	42713	0.632498	9989826	0.000000
215794071	259542811.000000	13507617	7771.013291	23021	24952	0.777101	24249	24261	0.777101	9984862	0.000000
239155819	180108859.000000	9365603	8648.068121	25679	16911	0.864807	26324	16250	0.864807	9979782	0.000000
253073627	140089116.000000	7286508	9180.022116	26809	12910	0.918002	27162	12463	0.918002	9974774	0.000000
261519596	118049342.000000	6136982	9502.664490	27569	10853	0.950266	28123	10615	0.950266	9969772	0.000000
266703474	105263117.000000	5472716	9698.354536	27882	9576	0.969835	28589	9324	0.969835	9964739	0.000000
269875636	97692880.000000	5074002	9817.045065	27963	8877	0.981705	28963	8721	0.981705	9959983	0.000000
271857555	93097549.000000	4835343	9889.033609	28271	8494	0.988903	28896	8219	0.988903	9954921	0.000000
273053946	90364529.000000	4700222	9932.696323	28298	8423	0.993270	29070	7783	0.993270	9950017	0.000000
273793916	88652624.000000	4608072	9959.178767	28713	8111	0.995918	28913	7691	0.995918	9945067	0.000000
274257021	87665196.000000	4554096	9975.240980	28683	7954	0.997524	29141	7634	0.997524	9940016	0.000000
274549766	87025669.000000	4520398	9984.983083	28579	7912	0.998498	28833	7803	0.998498	9935143	0.000000
274702698	86674095.000000	4503234	9990.891893	28701	7910	0.999089	28954	7645	0.999089	9930083	0.000000
274805139	86415554.000000	4489485	9994.475723	28372	7665	0.999448	28842	7692	0.999448	9925174	0.000000
274865805	86286719.000000	4486766	9996.649399	28829	7874	0.999665	28955	7384	0.999665	9920095	0.000000
274897095	86187410.000000	4477311	9997.967783	28655	7617	0.999797	29134	7661	0.999797	9915033	0.000000
274903151	86173923.000000	4478140	9998.767413	28627	7650	0.999877	29158	7578	0.999877	9909989	0.000000
274906666	86167160.000000	4480521	9999.252408	28899	7892	0.999925	29170	7539	0.999925	9905216	0.000000
274921141	86120518.000000	4473951	9999.546568	28560	7716	0.999955	29313	7561	0.999955	9900272	0.000000
274938715	86079684.000000	4472366	9999.724983	28639	7922	0.999972	29032	7498	0.999972	9895299	0.000000
274929520	86093513.000000	4474507	9999.833196	28540	7807	0.999983	29152	7508	0.999983	9890316	0.000000
274934533	86104250.000000	4476001	9999.898829	28449	7846	0.999990	29127	7625	0.999990	9885459	0.000000
274929609	86081944.000000	4475413	9999.938638	28589	7964	0.999994	29180	7571	0.999994	9880583	0.000000
274964936	86105825.000000	4477466	9999.962782	28482	7895	0.999996	28955	7577	0.999996	9875737	0.000000
274947608	86095280.000000	4474550	9999.977427	28518	7943	0.999998	29045	7472	0.999998	9870930	0.000000
274960620	86071158.000000	4474094	9999.986309	28417	7835	0.999999	29074	7519	0.999999	9866026	0.000000
274941097	86092335.000000	4474065	9999.991696	28485	7996	0.999999	28989	7623	0.999999	9861230	0.000000
274959771	86055853.000000	4475089	9999.994963	28511	7867	0.999999	29081	7680	0.999999	9856361	0.000000
274953333	86061820.000000	4471352	9999.996945	28640	7854	1.000000	29121	7506	1.000000	9851466	0.000000
274956990	86095310.000000	4473967	9999.998147	28764	7890	1.000000	29083	7538	1.000000	9846677	0.000000
274939147	86089543.000000	4476241	9999.998876	28644	7995	1.000000	28927	7572	1.000000	9841892	0.000000
274955698	86060397.000000	4470286	9999.999318	28412	7939	1.000000	29124	7539	1.000000	9836924	0.000000
274959209	86088722.000000	4473896	9999.999587	28799	7914	1.000000	29252	7524	1.000000	9832075	0.000000
274962406	86075637.000000	4473314	9999.999749	28546	8038	1.000000	29039	7518	1.000000	9827173	0.000000
274933157	86080895.000000	4476655	9999.999848	28576	7859	1.000000	29202	7497	1.000000	9822372	0.000000
274958954	86078951.000000	4477309	9999.999908	28606	7999	1.000000	29187	7678	1.000000	9817422	0.000000
274940472	86096433.000000	4468890	9999.999944	28691	7888	1.000000	29181	7461	1.000000	9812573	0.000000
274942360	86091021.000000	4473026	9999.999966	28769	7749	1.000000	28997	7585	1.000000	9807587	0.000000
274969416	86035857.000000	4469193	9999.999979	28536	7837	1.000000	29197	7548	1.000000	9802690	-1.#IND00
274965868	86071306.000000	4471309	9999.999988	28691	8002	1.000000	29340	7535	1.000000	9797781	0.000000
274975616	86053295.000000	4470597	9999.999992	28568	7981	1.000000	29058	7476	1.000000	9792975	0.013615
274974672	86028566.000000	4470257	9999.999995	28586	7973	1.000000	29148	7492	1.000000	9788102	0.015340
274955320	86086518.000000	4472759	9999.999997	28498	7770	1.000000	29136	7742	1.000000	9783236	0.005861
274952104	86088754.000000	4473387	9999.999998	28757	7586	1.000000	29167	7440	1.000000	9778402	0.006142
274934765	86088559.000000	4470943	9999.999999	28681	7813	1.000000	29007	7630	1.000000	9773512	0.002371
274960175	86029502.000000	4468226	9999.999999	28853	7904	1.000000	28914	7515	1.000000	9768604	0.002292
274948884	86066675.000000	4474538	10000.000000	28394	7697	1.000000	29266	7585	1.000000	9763671	-0.000084
274960896	86056576.000000	4471013	10000.000000	28752	8007	1.000000	29268	7607	1.000000	9758847	-0.000141
274960615	86041052.000000	4475577	10000.000000	28546	8108	1.000000	29150	7523	1.000000	9754070	-0.000759
274956543	86025650.000000	4469713	10000.000000	28735	7900	1.000000	29138	7598	1.000000	9749193	-0.000163
274961949	86074749.000000	4470213	10000.000000	28659	7859	1.000000	29043	7569	1.000000	9744339	-0.001474
274931529	86109230.000000	4476130	10000.000000	28847	7689	1.000000	28996	7606	1.000000	9739507	-0.000654
274950591	86100358.000000	4479082	10000.000000	28769	7789	1.000000	29287	7477	1.000000	9734698	0.000650
274968215	86057691.000000	4475359	10000.000000	28646	7624	1.000000	29263	7602	1.000000	9729793	-0.000693
274947609	86047067.000000	4473110	10000.000000	28683	7912	1.000000	29009	7592	1.000000	9724801	-0.001310
274958127	86080793.000000	4478765	10000.000000	28610	8035	1.000000	29204	7482	1.000000	9719978	-0.001643
274953279	86083466.000000	4471987	10000.000000	28506	7919	1.000000	29061	7541	1.000000	9715040	-0.003110
274942616	86086288.000000	4478084	10000.000000	28564	7855	1.000000	29132	7510	1.000000	9710147	-0.003158
274955572	86087775.000000	4473553	10000.000000	28662	7762	1.000000	29222	7470	1.000000	9705299	-0.003316
274937317	86104046.000000	4476301	10000.000000	28406	7747	1.000000	29174	7529	1.000000	9700421	-0.003037
274956502	86079835.000000	4476320	10000.000000	28384	7876	1.000000	29037	7651	1.000000	9695546	-0.002454
274948948	86112017.000000	4473503	10000.000000	28730	7784	1.000000	29202	7417	1.000000	9690767	-0.002708
274943776	86082327.000000	4475310	10000.000000	28714	7910	1.000000	28850	7574	1.000000	9685768	-0.001704
274932598	86100122.000000	4475642	10000.000000	28646	7706	1.000000	28997	7440	1.000000	9680815	-0.001117
274937076	86084707.000000	4472624	10000.000000	28826	7859	1.000000	29153	7596	1.000000	9676079	-0.000607
274946838	86090888.000000	4473632	10000.000000	28485	7860	1.000000	29111	7503	1.000000	9671126	-0.000239
274920414	86098972.000000	4477704	10000.000000	28841	7881	1.000000	29062	7532	1.000000	9666253	0.000324
274968605	86031195.000000	4473270	10000.000000	28435	7740	1.000000	29063	7448	1.000000	9661400	0.000315
274974015	86046385.000000	4469659	10000.000000	28763	7629	1.000000	29129	7555	1.000000	9656533	0.000227
274952515	86049668.000000	4469198	10000.000000	28669	7783	1.000000	28979	7614	1.000000	9651772	0.000900
274941487	86086325.000000	4476783	10000.000000	28292	7918	1.000000	29337	7641	1.000000	9646979	-0.000183
274947732	86075303.000000	4474344	10000.000000	28504	7742	1.000000	29248	7404	1.000000	9642185	-0.000842
274939229	86079821.000000	4480219	10000.000000	28720	7824	1.000000	28984	7543	1.000000	9637406	-0.000274
274963007	86071603.000000	4475103	10000.000000	28606	7874	1.000000	29150	7585	1.000000	9632474	-0.000187
274923804	86087022.000000	4473775	10000.000000	28640	7815	1.000000	29065	7447	1.000000	9627709	0.000458
274976943	86035719.000000	4470487	10000.000000	28707	7951	1.000000	29268	7590	1.000000	9622910	-0.000004
274932480	86070069.000000	4475419	10000.000000	28687	7872	1.000000	28868	7465	1.000000	9618102	0.000138
274975016	86074964.000000	4474543	10000.000000	28818	7702	1.000000	28937	7688	1.000000	9613305	0.000239
274971588	86065847.000000	4472787	10000.000000	28677	7921	1.000000	29302	7498	1.000000	9608554	0.000343
274961958	86073001.000000	4473941	10000.000000	28565	7841	1.000000	28998	7522	1.000000	9603734	-0.000291
274954562	86047557.000000	4473277	10000.000000	28531	7749	1.000000	29060	7668	1.000000	9598952	-0.000170
274938185	86066624.000000	4478380	10000.000000	28648	7841	1.000000	29196	7424	1.000000	9594240	0.000160
274920278	86099309.000000	4477172	10000.000000	28706	7853	1.000000	28939	7578	1.000000	9589533	0.000203
274931933	86082832.000000	4472488	10000.000000	28432	8023	1.000000	29153	7629	1.000000	9584683	0.001343
274943963	86105970.000000	4475601	10000.000000	28585	8060	1.000000	28900	7398	1.000000	9579843	0.001402
274962503	86062844.000000	4472869	10000.000000	28681	7906	1.000000	29066	7537	1.000000	9575122	0.001630
274947118	86077951.000000	4470187	10000.000000	28646	7811	1.000000	29108	7491	1.000000	9570317	0.001337
274923081	86128531.000000	4477558	10000.000000	28692	7818	1.000000	29142	7470	1.000000	9565505	0.001978
274946592	86085925.000000	4469717	10000.000000	28540	7754	1.000000	29235	7570	1.000000	9560728	0.001522
274947661	86114598.000000	4478862	10000.000000	28820	7846	1.000000	29406	7590	1.000000	9555999	0.001384
274970082	86057129.000000	4474344	10000.000000	28636	7836	1.000000	29042	7510	1.000000	9551212	0.001529
274966362	86067550.000000	4472139	10000.000000	28551	7903	1.000000	29279	7537	1.000000	9546275	0.001555
274956626	86058242.000000	4474334	10000.000000	28623	7863	1.000000	29149	7593	1.000000	9541400	0.003362
274941557	86065574.000000	4472470	10000.000000	28644	7834	1.000000	29110	7613	1.000000	9536588	0.003671
274940005	86084410.000000	4477028	10000.000000	28825	7800	1.000000	29224	7480	1.000000	9531728	0.003814
274953765	86066111.000000	4473394	10000.000000	28575	7805	1.000000	29191	7588	1.000000	9526995	0.003911
274991384	86028719.000000	4469561	10000.000000	28643	7904	1.000000	29082	7282	1.000000	9522167	0.003045
274970829	86058931.000000	4472964	10000.000000	28744	7746	1.000000	29072	7622	1.000000	9517444	0.003169
npatches	nstrain	runtime	dt	init_x	init_y	init_y_blood	init_z	init_S	beta0	beta1	beta2	beta3	mean_beta	B	d	delta	delta_blood	b[0]	mut	m	CTL	c	g	epsilon	k	het	lambda	rho	omega	x_max	patch.dyna	DELTA	A	VA
10000	1	100.000000	0.000100	21900	9499	5000000	0.001000	10000000	21.875079	18.586035	16.749366	11.377981	15	8000000000.000000	0.010000	1.000000	1.000000	800000	0.000050	0.048000	0	0.500000	0.000000	25.000000	13.000000	0.500000	0.000000	0.000000	0.000000	31987	0	10.000000	7.000000	1.000000
sus	inf	inf_blood	z	x[0]	y[0][0]	z[0]	x[1]	y[1][0]	z[1]	S[0]	synchrony
219000000	94990000.000000	5000000	10.000000	21900	9499	0.001000	21900	9499	0.001000	10000000	0.000000
118394319	951423330.000000	49535328	3940.834452	8652	96806	0.394083	9746	97014	0.394083	9994973	0.000000
187562127	383306618.000000	19955009	6324.976263	14920	41205	0.632498	16466	40078	0.632498	9989913	0.000000
230410537	207634394.000000	10805832	7771.013291	19637	22840	0.777101	21169	22041	0.777101	9984867	0.000000
254920426	134856005.000000	7014984	8648.068121	22158	15316	0.864807	23765	14535	0.864807	9979830	0.000000
269450449	98368891.000000	5116584	9180.022116	24251	11704	0.918002	25574	10818	0.918002	9974934	0.000000
278341379	78130555.000000	4062949	9502.664490	25403	9527	0.950266	26386	8679	0.950266	9969957	0.000000
283832479	66335867.000000	3446769	9698.354536	26064	8245	0.969835	27568	7317	0.969835	9964981	0.000000
287353136	59120626.000000	3070662	9817.045065	26521	7431	0.981705	27702	6530	0.981705	9960052	0.000000
289493851	54759946.000000	2846418	9889.033609	26969	6737	0.988903	27868	6168	0.988903	9955028	0.000000
290850804	52058455.000000	2703917	9932.696323	27107	6393	0.993270	28259	5635	0.993270	9950068	0.000000
291731093	50361377.000000	2617121	9959.178767	27335	6429	0.995918	28316	5415	0.995918	9945187	0.000000
292228472	49320553.000000	2564739	9975.240980	27341	6183	0.997524	28376	5486	0.997524	9940182	0.000000
292566043	48648199.000000	2528972	9984.983083	27476	5941	0.998498	28426	5367	0.998498	9935241	0.000000
292757595	48324200.000000	2509832	9990.891893	27571	5940	0.999089	28542	5275	0.999089	9930295	0.000000
292883035	48066294.000000	2497810	9994.475723	27354	6046	0.999448	28544	5218	0.999448	9925361	0.000000
292968755	47931479.000000	2493097	9996.649399	27753	5776	0.999665	28501	5467	0.999665	9920360	0.000000
292989400	47851310.000000	2486423	9997.967783	27317	5863	0.999797	28397	5461	0.999797	9915490	0.000000
293010923	47797057.000000	2485930	9998.767413	27490	5990	0.999877	28587	5220	0.999877	9910541	0.000000
293016807	47745400.000000	2479849	9999.252408	27678	5939	0.999925	28680	5399	0.999925	9905562	0.000000
293033776	47773954.000000	2481525	9999.546568	27472	5999	0.999955	28507	5146	0.999955	9900761	0.000000
293062536	47714496.000000	2480904	9999.724983	27559	5841	0.999972	28377	5378	0.999972	9895690	0.000000
293049002	47721614.000000	2479826	9999.833196	27284	5947	0.999983	28494	5407	0.999983	9890789	0.000000
293094906	47686639.000000	2478145	9999.898829	27602	5741	0.999990	28527	5283	0.999990	9885919	0.000000
293077316	47690870.000000	2476364	9999.938638	27560	6163	0.999994	28489	5315	0.999994	9880977	0.000000
293074826	47705243.000000	2480906	9999.962782	27524	5820	0.999996	28334	5372	0.999996	9876025	0.000000
293071072	47711639.000000	2482060	9999.977427	27510	5952	0.999998	28367	5408	0.999998	9871082	0.000000
293054015	47717926.000000	2480053	9999.986309	27640	5775	0.999999	28364	5269	0.999999	9866296	0.000000
293069390	47735093.000000	2481458	9999.991696	27644	5939	0.999999	28403	5160	0.999999	9861247	0.000000
293096724	47675831.000000	2480575	9999.994963	27550	5849	0.999999	28248	5317	0.999999	9856237	0.000000
293078280	47700977.000000	2479360	9999.996945	27513	6009	1.000000	28509	5276	1.000000	9851417	0.000000
293078123	47682143.000000	2478336	9999.998147	27559	5864	1.000000	28622	5377	1.000000	9846456	0.000000
293070866	47678254.000000	2479645	9999.998876	27458	5916	1.000000	28494	5334	1.000000	9841433	0.000000
293095832	47686926.000000	2480645	9999.999318	27458	5920	1.000000	28506	5448	1.000000	9836587	0.000000
293067325	47703356.000000	2478726	9999.999587	27479	5964	1.000000	28470	5320	1.000000	9831738	0.000000
293067781	47708302.000000	2477540	9999.999749	27665	5885	1.000000	28523	5215	1.000000	9826845	0.000000
293057141	47703158.000000	2478845	9999.999848	27471	5765	1.000000	28451	5264	1.000000	9821947	0.000000
293056816	47680730.000000	2479784	9999.999908	27230	5931	1.000000	28454	5235	1.000000	9816972	0.000000
293075433	47697936.000000	2476570	9999.999944	27570	5919	1.000000	28825	5391	1.000000	9811943	0.000000
293058216	47720012.000000	2479746	9999.999966	27337	6032	1.000000	28567	5330	1.000000	9806864	0.000000
293068567	47684351.000000	2479469	9999.999979	27676	5830	1.000000	28433	5224	1.000000	9801896	-1.#IND00
293063024	47713458.000000	2479090	9999.999988	27337	6014	1.000000	28397	5357	1.000000	9796858	-0.004800
293100353	47646315.000000	2474353	9999.999992	27417	6013	1.000000	28476	5384	1.000000	9792012	-0.009403
293068826	47673418.000000	2478756	9999.999995	27574	5852	1.000000	28485	5262	1.000000	9787053	-0.031412
293069683	47672680.000000	2477252	9999.999997	27558	5768	1.000000	28417	5305	1.000000	9782099	-0.024070
293062201	47683358.000000	2476859	9999.999998	27616	5819	1.000000	28368	5393	1.000000	9777217	-0.020785
293088673	47669625.000000	2478504	9999.999999	27524	6071	1.000000	28288	5320	1.000000	9772268	-0.017509
293074078	47710052.000000	2478239	9999.999999	27461	5929	1.000000	28755	5363	1.000000	9767415	-0.015115
293071172	47708558.000000	2478218	10000.000000	27521	5809	1.000000	28491	5350	1.000000	9762555	-0.011554
293083840	47689695.000000	2477745	10000.000000	27655	5811	1.000000	28480	5263	1.000000	9757615	-0.007904
293089424	47663741.000000	2479191	10000.000000	27608	5988	1.000000	28470	5298	1.000000	9752788	0.001026
293065458	47716851.000000	2480407	10000.000000	27479	6171	1.000000	28440	5320	1.000000	9748034	0.000659
293101365	47690618.000000	2477610	10000.000000	27533	5907	1.000000	28363	5416	1.000000	9743147	0.000825
293030045	47738543.000000	2479271	10000.000000	27774	5796	1.000000	28417	5249	1.000000	9738391	0.000999
293091343	47698092.000000	2479152	10000.000000	27400	5861	1.000000	28441	5427	1.000000	9733507	0.000101
293059619	47719190.000000	2480999	10000.000000	27639	5809	1.000000	28338	5227	1.000000	9728653	0.000490
293075934	47699982.000000	2480352	10000.000000	27601	5833	1.000000	28453	5442	1.000000	9723679	0.000772
293069323	47705199.000000	2478456	10000.000000	27453	5865	1.000000	28640	5260	1.000000	9718843	0.000811
293075460	47694795.000000	2479513	10000.000000	27480	6060	1.000000	28657	5367	1.000000	9714002	0.000374
293065739	47708514.000000	2481638	10000.000000	27550	5926	1.000000	28300	5175	1.000000	9709228	0.000501
293059111	47710485.000000	2479969	10000.000000	27527	6021	1.000000	28370	5279	1.000000	9704391	0.001931
293062611	47692045.000000	2478793	10000.000000	27412	5991	1.000000	28281	5421	1.000000	9699506	0.001860
293080241	47718370.000000	2482049	10000.000000	27363	5926	1.000000	28357	5301	1.000000	9694688	0.001514
293079956	47700303.000000	2479017	10000.000000	27472	5845	1.000000	28660	5260	1.000000	9689854	0.000687
293056839	47712506.000000	2477459	10000.000000	27603	5870	1.000000	28385	5367	1.000000	9684995	0.000438
293062216	47721159.000000	2480647	10000.000000	27392	5909	1.000000	28566	5336	1.000000	9680153	0.000486
293045763	47727128.000000	2479722	10000.000000	27506	5793	1.000000	28456	5421	1.000000	9675250	0.000524
293071268	47711326.000000	2477909	10000.000000	27367	6008	1.000000	28430	5337	1.000000	9670429	-0.002057
293046438	47725281.000000	2480425	10000.000000	27679	5897	1.000000	28472	5276	1.000000	9665471	-0.002357
293100339	47659382.000000	2477189	10000.000000	27719	5852	1.000000	28569	5263	1.000000	9660583	-0.002230
293062939	47686428.000000	2480348	10000.000000	27441	5907	1.000000	28392	5356	1.000000	9655658	-0.001927
293070423	47693402.000000	2479320	10000.000000	27457	6044	1.000000	28406	5163	1.000000	9650754	-0.001763
293063906	47728356.000000	2481465	10000.000000	27441	6078	1.000000	28488	5216	1.000000	9645769	-0.001633
293092023	47664210.000000	2478915	10000.000000	27458	5836	1.000000	28675	5276	1.000000	9640911	-0.002546
293100392	47654139.000000	2479138	10000.000000	27356	6015	1.000000	28557	5389	1.000000	9636031	-0.002508
293120980	47655038.000000	2474178	10000.000000	27488	5931	1.000000	28429	5328	1.000000	9631269	-0.002331
293081372	47683550.000000	2479675	10000.000000	27675	5769	1.000000	28417	5234	1.000000	9626292	-0.002189
293078973	47677478.000000	2476924	10000.000000	27546	5961	1.000000	28502	5394	1.000000	9621523	-0.002260
293089803	47692665.000000	2478862	10000.000000	27519	5865	1.000000	28251	5230	1.000000	9616641	-0.002291
293072366	47696136.000000	2476801	10000.000000	27571	6037	1.000000	28292	5398	1.000000	9611801	-0.002517
293083847	47684757.000000	2479116	10000.000000	27541	5750	1.000000	28703	5190	1.000000	9606841	-0.002266
293083599	47682281.000000	2477526	10000.000000	27539	5787	1.000000	28630	5259	1.000000	9602027	-0.002213
293055251	47709365.000000	2481808	10000.000000	27397	6001	1.000000	28683	5206	1.000000	9597249	-0.000920
293074107	47693877.000000	2478284	10000.000000	27363	6054	1.000000	28370	5299	1.000000	9592391	-0.000843
293055013	47717249.000000	2485761	10000.000000	27475	5995	1.000000	28334	5252	1.000000	9587532	-0.001013
293068037	47710536.000000	2482193	10000.000000	27615	6068	1.000000	28502	5304	1.000000	9582718	-0.000736
293071266	47679604.000000	2480143	10000.000000	27757	5876	1.000000	28615	5190	1.000000	9578006	-0.000137
293073793	47693210.000000	2479268	10000.000000	27370	5985	1.000000	28414	5326	1.000000	9573155	-0.000401
293095501	47675735.000000	2478043	10000.000000	27707	5955	1.000000	28525	5200	1.000000	9568409	0.000059
293106313	47672376.000000	2475731	10000.000000	27473	5780	1.000000	28707	5217	1.000000	9563794	-0.000143
293090863	47674274.000000	2479666	10000.000000	27402	5932	1.000000	28496	5253	1.000000	9559018	-0.000755
293071868	47720128.000000	2481495	10000.000000	27614	6029	1.000000	28708	5352	1.000000	9554015	-0.000502
293071850	47719961.000000	2480540	10000.000000	27685	5711	1.000000	28600	5386	1.000000	9549330	-0.000539
293067480	47694836.000000	2477775	10000.000000	27607	5884	1.000000	28667	5283	1.000000	9544432	-0.000532
293098066	47694646.000000	2478299	10000.000000	27557	5820	1.000000	28402	5111	1.000000	9539621	-0.000351
293065000	47703280.000000	2478257	10000.000000	27339	5971	1.000000	28542	5454	1.000000	9534713	-0.000000
293066907	47719993.000000	2479220	10000.000000	27403	5957	1.000000	28562	5371	1.000000	9529850	0.000053
293071772	47715818.000000	2479178	10000.000000	27674	5985	1.000000	28328	5354	1.000000	9525145	0.000086
293079316	47693921.000000	2480042	10000.000000	27544	5894	1.000000	28408	5315	1.000000	9520291	0.000099
293062619	47707698.000000	2479445	10000.000000	27374	5992	1.000000	28437	5310	1.000000	9515493	-0.000289
npatches	nstrain	runtime	dt	init_x	init_y	init_y_blood	init_z	init_S	beta0	beta1	beta2	beta3	mean_beta	B	d	delta	delta_blood	b[0]	mut	m	CTL	c	g	epsilon	k	het	lambda	rho	omega	x_max	patch.dyna	DELTA	A	VA
10000	1	100.000000	0.000100	21900	9499	5000000	0.001000	10000000	11.575097	12.480859	12.732961	15.937947	15	8000000000.000000	0.010000	1.000000	1.000000	800000	0.000050	0.048000	0	0.500000	0.000000	25.000000	14.000000	0.500000	0.000000	0.000000	0.000000	31987	0	10.000000	7.000000	1.000000
sus	inf	inf_blood	z	x[0]	y[0][0]	z[0]	x[1]	y[1][0]	z[1]	S[0]	synchrony
219000000	94990000.000000	5000000	10.000000	21900	9499	0.001000	21900	9499	0.001000	10000000	0.000000
124978905	869488707.000000	45297563	3940.834452	14088	85713	0.394083	13652	86314	0.394083	9995042	0.000000
199419833	326347281.000000	16991159	6324.976263	21959	30931	0.632498	21043	31481	0.632498	9990150	0.000000
244179091	164377811.000000	8549822	7771.013291	26064	15427	0.777101	25586	15464	0.777101	9985162	0.000000
269494870	97898892.000000	5093784	8648.068121	28339	8857	0.864807	28012	9242	0.864807	9980146	0.000000
284399426	64773593.000000	3369632	9180.022116	29409	5940	0.918002	29103	6057	0.918002	9975172	0.000000
293540609	46401685.000000	2409475	9502.664490	29928	4226	0.950266	29861	4325	0.950266	9970158	0.000000
299218408	35605716.000000	1852285	9698.354536	30616	3119	0.969835	30380	3218	0.969835	9965243	0.000000
302888233	28908739.000000	1503631	9817.045065	30859	2604	0.981705	30963	2602	0.981705	9960286	0.000000
305264909	24608966.000000	1279270	9889.033609	31258	2164	0.988903	31105	2234	0.988903	9955341	0.000000
306895229	21791954.000000	1134276	9932.696323	31164	1874	0.993270	30939	2005	0.993270	9950356	0.000000
307966773	19919444.000000	1035943	9959.178767	31091	1776	0.995918	31111	1779	0.995918	9945338	0.000000
308683194	18685634.000000	971303	9975.240980	31329	1609	0.997524	31007	1707	0.997524	9940464	0.000000
309154080	17834887.000000	927308	9984.983083	31292	1498	0.998498	31110	1639	0.998498	9935529	0.000000
309504271	17268868.000000	899499	9990.891893	31311	1508	0.999089	31041	1570	0.999089	9930455	0.000000
309697709	16903993.000000	877783	9994.475723	31050	1435	0.999448	31227	1535	0.999448	9925498	0.000000
309868574	16636741.000000	864042	9996.649399	31184	1506	0.999665	31137	1503	0.999665	9920531	0.000000
309971853	16485046.000000	855956	9997.967783	31115	1384	0.999797	31224	1439	0.999797	9915531	0.000000
310025274	16366391.000000	850116	9998.767413	31352	1421	0.999877	31286	1531	0.999877	9910614	0.000000
310081575	16270397.000000	845531	9999.252408	31637	1406	0.999925	31368	1500	0.999925	9905774	0.000000
310102891	16232365.000000	842788	9999.546568	31508	1413	0.999955	31327	1415	0.999955	9900766	0.000000
310125970	16171204.000000	841669	9999.724983	31529	1302	0.999972	31487	1408	0.999972	9895677	0.000000
310161639	16138620.000000	837192	9999.833196	31363	1415	0.999983	31079	1435	0.999983	9890599	0.000000
310170349	16132345.000000	837329	9999.898829	31345	1467	0.999990	31533	1423	0.999990	9885709	0.000000
310177511	16118878.000000	837759	9999.938638	31448	1376	0.999994	31369	1390	0.999994	9880818	0.000000
310149588	16128326.000000	838538	9999.962782	31438	1381	0.999996	31382	1428	0.999996	9875979	0.000000
310158004	16134563.000000	838292	9999.977427	31349	1436	0.999998	31178	1412	0.999998	9871109	0.000000
310146330	16137302.000000	838538	9999.986309	31425	1369	0.999999	31265	1417	0.999999	9866027	0.000000
310156052	16154318.000000	840522	9999.991696	31423	1442	0.999999	31212	1484	0.999999	9861134	0.000000
310127423	16174476.000000	839492	9999.994963	31468	1458	0.999999	30898	1484	0.999999	9856040	0.000000
310146385	16148834.000000	839158	9999.996945	31317	1361	1.000000	31153	1384	1.000000	9851202	0.000000
310155406	16129357.000000	839213	9999.998147	31190	1490	1.000000	31149	1443	1.000000	9846384	0.000000
310145071	16142673.000000	840345	9999.998876	31258	1399	1.000000	31207	1469	1.000000	9841457	0.000000
310163567	16137344.000000	838977	9999.999318	31264	1369	1.000000	31228	1449	1.000000	9836581	0.000000
310141860	16165858.000000	840339	9999.999587	31395	1377	1.000000	31138	1428	1.000000	9831835	0.000000
310123760	16193273.000000	840264	9999.999749	31411	1421	1.000000	31172	1441	1.000000	9826957	0.000000
310142227	16158948.000000	839816	9999.999848	31365	1408	1.000000	31414	1459	1.000000	9822136	0.000000
310151744	16165315.000000	838853	9999.999908	31282	1389	1.000000	31306	1449	1.000000	9817138	0.000000
310166315	16168742.000000	840757	9999.999944	31343	1540	1.000000	31288	1352	1.000000	9812308	0.000000
310131986	16204086.000000	841649	9999.999966	31373	1383	1.000000	31132	1461	1.000000	9807295	0.000000
310139173	16170447.000000	838770	9999.999979	31258	1428	1.000000	31271	1452	1.000000	9802425	-1.#IND00
310139834	16169120.000000	837688	9999.999988	31596	1369	1.000000	31363	1483	1.000000	9797693	0.008400
310136469	16168482.000000	840590	9999.999992	31192	1445	1.000000	31238	1411	1.000000	9792747	0.003869
310131748	16152312.000000	839709	9999.999995	31281	1446	1.000000	31442	1512	1.000000	9787664	-0.001103
310162118	16147592.000000	838370	9999.999997	31297	1375	1.000000	31191	1455	1.000000	9782805	-0.000137
310155464	16170071.000000	838787	9999.999998	31276	1453	1.000000	31142	1428	1.000000	9777875	-0.002209
310158630	16145397.000000	839941	9999.999999	31526	1441	1.000000	31182	1429	1.000000	9773016	-0.002355
310161048	16159436.000000	840379	9999.999999	31291	1361	1.000000	31349	1460	1.000000	9768144	-0.002098
310158642	16152256.000000	839116	10000.000000	31354	1471	1.000000	31245	1416	1.000000	9763196	-0.000566
310147253	16169599.000000	840409	10000.000000	31444	1479	1.000000	31385	1492	1.000000	9758494	0.000376
310148422	16174004.000000	840408	10000.000000	31532	1427	1.000000	31293	1389	1.000000	9753558	0.000912
310177352	16119292.000000	836983	10000.000000	31261	1311	1.000000	31352	1492	1.000000	9748604	0.000617
310162978	16141470.000000	838639	10000.000000	31169	1462	1.000000	31196	1411	1.000000	9743688	-0.002437
310176248	16126406.000000	837548	10000.000000	31247	1424	1.000000	31330	1509	1.000000	9738843	-0.001235
310154986	16144780.000000	837629	10000.000000	31228	1417	1.000000	31143	1457	1.000000	9733955	-0.001888
310143020	16164283.000000	839861	10000.000000	31220	1403	1.000000	31372	1454	1.000000	9728998	-0.001774
310131052	16141283.000000	837977	10000.000000	31615	1372	1.000000	31143	1471	1.000000	9724118	-0.002146
310140028	16144173.000000	838658	10000.000000	31471	1362	1.000000	31350	1423	1.000000	9719180	-0.000348
310163669	16142387.000000	840347	10000.000000	31208	1374	1.000000	31042	1454	1.000000	9714225	-0.000405
310144447	16157086.000000	839518	10000.000000	31621	1406	1.000000	31370	1409	1.000000	9709464	-0.000040
310122279	16165986.000000	839237	10000.000000	31211	1345	1.000000	31314	1515	1.000000	9704619	0.000011
310155593	16143208.000000	839446	10000.000000	31511	1421	1.000000	31325	1636	1.000000	9699763	0.000687
310162502	16136585.000000	839130	10000.000000	31286	1322	1.000000	31400	1398	1.000000	9694871	0.002113
310142742	16139633.000000	840378	10000.000000	31423	1380	1.000000	31219	1395	1.000000	9689944	0.002401
310138334	16145666.000000	837460	10000.000000	31524	1445	1.000000	31233	1428	1.000000	9685303	0.002273
310159811	16135805.000000	840006	10000.000000	31313	1360	1.000000	31356	1442	1.000000	9680462	0.001989
310125748	16157669.000000	839562	10000.000000	31453	1471	1.000000	31351	1469	1.000000	9675656	0.002427
310160905	16154219.000000	840723	10000.000000	31491	1427	1.000000	31260	1392	1.000000	9670730	0.002437
310125953	16155354.000000	840070	10000.000000	31193	1436	1.000000	31323	1454	1.000000	9665894	0.002699
310154372	16150545.000000	838246	10000.000000	31460	1390	1.000000	31201	1429	1.000000	9661015	0.002807
310159676	16139535.000000	839136	10000.000000	31341	1416	1.000000	31384	1424	1.000000	9656282	0.002799
310164462	16150248.000000	839716	10000.000000	31327	1444	1.000000	31242	1512	1.000000	9651518	0.002220
310115730	16193669.000000	841173	10000.000000	31255	1423	1.000000	31264	1478	1.000000	9646681	0.002247
310152677	16158697.000000	839893	10000.000000	31524	1319	1.000000	31242	1419	1.000000	9641841	0.002412
310136792	16158368.000000	840514	10000.000000	31146	1434	1.000000	31182	1439	1.000000	9636997	0.003911
310176191	16131015.000000	838737	10000.000000	31294	1386	1.000000	31123	1476	1.000000	9632150	0.003797
310136219	16148687.000000	838140	10000.000000	31425	1331	1.000000	31189	1339	1.000000	9627313	0.003215
310188189	16120394.000000	837876	10000.000000	31300	1412	1.000000	31144	1558	1.000000	9622531	0.001208
310147250	16154962.000000	837446	10000.000000	31387	1416	1.000000	30985	1462	1.000000	9617700	0.001026
310175685	16115047.000000	837760	10000.000000	31249	1449	1.000000	31212	1508	1.000000	9612999	0.000785
310149320	16147264.000000	838290	10000.000000	31387	1411	1.000000	31320	1489	1.000000	9608175	0.001146
310134688	16157911.000000	840945	10000.000000	31330	1473	1.000000	31255	1473	1.000000	9603257	0.001140
310164006	16164175.000000	841397	10000.000000	31170	1490	1.000000	31123	1397	1.000000	9598508	0.000989
310184763	16121987.000000	838193	10000.000000	31425	1436	1.000000	31371	1439	1.000000	9593672	0.001410
310189700	16120794.000000	839224	10000.000000	31251	1447	1.000000	31279	1359	1.000000	9588854	0.001621
310181711	16108640.000000	837568	10000.000000	31382	1392	1.000000	31421	1493	1.000000	9584109	0.001528
310160193	16114349.000000	838060	10000.000000	31049	1421	1.000000	31213	1427	1.000000	9579325	0.001535
310169840	16139384.000000	839140	10000.000000	31357	1320	1.000000	31377	1486	1.000000	9574481	0.001470
310120346	16160747.000000	840869	10000.000000	31339	1427	1.000000	31460	1438	1.000000	9569851	0.001479
310148917	16147051.000000	838856	10000.000000	31272	1360	1.000000	31254	1407	1.000000	9565069	0.001470
310145067	16142715.000000	838202	10000.000000	31184	1455	1.000000	31347	1370	1.000000	9560185	0.001221
310156532	16141021.000000	839930	10000.000000	31492	1351	1.000000	31398	1439	1.000000	9555387	0.001169
310170730	16111596.000000	835303	10000.000000	31233	1380	1.000000	31407	1446	1.000000	9550605	0.001357
310152706	16117017.000000	835930	10000.000000	31331	1462	1.000000	31180	1416	1.000000	9545851	0.001215
310140653	16142145.000000	838022	10000.000000	31255	1348	1.000000	31306	1441	1.000000	9541041	0.001421
310147959	16128249.000000	839050	10000.000000	31298	1434	1.000000	31143	1474	1.000000	9536262	0.001429
310156602	16120892.000000	838333	10000.000000	31438	1393	1.000000	31310	1395	1.000000	9531512	0.001266
310146120	16148399.000000	841732	10000.000000	31354	1395	1.000000	31150	1455	1.000000	9526774	0.000783
310140266	16170347.000000	841010	10000.000000	31266	1349	1.000000	31166	1503	1.000000	9522070	0.000681
310141225	16157059.000000	839655	10000.000000	31206	1335	1.000000	31232	1418	1.000000	9517313	0.000509
npatches	nstrain	runtime	dt	init_x	init_y	init_y_blood	init_z	init_S	beta0	beta1	beta2	beta3	mean_beta	B	d	delta	delta_blood	b[0]	mut	m	CTL	c	g	epsilon	k	het	lambda	rho	omega	x_max	patch.dyna	DELTA	A	VA
10000	1	100.000000	0.000100	21900	9499	5000000	0.001000	10000000	22.487467	8.820333	9.376631	14.122749	15	8000000000.000000	0.010000	1.000000	1.000000	800000	0.000050	0.048000	0	0.500000	0.000000	25.000000	15.000000	0.500000	0.000000	0.000000	0.000000	31987	0	10.000000	7.000000	1.000000
sus	inf	inf_blood	z	x[0]	y[0][0]	z[0]	x[1]	y[1][0]	z[1]	S[0]	synchrony
219000000	94990000.000000	5000000	10.000000	21900	9499	0.001000	21900	9499	0.001000	10000000	0.000000
130611147	799552444.000000	41648466	3940.834452	9531	82741	0.394083	16946	77232	0.394083	9994881	0.000000
209515714	280640187.000000	14613027	6324.976263	17053	30736	0.632498	24744	25403	0.632498	9989862	0.000000
255585512	131187345.000000	6823889	7771.013291	22119	15504	0.777101	28466	11105	0.777101	9984968	0.000000
281202291	70638687.000000	3679020	8648.068121	25440	8700	0.864807	29984	5921	0.864807	9979948	0.000000
295975544	41075017.000000	2140723	9180.022116	27903	5231	0.918002	30828	3224	0.918002	9974858	0.000000
304741880	25113346.000000	1307412	9502.664490	29094	3368	0.950266	31338	2061	0.950266	9969759	0.000000
310023653	15972327.000000	830969	9698.354536	29965	2128	0.969835	31733	1217	0.969835	9964832	0.000000
313316080	10458918.000000	544500	9817.045065	30628	1402	0.981705	31775	791	0.981705	9959844	0.000000
315462665	7040223.000000	366115	9889.033609	31128	878	0.988903	31716	588	0.988903	9954841	0.000000
316778469	4877649.000000	253280	9932.696323	31451	654	0.993270	31710	375	0.993270	9949824	0.000000
317694620	3432374.000000	179402	9959.178767	31545	475	0.995918	31761	262	0.995918	9944785	0.000000
318296807	2465758.000000	127490	9975.240980	31706	355	0.997524	31796	199	0.997524	9939898	0.000000
318725857	1781335.000000	92415	9984.983083	31731	274	0.998498	31939	135	0.998498	9934828	0.000000
319042348	1305127.000000	67302	9990.891893	31746	192	0.999089	31888	86	0.999089	9929910	0.000000
319247590	974543.000000	50717	9994.475723	31970	96	0.999448	32123	79	0.999448	9924905	0.000000
319423669	722383.000000	37315	9996.649399	31891	101	0.999665	32006	43	0.999665	9919961	0.000000
319505311	544841.000000	28384	9997.967783	31788	76	0.999797	31989	44	0.999797	9915030	0.000000
319609036	408085.000000	21017	9998.767413	31888	59	0.999877	32120	29	0.999877	9909981	0.000000
319667131	305573.000000	15802	9999.252408	32065	40	0.999925	32077	17	0.999925	9905032	0.000000
319720818	231095.000000	12025	9999.496859	32005	47	0.999955	32158	17	0.999955	9900143	0.000000
319761500	173449.000000	9210	9998.089683	31889	34	0.999972	32024	9	0.999972	9895185	0.000000
319794380	128722.000000	6533	9962.387667	31935	38	0.999983	32119	6	0.999983	9890165	0.000000
319795528	112074.000000	5802	9768.669482	31905	21	0.999990	32061	9	0.998424	9885250	0.000000
319800031	125813.000000	6473	9644.887148	32050	16	0.999994	32006	8	0.831119	9880271	0.000000
319777254	143272.000000	7568	9728.258535	31998	11	0.999996	32252	11	0.897570	9875323	0.000000
319769091	147930.000000	7443	9804.356250	32190	14	0.999998	31781	19	0.937874	9870417	0.000000
319778094	138655.000000	7185	9847.692621	31873	24	0.999999	32024	10	0.962319	9865548	0.000000
319769510	129988.000000	6702	9831.494888	31959	20	0.999999	31895	5	0.977146	9860682	0.000000
319782782	121158.000000	6283	9784.758783	31793	14	0.999999	31913	5	0.986138	9855627	0.000000
319783785	123974.000000	6490	9712.137087	31731	24	0.997950	32089	11	0.991593	9850613	0.000000
319794979	132348.000000	6877	9726.698860	31940	15	0.998756	32006	12	0.962788	9845748	0.000000
319782942	137273.000000	7112	9778.826907	31982	13	0.999246	31981	4	0.977430	9840722	0.000000
319771835	133878.000000	6876	9807.169431	32052	13	0.999543	31967	8	0.986311	9835791	0.000000
319793327	128211.000000	6633	9805.152424	32055	25	0.999723	31960	9	0.991697	9830904	0.000000
319783990	126943.000000	6571	9772.504272	31940	14	0.999832	31901	6	0.994964	9826080	0.000000
319792022	127713.000000	6683	9765.228509	31863	15	0.999898	31958	16	0.996946	9821179	0.000000
319794221	127818.000000	6687	9761.810891	32034	16	0.999938	32183	9	0.780763	9816329	0.000000
319803567	127350.000000	6467	9750.917561	32110	18	0.999962	31813	11	0.715158	9811504	0.000000
319786562	133315.000000	6820	9760.716422	31917	33	0.999977	31944	10	0.827237	9806598	0.000000
319785709	136880.000000	7073	9801.838037	32048	37	0.999986	31979	14	0.895215	9801647	-1.#IND00
319780714	130075.000000	6850	9802.985147	31913	24	0.999992	31750	15	0.936446	9796708	-1.#IND00
319775384	126902.000000	6501	9783.596542	32005	22	0.999995	32128	8	0.876658	9791905	0.004762
319771923	128334.000000	6628	9764.066990	32268	16	0.999997	31908	7	0.925190	9786877	0.000676
319786258	126637.000000	6567	9757.374529	31865	17	0.999998	32064	8	0.954626	9781869	0.011809
319793795	130471.000000	6754	9764.970826	32089	10	0.999999	32053	11	0.972480	9776958	0.006448
319791634	131673.000000	6946	9765.049123	31955	11	0.999999	32061	9	0.983308	9772052	0.006605
319779148	129645.000000	6702	9779.091028	32024	19	1.000000	31964	17	0.851227	9767159	0.007154
319810701	128144.000000	6723	9777.083407	32085	21	1.000000	31930	7	0.909766	9762277	0.008907
319787624	127549.000000	6533	9760.213591	32032	23	1.000000	31882	7	0.945271	9757312	0.009867
319779833	133108.000000	6768	9780.016371	31956	9	1.000000	31794	14	0.966806	9752382	0.007057
319776061	134324.000000	6968	9803.089626	32033	12	1.000000	32169	7	0.979867	9747543	0.008952
319791103	128741.000000	6617	9800.599791	31920	9	1.000000	31872	7	0.987789	9742669	0.007901
319816764	126132.000000	6586	9773.503138	31874	16	1.000000	32016	10	0.992594	9737729	0.010123
319787730	126000.000000	6584	9754.845283	31975	25	1.000000	32114	8	0.995508	9732886	0.006795
319788911	126719.000000	6587	9745.579898	32026	21	1.000000	31991	6	0.878663	9727959	0.011318
319788275	130548.000000	6827	9751.575971	31947	14	1.000000	31801	17	0.926407	9723126	0.009224
319782269	133929.000000	6944	9786.381698	32197	16	1.000000	31973	9	0.955364	9718374	0.008974
319783687	131867.000000	6901	9800.280296	31965	14	1.000000	31947	15	0.972927	9713490	0.007241
319792932	128314.000000	6699	9786.075463	31764	7	1.000000	32154	10	0.966548	9708699	0.007978
319814193	125770.000000	6649	9761.622713	31982	25	1.000000	32304	12	0.979710	9703902	0.008328
319791552	127895.000000	6582	9761.410134	31916	22	1.000000	31854	14	0.987694	9698945	0.008489
319778162	129084.000000	6778	9757.665267	31929	14	1.000000	31994	6	0.992536	9694036	0.008030
319770374	129492.000000	6842	9759.808842	31823	29	1.000000	32061	11	0.995473	9689254	0.008193
319782114	128941.000000	6723	9763.231999	31911	12	1.000000	31749	12	0.997254	9684457	0.008080
319800436	130573.000000	6748	9771.291630	31952	22	1.000000	31822	14	0.998335	9679691	0.007483
319790904	129423.000000	6714	9770.717269	32159	13	1.000000	31965	10	0.998990	9674772	0.007316
319800040	130399.000000	6784	9778.716393	32009	30	1.000000	32000	10	0.937559	9669912	0.006950
319804964	134651.000000	6923	9785.968450	31762	31	1.000000	32231	15	0.728114	9665117	0.008330
319783801	125795.000000	6304	9770.724986	31936	13	0.935024	31805	8	0.835095	9660391	0.008029
319808558	124870.000000	6502	9737.705976	32024	11	0.960591	31959	5	0.899981	9655635	0.007813
319793830	129170.000000	6625	9737.166191	32061	18	0.976097	31872	5	0.939336	9650733	0.007653
319790509	133522.000000	7099	9765.925760	32056	29	0.985502	31933	7	0.872286	9645995	0.006983
319783144	133765.000000	6897	9796.013648	31958	22	0.991207	32064	9	0.899363	9641080	0.008347
319798333	128384.000000	6757	9798.127194	32046	12	0.894663	31828	10	0.938961	9636370	0.008214
319782199	124740.000000	6540	9760.851757	31994	16	0.936111	31964	7	0.962979	9631619	0.009209
319760850	127981.000000	6607	9731.390088	31926	17	0.961250	32058	13	0.977546	9626856	0.010142
319786412	131448.000000	6945	9748.190810	31959	12	0.976497	32168	6	0.986381	9622032	0.010195
319779217	133053.000000	6895	9779.823581	32244	14	0.985745	32062	7	0.991740	9617269	0.011042
319798170	134092.000000	6903	9799.485615	32033	16	0.991354	32019	13	0.994990	9612455	0.010756
319802361	127709.000000	6738	9802.479570	31833	14	0.994756	32086	6	0.996961	9607630	0.010342
319785496	127463.000000	6599	9772.953138	31833	14	0.996819	31924	13	0.998157	9602989	0.010057
319787878	126913.000000	6596	9751.725653	31993	17	0.998071	32065	11	0.998882	9598240	0.009992
319790349	134191.000000	6925	9754.761969	32208	32	0.998830	31953	18	0.999322	9593369	0.009754
319788981	133543.000000	7020	9790.497181	31892	11	0.999290	31705	15	0.999589	9588586	0.008940
319821364	130759.000000	6841	9796.772925	31984	14	0.999570	32019	5	0.999751	9583891	0.008888
319785608	129260.000000	6720	9784.951961	32028	12	0.999739	32261	11	0.945977	9579018	0.008718
319793168	127453.000000	6718	9775.475106	32207	23	0.999842	32068	11	0.967234	9574110	0.008178
319801502	126291.000000	6658	9753.221674	31896	6	0.999904	32139	8	0.980127	9569329	0.007817
319786868	130365.000000	6721	9756.179241	31753	15	0.999942	32022	12	0.987946	9564524	0.007685
319787884	133355.000000	6968	9771.235730	32063	16	0.999965	32062	7	0.992689	9559819	0.007543
319791207	128761.000000	6617	9777.104619	31936	9	0.999979	31829	9	0.995566	9555084	0.007231
319780665	130020.000000	6780	9781.304927	32150	16	0.999987	31864	4	0.912018	9550355	0.006812
319794904	127482.000000	6671	9772.560033	32159	22	0.999992	31925	10	0.946637	9545679	0.007021
319785424	129348.000000	6761	9765.818662	31972	9	0.999995	31879	5	0.967634	9540943	0.007261
319799391	129840.000000	6852	9769.430923	31745	18	0.999997	32112	16	0.980369	9536244	0.007190
319798083	128301.000000	6587	9777.198061	31863	12	0.999998	32098	14	0.988093	9531459	0.007085
319792933	129325.000000	6769	9773.722148	31852	21	0.999999	31881	8	0.862357	9526731	0.006863
319797415	130064.000000	6828	9763.381922	32039	12	0.999999	31969	11	0.916517	9521986	0.007157
319801258	129601.000000	6822	9769.734137	32223	18	1.000000	31780	18	0.949365	9517136	0.007055
npatches	nstrain	runtime	dt	init_x	init_y	init_y_blood	init_z	init_S	beta0	beta1	beta2	beta3	mean_beta	B	d	delta	delta_blood	b[0]	mut	m	CTL	c	g	epsilon	k	het	lambda	rho	omega	x_max	patch.dyna	DELTA	A	VA
10000	1	100.000000	0.000100	21900	9499	5000000	0.001000	10000000	9.826464	11.669414	22.370612	21.576195	15	8000000000.000000	0.010000	1.000000	1.000000	800000	0.000050	0.048000	0	0.500000	0.000000	25.000000	16.000000	0.500000	0.000000	0.000000	0.000000	31987	0	10.000000	7.000000	1.000000
sus	inf	inf_blood	z	x[0]	y[0][0]	z[0]	x[1]	y[1][0]	z[1]	S[0]	synchrony
219000000	94990000.000000	5000000	10.000000	21900	9499	0.001000	21900	9499	0.001000	10000000	0.000000
137141630	732465713.000000	38162601	3940.834452	16749	70919	0.394083	15481	72088	0.394083	9994989	0.000000
220540497	238237874.000000	12410919	6324.976263	25131	21708	0.632498	23639	22469	0.632498	9989957	0.000000
267580588	100713991.000000	5242690	7771.013291	28756	8659	0.777101	28256	9110	0.777101	9985003	0.000000
292861777	46656610.000000	2429700	8648.068121	30620	3899	0.864807	30199	4158	0.864807	9980006	0.000000
306507737	21730087.000000	1130590	9180.022116	31205	1788	0.918002	31100	1945	0.918002	9975031	0.000000
313716011	9677504.000000	504131	9502.664490	31643	794	0.950266	31471	831	0.950266	9970051	0.000000
317278013	3999873.000000	208463	9698.354536	31851	327	0.969835	31819	353	0.969835	9965011	0.000000
318886567	1525895.000000	79311	9817.045065	31979	123	0.981705	31686	138	0.981705	9960088	0.000000
319493781	546600.000000	28719	9889.033609	31997	51	0.988903	31805	54	0.988903	9955077	0.000000
319741126	181512.000000	9419	9932.509000	31769	17	0.993270	32268	27	0.993270	9950154	0.000000
319811480	76884.000000	3993	8900.351701	31921	4	0.995918	31865	4	0.995918	9945178	0.000000
319780297	167720.000000	8786	8844.391858	31951	17	0.620251	32133	25	0.647487	9940130	0.000000
319741098	182592.000000	9775	9296.985524	31843	17	0.769674	32021	16	0.786193	9935218	0.000000
319793637	120274.000000	6166	9538.782459	31758	9	0.860302	31908	10	0.870321	9930238	0.000000
319812496	94303.000000	4823	8818.030294	32057	7	0.767381	31992	6	0.830463	9925419	0.000000
319791537	133662.000000	6865	9060.115818	31937	8	0.713404	31703	13	0.897172	9920402	0.000000
319790688	115393.000000	6015	9339.055185	32080	12	0.826173	31898	10	0.937632	9915295	0.000000
319828078	96807.000000	5055	9016.528931	31920	6	0.894570	31999	9	0.838928	9910406	0.000000
319802857	118384.000000	6088	9065.128006	31799	9	0.881231	31944	3	0.884491	9905470	0.000000
319800940	110430.000000	5532	9243.972767	31890	11	0.927964	32110	8	0.929941	9900546	0.000000
319815619	97374.000000	5027	9027.796191	31951	13	0.628117	32139	11	0.635071	9895553	0.000000
319808090	115906.000000	6055	9066.759430	32220	6	0.774444	32010	14	0.596942	9890610	0.000000
319797590	109376.000000	5685	9229.137817	31948	11	0.631862	31972	13	0.755536	9885745	0.000000
319807321	101635.000000	5206	9048.197552	32070	9	0.744174	32026	14	0.851727	9880826	0.000000
319796516	112786.000000	5835	9099.831436	31860	10	0.844836	32117	8	0.910069	9875876	0.000000
319806313	106925.000000	5597	9156.970392	31990	2	0.731631	31911	5	0.833243	9870901	0.000000
319822263	103308.000000	5218	9062.196575	32219	7	0.837228	31952	11	0.825527	9866059	0.000000
319781793	111716.000000	5657	9102.151696	32068	6	0.768290	31903	3	0.726121	9861152	0.000000
319812636	108038.000000	5635	9130.350239	31894	6	0.859463	32235	13	0.657321	9856206	0.000000
319787958	103874.000000	5427	9101.630088	31953	7	0.914761	32035	8	0.792157	9851207	0.000000
319805372	110335.000000	5662	9076.706050	32028	5	0.948300	31920	13	0.873939	9846311	0.000000
319781529	105686.000000	5451	9120.428696	31958	7	0.968643	31954	9	0.707688	9841451	0.000000
319808007	107770.000000	5794	9078.872342	31952	8	0.980981	32141	17	0.822706	9836505	0.000000
319814303	107958.000000	5647	9140.153966	32023	10	0.988465	32070	15	0.892467	9831623	0.000000
319824286	104503.000000	5435	9098.143264	32043	7	0.972068	32065	8	0.934779	9826712	0.000000
319819587	110382.000000	5691	9107.250457	31727	11	0.983059	32074	6	0.960442	9821700	0.000000
319804280	104558.000000	5365	9130.933338	32090	3	0.848201	31998	12	0.976007	9816756	0.000000
319827995	105668.000000	5453	9037.859505	31934	9	0.862340	32013	14	0.985448	9811756	0.000000
319799398	111002.000000	5743	9124.493476	32010	8	0.916506	32046	9	0.991174	9806796	0.000000
319805102	103974.000000	5447	9143.953303	32059	6	0.785771	31928	13	0.987075	9801843	-1.#IND00
319798144	107223.000000	5609	9088.781111	32011	9	0.838971	32010	2	0.839549	9796878	-1.#IND00
319793930	108352.000000	5726	9124.170715	31962	6	0.771574	31926	7	0.902683	9791999	-0.008544
319826253	104701.000000	5376	9108.098190	31784	12	0.825220	31969	9	0.871801	9787144	-0.000851
319804690	107232.000000	5792	9079.635406	32251	8	0.750195	31847	11	0.922244	9782216	0.002417
319810077	108852.000000	5631	9120.883496	31718	7	0.848488	31998	10	0.907643	9777418	0.006213
319788564	106277.000000	5489	9137.035923	31779	3	0.908104	32014	11	0.943983	9772505	0.007859
319788022	104062.000000	5482	9099.618190	32088	9	0.944263	31973	9	0.887846	9767701	0.008661
319804347	107796.000000	5624	9093.306853	31873	9	0.868106	32162	12	0.776166	9762808	-0.003626
319804090	107870.000000	5637	9118.199293	31764	10	0.869191	31986	10	0.864240	9757922	-0.002418
319804052	105497.000000	5516	9090.684764	32107	9	0.530248	31723	8	0.917658	9753092	-0.002534
319821406	107837.000000	5619	9106.656431	32038	7	0.715085	32129	11	0.950058	9748248	-0.003246
319800500	105944.000000	5465	9111.649627	31995	8	0.827192	32095	15	0.403909	9743527	-0.002992
319822152	107277.000000	5635	9087.851865	32154	6	0.887396	31713	15	0.638457	9738604	-0.002107
319787096	105574.000000	5485	9103.624085	31653	12	0.827048	31792	6	0.723601	9733663	-0.002124
319807950	107229.000000	5667	9099.623592	31965	4	0.895100	31839	3	0.832358	9728850	-0.001437
319802069	105453.000000	5589	9090.816044	31764	8	0.850069	32163	3	0.847260	9723960	-0.002774
319804707	109263.000000	5512	9112.461830	31903	12	0.909064	31996	8	0.907360	9719034	-0.002589
319818248	106165.000000	5537	9147.072295	31781	8	0.944845	31922	9	0.943812	9714127	-0.002404
319810400	107457.000000	5569	9105.666546	32015	9	0.966547	31970	11	0.906502	9709240	-0.002066
319801245	106262.000000	5592	9107.175834	31911	6	0.878606	31892	3	0.736862	9704382	-0.000816
319816470	105315.000000	5406	9097.304082	31993	4	0.926372	32016	9	0.832596	9699438	0.000216
319793922	107258.000000	5587	9079.447516	31817	7	0.942633	32097	20	0.898466	9694569	-0.000017
319791100	109543.000000	5823	9134.216710	31880	14	0.965206	32080	7	0.938417	9689761	-0.000063
319799652	106713.000000	5627	9143.394361	32195	9	0.893988	32008	15	0.900271	9684970	-0.000002
319797829	105731.000000	5525	9106.397764	31781	9	0.935701	31895	10	0.914905	9680098	0.000707
319807973	107124.000000	5717	9055.540696	32072	15	0.943297	31911	7	0.948388	9675285	-0.001364
319811638	109556.000000	5698	9122.298819	32023	5	0.965609	31851	3	0.961481	9670526	-0.000681
319811653	104659.000000	5349	9095.670523	31993	6	0.857899	31957	5	0.975065	9665710	-0.000357
319807153	109008.000000	5648	9107.641078	31957	8	0.867855	31941	6	0.984876	9660961	-0.000028
319796180	103352.000000	5408	9115.536700	32216	6	0.919851	31834	7	0.900232	9655992	-0.000134
319823484	107566.000000	5534	9070.609053	32067	11	0.951388	31912	11	0.826967	9651114	-0.000119
319816596	107753.000000	5622	9132.728811	31963	9	0.693618	32083	13	0.895052	9646437	-0.000104
319797220	105645.000000	5512	9096.855387	32052	8	0.814172	31943	8	0.898513	9641711	-0.000335
319846102	107392.000000	5713	9121.093761	32253	6	0.877727	32016	15	0.938446	9637052	-0.000463
319792779	105661.000000	5522	9137.501973	32184	5	0.403041	31928	8	0.939812	9632168	-0.000180
319788394	105535.000000	5485	9071.378303	31991	8	0.637931	32022	13	0.963494	9627499	0.000196
319805396	110113.000000	5732	9097.824180	31906	11	0.780397	31656	9	0.832597	9622702	0.000809
319788940	105531.000000	5487	9144.459008	32150	10	0.859078	32161	10	0.898466	9617954	0.000811
319794564	108195.000000	5533	9105.340994	32255	8	0.914527	32069	6	0.938418	9613187	0.000901
319809694	105226.000000	5414	9080.282523	32081	9	0.948159	31922	13	0.962649	9608556	0.001618
319783773	108165.000000	5764	9116.363737	32043	11	0.843637	31756	5	0.977346	9603869	0.001314
319830826	105934.000000	5491	9128.638082	32149	4	0.905162	32060	9	0.986260	9599034	0.001199
319795924	105291.000000	5404	9065.849134	32054	9	0.903319	31868	9	0.981240	9594180	0.001321
319808967	108370.000000	5609	9098.990418	32089	15	0.799877	31887	4	0.938438	9589355	0.002071
319798860	108616.000000	5683	9155.173618	31870	7	0.878621	31750	6	0.962661	9584683	0.001987
319819392	103449.000000	5318	9103.665736	32227	6	0.926381	31803	15	0.775429	9579929	0.002284
319800702	108734.000000	5697	9066.030667	31769	8	0.938409	31782	14	0.863792	9575045	0.002539
319818479	108280.000000	5547	9136.994625	32116	7	0.962644	32098	10	0.917387	9570434	0.002769
319808442	104503.000000	5511	9105.941096	32113	7	0.606821	32031	7	0.728202	9565709	0.002893
319805241	105301.000000	5424	9074.469434	32046	8	0.761528	32034	6	0.835148	9560911	0.002830
319797533	107656.000000	5603	9096.007925	31789	12	0.855361	31990	10	0.900014	9556145	0.002839
319793423	106337.000000	5603	9117.646359	32142	6	0.853222	31780	11	0.939356	9551409	0.002873
319801448	106252.000000	5421	9099.598683	31919	6	0.872592	32036	8	0.963218	9546520	0.002768
319805702	105176.000000	5397	9094.514256	32194	8	0.798280	32054	14	0.977691	9541810	0.002607
319809533	107526.000000	5591	9091.218687	32000	15	0.865123	31819	9	0.828398	9537021	0.002837
319833953	106844.000000	5516	9108.039006	31824	14	0.750244	31972	7	0.895919	9532213	0.002792
319800313	107472.000000	5445	9105.046474	32002	5	0.848517	31878	14	0.863507	9527515	0.002863
319802564	105546.000000	5617	9124.494396	31968	13	0.880285	31896	6	0.917214	9522794	0.002282
319802454	109518.000000	5670	9102.934758	31942	7	0.888978	32026	10	0.949788	9517983	0.002021
npatches	nstrain	runtime	dt	init_x	init_y	init_y_blood	init_z	init_S	beta0	beta1	beta2	beta3	mean_beta	B	d	delta	delta_blood	b[0]	mut	m	CTL	c	g	epsilon	k	het	lambda	rho	omega	x_max	patch.dyna	DELTA	A	VA
10000	1	100.000000	0.000100	21900	9499	5000000	0.001000	10000000	20.760106	16.611585	18.140127	17.681734	15	8000000000.000000	0.010000	1.000000	1.000000	800000	0.000050	0.048000	0	0.500000	0.000000	25.000000	17.000000	0.500000	0.000000	0.000000	0.000000	31987	0	10.000000	7.000000	1.000000
sus	inf	inf_blood	z	x[0]	y[0][0]	z[0]	x[1]	y[1][0]	z[1]	S[0]	synchrony
219000000	94990000.000000	5000000	10.000000	21900	9499	0.001000	21900	9499	0.001000	10000000	0.000000
143809289	671195071.000000	34972486	3940.834452	11398	69021	0.394083	13118	67937	0.394083	9995061	0.000000
231267901	201093607.000000	10473690	6324.976263	19953	22366	0.632498	22397	20700	0.632498	9990184	0.000000
278755894	75055429.000000	3911212	7771.013291	25863	8717	0.777101	27544	7801	0.777101	9985132	0.000000
302722634	28107101.000000	1466021	8648.068121	29263	3408	0.864807	30007	2843	0.864807	9980064	0.000000
313960516	9193658.000000	479178	9180.022116	30944	1108	0.918002	31087	953	0.918002	9974944	0.000000
318274398	2392271.000000	125493	9502.664490	31527	306	0.950266	31795	220	0.950266	9969889	0.000000
319554679	480656.000000	25158	9698.354536	32034	53	0.969835	32004	54	0.969835	9964935	0.000000
319800965	80753.000000	4187	9578.025541	32009	13	0.981705	31968	4	0.981705	9959780	0.000000
319755841	170974.000000	8895	7947.250245	32062	13	0.988903	31855	27	0.752248	9954929	0.000000
319721281	250911.000000	13144	8754.145657	32058	22	0.993270	31952	29	0.849733	9949964	0.000000
319784196	126909.000000	6622	9232.638741	32071	9	0.995918	32070	11	0.908859	9944950	0.000000
319816394	90188.000000	4692	7990.948968	32078	5	0.946611	31912	6	0.775684	9939946	0.000000
319754948	152275.000000	7924	8639.254690	32165	21	0.967618	31878	20	0.863947	9934934	0.000000
319806047	92041.000000	4688	8941.966772	32021	6	0.980360	31785	11	0.917481	9929867	0.000000
319804632	107934.000000	5587	8271.059541	32038	15	0.953883	31934	13	0.949950	9924934	0.000000
319793997	110202.000000	5668	8779.396785	31876	5	0.972029	31776	9	0.920701	9920048	0.000000
319813077	88049.000000	4610	8368.251664	31806	20	0.983035	32009	7	0.951903	9915047	0.000000
319814828	113351.000000	5855	8585.985464	32029	17	0.989710	32076	9	0.849354	9910100	0.000000
319822002	89617.000000	4618	8618.890229	31777	9	0.993759	31937	5	0.908630	9905158	0.000000
319798891	109757.000000	5675	8441.007625	32032	16	0.996215	32109	16	0.900354	9900236	0.000000
319815916	95991.000000	4913	8692.119687	32101	15	0.997704	31942	11	0.939562	9895310	0.000000
319790292	99029.000000	5275	8411.456335	31646	3	0.998607	31925	10	0.952314	9890327	0.000000
319829652	103755.000000	5306	8678.275516	31870	17	0.999155	31837	13	0.971078	9885434	0.000000
319812750	91922.000000	4857	8434.178855	31895	9	0.999488	32236	10	0.833240	9880668	0.000000
319808138	105478.000000	5474	8563.784594	31960	20	0.999689	32077	10	0.843623	9875689	0.000000
319801790	92993.000000	4890	8582.621190	31747	9	0.999812	31923	8	0.905154	9870777	0.000000
319792350	100039.000000	5133	8490.219415	31951	13	0.832036	31947	11	0.942474	9865750	0.000000
319805970	97770.000000	4963	8617.268159	32120	16	0.898126	31998	5	0.955610	9860675	0.000000
319804643	96534.000000	5064	8522.208452	32043	14	0.938211	32021	11	0.913742	9855619	0.000000
319818115	101155.000000	5165	8530.542605	32067	11	0.962524	32061	9	0.947683	9850699	0.000000
319812975	95760.000000	4953	8583.795969	32044	13	0.889521	32078	9	0.968268	9845781	0.000000
319811276	97839.000000	5058	8496.104641	32065	12	0.932992	31792	10	0.980754	9840895	0.000000
319817330	98242.000000	5179	8616.341063	31871	15	0.894645	31978	6	0.988327	9835926	0.000000
319808829	97654.000000	4937	8495.926742	32091	10	0.936100	31640	6	0.992920	9830963	0.000000
319819600	101509.000000	5192	8547.641043	32075	8	0.961243	31931	6	0.971327	9826044	0.000000
319795989	95428.000000	5026	8573.862877	32017	9	0.976493	32099	13	0.907258	9821131	0.000000
319789299	100286.000000	5132	8511.805100	31895	13	0.985742	32041	10	0.943750	9816328	0.000000
319821563	97381.000000	4932	8594.143826	31973	8	0.991352	31992	6	0.965883	9811360	0.000000
319799935	97658.000000	5083	8468.802279	32242	10	0.942061	32046	11	0.979307	9806519	0.000000
319824384	101045.000000	5146	8603.714127	31893	22	0.964859	31794	15	0.987449	9801632	-1.#IND00
319835037	96003.000000	4979	8486.422408	32004	15	0.978686	32019	10	0.949050	9796721	-1.#IND00
319815634	101543.000000	5342	8603.626029	31877	20	0.987073	31554	9	0.969098	9791765	-1.#IND00
319825307	95023.000000	4976	8500.178004	31968	15	0.931796	32020	9	0.944212	9786839	-0.003069
319802686	103224.000000	5327	8583.484125	31848	18	0.863819	31989	7	0.781784	9781959	0.005010
319788721	93845.000000	4995	8525.016132	31783	10	0.917403	31894	15	0.867647	9776982	0.004437
319808385	104963.000000	5498	8563.905845	31998	8	0.807300	32004	21	0.919725	9772119	0.004721
319807946	96999.000000	4985	8597.525466	31826	12	0.883123	31790	7	0.951311	9767179	-0.000654
319807653	98480.000000	5168	8504.544534	32072	12	0.929112	32028	11	0.970469	9762181	0.007439
319817362	98589.000000	5083	8570.164328	31947	8	0.957004	32108	9	0.982089	9757344	0.006014
319823346	98938.000000	5135	8508.518690	31926	11	0.868265	31947	12	0.989136	9752628	0.006921
319801742	98884.000000	5252	8597.761370	31889	16	0.920099	32019	11	0.868991	9747898	0.006238
319819122	99448.000000	5153	8489.185189	31991	9	0.724718	31966	10	0.904785	9743000	0.006393
319804340	98750.000000	5010	8615.336853	32115	10	0.833035	31959	12	0.942250	9738065	0.002503
319816294	95530.000000	4920	8460.931416	31983	21	0.898732	32117	13	0.679783	9733163	0.006764
319826614	101177.000000	5322	8612.523067	32033	12	0.938579	32044	10	0.805781	9728274	0.008268
319822359	94753.000000	4989	8486.089611	31979	10	0.962746	32052	12	0.832750	9723376	0.008532
319796446	102103.000000	5333	8549.490963	31949	13	0.928846	32038	7	0.898559	9718478	0.006493
319814282	95678.000000	4850	8569.537657	31911	15	0.956843	31977	9	0.938474	9713575	0.010909
319809198	100949.000000	5339	8519.601173	31955	15	0.973825	31882	19	0.830580	9708709	0.010064
319824103	97088.000000	5066	8596.716071	32017	8	0.922733	31999	8	0.897243	9703864	0.010669
319820590	101102.000000	5273	8493.194083	32036	10	0.953136	31870	7	0.673740	9699019	0.010215
319813573	98068.000000	5199	8633.494842	31943	7	0.971576	31901	12	0.802116	9694180	0.009580
319812619	95329.000000	5005	8452.869623	32388	6	0.982760	31951	7	0.879979	9689416	0.010338
319823347	101065.000000	5266	8597.460942	31915	11	0.858673	32069	15	0.927204	9684472	0.009068
319812442	94489.000000	4862	8476.261661	31833	11	0.914282	32047	6	0.955848	9679728	0.008566
319831960	102312.000000	5256	8579.106267	32115	13	0.831672	32067	16	0.973221	9674890	0.008607
319829224	94016.000000	4970	8524.243734	32004	11	0.897905	32050	5	0.983758	9670041	0.008385
319808752	102600.000000	5417	8517.357044	32104	19	0.938077	31995	8	0.990149	9665102	0.008383
319815900	96324.000000	4947	8636.921291	31983	10	0.962442	32215	8	0.994025	9660220	0.009846
319825103	97017.000000	5084	8416.749399	31842	17	0.977220	31769	6	0.996376	9655286	0.009611
319816792	103258.000000	5430	8649.632722	31992	13	0.986184	32045	10	0.889599	9650425	0.010598
319811421	92411.000000	4753	8490.012275	32080	18	0.991620	32150	9	0.933039	9645546	0.010302
319789409	101819.000000	5287	8527.571097	31840	8	0.757019	32117	8	0.876088	9640672	0.009744
319815921	96056.000000	4925	8569.455573	31780	7	0.850519	31761	18	0.924845	9635773	0.010100
319801462	101126.000000	5185	8474.978773	31936	18	0.909336	31902	14	0.952379	9630919	0.009894
319815933	95684.000000	5154	8628.695884	31915	7	0.945010	32077	9	0.971116	9626138	0.010183
319815804	95697.000000	5082	8456.820332	31788	13	0.966648	31893	6	0.982481	9621383	0.010434
319803445	103406.000000	5379	8587.730263	31748	9	0.979771	31824	12	0.989375	9616605	0.011110
319812644	96187.000000	4947	8565.141185	32154	13	0.909316	31895	8	0.993555	9611660	0.010532
319827802	98672.000000	5149	8519.595439	32093	13	0.817650	31861	9	0.840041	9606830	0.010250
319796795	97980.000000	5148	8529.228999	31914	19	0.889400	32089	12	0.902981	9602026	0.010359
319800116	98451.000000	5233	8518.638899	32064	9	0.932919	32044	11	0.941156	9597041	0.010516
319832804	100923.000000	5235	8591.028834	31954	11	0.874805	32245	7	0.964310	9592253	0.010097
319823298	95453.000000	4905	8527.161850	31926	12	0.924067	32171	3	0.978353	9587496	0.009936
319807695	100089.000000	5235	8525.514053	31871	28	0.953945	31888	10	0.986871	9582648	0.009662
319821701	99373.000000	5230	8594.112065	31933	10	0.972066	32017	5	0.992037	9577785	0.009534
319823126	97496.000000	4990	8507.105908	31941	15	0.983058	32057	6	0.995170	9573005	0.009305
319809118	98612.000000	5168	8568.718646	32131	3	0.989724	32025	9	0.912104	9568111	0.007179
319815649	98949.000000	5199	8513.425582	32057	8	0.895054	32193	9	0.946689	9563275	0.007069
319811547	99028.000000	5128	8628.458987	32008	7	0.936348	31889	18	0.737139	9558573	0.007050
319816722	96679.000000	4958	8454.000548	31832	7	0.961393	31953	19	0.540302	9553740	0.007116
319819455	100198.000000	5201	8559.849121	32077	14	0.976584	32016	17	0.721183	9548991	0.007826
319798449	96367.000000	5114	8528.410485	31805	8	0.985798	32351	13	0.750208	9544263	0.007232
319808222	101424.000000	5350	8566.648181	31857	4	0.908500	32092	12	0.848495	9539531	0.007301
319801443	94245.000000	4840	8550.418161	31731	4	0.944503	31940	10	0.908109	9534760	0.007726
319811540	100934.000000	5235	8494.039276	31870	17	0.966340	31941	7	0.944266	9529927	0.007720
319825006	96639.000000	5043	8588.050208	32206	8	0.979584	31748	7	0.966196	9525035	0.007431
319806149	100594.000000	5270	8523.945076	31984	6	0.981956	32068	7	0.864092	9520421	0.006849
319804006	96497.000000	4881	8577.094602	31867	0	0.677183	31972	8	0.917569	9515658	0.007198
npatches	nstrain	runtime	dt	init_x	init_y	init_y_blood	init_z	init_S	beta0	beta1	beta2	beta3	mean_beta	B	d	delta	delta_blood	b[0]	mut	m	CTL	c	g	epsilon	k	het	lambda	rho	omega	x_max	patch.dyna	DELTA	A	VA
10000	1	100.000000	0.000100	21900	9499	5000000	0.001000	10000000	12.571697	17.620358	13.791459	14.394685	15	8000000000.000000	0.010000	1.000000	1.000000	800000	0.000050	0.048000	0	0.500000	0.000000	25.000000	18.000000	0.500000	0.000000	0.000000	0.000000	31987	0	10.000000	7.000000	1.000000
sus	inf	inf_blood	z	x[0]	y[0][0]	z[0]	x[1]	y[1][0]	z[1]	S[0]	synchrony
219000000	94990000.000000	5000000	10.000000	21900	9499	0.001000	21900	9499	0.001000	10000000	0.000000
150277693	615970257.000000	32103558	3940.834452	16239	60907	0.394083	13192	62912	0.394083	9995050	0.000000
241406350	169035502.000000	8808051	6324.976263	25321	16005	0.632498	22675	17711	0.632498	9990104	0.000000
288682604	54178762.000000	2821695	7771.013291	29652	5081	0.777101	28397	5841	0.777101	9985105	0.000000
310239004	15105309.000000	787610	8648.068121	31182	1347	0.864807	30622	1629	0.864807	9979999	0.000000
317908126	2924626.000000	152618	9180.022116	32087	263	0.918002	31531	337	0.918002	9974978	0.000000
319642036	359039.000000	18535	9502.664490	32201	29	0.950266	31874	36	0.950266	9970085	0.000000
319829581	62733.000000	3365	6955.106142	32058	12	0.722586	32034	2	0.969835	9965086	0.000000
319655303	352385.000000	18117	7790.620732	31748	26	0.831742	32055	34	0.794386	9960054	0.000000
319681489	277633.000000	14257	8659.960486	32333	23	0.897948	32003	33	0.875291	9954988	0.000000
319824461	71755.000000	3873	8704.104368	32124	6	0.938103	31928	17	0.924361	9950005	0.000000
319773664	169831.000000	8895	7730.693023	32025	6	0.857793	32091	19	0.954123	9945012	0.000000
319771785	144387.000000	7492	8617.752887	31977	13	0.913748	31898	14	0.972175	9940005	0.000000
319827559	76939.000000	4034	7496.785107	32018	11	0.467682	31928	6	0.922840	9934962	0.000000
319757594	152854.000000	8031	8193.606945	31968	18	0.677137	31940	15	0.953201	9930078	0.000000
319824499	77201.000000	4030	8387.146319	31943	6	0.711747	32175	8	0.902142	9925045	0.000000
319818878	126553.000000	6573	7919.815481	31976	6	0.815842	32372	12	0.896016	9920106	0.000000
319813115	89171.000000	4624	8454.515188	31824	8	0.888304	32089	9	0.936931	9915142	0.000000
319809780	107842.000000	5620	7797.161904	32017	5	0.923760	31941	6	0.865658	9910235	0.000000
319818209	92877.000000	4851	8380.796242	32180	6	0.953759	31990	7	0.918518	9905374	0.000000
319824330	99326.000000	5207	7832.417314	32019	7	0.446346	31986	9	0.950579	9900411	0.000000
319823685	94290.000000	4894	8272.469382	32172	15	0.664196	32044	7	0.911769	9895482	0.000000
319814414	96050.000000	4908	7885.822704	32147	5	0.796327	32109	8	0.926230	9890591	0.000000
319802450	92167.000000	4873	8177.521577	32150	9	0.553671	32147	11	0.917766	9885593	0.000000
319835232	93191.000000	4924	7909.310647	31824	9	0.575030	31898	12	0.693922	9880647	0.000000
319811725	93457.000000	4763	8177.995549	31854	9	0.742246	31835	11	0.814357	9875748	0.000000
319784102	94534.000000	4897	7972.537605	32034	8	0.711345	31946	16	0.601924	9870862	0.000000
319819065	94397.000000	4961	8120.792967	32062	8	0.824924	31946	8	0.748189	9865905	0.000000
319818443	90466.000000	4732	8011.094448	32087	5	0.535855	31887	5	0.839357	9860962	0.000000
319845521	94602.000000	4941	8100.625586	32066	4	0.718485	32174	9	0.902566	9855963	0.000000
319812771	91390.000000	4673	8025.664275	32026	12	0.808708	32043	6	0.751524	9850997	0.000000
319834904	94372.000000	5020	8068.026493	31542	13	0.684597	32040	19	0.849294	9846207	0.000000
319816722	88626.000000	4506	7997.416126	32217	8	0.763881	31898	4	0.908593	9841251	0.000000
319835099	95887.000000	5006	8100.206587	31928	12	0.856789	32123	15	0.919879	9836289	0.000000
319813626	90330.000000	4642	7989.819752	32240	6	0.913139	32126	16	0.716567	9831330	0.000000
319810490	96810.000000	5083	8097.130960	32114	6	0.947317	31876	9	0.751592	9826386	0.000000
319807063	90588.000000	4680	8034.675709	31876	9	0.508341	31937	7	0.834179	9821409	0.000000
319816439	93973.000000	4829	8061.480977	31864	11	0.685260	32052	15	0.899426	9816595	0.000000
319809075	92399.000000	4774	8043.671312	31956	12	0.809103	31982	6	0.938999	9811665	0.000000
319786879	92620.000000	4649	8071.965872	32081	5	0.884216	31907	14	0.898478	9806713	0.000000
319792933	93878.000000	4869	8005.775572	32082	8	0.900843	32113	7	0.938425	9801878	-1.#IND00
319846931	92475.000000	4869	8067.111604	32116	9	0.865623	31852	10	0.946328	9796943	-1.#IND00
319795560	95192.000000	5021	8042.769210	32125	6	0.904581	32071	14	0.793739	9791995	-1.#IND00
319815213	89642.000000	4677	8039.271224	31846	8	0.723486	31896	8	0.768237	9787036	-0.000308
319810663	94743.000000	5043	8067.366879	32081	8	0.832288	31792	6	0.527943	9782281	-0.000183
319824263	92319.000000	4704	8056.265301	31946	6	0.828337	32039	12	0.713686	9777403	-0.000899
319790858	94702.000000	4804	8032.245865	32110	10	0.678029	31934	11	0.737716	9772447	-0.001463
319810705	90522.000000	4740	8041.688468	32227	5	0.783928	31993	14	0.639769	9767453	-0.001133
319824832	92319.000000	4822	8031.962060	32173	3	0.666315	31929	19	0.451077	9762612	-0.005136
319827727	95078.000000	4947	8088.818851	32093	9	0.797612	32063	11	0.667066	9757691	-0.004515
319821577	91492.000000	4813	7989.480572	31690	10	0.738310	31940	5	0.564687	9752760	-0.003541
319809540	92630.000000	4866	8056.177148	31758	2	0.714597	32108	7	0.735972	9747863	-0.002774
319826965	91451.000000	4836	8069.052665	31804	7	0.721576	31953	7	0.835337	9742896	-0.002307
319812720	93838.000000	4844	8006.238377	31964	10	0.568740	31701	9	0.582860	9738124	-0.002673
319810966	90683.000000	4754	8036.183244	31836	6	0.738431	31962	6	0.746995	9733186	-0.002118
319801938	96424.000000	4966	8071.900177	32146	9	0.841352	31972	12	0.846547	9728350	-0.001666
319810596	90645.000000	4822	8027.242899	31914	9	0.721231	31798	8	0.906927	9723558	-0.004794
319815208	94221.000000	4896	8145.944869	32099	10	0.703284	31777	14	0.753364	9718708	-0.005109
319815153	92694.000000	4801	7977.896443	31804	4	0.520570	32017	12	0.850410	9713959	-0.006571
319813686	93491.000000	4820	8087.572892	31945	11	0.653306	32141	8	0.909270	9709202	-0.004756
319787154	91840.000000	4769	8045.559486	31949	5	0.789722	32004	11	0.782172	9704334	-0.004523
319814190	94411.000000	4912	8085.100521	32150	8	0.872462	31954	10	0.867882	9699485	-0.006009
319815915	91840.000000	4657	8038.966132	31958	3	0.832599	31750	12	0.919868	9694551	-0.005601
319827502	93047.000000	4869	8081.057157	31989	13	0.871280	31974	15	0.620704	9689753	-0.006010
319824899	91817.000000	4607	8072.617049	32078	4	0.844583	31958	10	0.769948	9684838	-0.005319
319790399	92984.000000	4720	7997.405159	31861	7	0.891702	31931	5	0.797604	9680067	-0.004353
319826114	93810.000000	4803	8068.175751	31954	8	0.934315	32196	11	0.877242	9675306	-0.005364
319812557	90745.000000	4755	8056.541456	31964	5	0.960160	32004	6	0.866354	9670472	-0.003916
319835013	94440.000000	4908	8058.692799	32217	7	0.658024	32028	6	0.918941	9665644	-0.003038
319822983	91845.000000	4787	8009.520113	31878	16	0.574593	32114	22	0.783201	9660833	-0.004296
319814602	94339.000000	5085	8062.969963	31996	21	0.704865	31650	5	0.868506	9655964	-0.004353
319807929	90312.000000	4717	8093.630528	31861	10	0.781352	31916	11	0.920246	9651026	-0.004479
319802273	96608.000000	5056	8028.061329	32048	13	0.651856	32205	5	0.905336	9646158	-0.004367
319825515	91912.000000	4635	8098.771080	32064	10	0.788843	31844	18	0.942584	9641413	-0.004015
319805405	94292.000000	4835	8018.436959	31978	14	0.830032	31954	13	0.965176	9636592	-0.000760
319816550	92098.000000	4736	8075.041839	32055	5	0.896910	31967	8	0.909601	9631818	-0.000730
319822941	91622.000000	4764	8015.221593	32062	9	0.937474	31871	14	0.945171	9626929	-0.000992
319813790	94996.000000	4907	8061.711239	32162	11	0.721473	31864	8	0.772733	9622062	0.000824
319810264	91286.000000	4597	8019.117455	32129	6	0.822603	32111	13	0.862157	9617267	0.001278
319836953	94135.000000	4837	8095.309998	32129	9	0.892405	31964	6	0.770875	9612523	0.001392
319825835	92689.000000	4738	8048.958871	31988	3	0.666074	32096	11	0.842381	9607713	0.001171
319808730	92715.000000	4826	8074.006627	32194	8	0.766939	31984	10	0.904401	9602974	0.001230
319829860	93496.000000	4944	8041.136194	31967	2	0.509194	31958	11	0.898751	9598148	0.000960
319809871	91663.000000	4916	8040.876032	32265	10	0.619060	32068	8	0.831164	9593184	0.000857
319806917	94352.000000	4862	8012.962903	31923	10	0.768951	31942	13	0.897597	9588437	0.000642
319796778	92094.000000	4813	8094.636158	31794	4	0.789371	32232	5	0.919113	9583709	0.000877
319780538	95674.000000	5057	8006.651555	31924	9	0.872248	32075	13	0.772497	9578951	0.001198
319818499	91286.000000	4680	8093.297293	31974	15	0.922516	32024	9	0.862014	9574234	0.001604
319808428	92653.000000	4855	8028.482191	32072	6	0.953004	31943	6	0.916308	9569461	0.001936
319816605	92090.000000	4764	8086.157351	31997	17	0.762594	31911	10	0.903714	9564665	0.003179
319804815	94411.000000	4975	8009.043212	31982	9	0.759948	31820	16	0.941600	9559787	0.003772
319851480	91531.000000	4805	8130.664346	31939	11	0.854403	32075	8	0.964579	9554955	0.003836
319839067	94732.000000	4901	8007.947159	32057	9	0.911692	32022	12	0.978516	9550135	0.003631
319799534	91798.000000	4778	8051.899011	31942	2	0.565099	32077	11	0.986970	9545290	0.002952
319837836	93440.000000	4878	8096.855345	31849	2	0.546987	31980	11	0.890473	9540450	0.003356
319810081	92437.000000	4825	8008.382396	31963	7	0.663493	32039	7	0.828205	9535717	0.003441
319815542	92075.000000	4763	8115.068825	32085	8	0.795900	31931	12	0.743717	9530962	0.003193
319816401	95601.000000	4885	7979.456877	31834	10	0.876209	32166	5	0.844559	9526163	0.002184
319821785	91761.000000	4768	8177.619343	31989	17	0.543842	32147	12	0.905721	9521566	0.002132
319802425	94894.000000	4948	7931.669051	31842	6	0.723330	32066	6	0.942818	9516751	0.002137
npatches	nstrain	runtime	dt	init_x	init_y	init_y_blood	init_z	init_S	beta0	beta1	beta2	beta3	mean_beta	B	d	delta	delta_blood	b[0]	mut	m	CTL	c	g	epsilon	k	het	lambda	rho	omega	x_max	patch.dyna	DELTA	A	VA
10000	1	100.000000	0.000100	21900	9499	5000000	0.001000	10000000	10.019719	14.931480	14.601101	16.956022	15	8000000000.000000	0.010000	1.000000	1.000000	800000	0.000050	0.048000	0	0.500000	0.000000	25.000000	19.000000	0.500000	0.000000	0.000000	0.000000	31987	0	10.000000	7.000000	1.000000
sus	inf	inf_blood	z	x[0]	y[0][0]	z[0]	x[1]	y[1][0]	z[1]	S[0]	synchrony
219000000	94990000.000000	5000000	10.000000	21900	9499	0.001000	21900	9499	0.001000	10000000	0.000000
156889593	565096801.000000	29453078	3940.834452	18905	54427	0.394083	15383	56784	0.394083	9994942	0.000000
251236834	140839387.000000	7341974	6324.976263	27666	12433	0.632498	25153	14126	0.632498	9989980	0.000000
297414072	37247288.000000	1942747	7771.013291	30538	3110	0.777101	29575	3699	0.777101	9984977	0.000000
315293007	6917488.000000	360778	8648.068121	31634	517	0.864807	31602	652	0.864807	9980096	0.000000
319405801	674452.000000	35082	9180.022116	31951	65	0.918002	32105	76	0.918002	9974978	0.000000
319860721	49632.000000	2649	7138.378808	31893	0	0.195205	32192	8	0.492996	9969880	0.000000
319611539	403878.000000	20824	7225.527501	32045	49	0.440501	31870	38	0.692491	9964930	0.000000
319668146	325600.000000	17208	8317.218401	31905	26	0.660651	31820	31	0.813488	9959894	0.000000
319836748	60950.000000	3157	8093.175215	32033	4	0.534600	31743	1	0.884659	9954927	0.000000
319755076	212773.000000	11050	7345.107169	32091	33	0.717724	32103	40	0.521113	9949915	0.000000
319792221	140940.000000	7354	8386.433663	31939	3	0.828793	31978	18	0.709544	9944940	0.000000
319813857	89964.000000	4707	6858.797004	31902	11	0.505739	32134	16	0.616241	9939887	0.000000
319777802	141811.000000	7527	7997.229221	31856	17	0.700219	32056	17	0.767241	9935001	0.000000
319820369	71822.000000	3663	7118.571303	32139	6	0.643219	31767	15	0.605776	9930053	0.000000
319790542	130549.000000	6796	7837.644046	32173	13	0.783604	31951	8	0.760894	9925072	0.000000
319824801	73153.000000	3673	7369.992044	31849	5	0.750203	32114	5	0.794212	9920048	0.000000
319798083	112749.000000	6018	7797.420483	31906	11	0.848492	31813	7	0.790943	9915154	0.000000
319837780	78131.000000	4037	7330.547838	31799	0	0.636303	31907	5	0.870199	9910131	0.000000
319798352	106284.000000	5587	7846.022259	32192	6	0.695881	32262	13	0.921273	9905142	0.000000
319830695	83249.000000	4376	7301.505649	31917	6	0.541219	31938	6	0.868202	9900224	0.000000
319804696	99555.000000	5245	7917.881146	31838	12	0.721739	31796	10	0.861565	9895416	0.000000
319817143	89962.000000	4618	7321.258136	31973	4	0.831228	32088	13	0.563366	9890440	0.000000
319804756	92919.000000	4781	7922.742354	31906	4	0.698256	32122	10	0.640049	9885508	0.000000
319815540	94361.000000	4810	7409.825330	32003	11	0.747344	32081	9	0.781681	9880590	0.000000
319818385	86901.000000	4478	7802.207219	31990	5	0.846759	31958	14	0.535670	9875709	0.000000
319830796	95398.000000	4971	7487.927242	31811	9	0.785334	31884	6	0.669186	9870860	0.000000
319814414	82446.000000	4144	7706.763488	31618	5	0.869800	31897	9	0.799354	9865978	0.000000
319821306	99661.000000	5259	7609.887665	32154	14	0.740215	31938	5	0.851464	9861150	0.000000
319803404	81857.000000	4371	7592.060501	32114	9	0.842434	32233	9	0.488551	9856183	0.000000
319824442	95075.000000	4969	7688.732317	31969	5	0.852419	32140	9	0.689795	9851334	0.000000
319808983	85504.000000	4441	7555.004906	31899	7	0.649755	32028	9	0.811853	9846481	0.000000
319838640	91107.000000	4676	7644.733174	31915	8	0.491493	31832	11	0.885885	9841563	0.000000
319808185	86843.000000	4593	7569.721936	31899	5	0.691579	31885	5	0.857118	9836453	0.000000
319803737	89867.000000	4871	7626.025837	31975	9	0.812935	32057	11	0.831392	9831503	0.000000
319799878	87543.000000	4513	7567.190949	31717	7	0.567265	31854	10	0.521628	9826536	0.000000
319832311	87955.000000	4555	7639.738241	31953	3	0.536930	31916	18	0.709856	9821611	0.000000
319818691	89381.000000	4669	7594.603807	31881	5	0.719137	31991	13	0.573577	9816642	0.000000
319802212	85111.000000	4291	7616.896207	31885	5	0.829650	32023	6	0.741365	9811600	0.000000
319834687	94543.000000	4846	7663.707770	31982	4	0.810910	32081	10	0.843132	9806657	0.000000
319823031	85768.000000	4477	7506.380534	32006	5	0.628676	32069	13	0.472970	9801780	-1.#IND00
319824925	92108.000000	4813	7705.772807	32000	8	0.774784	32008	5	0.680344	9796855	-1.#IND00
[truncated: 161 more rows]
