# Supplementary material for: Large Variations in HIV-1 Viral Load Explained by Shifting-Mosaic Metapopulation Dynamics
Source: PLoS Biol. 2016 Oct 5;14(10):e1002567. doi: 10.1371/journal.pbio.1002567 (PMC5051940; doi:10.1371/journal.pbio.1002567)
Supplement: S1 Data — Each file gives the output from the simulations indicated by the filename: low migration (ms1, db432); high migration (ms1, db1); very high migration (ms10, db1); number of patches (np); reservoir (storage); no reservoir (nostorage); CTL immigration model (CTLimmig); CTL proliferation model (CTLprolif); β¯ (beta1, beta2, …). Within each file, there are 21 simulations for (k = 0,1,..,20), and data is output each day. For measures of synchrony, the final entry should be used. See Methods and S1 Simulation Code for further details. (ZIP) [file pbio.1002567.s002.zip › S1_Data/ms10_np10000_nostorage_noPD_CTLimmig_db1_beta16.tsv]

npatches	nstrain	runtime	dt	init_x	init_y	init_y_blood	init_z	init_S	beta0	beta1	beta2	beta3	mean_beta	B	d	delta	delta_blood	b[0]	mut	m	CTL	c	g	epsilon	k	het	lambda	rho	omega	x_max	patch.dyna	DELTA	A	VA
10000	1	100.000000	0.000100	21900	9499	5000000	0.001000	10000000	22.956123	19.397596	11.474431	20.393060	16	8000000000.000000	0.010000	1.000000	1.000000	800000	0.000050	0.048000	0	0.500000	0.000000	25.000000	0.000000	0.500000	0.000000	0.000000	0.000000	31987	0	10.000000	7.000000	1.000000
sus	inf	inf_blood	z	x[0]	y[0][0]	z[0]	x[1]	y[1][0]	z[1]	S[0]	synchrony
219000000	94990000.000000	5000000	10.000000	21900	9499	0.001000	21900	9499	0.001000	10000000	0.000000
41709265	3631891165.000000	188459376	3940.834452	2814	364793	0.394083	3281	364223	0.394083	9994917	0.000000
28038596	5669387864.000000	294510889	6324.976263	1848	567805	0.632498	2135	567895	0.632498	9989785	0.000000
24716177	6506745080.000000	338134696	7771.013291	1625	652235	0.777101	1921	650599	0.777101	9984752	0.000000
23598945	6841137540.000000	355537870	8648.068121	1521	685570	0.864807	1782	686365	0.864807	9979697	0.000000
23185981	6973458626.000000	362440831	9180.022116	1512	698283	0.918002	1787	696626	0.918002	9974809	0.000000
23032945	7025563024.000000	365183084	9502.664490	1521	702500	0.950266	1797	702751	0.950266	9969776	0.000000
22967829	7046206222.000000	366238378	9698.354536	1516	704113	0.969835	1776	705714	0.969835	9964785	0.000000
22939923	7054368623.000000	366694660	9817.045065	1463	706155	0.981705	1743	705499	0.981705	9959709	0.000000
22935345	7057479841.000000	366821169	9889.033609	1552	708680	0.988903	1712	704548	0.988903	9954663	0.000000
22923067	7058843390.000000	366881863	9932.696323	1535	706050	0.993270	1794	706702	0.993270	9949704	0.000000
22927883	7059460184.000000	366898270	9959.178767	1469	708022	0.995918	1718	707230	0.995918	9944722	0.000000
22930914	7059501502.000000	366906927	9975.240980	1464	706845	0.997524	1766	707338	0.997524	9939777	0.000000
22924440	7059507977.000000	366934133	9984.983083	1509	705016	0.998498	1774	706408	0.998498	9934751	0.000000
22919863	7059676157.000000	366938691	9990.891893	1502	707546	0.999089	1735	707902	0.999089	9929885	0.000000
22927622	7059660445.000000	366911583	9994.475723	1528	706868	0.999448	1742	706942	0.999448	9925022	0.000000
22926003	7059560107.000000	366941675	9996.649399	1509	706563	0.999665	1770	703762	0.999665	9920066	0.000000
22925090	7059619884.000000	366901105	9997.967783	1512	706586	0.999797	1799	706108	0.999797	9915034	0.000000
22925374	7059669770.000000	366951471	9998.767413	1472	706059	0.999877	1761	705731	0.999877	9910110	0.000000
22927368	7059664754.000000	366949859	9999.252408	1509	705784	0.999925	1766	706803	0.999925	9905267	0.000000
22928322	7059671328.000000	366917309	9999.546568	1501	706809	0.999955	1755	707316	0.999955	9900357	0.000000
22930479	7059599723.000000	366941470	9999.724983	1519	706829	0.999972	1770	706420	0.999972	9895431	0.000000
22928993	7059790079.000000	366941852	9999.833196	1525	706666	0.999983	1775	706867	0.999983	9890424	0.000000
22923418	7059787675.000000	366915742	9999.898829	1552	708248	0.999990	1756	707879	0.999990	9885474	0.000000
22927679	7059793328.000000	366919264	9999.938638	1490	707195	0.999994	1753	706733	0.999994	9880602	0.000000
22927966	7059648058.000000	366923559	9999.962782	1520	706284	0.999996	1756	707137	0.999996	9875650	0.000000
22925539	7059596987.000000	366906235	9999.977427	1529	706348	0.999998	1821	706649	0.999998	9870676	0.000000
22932551	7059623138.000000	366951832	9999.986309	1522	706288	0.999999	1775	706102	0.999999	9865770	0.000000
22930721	7059699227.000000	366911107	9999.991696	1567	705679	0.999999	1742	706141	0.999999	9860779	0.000000
22930702	7059726493.000000	366913020	9999.994963	1468	707114	0.999999	1840	707544	0.999999	9855759	0.000000
22924377	7059675094.000000	366957169	9999.996945	1491	705576	1.000000	1743	705434	1.000000	9850825	0.000000
22925811	7059740436.000000	366950011	9999.998147	1479	707285	1.000000	1759	705715	1.000000	9845899	0.000000
22928757	7059681274.000000	366969178	9999.998876	1498	707381	1.000000	1730	709195	1.000000	9841040	0.000000
22925829	7059637958.000000	366939076	9999.999318	1531	705595	1.000000	1792	706326	1.000000	9836037	0.000000
22925474	7059607143.000000	366923374	9999.999587	1530	707227	1.000000	1778	707117	1.000000	9831188	0.000000
22919620	7059622992.000000	366940324	9999.999749	1556	705718	1.000000	1735	706297	1.000000	9826311	0.000000
22920621	7059614420.000000	366944645	9999.999848	1546	705838	1.000000	1807	706790	1.000000	9821414	0.000000
22928331	7059553413.000000	366921718	9999.999908	1505	706957	1.000000	1738	707394	1.000000	9816587	0.000000
22932437	7059631682.000000	366926201	9999.999944	1495	705626	1.000000	1779	705558	1.000000	9811638	0.000000
22928803	7059597821.000000	366921560	9999.999966	1530	706704	1.000000	1812	706475	1.000000	9806677	0.000000
22927094	7059709137.000000	366902921	9999.999979	1499	706174	1.000000	1783	706312	1.000000	9801792	-1.#IND00
22926263	7059755334.000000	366935039	9999.999988	1508	707932	1.000000	1720	706912	1.000000	9796833	0.006400
22924517	7059767139.000000	366917480	9999.999992	1481	705816	1.000000	1765	706622	1.000000	9792042	0.004242
22928758	7059682186.000000	366932155	9999.999995	1543	708460	1.000000	1752	705804	1.000000	9786997	-0.000943
22920767	7059655135.000000	366954005	9999.999997	1463	707830	1.000000	1708	706456	1.000000	9782099	0.004282
22923915	7059636040.000000	366933724	9999.999998	1534	705862	1.000000	1759	705202	1.000000	9777092	0.000630
22928010	7059651968.000000	366954778	9999.999999	1518	707878	1.000000	1786	707004	1.000000	9772239	0.000713
22924282	7059730505.000000	366913553	9999.999999	1483	705355	1.000000	1752	706661	1.000000	9767351	0.001877
22931463	7059655235.000000	366912286	10000.000000	1538	708491	1.000000	1781	705913	1.000000	9762450	0.002273
22926436	7059697246.000000	366877330	10000.000000	1540	706799	1.000000	1813	706142	1.000000	9757604	0.002608
22929188	7059610725.000000	366893317	10000.000000	1530	706918	1.000000	1767	707090	1.000000	9752735	0.002028
22920959	7059693513.000000	366965008	10000.000000	1491	704923	1.000000	1741	705002	1.000000	9747794	0.002391
22931319	7059775055.000000	366928942	10000.000000	1463	707849	1.000000	1769	705582	1.000000	9742945	0.002477
22927897	7059725979.000000	366923143	10000.000000	1481	706120	1.000000	1748	706069	1.000000	9738053	0.002254
22927302	7059715218.000000	366907477	10000.000000	1455	705984	1.000000	1761	706592	1.000000	9733149	0.001684
22929381	7059675586.000000	366906733	10000.000000	1499	707893	1.000000	1780	704689	1.000000	9728312	0.001144
22932831	7059657644.000000	366943407	10000.000000	1474	706753	1.000000	1781	708038	1.000000	9723377	0.001828
22925787	7059641510.000000	366897266	10000.000000	1558	708087	1.000000	1745	706469	1.000000	9718501	0.000997
22929567	7059639367.000000	366921174	10000.000000	1594	706077	1.000000	1730	707424	1.000000	9713634	0.000733
22925231	7059698033.000000	366922574	10000.000000	1510	706427	1.000000	1769	705529	1.000000	9708806	0.000479
22924947	7059748227.000000	366923273	10000.000000	1514	708491	1.000000	1729	705443	1.000000	9703796	0.000366
22926431	7059690473.000000	366944843	10000.000000	1464	707602	1.000000	1780	706916	1.000000	9698895	0.000276
22930074	7059596034.000000	366937383	10000.000000	1496	707588	1.000000	1745	706788	1.000000	9694187	0.000946
22926150	7059608503.000000	366891543	10000.000000	1499	706617	1.000000	1802	706405	1.000000	9689233	0.000842
22930947	7059600850.000000	366920805	10000.000000	1508	705100	1.000000	1831	705944	1.000000	9684312	0.000639
22924072	7059604895.000000	366943770	10000.000000	1475	706688	1.000000	1712	706498	1.000000	9679489	0.000654
22932611	7059632483.000000	366973552	10000.000000	1507	706826	1.000000	1811	706852	1.000000	9674708	0.000304
22929227	7059572951.000000	366962516	10000.000000	1530	706802	1.000000	1830	704926	1.000000	9669867	0.000353
22924162	7059693574.000000	366909162	10000.000000	1474	706530	1.000000	1785	705163	1.000000	9665050	0.000277
22932845	7059690888.000000	366935235	10000.000000	1554	706031	1.000000	1773	706148	1.000000	9660286	0.000386
22921960	7059595156.000000	366937144	10000.000000	1476	706841	1.000000	1756	705356	1.000000	9655497	0.000310
22922787	7059692558.000000	366919270	10000.000000	1510	705892	1.000000	1756	707742	1.000000	9650681	-0.000516
22922749	7059691600.000000	366932466	10000.000000	1540	706228	1.000000	1753	705791	1.000000	9645906	-0.001005
22926570	7059699639.000000	366904721	10000.000000	1535	706941	1.000000	1779	707638	1.000000	9641067	-0.001039
22931156	7059646130.000000	366932606	10000.000000	1524	707849	1.000000	1745	707350	1.000000	9636165	-0.001096
22933114	7059718593.000000	366921097	10000.000000	1553	707378	1.000000	1762	708654	1.000000	9631339	-0.001155
22924530	7059655327.000000	366923065	10000.000000	1506	705158	1.000000	1759	706991	1.000000	9626551	-0.001445
22924395	7059713222.000000	366932011	10000.000000	1541	706238	1.000000	1689	708202	1.000000	9621697	-0.001978
22928869	7059640276.000000	366967139	10000.000000	1519	706452	1.000000	1769	706548	1.000000	9616903	-0.002119
22922877	7059588908.000000	366908756	10000.000000	1491	706950	1.000000	1767	706056	1.000000	9612165	-0.002182
22924613	7059647180.000000	366950476	10000.000000	1519	706783	1.000000	1734	704624	1.000000	9607452	-0.002193
22924595	7059700848.000000	366916103	10000.000000	1513	706618	1.000000	1797	706662	1.000000	9602541	-0.001661
22928210	7059730017.000000	366929407	10000.000000	1486	707883	1.000000	1764	707103	1.000000	9597657	-0.001888
22928699	7059709669.000000	366927443	10000.000000	1515	704823	1.000000	1753	706983	1.000000	9592810	-0.001638
22923310	7059598074.000000	366947359	10000.000000	1505	707469	1.000000	1726	706298	1.000000	9587953	-0.001216
22927806	7059757503.000000	366929030	10000.000000	1478	707841	1.000000	1723	707522	1.000000	9583107	-0.001317
22928157	7059749647.000000	366937380	10000.000000	1513	707619	1.000000	1757	707116	1.000000	9578304	-0.001384
22928892	7059728369.000000	366926804	10000.000000	1457	706143	1.000000	1799	706423	1.000000	9573428	-0.001927
22930480	7059627451.000000	366931443	10000.000000	1502	706489	1.000000	1758	706722	1.000000	9568661	-0.001744
22924780	7059720577.000000	366939816	10000.000000	1554	707434	1.000000	1752	707368	1.000000	9563883	-0.001691
22926651	7059668105.000000	366947845	10000.000000	1529	706305	1.000000	1784	705529	1.000000	9559071	-0.001532
22927529	7059676065.000000	366925571	10000.000000	1492	705670	1.000000	1770	706358	1.000000	9554396	-0.001206
22924788	7059762001.000000	366930207	10000.000000	1518	707703	1.000000	1770	708870	1.000000	9549652	-0.001227
22925802	7059691542.000000	366927946	10000.000000	1501	707418	1.000000	1809	707233	1.000000	9544856	-0.001437
22929117	7059641091.000000	366942939	10000.000000	1505	706011	1.000000	1782	707890	1.000000	9539948	-0.001289
22923178	7059583200.000000	366929412	10000.000000	1499	707695	1.000000	1803	705377	1.000000	9535233	-0.000459
22931478	7059652192.000000	366918846	10000.000000	1493	706316	1.000000	1715	706091	1.000000	9530531	-0.000123
22927230	7059678933.000000	366938317	10000.000000	1457	706322	1.000000	1774	706689	1.000000	9525786	-0.000143
22922256	7059776516.000000	366915889	10000.000000	1531	706029	1.000000	1761	706720	1.000000	9520948	-0.000185
22929000	7059778894.000000	366932627	10000.000000	1504	707082	1.000000	1727	707754	1.000000	9516170	-0.000630
npatches	nstrain	runtime	dt	init_x	init_y	init_y_blood	init_z	init_S	beta0	beta1	beta2	beta3	mean_beta	B	d	delta	delta_blood	b[0]	mut	m	CTL	c	g	epsilon	k	het	lambda	rho	omega	x_max	patch.dyna	DELTA	A	VA
10000	1	100.000000	0.000100	21900	9499	5000000	0.001000	10000000	18.907999	16.423275	18.928325	14.795970	16	8000000000.000000	0.010000	1.000000	1.000000	800000	0.000050	0.048000	0	0.500000	0.000000	25.000000	1.000000	0.500000	0.000000	0.000000	0.000000	31987	0	10.000000	7.000000	1.000000
sus	inf	inf_blood	z	x[0]	y[0][0]	z[0]	x[1]	y[1][0]	z[1]	S[0]	synchrony
219000000	94990000.000000	5000000	10.000000	21900	9499	0.001000	21900	9499	0.001000	10000000	0.000000
46083199	3236147013.000000	167966421	3940.834452	3707	323339	0.394083	4221	323941	0.394083	9995030	0.000000
37238595	4128913526.000000	214587436	6324.976263	2917	413812	0.632498	3416	413362	0.632498	9990136	0.000000
38331150	3991222658.000000	207465547	7771.013291	3119	398679	0.777101	3513	400450	0.777101	9985347	0.000000
40404947	3756372017.000000	195257480	8648.068121	3216	376159	0.864807	3696	375938	0.864807	9980372	0.000000
41981643	3594147720.000000	186803231	9180.022116	3381	360316	0.918002	3906	359385	0.918002	9975433	0.000000
42990111	3496843988.000000	181747073	9502.664490	3464	349651	0.950266	3934	349236	0.950266	9970389	0.000000
43590444	3439790960.000000	178799311	9698.354536	3507	344956	0.969835	3937	344322	0.969835	9965431	0.000000
43963431	3406113046.000000	177039254	9817.045065	3527	341620	0.981705	4014	340258	0.981705	9960380	0.000000
44185811	3386114266.000000	176015808	9889.033609	3629	339064	0.988903	3960	340360	0.988903	9955284	0.000000
44318352	3374144283.000000	175404721	9932.696323	3643	337875	0.993270	4049	337013	0.993270	9950226	0.000000
44395571	3367020459.000000	174990563	9959.178767	3632	337501	0.995918	4007	338128	0.995918	9945220	0.000000
44452445	3362648952.000000	174778500	9975.240980	3504	338133	0.997524	4101	335292	0.997524	9940160	0.000000
44476811	3360034001.000000	174629810	9984.983083	3522	337026	0.998498	3972	335991	0.998498	9935139	0.000000
44498012	3358441611.000000	174539127	9990.891893	3580	337436	0.999089	4053	335952	0.999089	9930129	0.000000
44513650	3357464809.000000	174490989	9994.475723	3618	337140	0.999448	4037	336404	0.999448	9925272	0.000000
44512922	3356920076.000000	174479101	9996.649399	3626	336814	0.999665	4113	335882	0.999665	9920351	0.000000
44525330	3356461115.000000	174459640	9997.967783	3510	335781	0.999797	4107	336077	0.999797	9915354	0.000000
44515384	3356264775.000000	174431517	9998.767413	3511	336895	0.999877	4073	335937	0.999877	9910492	0.000000
44522639	3356133769.000000	174446786	9999.252408	3605	336846	0.999925	4105	336286	0.999925	9905521	0.000000
44524541	3356138690.000000	174419129	9999.546568	3615	336928	0.999955	4045	335943	0.999955	9900505	0.000000
44520096	3356071745.000000	174430009	9999.724983	3616	334726	0.999972	4054	336483	0.999972	9895515	0.000000
44526811	3356128190.000000	174441861	9999.833196	3526	336693	0.999983	4082	336271	0.999983	9890527	0.000000
44524202	3356070836.000000	174419713	9999.898829	3619	336088	0.999990	4045	335465	0.999990	9885609	0.000000
44524133	3355994330.000000	174417574	9999.938638	3566	336990	0.999994	4044	336008	0.999994	9880717	0.000000
44527077	3355981665.000000	174433357	9999.962782	3608	335489	0.999996	4041	335633	0.999996	9875834	0.000000
44518908	3355986242.000000	174438301	9999.977427	3562	335712	0.999998	4083	335740	0.999998	9870982	0.000000
44531124	3356019947.000000	174409447	9999.986309	3538	336892	0.999999	4016	336047	0.999999	9866114	0.000000
44524526	3355944696.000000	174421764	9999.991696	3575	337059	0.999999	4090	336090	0.999999	9861243	0.000000
44527421	3355964564.000000	174445784	9999.994963	3612	336336	0.999999	3953	335895	0.999999	9856234	0.000000
44525389	3355903461.000000	174454891	9999.996945	3636	335900	1.000000	4114	335490	1.000000	9851393	0.000000
44524679	3356011781.000000	174426039	9999.998147	3513	337039	1.000000	4031	335969	1.000000	9846378	0.000000
44528790	3355971922.000000	174423663	9999.998876	3586	336661	1.000000	4046	335760	1.000000	9841500	0.000000
44525468	3355936944.000000	174412372	9999.999318	3636	336154	1.000000	4070	336726	1.000000	9836602	0.000000
44524304	3355948952.000000	174443489	9999.999587	3551	336527	1.000000	4085	337030	1.000000	9831619	0.000000
44521566	3356023176.000000	174430096	9999.999749	3535	337094	1.000000	4013	336584	1.000000	9826754	0.000000
44530654	3356092332.000000	174420410	9999.999848	3535	335557	1.000000	4051	336365	1.000000	9821933	0.000000
44522915	3356018709.000000	174440474	9999.999908	3619	335552	1.000000	4008	336764	1.000000	9817082	0.000000
44530760	3355996758.000000	174430170	9999.999944	3512	336344	1.000000	4060	336051	1.000000	9812145	0.000000
44523073	3355975738.000000	174423191	9999.999966	3507	337081	1.000000	4134	336067	1.000000	9807250	0.000000
44527769	3355959374.000000	174418662	9999.999979	3647	335778	1.000000	4154	335622	1.000000	9802290	-1.#IND00
44524477	3356041063.000000	174449516	9999.999988	3632	336802	1.000000	4013	336112	1.000000	9797415	-0.000000
44526082	3355845162.000000	174424545	9999.999992	3496	336777	1.000000	4056	336529	1.000000	9792575	-0.002975
44529601	3355893570.000000	174429135	9999.999995	3569	336799	1.000000	3979	336695	1.000000	9787644	-0.004754
44518715	3356019927.000000	174427964	9999.999997	3498	336781	1.000000	4026	335817	1.000000	9782806	-0.004891
44518366	3355960372.000000	174444680	9999.999998	3617	336443	1.000000	4081	335693	1.000000	9777846	-0.010857
44527026	3356001284.000000	174430282	9999.999999	3566	336654	1.000000	4054	335192	1.000000	9772953	-0.010035
44523370	3356001775.000000	174408603	9999.999999	3618	336440	1.000000	4027	336287	1.000000	9768087	-0.007057
44533028	3355938609.000000	174428180	10000.000000	3602	336582	1.000000	4073	334878	1.000000	9763124	-0.006210
44527907	3355938600.000000	174410731	10000.000000	3531	335641	1.000000	4067	335799	1.000000	9758270	-0.006222
44525923	3355985964.000000	174435193	10000.000000	3586	337488	1.000000	3975	336736	1.000000	9753424	-0.005507
44523451	3356030518.000000	174416237	10000.000000	3563	336182	1.000000	4023	336041	1.000000	9748594	-0.005794
44528458	3355931627.000000	174424813	10000.000000	3603	336021	1.000000	4049	336708	1.000000	9743716	-0.005965
44520023	3355978540.000000	174454091	10000.000000	3664	336179	1.000000	4059	336206	1.000000	9738828	-0.004846
44522235	3356020811.000000	174403839	10000.000000	3572	336317	1.000000	4048	335146	1.000000	9733987	-0.004283
44526966	3355964416.000000	174432551	10000.000000	3572	336080	1.000000	4073	336361	1.000000	9729161	-0.004561
44527070	3355978695.000000	174417986	10000.000000	3510	337624	1.000000	4039	335706	1.000000	9724339	-0.003490
44525922	3356042849.000000	174447540	10000.000000	3578	337641	1.000000	4093	336649	1.000000	9719476	-0.003804
44524911	3355963607.000000	174433556	10000.000000	3592	336530	1.000000	4087	336231	1.000000	9714707	-0.004439
44529837	3355988315.000000	174415635	10000.000000	3641	336511	1.000000	4059	336112	1.000000	9709799	-0.004910
44527973	3355998102.000000	174426317	10000.000000	3516	336259	1.000000	4054	336656	1.000000	9704921	-0.005284
44521913	3356101090.000000	174422797	10000.000000	3594	336510	1.000000	3953	335936	1.000000	9700048	-0.005074
44524976	3355938234.000000	174431746	10000.000000	3634	336838	1.000000	4064	335502	1.000000	9695199	-0.005130
44519672	3355981457.000000	174411598	10000.000000	3644	336086	1.000000	4064	335131	1.000000	9690392	-0.003647
44534659	3355987532.000000	174402077	10000.000000	3614	335783	1.000000	4092	335468	1.000000	9685569	-0.003421
44532372	3355988319.000000	174432533	10000.000000	3563	336649	1.000000	4079	334793	1.000000	9680684	-0.004137
44523356	3355880802.000000	174430215	10000.000000	3552	336229	1.000000	4034	335729	1.000000	9675823	-0.001762
44524483	3356054053.000000	174434673	10000.000000	3603	336792	1.000000	4060	335553	1.000000	9671057	-0.001449
44515612	3355991583.000000	174413490	10000.000000	3553	336473	1.000000	4149	334933	1.000000	9666220	-0.001557
44526395	3355975984.000000	174433901	10000.000000	3629	336068	1.000000	4043	335123	1.000000	9661550	-0.001665
44518678	3355973166.000000	174455104	10000.000000	3550	335957	1.000000	4074	336228	1.000000	9656689	-0.001703
44533937	3355969392.000000	174401032	10000.000000	3572	337215	1.000000	4087	336107	1.000000	9651994	-0.001110
44527128	3355971670.000000	174425761	10000.000000	3501	336806	1.000000	4032	335777	1.000000	9647225	-0.000850
44529700	3355979370.000000	174443196	10000.000000	3600	337551	1.000000	4091	335812	1.000000	9642381	-0.001150
44528383	3355949489.000000	174439096	10000.000000	3577	336154	1.000000	4031	336161	1.000000	9637486	-0.001079
44527891	3355904919.000000	174429236	10000.000000	3561	335807	1.000000	4080	336265	1.000000	9632602	-0.001336
44523056	3355980210.000000	174433268	10000.000000	3627	335366	1.000000	4090	335573	1.000000	9627827	-0.000518
44520575	3355964228.000000	174423587	10000.000000	3564	335966	1.000000	4043	335476	1.000000	9622907	-0.000509
44529989	3356027994.000000	174410542	10000.000000	3589	336015	1.000000	4068	336446	1.000000	9618077	-0.000554
44522391	3356070165.000000	174427996	10000.000000	3607	335950	1.000000	4049	336401	1.000000	9613180	-0.000258
44518730	3356010301.000000	174431644	10000.000000	3604	335875	1.000000	3977	336508	1.000000	9608324	-0.001736
44524701	3356023837.000000	174425161	10000.000000	3529	337839	1.000000	4041	336357	1.000000	9603519	-0.001745
44524683	3356005476.000000	174455042	10000.000000	3536	336630	1.000000	4015	335985	1.000000	9598722	-0.001201
44524582	3355969599.000000	174416238	10000.000000	3497	335762	1.000000	4053	334887	1.000000	9593874	-0.001606
44519538	3356019273.000000	174396238	10000.000000	3551	337623	1.000000	4058	336242	1.000000	9589056	-0.001557
44515976	3356001283.000000	174439565	10000.000000	3583	336041	1.000000	4042	336046	1.000000	9584363	-0.001488
44516808	3356045684.000000	174405112	10000.000000	3566	336254	1.000000	4010	335784	1.000000	9579454	-0.001675
44525618	3355943126.000000	174418642	10000.000000	3594	336155	1.000000	4120	334705	1.000000	9574766	-0.000916
44526219	3355918740.000000	174419331	10000.000000	3543	336352	1.000000	4031	336338	1.000000	9569992	-0.000916
44527549	3355942649.000000	174412867	10000.000000	3600	337277	1.000000	3981	335907	1.000000	9565282	-0.001307
44527802	3355992904.000000	174416379	10000.000000	3586	337554	1.000000	4093	336410	1.000000	9560552	-0.000798
44533202	3355997708.000000	174426422	10000.000000	3500	336844	1.000000	4028	335774	1.000000	9555901	-0.001610
44527253	3355973395.000000	174447022	10000.000000	3577	336808	1.000000	4002	336253	1.000000	9551225	-0.002238
44524446	3355960429.000000	174409441	10000.000000	3513	337425	1.000000	4035	334937	1.000000	9546349	-0.001327
44523788	3355959600.000000	174425279	10000.000000	3483	335632	1.000000	4024	336536	1.000000	9541641	-0.001587
44524170	3356002552.000000	174435914	10000.000000	3573	336397	1.000000	4050	335178	1.000000	9536878	-0.001189
44536119	3356001297.000000	174432737	10000.000000	3530	336307	1.000000	4035	336121	1.000000	9532070	-0.001216
44531474	3356003491.000000	174435117	10000.000000	3533	336391	1.000000	4073	335791	1.000000	9527279	-0.001173
44519884	3356009994.000000	174473777	10000.000000	3573	337350	1.000000	4073	335291	1.000000	9522498	-0.001345
44517124	3355961097.000000	174426841	10000.000000	3591	335645	1.000000	4076	336465	1.000000	9517743	-0.001481
npatches	nstrain	runtime	dt	init_x	init_y	init_y_blood	init_z	init_S	beta0	beta1	beta2	beta3	mean_beta	B	d	delta	delta_blood	b[0]	mut	m	CTL	c	g	epsilon	k	het	lambda	rho	omega	x_max	patch.dyna	DELTA	A	VA
10000	1	100.000000	0.000100	21900	9499	5000000	0.001000	10000000	18.512250	20.044956	16.874753	9.470335	16	8000000000.000000	0.010000	1.000000	1.000000	800000	0.000050	0.048000	0	0.500000	0.000000	25.000000	2.000000	0.500000	0.000000	0.000000	0.000000	31987	0	10.000000	7.000000	1.000000
sus	inf	inf_blood	z	x[0]	y[0][0]	z[0]	x[1]	y[1][0]	z[1]	S[0]	synchrony
219000000	94990000.000000	5000000	10.000000	21900	9499	0.001000	21900	9499	0.001000	10000000	0.000000
50723929	2892038138.000000	150167116	3940.834452	4174	289771	0.394083	3925	290149	0.394083	9994891	0.000000
47612466	3107244934.000000	161540354	6324.976263	3892	311698	0.632498	3593	312037	0.632498	9989862	0.000000
53540185	2698026310.000000	140284879	7771.013291	4446	269573	0.777101	4089	270947	0.777101	9984817	0.000000
58408429	2424693263.000000	126043810	8648.068121	4838	242835	0.864807	4458	243932	0.864807	9979908	0.000000
61455561	2276433046.000000	118306444	9180.022116	5133	228939	0.918002	4722	228932	0.918002	9974930	0.000000
63275568	2194721222.000000	114078078	9502.664490	5297	220615	0.950266	4805	221718	0.950266	9970022	0.000000
64345494	2148176058.000000	111668464	9698.354536	5401	215378	0.969835	4985	216066	0.969835	9964991	0.000000
64993808	2120959417.000000	110256666	9817.045065	5390	213183	0.981705	4978	213355	0.981705	9959997	0.000000
65402751	2104863800.000000	109410378	9889.033609	5395	211010	0.988903	5153	211829	0.988903	9955019	0.000000
65636052	2095125071.000000	108898803	9932.696323	5469	210276	0.993270	5038	210089	0.993270	9950028	0.000000
65780396	2089254984.000000	108586560	9959.178767	5500	210204	0.995918	5122	210580	0.995918	9945073	0.000000
65868992	2085776661.000000	108393741	9975.240980	5490	208879	0.997524	5201	210006	0.997524	9940202	0.000000
65903402	2083718019.000000	108312070	9984.983083	5481	208424	0.998498	5130	208578	0.998498	9935161	0.000000
65941493	2082440225.000000	108230380	9990.891893	5466	208980	0.999089	5215	209261	0.999089	9930315	0.000000
65964273	2081628416.000000	108198885	9994.475723	5497	209240	0.999448	5104	209349	0.999448	9925226	0.000000
65982065	2081171791.000000	108145717	9996.649399	5406	209183	0.999665	5219	209744	0.999665	9920148	0.000000
65974087	2080882016.000000	108144343	9997.967783	5447	208907	0.999797	5132	209758	0.999797	9915335	0.000000
65999287	2080626446.000000	108144633	9998.767413	5437	209102	0.999877	5184	209314	0.999877	9910301	0.000000
65975771	2080532864.000000	108134187	9999.252408	5444	209216	0.999925	5135	209601	0.999925	9905295	0.000000
65997143	2080452491.000000	108124798	9999.546568	5435	208789	0.999955	5170	209612	0.999955	9900377	0.000000
65991328	2080503119.000000	108153133	9999.724983	5425	208596	0.999972	5076	209899	0.999972	9895401	0.000000
65999390	2080459453.000000	108127602	9999.833196	5544	208576	0.999983	5167	209485	0.999983	9890481	0.000000
65993055	2080450573.000000	108132422	9999.898829	5447	209025	0.999990	5109	210469	0.999990	9885492	0.000000
65995726	2080462590.000000	108136731	9999.938638	5411	208549	0.999994	5132	209632	0.999994	9880483	0.000000
66010109	2080382488.000000	108138046	9999.962782	5477	208880	0.999996	5134	209597	0.999996	9875571	0.000000
65991701	2080456311.000000	108127116	9999.977427	5466	209124	0.999998	5120	210103	0.999998	9870792	0.000000
65994634	2080365001.000000	108145879	9999.986309	5502	209214	0.999999	5125	210085	0.999999	9865900	0.000000
65996901	2080461081.000000	108135427	9999.991696	5532	209408	0.999999	5109	208903	0.999999	9860856	0.000000
65996244	2080537550.000000	108110441	9999.994963	5489	208396	0.999999	5100	210512	0.999999	9855820	0.000000
65998398	2080381189.000000	108129506	9999.996945	5373	209185	1.000000	5259	208774	1.000000	9850879	0.000000
65987321	2080405916.000000	108138960	9999.998147	5462	208260	1.000000	5098	209526	1.000000	9845912	0.000000
66004084	2080401444.000000	108139767	9999.998876	5471	208911	1.000000	5098	209425	1.000000	9841060	0.000000
66001139	2080464559.000000	108094484	9999.999318	5440	208761	1.000000	5057	209465	1.000000	9836053	0.000000
65998973	2080424434.000000	108129680	9999.999587	5523	208443	1.000000	5107	209506	1.000000	9831224	0.000000
65985041	2080399658.000000	108137025	9999.999749	5498	209344	1.000000	5080	208922	1.000000	9826264	0.000000
66000036	2080475507.000000	108131595	9999.999848	5472	208938	1.000000	5128	209383	1.000000	9821362	0.000000
65989324	2080435454.000000	108134670	9999.999908	5335	209576	1.000000	5100	209727	1.000000	9816502	0.000000
66004275	2080428781.000000	108124379	9999.999944	5467	208361	1.000000	5134	208557	1.000000	9811586	0.000000
65992633	2080488938.000000	108123612	9999.999966	5502	208787	1.000000	5120	208854	1.000000	9806715	0.000000
65992366	2080400531.000000	108136119	9999.999979	5399	208813	1.000000	5125	209374	1.000000	9801707	-1.#IND00
65997706	2080401238.000000	108131210	9999.999988	5469	209653	1.000000	5082	210488	1.000000	9797035	0.008000
66000693	2080376066.000000	108134578	9999.999992	5408	209493	1.000000	5194	209590	1.000000	9792093	0.005312
65985599	2080444642.000000	108135180	9999.999995	5468	209502	1.000000	5015	210060	1.000000	9787271	0.001363
65993741	2080432972.000000	108125557	9999.999997	5512	208645	1.000000	5194	209910	1.000000	9782377	0.001159
65997518	2080370616.000000	108139625	9999.999998	5576	208617	1.000000	5062	209395	1.000000	9777540	-0.005278
65992695	2080504969.000000	108118431	9999.999999	5510	209455	1.000000	5060	209523	1.000000	9772652	-0.004184
66006469	2080416289.000000	108145761	9999.999999	5525	208903	1.000000	5164	209135	1.000000	9767740	-0.004143
65987065	2080431167.000000	108109858	10000.000000	5437	210103	1.000000	5120	209787	1.000000	9762744	-0.001784
65999641	2080477217.000000	108139571	10000.000000	5518	209449	1.000000	5059	209088	1.000000	9757938	-0.002110
65985797	2080465898.000000	108131863	10000.000000	5489	209563	1.000000	5144	209382	1.000000	9753152	-0.002330
66000672	2080470825.000000	108134308	10000.000000	5554	209225	1.000000	5130	209628	1.000000	9748269	-0.001080
66001240	2080488204.000000	108122510	10000.000000	5467	209023	1.000000	5070	209573	1.000000	9743278	-0.000795
65997954	2080367511.000000	108138330	10000.000000	5530	208993	1.000000	5071	208553	1.000000	9738629	0.001714
66003777	2080367163.000000	108149817	10000.000000	5437	208876	1.000000	5172	208904	1.000000	9733824	-0.000434
66004866	2080429510.000000	108135311	10000.000000	5523	208961	1.000000	5164	208524	1.000000	9728853	-0.000363
65992356	2080441623.000000	108117133	10000.000000	5476	209160	1.000000	5140	209059	1.000000	9723955	-0.001497
65994871	2080376955.000000	108132990	10000.000000	5421	209547	1.000000	5103	209163	1.000000	9719109	-0.006778
65991200	2080416209.000000	108153263	10000.000000	5499	208160	1.000000	5098	208881	1.000000	9714277	-0.006308
65996322	2080468853.000000	108107445	10000.000000	5520	209183	1.000000	5163	208689	1.000000	9709612	-0.006799
65992659	2080477448.000000	108105517	10000.000000	5427	208822	1.000000	5075	209025	1.000000	9704630	-0.006375
65988019	2080348330.000000	108139383	10000.000000	5472	209647	1.000000	5145	209363	1.000000	9699800	-0.004680
65994727	2080420273.000000	108134840	10000.000000	5493	208768	1.000000	5136	209259	1.000000	9694980	-0.004023
66002552	2080426512.000000	108120306	10000.000000	5598	209526	1.000000	5030	208894	1.000000	9690083	-0.003775
65996173	2080430058.000000	108133496	10000.000000	5519	209222	1.000000	5105	210159	1.000000	9685234	-0.003370
65989173	2080404635.000000	108130662	10000.000000	5494	208824	1.000000	5053	210255	1.000000	9680388	-0.002856
66004130	2080408922.000000	108137406	10000.000000	5513	208746	1.000000	5135	209268	1.000000	9675518	-0.003343
65997010	2080436134.000000	108135057	10000.000000	5477	209882	1.000000	5116	209368	1.000000	9670632	-0.003147
65989537	2080463735.000000	108125457	10000.000000	5462	209793	1.000000	5110	209176	1.000000	9665806	-0.003082
65996180	2080427849.000000	108127238	10000.000000	5528	209271	1.000000	5152	209972	1.000000	9660916	-0.003033
65999657	2080389147.000000	108127549	10000.000000	5437	209314	1.000000	5110	208787	1.000000	9656111	-0.002374
65992310	2080415262.000000	108118590	10000.000000	5473	208504	1.000000	5191	209204	1.000000	9651338	-0.001616
65985967	2080467521.000000	108133434	10000.000000	5479	209528	1.000000	5048	210024	1.000000	9646465	-0.000551
65990493	2080460126.000000	108113779	10000.000000	5483	208952	1.000000	5105	208667	1.000000	9641661	-0.000497
65984766	2080438622.000000	108134079	10000.000000	5450	209127	1.000000	5152	208954	1.000000	9636865	-0.000202
65992450	2080441210.000000	108129577	10000.000000	5398	209851	1.000000	5152	208648	1.000000	9632044	-0.000177
65990533	2080437045.000000	108114354	10000.000000	5457	209275	1.000000	5176	209559	1.000000	9627247	-0.000460
66001702	2080414102.000000	108127512	10000.000000	5483	208154	1.000000	5183	208829	1.000000	9622571	-0.000487
65990599	2080444506.000000	108113729	10000.000000	5455	208987	1.000000	5157	209487	1.000000	9617691	-0.000522
65998798	2080468881.000000	108133117	10000.000000	5475	209679	1.000000	5192	209580	1.000000	9612860	-0.000281
66005235	2080398491.000000	108137368	10000.000000	5507	208459	1.000000	5157	209298	1.000000	9608032	-0.000179
65985801	2080463447.000000	108121498	10000.000000	5503	209186	1.000000	5147	209395	1.000000	9603243	-0.000236
66002790	2080409654.000000	108131258	10000.000000	5463	209396	1.000000	5049	208918	1.000000	9598465	-0.000356
65981459	2080519730.000000	108121922	10000.000000	5543	208579	1.000000	5142	209316	1.000000	9593795	0.000032
65994770	2080452815.000000	108127298	10000.000000	5374	209280	1.000000	5070	209163	1.000000	9589000	-0.000377
65997878	2080434651.000000	108143065	10000.000000	5422	209598	1.000000	5117	209291	1.000000	9584139	-0.000475
65995439	2080405958.000000	108129008	10000.000000	5541	208778	1.000000	5105	208734	1.000000	9579432	-0.000464
66004041	2080373885.000000	108143773	10000.000000	5524	208965	1.000000	5022	209447	1.000000	9574608	-0.000195
65982726	2080492445.000000	108119020	10000.000000	5449	207408	1.000000	5131	209525	1.000000	9569654	-0.000829
65991405	2080459308.000000	108117376	10000.000000	5530	208209	1.000000	5116	209940	1.000000	9564789	-0.000770
65993708	2080478174.000000	108123855	10000.000000	5520	210299	1.000000	5063	209270	1.000000	9559916	-0.000813
66000989	2080475863.000000	108125860	10000.000000	5499	208892	1.000000	5128	209037	1.000000	9555089	-0.000993
65994517	2080414943.000000	108141943	10000.000000	5414	209977	1.000000	5140	208615	1.000000	9550227	-0.000738
65997992	2080429459.000000	108125398	10000.000000	5483	209025	1.000000	5068	209568	1.000000	9545371	-0.000619
66007354	2080442959.000000	108135207	10000.000000	5388	209450	1.000000	5189	208996	1.000000	9540523	-0.000639
65992655	2080517355.000000	108146664	10000.000000	5547	208999	1.000000	5136	209186	1.000000	9535748	-0.000462
65993806	2080454417.000000	108139901	10000.000000	5481	209295	1.000000	5059	209012	1.000000	9530939	-0.000297
66007302	2080376433.000000	108133081	10000.000000	5535	208915	1.000000	5091	209534	1.000000	9526176	-0.000344
66001005	2080377440.000000	108119324	10000.000000	5473	210060	1.000000	5107	208610	1.000000	9521516	-0.000412
65998695	2080375891.000000	108129451	10000.000000	5451	208344	1.000000	5196	208928	1.000000	9516753	-0.000549
npatches	nstrain	runtime	dt	init_x	init_y	init_y_blood	init_z	init_S	beta0	beta1	beta2	beta3	mean_beta	B	d	delta	delta_blood	b[0]	mut	m	CTL	c	g	epsilon	k	het	lambda	rho	omega	x_max	patch.dyna	DELTA	A	VA
10000	1	100.000000	0.000100	21900	9499	5000000	0.001000	10000000	21.605302	19.178302	19.393067	11.567702	16	8000000000.000000	0.010000	1.000000	1.000000	800000	0.000050	0.048000	0	0.500000	0.000000	25.000000	3.000000	0.500000	0.000000	0.000000	0.000000	31987	0	10.000000	7.000000	1.000000
sus	inf	inf_blood	z	x[0]	y[0][0]	z[0]	x[1]	y[1][0]	z[1]	S[0]	synchrony
219000000	94990000.000000	5000000	10.000000	21900	9499	0.001000	21900	9499	0.001000	10000000	0.000000
55299760	2594993283.000000	134785882	3940.834452	3951	259725	0.394083	4481	260679	0.394083	9994995	0.000000
58551660	2408741201.000000	125252786	6324.976263	4235	242393	0.632498	4744	242628	0.632498	9989937	0.000000
69064832	1954436740.000000	101614656	7771.013291	5041	196559	0.777101	5584	196893	0.777101	9984932	0.000000
76250280	1716886117.000000	89250320	8648.068121	5584	173045	0.864807	6240	172493	0.864807	9979985	0.000000
80514505	1595997571.000000	82936244	9180.022116	5987	160624	0.918002	6473	161025	0.918002	9975020	0.000000
83044689	1530269271.000000	79542410	9502.664490	6153	155157	0.950266	6771	154899	0.950266	9970020	0.000000
84562071	1492799496.000000	77594423	9698.354536	6273	150586	0.969835	6855	151223	0.969835	9965083	0.000000
85481376	1470851698.000000	76455381	9817.045065	6298	148955	0.981705	6975	148545	0.981705	9960240	0.000000
86033608	1457797684.000000	75748731	9889.033609	6429	147450	0.988903	7115	146515	0.988903	9955322	0.000000
86362792	1450023368.000000	75364175	9932.696323	6465	146712	0.993270	7137	146437	0.993270	9950317	0.000000
86571093	1445282209.000000	75108381	9959.178767	6546	146017	0.995918	7114	146108	0.995918	9945312	0.000000
86684173	1442465693.000000	74965364	9975.240980	6558	145964	0.997524	7001	145639	0.997524	9940197	0.000000
86762873	1440722049.000000	74885157	9984.983083	6490	146365	0.998498	7137	146117	0.998498	9935082	0.000000
86823062	1439697877.000000	74843474	9990.891893	6457	145875	0.999089	7113	144462	0.999089	9930170	0.000000
86842835	1439104081.000000	74804833	9994.475723	6571	145757	0.999448	7073	145838	0.999448	9925089	0.000000
86857200	1438655141.000000	74788298	9996.649399	6459	145740	0.999665	7175	144902	0.999665	9920177	0.000000
86856162	1438466089.000000	74763858	9997.967783	6423	146021	0.999797	7141	145291	0.999797	9915232	0.000000
86881695	1438325976.000000	74753932	9998.767413	6456	145657	0.999877	7154	145445	0.999877	9910221	0.000000
86872246	1438266713.000000	74754936	9999.252408	6403	145708	0.999925	7143	144992	0.999925	9905197	0.000000
86886711	1438171052.000000	74745131	9999.546568	6539	145088	0.999955	7138	145442	0.999955	9900235	0.000000
86876349	1438164679.000000	74764333	9999.724983	6420	146309	0.999972	7121	145309	0.999972	9895330	0.000000
86883297	1438151944.000000	74746472	9999.833196	6395	145375	0.999983	7133	145275	0.999983	9890468	0.000000
86876192	1438205494.000000	74746547	9999.898829	6470	145430	0.999990	7091	145314	0.999990	9885524	0.000000
86871381	1438109356.000000	74746636	9999.938638	6377	145621	0.999994	7063	145124	0.999994	9880522	0.000000
86884585	1438189589.000000	74735599	9999.962782	6487	145434	0.999996	7219	144443	0.999996	9875594	0.000000
86886708	1438082101.000000	74742245	9999.977427	6517	145901	0.999998	7114	144653	0.999998	9870676	0.000000
86869362	1438116128.000000	74749691	9999.986309	6580	146286	0.999999	7255	144676	0.999999	9865707	0.000000
86880814	1438171352.000000	74741345	9999.991696	6535	145326	0.999999	7130	144627	0.999999	9860813	0.000000
86874667	1438159824.000000	74763418	9999.994963	6422	145824	0.999999	7156	145130	0.999999	9855876	0.000000
86871785	1438174116.000000	74759437	9999.996945	6496	146183	1.000000	7153	145209	1.000000	9851087	0.000000
86883696	1438171130.000000	74743957	9999.998147	6588	145708	1.000000	7140	145570	1.000000	9846189	0.000000
86865008	1438141885.000000	74744365	9999.998876	6497	146088	1.000000	7223	144743	1.000000	9841279	0.000000
86871979	1438097309.000000	74745367	9999.999318	6462	145369	1.000000	7078	145205	1.000000	9836331	0.000000
86871297	1438113064.000000	74750440	9999.999587	6417	145552	1.000000	7116	145083	1.000000	9831249	0.000000
86873124	1438159718.000000	74739589	9999.999749	6448	146063	1.000000	7019	145799	1.000000	9826274	0.000000
86866384	1438090619.000000	74746617	9999.999848	6388	145564	1.000000	7099	145487	1.000000	9821391	0.000000
86886391	1438111174.000000	74758889	9999.999908	6492	145218	1.000000	7202	144767	1.000000	9816579	0.000000
86872910	1438099999.000000	74743097	9999.999944	6481	145993	1.000000	7218	145622	1.000000	9811662	0.000000
86871813	1438106166.000000	74743222	9999.999966	6464	145884	1.000000	7119	145375	1.000000	9806804	0.000000
86873931	1438142555.000000	74741057	9999.999979	6543	145715	1.000000	7222	145366	1.000000	9801942	-1.#IND00
86869087	1438155458.000000	74732048	9999.999988	6486	145688	1.000000	7123	145429	1.000000	9797006	-0.004800
86882097	1438063521.000000	74743658	9999.999992	6638	144968	1.000000	7138	144973	1.000000	9792098	0.020690
86882610	1438078385.000000	74756680	9999.999995	6636	144590	1.000000	7181	145244	1.000000	9787251	0.013108
86875658	1438139910.000000	74748295	9999.999997	6537	145994	1.000000	7238	144439	1.000000	9782243	0.004026
86870705	1438161703.000000	74739507	9999.999998	6611	145015	1.000000	7162	145719	1.000000	9777323	0.003421
86871182	1438173421.000000	74745804	9999.999999	6423	145826	1.000000	7058	145543	1.000000	9772522	0.007021
86871444	1438151474.000000	74744341	9999.999999	6519	146110	1.000000	7116	145164	1.000000	9767566	0.005420
86880414	1438082844.000000	74747124	10000.000000	6472	145846	1.000000	7166	145238	1.000000	9762641	0.005103
86876470	1438143158.000000	74744860	10000.000000	6530	145712	1.000000	7152	145204	1.000000	9757755	0.004223
86884706	1438123071.000000	74736093	10000.000000	6504	145862	1.000000	7141	145442	1.000000	9752810	0.002903
86873111	1438066536.000000	74753617	10000.000000	6493	145934	1.000000	7174	145523	1.000000	9747955	0.002599
86874577	1438063221.000000	74731202	10000.000000	6436	145553	1.000000	7225	145383	1.000000	9742975	0.002548
86864457	1438122281.000000	74750710	10000.000000	6497	145779	1.000000	7155	144857	1.000000	9738034	0.007493
86872760	1438162149.000000	74745921	10000.000000	6479	145572	1.000000	7072	145441	1.000000	9733013	0.005094
86883516	1438190413.000000	74746951	10000.000000	6420	145648	1.000000	7098	144919	1.000000	9728290	0.002498
86886897	1438100792.000000	74744763	10000.000000	6397	146006	1.000000	7074	145021	1.000000	9723410	0.001258
86887537	1438140717.000000	74755158	10000.000000	6519	145646	1.000000	7233	144951	1.000000	9718557	-0.002149
86878613	1438031988.000000	74758422	10000.000000	6480	145708	1.000000	7133	145212	1.000000	9713697	-0.000746
86864763	1438156769.000000	74753122	10000.000000	6505	145675	1.000000	7165	144645	1.000000	9708928	-0.002207
86881041	1438145788.000000	74754379	10000.000000	6512	146373	1.000000	7214	145107	1.000000	9704064	-0.002464
86874609	1438078284.000000	74741451	10000.000000	6533	145834	1.000000	7136	145078	1.000000	9699223	-0.003049
86890740	1438111022.000000	74739614	10000.000000	6424	146010	1.000000	7104	145099	1.000000	9694423	-0.003365
86888952	1438108179.000000	74741490	10000.000000	6557	145728	1.000000	7262	145021	1.000000	9689593	-0.004764
86872769	1438129528.000000	74760073	10000.000000	6356	145809	1.000000	7075	145664	1.000000	9684773	-0.005241
86877278	1438146052.000000	74731641	10000.000000	6516	145390	1.000000	7168	144857	1.000000	9680063	-0.005426
86870495	1438155913.000000	74738591	10000.000000	6432	145784	1.000000	7094	145101	1.000000	9675161	-0.005174
86877314	1438131220.000000	74750191	10000.000000	6388	145893	1.000000	7129	145540	1.000000	9670124	-0.004858
86867603	1438128955.000000	74761088	10000.000000	6405	145598	1.000000	7136	144845	1.000000	9665384	-0.004869
86870836	1438185196.000000	74732805	10000.000000	6515	145208	1.000000	7111	145317	1.000000	9660678	-0.004297
86871712	1438152173.000000	74749693	10000.000000	6505	146020	1.000000	7143	144892	1.000000	9655899	-0.004624
86873848	1438120045.000000	74748961	10000.000000	6450	145373	1.000000	7108	144479	1.000000	9651062	-0.004676
86882348	1438082855.000000	74751190	10000.000000	6547	146338	1.000000	7131	144931	1.000000	9646223	-0.004482
86867533	1438171572.000000	74751705	10000.000000	6394	145744	1.000000	7244	145631	1.000000	9641409	-0.004442
86880744	1438105714.000000	74738655	10000.000000	6457	145182	1.000000	7178	144677	1.000000	9636564	-0.003129
86875714	1438099353.000000	74745759	10000.000000	6458	145923	1.000000	7064	145337	1.000000	9631731	-0.003123
86882427	1438138112.000000	74744454	10000.000000	6486	146091	1.000000	7105	146273	1.000000	9626764	-0.002945
86879205	1438063315.000000	74756703	10000.000000	6531	145436	1.000000	7118	145987	1.000000	9621803	-0.003261
86885476	1438086229.000000	74742438	10000.000000	6515	145735	1.000000	7214	145377	1.000000	9616963	-0.003131
86879600	1438096865.000000	74751345	10000.000000	6531	145792	1.000000	7113	145243	1.000000	9612036	-0.003283
86883412	1438074885.000000	74732786	10000.000000	6501	144964	1.000000	7212	145149	1.000000	9607223	-0.003044
86882017	1438087862.000000	74755897	10000.000000	6492	145402	1.000000	7129	145106	1.000000	9602366	-0.003512
86876392	1438131777.000000	74756251	10000.000000	6530	145565	1.000000	7086	145075	1.000000	9597549	-0.003892
86875578	1438134475.000000	74735182	10000.000000	6387	145538	1.000000	7113	144665	1.000000	9592815	-0.003405
86876301	1438133087.000000	74749470	10000.000000	6500	145029	1.000000	7171	145796	1.000000	9588072	-0.002883
86886582	1438065010.000000	74747241	10000.000000	6481	146440	1.000000	7176	145571	1.000000	9583235	-0.002768
86876146	1438089424.000000	74746967	10000.000000	6585	145502	1.000000	7157	144978	1.000000	9578414	-0.002721
86873985	1438158805.000000	74743711	10000.000000	6437	145446	1.000000	7166	144999	1.000000	9573634	-0.002646
86895641	1438057621.000000	74744899	10000.000000	6474	145866	1.000000	7140	144849	1.000000	9568937	-0.002321
86873744	1438121104.000000	74747069	10000.000000	6427	146114	1.000000	7074	145554	1.000000	9564183	-0.002240
86884677	1438148617.000000	74734467	10000.000000	6515	145948	1.000000	7194	144371	1.000000	9559438	-0.002247
86867174	1438189384.000000	74733428	10000.000000	6409	146555	1.000000	7218	144885	1.000000	9554584	-0.001822
86871190	1438095280.000000	74745385	10000.000000	6557	146168	1.000000	7201	146033	1.000000	9549861	-0.002125
86876147	1438108014.000000	74729886	10000.000000	6472	145903	1.000000	7111	145196	1.000000	9545116	-0.001857
86870933	1438137928.000000	74742616	10000.000000	6454	145209	1.000000	7308	144265	1.000000	9540384	-0.001767
86882829	1438130048.000000	74753740	10000.000000	6347	146016	1.000000	7178	144978	1.000000	9535631	-0.001773
86869364	1438118939.000000	74742166	10000.000000	6474	145611	1.000000	7120	145301	1.000000	9530871	-0.001832
86878070	1438136496.000000	74748773	10000.000000	6483	145724	1.000000	7212	144905	1.000000	9526094	-0.002083
86873474	1438195070.000000	74745777	10000.000000	6514	145591	1.000000	7134	145159	1.000000	9521281	-0.002141
86874631	1438141123.000000	74744554	10000.000000	6483	145724	1.000000	7279	144707	1.000000	9516490	-0.002114
npatches	nstrain	runtime	dt	init_x	init_y	init_y_blood	init_z	init_S	beta0	beta1	beta2	beta3	mean_beta	B	d	delta	delta_blood	b[0]	mut	m	CTL	c	g	epsilon	k	het	lambda	rho	omega	x_max	patch.dyna	DELTA	A	VA
10000	1	100.000000	0.000100	21900	9499	5000000	0.001000	10000000	9.830286	18.315993	15.006422	10.263546	16	8000000000.000000	0.010000	1.000000	1.000000	800000	0.000050	0.048000	0	0.500000	0.000000	25.000000	4.000000	0.500000	0.000000	0.000000	0.000000	31987	0	10.000000	7.000000	1.000000
sus	inf	inf_blood	z	x[0]	y[0][0]	z[0]	x[1]	y[1][0]	z[1]	S[0]	synchrony
219000000	94990000.000000	5000000	10.000000	21900	9499	0.001000	21900	9499	0.001000	10000000	0.000000
60224338	2332830985.000000	121215331	3940.834452	8273	231280	0.394083	5045	234593	0.394083	9995094	0.000000
70171518	1911899401.000000	99432695	6324.976263	9583	188513	0.632498	5963	191906	0.632498	9990028	0.000000
84890934	1482031934.000000	77071165	7771.013291	11455	145609	0.777101	7257	149411	0.777101	9985118	0.000000
94117433	1281880596.000000	66638561	8648.068121	12623	124975	0.864807	8089	129222	0.864807	9980118	0.000000
99542368	1181674513.000000	61416772	9180.022116	13314	115215	0.918002	8554	119700	0.918002	9975136	0.000000
102742972	1127191799.000000	58584681	9502.664490	13684	110533	0.950266	8713	113964	0.950266	9970178	0.000000
104699107	1095996630.000000	56967899	9698.354536	13741	106757	0.969835	8989	111016	0.969835	9965134	0.000000
105859687	1077807699.000000	56016890	9817.045065	14002	104510	0.981705	9169	109520	0.981705	9960195	0.000000
106570522	1066963961.000000	55435120	9889.033609	13971	103839	0.988903	9161	108083	0.988903	9955185	0.000000
106994704	1060466065.000000	55129884	9932.696323	14103	103154	0.993270	9324	107152	0.993270	9950250	0.000000
107262775	1056589452.000000	54915157	9959.178767	14125	103369	0.995918	9288	106940	0.995918	9945189	0.000000
107425837	1054165074.000000	54798497	9975.240980	14221	102534	0.997524	9281	106713	0.997524	9940328	0.000000
107500774	1052771865.000000	54729185	9984.983083	14269	101933	0.998498	9332	106051	0.998498	9935414	0.000000
107573264	1051943568.000000	54676521	9990.891893	14283	102297	0.999089	9288	106126	0.999089	9930448	0.000000
107596470	1051425536.000000	54641900	9994.475723	14177	102323	0.999448	9495	105377	0.999448	9925505	0.000000
107610925	1051105006.000000	54636122	9996.649399	14143	102279	0.999665	9357	106417	0.999665	9920529	0.000000
107627802	1050940059.000000	54608108	9997.967783	14118	102124	0.999797	9247	107419	0.999797	9915526	0.000000
107636045	1050798099.000000	54625070	9998.767413	14221	102318	0.999877	9315	106602	0.999877	9910593	0.000000
107649395	1050706239.000000	54626040	9999.252408	14084	102512	0.999925	9446	106095	0.999925	9905585	0.000000
107654113	1050669581.000000	54605726	9999.546568	14186	102736	0.999955	9179	105858	0.999955	9900625	0.000000
107652160	1050645445.000000	54601259	9999.724983	14023	102134	0.999972	9210	106783	0.999972	9895695	0.000000
107647502	1050559816.000000	54604937	9999.833196	13916	102772	0.999983	9447	105989	0.999983	9890771	0.000000
107653179	1050549287.000000	54610514	9999.898829	14233	101937	0.999990	9275	106561	0.999990	9885776	0.000000
107652589	1050641876.000000	54600482	9999.938638	14196	101789	0.999994	9171	106228	0.999994	9880768	0.000000
107642815	1050593010.000000	54595633	9999.962782	14193	102227	0.999996	9481	105959	0.999996	9875904	0.000000
107660880	1050590526.000000	54600567	9999.977427	14146	102386	0.999998	9282	106419	0.999998	9870987	0.000000
107644688	1050581598.000000	54606373	9999.986309	14142	102476	0.999999	9415	106209	0.999999	9866048	0.000000
107656282	1050569001.000000	54604072	9999.991696	14295	102134	0.999999	9382	106271	0.999999	9861119	0.000000
107654003	1050615159.000000	54606715	9999.994963	14216	102334	0.999999	9341	106079	0.999999	9856169	0.000000
107660416	1050583138.000000	54605151	9999.996945	14266	102124	1.000000	9246	107009	1.000000	9851218	0.000000
107656660	1050542662.000000	54605901	9999.998147	14267	102199	1.000000	9292	106177	1.000000	9846234	0.000000
107656648	1050639554.000000	54609508	9999.998876	14138	102475	1.000000	9234	106167	1.000000	9841219	0.000000
107645352	1050601186.000000	54610041	9999.999318	14325	102373	1.000000	9319	105854	1.000000	9836245	0.000000
107643347	1050608656.000000	54607264	9999.999587	14120	102203	1.000000	9350	106013	1.000000	9831355	0.000000
107654680	1050615372.000000	54608139	9999.999749	14261	102199	1.000000	9320	106439	1.000000	9826469	0.000000
107651180	1050578686.000000	54613873	9999.999848	14165	102333	1.000000	9368	105733	1.000000	9821491	0.000000
107651275	1050653534.000000	54614142	9999.999908	14175	102254	1.000000	9264	106339	1.000000	9816567	0.000000
107645056	1050630004.000000	54614256	9999.999944	14216	102031	1.000000	9352	106635	1.000000	9811687	0.000000
107659312	1050598959.000000	54610045	9999.999966	14008	102673	1.000000	9254	105895	1.000000	9806607	0.000000
107639407	1050611139.000000	54603276	9999.999979	14152	102376	1.000000	9252	106152	1.000000	9801667	-1.#IND00
107644171	1050601738.000000	54603466	9999.999988	14158	101853	1.000000	9322	106274	1.000000	9796838	0.014400
107651557	1050632109.000000	54594558	9999.999992	14079	102436	1.000000	9224	106529	1.000000	9791813	0.017409
107654694	1050548501.000000	54601995	9999.999995	14162	102595	1.000000	9465	106064	1.000000	9786820	0.020225
107648022	1050629777.000000	54607173	9999.999997	14069	102217	1.000000	9402	105725	1.000000	9781988	0.012618
107650873	1050564659.000000	54613902	9999.999998	14263	101914	1.000000	9298	106643	1.000000	9777123	0.012769
107645001	1050604706.000000	54609484	9999.999999	14219	102595	1.000000	9344	106602	1.000000	9772264	0.011470
107666260	1050558203.000000	54595955	9999.999999	14204	102998	1.000000	9334	106436	1.000000	9767323	0.011827
107651781	1050582908.000000	54600421	10000.000000	14192	102103	1.000000	9300	105825	1.000000	9762424	0.006687
107653529	1050652545.000000	54613966	10000.000000	14128	102072	1.000000	9324	106223	1.000000	9757662	0.005520
107661538	1050586881.000000	54613286	10000.000000	14060	102055	1.000000	9308	106058	1.000000	9752723	0.005388
107657866	1050616046.000000	54607935	10000.000000	14188	101462	1.000000	9351	106745	1.000000	9747903	0.005662
107649895	1050600565.000000	54601193	10000.000000	14224	102667	1.000000	9331	105913	1.000000	9743209	0.006671
107640260	1050640121.000000	54624471	10000.000000	14218	102047	1.000000	9486	106015	1.000000	9738370	0.007889
107645708	1050638363.000000	54594916	10000.000000	14204	102674	1.000000	9292	106649	1.000000	9733538	0.008168
107653272	1050614442.000000	54609516	10000.000000	14236	102176	1.000000	9245	106567	1.000000	9728715	0.007530
107657752	1050627849.000000	54607999	10000.000000	14195	102236	1.000000	9199	105948	1.000000	9723816	0.002989
107642971	1050645322.000000	54602878	10000.000000	14254	102232	1.000000	9296	106399	1.000000	9718919	0.003794
107649854	1050602679.000000	54605374	10000.000000	14424	101663	1.000000	9430	106146	1.000000	9713977	0.004891
107652486	1050625393.000000	54604783	10000.000000	14023	102326	1.000000	9315	106362	1.000000	9709230	0.003931
107651075	1050580195.000000	54601117	10000.000000	14243	102016	1.000000	9247	106340	1.000000	9704409	0.004548
107649783	1050612902.000000	54601227	10000.000000	14154	101921	1.000000	9428	106215	1.000000	9699528	0.000928
107645380	1050602891.000000	54602418	10000.000000	14182	102242	1.000000	9368	106217	1.000000	9694754	0.001734
107671208	1050590684.000000	54603642	10000.000000	14161	102238	1.000000	9360	106457	1.000000	9689893	0.001976
107642906	1050592626.000000	54595410	10000.000000	14285	102355	1.000000	9193	106441	1.000000	9685000	0.001373
107650731	1050525450.000000	54607926	10000.000000	14079	103114	1.000000	9311	106522	1.000000	9680139	0.000630
107642917	1050614396.000000	54619875	10000.000000	14156	102638	1.000000	9328	106772	1.000000	9675255	0.000563
107663589	1050604779.000000	54599173	10000.000000	14208	102303	1.000000	9286	106901	1.000000	9670466	0.001204
107657402	1050522262.000000	54598769	10000.000000	14220	102221	1.000000	9332	106201	1.000000	9665528	0.002072
107645235	1050584985.000000	54601443	10000.000000	14091	101469	1.000000	9372	106446	1.000000	9660649	0.000939
107645952	1050630596.000000	54597811	10000.000000	14136	102414	1.000000	9262	106998	1.000000	9655777	0.000684
107649000	1050579426.000000	54608887	10000.000000	14157	102042	1.000000	9380	106509	1.000000	9651008	0.000948
107659772	1050611953.000000	54613972	10000.000000	14092	101928	1.000000	9273	106341	1.000000	9646188	0.000090
107654121	1050599751.000000	54602473	10000.000000	14161	102447	1.000000	9345	106471	1.000000	9641368	0.000067
107643368	1050595973.000000	54613864	10000.000000	14077	101928	1.000000	9314	105982	1.000000	9636588	-0.000035
107657845	1050572913.000000	54594055	10000.000000	14307	101827	1.000000	9430	106251	1.000000	9631709	0.000038
107664296	1050566151.000000	54606057	10000.000000	14191	102351	1.000000	9329	105823	1.000000	9626879	0.001385
107660822	1050581298.000000	54606202	10000.000000	14198	101969	1.000000	9322	106123	1.000000	9622016	0.001298
107653590	1050632817.000000	54601868	10000.000000	14392	102009	1.000000	9413	106457	1.000000	9617191	0.001102
107661002	1050609654.000000	54611597	10000.000000	14194	102237	1.000000	9366	106201	1.000000	9612281	0.003985
107644673	1050630741.000000	54606834	10000.000000	14099	101764	1.000000	9436	105814	1.000000	9607546	0.003831
107652263	1050602222.000000	54619688	10000.000000	14197	102530	1.000000	9247	106307	1.000000	9602880	0.002746
107637424	1050548755.000000	54611295	10000.000000	14303	102124	1.000000	9222	106383	1.000000	9598053	0.003500
107650633	1050586302.000000	54611141	10000.000000	14014	102548	1.000000	9167	106665	1.000000	9593145	0.003351
107645318	1050651422.000000	54601394	10000.000000	14349	102546	1.000000	9244	106630	1.000000	9588319	0.003426
107651170	1050630222.000000	54598912	10000.000000	14090	102468	1.000000	9306	106129	1.000000	9583562	0.003499
107660694	1050622050.000000	54598576	10000.000000	14229	102339	1.000000	9088	106245	1.000000	9578756	0.003653
107654070	1050571565.000000	54609169	10000.000000	14295	101941	1.000000	9338	105914	1.000000	9573931	0.003476
107646866	1050632306.000000	54611174	10000.000000	14195	102186	1.000000	9326	106535	1.000000	9569220	0.003390
107635857	1050628640.000000	54610384	10000.000000	14306	101842	1.000000	9225	106022	1.000000	9564358	0.001767
107638307	1050671939.000000	54593134	10000.000000	14170	102024	1.000000	9371	106945	1.000000	9559779	0.001979
107654306	1050650001.000000	54613115	10000.000000	14261	102214	1.000000	9326	106166	1.000000	9554897	0.002158
107659802	1050572850.000000	54600770	10000.000000	14163	102503	1.000000	9358	106029	1.000000	9550031	0.002291
107656953	1050571633.000000	54610265	10000.000000	14279	102211	1.000000	9366	106512	1.000000	9545192	0.002415
107653828	1050563832.000000	54601000	10000.000000	14101	102313	1.000000	9303	105672	1.000000	9540403	0.002342
107659790	1050584148.000000	54593826	10000.000000	14102	102625	1.000000	9262	106532	1.000000	9535723	0.002153
107651506	1050589500.000000	54607489	10000.000000	14252	102034	1.000000	9326	106343	1.000000	9530819	0.002805
107664781	1050542420.000000	54604779	10000.000000	14075	102157	1.000000	9161	106591	1.000000	9526000	0.003278
107649072	1050663167.000000	54616936	10000.000000	14157	102328	1.000000	9252	105801	1.000000	9521171	0.003238
107646816	1050622502.000000	54592438	10000.000000	14236	102104	1.000000	9359	106880	1.000000	9516280	0.003207
npatches	nstrain	runtime	dt	init_x	init_y	init_y_blood	init_z	init_S	beta0	beta1	beta2	beta3	mean_beta	B	d	delta	delta_blood	b[0]	mut	m	CTL	c	g	epsilon	k	het	lambda	rho	omega	x_max	patch.dyna	DELTA	A	VA
10000	1	100.000000	0.000100	21900	9499	5000000	0.001000	10000000	22.635502	15.237981	15.426489	11.449723	16	8000000000.000000	0.010000	1.000000	1.000000	800000	0.000050	0.048000	0	0.500000	0.000000	25.000000	5.000000	0.500000	0.000000	0.000000	0.000000	31987	0	10.000000	7.000000	1.000000
sus	inf	inf_blood	z	x[0]	y[0][0]	z[0]	x[1]	y[1][0]	z[1]	S[0]	synchrony
219000000	94990000.000000	5000000	10.000000	21900	9499	0.001000	21900	9499	0.001000	10000000	0.000000
65071194	2105598455.000000	109442370	3940.834452	4529	212587	0.394083	6320	211139	0.394083	9994941	0.000000
81840212	1549886962.000000	80618663	6324.976263	5893	156954	0.632498	8067	154872	0.632498	9989836	0.000000
100288432	1161660782.000000	60414080	7771.013291	7322	117972	0.777101	9923	115958	0.777101	9984741	0.000000
111355087	991180449.000000	51522762	8648.068121	8150	101318	0.864807	10939	99564	0.864807	9979763	0.000000
117868044	906007807.000000	47101283	9180.022116	8824	92821	0.918002	11647	91482	0.918002	9974869	0.000000
121744402	859588611.000000	44684112	9502.664490	9167	88226	0.950266	12108	85712	0.950266	9969837	0.000000
124067429	833086735.000000	43301387	9698.354536	9299	86075	0.969835	12386	83584	0.969835	9964855	0.000000
125486938	817568767.000000	42494745	9817.045065	9379	84472	0.981705	12419	82408	0.981705	9959890	0.000000
126337227	808320752.000000	42019082	9889.033609	9561	83390	0.988903	12609	80576	0.988903	9954771	0.000000
126850529	802787954.000000	41728302	9932.696323	9629	82883	0.993270	12779	80295	0.993270	9949900	0.000000
127180249	799348065.000000	41557149	9959.178767	9518	82898	0.995918	12712	79280	0.995918	9944901	0.000000
127353463	797438293.000000	41440055	9975.240980	9596	82451	0.997524	12708	79396	0.997524	9939961	0.000000
127482032	796172809.000000	41387177	9984.983083	9578	82272	0.998498	12674	79660	0.998498	9934998	0.000000
127554479	795478345.000000	41341563	9990.891893	9731	82206	0.999089	12821	79658	0.999089	9930019	0.000000
127592380	795046457.000000	41324899	9994.475723	9653	81991	0.999448	12683	79621	0.999448	9924995	0.000000
127619505	794729727.000000	41306589	9996.649399	9552	82197	0.999665	12763	79395	0.999665	9920045	0.000000
127639517	794561354.000000	41284919	9997.967783	9806	82013	0.999797	12672	79595	0.999797	9915192	0.000000
127627231	794489387.000000	41288255	9998.767413	9539	81681	0.999877	12646	79394	0.999877	9910282	0.000000
127636954	794426931.000000	41290790	9999.252408	9676	81796	0.999925	12706	79573	0.999925	9905304	0.000000
127644871	794413513.000000	41288891	9999.546568	9682	81876	0.999955	12786	79186	0.999955	9900369	0.000000
127646251	794385023.000000	41276281	9999.724983	9472	82022	0.999972	12720	79397	0.999972	9895416	0.000000
127655049	794332832.000000	41296048	9999.833196	9767	81878	0.999983	12755	79527	0.999983	9890587	0.000000
127641339	794377790.000000	41282158	9999.898829	9618	81852	0.999990	12595	79549	0.999990	9885545	0.000000
127665266	794348378.000000	41285840	9999.938638	9646	81887	0.999994	12636	80074	0.999994	9880465	0.000000
127651132	794342910.000000	41285075	9999.962782	9606	82222	0.999996	12612	79547	0.999996	9875536	0.000000
127648333	794358528.000000	41291560	9999.977427	9678	81578	0.999998	12771	79334	0.999998	9870509	0.000000
127656802	794369595.000000	41279773	9999.986309	9651	81813	0.999999	12887	79059	0.999999	9865708	0.000000
127661684	794378915.000000	41286895	9999.991696	9752	81342	0.999999	12806	78973	0.999999	9860799	0.000000
127649004	794363732.000000	41278178	9999.994963	9777	81547	0.999999	12872	78811	0.999999	9855879	0.000000
127650232	794339218.000000	41294829	9999.996945	9613	81968	1.000000	12825	79129	1.000000	9851003	0.000000
127649203	794317575.000000	41294497	9999.998147	9733	81650	1.000000	12810	79313	1.000000	9846062	0.000000
127644116	794357579.000000	41284790	9999.998876	9662	81952	1.000000	12641	79221	1.000000	9841141	0.000000
127663481	794329647.000000	41287298	9999.999318	9670	82011	1.000000	12609	79326	1.000000	9836056	0.000000
127649958	794350051.000000	41291121	9999.999587	9655	82025	1.000000	12618	79830	1.000000	9831104	0.000000
127647109	794359782.000000	41277935	9999.999749	9613	81929	1.000000	12813	79533	1.000000	9826240	0.000000
127652032	794322600.000000	41295267	9999.999848	9603	82089	1.000000	12865	79191	1.000000	9821302	0.000000
127638244	794384232.000000	41295232	9999.999908	9735	81990	1.000000	12699	79766	1.000000	9816399	0.000000
127644417	794340581.000000	41280474	9999.999944	9633	82159	1.000000	12820	79033	1.000000	9811523	0.000000
127661162	794368184.000000	41275756	9999.999966	9678	81632	1.000000	12664	79142	1.000000	9806577	0.000000
127646816	794376044.000000	41276502	9999.999979	9729	81686	1.000000	12794	79067	1.000000	9801619	-1.#IND00
127651503	794358068.000000	41278521	9999.999988	9702	81904	1.000000	12725	79095	1.000000	9796758	0.025600
127661766	794353095.000000	41284385	9999.999992	9658	81676	1.000000	12791	79621	1.000000	9791800	-0.006405
127664788	794347013.000000	41277744	9999.999995	9560	82266	1.000000	12832	79439	1.000000	9786762	-0.005836
127651875	794364148.000000	41284965	9999.999997	9719	81862	1.000000	12789	79764	1.000000	9781927	-0.003169
127655833	794310559.000000	41289713	9999.999998	9729	81714	1.000000	12848	78816	1.000000	9776910	-0.001348
127645070	794362742.000000	41287734	9999.999999	9727	81743	1.000000	12712	79282	1.000000	9772170	-0.000562
127652614	794331149.000000	41287924	9999.999999	9696	81961	1.000000	12753	79286	1.000000	9767298	-0.000500
127669658	794303216.000000	41285811	10000.000000	9702	81520	1.000000	12825	79812	1.000000	9762386	-0.003415
127647401	794423448.000000	41298707	10000.000000	9624	81809	1.000000	12662	79997	1.000000	9757390	-0.002230
127662760	794338134.000000	41297505	10000.000000	9808	81502	1.000000	12720	79823	1.000000	9752504	-0.001765
127647172	794354411.000000	41295564	10000.000000	9576	81987	1.000000	12779	79625	1.000000	9747663	-0.001354
127658731	794347937.000000	41286683	10000.000000	9710	81938	1.000000	12649	79118	1.000000	9742807	-0.006590
127652253	794364306.000000	41280184	10000.000000	9619	81746	1.000000	12769	79039	1.000000	9738005	-0.002958
127643746	794312037.000000	41289614	10000.000000	9611	82269	1.000000	12651	79229	1.000000	9733146	-0.002931
127678260	794337269.000000	41283670	10000.000000	9600	82195	1.000000	12722	79351	1.000000	9728179	-0.002836
127652419	794326347.000000	41293672	10000.000000	9607	82374	1.000000	12753	78991	1.000000	9723295	-0.003446
127648395	794357539.000000	41301422	10000.000000	9638	82182	1.000000	12743	79585	1.000000	9718574	-0.002742
127640797	794364123.000000	41280383	10000.000000	9592	82468	1.000000	12720	79564	1.000000	9713693	-0.002726
127636390	794384840.000000	41301336	10000.000000	9639	82130	1.000000	12686	79357	1.000000	9708774	-0.002648
127660425	794309057.000000	41283635	10000.000000	9635	81848	1.000000	12804	79482	1.000000	9703869	-0.004561
127657545	794390522.000000	41281793	10000.000000	9566	82046	1.000000	12633	79151	1.000000	9698903	-0.003770
127653074	794367599.000000	41283579	10000.000000	9640	81904	1.000000	12693	79509	1.000000	9694092	-0.004142
127661410	794308975.000000	41280629	10000.000000	9501	82524	1.000000	12718	79476	1.000000	9689231	-0.003786
127651423	794304910.000000	41276536	10000.000000	9645	81824	1.000000	12716	79004	1.000000	9684332	-0.004323
127673303	794320384.000000	41279775	10000.000000	9654	82315	1.000000	12753	79627	1.000000	9679502	-0.004571
127662644	794301309.000000	41287351	10000.000000	9746	81879	1.000000	12901	79282	1.000000	9674574	-0.004480
127650499	794362690.000000	41291702	10000.000000	9755	81287	1.000000	12738	79399	1.000000	9669697	-0.004423
127650390	794336811.000000	41283323	10000.000000	9681	81360	1.000000	12675	79537	1.000000	9664874	-0.004071
127673703	794342713.000000	41282322	10000.000000	9608	81481	1.000000	12613	79279	1.000000	9660083	-0.004124
127652783	794350488.000000	41284285	10000.000000	9652	82155	1.000000	12611	79785	1.000000	9655283	-0.004001
127639422	794376399.000000	41284844	10000.000000	9569	82100	1.000000	12770	79022	1.000000	9650563	-0.003921
127653175	794313518.000000	41280108	10000.000000	9551	82246	1.000000	12819	78917	1.000000	9645817	-0.004187
127664018	794351427.000000	41287520	10000.000000	9524	82426	1.000000	12769	79628	1.000000	9640997	-0.004033
127652655	794372600.000000	41286890	10000.000000	9712	81747	1.000000	12710	78969	1.000000	9636074	-0.003876
127646307	794355789.000000	41284280	10000.000000	9740	81688	1.000000	12743	79302	1.000000	9631251	-0.003698
127661121	794287593.000000	41287580	10000.000000	9595	82091	1.000000	12642	79652	1.000000	9626419	-0.003907
127653397	794337726.000000	41277313	10000.000000	9561	82630	1.000000	12793	79487	1.000000	9621518	-0.003895
127651289	794373928.000000	41290684	10000.000000	9537	81860	1.000000	12732	79631	1.000000	9616722	-0.004560
127644239	794376445.000000	41294892	10000.000000	9567	82167	1.000000	12715	79235	1.000000	9611699	-0.003923
127644425	794304428.000000	41278588	10000.000000	9586	82037	1.000000	12616	79481	1.000000	9607052	-0.003752
127649995	794314993.000000	41282028	10000.000000	9728	81853	1.000000	12718	79144	1.000000	9602191	-0.003583
127648121	794360360.000000	41290531	10000.000000	9731	81899	1.000000	12776	79542	1.000000	9597289	-0.003543
127649577	794344506.000000	41281420	10000.000000	9668	82312	1.000000	12677	79097	1.000000	9592521	-0.002883
127651696	794374427.000000	41277508	10000.000000	9662	82299	1.000000	12665	79830	1.000000	9587660	-0.001996
127656648	794379014.000000	41288383	10000.000000	9683	81359	1.000000	12636	79495	1.000000	9582756	-0.001987
127652880	794307876.000000	41281557	10000.000000	9624	81842	1.000000	12693	79435	1.000000	9577919	-0.001844
127663701	794318010.000000	41283545	10000.000000	9584	81681	1.000000	12599	79319	1.000000	9573028	-0.003042
127669732	794294986.000000	41280578	10000.000000	9611	82338	1.000000	12644	79831	1.000000	9568153	-0.003783
127647228	794363511.000000	41294224	10000.000000	9640	81805	1.000000	13014	78748	1.000000	9563332	-0.003964
127652769	794357287.000000	41285038	10000.000000	9669	82325	1.000000	12809	79124	1.000000	9558448	-0.003998
127669485	794310989.000000	41277112	10000.000000	9695	81949	1.000000	12680	79556	1.000000	9553722	-0.003887
127649504	794392967.000000	41271626	10000.000000	9656	81588	1.000000	12868	79454	1.000000	9548921	-0.003824
127664773	794369738.000000	41286242	10000.000000	9510	81873	1.000000	12850	79459	1.000000	9544120	-0.003658
127639360	794336001.000000	41296294	10000.000000	9552	81725	1.000000	12820	79395	1.000000	9539402	-0.003868
127653199	794395356.000000	41284928	10000.000000	9547	82308	1.000000	12771	79537	1.000000	9534812	-0.003772
127669958	794324121.000000	41279594	10000.000000	9666	82055	1.000000	12813	79408	1.000000	9530024	-0.003840
127672941	794266380.000000	41289505	10000.000000	9705	81743	1.000000	12670	80176	1.000000	9525250	-0.003749
127639766	794367487.000000	41295379	10000.000000	9550	82491	1.000000	12607	79873	1.000000	9520618	-0.003960
127659093	794305158.000000	41283972	10000.000000	9616	82100	1.000000	12682	79278	1.000000	9515807	-0.003467
npatches	nstrain	runtime	dt	init_x	init_y	init_y_blood	init_z	init_S	beta0	beta1	beta2	beta3	mean_beta	B	d	delta	delta_blood	b[0]	mut	m	CTL	c	g	epsilon	k	het	lambda	rho	omega	x_max	patch.dyna	DELTA	A	VA
10000	1	100.000000	0.000100	21900	9499	5000000	0.001000	10000000	16.827754	10.643624	15.644167	22.700585	16	8000000000.000000	0.010000	1.000000	1.000000	800000	0.000050	0.048000	0	0.500000	0.000000	25.000000	6.000000	0.500000	0.000000	0.000000	0.000000	31987	0	10.000000	7.000000	1.000000
sus	inf	inf_blood	z	x[0]	y[0][0]	z[0]	x[1]	y[1][0]	z[1]	S[0]	synchrony
219000000	94990000.000000	5000000	10.000000	21900	9499	0.001000	21900	9499	0.001000	10000000	0.000000
70728197	1898243523.000000	98670919	3940.834452	6473	190757	0.394083	9199	188445	0.394083	9995078	0.000000
94396781	1273079812.000000	66227889	6324.976263	8644	128221	0.632498	11886	125421	0.632498	9990050	0.000000
116426247	926777688.000000	48187841	7771.013291	10801	92951	0.777101	14683	90282	0.777101	9985129	0.000000
129366535	778868455.000000	40486164	8648.068121	12043	78539	0.864807	15945	75410	0.864807	9980115	0.000000
136985464	704910313.000000	36642154	9180.022116	12857	71051	0.918002	16939	67711	0.918002	9975153	0.000000
141548550	664541280.000000	34547006	9502.664490	13194	67266	0.950266	17340	64369	0.950266	9970295	0.000000
144298528	641478612.000000	33342669	9698.354536	13614	64651	0.969835	17485	61491	0.969835	9965230	0.000000
145939070	627925089.000000	32626220	9817.045065	13706	63568	0.981705	17766	60513	0.981705	9960319	0.000000
146940626	619965482.000000	32232419	9889.033609	13892	62998	0.988903	17714	59462	0.988903	9955448	0.000000
147537399	615193567.000000	31982791	9932.696323	13953	62458	0.993270	17879	59301	0.993270	9950561	0.000000
147927671	612203048.000000	31819521	9959.178767	13869	62151	0.995918	18037	58563	0.995918	9945489	0.000000
148122891	610468741.000000	31724759	9975.240980	13841	61626	0.997524	17821	58511	0.997524	9940525	0.000000
148285111	609439785.000000	31676987	9984.983083	14097	61870	0.998498	17911	58589	0.998498	9935568	0.000000
148363458	608798625.000000	31642720	9990.891893	13942	61484	0.999089	18055	58652	0.999089	9930593	0.000000
148413226	608424452.000000	31623395	9994.475723	13945	61807	0.999448	17986	58440	0.999448	9925700	0.000000
148439909	608191383.000000	31598518	9996.649399	13821	61817	0.999665	18025	58193	0.999665	9920783	0.000000
148456092	608016439.000000	31596070	9997.967783	14057	61157	0.999797	18004	58504	0.999797	9915908	0.000000
148492672	607917838.000000	31592049	9998.767413	13928	61350	0.999877	18131	58066	0.999877	9911061	0.000000
148487461	607898829.000000	31598140	9999.252408	13968	61398	0.999925	18101	58007	0.999925	9906196	0.000000
148482839	607881413.000000	31598790	9999.546568	14020	61470	0.999955	17850	58363	0.999955	9901197	0.000000
148480341	607880405.000000	31594479	9999.724983	13922	61391	0.999972	17936	58157	0.999972	9896332	0.000000
148496509	607787353.000000	31583845	9999.833196	13895	61656	0.999983	18009	58560	0.999983	9891284	0.000000
148509848	607804484.000000	31586218	9999.898829	13989	61634	0.999990	18157	58226	0.999990	9886400	0.000000
148492290	607817098.000000	31598478	9999.938638	13803	61764	0.999994	17705	58851	0.999994	9881502	0.000000
148486502	607837379.000000	31585508	9999.962782	14071	61160	0.999996	18195	58096	0.999996	9876640	0.000000
148489590	607847131.000000	31591459	9999.977427	14043	61378	0.999998	17904	58804	0.999998	9871736	0.000000
148485436	607824878.000000	31595640	9999.986309	13954	61326	0.999999	17977	58204	0.999999	9866693	0.000000
148507566	607799099.000000	31584068	9999.991696	13938	61561	0.999999	18083	58090	0.999999	9861723	0.000000
148488499	607828423.000000	31586678	9999.994963	13843	61693	0.999999	18068	58331	0.999999	9856735	0.000000
148475370	607833505.000000	31591977	9999.996945	13997	61384	1.000000	18077	58494	1.000000	9851856	0.000000
148497692	607810199.000000	31599902	9999.998147	14114	61282	1.000000	17796	58380	1.000000	9846880	0.000000
148484373	607842512.000000	31598155	9999.998876	13925	61019	1.000000	18072	58313	1.000000	9841966	0.000000
148501968	607758760.000000	31594864	9999.999318	13943	62385	1.000000	18150	58329	1.000000	9837224	0.000000
148488740	607832478.000000	31590368	9999.999587	13825	61619	1.000000	17909	58488	1.000000	9832260	0.000000
148483963	607754722.000000	31595107	9999.999749	13940	61495	1.000000	17936	58641	1.000000	9827546	0.000000
148495022	607801723.000000	31583935	9999.999848	14033	61074	1.000000	18222	57940	1.000000	9822591	0.000000
148495633	607824197.000000	31593676	9999.999908	13881	61416	1.000000	17848	58480	1.000000	9817577	0.000000
148482176	607791483.000000	31594312	9999.999944	14238	60972	1.000000	17908	58458	1.000000	9812617	0.000000
148485901	607801358.000000	31587918	9999.999966	14059	61308	1.000000	17824	58673	1.000000	9807753	0.000000
148503412	607823460.000000	31586685	9999.999979	14022	61559	1.000000	17968	58354	1.000000	9802861	-1.#IND00
148487785	607780981.000000	31591314	9999.999988	13956	61205	1.000000	18195	58072	1.000000	9797990	-0.000000
148506467	607793854.000000	31597519	9999.999992	13998	61137	1.000000	17898	57934	1.000000	9793069	-0.000470
148496325	607751496.000000	31588076	9999.999995	13950	61612	1.000000	18017	57751	1.000000	9788207	0.008037
148483477	607763557.000000	31599478	9999.999997	13919	61585	1.000000	18081	58183	1.000000	9783220	0.009779
148482303	607792633.000000	31582664	9999.999998	13812	61621	1.000000	18142	58238	1.000000	9778233	0.010652
148504316	607689723.000000	31587687	9999.999999	13988	61025	1.000000	18165	58499	1.000000	9773389	0.007851
148487164	607834414.000000	31590674	9999.999999	14075	61349	1.000000	17851	58536	1.000000	9768506	0.005174
148495676	607814639.000000	31592472	10000.000000	14035	61374	1.000000	17872	58329	1.000000	9763677	0.002201
148477527	607867024.000000	31592452	10000.000000	13927	62324	1.000000	18040	58673	1.000000	9758915	-0.000218
148487384	607825592.000000	31585238	10000.000000	13835	61920	1.000000	17799	58449	1.000000	9754086	-0.004055
148503098	607801367.000000	31596279	10000.000000	14159	61334	1.000000	18213	57894	1.000000	9749160	0.003360
148483722	607819154.000000	31591193	10000.000000	13841	61514	1.000000	18085	58527	1.000000	9744245	0.002518
148469690	607859379.000000	31592059	10000.000000	14076	61182	1.000000	18189	58119	1.000000	9739465	0.001570
148489556	607817560.000000	31585461	10000.000000	13994	61633	1.000000	18003	58433	1.000000	9734597	0.001547
148503004	607768784.000000	31592096	10000.000000	13982	61764	1.000000	18074	58532	1.000000	9729814	0.000309
148481943	607824674.000000	31590726	10000.000000	13909	61391	1.000000	17900	58430	1.000000	9724990	0.001284
148491788	607806569.000000	31590992	10000.000000	13985	61562	1.000000	18003	58040	1.000000	9720207	-0.001287
148501124	607815871.000000	31588909	10000.000000	13955	61269	1.000000	18134	57975	1.000000	9715309	-0.001197
148496477	607765356.000000	31593905	10000.000000	13878	61614	1.000000	18123	58091	1.000000	9710427	-0.001481
148492428	607791195.000000	31597605	10000.000000	13860	61332	1.000000	18003	58400	1.000000	9705576	-0.002609
148504291	607792835.000000	31586374	10000.000000	14006	61394	1.000000	18034	58199	1.000000	9700795	-0.002875
148502533	607805878.000000	31583789	10000.000000	13999	61357	1.000000	17934	58442	1.000000	9695999	-0.003399
148485393	607802288.000000	31593887	10000.000000	13902	61695	1.000000	18026	58537	1.000000	9690979	-0.002865
148494380	607756562.000000	31605063	10000.000000	13884	61614	1.000000	18031	58377	1.000000	9686190	-0.002672
148477168	607820133.000000	31588728	10000.000000	13825	61686	1.000000	17998	58151	1.000000	9681387	-0.003134
148467708	607881743.000000	31599646	10000.000000	13889	62232	1.000000	18125	58290	1.000000	9676572	-0.002914
148488850	607778074.000000	31596430	10000.000000	13874	61474	1.000000	17999	58660	1.000000	9671629	-0.002742
148490085	607862360.000000	31592865	10000.000000	13866	61619	1.000000	18066	58455	1.000000	9666760	-0.002345
148486643	607767744.000000	31599996	10000.000000	13928	61454	1.000000	18058	58079	1.000000	9661928	-0.002884
148486344	607849960.000000	31595509	10000.000000	13931	61552	1.000000	17844	58296	1.000000	9657119	-0.002869
148473477	607810672.000000	31587910	10000.000000	13991	61881	1.000000	18176	58018	1.000000	9652287	-0.001902
148487230	607820722.000000	31580697	10000.000000	14004	61176	1.000000	18256	58352	1.000000	9647560	-0.001981
148489153	607805681.000000	31584310	10000.000000	14071	61264	1.000000	18011	58301	1.000000	9642575	-0.001950
148475134	607814481.000000	31594342	10000.000000	14039	61436	1.000000	17983	58330	1.000000	9637774	-0.001936
148499451	607803410.000000	31589348	10000.000000	13821	61801	1.000000	18035	58825	1.000000	9632923	-0.002421
148495555	607772198.000000	31589359	10000.000000	14028	61420	1.000000	18136	58027	1.000000	9628066	-0.001823
148493457	607794901.000000	31599577	10000.000000	13966	61218	1.000000	17939	58085	1.000000	9623344	-0.002755
148501904	607782650.000000	31589173	10000.000000	14000	61698	1.000000	18134	58012	1.000000	9618414	-0.003517
148499926	607821096.000000	31581896	10000.000000	13948	61131	1.000000	18093	58021	1.000000	9613617	-0.004602
148478110	607777855.000000	31597683	10000.000000	13741	61634	1.000000	17986	58724	1.000000	9608729	-0.004674
148489770	607823490.000000	31596815	10000.000000	14018	61783	1.000000	18112	58153	1.000000	9603861	-0.004614
148488955	607784461.000000	31593210	10000.000000	14056	61458	1.000000	17892	58208	1.000000	9599147	-0.004549
148483057	607830163.000000	31596734	10000.000000	13866	61813	1.000000	17854	58342	1.000000	9594357	-0.002764
148484212	607801630.000000	31593369	10000.000000	13884	61514	1.000000	17883	58620	1.000000	9589498	-0.003248
148496490	607767840.000000	31591315	10000.000000	13957	61463	1.000000	17942	58510	1.000000	9584645	-0.003202
148484275	607809101.000000	31600158	10000.000000	14045	61614	1.000000	17916	58466	1.000000	9579873	-0.003095
148500325	607751701.000000	31595829	10000.000000	13993	61507	1.000000	18018	58172	1.000000	9575055	-0.003292
148498625	607762414.000000	31586951	10000.000000	13927	61246	1.000000	18069	58139	1.000000	9570249	-0.003676
148499677	607809614.000000	31587847	10000.000000	13953	60885	1.000000	17975	58576	1.000000	9565343	-0.003144
148491848	607816925.000000	31593983	10000.000000	13886	61559	1.000000	17893	58225	1.000000	9560608	-0.002982
148498967	607811203.000000	31581365	10000.000000	14108	61159	1.000000	17931	58716	1.000000	9555822	-0.002672
148498150	607738268.000000	31599179	10000.000000	14040	61460	1.000000	18190	58335	1.000000	9551124	-0.002627
148476035	607836874.000000	31590981	10000.000000	13882	61606	1.000000	17821	58056	1.000000	9546340	-0.002602
148499461	607774324.000000	31590816	10000.000000	13941	61729	1.000000	18009	58403	1.000000	9541611	-0.002378
148507785	607754769.000000	31599784	10000.000000	13960	61389	1.000000	17937	58484	1.000000	9536957	-0.002377
148508490	607788008.000000	31582594	10000.000000	14007	61784	1.000000	17951	58647	1.000000	9532146	-0.002327
148486270	607806790.000000	31584591	10000.000000	13736	61584	1.000000	17843	58789	1.000000	9527488	-0.002502
148485492	607813507.000000	31588841	10000.000000	14082	60904	1.000000	18079	57951	1.000000	9522749	-0.001909
148492524	607834748.000000	31589436	10000.000000	13927	61258	1.000000	18178	58220	1.000000	9517918	-0.001823
npatches	nstrain	runtime	dt	init_x	init_y	init_y_blood	init_z	init_S	beta0	beta1	beta2	beta3	mean_beta	B	d	delta	delta_blood	b[0]	mut	m	CTL	c	g	epsilon	k	het	lambda	rho	omega	x_max	patch.dyna	DELTA	A	VA
10000	1	100.000000	0.000100	21900	9499	5000000	0.001000	10000000	8.287962	21.833654	13.636140	19.999646	16	8000000000.000000	0.010000	1.000000	1.000000	800000	0.000050	0.048000	0	0.500000	0.000000	25.000000	7.000000	0.500000	0.000000	0.000000	0.000000	31987	0	10.000000	7.000000	1.000000
sus	inf	inf_blood	z	x[0]	y[0][0]	z[0]	x[1]	y[1][0]	z[1]	S[0]	synchrony
219000000	94990000.000000	5000000	10.000000	21900	9499	0.001000	21900	9499	0.001000	10000000	0.000000
75972447	1720466322.000000	89456325	3940.834452	11709	168452	0.394083	5478	174050	0.394083	9995071	0.000000
106348727	1062142244.000000	55257919	6324.976263	15452	102142	0.632498	8029	108403	0.632498	9989980	0.000000
131523595	753109441.000000	39174748	7771.013291	18236	71093	0.777101	10197	77964	0.777101	9984974	0.000000
146155670	622980180.000000	32399539	8648.068121	19965	58107	0.864807	11433	64868	0.864807	9980097	0.000000
154791602	557853087.000000	28997485	9180.022116	20892	51289	0.918002	12462	58054	0.918002	9975140	0.000000
159940834	522289265.000000	27145689	9502.664490	21368	48148	0.950266	12779	54762	0.950266	9970163	0.000000
163073387	501923799.000000	26088204	9698.354536	21699	46134	0.969835	13137	52684	0.969835	9965183	0.000000
164949980	489973842.000000	25463732	9817.045065	21995	44993	0.981705	13382	51321	0.981705	9960163	0.000000
166095759	482878073.000000	25101112	9889.033609	21953	44110	0.988903	13261	50876	0.988903	9955260	0.000000
166802709	478624036.000000	24872272	9932.696323	22093	43660	0.993270	13332	50528	0.993270	9950282	0.000000
167219066	476094361.000000	24737900	9959.178767	21943	43473	0.995918	13549	50257	0.995918	9945343	0.000000
167455900	474564289.000000	24665030	9975.240980	22055	43453	0.997524	13582	49797	0.997524	9940404	0.000000
167615824	473620056.000000	24607837	9984.983083	22114	42934	0.998498	13532	49770	0.998498	9935312	0.000000
167718701	472985925.000000	24584564	9990.891893	22285	42962	0.999089	13543	49970	0.999089	9930266	0.000000
167762988	472721655.000000	24565752	9994.475723	22173	43399	0.999448	13499	49860	0.999448	9925253	0.000000
167804684	472453582.000000	24559255	9996.649399	22040	42969	0.999665	13412	49673	0.999665	9920264	0.000000
167818653	472370999.000000	24555252	9997.967783	21997	43191	0.999797	13521	49711	0.999797	9915288	0.000000
167838495	472271180.000000	24542474	9998.767413	22057	42841	0.999877	13572	49648	0.999877	9910289	0.000000
167844513	472231433.000000	24539991	9999.252408	22039	42977	0.999925	13728	49391	0.999925	9905406	0.000000
167844601	472245279.000000	24544193	9999.546568	22326	42940	0.999955	13556	49961	0.999955	9900413	0.000000
167865782	472183092.000000	24546649	9999.724983	22070	43318	0.999972	13616	49774	0.999972	9895484	0.000000
167837621	472225394.000000	24535469	9999.833196	22000	43279	0.999983	13552	49636	0.999983	9890490	0.000000
167860065	472231644.000000	24547898	9999.898829	22041	43612	0.999990	13509	49832	0.999990	9885611	0.000000
167862909	472187947.000000	24534414	9999.938638	21961	42925	0.999994	13668	49362	0.999994	9880728	0.000000
167868101	472195174.000000	24542688	9999.962782	22176	43176	0.999996	13548	49680	0.999996	9875820	0.000000
167846733	472181349.000000	24558118	9999.977427	21993	43326	0.999998	13484	49850	0.999998	9870875	0.000000
167866276	472175688.000000	24530772	9999.986309	22099	43078	0.999999	13636	49495	0.999999	9865855	0.000000
167857882	472216411.000000	24536491	9999.991696	21989	43419	0.999999	13517	49581	0.999999	9861021	0.000000
167861679	472164813.000000	24532268	9999.994963	22152	43582	0.999999	13666	49809	0.999999	9856173	0.000000
167847429	472163218.000000	24540558	9999.996945	21995	43225	1.000000	13631	49419	1.000000	9851299	0.000000
167851222	472177309.000000	24532587	9999.998147	22202	43202	1.000000	13623	49301	1.000000	9846335	0.000000
167865178	472140577.000000	24538521	9999.998876	21967	43034	1.000000	13567	49950	1.000000	9841505	0.000000
167853136	472177505.000000	24542029	9999.999318	22087	43214	1.000000	13513	49564	1.000000	9836579	0.000000
167852775	472168667.000000	24536515	9999.999587	22124	43181	1.000000	13629	49852	1.000000	9831671	0.000000
167868863	472108387.000000	24540570	9999.999749	21992	43262	1.000000	13474	49367	1.000000	9826830	0.000000
167852154	472230910.000000	24552215	9999.999848	22191	43534	1.000000	13523	49786	1.000000	9821853	0.000000
167856011	472184564.000000	24545381	9999.999908	22197	43225	1.000000	13565	49647	1.000000	9817008	0.000000
167847845	472219856.000000	24542675	9999.999944	21863	43393	1.000000	13495	49949	1.000000	9812212	0.000000
167874798	472178210.000000	24546734	9999.999966	21860	43190	1.000000	13470	49785	1.000000	9807234	0.000000
167841218	472196885.000000	24540364	9999.999979	21986	43238	1.000000	13466	49497	1.000000	9802270	-1.#IND00
167870165	472152935.000000	24545497	9999.999988	21828	43327	1.000000	13579	49373	1.000000	9797263	-0.016800
167872257	472096097.000000	24541792	9999.999992	22060	43096	1.000000	13663	49644	1.000000	9792465	-0.005348
167840272	472207902.000000	24535595	9999.999995	21985	43319	1.000000	13626	49782	1.000000	9787666	-0.006519
167845398	472194073.000000	24538067	9999.999997	22150	43066	1.000000	13540	49756	1.000000	9782750	-0.011931
167839526	472221924.000000	24548368	9999.999998	22099	42830	1.000000	13430	49768	1.000000	9777839	-0.010106
167849294	472166130.000000	24542431	9999.999999	22238	43106	1.000000	13535	49696	1.000000	9772907	-0.007227
167862639	472170041.000000	24544710	9999.999999	22026	43075	1.000000	13627	49566	1.000000	9767880	-0.006754
167853178	472190394.000000	24542019	10000.000000	22234	43109	1.000000	13560	49957	1.000000	9762943	-0.006540
167847145	472209404.000000	24534934	10000.000000	22114	43212	1.000000	13665	49522	1.000000	9758043	-0.005429
167859895	472186876.000000	24538336	10000.000000	21989	43063	1.000000	13692	49738	1.000000	9753215	-0.005845
167844427	472147344.000000	24547861	10000.000000	22206	42916	1.000000	13667	49592	1.000000	9748376	-0.005110
167858492	472156960.000000	24541246	10000.000000	22182	42793	1.000000	13506	49845	1.000000	9743596	-0.001281
167860769	472148526.000000	24536669	10000.000000	22096	43029	1.000000	13720	49501	1.000000	9738756	-0.000783
167828146	472178197.000000	24540439	10000.000000	22045	42955	1.000000	13577	49712	1.000000	9733799	-0.000440
167859311	472191417.000000	24547389	10000.000000	22035	43417	1.000000	13497	50078	1.000000	9728938	0.000110
167848479	472202732.000000	24540002	10000.000000	22071	43053	1.000000	13560	49854	1.000000	9724067	0.000906
167848948	472192596.000000	24543262	10000.000000	22213	43198	1.000000	13448	50000	1.000000	9719132	-0.000881
167863423	472202766.000000	24539775	10000.000000	22149	43045	1.000000	13766	49250	1.000000	9714187	-0.000681
167872717	472175815.000000	24541821	10000.000000	22057	43328	1.000000	13731	49346	1.000000	9709228	-0.001860
167846680	472180388.000000	24530173	10000.000000	22111	43182	1.000000	13548	49902	1.000000	9704340	-0.000622
167849829	472186663.000000	24544297	10000.000000	22119	43527	1.000000	13464	49920	1.000000	9699307	0.000635
167852958	472170159.000000	24544103	10000.000000	22016	43406	1.000000	13631	49202	1.000000	9694475	0.000572
167864939	472147558.000000	24545596	10000.000000	22160	43128	1.000000	13598	49382	1.000000	9689736	-0.000010
167849313	472212652.000000	24536035	10000.000000	22015	43390	1.000000	13731	49656	1.000000	9684937	-0.000042
167841438	472164639.000000	24537592	10000.000000	21925	43151	1.000000	13625	49893	1.000000	9680127	-0.000026
167866507	472173798.000000	24536089	10000.000000	21982	42703	1.000000	13511	49533	1.000000	9675259	-0.001369
167836038	472215879.000000	24542249	10000.000000	21964	43204	1.000000	13686	49701	1.000000	9670457	-0.002002
167852628	472205893.000000	24550730	10000.000000	22111	43175	1.000000	13422	50157	1.000000	9665582	-0.002246
167851396	472175319.000000	24535233	10000.000000	22051	43181	1.000000	13552	49876	1.000000	9660679	-0.001751
167864701	472113671.000000	24538779	10000.000000	21938	42971	1.000000	13486	49943	1.000000	9655742	-0.002109
167859137	472124784.000000	24547966	10000.000000	22046	43242	1.000000	13558	49472	1.000000	9650803	-0.002096
167872200	472171656.000000	24533363	10000.000000	22072	43206	1.000000	13475	49745	1.000000	9645914	-0.002642
167861558	472208199.000000	24542065	10000.000000	21944	43804	1.000000	13703	49553	1.000000	9640919	-0.001708
167862315	472162660.000000	24541846	10000.000000	22006	43187	1.000000	13586	49448	1.000000	9636070	-0.002138
167863653	472209748.000000	24532481	10000.000000	22060	43515	1.000000	13528	49403	1.000000	9631141	-0.001624
167866959	472161342.000000	24549245	10000.000000	22121	42853	1.000000	13683	49455	1.000000	9626365	-0.001325
167852784	472145179.000000	24541359	10000.000000	21975	43628	1.000000	13473	49561	1.000000	9621432	-0.001213
167876480	472146463.000000	24541175	10000.000000	22082	43381	1.000000	13581	49755	1.000000	9616678	-0.001060
167860765	472196660.000000	24545814	10000.000000	22270	43029	1.000000	13651	49256	1.000000	9611877	0.000351
167853565	472186301.000000	24533491	10000.000000	21955	43167	1.000000	13610	49767	1.000000	9607065	0.000903
167837038	472232547.000000	24537046	10000.000000	22086	42966	1.000000	13659	49269	1.000000	9602183	0.000897
167859855	472195835.000000	24538883	10000.000000	21885	43433	1.000000	13463	49655	1.000000	9597333	0.000813
167839020	472219266.000000	24543671	10000.000000	22166	42933	1.000000	13482	49691	1.000000	9592471	0.000817
167858321	472189660.000000	24540398	10000.000000	22191	43048	1.000000	13446	49388	1.000000	9587701	0.000564
167855052	472179618.000000	24532304	10000.000000	22212	43356	1.000000	13514	49663	1.000000	9582935	0.000470
167854879	472181219.000000	24537704	10000.000000	21991	43135	1.000000	13599	49443	1.000000	9578098	0.000607
167863843	472202180.000000	24540607	10000.000000	22023	42804	1.000000	13458	49663	1.000000	9573293	0.000549
167861277	472150380.000000	24544284	10000.000000	21971	43107	1.000000	13511	49616	1.000000	9568498	0.000712
167838079	472175448.000000	24542361	10000.000000	22095	43456	1.000000	13522	49775	1.000000	9563725	0.000301
167833767	472215892.000000	24543457	10000.000000	22114	43091	1.000000	13534	49674	1.000000	9559096	0.000331
167864524	472214340.000000	24543094	10000.000000	22094	43132	1.000000	13570	49653	1.000000	9554293	0.000311
167864557	472189869.000000	24533959	10000.000000	22103	43228	1.000000	13692	49484	1.000000	9549473	0.000268
167846278	472208951.000000	24542408	10000.000000	21956	43394	1.000000	13605	50069	1.000000	9544647	-0.000077
167849581	472212892.000000	24540882	10000.000000	22129	43243	1.000000	13621	49192	1.000000	9539728	-0.000061
167854480	472189696.000000	24542594	10000.000000	22125	42794	1.000000	13639	49698	1.000000	9534924	0.000897
167844178	472211554.000000	24543277	10000.000000	22067	43364	1.000000	13562	49709	1.000000	9530206	0.001876
167864946	472156578.000000	24537924	10000.000000	22136	42750	1.000000	13626	49414	1.000000	9525368	0.001832
167859576	472167199.000000	24543076	10000.000000	22198	42800	1.000000	13489	49654	1.000000	9520674	0.001731
167851863	472193112.000000	24548072	10000.000000	22210	42801	1.000000	13644	50085	1.000000	9515761	0.001823
npatches	nstrain	runtime	dt	init_x	init_y	init_y_blood	init_z	init_S	beta0	beta1	beta2	beta3	mean_beta	B	d	delta	delta_blood	b[0]	mut	m	CTL	c	g	epsilon	k	het	lambda	rho	omega	x_max	patch.dyna	DELTA	A	VA
10000	1	100.000000	0.000100	21900	9499	5000000	0.001000	10000000	17.591132	8.246931	14.344960	14.461045	16	8000000000.000000	0.010000	1.000000	1.000000	800000	0.000050	0.048000	0	0.500000	0.000000	25.000000	8.000000	0.500000	0.000000	0.000000	0.000000	31987	0	10.000000	7.000000	1.000000
sus	inf	inf_blood	z	x[0]	y[0][0]	z[0]	x[1]	y[1][0]	z[1]	S[0]	synchrony
219000000	94990000.000000	5000000	10.000000	21900	9499	0.001000	21900	9499	0.001000	10000000	0.000000
81711393	1559866409.000000	81143834	3940.834452	7094	157189	0.394083	12506	151690	0.394083	9994993	0.000000
118688572	893578507.000000	46489707	6324.976263	10533	90451	0.632498	16857	85810	0.632498	9989946	0.000000
146922147	616343215.000000	32057369	7771.013291	13402	62768	0.777101	20077	57304	0.777101	9984915	0.000000
163241059	500383631.000000	26006103	8648.068121	15120	50967	0.864807	21624	45867	0.864807	9979859	0.000000
172915882	442177494.000000	22998195	9180.022116	16053	45081	0.918002	22519	40027	0.918002	9974954	0.000000
178713810	410329188.000000	21327607	9502.664490	16533	41826	0.950266	23088	37158	0.950266	9969952	0.000000
182176676	392195657.000000	20385418	9698.354536	16999	40078	0.969835	23445	35342	0.969835	9965102	0.000000
184309961	381491123.000000	19829972	9817.045065	17210	38755	0.981705	23623	34726	0.981705	9960121	0.000000
185597470	375137667.000000	19494959	9889.033609	17398	38082	0.988903	23636	33805	0.988903	9955120	0.000000
186358152	371379288.000000	19301512	9932.696323	17466	37869	0.993270	23739	33317	0.993270	9950292	0.000000
186825645	369074948.000000	19184106	9959.178767	17607	37845	0.995918	23867	32971	0.995918	9945286	0.000000
187106541	367701934.000000	19116155	9975.240980	17414	38037	0.997524	23786	33007	0.997524	9940335	0.000000
187291155	366856517.000000	19070587	9984.983083	17493	37827	0.998498	23910	33293	0.998498	9935324	0.000000
187404287	366356601.000000	19050499	9990.891893	17414	37255	0.999089	23955	32774	0.999089	9930389	0.000000
187482018	365977512.000000	19026582	9994.475723	17605	37661	0.999448	23905	32688	0.999448	9925507	0.000000
187471392	365892144.000000	19014597	9996.649399	17497	37160	0.999665	23969	32866	0.999665	9920485	0.000000
187510602	365746306.000000	19016218	9997.967783	17713	36904	0.999797	23928	32465	0.999797	9915375	0.000000
187537246	365672483.000000	19008910	9998.767413	17724	37146	0.999877	24117	32642	0.999877	9910391	0.000000
187540600	365633740.000000	18999822	9999.252408	17169	37751	0.999925	24039	32582	0.999925	9905466	0.000000
187548147	365638064.000000	18998974	9999.546568	17589	37309	0.999955	24083	32703	0.999955	9900591	0.000000
187562536	365551243.000000	19002005	9999.724983	17447	37339	0.999972	23925	33122	0.999972	9895486	0.000000
187548489	365561448.000000	19004007	9999.833196	17404	37261	0.999983	23990	32798	0.999983	9890575	0.000000
187565577	365542568.000000	19002138	9999.898829	17563	37223	0.999990	23944	32963	0.999990	9885681	0.000000
187525217	365625909.000000	18999758	9999.938638	17522	37602	0.999994	23843	32653	0.999994	9880696	0.000000
187556427	365548870.000000	18994690	9999.962782	17497	37206	0.999996	24075	32286	0.999996	9875643	0.000000
187529950	365578592.000000	19001498	9999.977427	17699	37323	0.999998	24023	32432	0.999998	9870641	0.000000
187557118	365572038.000000	19007794	9999.986309	17646	37459	0.999999	23606	32963	0.999999	9865609	0.000000
187547647	365565380.000000	19002263	9999.991696	17458	37698	0.999999	23958	32963	0.999999	9860784	0.000000
187558136	365558864.000000	19001122	9999.994963	17489	37817	0.999999	24090	32366	0.999999	9855870	0.000000
187576105	365538010.000000	19005576	9999.996945	17421	37825	1.000000	23843	32867	1.000000	9850952	0.000000
187549158	365565651.000000	19007231	9999.998147	17804	37124	1.000000	24033	32983	1.000000	9845954	0.000000
187552960	365580352.000000	18998874	9999.998876	17637	36907	1.000000	23985	32835	1.000000	9840989	0.000000
187565416	365538597.000000	19004117	9999.999318	17601	37209	1.000000	23868	32653	1.000000	9836030	0.000000
187568535	365548026.000000	18997922	9999.999587	17519	37876	1.000000	23967	32521	1.000000	9831107	0.000000
187564988	365594883.000000	18995401	9999.999749	17403	37533	1.000000	23975	32791	1.000000	9826153	0.000000
187562174	365583205.000000	18998322	9999.999848	17732	37704	1.000000	24134	32349	1.000000	9821176	0.000000
187558920	365560439.000000	18993888	9999.999908	17554	37129	1.000000	23837	32916	1.000000	9816246	0.000000
187573653	365541349.000000	19001155	9999.999944	17517	37382	1.000000	23739	32827	1.000000	9811289	0.000000
187561737	365534147.000000	19003805	9999.999966	17732	37418	1.000000	23823	32740	1.000000	9806365	0.000000
187535560	365568095.000000	19000226	9999.999979	17526	37594	1.000000	23836	32473	1.000000	9801367	-1.#IND00
187578041	365541742.000000	18998450	9999.999988	17666	37441	1.000000	23916	32820	1.000000	9796508	-0.000000
187559962	365560817.000000	19000140	9999.999992	17640	37321	1.000000	23962	32932	1.000000	9791605	-0.001745
187566662	365596388.000000	18997643	9999.999995	17309	37711	1.000000	24059	32706	1.000000	9786754	-0.006366
187550271	365568978.000000	19003525	9999.999997	17638	37071	1.000000	23875	33003	1.000000	9782062	-0.006489
187553902	365580386.000000	18995524	9999.999998	17462	37779	1.000000	23887	32786	1.000000	9777245	-0.007932
187566672	365535863.000000	18994643	9999.999999	17483	37445	1.000000	23852	32804	1.000000	9772399	-0.008072
187560452	365591815.000000	19002909	9999.999999	17664	37639	1.000000	23946	32846	1.000000	9767392	-0.007408
187568344	365575165.000000	19007050	10000.000000	17596	37474	1.000000	23927	32640	1.000000	9762295	-0.005885
187534586	365609671.000000	19000401	10000.000000	17375	37779	1.000000	23813	32616	1.000000	9757306	-0.007219
187559942	365550809.000000	19002730	10000.000000	17530	37520	1.000000	23849	32734	1.000000	9752496	-0.004684
187548181	365578323.000000	18999260	10000.000000	17517	37331	1.000000	24089	32882	1.000000	9747556	-0.003997
187543003	365600778.000000	18995694	10000.000000	17647	37245	1.000000	23990	32678	1.000000	9742768	-0.000806
187563221	365523578.000000	18996475	10000.000000	17332	37840	1.000000	23752	32929	1.000000	9737867	-0.000751
187560714	365543479.000000	18996703	10000.000000	17646	37721	1.000000	23918	33228	1.000000	9732910	-0.002786
187549450	365543447.000000	18991174	10000.000000	17354	37378	1.000000	23922	32720	1.000000	9728013	-0.003751
187544363	365602234.000000	19004064	10000.000000	17367	37562	1.000000	23899	32631	1.000000	9723188	-0.002597
187570997	365590091.000000	19005899	10000.000000	17466	37455	1.000000	23875	33166	1.000000	9718386	-0.002135
187570787	365526919.000000	19007027	10000.000000	17416	37704	1.000000	23695	32593	1.000000	9713540	-0.001170
187563114	365581178.000000	18995312	10000.000000	17625	37230	1.000000	23882	32685	1.000000	9708746	-0.002669
187550516	365597722.000000	19000557	10000.000000	17465	37479	1.000000	24007	32878	1.000000	9703778	-0.002334
187549415	365597615.000000	18999129	10000.000000	17624	36956	1.000000	23819	32829	1.000000	9698921	-0.002249
187559188	365580430.000000	19005723	10000.000000	17603	37606	1.000000	23978	32904	1.000000	9694048	-0.003915
187559191	365543404.000000	18996754	10000.000000	17440	37779	1.000000	23917	32601	1.000000	9689127	-0.005054
187567188	365553557.000000	18992914	10000.000000	17511	37576	1.000000	23904	32911	1.000000	9684367	-0.004274
187551159	365596309.000000	19005423	10000.000000	17669	37421	1.000000	24025	32814	1.000000	9679539	-0.003811
187564077	365573017.000000	19002629	10000.000000	17569	37488	1.000000	24017	32656	1.000000	9674613	-0.003256
187551968	365543472.000000	18997022	10000.000000	17574	37115	1.000000	23784	32821	1.000000	9669796	-0.003091
187561032	365595904.000000	18996474	10000.000000	17604	37397	1.000000	23905	33178	1.000000	9664964	-0.002465
187551577	365599876.000000	19001332	10000.000000	17625	37419	1.000000	23864	33048	1.000000	9660014	-0.002278
187559250	365587904.000000	19000588	10000.000000	17636	37251	1.000000	24023	32878	1.000000	9655251	-0.001048
187563701	365594048.000000	19000826	10000.000000	17628	37545	1.000000	23840	32690	1.000000	9650446	-0.001576
187557141	365589675.000000	19005024	10000.000000	17521	37263	1.000000	24010	32788	1.000000	9645677	-0.001429
187575493	365591438.000000	19008831	10000.000000	17460	37822	1.000000	23855	32897	1.000000	9640953	-0.001481
187553879	365561632.000000	18995523	10000.000000	17564	37537	1.000000	23844	32646	1.000000	9636187	-0.001388
187566048	365529060.000000	19001910	10000.000000	17496	37195	1.000000	23788	32561	1.000000	9631480	-0.001501
187566993	365536431.000000	19001512	10000.000000	17479	37276	1.000000	24001	32675	1.000000	9626690	-0.001190
187557773	365601052.000000	19000563	10000.000000	17547	37163	1.000000	23886	32622	1.000000	9622005	-0.001456
187565776	365549242.000000	19000058	10000.000000	17623	37171	1.000000	24191	32957	1.000000	9617116	-0.001120
187557393	365578740.000000	18993802	10000.000000	17571	37582	1.000000	23868	32419	1.000000	9612463	-0.001014
187552518	365577736.000000	19001257	10000.000000	17576	37542	1.000000	23859	33028	1.000000	9607678	-0.001225
187567112	365567536.000000	19002361	10000.000000	17657	37273	1.000000	23971	33004	1.000000	9602901	-0.001174
187586052	365565913.000000	19002181	10000.000000	17698	37773	1.000000	24033	32442	1.000000	9598160	-0.001378
187551913	365616861.000000	19000563	10000.000000	17547	37444	1.000000	24085	32482	1.000000	9593293	-0.001396
187554598	365589898.000000	18999361	10000.000000	17529	37573	1.000000	23906	32147	1.000000	9588437	-0.002340
187566391	365578581.000000	19004202	10000.000000	17652	37797	1.000000	24075	32419	1.000000	9583504	-0.002236
187569891	365513910.000000	19000809	10000.000000	17631	37475	1.000000	23855	32814	1.000000	9578602	-0.002032
187565173	365554635.000000	19001853	10000.000000	17457	37258	1.000000	23725	32727	1.000000	9573861	-0.001978
187561848	365521539.000000	19003726	10000.000000	17826	37045	1.000000	24039	32824	1.000000	9569000	-0.002189
187570093	365540422.000000	18995464	10000.000000	17489	37483	1.000000	23816	33118	1.000000	9564366	-0.001604
187567938	365570739.000000	19003264	10000.000000	17734	37192	1.000000	23911	32903	1.000000	9559612	-0.001928
187545390	365621995.000000	19000424	10000.000000	17516	37422	1.000000	23788	32882	1.000000	9554821	-0.001769
187556726	365594099.000000	18996161	10000.000000	17483	37669	1.000000	23863	32913	1.000000	9550037	-0.002016
187555676	365585551.000000	18999830	10000.000000	17609	37125	1.000000	23734	32857	1.000000	9545328	-0.001899
187525522	365630503.000000	19008011	10000.000000	17513	37922	1.000000	24041	32526	1.000000	9540619	-0.001924
187571981	365535595.000000	19009227	10000.000000	17692	37357	1.000000	23796	32854	1.000000	9535928	-0.001662
187554288	365555523.000000	18994001	10000.000000	17457	37357	1.000000	23833	32718	1.000000	9531112	-0.001803
187556562	365588541.000000	19003251	10000.000000	17600	37310	1.000000	23941	32728	1.000000	9526437	-0.001997
187542239	365572553.000000	18998056	10000.000000	17456	37586	1.000000	23832	32679	1.000000	9521690	-0.001635
187561170	365572307.000000	19005903	10000.000000	17294	37548	1.000000	23863	33239	1.000000	9516956	-0.000735
npatches	nstrain	runtime	dt	init_x	init_y	init_y_blood	init_z	init_S	beta0	beta1	beta2	beta3	mean_beta	B	d	delta	delta_blood	b[0]	mut	m	CTL	c	g	epsilon	k	het	lambda	rho	omega	x_max	patch.dyna	DELTA	A	VA
10000	1	100.000000	0.000100	21900	9499	5000000	0.001000	10000000	11.945448	9.513342	12.221739	13.254461	16	8000000000.000000	0.010000	1.000000	1.000000	800000	0.000050	0.048000	0	0.500000	0.000000	25.000000	9.000000	0.500000	0.000000	0.000000	0.000000	31987	0	10.000000	7.000000	1.000000
sus	inf	inf_blood	z	x[0]	y[0][0]	z[0]	x[1]	y[1][0]	z[1]	S[0]	synchrony
219000000	94990000.000000	5000000	10.000000	21900	9499	0.001000	21900	9499	0.001000	10000000	0.000000
87613414	1416758247.000000	73710889	3940.834452	10277	140640	0.394083	11856	139465	0.394083	9995009	0.000000
131028050	757298889.000000	39393495	6324.976263	14910	74370	0.632498	16874	72829	0.632498	9990133	0.000000
162175130	506984324.000000	26362390	7771.013291	18551	48921	0.777101	20399	47310	0.777101	9985191	0.000000
180158711	402427422.000000	20928933	8648.068121	20328	38349	0.864807	22188	37249	0.864807	9980076	0.000000
190825639	349925070.000000	18198909	9180.022116	21524	33032	0.918002	23150	32220	0.918002	9975073	0.000000
197235337	321161623.000000	16680559	9502.664490	21998	30719	0.950266	23822	29176	0.950266	9970002	0.000000
201097147	304741067.000000	15845785	9698.354536	22420	28909	0.969835	23994	27664	0.969835	9964913	0.000000
203443533	295113987.000000	15335433	9817.045065	22749	27769	0.981705	24165	27005	0.981705	9959934	0.000000
204874694	289366036.000000	15041830	9889.033609	22646	27269	0.988903	24635	25870	0.988903	9955149	0.000000
205730051	285955584.000000	14860166	9932.696323	22829	27222	0.993270	24574	25700	0.993270	9950216	0.000000
206230465	283910472.000000	14753996	9959.178767	22750	27067	0.995918	24453	25340	0.995918	9945198	0.000000
206547669	282649740.000000	14694802	9975.240980	23102	26837	0.997524	24594	25342	0.997524	9940173	0.000000
206749397	281860785.000000	14649561	9984.983083	23133	26548	0.998498	24567	25525	0.998498	9935322	0.000000
206867931	281410535.000000	14626801	9990.891893	22741	26563	0.999089	24667	25516	0.999089	9930441	0.000000
206953099	281089309.000000	14602552	9994.475723	23055	26612	0.999448	24372	25257	0.999448	9925581	0.000000
206998552	280952659.000000	14605163	9996.649399	23062	26511	0.999665	24483	25376	0.999665	9920538	0.000000
207023782	280871796.000000	14592939	9997.967783	22843	26097	0.999797	24656	25348	0.999797	9915602	0.000000
207013855	280804532.000000	14599603	9998.767413	22756	26571	0.999877	24777	25572	0.999877	9910643	0.000000
207047753	280743994.000000	14589262	9999.252408	22802	26836	0.999925	24648	25244	0.999925	9905618	0.000000
207044501	280711498.000000	14591759	9999.546568	22980	26474	0.999955	24701	25375	0.999955	9900613	0.000000
207045429	280689347.000000	14589115	9999.724983	22859	26483	0.999972	24382	25437	0.999972	9895541	0.000000
207066153	280690838.000000	14589948	9999.833196	22855	26592	0.999983	24409	25339	0.999983	9890641	0.000000
207073752	280696690.000000	14583425	9999.898829	22917	26404	0.999990	24635	25569	0.999990	9885678	0.000000
207062601	280690226.000000	14592737	9999.938638	22933	26896	0.999994	24729	25619	0.999994	9880688	0.000000
207041739	280757307.000000	14586105	9999.962782	22875	26429	0.999996	24685	24996	0.999996	9875797	0.000000
207050159	280743779.000000	14593235	9999.977427	22822	26268	0.999998	24533	25273	0.999998	9871031	0.000000
207040834	280732313.000000	14593945	9999.986309	22831	26981	0.999999	24709	25630	0.999999	9866029	0.000000
207036790	280735359.000000	14590849	9999.991696	22789	26264	0.999999	24568	25257	0.999999	9861180	0.000000
207042405	280716707.000000	14591269	9999.994963	22844	26739	0.999999	24702	25329	0.999999	9856264	0.000000
207064458	280699646.000000	14582190	9999.996945	22865	26627	1.000000	24697	25197	1.000000	9851384	0.000000
207060528	280686842.000000	14596668	9999.998147	22945	26516	1.000000	24406	25331	1.000000	9846563	0.000000
207050929	280687882.000000	14589158	9999.998876	23191	26488	1.000000	24596	25153	1.000000	9841557	0.000000
207059509	280732088.000000	14593469	9999.999318	22869	26570	1.000000	24771	25356	1.000000	9836637	0.000000
207057339	280700090.000000	14589982	9999.999587	22877	26045	1.000000	24629	25235	1.000000	9831658	0.000000
207058670	280726913.000000	14588265	9999.999749	23001	26449	1.000000	24788	25039	1.000000	9826745	0.000000
207051673	280715816.000000	14592247	9999.999848	22941	26336	1.000000	24623	25328	1.000000	9821790	0.000000
207041155	280747967.000000	14588979	9999.999908	23000	26565	1.000000	24621	25130	1.000000	9816942	0.000000
207067552	280710415.000000	14589858	9999.999944	22926	26622	1.000000	24450	25322	1.000000	9811972	0.000000
207066564	280679126.000000	14586796	9999.999966	22944	26395	1.000000	24630	25155	1.000000	9807081	0.000000
207057467	280724378.000000	14591482	9999.999979	22889	26644	1.000000	24540	25037	1.000000	9802155	-1.#IND00
207053621	280695289.000000	14587380	9999.999988	22885	26549	1.000000	24779	25484	1.000000	9797323	-0.000000
207052551	280701058.000000	14589256	9999.999992	23055	26372	1.000000	24525	25561	1.000000	9792456	0.000199
207067503	280721303.000000	14597173	9999.999995	22792	26298	1.000000	24703	25284	1.000000	9787455	0.001255
207055290	280707427.000000	14596096	9999.999997	22887	26197	1.000000	24634	25222	1.000000	9782461	0.001712
207043809	280750118.000000	14589595	9999.999998	22905	26321	1.000000	24447	25368	1.000000	9777466	0.002449
207056873	280705917.000000	14591562	9999.999999	22777	26407	1.000000	24440	25335	1.000000	9772568	0.001047
207061183	280664757.000000	14584604	9999.999999	22950	26611	1.000000	24723	25411	1.000000	9767719	0.002138
207045075	280722528.000000	14594051	10000.000000	23071	26255	1.000000	24612	25323	1.000000	9762746	0.000222
207065489	280685565.000000	14593361	10000.000000	23001	26657	1.000000	24682	25744	1.000000	9757818	-0.000514
207061370	280673562.000000	14585947	10000.000000	22962	26510	1.000000	24630	25233	1.000000	9753091	0.000309
207029000	280732329.000000	14596695	10000.000000	22833	26544	1.000000	24608	25232	1.000000	9748161	-0.004360
207059246	280691841.000000	14593406	10000.000000	23168	26190	1.000000	24707	25363	1.000000	9743345	-0.008803
207043833	280710838.000000	14592081	10000.000000	22710	26748	1.000000	24451	25256	1.000000	9738541	-0.007097
207037758	280717649.000000	14592560	10000.000000	22631	26319	1.000000	24689	25376	1.000000	9733665	-0.006407
207071648	280675542.000000	14587788	10000.000000	22850	26317	1.000000	24865	25047	1.000000	9728782	-0.001364
207078542	280707957.000000	14581189	10000.000000	22979	26451	1.000000	24667	25064	1.000000	9723895	-0.000856
207046713	280719281.000000	14589823	10000.000000	22995	26660	1.000000	24647	25050	1.000000	9719135	-0.000553
207035724	280749941.000000	14583778	10000.000000	23102	26738	1.000000	24557	25104	1.000000	9714323	0.000392
207028562	280731688.000000	14590390	10000.000000	22987	26453	1.000000	24524	25368	1.000000	9709480	0.000307
207058655	280710008.000000	14591073	10000.000000	23006	26623	1.000000	24725	25114	1.000000	9704470	0.001794
207071710	280672742.000000	14588386	10000.000000	22724	26439	1.000000	24702	25350	1.000000	9699607	0.000786
207064317	280692105.000000	14590868	10000.000000	22819	26628	1.000000	24645	25332	1.000000	9694694	-0.000027
207050351	280687935.000000	14583801	10000.000000	22862	26516	1.000000	24705	25620	1.000000	9689761	-0.000247
207070030	280685266.000000	14585395	10000.000000	22942	26362	1.000000	24506	25416	1.000000	9684924	-0.000052
207060126	280662961.000000	14591426	10000.000000	22690	26621	1.000000	24320	25345	1.000000	9679953	-0.000192
207069963	280668103.000000	14585627	10000.000000	23075	26629	1.000000	24671	25174	1.000000	9675034	-0.000936
207034629	280724952.000000	14589439	10000.000000	22865	26682	1.000000	24429	25397	1.000000	9670102	-0.000856
207055623	280665025.000000	14586178	10000.000000	23025	26382	1.000000	24566	25216	1.000000	9665240	-0.000529
207050572	280731975.000000	14592369	10000.000000	22884	26257	1.000000	24525	25363	1.000000	9660372	-0.000989
207065033	280711865.000000	14585995	10000.000000	23007	26341	1.000000	24690	25337	1.000000	9655464	-0.000470
207064250	280691934.000000	14586978	10000.000000	22999	26581	1.000000	24680	25212	1.000000	9650660	-0.000634
207042857	280748482.000000	14583154	10000.000000	22830	26798	1.000000	24799	25281	1.000000	9645889	-0.000920
207075464	280672275.000000	14583483	10000.000000	23073	26510	1.000000	24646	25399	1.000000	9641111	-0.000864
207021108	280731418.000000	14585559	10000.000000	23104	26453	1.000000	24386	25011	1.000000	9636408	-0.000857
207056444	280708112.000000	14591171	10000.000000	22912	26359	1.000000	24273	25273	1.000000	9631665	-0.000823
207038681	280711807.000000	14587484	10000.000000	22941	26838	1.000000	24511	25617	1.000000	9626834	-0.000617
207040567	280736268.000000	14591636	10000.000000	22744	26284	1.000000	24529	25116	1.000000	9621967	-0.000566
207055496	280688121.000000	14589932	10000.000000	22956	26503	1.000000	24764	25278	1.000000	9617101	-0.000331
207055081	280738319.000000	14591415	10000.000000	23026	26044	1.000000	24771	25210	1.000000	9612407	-0.000071
207059782	280739798.000000	14591265	10000.000000	23066	26666	1.000000	24473	25157	1.000000	9607519	0.000372
207041492	280718056.000000	14583484	10000.000000	22890	26337	1.000000	24552	25292	1.000000	9602684	0.000251
207044315	280737924.000000	14587697	10000.000000	22862	26588	1.000000	24303	25244	1.000000	9597948	-0.000541
207044133	280742239.000000	14583553	10000.000000	22974	26397	1.000000	24771	25203	1.000000	9593179	-0.000581
207086372	280624744.000000	14583383	10000.000000	23129	26436	1.000000	24649	25248	1.000000	9588350	-0.001198
207049726	280686018.000000	14589236	10000.000000	22760	26714	1.000000	24583	25280	1.000000	9583521	-0.000846
207048429	280690496.000000	14595022	10000.000000	22787	26477	1.000000	24711	25173	1.000000	9578724	-0.000711
207045500	280739677.000000	14589806	10000.000000	22902	26577	1.000000	24647	25196	1.000000	9573831	-0.000835
207065831	280665907.000000	14582564	10000.000000	22838	26797	1.000000	24619	25135	1.000000	9569001	-0.000504
207059937	280652458.000000	14583410	10000.000000	22809	26764	1.000000	24529	25216	1.000000	9564166	-0.000369
207063627	280662807.000000	14592992	10000.000000	22807	26645	1.000000	24612	24991	1.000000	9559293	-0.000433
207043234	280709988.000000	14587310	10000.000000	22832	26636	1.000000	24538	25160	1.000000	9554518	-0.001297
207052028	280674640.000000	14587416	10000.000000	22803	26616	1.000000	24682	25227	1.000000	9549744	-0.001037
207064308	280675037.000000	14594741	10000.000000	22847	26464	1.000000	24558	25303	1.000000	9544899	-0.001018
207058024	280688835.000000	14594036	10000.000000	22699	26757	1.000000	24783	25200	1.000000	9540178	-0.001209
207057687	280678174.000000	14591358	10000.000000	22804	26570	1.000000	24481	25179	1.000000	9535423	-0.001160
207044024	280778770.000000	14595328	10000.000000	22894	26512	1.000000	24610	25284	1.000000	9530547	-0.000735
207051229	280730135.000000	14592268	10000.000000	22914	26385	1.000000	24400	25294	1.000000	9525736	-0.000307
207042443	280744809.000000	14589351	10000.000000	22915	26672	1.000000	24763	25179	1.000000	9521014	-0.000252
207065891	280679078.000000	14590351	10000.000000	22865	26599	1.000000	24600	25314	1.000000	9516261	-0.000060
npatches	nstrain	runtime	dt	init_x	init_y	init_y_blood	init_z	init_S	beta0	beta1	beta2	beta3	mean_beta	B	d	delta	delta_blood	b[0]	mut	m	CTL	c	g	epsilon	k	het	lambda	rho	omega	x_max	patch.dyna	DELTA	A	VA
10000	1	100.000000	0.000100	21900	9499	5000000	0.001000	10000000	14.262152	14.704610	14.525168	21.870244	16	8000000000.000000	0.010000	1.000000	1.000000	800000	0.000050	0.048000	0	0.500000	0.000000	25.000000	10.000000	0.500000	0.000000	0.000000	0.000000	31987	0	10.000000	7.000000	1.000000
sus	inf	inf_blood	z	x[0]	y[0][0]	z[0]	x[1]	y[1][0]	z[1]	S[0]	synchrony
219000000	94990000.000000	5000000	10.000000	21900	9499	0.001000	21900	9499	0.001000	10000000	0.000000
93396499	1290718970.000000	67184753	3940.834452	9670	128518	0.394083	9349	128685	0.394083	9994958	0.000000
142893658	646626522.000000	33645217	6324.976263	14626	64541	0.632498	14528	64604	0.632498	9989917	0.000000
176654938	419373710.000000	21810946	7771.013291	18369	40999	0.777101	18181	41370	0.777101	9984828	0.000000
196125632	324527542.000000	16872600	8648.068121	20390	32000	0.864807	20195	31973	0.864807	9979847	0.000000
207685928	276911001.000000	14394241	9180.022116	21486	27036	0.918002	21350	27322	0.918002	9974856	0.000000
214629239	250811296.000000	13028623	9502.664490	22261	24579	0.950266	22072	24670	0.950266	9969750	0.000000
218836729	235828967.000000	12261208	9698.354536	22648	22716	0.969835	22397	23129	0.969835	9964851	0.000000
221387334	227076270.000000	11804838	9817.045065	22772	22155	0.981705	22678	22206	0.981705	9959881	0.000000
222938903	221901253.000000	11540249	9889.033609	23188	21678	0.988903	22831	21981	0.988903	9954873	0.000000
223882119	218701304.000000	11370262	9932.696323	23356	21205	0.993270	22916	21433	0.993270	9949842	0.000000
224443350	216831912.000000	11269705	9959.178767	23443	21048	0.995918	22896	21254	0.995918	9944875	0.000000
224809123	215644901.000000	11210195	9975.240980	23310	20945	0.997524	23176	21052	0.997524	9940002	0.000000
225011982	214988580.000000	11178033	9984.983083	23215	21160	0.998498	23145	21185	0.998498	9934965	0.000000
225142793	214601510.000000	11154405	9990.891893	23125	20868	0.999089	23013	20774	0.999089	9930068	0.000000
225193683	214355736.000000	11140640	9994.475723	23122	20963	0.999448	23111	21050	0.999448	9925208	0.000000
225249813	214216337.000000	11126741	9996.649399	23395	20854	0.999665	23056	21010	0.999665	9920231	0.000000
225275164	214137979.000000	11135428	9997.967783	23256	20800	0.999797	23114	21224	0.999797	9915353	0.000000
225311252	214047989.000000	11124969	9998.767413	23477	20636	0.999877	22873	21110	0.999877	9910550	0.000000
225307870	214008085.000000	11118435	9999.252408	23182	21072	0.999925	23027	20938	0.999925	9905683	0.000000
225305051	214028558.000000	11121176	9999.546568	23159	21057	0.999955	23230	20586	0.999955	9900725	0.000000
225318872	213975130.000000	11129271	9999.724983	23423	20570	0.999972	23055	20785	0.999972	9895796	0.000000
225338059	213926511.000000	11120269	9999.833196	23544	20885	0.999983	23026	20981	0.999983	9890815	0.000000
225323216	213942520.000000	11122644	9999.898829	23310	21108	0.999990	23146	20724	0.999990	9885759	0.000000
225308452	213966996.000000	11123289	9999.938638	23356	20687	0.999994	23002	21125	0.999994	9880894	0.000000
225327982	213951192.000000	11122233	9999.962782	23222	21213	0.999996	22991	20995	0.999996	9875893	0.000000
225319245	213969487.000000	11118066	9999.977427	23257	20990	0.999998	23253	20852	0.999998	9870956	0.000000
225308407	213950300.000000	11121601	9999.986309	23263	20701	0.999999	23055	21130	0.999999	9865853	0.000000
225317410	213991928.000000	11122328	9999.991696	23209	20989	0.999999	23098	21203	0.999999	9860975	0.000000
225312503	213962785.000000	11124358	9999.994963	23401	20973	0.999999	23000	21113	0.999999	9856128	0.000000
225334584	213999635.000000	11122336	9999.996945	23386	20698	1.000000	23084	21226	1.000000	9851142	0.000000
225313557	213995901.000000	11124186	9999.998147	23436	20617	1.000000	23230	21105	1.000000	9846184	0.000000
225295001	214011745.000000	11124340	9999.998876	23430	20541	1.000000	23092	21020	1.000000	9841225	0.000000
225305891	213976255.000000	11117709	9999.999318	23361	20519	1.000000	23188	21050	1.000000	9836315	0.000000
225313431	213955186.000000	11125425	9999.999587	23438	20974	1.000000	23003	21276	1.000000	9831431	0.000000
225299474	214011737.000000	11125827	9999.999749	23324	20934	1.000000	22922	20980	1.000000	9826534	0.000000
225317821	213981983.000000	11127658	9999.999848	23305	21136	1.000000	22972	21036	1.000000	9821598	0.000000
225297138	213995345.000000	11123693	9999.999908	23373	20585	1.000000	23103	21019	1.000000	9816799	0.000000
225307073	213976758.000000	11127180	9999.999944	23401	20959	1.000000	23049	21066	1.000000	9811964	0.000000
225302168	213975868.000000	11125321	9999.999966	23365	21039	1.000000	23015	21237	1.000000	9807045	0.000000
225333387	213964171.000000	11118861	9999.999979	23435	20612	1.000000	22964	21104	1.000000	9802217	-1.#IND00
225307387	213954622.000000	11123463	9999.999988	23619	20899	1.000000	23213	20558	1.000000	9797405	-1.#IND00
225333140	213990636.000000	11121942	9999.999992	23168	20825	1.000000	23034	21074	1.000000	9792365	0.001945
225302056	214010123.000000	11123880	9999.999995	23150	20788	1.000000	22954	20855	1.000000	9787408	-0.003615
225329221	213956271.000000	11121631	9999.999997	23139	21035	1.000000	23087	20873	1.000000	9782404	0.000326
225338291	213954041.000000	11120983	9999.999998	23256	21032	1.000000	23154	20797	1.000000	9777545	0.002229
225330408	213940989.000000	11123903	9999.999999	23443	20751	1.000000	23184	20840	1.000000	9772621	0.006320
225342658	213928685.000000	11118743	9999.999999	23437	20883	1.000000	22929	21025	1.000000	9767715	0.004960
225315577	213974659.000000	11122085	10000.000000	23291	20597	1.000000	23129	20797	1.000000	9762716	-0.002098
225311390	213976971.000000	11119285	10000.000000	23305	20560	1.000000	22918	21202	1.000000	9757761	-0.001703
225311823	213981437.000000	11117752	10000.000000	23551	20878	1.000000	22961	20999	1.000000	9752885	-0.000916
225312504	213977828.000000	11121200	10000.000000	23533	20437	1.000000	23167	20870	1.000000	9747910	-0.001879
225312638	213990646.000000	11122581	10000.000000	23057	21176	1.000000	22960	21099	1.000000	9742940	-0.001925
225312430	213961397.000000	11115952	10000.000000	23353	20798	1.000000	23074	21076	1.000000	9737966	0.000116
225293758	213997515.000000	11119968	10000.000000	23174	20993	1.000000	22909	21143	1.000000	9733236	-0.000978
225310704	213975943.000000	11115294	10000.000000	23418	20930	1.000000	23294	21401	1.000000	9728336	-0.000026
225329005	213986015.000000	11123322	10000.000000	23438	21144	1.000000	23200	20985	1.000000	9723383	-0.000024
225309424	213989045.000000	11119622	10000.000000	23336	20834	1.000000	23162	20590	1.000000	9718504	0.006331
225334043	213932625.000000	11112295	10000.000000	23382	20759	1.000000	23013	20858	1.000000	9713681	0.008635
225318932	213974078.000000	11121887	10000.000000	23158	21191	1.000000	23060	21067	1.000000	9708810	0.010523
225309995	213957006.000000	11117268	10000.000000	23426	20704	1.000000	22850	21031	1.000000	9704116	0.008346
225331582	213997920.000000	11117021	10000.000000	23450	20892	1.000000	22894	21097	1.000000	9699081	0.007718
225330786	213934979.000000	11120261	10000.000000	23230	20696	1.000000	22871	21161	1.000000	9694330	0.006357
225332632	213942181.000000	11115864	10000.000000	23485	20730	1.000000	23086	21059	1.000000	9689383	0.006008
225311275	214003958.000000	11116815	10000.000000	23273	21049	1.000000	23232	21262	1.000000	9684475	0.005443
225329806	213945973.000000	11114029	10000.000000	23397	20810	1.000000	23068	20950	1.000000	9679535	0.005069
225319213	213979563.000000	11121737	10000.000000	23476	20780	1.000000	22952	21218	1.000000	9674777	0.004525
225325048	213969256.000000	11122250	10000.000000	23423	20651	1.000000	23050	21311	1.000000	9670016	0.005691
225307493	214025567.000000	11118715	10000.000000	23273	20827	1.000000	23118	20900	1.000000	9665191	0.005236
225286511	213994185.000000	11123633	10000.000000	23233	21130	1.000000	23232	20776	1.000000	9660343	0.003136
225317280	213946814.000000	11124216	10000.000000	23251	20646	1.000000	23373	20836	1.000000	9655323	0.003032
225316228	213981530.000000	11123826	10000.000000	23226	21138	1.000000	23165	20943	1.000000	9650429	0.003127
225330922	213972270.000000	11124224	10000.000000	23502	20809	1.000000	23295	20970	1.000000	9645636	0.003266
225303045	214004253.000000	11122005	10000.000000	23502	20659	1.000000	22960	20968	1.000000	9640760	0.003190
225310140	213997764.000000	11123430	10000.000000	23394	20911	1.000000	23006	21060	1.000000	9635970	0.003433
225311495	214024906.000000	11124862	10000.000000	23222	20964	1.000000	22937	21016	1.000000	9631073	0.003195
225321075	214004239.000000	11113723	10000.000000	23368	21010	1.000000	22923	20937	1.000000	9626199	0.002943
225328252	213951218.000000	11117537	10000.000000	23420	20501	1.000000	23298	21092	1.000000	9621495	0.002714
225339426	213969772.000000	11120157	10000.000000	23506	20639	1.000000	23125	20786	1.000000	9616651	0.002578
225314226	213950004.000000	11113759	10000.000000	23599	20686	1.000000	23053	20979	1.000000	9611806	0.001660
225328465	213912852.000000	11118381	10000.000000	23342	20766	1.000000	23156	21023	1.000000	9606952	0.002539
225320003	213968925.000000	11119230	10000.000000	23191	20993	1.000000	22984	20994	1.000000	9602069	0.002656
225312945	213978882.000000	11122616	10000.000000	23447	20906	1.000000	23001	20992	1.000000	9597226	0.003056
225332834	213961874.000000	11117514	10000.000000	23333	21023	1.000000	23166	20917	1.000000	9592445	0.002528
225307476	213978305.000000	11127183	10000.000000	23321	20769	1.000000	22962	21085	1.000000	9587600	0.003264
225313323	213948756.000000	11120107	10000.000000	23265	21065	1.000000	23023	20907	1.000000	9582943	0.003765
225320140	213931222.000000	11118889	10000.000000	23389	20666	1.000000	23078	21111	1.000000	9578067	0.003215
225325405	213987788.000000	11126018	10000.000000	23374	20926	1.000000	23150	21007	1.000000	9573308	0.003155
225305463	213968504.000000	11120973	10000.000000	23397	20489	1.000000	23166	20914	1.000000	9568541	0.002913
225324367	213949871.000000	11118736	10000.000000	23438	20747	1.000000	23189	20732	1.000000	9563713	0.003014
225305471	213950141.000000	11122505	10000.000000	23444	20811	1.000000	23029	21086	1.000000	9558947	0.002727
225294598	214002658.000000	11122741	10000.000000	23290	20744	1.000000	23015	21181	1.000000	9554152	0.002625
225310579	213964405.000000	11115793	10000.000000	22985	20981	1.000000	23085	20764	1.000000	9549374	0.002500
225301122	214002488.000000	11123301	10000.000000	23287	21165	1.000000	23114	21288	1.000000	9544624	0.001956
225304921	214013099.000000	11123519	10000.000000	23291	21139	1.000000	22903	21335	1.000000	9539805	0.002059
225311796	214016018.000000	11125671	10000.000000	23271	20924	1.000000	23098	21043	1.000000	9535057	0.002095
225344222	213930347.000000	11116526	10000.000000	23334	20740	1.000000	22981	21082	1.000000	9530306	0.002382
225323180	213935619.000000	11119857	10000.000000	23512	20830	1.000000	23274	21001	1.000000	9525582	0.001535
225310778	213971557.000000	11126325	10000.000000	23542	20585	1.000000	23195	20976	1.000000	9520815	0.001482
225314297	213988545.000000	11122148	10000.000000	23366	20790	1.000000	22995	21226	1.000000	9516082	0.001440
npatches	nstrain	runtime	dt	init_x	init_y	init_y_blood	init_z	init_S	beta0	beta1	beta2	beta3	mean_beta	B	d	delta	delta_blood	b[0]	mut	m	CTL	c	g	epsilon	k	het	lambda	rho	omega	x_max	patch.dyna	DELTA	A	VA
10000	1	100.000000	0.000100	21900	9499	5000000	0.001000	10000000	9.709490	15.863170	14.546039	13.995829	16	8000000000.000000	0.010000	1.000000	1.000000	800000	0.000050	0.048000	0	0.500000	0.000000	25.000000	11.000000	0.500000	0.000000	0.000000	0.000000	31987	0	10.000000	7.000000	1.000000
sus	inf	inf_blood	z	x[0]	y[0][0]	z[0]	x[1]	y[1][0]	z[1]	S[0]	synchrony
219000000	94990000.000000	5000000	10.000000	21900	9499	0.001000	21900	9499	0.001000	10000000	0.000000
99440507	1176867263.000000	61262473	3940.834452	13309	114481	0.394083	9483	118244	0.394083	9994949	0.000000
154912502	553542673.000000	28802264	6324.976263	19393	52584	0.632498	15238	56010	0.632498	9990012	0.000000
191273550	345874951.000000	17994624	7771.013291	22994	31575	0.777101	18699	34850	0.777101	9984879	0.000000
212219689	259220828.000000	13487376	8648.068121	24695	23345	0.864807	20868	26584	0.864807	9979907	0.000000
224687880	215627503.000000	11214616	9180.022116	26056	19544	0.918002	22140	21810	0.918002	9975028	0.000000
232204325	191721102.000000	9967338	9502.664490	26650	16729	0.950266	23104	19289	0.950266	9970057	0.000000
236717681	178021122.000000	9251496	9698.354536	26724	15696	0.969835	23596	17753	0.969835	9965057	0.000000
239495764	169973239.000000	8837610	9817.045065	27058	14724	0.981705	23890	17034	0.981705	9959953	0.000000
241179552	165204408.000000	8587109	9889.033609	27368	14199	0.988903	24119	16501	0.988903	9954974	0.000000
242176673	162352994.000000	8437293	9932.696323	27279	14115	0.993270	24337	16149	0.993270	9949942	0.000000
242813808	160566355.000000	8347827	9959.178767	27522	14097	0.995918	24156	16268	0.995918	9944906	0.000000
243220068	159526436.000000	8287666	9975.240980	27396	13974	0.997524	24281	15680	0.997524	9939936	0.000000
243431139	158913642.000000	8257505	9984.983083	27465	13736	0.998498	24455	15830	0.998498	9934899	0.000000
243575001	158458914.000000	8238033	9990.891893	27679	13543	0.999089	24382	15927	0.999089	9929867	0.000000
243673395	158243021.000000	8224004	9994.475723	27381	13879	0.999448	24290	15795	0.999448	9924851	0.000000
243671460	158183147.000000	8220112	9996.649399	27230	13737	0.999665	24281	15739	0.999665	9919941	0.000000
243719800	158079589.000000	8215667	9997.967783	27584	13683	0.999797	24415	15474	0.999797	9915071	0.000000
243752278	158002473.000000	8210406	9998.767413	27278	13673	0.999877	24368	15921	0.999877	9910130	0.000000
243750357	157955592.000000	8214631	9999.252408	27482	13491	0.999925	24221	15792	0.999925	9905118	0.000000
243776567	157922920.000000	8212028	9999.546568	27206	13825	0.999955	24351	15687	0.999955	9900106	0.000000
243746447	157962598.000000	8210640	9999.724983	27420	13837	0.999972	24547	15706	0.999972	9895145	0.000000
243787145	157938206.000000	8204984	9999.833196	27415	13592	0.999983	24392	15843	0.999983	9889961	0.000000
243779678	157919202.000000	8206072	9999.898829	27633	13731	0.999990	24286	15763	0.999990	9884989	0.000000
243777146	157923984.000000	8211999	9999.938638	27319	13515	0.999994	24343	15900	0.999994	9880088	0.000000
243787810	157916884.000000	8205703	9999.962782	27422	13719	0.999996	24479	15908	0.999996	9875219	0.000000
243777259	157922208.000000	8211493	9999.977427	27450	13756	0.999998	24268	15815	0.999998	9870293	0.000000
243764624	157905021.000000	8209195	9999.986309	27685	13427	0.999999	24383	15782	0.999999	9865253	0.000000
243776649	157924665.000000	8210252	9999.991696	27613	13944	0.999999	24334	15756	0.999999	9860339	0.000000
243741169	157945009.000000	8212113	9999.994963	27136	13922	0.999999	24295	15952	0.999999	9855494	0.000000
243763753	157962543.000000	8208188	9999.996945	27351	13670	1.000000	24536	16092	1.000000	9850565	0.000000
243784407	157899048.000000	8204688	9999.998147	27546	13653	1.000000	24416	15617	1.000000	9845660	0.000000
243771247	157923010.000000	8205250	9999.998876	27343	13873	1.000000	24419	16017	1.000000	9840868	0.000000
243773455	157901592.000000	8207995	9999.999318	27578	13807	1.000000	24255	15911	1.000000	9835976	0.000000
243762516	157954028.000000	8205267	9999.999587	27150	13845	1.000000	24396	15921	1.000000	9831137	0.000000
243788425	157920587.000000	8208810	9999.999749	27514	13791	1.000000	24300	15769	1.000000	9826226	0.000000
243786411	157889833.000000	8210755	9999.999848	27306	13740	1.000000	24431	15626	1.000000	9821308	0.000000
243768020	157901537.000000	8201669	9999.999908	27351	13688	1.000000	24362	15986	1.000000	9816340	0.000000
243783086	157879663.000000	8204323	9999.999944	27326	13748	1.000000	24416	15777	1.000000	9811469	0.000000
243776190	157904249.000000	8210377	9999.999966	27410	13687	1.000000	24300	15775	1.000000	9806586	0.000000
243771591	157903668.000000	8207392	9999.999979	27409	13559	1.000000	24253	15688	1.000000	9801691	-1.#IND00
243785046	157888213.000000	8207689	9999.999988	27419	13645	1.000000	24499	15719	1.000000	9796711	-0.000000
243792664	157897730.000000	8205872	9999.999992	27247	13707	1.000000	24531	15748	1.000000	9791843	-0.022219
243776869	157908145.000000	8209812	9999.999995	27625	14160	1.000000	24319	15671	1.000000	9786933	-0.021125
243755716	157920394.000000	8206860	9999.999997	27586	13644	1.000000	24474	15624	1.000000	9782126	-0.016697
243773101	157919206.000000	8205873	9999.999998	27632	13801	1.000000	24314	15784	1.000000	9777370	-0.004197
243757664	157942321.000000	8208316	9999.999999	27315	13910	1.000000	24510	15777	1.000000	9772510	-0.001225
243753355	157960827.000000	8207563	9999.999999	27484	13951	1.000000	24401	15952	1.000000	9767545	-0.001220
243772814	157904851.000000	8205904	10000.000000	27530	13551	1.000000	24143	15999	1.000000	9762765	-0.006009
243764562	157933592.000000	8205566	10000.000000	27250	13653	1.000000	24501	15602	1.000000	9757978	-0.006234
243776956	157890149.000000	8205302	10000.000000	27303	13633	1.000000	24363	15770	1.000000	9753142	-0.008530
243761412	157927454.000000	8209542	10000.000000	27291	13721	1.000000	24360	15745	1.000000	9748310	-0.007584
243781362	157901109.000000	8207735	10000.000000	27665	13590	1.000000	24325	16066	1.000000	9743413	-0.006062
243773551	157889494.000000	8207868	10000.000000	27283	14139	1.000000	24279	15659	1.000000	9738500	-0.004801
243794339	157903964.000000	8207771	10000.000000	27216	13714	1.000000	24590	15843	1.000000	9733601	-0.003313
243771653	157908818.000000	8207136	10000.000000	27203	13937	1.000000	24327	15811	1.000000	9728752	-0.003152
243791586	157922202.000000	8205048	10000.000000	27403	13902	1.000000	24358	15860	1.000000	9723790	-0.000970
243785506	157877481.000000	8201867	10000.000000	27218	13716	1.000000	24397	15956	1.000000	9718869	-0.001954
243775283	157910527.000000	8212288	10000.000000	27406	13743	1.000000	24352	15771	1.000000	9714011	0.002424
243764030	157923178.000000	8209270	10000.000000	27258	13817	1.000000	24378	15750	1.000000	9709024	0.001596
243779885	157924988.000000	8206457	10000.000000	27336	13717	1.000000	24506	15803	1.000000	9704185	0.002274
243787018	157900934.000000	8209886	10000.000000	27605	13559	1.000000	24236	15895	1.000000	9699540	0.002608
243787717	157862757.000000	8208109	10000.000000	27393	13572	1.000000	24428	16035	1.000000	9694758	0.002389
243782257	157928355.000000	8206407	10000.000000	27297	13660	1.000000	24550	15623	1.000000	9689983	0.002104
243769100	157928516.000000	8206641	10000.000000	27558	13810	1.000000	24410	15784	1.000000	9685250	0.001521
243763078	157953759.000000	8208663	10000.000000	27494	13651	1.000000	24274	15706	1.000000	9680386	0.001447
243757051	157939515.000000	8207857	10000.000000	27333	13673	1.000000	24337	15683	1.000000	9675500	0.001591
243776551	157915441.000000	8207037	10000.000000	27552	13905	1.000000	24523	15606	1.000000	9670649	0.001441
243759647	157912700.000000	8205205	10000.000000	27470	13779	1.000000	24419	15793	1.000000	9665865	0.000930
243774669	157916502.000000	8205633	10000.000000	27350	13730	1.000000	24352	15779	1.000000	9661008	0.000590
243761399	157917234.000000	8203753	10000.000000	27457	13777	1.000000	24468	15597	1.000000	9656112	0.000621
243769423	157949737.000000	8208526	10000.000000	27582	13697	1.000000	24207	15895	1.000000	9651250	0.000289
243756148	157935046.000000	8206918	10000.000000	27434	13941	1.000000	24401	15964	1.000000	9646444	0.000280
243790567	157881705.000000	8205789	10000.000000	27469	13638	1.000000	24374	15707	1.000000	9631786	0.001000
243753795	157938473.000000	8206286	10000.000000	27542	13797	1.000000	24155	15957	1.000000	9626920	0.000928
243758588	157911597.000000	8206857	10000.000000	27399	13772	1.000000	24199	16225	1.000000	9622131	0.001016
243792471	157912370.000000	8209973	10000.000000	27435	13715	1.000000	24384	15878	1.000000	9617384	0.000653
243774751	157929749.000000	8205609	10000.000000	27441	13784	1.000000	24606	15674	1.000000	9612551	0.000613
243766224	157952441.000000	8209114	10000.000000	27366	13657	1.000000	24376	15977	1.000000	9607811	0.001264
243765370	157918343.000000	8209157	10000.000000	27494	13463	1.000000	24627	15800	1.000000	9603032	0.000877
243763602	157910942.000000	8207201	10000.000000	27262	13988	1.000000	24466	15837	1.000000	9598230	0.000870
243786292	157908391.000000	8209760	10000.000000	27323	13643	1.000000	24488	15707	1.000000	9593397	-0.000002
243749570	157938208.000000	8213887	10000.000000	27232	13571	1.000000	24349	15840	1.000000	9588517	-0.000197
243779459	157921445.000000	8204083	10000.000000	27556	13759	1.000000	24548	15808	1.000000	9583772	-0.000176
243800654	157890919.000000	8205716	10000.000000	27475	13717	1.000000	24151	15831	1.000000	9578863	-0.000458
243753336	157935923.000000	8204879	10000.000000	27467	13793	1.000000	24380	15763	1.000000	9574098	-0.000270
243745399	157941336.000000	8208034	10000.000000	27497	13729	1.000000	24384	15577	1.000000	9569281	-0.000510
243793592	157883822.000000	8206270	10000.000000	27259	13733	1.000000	24244	15809	1.000000	9564513	-0.000345
243777266	157885972.000000	8208598	10000.000000	27507	13742	1.000000	24358	15856	1.000000	9559678	-0.000159
243769773	157931257.000000	8207948	10000.000000	27375	13819	1.000000	24464	15788	1.000000	9554929	-0.000349
243775860	157915415.000000	8209375	10000.000000	27390	13827	1.000000	24334	15803	1.000000	9550131	-0.000909
243772209	157911705.000000	8207162	10000.000000	27439	13504	1.000000	24443	15757	1.000000	9545414	-0.000871
243756605	157921576.000000	8202659	10000.000000	27532	13461	1.000000	24500	15977	1.000000	9540662	-0.000885
243777618	157877503.000000	8202699	10000.000000	27503	13625	1.000000	24444	15942	1.000000	9536034	-0.000864
243784691	157882455.000000	8204604	10000.000000	27487	13919	1.000000	24316	15898	1.000000	9531262	-0.000889
243785474	157931861.000000	8208063	10000.000000	27264	13887	1.000000	24418	15795	1.000000	9526526	-0.000828
243769077	157911039.000000	8205710	10000.000000	27277	14049	1.000000	24505	15576	1.000000	9521656	-0.000852
243765535	157952554.000000	8212100	10000.000000	27553	13813	1.000000	24458	15585	1.000000	9516961	-0.000856
npatches	nstrain	runtime	dt	init_x	init_y	init_y_blood	init_z	init_S	beta0	beta1	beta2	beta3	mean_beta	B	d	delta	delta_blood	b[0]	mut	m	CTL	c	g	epsilon	k	het	lambda	rho	omega	x_max	patch.dyna	DELTA	A	VA
10000	1	100.000000	0.000100	21900	9499	5000000	0.001000	10000000	15.152621	10.281020	11.704395	9.550850	16	8000000000.000000	0.010000	1.000000	1.000000	800000	0.000050	0.048000	0	0.500000	0.000000	25.000000	12.000000	0.500000	0.000000	0.000000	0.000000	31987	0	10.000000	7.000000	1.000000
sus	inf	inf_blood	z	x[0]	y[0][0]	z[0]	x[1]	y[1][0]	z[1]	S[0]	synchrony
219000000	94990000.000000	5000000	10.000000	21900	9499	0.001000	21900	9499	0.001000	10000000	0.000000
105281929	1076406565.000000	56033890	3940.834452	10355	107424	0.394083	13358	105306	0.394083	9995013	0.000000
166257727	476525959.000000	24797291	6324.976263	16718	47508	0.632498	20325	45011	0.632498	9990005	0.000000
204921946	285823222.000000	14865216	7771.013291	20687	28543	0.777101	23798	26115	0.777101	9985070	0.000000
227160372	206408125.000000	10729439	8648.068121	23121	20287	0.864807	25891	18513	0.864807	9980047	0.000000
240377735	166392481.000000	8649673	9180.022116	24206	16295	0.918002	26857	14731	0.918002	9975187	0.000000
248378927	144456468.000000	7504592	9502.664490	25382	14115	0.950266	27516	12475	0.950266	9970131	0.000000
253237303	131764174.000000	6850711	9698.354536	25843	12792	0.969835	28120	11565	0.969835	9965134	0.000000
256180879	124341889.000000	6465741	9817.045065	26064	11975	0.981705	28168	10719	0.981705	9960168	0.000000
258027059	119912120.000000	6235323	9889.033609	26230	11723	0.988903	28210	10453	0.988903	9955134	0.000000
259118472	117242064.000000	6092699	9932.696323	26358	11433	0.993270	28321	10051	0.993270	9950207	0.000000
259804320	115617727.000000	6010298	9959.178767	26363	11197	0.995918	28333	10059	0.995918	9945085	0.000000
260207302	114651365.000000	5958329	9975.240980	26403	11293	0.997524	28411	9925	0.997524	9939963	0.000000
260441384	114036811.000000	5929414	9984.983083	26338	11345	0.998498	28441	9921	0.998498	9934955	0.000000
260592651	113708430.000000	5908630	9990.891893	26428	11209	0.999089	28276	9814	0.999089	9930172	0.000000
260676428	113479382.000000	5898776	9994.475723	26263	11141	0.999448	28359	9822	0.999448	9925232	0.000000
260770063	113330627.000000	5885169	9996.649399	26323	11137	0.999665	28362	9470	0.999665	9920301	0.000000
260802445	113225027.000000	5884316	9997.967783	26482	11207	0.999797	28291	9749	0.999797	9915285	0.000000
260814033	113218958.000000	5886630	9998.767413	26566	11002	0.999877	28186	9906	0.999877	9910398	0.000000
260821066	113159767.000000	5881150	9999.252408	26423	10978	0.999925	28224	9845	0.999925	9905446	0.000000
260813464	113149072.000000	5881396	9999.546568	26348	11140	0.999955	28323	9794	0.999955	9900469	0.000000
260841131	113149595.000000	5880863	9999.724983	26436	10906	0.999972	28311	9700	0.999972	9895507	0.000000
260839697	113096298.000000	5879845	9999.833196	26400	11046	0.999983	28292	9924	0.999983	9890626	0.000000
260834269	113130189.000000	5878855	9999.898829	26732	11033	0.999990	28380	9823	0.999990	9885603	0.000000
260836763	113164067.000000	5880515	9999.938638	26553	10838	0.999994	28371	9702	0.999994	9880610	0.000000
260828976	113133466.000000	5875435	9999.962782	26354	10990	0.999996	28160	9658	0.999996	9875597	0.000000
260813823	113137701.000000	5879031	9999.977427	26609	10991	0.999998	28462	9680	0.999998	9870631	0.000000
260822675	113145556.000000	5879596	9999.986309	26262	10969	0.999999	28321	9835	0.999999	9865729	0.000000
260821907	113135417.000000	5882543	9999.991696	26360	10843	0.999999	28374	9826	0.999999	9860847	0.000000
260824148	113134127.000000	5879628	9999.994963	26400	11138	0.999999	28542	9723	0.999999	9855842	0.000000
260858920	113119577.000000	5878780	9999.996945	26310	11072	1.000000	28613	9623	1.000000	9851049	0.000000
260849428	113120001.000000	5878509	9999.998147	26361	10987	1.000000	28498	9760	1.000000	9846181	0.000000
260841575	113092832.000000	5884435	9999.998876	26489	10809	1.000000	28302	9845	1.000000	9841288	0.000000
260828563	113100186.000000	5876366	9999.999318	26287	11216	1.000000	28272	9854	1.000000	9836351	0.000000
260826154	113140789.000000	5884751	9999.999587	26428	10855	1.000000	28300	9536	1.000000	9831300	0.000000
260813795	113150632.000000	5879846	9999.999749	26270	11184	1.000000	28506	9936	1.000000	9826370	0.000000
260833226	113136292.000000	5883402	9999.999848	26662	11194	1.000000	28357	9739	1.000000	9821469	0.000000
260851034	113122614.000000	5878079	9999.999908	26736	11031	1.000000	28427	9721	1.000000	9816556	0.000000
260831618	113104024.000000	5882152	9999.999944	26473	10911	1.000000	28472	9839	1.000000	9811526	0.000000
260827128	113128627.000000	5879909	9999.999966	26355	10984	1.000000	28209	9774	1.000000	9806628	0.000000
260840163	113104434.000000	5878924	9999.999979	26640	11150	1.000000	28417	9767	1.000000	9801717	-1.#IND00
260857947	113072771.000000	5876291	9999.999988	26426	11205	1.000000	28269	9609	1.000000	9796798	0.003200
260854402	113105613.000000	5880621	9999.999992	26440	11019	1.000000	28335	9909	1.000000	9791933	-0.008084
260830735	113132930.000000	5877538	9999.999995	26573	10977	1.000000	28491	9900	1.000000	9786982	-0.007699
260830048	113144270.000000	5883471	9999.999997	26339	11192	1.000000	28447	9687	1.000000	9782111	-0.004281
260837551	113125592.000000	5879571	9999.999998	26441	11155	1.000000	28604	9667	1.000000	9777279	-0.002486
260809279	113159548.000000	5880540	9999.999999	26349	11034	1.000000	28592	9637	1.000000	9772323	-0.003240
260809654	113155387.000000	5881835	9999.999999	26374	11172	1.000000	28493	9890	1.000000	9767379	-0.004793
260844207	113093386.000000	5873949	10000.000000	26562	10939	1.000000	28409	9814	1.000000	9762521	-0.004603
260839895	113122858.000000	5883007	10000.000000	26204	11035	1.000000	28426	9733	1.000000	9757728	-0.004046
260840734	113131177.000000	5873376	10000.000000	26574	11202	1.000000	28405	9797	1.000000	9752804	-0.003678
260809967	113147100.000000	5882258	10000.000000	26401	11067	1.000000	28353	9848	1.000000	9747875	-0.000193
260855610	113105736.000000	5884270	10000.000000	26467	11203	1.000000	28398	9762	1.000000	9743025	0.000147
260840082	113106561.000000	5878254	10000.000000	26360	11216	1.000000	28464	9995	1.000000	9738194	0.001115
260838866	113128168.000000	5877374	10000.000000	26285	11237	1.000000	28324	9818	1.000000	9733339	0.000605
260830132	113130445.000000	5876354	10000.000000	26484	11209	1.000000	28221	9964	1.000000	9728468	-0.000087
260852606	113108510.000000	5882903	10000.000000	26524	11133	1.000000	28677	9640	1.000000	9723556	0.002987
260833957	113121029.000000	5875208	10000.000000	26524	11063	1.000000	28379	9810	1.000000	9718664	0.002151
260861101	113116462.000000	5878014	10000.000000	26354	11160	1.000000	28530	9948	1.000000	9713727	0.001295
260825200	113147460.000000	5881960	10000.000000	26754	10858	1.000000	28326	9890	1.000000	9708778	0.002062
260798354	113168413.000000	5880556	10000.000000	26380	11190	1.000000	28445	10021	1.000000	9703912	0.002031
260821298	113137669.000000	5882846	10000.000000	26688	11049	1.000000	28308	9578	1.000000	9699123	0.001825
260832464	113142795.000000	5881249	10000.000000	26306	11157	1.000000	28370	9694	1.000000	9694292	0.000809
260821166	113136186.000000	5874852	10000.000000	26411	11066	1.000000	28522	9776	1.000000	9689329	-0.000435
260830897	113130187.000000	5880429	10000.000000	26340	11137	1.000000	28308	10003	1.000000	9684387	-0.000623
260836164	113121918.000000	5882807	10000.000000	26480	11095	1.000000	28562	9685	1.000000	9679552	0.000620
260819320	113138801.000000	5879564	10000.000000	26461	11036	1.000000	28575	9657	1.000000	9674748	0.001903
260830507	113154066.000000	5879411	10000.000000	26218	10984	1.000000	28323	9744	1.000000	9669931	0.001052
260827787	113137857.000000	5880890	10000.000000	26377	11295	1.000000	28346	9756	1.000000	9665129	0.002525
260837593	113125920.000000	5878413	10000.000000	26489	10919	1.000000	28299	10064	1.000000	9660222	0.001713
260831764	113141178.000000	5881980	10000.000000	26494	10952	1.000000	28274	9936	1.000000	9655297	0.002319
260821517	113158335.000000	5881125	10000.000000	26296	11359	1.000000	28366	9940	1.000000	9650459	0.002267
260853938	113112907.000000	5877588	10000.000000	26523	11059	1.000000	28386	9601	1.000000	9645626	0.002084
260855216	113100444.000000	5878294	10000.000000	26335	11103	1.000000	28665	9857	1.000000	9640914	0.003098
260845364	113130306.000000	5877715	10000.000000	26438	11237	1.000000	28452	9737	1.000000	9636116	0.003936
260811290	113140183.000000	5879872	10000.000000	26430	11160	1.000000	28332	9792	1.000000	9631224	0.003688
260857466	113085092.000000	5875899	10000.000000	26193	11120	1.000000	28572	9540	1.000000	9626408	0.003412
260824808	113123830.000000	5882478	10000.000000	26580	11024	1.000000	28443	9691	1.000000	9621555	0.002974
260834732	113120523.000000	5883414	10000.000000	26241	11269	1.000000	28287	9727	1.000000	9616656	0.002899
260854867	113099441.000000	5876933	10000.000000	26548	10904	1.000000	28384	9879	1.000000	9611854	0.004274
260828947	113113332.000000	5880758	10000.000000	26516	10998	1.000000	28503	9857	1.000000	9606984	0.004177
260827364	113115038.000000	5876529	10000.000000	26522	10818	1.000000	28225	9821	1.000000	9602224	0.004204
260860916	113100179.000000	5877132	10000.000000	26427	11078	1.000000	28361	9813	1.000000	9597317	0.003860
260820056	113159663.000000	5883825	10000.000000	26626	11043	1.000000	28214	9951	1.000000	9592437	0.003696
260847255	113103265.000000	5879884	10000.000000	26227	11179	1.000000	28403	9871	1.000000	9587707	0.003540
260850113	113100476.000000	5880342	10000.000000	26541	11128	1.000000	28431	9997	1.000000	9582897	0.002480
260812012	113125299.000000	5879070	10000.000000	26345	11100	1.000000	28397	9833	1.000000	9578178	0.002498
260845476	113088516.000000	5877038	10000.000000	26457	11080	1.000000	28655	9749	1.000000	9573362	0.002495
260834330	113117647.000000	5882853	10000.000000	26435	11064	1.000000	28488	9673	1.000000	9568582	0.002460
260844068	113122545.000000	5879743	10000.000000	26450	11149	1.000000	28415	9679	1.000000	9563897	0.001569
260831683	113125584.000000	5879884	10000.000000	26310	11096	1.000000	28338	9875	1.000000	9559056	0.001033
260838599	113150544.000000	5882059	10000.000000	26722	11118	1.000000	28266	9765	1.000000	9554339	0.000784
260816814	113126795.000000	5880530	10000.000000	26364	10934	1.000000	28464	9881	1.000000	9549441	0.000279
260826626	113125111.000000	5881562	10000.000000	26377	10920	1.000000	28268	9550	1.000000	9544680	0.000834
260819198	113156278.000000	5881358	10000.000000	26395	11133	1.000000	28554	9708	1.000000	9539941	-0.000258
260836402	113107266.000000	5877715	10000.000000	26420	10837	1.000000	28678	9830	1.000000	9535194	-0.000069
260840450	113130455.000000	5881983	10000.000000	26214	11166	1.000000	28302	9811	1.000000	9530446	-0.000042
260823474	113131018.000000	5881957	10000.000000	26531	10825	1.000000	28531	9733	1.000000	9525614	-0.000304
260822876	113144874.000000	5877548	10000.000000	26639	10977	1.000000	28352	9699	1.000000	9520741	-0.000246
260830461	113120252.000000	5877407	10000.000000	26492	11331	1.000000	28355	9745	1.000000	9516056	0.000203
npatches	nstrain	runtime	dt	init_x	init_y	init_y_blood	init_z	init_S	beta0	beta1	beta2	beta3	mean_beta	B	d	delta	delta_blood	b[0]	mut	m	CTL	c	g	epsilon	k	het	lambda	rho	omega	x_max	patch.dyna	DELTA	A	VA
10000	1	100.000000	0.000100	21900	9499	5000000	0.001000	10000000	14.460277	17.740656	15.273583	12.309977	16	8000000000.000000	0.010000	1.000000	1.000000	800000	0.000050	0.048000	0	0.500000	0.000000	25.000000	13.000000	0.500000	0.000000	0.000000	0.000000	31987	0	10.000000	7.000000	1.000000
sus	inf	inf_blood	z	x[0]	y[0][0]	z[0]	x[1]	y[1][0]	z[1]	S[0]	synchrony
219000000	94990000.000000	5000000	10.000000	21900	9499	0.001000	21900	9499	0.001000	10000000	0.000000
111171433	985929562.000000	51338123	3940.834452	11495	98271	0.394083	9904	99571	0.394083	9995091	0.000000
177399561	410935265.000000	21395834	6324.976263	18434	40549	0.632498	16346	42489	0.632498	9990285	0.000000
218175021	235255894.000000	12249290	7771.013291	22345	22982	0.777101	20792	24031	0.777101	9985329	0.000000
241536341	162180220.000000	8435502	8648.068121	24832	15518	0.864807	23370	17033	0.864807	9980413	0.000000
255456714	125404479.000000	6520080	9180.022116	26137	12005	0.918002	24811	12977	0.918002	9975277	0.000000
263844310	105219938.000000	5470509	9502.664490	26945	10362	0.950266	25652	10978	0.950266	9970297	0.000000
269048080	93452240.000000	4859090	9698.354536	27570	8997	0.969835	26154	9818	0.969835	9965407	0.000000
272213455	86501098.000000	4492760	9817.045065	27855	8383	0.981705	26915	8920	0.981705	9960471	0.000000
274165829	82316096.000000	4279390	9889.033609	27947	7918	0.988903	26842	8623	0.988903	9955450	0.000000
275356643	79830885.000000	4148650	9932.696323	28004	7595	0.993270	27029	8165	0.993270	9950569	0.000000
276066120	78306334.000000	4071143	9959.178767	27996	7358	0.995918	26841	8065	0.995918	9945568	0.000000
276552031	77320867.000000	4020232	9975.240980	28019	7507	0.997524	27007	8106	0.997524	9940505	0.000000
276812229	76780275.000000	3988111	9984.983083	28292	7303	0.998498	27257	8062	0.998498	9935457	0.000000
276987291	76417479.000000	3967603	9990.891893	28295	7189	0.999089	27024	8092	0.999089	9930575	0.000000
277044379	76264075.000000	3963152	9994.475723	28221	7158	0.999448	27346	7996	0.999448	9925600	0.000000
277147014	76084891.000000	3954848	9996.649399	28239	7321	0.999665	27142	7976	0.999665	9920617	0.000000
277182625	76011265.000000	3946705	9997.967783	28165	7040	0.999797	27089	8001	0.999797	9915675	0.000000
277188734	75951630.000000	3950098	9998.767413	28256	7188	0.999877	27351	8039	0.999877	9910760	0.000000
277220901	75909736.000000	3945937	9999.252408	28326	7250	0.999925	27102	7868	0.999925	9905769	0.000000
277257877	75880756.000000	3945627	9999.546568	28259	7199	0.999955	27391	7781	0.999955	9900785	0.000000
277238445	75859348.000000	3940441	9999.724983	28384	7273	0.999972	27096	7828	0.999972	9895845	0.000000
277242800	75888864.000000	3943493	9999.833196	28328	7218	0.999983	27089	8007	0.999983	9890725	0.000000
277221470	75909253.000000	3947783	9999.898829	28144	7237	0.999990	27157	7790	0.999990	9885817	0.000000
277216575	75919609.000000	3948113	9999.938638	28299	7438	0.999994	27256	8053	0.999994	9880837	0.000000
277214970	75920869.000000	3944608	9999.962782	28579	7205	0.999996	27275	7865	0.999996	9875977	0.000000
277224214	75891613.000000	3943903	9999.977427	28057	7416	0.999998	27314	8039	0.999998	9871056	0.000000
277215599	75886241.000000	3943812	9999.986309	28395	7105	0.999999	27388	7891	0.999999	9866212	0.000000
277225447	75933504.000000	3945662	9999.991696	28217	7316	0.999999	27119	7970	0.999999	9861294	0.000000
277225410	75897369.000000	3946730	9999.994963	28352	7301	0.999999	27342	7991	0.999999	9856296	0.000000
277218564	75897217.000000	3943536	9999.996945	28350	7190	1.000000	27295	7849	1.000000	9851340	0.000000
277241454	75892499.000000	3947584	9999.998147	28252	7185	1.000000	27260	7904	1.000000	9846323	0.000000
277253393	75884595.000000	3943270	9999.998876	28237	7242	1.000000	27385	7894	1.000000	9841401	0.000000
277213543	75924815.000000	3947542	9999.999318	28219	7261	1.000000	27092	8000	1.000000	9836473	0.000000
277194525	75955057.000000	3946376	9999.999587	28221	7053	1.000000	26990	7911	1.000000	9831634	0.000000
277232126	75899308.000000	3944539	9999.999749	28092	7278	1.000000	27217	7983	1.000000	9826729	0.000000
277241973	75895129.000000	3944333	9999.999848	28356	7167	1.000000	27395	7817	1.000000	9821809	0.000000
277234141	75849730.000000	3942872	9999.999908	28169	7199	1.000000	27152	7979	1.000000	9816973	0.000000
277234130	75896570.000000	3943999	9999.999944	28439	7274	1.000000	27254	8130	1.000000	9811995	0.000000
277208909	75919986.000000	3945850	9999.999966	28244	7086	1.000000	27156	8008	1.000000	9807151	0.000000
277205738	75927817.000000	3948394	9999.999979	28241	7103	1.000000	27196	7915	1.000000	9802151	-1.#IND00
277238227	75896774.000000	3947319	9999.999988	28315	7309	1.000000	27177	7855	1.000000	9797219	0.000000
277210754	75878355.000000	3943331	9999.999992	28083	7351	1.000000	27362	7740	1.000000	9792285	-0.000134
277229872	75888781.000000	3947039	9999.999995	28307	7408	1.000000	27319	7862	1.000000	9787390	0.001473
277251100	75884904.000000	3947609	9999.999997	28370	7113	1.000000	27254	7885	1.000000	9782490	0.002508
277225964	75905032.000000	3944230	9999.999998	28335	7239	1.000000	27088	7974	1.000000	9777573	-0.003120
277235676	75878848.000000	3944629	9999.999999	28381	7202	1.000000	27206	7992	1.000000	9772791	-0.000184
277200111	75924682.000000	3947883	9999.999999	28426	7076	1.000000	27247	7730	1.000000	9767891	-0.004554
277228573	75900987.000000	3942778	10000.000000	28552	7064	1.000000	27249	8049	1.000000	9763084	-0.008495
277228499	75911704.000000	3948940	10000.000000	28294	7208	1.000000	27071	8128	1.000000	9758195	-0.006712
277223214	75901525.000000	3948837	10000.000000	28543	7209	1.000000	27165	7944	1.000000	9753122	-0.006129
277250372	75878334.000000	3942238	10000.000000	28148	7238	1.000000	27215	7733	1.000000	9748146	-0.003222
277214817	75909106.000000	3944130	10000.000000	28060	7169	1.000000	27127	7981	1.000000	9743306	-0.002956
277235824	75890898.000000	3944822	10000.000000	28358	7196	1.000000	27220	8040	1.000000	9738338	-0.003139
277234190	75919239.000000	3943381	10000.000000	28463	7203	1.000000	27114	7999	1.000000	9733553	-0.005836
277238637	75916114.000000	3946953	10000.000000	28194	7402	1.000000	27225	7814	1.000000	9728730	-0.004575
277258574	75873589.000000	3943392	10000.000000	28266	7299	1.000000	27259	7955	1.000000	9723880	-0.004991
277231467	75913543.000000	3946010	10000.000000	28201	7351	1.000000	27122	7971	1.000000	9718981	-0.002281
277199320	75912000.000000	3943112	10000.000000	28205	7352	1.000000	27130	8027	1.000000	9714071	-0.000395
277250836	75882028.000000	3946129	10000.000000	28363	7175	1.000000	27240	7970	1.000000	9709141	-0.000508
277205340	75921360.000000	3945911	10000.000000	28476	7403	1.000000	27238	7886	1.000000	9704223	-0.001509
277231237	75887349.000000	3946952	10000.000000	28346	7321	1.000000	27211	7820	1.000000	9699411	0.002998
277214430	75908458.000000	3948432	10000.000000	28273	7200	1.000000	27267	7907	1.000000	9694499	0.002603
277222622	75925375.000000	3947036	10000.000000	28360	7171	1.000000	27266	7776	1.000000	9689567	0.004040
277218751	75924275.000000	3949079	10000.000000	28219	7181	1.000000	27274	8001	1.000000	9684728	0.004100
277213988	75929623.000000	3947538	10000.000000	28533	7266	1.000000	27167	7736	1.000000	9679828	0.003630
277254788	75913000.000000	3944235	10000.000000	28168	7383	1.000000	27211	7973	1.000000	9675066	0.003468
277214491	75908933.000000	3945644	10000.000000	28197	7139	1.000000	27311	7950	1.000000	9670157	0.003470
277251487	75890937.000000	3947279	10000.000000	28385	7376	1.000000	27237	7801	1.000000	9665301	0.001542
277217277	75901580.000000	3943332	10000.000000	28095	7154	1.000000	27234	7846	1.000000	9660479	0.001402
277236503	75900018.000000	3942638	10000.000000	28299	7202	1.000000	27248	7846	1.000000	9655529	0.001194
277231952	75871678.000000	3941964	10000.000000	28225	7216	1.000000	26982	8020	1.000000	9650693	0.001597
277231893	75887747.000000	3938541	10000.000000	28537	7224	1.000000	27367	7830	1.000000	9645919	-0.000070
277244111	75870534.000000	3946259	10000.000000	28153	7134	1.000000	27120	7936	1.000000	9641015	-0.002794
277192778	75914420.000000	3944868	10000.000000	28112	7053	1.000000	27116	8063	1.000000	9636269	-0.003181
277222452	75897008.000000	3946070	10000.000000	28149	7413	1.000000	27205	7875	1.000000	9631417	-0.003458
277229366	75888942.000000	3943991	10000.000000	28311	7129	1.000000	27280	7840	1.000000	9626627	-0.003265
277236052	75876624.000000	3946377	10000.000000	28445	7238	1.000000	27336	8028	1.000000	9621809	-0.002867
277231340	75896609.000000	3940681	10000.000000	28314	7209	1.000000	27279	7834	1.000000	9616969	-0.004510
277222600	75887775.000000	3944610	10000.000000	28157	7304	1.000000	26998	8142	1.000000	9612196	-0.004300
277208748	75911455.000000	3944376	10000.000000	28300	7237	1.000000	26882	8028	1.000000	9607548	-0.003871
277218682	75923965.000000	3942535	10000.000000	28458	7353	1.000000	27147	7989	1.000000	9602718	-0.003963
277221951	75929163.000000	3949756	10000.000000	28269	7241	1.000000	27109	7630	1.000000	9597921	-0.003803
277247400	75885952.000000	3943048	10000.000000	28324	7311	1.000000	27289	7894	1.000000	9593178	-0.003882
277222306	75860942.000000	3942628	10000.000000	28514	7213	1.000000	27242	7899	1.000000	9588395	-0.004031
277243897	75897533.000000	3947330	10000.000000	28200	7284	1.000000	27472	7905	1.000000	9583589	-0.004155
277244358	75895599.000000	3946181	10000.000000	28259	7213	1.000000	27063	8025	1.000000	9578755	-0.003323
277230984	75911174.000000	3947540	10000.000000	28674	7146	1.000000	27205	7849	1.000000	9573933	-0.003231
277198562	75932366.000000	3945406	10000.000000	28434	7221	1.000000	26991	8033	1.000000	9569139	-0.003370
277221872	75913821.000000	3943250	10000.000000	28623	7186	1.000000	27246	7868	1.000000	9564337	-0.003120
277214583	75900081.000000	3944758	10000.000000	28449	7108	1.000000	27283	8036	1.000000	9559646	-0.003669
277213222	75906517.000000	3945378	10000.000000	28333	7241	1.000000	27104	8127	1.000000	9554848	-0.003444
277232611	75882922.000000	3948842	10000.000000	28241	7197	1.000000	27423	7900	1.000000	9550005	-0.003383
277243128	75899868.000000	3944657	10000.000000	28435	7280	1.000000	27024	7862	1.000000	9545241	-0.002648
277206579	75888843.000000	3945492	10000.000000	28284	7215	1.000000	27152	7862	1.000000	9540411	-0.002735
277223468	75918750.000000	3947594	10000.000000	27994	7345	1.000000	27295	7861	1.000000	9535652	-0.002708
277221104	75923167.000000	3947838	10000.000000	28263	7179	1.000000	27218	7771	1.000000	9530945	-0.002227
277245354	75901010.000000	3949396	10000.000000	28522	7004	1.000000	27159	7981	1.000000	9526168	-0.002032
277208392	75932670.000000	3951989	10000.000000	28100	7103	1.000000	27136	7821	1.000000	9521539	-0.002072
277228170	75912761.000000	3947025	10000.000000	28187	7259	1.000000	27281	7847	1.000000	9516702	-0.002044
npatches	nstrain	runtime	dt	init_x	init_y	init_y_blood	init_z	init_S	beta0	beta1	beta2	beta3	mean_beta	B	d	delta	delta_blood	b[0]	mut	m	CTL	c	g	epsilon	k	het	lambda	rho	omega	x_max	patch.dyna	DELTA	A	VA
10000	1	100.000000	0.000100	21900	9499	5000000	0.001000	10000000	23.270659	15.883177	23.576706	16.997465	16	8000000000.000000	0.010000	1.000000	1.000000	800000	0.000050	0.048000	0	0.500000	0.000000	25.000000	14.000000	0.500000	0.000000	0.000000	0.000000	31987	0	10.000000	7.000000	1.000000
sus	inf	inf_blood	z	x[0]	y[0][0]	z[0]	x[1]	y[1][0]	z[1]	S[0]	synchrony
219000000	94990000.000000	5000000	10.000000	21900	9499	0.001000	21900	9499	0.001000	10000000	0.000000
117054955	904594222.000000	47103340	3940.834452	8579	92982	0.394083	11334	90639	0.394083	9995120	0.000000
188221283	354898322.000000	18467932	6324.976263	15051	38111	0.632498	18697	35845	0.632498	9990150	0.000000
230851843	192495283.000000	10015864	7771.013291	19569	21636	0.777101	23043	19301	0.777101	9985145	0.000000
255170633	125220294.000000	6516757	8648.068121	22589	14540	0.864807	25624	12531	0.864807	9980130	0.000000
269606410	91475848.000000	4761023	9180.022116	24164	10898	0.918002	27064	8954	0.918002	9975087	0.000000
278371229	72840749.000000	3788473	9502.664490	25524	8942	0.950266	27958	7254	0.950266	9970342	0.000000
283820889	61939712.000000	3220620	9698.354536	26238	7411	0.969835	28446	6183	0.969835	9965378	0.000000
287191626	55388911.000000	2880300	9817.045065	26862	6809	0.981705	28781	5430	0.981705	9960289	0.000000
289332615	51383147.000000	2670866	9889.033609	27206	6189	0.988903	29129	4897	0.988903	9955343	0.000000
290643265	48913514.000000	2543410	9932.696323	27273	6093	0.993270	28942	4813	0.993270	9950454	0.000000
291459277	47443318.000000	2469470	9959.178767	27234	5844	0.995918	29028	4651	0.995918	9945593	0.000000
291960620	46529621.000000	2415909	9975.240980	27237	5999	0.997524	29468	4539	0.997524	9940540	0.000000
292254369	45965270.000000	2388208	9984.983083	27367	5776	0.998498	29345	4532	0.998498	9935619	0.000000
292483210	45562800.000000	2367907	9990.891893	27406	5798	0.999089	29232	4531	0.999089	9930632	0.000000
292593731	45372994.000000	2357303	9994.475723	27393	5803	0.999448	29519	4500	0.999448	9925746	0.000000
292663808	45226262.000000	2349834	9996.649399	27800	5499	0.999665	29192	4484	0.999665	9920687	0.000000
292713041	45128890.000000	2340952	9997.967783	27546	5846	0.999797	29374	4375	0.999797	9915730	0.000000
292735765	45095405.000000	2343081	9998.767413	27528	5546	0.999877	29529	4450	0.999877	9910739	0.000000
292715053	45077204.000000	2344736	9999.252408	27447	5826	0.999925	29477	4359	0.999925	9905856	0.000000
292764349	45054201.000000	2339680	9999.546568	27506	5488	0.999955	29301	4400	0.999955	9900950	0.000000
292781761	45053290.000000	2342767	9999.724983	27572	5593	0.999972	29579	4420	0.999972	9895964	0.000000
292753234	45035263.000000	2340654	9999.833196	27219	5678	0.999983	29146	4466	0.999983	9891017	0.000000
292780413	45007768.000000	2338134	9999.898829	27369	5599	0.999990	29243	4519	0.999990	9886110	0.000000
292780123	45031236.000000	2342770	9999.938638	27663	5712	0.999994	29306	4637	0.999994	9881063	0.000000
292787601	44993232.000000	2338695	9999.962782	27622	5508	0.999996	29456	4485	0.999996	9876096	0.000000
292782928	45030701.000000	2342297	9999.977427	27977	5527	0.999998	29310	4372	0.999998	9871183	0.000000
292755522	45016142.000000	2341290	9999.986309	27419	5679	0.999999	29516	4388	0.999999	9866278	0.000000
292743128	45060741.000000	2342032	9999.991696	27622	5522	0.999999	29450	4363	0.999999	9861379	0.000000
292796798	45011065.000000	2342235	9999.994963	27387	5587	0.999999	29813	4375	0.999999	9856485	0.000000
292763125	45024339.000000	2336449	9999.996945	27551	5577	1.000000	29406	4375	1.000000	9851457	0.000000
292777904	45028993.000000	2339368	9999.998147	27289	5597	1.000000	29582	4390	1.000000	9846623	0.000000
292763060	45044210.000000	2338570	9999.998876	27381	5679	1.000000	29516	4334	1.000000	9841700	0.000000
292743112	45066533.000000	2342577	9999.999318	27530	5544	1.000000	29400	4442	1.000000	9836845	0.000000
292757088	45029232.000000	2340707	9999.999587	27297	5549	1.000000	29593	4407	1.000000	9831875	0.000000
292769388	45043576.000000	2342464	9999.999749	27656	5624	1.000000	29194	4340	1.000000	9826978	0.000000
292771821	45040703.000000	2342706	9999.999848	27416	5584	1.000000	29267	4586	1.000000	9822078	0.000000
292772497	45061355.000000	2340122	9999.999908	27362	5796	1.000000	29447	4537	1.000000	9817148	0.000000
292769986	45051262.000000	2339680	9999.999944	27512	5687	1.000000	29292	4556	1.000000	9812132	0.000000
292767845	45042270.000000	2339039	9999.999966	27288	5650	1.000000	29490	4373	1.000000	9807206	0.000000
292760206	45015048.000000	2338610	9999.999979	27545	5455	1.000000	29427	4445	1.000000	9802248	-1.#IND00
292776131	45021650.000000	2339869	9999.999988	27457	5618	1.000000	29384	4452	1.000000	9797405	-1.#IND00
292757476	45042560.000000	2341227	9999.999992	27475	5728	1.000000	29561	4431	1.000000	9792643	-0.015784
292762398	45009052.000000	2338989	9999.999995	27589	5613	1.000000	29177	4490	1.000000	9787797	-0.005685
292779341	44998016.000000	2338211	9999.999997	27466	5527	1.000000	29481	4590	1.000000	9782907	-0.001625
292741307	45054205.000000	2342108	9999.999998	27551	5606	1.000000	29381	4286	1.000000	9778060	0.000492
292775476	45022934.000000	2342688	9999.999999	27565	5670	1.000000	29480	4484	1.000000	9773132	0.001712
292747693	45042082.000000	2342430	9999.999999	27317	5734	1.000000	29384	4304	1.000000	9768290	-0.000122
292785745	45000887.000000	2339764	10000.000000	27600	5584	1.000000	29446	4459	1.000000	9763462	-0.002483
292752415	45033823.000000	2341129	10000.000000	27914	5415	1.000000	29255	4436	1.000000	9758575	-0.001130
292763426	45047743.000000	2342619	10000.000000	27419	5659	1.000000	29516	4532	1.000000	9753577	-0.000515
292774981	45049780.000000	2342173	10000.000000	27711	5521	1.000000	29353	4458	1.000000	9748733	-0.002567
292760528	45069015.000000	2340689	10000.000000	27376	5678	1.000000	29292	4378	1.000000	9743963	-0.001160
292767738	45047222.000000	2341578	10000.000000	27400	5607	1.000000	29162	4364	1.000000	9739127	0.000169
292762833	45033145.000000	2339771	10000.000000	27460	5501	1.000000	29295	4345	1.000000	9734335	-0.001717
292784535	45038532.000000	2340502	10000.000000	27460	5624	1.000000	29361	4391	1.000000	9729442	-0.001136
292752152	45047992.000000	2342257	10000.000000	27542	5555	1.000000	29496	4455	1.000000	9724545	-0.001279
292759416	45039528.000000	2337469	10000.000000	27744	5647	1.000000	29821	4397	1.000000	9719635	-0.003437
292759502	45034200.000000	2339305	10000.000000	27678	5575	1.000000	29318	4367	1.000000	9714760	-0.004396
292767144	45017393.000000	2339545	10000.000000	27571	5717	1.000000	29575	4236	1.000000	9709944	-0.003590
292762888	45022935.000000	2341122	10000.000000	27360	5768	1.000000	29360	4446	1.000000	9705130	-0.003143
292745643	45088603.000000	2343566	10000.000000	27625	5656	1.000000	29646	4466	1.000000	9700271	-0.002719
292773935	45035012.000000	2339425	10000.000000	27459	5732	1.000000	29328	4489	1.000000	9695408	-0.002890
292735627	45063855.000000	2342023	10000.000000	27170	5542	1.000000	29557	4551	1.000000	9690545	-0.002478
292773811	45044471.000000	2340518	10000.000000	27593	5575	1.000000	29229	4447	1.000000	9685603	-0.002465
292764097	45042153.000000	2339953	10000.000000	27629	5638	1.000000	29467	4427	1.000000	9680829	-0.002738
292750657	45064221.000000	2343288	10000.000000	27551	5519	1.000000	29460	4394	1.000000	9675934	-0.002081
292769724	45054982.000000	2338894	10000.000000	27490	5498	1.000000	29618	4373	1.000000	9671123	-0.002074
292751524	45045911.000000	2339049	10000.000000	27194	5635	1.000000	29495	4331	1.000000	9666268	-0.001489
292756701	45072435.000000	2340751	10000.000000	27555	5541	1.000000	29472	4173	1.000000	9661457	-0.001126
292793729	45003777.000000	2338210	10000.000000	27602	5659	1.000000	29433	4437	1.000000	9656608	-0.001092
292764392	45058495.000000	2342089	10000.000000	27602	5600	1.000000	29250	4426	1.000000	9651836	-0.000701
292749071	45056257.000000	2344121	10000.000000	27451	5653	1.000000	29316	4509	1.000000	9647034	-0.000993
292791174	45009586.000000	2341668	10000.000000	27743	5527	1.000000	29432	4384	1.000000	9642089	-0.000664
292765532	45037668.000000	2342084	10000.000000	27686	5513	1.000000	29382	4482	1.000000	9637323	0.000325
292795061	45001664.000000	2337824	10000.000000	27508	5553	1.000000	29426	4441	1.000000	9632517	0.000338
292794806	45005605.000000	2338432	10000.000000	27287	5744	1.000000	29455	4425	1.000000	9627789	0.000338
292766748	45030406.000000	2341788	10000.000000	27504	5585	1.000000	29239	4443	1.000000	9622963	0.000950
292805432	45000072.000000	2341046	10000.000000	27346	5721	1.000000	29375	4437	1.000000	9618120	0.001730
292769718	45044112.000000	2340188	10000.000000	27468	5770	1.000000	29321	4504	1.000000	9613325	0.000193
292769050	45035883.000000	2340788	10000.000000	27438	5460	1.000000	29268	4271	1.000000	9608557	0.000177
292763290	45064337.000000	2341638	10000.000000	27523	5678	1.000000	29452	4349	1.000000	9603740	0.000376
292748672	45048357.000000	2339907	10000.000000	27547	5594	1.000000	29290	4339	1.000000	9598809	0.000325
292755315	45029943.000000	2338675	10000.000000	27363	5536	1.000000	29216	4428	1.000000	9593900	0.000770
292767680	45033493.000000	2340513	10000.000000	27435	5553	1.000000	29100	4442	1.000000	9589025	0.000742
292777728	45011288.000000	2338770	10000.000000	27477	5711	1.000000	29226	4561	1.000000	9584213	0.000329
292751815	45068605.000000	2340475	10000.000000	27666	5678	1.000000	29459	4506	1.000000	9579427	0.000070
292780467	45041584.000000	2342504	10000.000000	27472	5573	1.000000	29400	4377	1.000000	9574578	0.000004
292777655	45037318.000000	2341600	10000.000000	27612	5653	1.000000	29324	4374	1.000000	9569785	0.000081
292778459	45030649.000000	2338692	10000.000000	27439	5601	1.000000	29357	4507	1.000000	9565108	-0.000190
292774110	45040595.000000	2340685	10000.000000	27659	5398	1.000000	29450	4516	1.000000	9560375	-0.000245
292743923	45063622.000000	2338887	10000.000000	27396	5474	1.000000	29330	4337	1.000000	9555615	-0.000096
292805416	45014188.000000	2340439	10000.000000	27627	5600	1.000000	29345	4473	1.000000	9550848	-0.000142
292771170	45029166.000000	2340496	10000.000000	27433	5656	1.000000	29281	4632	1.000000	9546046	0.000230
292783829	44984847.000000	2341258	10000.000000	27456	5644	1.000000	29340	4364	1.000000	9541198	0.000233
292776425	45028712.000000	2339087	10000.000000	27551	5385	1.000000	29497	4500	1.000000	9536365	0.000368
292784681	44994237.000000	2338113	10000.000000	27335	5757	1.000000	29677	4500	1.000000	9531563	-0.000350
292796274	45009887.000000	2338011	10000.000000	27534	5588	1.000000	29444	4227	1.000000	9526700	-0.000319
292777026	45019440.000000	2338128	10000.000000	27612	5845	1.000000	29163	4514	1.000000	9521892	-0.000019
292771159	45031771.000000	2340909	10000.000000	27582	5654	1.000000	29176	4435	1.000000	9517051	-0.000251
npatches	nstrain	runtime	dt	init_x	init_y	init_y_blood	init_z	init_S	beta0	beta1	beta2	beta3	mean_beta	B	d	delta	delta_blood	b[0]	mut	m	CTL	c	g	epsilon	k	het	lambda	rho	omega	x_max	patch.dyna	DELTA	A	VA
10000	1	100.000000	0.000100	21900	9499	5000000	0.001000	10000000	14.724237	16.897104	18.179865	14.781442	16	8000000000.000000	0.010000	1.000000	1.000000	800000	0.000050	0.048000	0	0.500000	0.000000	25.000000	15.000000	0.500000	0.000000	0.000000	0.000000	31987	0	10.000000	7.000000	1.000000
sus	inf	inf_blood	z	x[0]	y[0][0]	z[0]	x[1]	y[1][0]	z[1]	S[0]	synchrony
219000000	94990000.000000	5000000	10.000000	21900	9499	0.001000	21900	9499	0.001000	10000000	0.000000
124174866	826098529.000000	43030847	3940.834452	12575	82308	0.394083	11496	83271	0.394083	9994995	0.000000
200435377	302452193.000000	15745928	6324.976263	20415	30381	0.632498	19131	30772	0.632498	9990004	0.000000
244906981	152369291.000000	7927201	7771.013291	25087	14799	0.777101	23994	15654	0.777101	9985023	0.000000
269978713	90753918.000000	4723612	8648.068121	27277	8808	0.864807	26446	9223	0.864807	9980062	0.000000
284675651	60174980.000000	3129507	9180.022116	28902	5731	0.918002	28302	6090	0.918002	9975101	0.000000
293627491	43295349.000000	2252036	9502.664490	29572	3993	0.950266	29233	4383	0.950266	9970230	0.000000
299177651	33384190.000000	1734916	9698.354536	30162	3174	0.969835	29739	3426	0.969835	9965250	0.000000
302752578	27284257.000000	1418796	9817.045065	30694	2482	0.981705	30288	2764	0.981705	9960333	0.000000
305065373	23403161.000000	1217853	9889.033609	30640	2155	0.988903	30392	2312	0.988903	9955371	0.000000
306605011	20858578.000000	1083388	9932.696323	30704	1988	0.993270	30495	2088	0.993270	9950464	0.000000
307658548	19170960.000000	997482	9959.178767	31140	1786	0.995918	30847	1912	0.995918	9945497	0.000000
308326132	18066559.000000	939214	9975.240980	31033	1763	0.997524	30718	1879	0.997524	9940488	0.000000
308766833	17339970.000000	901964	9984.983083	31149	1588	0.998498	30646	1778	0.998498	9935623	0.000000
309056927	16874088.000000	876285	9990.891893	31125	1552	0.999089	31180	1660	0.999089	9930517	0.000000
309273561	16538299.000000	859627	9994.475723	31192	1629	0.999448	30791	1617	0.999448	9925567	0.000000
309376241	16340421.000000	849765	9996.649399	31047	1464	0.999665	30844	1644	0.999665	9920635	0.000000
309465682	16199481.000000	843354	9997.967783	31095	1495	0.999797	30944	1704	0.999797	9915645	0.000000
309540300	16120248.000000	839956	9998.767413	31143	1512	0.999877	30779	1618	0.999877	9910625	0.000000
309583415	16019843.000000	834087	9999.252408	31044	1487	0.999925	30695	1603	0.999925	9905714	0.000000
309620319	16001210.000000	831941	9999.546568	30896	1508	0.999955	31041	1629	0.999955	9900765	0.000000
309617582	15978976.000000	829760	9999.724983	30786	1486	0.999972	30657	1565	0.999972	9895856	0.000000
309614521	15961517.000000	831389	9999.833196	31065	1472	0.999983	31019	1640	0.999983	9890991	0.000000
309608264	15981832.000000	829645	9999.898829	30993	1494	0.999990	31115	1699	0.999990	9886072	0.000000
309618760	15963818.000000	830535	9999.938638	31030	1506	0.999994	30972	1707	0.999994	9880962	0.000000
309641223	15956023.000000	827552	9999.962782	31146	1510	0.999996	30978	1601	0.999996	9875941	0.000000
309644331	15952764.000000	830644	9999.977427	30891	1520	0.999998	30916	1572	0.999998	9870990	0.000000
309646909	15959473.000000	828493	9999.986309	31267	1481	0.999999	30838	1650	0.999999	9866177	0.000000
309622833	15982688.000000	831053	9999.991696	31141	1425	0.999999	30693	1672	0.999999	9861455	0.000000
309609587	15972286.000000	832144	9999.994963	31092	1472	0.999999	30945	1607	0.999999	9856555	0.000000
309606207	15985890.000000	832895	9999.996945	31217	1494	1.000000	30887	1627	1.000000	9851643	0.000000
309627072	15968815.000000	828535	9999.998147	31042	1465	1.000000	31163	1508	1.000000	9846760	0.000000
309608876	15990784.000000	830496	9999.998876	31277	1465	1.000000	30961	1751	1.000000	9841812	0.000000
309604471	15982863.000000	831980	9999.999318	31150	1516	1.000000	30993	1644	1.000000	9836764	0.000000
309633438	15944812.000000	828369	9999.999587	31016	1419	1.000000	30748	1676	1.000000	9831770	0.000000
309663339	15912720.000000	825458	9999.999749	31035	1510	1.000000	30866	1646	1.000000	9826902	0.000000
309631510	15958152.000000	830710	9999.999848	31136	1517	1.000000	30799	1596	1.000000	9822057	0.000000
309647551	15951115.000000	829199	9999.999908	31230	1477	1.000000	30949	1565	1.000000	9817078	0.000000
309646719	15965740.000000	829831	9999.999944	31009	1544	1.000000	31014	1599	1.000000	9812207	0.000000
309625847	15963178.000000	828578	9999.999966	31215	1561	1.000000	31040	1624	1.000000	9807248	0.000000
309638694	15954010.000000	828747	9999.999979	31039	1509	1.000000	30891	1637	1.000000	9802363	-1.#IND00
309630411	15949909.000000	827795	9999.999988	31201	1490	1.000000	31122	1691	1.000000	9797369	-1.#IND00
309636074	15942440.000000	829280	9999.999992	31233	1546	1.000000	30751	1578	1.000000	9792398	0.004702
309638429	15970391.000000	830751	9999.999995	31136	1438	1.000000	30958	1623	1.000000	9787389	0.005138
309653972	15966998.000000	830402	9999.999997	31157	1482	1.000000	30973	1591	1.000000	9782443	0.005410
309626790	15971765.000000	831601	9999.999998	31116	1572	1.000000	30833	1713	1.000000	9777570	0.010314
309640074	15964875.000000	829907	9999.999999	31049	1448	1.000000	30933	1701	1.000000	9772678	0.008511
309632542	15934253.000000	828544	9999.999999	31084	1468	1.000000	30768	1604	1.000000	9767790	0.007613
309671394	15925448.000000	827649	10000.000000	31088	1525	1.000000	30849	1667	1.000000	9762924	0.010708
309640881	15928293.000000	828855	10000.000000	31106	1468	1.000000	30928	1597	1.000000	9758081	0.013063
309634642	15951775.000000	828764	10000.000000	31001	1509	1.000000	30813	1635	1.000000	9753262	0.013462
309603709	15956086.000000	829214	10000.000000	31206	1513	1.000000	31174	1584	1.000000	9748253	0.011956
309647546	15953929.000000	828644	10000.000000	31044	1532	1.000000	30965	1608	1.000000	9743431	0.009733
309631227	15960092.000000	828499	10000.000000	31185	1450	1.000000	30932	1646	1.000000	9738599	0.012580
309608509	15968382.000000	829611	10000.000000	30740	1393	1.000000	31150	1548	1.000000	9733844	0.014262
309593324	15987241.000000	831404	10000.000000	31173	1531	1.000000	30914	1565	1.000000	9728950	0.012771
309645848	15966363.000000	829929	10000.000000	31336	1538	1.000000	30850	1565	1.000000	9724125	0.012346
309638616	15959874.000000	830216	10000.000000	31334	1479	1.000000	30915	1584	1.000000	9719302	0.011430
309672593	15928396.000000	826025	10000.000000	31132	1581	1.000000	30662	1617	1.000000	9714471	0.008983
309677842	15910200.000000	825217	10000.000000	31260	1504	1.000000	30942	1659	1.000000	9709689	0.010498
309647145	15952963.000000	829924	10000.000000	31166	1493	1.000000	30816	1559	1.000000	9704789	0.009435
309649404	15958418.000000	828327	10000.000000	30938	1511	1.000000	31158	1567	1.000000	9699954	0.009098
309621843	15977347.000000	829966	10000.000000	31165	1535	1.000000	31107	1668	1.000000	9695272	0.007323
309617488	15972867.000000	832181	10000.000000	30988	1543	1.000000	31001	1589	1.000000	9690475	0.006613
309606060	15981958.000000	831331	10000.000000	31077	1543	1.000000	31092	1679	1.000000	9685596	0.006431
309634836	15975970.000000	831533	10000.000000	31064	1538	1.000000	30963	1676	1.000000	9680690	0.006226
309628118	15989561.000000	832206	10000.000000	31007	1439	1.000000	31044	1616	1.000000	9675926	0.007354
309631595	15982741.000000	830300	10000.000000	31298	1538	1.000000	30897	1540	1.000000	9671116	0.006639
309642697	15926955.000000	827609	10000.000000	31248	1432	1.000000	30753	1611	1.000000	9666220	0.006284
309633545	15935016.000000	827487	10000.000000	31285	1469	1.000000	31067	1585	1.000000	9661467	0.005430
309638970	15954549.000000	830916	10000.000000	31109	1539	1.000000	30891	1564	1.000000	9656654	0.004723
309656797	15938837.000000	829155	10000.000000	31058	1483	1.000000	31066	1544	1.000000	9651885	0.006129
309616365	15950066.000000	828421	10000.000000	30858	1469	1.000000	30662	1542	1.000000	9646878	0.007304
309626241	15958244.000000	829651	10000.000000	30889	1511	1.000000	31029	1665	1.000000	9642118	0.006848
309641966	15974322.000000	829309	10000.000000	30835	1471	1.000000	30858	1657	1.000000	9637296	0.006533
309622393	15956437.000000	828846	10000.000000	30909	1556	1.000000	30991	1595	1.000000	9632239	0.006452
309674705	15925005.000000	825959	10000.000000	31143	1481	1.000000	30885	1685	1.000000	9627370	0.006508
309663422	15923579.000000	829444	10000.000000	31210	1502	1.000000	31041	1551	1.000000	9622667	0.006374
309620662	15942675.000000	828223	10000.000000	31113	1524	1.000000	30885	1506	1.000000	9617867	0.005801
309661133	15931929.000000	828866	10000.000000	31088	1579	1.000000	30903	1614	1.000000	9613201	0.005748
309614507	15957652.000000	829733	10000.000000	31459	1477	1.000000	30903	1649	1.000000	9608348	0.005530
309596577	15978825.000000	830582	10000.000000	31357	1468	1.000000	30738	1488	1.000000	9603564	0.005646
309611799	15980409.000000	832296	10000.000000	31240	1418	1.000000	30988	1651	1.000000	9598780	0.005614
309661090	15952358.000000	829299	10000.000000	31068	1512	1.000000	30987	1627	1.000000	9594000	0.005578
309637735	15956826.000000	829869	10000.000000	31244	1554	1.000000	30953	1678	1.000000	9589337	0.005483
309630447	15959908.000000	829233	10000.000000	31163	1505	1.000000	30664	1580	1.000000	9584605	0.005504
309654632	15949941.000000	829113	10000.000000	30980	1535	1.000000	30872	1606	1.000000	9579741	0.005275
309613511	15951271.000000	830041	10000.000000	31226	1603	1.000000	30941	1614	1.000000	9574883	0.005972
309617727	15958223.000000	828913	10000.000000	31249	1467	1.000000	30935	1723	1.000000	9570166	0.007292
309624835	15960338.000000	828949	10000.000000	31110	1485	1.000000	31066	1581	1.000000	9565400	0.006881
309632093	15954308.000000	828145	10000.000000	31278	1541	1.000000	31025	1658	1.000000	9560640	0.006555
309622020	15963916.000000	828999	10000.000000	30920	1461	1.000000	30723	1617	1.000000	9555801	0.006615
309616056	15968744.000000	830502	10000.000000	31190	1442	1.000000	30894	1527	1.000000	9550971	0.006486
309617010	15986290.000000	830713	10000.000000	30884	1485	1.000000	31006	1657	1.000000	9546110	0.008597
309622183	15963085.000000	829907	10000.000000	30982	1446	1.000000	30855	1640	1.000000	9541305	0.008166
309642501	15955317.000000	831156	10000.000000	31106	1454	1.000000	31002	1633	1.000000	9536532	0.008075
309606360	15972781.000000	829201	10000.000000	31159	1433	1.000000	31046	1679	1.000000	9531842	0.007763
309604105	15990215.000000	828919	10000.000000	31042	1505	1.000000	31086	1561	1.000000	9527020	0.007612
309608073	15940895.000000	828566	10000.000000	31061	1511	1.000000	31021	1581	1.000000	9522215	0.007322
309618239	15975033.000000	829965	10000.000000	31155	1461	1.000000	30827	1611	1.000000	9517451	0.006821
npatches	nstrain	runtime	dt	init_x	init_y	init_y_blood	init_z	init_S	beta0	beta1	beta2	beta3	mean_beta	B	d	delta	delta_blood	b[0]	mut	m	CTL	c	g	epsilon	k	het	lambda	rho	omega	x_max	patch.dyna	DELTA	A	VA
10000	1	100.000000	0.000100	21900	9499	5000000	0.001000	10000000	8.388275	17.099074	23.294488	19.833947	16	8000000000.000000	0.010000	1.000000	1.000000	800000	0.000050	0.048000	0	0.500000	0.000000	25.000000	16.000000	0.500000	0.000000	0.000000	0.000000	31987	0	10.000000	7.000000	1.000000
sus	inf	inf_blood	z	x[0]	y[0][0]	z[0]	x[1]	y[1][0]	z[1]	S[0]	synchrony
219000000	94990000.000000	5000000	10.000000	21900	9499	0.001000	21900	9499	0.001000	10000000	0.000000
129330192	762631033.000000	39727330	3940.834452	17961	72334	0.394083	11979	77319	0.394083	9994926	0.000000
209704577	262802463.000000	13684732	6324.976263	25552	23198	0.632498	20037	27185	0.632498	9989895	0.000000
255489481	123370010.000000	6419606	7771.013291	29059	10154	0.777101	25039	12809	0.777101	9984997	0.000000
280891277	66878977.000000	3481365	8648.068121	30218	5343	0.864807	27713	6897	0.864807	9979895	0.000000
295528721	39299377.000000	2043093	9180.022116	31019	3102	0.918002	29425	3989	0.918002	9974831	0.000000
304247530	24342254.000000	1265795	9502.664490	31409	1742	0.950266	30596	2417	0.950266	9969847	0.000000
309563773	15777867.000000	822265	9698.354536	31546	1181	0.969835	31079	1601	0.969835	9964801	0.000000
312835450	10611027.000000	550700	9817.045065	31708	867	0.981705	30972	1064	0.981705	9959788	0.000000
314947090	7366395.000000	383513	9889.033609	31833	556	0.988903	31620	735	0.988903	9954779	0.000000
316324328	5269426.000000	274441	9932.696323	31727	339	0.993270	31261	542	0.993270	9949906	0.000000
317265205	3850865.000000	199848	9959.178767	31832	291	0.995918	31891	437	0.995918	9945006	0.000000
317942946	2865720.000000	149052	9975.240980	32035	248	0.997524	31692	286	0.997524	9940155	0.000000
318410726	2174765.000000	113701	9984.983083	31899	147	0.998498	31763	247	0.998498	9935215	0.000000
318732628	1685265.000000	87368	9990.891893	31972	139	0.999089	31728	178	0.999089	9930322	0.000000
318979425	1322901.000000	68853	9994.475723	31963	89	0.999448	32121	130	0.999448	9925404	0.000000
319143385	1057060.000000	54788	9996.649399	32116	80	0.999665	32135	96	0.999665	9920380	0.000000
319299288	841129.000000	43871	9997.967783	31901	43	0.999797	32023	92	0.999797	9915414	0.000000
319428374	675652.000000	34806	9998.767413	31862	59	0.999877	31979	74	0.999877	9910385	0.000000
319522823	547213.000000	28372	9999.252408	32023	28	0.999925	31994	50	0.999925	9905466	0.000000
319581975	443636.000000	23071	9999.546568	31931	26	0.999955	32288	46	0.999955	9900478	0.000000
319645208	360180.000000	18919	9999.724983	32191	25	0.999972	31989	34	0.999972	9895390	0.000000
319659995	291724.000000	15173	9999.833196	31805	42	0.999983	31973	32	0.999983	9890499	0.000000
319731558	236410.000000	12267	9999.898829	31813	17	0.999990	32152	21	0.999990	9885615	0.000000
319735721	195407.000000	10198	9999.105960	31864	16	0.999994	31928	17	0.999994	9880819	0.000000
319768171	157790.000000	8289	9992.393905	31933	10	0.999996	32125	15	0.999996	9875782	0.000000
319791206	133876.000000	7015	9946.156317	32150	5	0.999998	31930	17	0.999998	9870788	0.000000
319794105	123638.000000	6491	9847.756646	31936	3	0.949117	32035	13	0.999999	9865866	0.000000
319777058	131783.000000	6935	9781.525638	32222	7	0.969138	31972	11	0.999999	9861003	0.000000
319753240	142415.000000	7404	9812.002537	31954	17	0.817069	31910	13	0.999999	9856089	0.000000
319778102	144894.000000	7467	9848.837527	32043	12	0.889048	32020	11	1.000000	9851242	0.000000
319774261	141769.000000	7305	9865.906105	31980	8	0.932705	31856	11	1.000000	9846405	0.000000
319799069	133607.000000	7084	9851.615871	31959	9	0.959184	31988	16	1.000000	9841561	0.000000
319767638	135046.000000	7019	9828.371210	31950	13	0.975244	32032	13	1.000000	9836689	0.000000
319791504	135800.000000	7040	9821.485754	31927	11	0.984985	32016	10	1.000000	9831668	0.000000
319785443	138668.000000	7100	9829.025231	31870	11	0.990893	32156	5	1.000000	9826827	0.000000
319764056	139151.000000	7282	9836.574471	32022	13	0.994476	31791	16	1.000000	9822107	0.000000
319774091	137264.000000	7033	9838.579993	31954	13	0.996650	32083	6	1.000000	9817138	0.000000
319797852	139765.000000	7279	9838.982316	32096	7	0.997968	32187	12	1.000000	9812177	0.000000
319778161	141698.000000	7302	9850.503803	32055	14	0.998768	32068	4	0.986123	9807189	0.000000
319780750	138085.000000	7259	9854.334328	32020	8	0.999253	32057	13	0.991583	9802305	-1.#IND00
319797597	137113.000000	7039	9852.411827	31955	9	0.999547	31933	15	0.994895	9797409	-1.#IND00
319762469	134749.000000	6981	9842.938648	31896	4	0.999725	32093	17	0.996904	9792496	0.013176
319778594	137009.000000	7009	9839.268391	32081	7	0.999833	32045	8	0.998122	9787402	0.009013
319770205	137772.000000	7057	9838.702214	32098	6	0.999899	32114	6	0.998861	9782614	0.002111
319787201	137421.000000	7088	9842.364169	31862	9	0.999939	32083	21	0.999309	9777693	-0.000246
319796512	134066.000000	6861	9837.662455	32126	13	0.999963	32113	10	0.999581	9772721	0.005673
319776607	133696.000000	7095	9833.203469	32002	8	0.916823	31812	12	0.999746	9767748	0.006300
319794035	134892.000000	7091	9827.749008	32078	6	0.949551	31981	10	0.999846	9762819	0.007343
319776695	138126.000000	7048	9834.907155	32015	7	0.969402	31718	6	0.999907	9757981	0.003861
319770432	137662.000000	7263	9836.583878	32163	12	0.981441	32082	10	0.999943	9753133	0.002354
319780099	138755.000000	7441	9843.521390	31936	8	0.923438	32097	20	0.950853	9748289	0.003684
319776961	138440.000000	7259	9847.206237	31838	17	0.953564	31767	16	0.970191	9743436	0.002546
319786776	139217.000000	7136	9841.813944	32075	14	0.971835	31951	13	0.981920	9738640	0.002278
319767984	138331.000000	7076	9847.190136	31955	16	0.982917	31925	15	0.989034	9733770	0.003070
319810561	140090.000000	7213	9857.897875	31974	9	0.989639	31864	9	0.993349	9728968	0.003668
319795575	137220.000000	7090	9856.168245	32085	11	0.993716	31897	16	0.995966	9723984	0.003553
319785335	136282.000000	7046	9846.568374	31899	9	0.996189	32044	15	0.997553	9719135	0.003166
319778159	137293.000000	7154	9840.265360	31957	6	0.997688	31924	14	0.998516	9714244	0.004002
319764764	139206.000000	7184	9846.753828	31943	6	0.998598	31757	21	0.999100	9709515	0.003662
319795856	135442.000000	7142	9842.566136	32172	11	0.999150	31820	9	0.999454	9704593	0.002914
319777127	135200.000000	6889	9827.272369	32066	12	0.999484	32270	9	0.999669	9699734	0.002878
319788049	136550.000000	6964	9827.791621	31796	12	0.999687	32044	16	0.999799	9694810	0.002955
319758608	139075.000000	7283	9837.370860	32017	13	0.983270	31975	15	0.999878	9689961	0.002832
319782084	138213.000000	7315	9842.902022	31895	13	0.989853	31746	12	0.999926	9685099	0.003163
319771713	139613.000000	7375	9845.697643	31969	7	0.993846	31939	16	0.999955	9680204	0.004844
319776378	140391.000000	7304	9844.075394	31900	14	0.996267	32063	17	0.999973	9675277	0.004750
319779523	139054.000000	7009	9855.106537	31996	9	0.897831	31883	19	0.999984	9670467	0.004504
319791811	135196.000000	7043	9848.475794	31715	12	0.938032	31961	18	0.999990	9665625	0.004899
319808582	133957.000000	7070	9828.926953	31920	11	0.869539	31929	14	0.999994	9660915	0.006339
319783238	138361.000000	7169	9832.549896	31854	9	0.920873	32012	11	0.999996	9656153	0.006226
319788306	138767.000000	7195	9841.722812	32000	6	0.952007	31977	7	0.999998	9651296	0.006020
319765934	139778.000000	7300	9851.374927	31815	5	0.970891	31878	17	0.999999	9646502	0.006112
319766226	136862.000000	7074	9848.336400	32217	5	0.982345	31857	12	0.999999	9641687	0.005755
319772760	134379.000000	7072	9841.509340	32251	5	0.954649	31849	9	1.000000	9636922	0.004678
319785862	137102.000000	7348	9841.383945	32048	11	0.894627	32067	17	1.000000	9632055	0.004565
319769758	136644.000000	7046	9844.287896	31807	15	0.936089	32091	13	1.000000	9627268	0.004397
319763297	134770.000000	7202	9833.166563	31772	11	0.958212	32017	12	1.000000	9622523	0.004188
319785439	134899.000000	6960	9824.666389	32202	12	0.974654	31865	17	0.900105	9617707	0.004577
319776496	137469.000000	7133	9823.411907	31920	6	0.984627	31836	17	0.939411	9612900	0.004184
319779562	135995.000000	7019	9827.278553	32020	4	0.990676	31944	17	0.963252	9608088	0.005855
319780631	136349.000000	7080	9837.070534	31953	8	0.994345	31918	23	0.977711	9603129	0.006013
319764301	136876.000000	6976	9833.551936	31774	5	0.996570	32013	15	0.986481	9598283	0.006111
319764186	137939.000000	7078	9838.402443	31900	5	0.997920	31682	11	0.991801	9593438	0.005776
319764469	136820.000000	7083	9838.447418	32011	16	0.998738	32190	11	0.968836	9588678	0.005285
319769232	133709.000000	6941	9834.614633	32016	11	0.999235	31849	15	0.981098	9583817	0.006631
319792876	134806.000000	7031	9828.119369	32091	11	0.999536	32042	11	0.943737	9578876	0.006639
319765984	136014.000000	7093	9817.297713	31771	11	0.999718	31997	18	0.965875	9574167	0.006792
319784246	137549.000000	7201	9821.306778	32043	15	0.904764	31972	9	0.979302	9569364	0.005893
319773500	140409.000000	7231	9837.528945	31997	11	0.942237	32028	10	0.987446	9564552	0.005714
319770688	140036.000000	7199	9848.087742	31953	9	0.877755	32094	15	0.992386	9559733	0.005501
319767538	137318.000000	7068	9849.052644	31931	17	0.925856	31712	20	0.995382	9554835	0.004361
319781513	135295.000000	7078	9836.213585	32295	7	0.955030	31729	9	0.997199	9550033	0.004727
319780190	135074.000000	6971	9825.584579	31933	10	0.972724	31947	9	0.998301	9545170	0.004338
319790497	137756.000000	7144	9825.247445	31948	8	0.983457	31956	17	0.998970	9540385	0.004910
319761005	139789.000000	7170	9834.205456	31891	10	0.989966	31986	10	0.999375	9535608	0.005226
319767820	141653.000000	7447	9846.354703	31995	10	0.993914	31738	16	0.999621	9530782	0.004987
319793542	139669.000000	7211	9859.340088	32090	8	0.996309	32102	15	0.999770	9525886	0.004693
319792578	136315.000000	7071	9853.075016	31902	12	0.997761	32024	7	0.999861	9521207	0.004535
319784679	135968.000000	7010	9838.865984	31869	16	0.998642	31977	17	0.999915	9516426	0.004608
npatches	nstrain	runtime	dt	init_x	init_y	init_y_blood	init_z	init_S	beta0	beta1	beta2	beta3	mean_beta	B	d	delta	delta_blood	b[0]	mut	m	CTL	c	g	epsilon	k	het	lambda	rho	omega	x_max	patch.dyna	DELTA	A	VA
10000	1	100.000000	0.000100	21900	9499	5000000	0.001000	10000000	13.026824	20.156999	13.213918	18.072583	16	8000000000.000000	0.010000	1.000000	1.000000	800000	0.000050	0.048000	0	0.500000	0.000000	25.000000	17.000000	0.500000	0.000000	0.000000	0.000000	31987	0	10.000000	7.000000	1.000000
sus	inf	inf_blood	z	x[0]	y[0][0]	z[0]	x[1]	y[1][0]	z[1]	S[0]	synchrony
219000000	94990000.000000	5000000	10.000000	21900	9499	0.001000	21900	9499	0.001000	10000000	0.000000
135614321	700888884.000000	36531623	3940.834452	14782	69085	0.394083	11379	71434	0.394083	9994994	0.000000
220050604	225223629.000000	11727704	6324.976263	23446	21437	0.632498	19746	24084	0.632498	9989954	0.000000
266742263	96379681.000000	5015495	7771.013291	27641	8705	0.777101	25086	10747	0.777101	9985015	0.000000
291844128	45541689.000000	2368297	8648.068121	30159	4158	0.864807	28177	5182	0.864807	9979904	0.000000
305589862	21861295.000000	1135690	9180.022116	31021	1954	0.918002	30093	2526	0.918002	9974968	0.000000
312958822	10198036.000000	530653	9502.664490	31413	856	0.950266	31069	1162	0.950266	9969938	0.000000
316778648	4510713.000000	235805	9698.354536	31743	397	0.969835	31507	493	0.969835	9964875	0.000000
318591892	1860002.000000	96759	9817.045065	32034	142	0.981705	31712	222	0.981705	9959996	0.000000
319396457	714869.000000	37233	9889.033609	31859	56	0.988903	31875	76	0.988903	9954942	0.000000
319682568	259539.000000	13249	9932.696323	31754	27	0.993270	31791	20	0.993270	9949870	0.000000
319809410	93000.000000	4948	9749.584919	31872	14	0.995918	31987	17	0.995918	9944763	0.000000
319784362	129182.000000	6833	8777.752910	32058	12	0.819145	32165	4	0.997524	9939811	0.000000
319752263	179705.000000	9112	9241.938207	32072	17	0.890307	31757	13	0.998498	9934930	0.000000
319793860	139777.000000	7260	9524.803957	32105	12	0.933469	32090	16	0.999089	9930022	0.000000
319794366	92743.000000	4881	9236.894624	31754	10	0.959647	31855	9	0.916558	9925075	0.000000
319797925	122430.000000	6406	9037.361605	32003	8	0.975525	31898	17	0.949391	9920222	0.000000
319796681	128833.000000	6852	9328.364698	32159	7	0.985155	32044	16	0.969304	9915129	0.000000
319804093	101496.000000	5417	9284.732922	31889	5	0.806617	32002	22	0.981382	9910101	0.000000
319788207	113762.000000	5992	9125.337339	31765	7	0.882709	31909	10	0.499028	9905206	0.000000
319779683	114691.000000	6029	9270.495923	31949	5	0.928860	32097	26	0.696149	9900309	0.000000
319778295	105720.000000	5560	9202.798847	31839	13	0.754586	31934	19	0.815707	9895345	0.000000
319783347	113433.000000	5971	9147.969820	32035	12	0.851151	31693	19	0.888222	9890362	0.000000
319783540	111368.000000	5781	9229.039384	31888	17	0.888940	31945	14	0.932204	9885526	0.000000
319799971	107978.000000	5585	9208.247950	31809	13	0.932639	32020	12	0.958880	9880533	0.000000
319807853	110880.000000	5700	9175.901603	32034	9	0.617767	31893	12	0.975060	9875630	0.000000
319807252	110765.000000	5883	9212.984400	31979	7	0.768167	31956	12	0.984873	9870645	0.000000
319798520	110863.000000	5744	9220.672761	32138	9	0.859388	32073	11	0.990825	9865588	0.000000
319814118	110463.000000	5786	9199.702554	31992	10	0.794976	31986	13	0.994435	9860694	0.000000
319776697	112453.000000	5917	9209.855655	32136	10	0.832351	31962	13	0.996625	9855746	0.000000
319810762	108956.000000	5740	9220.676627	31918	6	0.898317	32016	6	0.997953	9850775	0.000000
319793560	110884.000000	5705	9171.385725	31785	8	0.938327	31808	22	0.998758	9845846	0.000000
319806874	113272.000000	5778	9236.051694	31950	3	0.954442	32165	20	0.999247	9840958	0.000000
319822805	106796.000000	5496	9213.935312	31961	3	0.853069	31934	7	0.999543	9836092	0.000000
319787738	108818.000000	5641	9140.348136	31926	12	0.739333	32130	7	0.844436	9831203	0.000000
319804299	111972.000000	5821	9211.624625	31991	7	0.717762	31906	23	0.905647	9826260	0.000000
319823748	111184.000000	5722	9205.316569	31695	12	0.828816	31936	11	0.942773	9821397	0.000000
319781595	111625.000000	5882	9202.700375	31805	6	0.805103	32107	15	0.965290	9816394	0.000000
319794872	107756.000000	5579	9173.890010	32175	7	0.697550	32210	14	0.978948	9811530	0.000000
319814650	111157.000000	5720	9200.894579	32084	11	0.686485	32138	18	0.987231	9806718	0.000000
319796826	111196.000000	5766	9209.537590	32087	9	0.809846	32158	9	0.968960	9801845	-1.#IND00
319819265	109104.000000	5619	9184.317191	31943	9	0.884667	32032	11	0.863128	9797034	-1.#IND00
319797210	112259.000000	5791	9176.202127	31868	7	0.930048	31755	26	0.916984	9792238	-1.#IND00
319813355	111333.000000	5723	9205.452711	32124	9	0.957573	32069	14	0.949649	9787303	0.010676
319807130	110259.000000	5745	9201.544515	31919	5	0.974267	32130	13	0.969461	9782329	0.010575
319812657	110286.000000	5693	9169.057698	32022	12	0.920160	32044	7	0.981477	9777265	0.009698
319804832	109936.000000	5702	9202.907753	31985	7	0.951575	31998	10	0.988766	9772377	0.012597
319806774	109930.000000	5708	9174.381343	32285	10	0.970629	31751	9	0.993186	9767459	0.011152
319810873	112237.000000	5812	9184.991047	32307	13	0.982186	31841	14	0.995867	9762509	0.013466
319787515	110934.000000	5920	9220.574959	31939	11	0.767046	32094	7	0.997493	9757486	0.011826
319801858	109271.000000	5582	9190.307751	31625	13	0.858708	31752	12	0.998480	9752680	0.024636
319803899	110411.000000	5851	9195.759696	31992	11	0.914303	31906	10	0.999078	9747876	0.021991
319814878	111331.000000	5753	9205.605263	31876	18	0.886957	32030	11	0.999441	9743008	0.019595
319789798	110883.000000	5697	9211.713405	31904	6	0.931437	32205	17	0.999661	9738133	0.019309
319788111	109214.000000	5624	9208.130371	31881	16	0.949601	31850	5	0.999794	9733229	0.017173
319794550	111856.000000	5697	9205.558233	31973	10	0.807648	32267	6	0.999875	9728286	0.017819
319810049	108316.000000	5550	9201.409106	32204	18	0.873921	32056	10	0.863723	9723419	0.017540
319800200	112447.000000	5824	9204.261916	31971	6	0.878569	31941	20	0.917345	9718540	0.016184
319808639	109912.000000	5588	9238.452394	32094	12	0.926350	31966	14	0.949868	9713645	0.014245
319804497	106695.000000	5508	9172.639813	32052	8	0.955329	31996	17	0.969594	9708686	0.014139
319815004	113930.000000	5857	9162.753242	31944	8	0.972906	32039	3	0.976715	9703823	0.014307
319802639	112249.000000	5885	9251.050557	32167	9	0.983567	31814	12	0.985877	9699001	0.012908
319805311	105870.000000	5524	9204.402943	31949	5	0.990033	31952	28	0.991434	9693982	0.012675
319804135	113091.000000	5905	9147.519987	32012	8	0.948549	32075	11	0.994805	9689045	0.011752
319779543	113917.000000	5943	9251.497180	31971	3	0.921604	31771	9	0.907965	9684329	0.011125
319807684	106549.000000	5566	9172.240205	32067	7	0.942861	32109	7	0.944179	9679464	0.011622
319831064	114118.000000	5837	9224.438564	31664	16	0.965344	31922	20	0.966143	9674557	0.011281
319789670	106409.000000	5577	9223.240891	31699	18	0.850802	31983	17	0.878406	9669627	0.009860
319794011	111068.000000	5721	9172.619829	32038	10	0.909508	31906	14	0.926250	9664783	0.009696
319790596	110320.000000	5682	9206.142306	32000	8	0.945115	32022	18	0.955269	9659902	0.009296
319811887	108895.000000	5668	9214.922982	32154	11	0.694518	32001	20	0.972870	9655021	0.008328
319772197	111224.000000	5730	9186.488144	31871	8	0.814718	31796	23	0.983545	9650084	0.008202
319805651	114818.000000	5988	9260.773921	31917	20	0.887622	32070	17	0.990020	9645254	0.007908
319792784	104213.000000	5469	9197.022027	31965	10	0.886359	31778	13	0.993947	9640432	0.008645
319812224	111101.000000	5848	9136.530760	31910	10	0.845596	31762	15	0.996328	9635481	0.008299
319793374	113758.000000	6057	9230.701072	31917	16	0.906351	31866	14	0.768658	9630677	0.008012
319791030	107068.000000	5595	9235.119810	32268	7	0.943199	31946	9	0.859686	9625853	0.007802
319808511	110593.000000	5718	9185.059417	32214	5	0.844273	31766	18	0.914896	9621104	0.007886
319809149	111884.000000	5885	9212.229658	31704	3	0.839746	31784	19	0.948383	9616326	0.007142
319808110	109281.000000	5608	9218.150627	32085	11	0.902802	31921	14	0.968693	9611523	0.007053
319794511	110183.000000	5840	9205.991024	32109	5	0.903328	31963	11	0.981012	9606737	0.006833
319783982	107266.000000	5446	9160.353021	31952	10	0.941366	32010	9	0.988483	9602072	0.007282
319827588	115605.000000	5988	9175.778198	31787	10	0.952285	31855	11	0.993015	9597309	0.007244
319794767	112149.000000	5853	9257.156998	32044	6	0.971060	32156	14	0.995763	9592563	0.007050
319793998	105436.000000	5469	9203.438456	31891	9	0.982447	32012	6	0.997430	9587690	0.007100
319787748	111233.000000	5718	9158.282325	31746	9	0.528516	31798	10	0.998441	9582864	0.006852
319788801	111682.000000	5962	9219.301643	31949	8	0.714034	32309	15	0.999055	9578086	0.007222
319815899	107306.000000	5590	9208.601039	32005	10	0.826555	32114	11	0.999427	9573291	0.007096
319787300	111493.000000	5741	9160.575695	31864	17	0.894802	32204	4	0.999652	9568655	0.007101
319787425	112697.000000	5872	9213.803869	32048	15	0.843883	31859	10	0.999789	9563725	0.006166
319771796	109930.000000	5624	9230.923463	31963	14	0.875326	31813	14	0.992943	9558956	0.006084
319790489	111226.000000	5843	9163.924675	31999	20	0.924383	32123	9	0.995720	9554060	0.006533
319798004	112441.000000	5728	9234.099637	32035	6	0.954136	32064	11	0.997404	9549313	0.005651
319784504	107551.000000	5670	9196.216683	31925	2	0.665190	31985	18	0.998425	9544499	0.004036
319807691	109877.000000	5587	9164.904329	32112	8	0.796930	32229	11	0.854563	9539694	0.004088
319791148	114112.000000	5919	9220.868481	31994	10	0.876834	31771	20	0.911789	9534883	0.004125
319799917	111821.000000	5774	9229.810670	31975	8	0.925297	31841	10	0.946498	9530066	0.004032
319832076	110933.000000	5818	9179.638049	32102	14	0.869444	32139	10	0.967550	9525411	0.004045
319805358	110919.000000	5877	9216.580491	32036	6	0.920815	31862	9	0.980318	9520701	0.004152
319779888	109341.000000	5723	9192.756277	32143	14	0.951972	31811	4	0.988063	9515879	0.004038
npatches	nstrain	runtime	dt	init_x	init_y	init_y_blood	init_z	init_S	beta0	beta1	beta2	beta3	mean_beta	B	d	delta	delta_blood	b[0]	mut	m	CTL	c	g	epsilon	k	het	lambda	rho	omega	x_max	patch.dyna	DELTA	A	VA
10000	1	100.000000	0.000100	21900	9499	5000000	0.001000	10000000	8.735705	22.443988	17.394445	18.152013	16	8000000000.000000	0.010000	1.000000	1.000000	800000	0.000050	0.048000	0	0.500000	0.000000	25.000000	18.000000	0.500000	0.000000	0.000000	0.000000	31987	0	10.000000	7.000000	1.000000
sus	inf	inf_blood	z	x[0]	y[0][0]	z[0]	x[1]	y[1][0]	z[1]	S[0]	synchrony
219000000	94990000.000000	5000000	10.000000	21900	9499	0.001000	21900	9499	0.001000	10000000	0.000000
141560353	645851809.000000	33649457	3940.834452	18987	60741	0.394083	10975	67509	0.394083	9994919	0.000000
229697137	193036113.000000	10056238	6324.976263	27054	16718	0.632498	19615	21493	0.632498	9989876	0.000000
276889139	74031963.000000	3854402	7771.013291	29783	5979	0.777101	25455	8826	0.777101	9984836	0.000000
301084023	29054162.000000	1513838	8648.068121	31034	2374	0.864807	28891	3673	0.864807	9979715	0.000000
312829930	10284395.000000	535380	9180.022116	31752	769	0.918002	30883	1265	0.918002	9974714	0.000000
317754199	2995907.000000	156102	9502.664490	31857	205	0.950266	31734	378	0.950266	9969888	0.000000
319363233	691274.000000	35835	9698.354536	31860	54	0.969835	31957	79	0.969835	9964919	0.000000
319784964	132744.000000	6966	9809.925303	32081	13	0.976887	32233	15	0.981705	9959883	0.000000
319790403	121043.000000	6171	7919.872979	32073	7	0.757270	31943	27	0.605915	9954852	0.000000
319722094	241629.000000	12468	8726.628235	31973	17	0.852779	32027	30	0.760978	9949947	0.000000
319744752	151525.000000	7861	9225.203557	31825	24	0.910707	31984	22	0.855028	9945090	0.000000
319815135	79164.000000	4211	8359.966749	32064	9	0.712921	32130	13	0.468498	9940199	0.000000
319780426	157063.000000	8209	8625.660364	31758	16	0.753381	32047	29	0.677632	9935204	0.000000
319804833	115213.000000	5893	9110.172844	32006	2	0.550676	31903	17	0.804476	9930247	0.000000
319826554	95665.000000	4898	8357.539510	31939	7	0.727475	32137	14	0.881410	9925226	0.000000
319785312	128470.000000	6602	8805.976996	32252	9	0.745243	31761	21	0.928073	9920196	0.000000
319809325	89505.000000	4633	8762.633610	31709	6	0.845484	32044	6	0.762201	9915242	0.000000
319782173	111829.000000	5854	8602.797334	31781	3	0.721684	31906	12	0.855770	9910208	0.000000
319802921	99564.000000	5261	8792.026729	31955	3	0.831195	31893	7	0.912521	9905297	0.000000
319814861	98236.000000	5138	8549.168854	32098	6	0.882565	32040	13	0.946942	9900334	0.000000
319786781	109646.000000	5562	8771.106119	31897	1	0.771003	32054	24	0.908646	9895400	0.000000
319809025	93786.000000	4833	8676.400093	32049	3	0.610583	31998	14	0.944591	9890373	0.000000
319816420	107109.000000	5665	8601.984289	31945	8	0.763810	31950	10	0.812384	9885411	0.000000
319816443	100426.000000	5180	8803.741366	31968	9	0.856745	31761	23	0.886207	9880545	0.000000
319797492	100587.000000	5240	8581.148734	32061	2	0.535071	31973	6	0.930982	9875612	0.000000
319791916	105761.000000	5479	8755.412809	31805	10	0.718010	31998	11	0.958139	9870737	0.000000
319785305	97754.000000	5035	8645.200009	31908	7	0.824018	32029	13	0.974610	9865934	0.000000
319785219	105553.000000	5524	8676.565942	31917	9	0.893263	31786	17	0.984601	9860962	0.000000
319792705	99327.000000	5050	8714.361307	32001	10	0.873732	32039	14	0.990660	9856022	0.000000
319780311	103506.000000	5264	8647.110809	32053	8	0.903725	32007	11	0.994335	9851078	0.000000
319820682	101446.000000	5285	8689.784050	31817	12	0.593790	32021	7	0.996564	9846100	0.000000
319799591	100183.000000	5133	8675.799325	32147	7	0.579969	31934	17	0.997916	9841183	0.000000
319806916	103179.000000	5338	8688.491258	32118	12	0.745241	32047	12	0.998736	9836308	0.000000
319806474	100724.000000	5329	8670.219753	32049	3	0.824781	31986	11	0.999233	9831454	0.000000
319808580	102858.000000	5307	8692.927006	31920	9	0.893726	32044	14	0.999535	9826396	0.000000
319809795	101233.000000	5193	8671.306444	32067	9	0.885202	31798	7	0.999718	9821520	0.000000
319814554	102368.000000	5283	8665.184467	32110	15	0.918935	31899	19	0.999829	9816600	0.000000
319796531	99198.000000	5058	8657.281782	32020	5	0.919745	31834	12	0.999896	9811638	0.000000
319804447	101501.000000	5117	8629.372553	31959	13	0.906580	31915	14	0.999937	9806756	0.000000
319804121	102655.000000	5326	8742.613231	31884	6	0.943339	32073	17	0.604959	9801828	-1.#IND00
319788369	99657.000000	5066	8645.810938	31965	9	0.656491	31887	6	0.760398	9796889	-1.#IND00
319830373	103646.000000	5350	8703.700846	32073	6	0.594812	32041	15	0.854676	9791880	-1.#IND00
319797752	100132.000000	5262	8656.142080	31976	10	0.539461	31968	24	0.911858	9787031	-0.004226
319805755	101650.000000	5202	8675.447857	31829	8	0.720672	31985	12	0.946540	9782167	-0.007613
319819356	100027.000000	5110	8663.636667	32042	10	0.830581	31999	14	0.904894	9777321	-0.009205
319779663	101187.000000	5268	8675.918427	31985	3	0.839970	32057	5	0.942316	9772356	-0.012446
319807788	102796.000000	5410	8719.087815	32136	6	0.662135	31908	17	0.819174	9767476	-0.010719
319801917	99954.000000	5187	8671.163362	32150	17	0.746965	32043	15	0.890325	9762669	-0.009499
319791683	102657.000000	5337	8698.325344	31857	9	0.846528	31600	7	0.933479	9757734	-0.009641
319804808	99824.000000	5241	8664.295526	31702	8	0.884009	32220	11	0.959654	9752723	-0.008534
319802578	102272.000000	5285	8665.077956	32170	4	0.639971	31943	11	0.975529	9747957	-0.006665
319790674	99722.000000	5256	8697.082767	31873	7	0.781634	31886	17	0.985158	9743058	-0.004727
319813570	102617.000000	5272	8665.260584	31870	2	0.667103	32034	14	0.823605	9738148	-0.003594
319807623	99106.000000	5184	8662.986219	31911	10	0.741788	32133	14	0.893013	9733351	-0.001733
319822047	102981.000000	5466	8665.924324	31956	6	0.822407	31845	14	0.935110	9728503	0.000004
319810165	101344.000000	5309	8680.943765	31857	11	0.703712	32224	19	0.960642	9723548	-0.000734
319796790	99985.000000	5115	8659.536545	32022	6	0.797132	32085	14	0.976129	9718703	0.002552
319813380	104775.000000	5505	8670.677774	31917	8	0.839338	31965	11	0.985522	9713902	0.002039
319807435	97527.000000	5031	8691.842619	31950	15	0.902555	32048	19	0.991218	9709132	0.001451
319807860	102785.000000	5361	8654.453720	31936	7	0.940897	32135	5	0.994674	9704390	0.001172
319798167	101074.000000	5215	8679.162562	32172	8	0.964153	32052	7	0.929602	9699635	0.002284
319785372	99784.000000	5286	8671.423448	31945	7	0.746276	31927	11	0.814856	9694653	0.004594
319808774	102338.000000	5441	8677.521553	31886	10	0.762951	32050	12	0.887706	9689662	0.004758
319803163	102962.000000	5496	8699.117898	32102	7	0.595750	31875	15	0.931891	9684792	0.004503
319798884	100103.000000	5304	8693.312543	31932	3	0.754813	31884	14	0.952272	9679976	0.005221
319805785	102148.000000	5335	8669.077925	31902	11	0.399574	31861	7	0.971052	9675178	0.004202
319805459	101215.000000	5148	8683.093064	32362	8	0.623448	31940	5	0.982442	9670284	0.004803
319794330	101400.000000	5374	8643.699239	31989	6	0.771612	32018	12	0.989351	9665418	0.004339
319799851	101133.000000	5205	8719.951008	31914	8	0.861478	32036	15	0.889647	9660581	0.004284
319823181	100186.000000	5195	8661.779107	32058	12	0.606729	32159	9	0.735749	9655896	0.004186
319793873	104456.000000	5429	8703.712056	31989	8	0.647098	32203	17	0.839726	9651134	0.004448
319814106	99876.000000	5205	8656.767729	32067	4	0.785957	31778	8	0.902790	9646305	0.003932
319807737	104082.000000	5389	8693.527969	32109	10	0.650419	32032	12	0.941040	9641418	0.002341
319804039	99476.000000	5187	8693.188265	32101	7	0.787971	32104	16	0.964239	9636639	0.002557
319790071	101182.000000	5328	8642.761173	31897	3	0.871400	31964	7	0.813969	9631773	0.002648
319792462	102355.000000	5409	8701.413779	32088	12	0.734155	32155	5	0.887168	9627112	0.002437
319796002	99618.000000	5256	8673.208262	32031	10	0.384251	31794	16	0.931565	9622359	0.002773
319811534	102042.000000	5412	8682.427959	31969	9	0.626534	31798	2	0.958492	9617473	0.002779
319822587	97424.000000	5054	8696.431588	31811	4	0.773484	32074	10	0.857783	9612675	0.002709
319798991	101911.000000	5360	8631.572058	31946	7	0.401874	32182	5	0.913742	9607793	0.002708
319794964	103122.000000	5252	8704.495611	32080	5	0.637223	31945	12	0.947683	9603008	0.002490
319817836	101328.000000	5373	8655.210733	32008	5	0.756708	31843	13	0.968268	9598366	0.002332
319799646	100528.000000	5251	8678.005016	31865	9	0.852438	32075	17	0.980754	9593420	0.001890
319814519	102297.000000	5396	8677.383385	31754	13	0.789231	32014	6	0.988327	9588700	0.002735
319806070	99873.000000	5200	8667.149096	31947	11	0.715746	31958	20	0.671840	9583748	0.002231
319777175	103727.000000	5502	8700.718623	31919	10	0.827593	31905	15	0.800963	9578870	0.003362
319797300	97747.000000	5156	8695.200694	32027	9	0.713939	31711	8	0.879280	9574041	0.004152
319817224	104134.000000	5554	8672.290859	31963	15	0.543711	31882	12	0.926780	9569332	0.003832
319785822	101619.000000	5363	8701.090659	32153	7	0.723250	31899	11	0.955591	9564574	0.004249
319789505	102092.000000	5327	8689.563079	31964	12	0.832145	31984	9	0.973065	9559684	0.004228
319785966	103717.000000	5296	8709.880103	31928	8	0.863700	31807	10	0.983663	9554794	0.004666
319799598	99750.000000	5284	8682.531922	32028	14	0.891114	31996	8	0.990091	9549893	0.003421
319816993	104433.000000	5533	8673.741652	32151	11	0.800687	32118	12	0.993990	9545096	0.003701
319811106	100429.000000	5247	8708.978093	32136	8	0.810389	31897	16	0.996355	9540401	0.003638
319803291	101648.000000	5263	8677.996724	31920	8	0.774832	31877	4	0.844407	9535596	0.003808
319819459	103508.000000	5454	8661.006686	32107	9	0.515441	32013	10	0.813478	9530841	0.003636
319809364	102810.000000	5272	8684.043276	31814	5	0.706104	31948	8	0.886870	9525943	0.003343
319811426	99740.000000	5226	8720.700398	31966	9	0.806645	32071	14	0.931384	9521183	0.003793
319804229	99495.000000	5268	8621.158908	31821	8	0.592690	31863	7	0.822993	9516475	0.003334
npatches	nstrain	runtime	dt	init_x	init_y	init_y_blood	init_z	init_S	beta0	beta1	beta2	beta3	mean_beta	B	d	delta	delta_blood	b[0]	mut	m	CTL	c	g	epsilon	k	het	lambda	rho	omega	x_max	patch.dyna	DELTA	A	VA
10000	1	100.000000	0.000100	21900	9499	5000000	0.001000	10000000	18.423840	11.238484	12.238178	21.810505	16	8000000000.000000	0.010000	1.000000	1.000000	800000	0.000050	0.048000	0	0.500000	0.000000	25.000000	19.000000	0.500000	0.000000	0.000000	0.000000	31987	0	10.000000	7.000000	1.000000
sus	inf	inf_blood	z	x[0]	y[0][0]	z[0]	x[1]	y[1][0]	z[1]	S[0]	synchrony
219000000	94990000.000000	5000000	10.000000	21900	9499	0.001000	21900	9499	0.001000	10000000	0.000000
147761631	594651261.000000	31009851	3940.834452	13218	61155	0.394083	17559	57204	0.394083	9994984	0.000000
239172083	164369747.000000	8566082	6324.976263	22699	17113	0.632498	26092	14859	0.632498	9990136	0.000000
286295276	55124668.000000	2872975	7771.013291	28379	5736	0.777101	30134	4641	0.777101	9985176	0.000000
308495301	16812921.000000	875947	8648.068121	30524	1822	0.864807	31387	1359	0.864807	9980320	0.000000
317183620	3767113.000000	196315	9180.022116	31799	378	0.918002	32053	314	0.918002	9975289	0.000000
319483295	551669.000000	28883	9502.664490	32082	44	0.950266	32042	47	0.950266	9970231	0.000000
319842183	61524.000000	3214	8751.253535	31811	10	0.969835	32157	3	0.969835	9965248	0.000000
319700173	283106.000000	14846	7757.557875	31926	30	0.880762	31891	28	0.538106	9960101	0.000000
319634952	317716.000000	16513	8639.907101	31926	42	0.927680	31994	25	0.719851	9955081	0.000000
319771883	99201.000000	5218	9097.087311	31971	5	0.956136	31924	6	0.830083	9950232	0.000000
319779983	139213.000000	7278	7775.336297	31990	14	0.884387	31874	14	0.880061	9945194	0.000000
319771042	152775.000000	8182	8641.205274	31892	13	0.929878	32105	12	0.927254	9940186	0.000000
319833670	76316.000000	3864	7900.655423	31962	1	0.271422	31787	6	0.952025	9935248	0.000000
319757466	145119.000000	7657	8319.002709	31735	16	0.510559	31879	9	0.710603	9930297	0.000000
319807806	81317.000000	4234	8486.291645	32060	14	0.703143	32001	13	0.824474	9925199	0.000000
319771413	123913.000000	6378	8098.458385	32122	9	0.796264	31954	6	0.893539	9920220	0.000000
319816883	90281.000000	4755	8509.434301	31886	6	0.876429	31941	15	0.935429	9915254	0.000000
319811117	111256.000000	5879	8065.870063	32133	15	0.925051	32241	7	0.960836	9910374	0.000000
319828063	92442.000000	4839	8455.532406	31947	2	0.876945	31887	10	0.824061	9905417	0.000000
319794169	106436.000000	5577	8036.439974	31933	17	0.885277	32019	9	0.845092	9900539	0.000000
319816035	98080.000000	5195	8454.448751	32135	7	0.930418	32079	12	0.674213	9895685	0.000000
319806720	98354.000000	5118	8051.242468	31911	11	0.820941	31837	9	0.802403	9890727	0.000000
319823074	97068.000000	4988	8373.619803	32132	14	0.891397	32055	4	0.880153	9885789	0.000000
319790779	98435.000000	5224	8134.443954	31867	13	0.934130	32109	4	0.920376	9880860	0.000000
319809081	95580.000000	4955	8317.351301	32058	5	0.854905	32207	6	0.747047	9876069	0.000000
319816579	98014.000000	5048	8081.478700	31992	14	0.859697	31963	11	0.641890	9871132	0.000000
319798561	96055.000000	4974	8315.102222	31903	6	0.782306	31887	7	0.782798	9866258	0.000000
319817466	95917.000000	5083	8150.514764	31824	5	0.867964	31927	8	0.697850	9861342	0.000000
319800456	95724.000000	4917	8277.336393	31940	9	0.853976	32131	11	0.816739	9856523	0.000000
319803798	96617.000000	5072	8172.100800	31974	4	0.869171	31655	8	0.810126	9851589	0.000000
319808992	94238.000000	4921	8249.251217	31991	11	0.878330	31927	7	0.536832	9846757	0.000000
319808687	94919.000000	4953	8169.270412	32069	17	0.926204	32084	2	0.598661	9841788	0.000000
319808245	95510.000000	5106	8257.076727	31989	11	0.955241	32178	8	0.600870	9836802	0.000000
319799629	97337.000000	4903	8162.656943	32185	9	0.844342	31832	5	0.757918	9831892	0.000000
319801586	93771.000000	4838	8275.892512	32090	11	0.868097	32102	12	0.607604	9827124	0.000000
319810482	97826.000000	5008	8163.574773	31898	17	0.919998	32110	13	0.762003	9822116	0.000000
319811360	92621.000000	4846	8288.689788	32082	2	0.757706	32067	6	0.853235	9817233	0.000000
319795110	99368.000000	5182	8193.160092	31776	9	0.542848	32112	10	0.718959	9812296	0.000000
319801171	94474.000000	4912	8243.573444	32183	9	0.722727	32066	3	0.829542	9807403	0.000000
319820400	96471.000000	4938	8190.057802	32101	10	0.827730	32143	4	0.743354	9802469	-1.#IND00
319788229	96276.000000	4975	8248.916694	32063	4	0.849702	31867	6	0.844338	9797647	-1.#IND00
[truncated: 161 more rows]
