# Supplementary material for: Large Variations in HIV-1 Viral Load Explained by Shifting-Mosaic Metapopulation Dynamics
Source: PLoS Biol. 2016 Oct 5;14(10):e1002567. doi: 10.1371/journal.pbio.1002567 (PMC5051940; doi:10.1371/journal.pbio.1002567)
Supplement: S1 Data — Each file gives the output from the simulations indicated by the filename: low migration (ms1, db432); high migration (ms1, db1); very high migration (ms10, db1); number of patches (np); reservoir (storage); no reservoir (nostorage); CTL immigration model (CTLimmig); CTL proliferation model (CTLprolif); β¯ (beta1, beta2, …). Within each file, there are 21 simulations for (k = 0,1,..,20), and data is output each day. For measures of synchrony, the final entry should be used. See Methods and S1 Simulation Code for further details. (ZIP) [file pbio.1002567.s002.zip › S1_Data/ms10_np10000_nostorage_noPD_CTLimmig_db1_beta17.tsv]

npatches	nstrain	runtime	dt	init_x	init_y	init_y_blood	init_z	init_S	beta0	beta1	beta2	beta3	mean_beta	B	d	delta	delta_blood	b[0]	mut	m	CTL	c	g	epsilon	k	het	lambda	rho	omega	x_max	patch.dyna	DELTA	A	VA
10000	1	100.000000	0.000100	21900	9499	5000000	0.001000	10000000	25.418149	12.814031	15.456896	13.631351	17	8000000000.000000	0.010000	1.000000	1.000000	800000	0.000050	0.048000	0	0.500000	0.000000	25.000000	0.000000	0.500000	0.000000	0.000000	0.000000	31987	0	10.000000	7.000000	1.000000
sus	inf	inf_blood	z	x[0]	y[0][0]	z[0]	x[1]	y[1][0]	z[1]	S[0]	synchrony
219000000	94990000.000000	5000000	10.000000	21900	9499	0.001000	21900	9499	0.001000	10000000	0.000000
38926424	3704721683.000000	192238157	3940.834452	2527	371711	0.394083	4602	370334	0.394083	9994861	0.000000
26317521	5726122943.000000	297475712	6324.976263	1686	572376	0.632498	3129	572136	0.632498	9989870	0.000000
23250879	6550861083.000000	340408264	7771.013291	1475	656042	0.777101	2836	654432	0.777101	9984853	0.000000
22229389	6878296090.000000	357475617	8648.068121	1411	688038	0.864807	2686	687823	0.864807	9979862	0.000000
21848835	7007420613.000000	364218257	9180.022116	1389	702346	0.918002	2616	699814	0.918002	9974869	0.000000
21702990	7058272746.000000	366833310	9502.664490	1339	706847	0.950266	2598	705861	0.950266	9969880	0.000000
21643324	7078036254.000000	367911043	9698.354536	1363	708012	0.969835	2606	707976	0.969835	9964805	0.000000
21619891	7085948436.000000	368302591	9817.045065	1358	708049	0.981705	2534	707430	0.981705	9959876	0.000000
21611471	7089096954.000000	368433301	9889.033609	1360	710919	0.988903	2576	708933	0.988903	9954894	0.000000
21609589	7090254619.000000	368503686	9932.696323	1399	708776	0.993270	2578	708620	0.993270	9949877	0.000000
21610206	7090781285.000000	368569325	9959.178767	1341	709922	0.995918	2626	707253	0.995918	9944914	0.000000
21610448	7090954755.000000	368524908	9975.240980	1336	709260	0.997524	2612	706918	0.997524	9939931	0.000000
21610719	7091035888.000000	368585506	9984.983083	1376	711119	0.998498	2573	708604	0.998498	9934915	0.000000
21601927	7091018057.000000	368586355	9990.891893	1371	709838	0.999089	2608	708723	0.999089	9929943	0.000000
21608339	7091015432.000000	368564102	9994.475723	1390	709676	0.999448	2606	709505	0.999448	9924983	0.000000
21605869	7091068109.000000	368579959	9996.649399	1353	708721	0.999665	2634	709639	0.999665	9919960	0.000000
21612703	7091115800.000000	368578333	9997.967783	1351	709864	0.999797	2581	709414	0.999797	9915082	0.000000
21608758	7091017701.000000	368563155	9998.767413	1361	710095	0.999877	2563	708125	0.999877	9910118	0.000000
21607158	7091097090.000000	368526261	9999.252408	1365	708658	0.999925	2649	708144	0.999925	9905231	0.000000
21607368	7091108661.000000	368534685	9999.546568	1350	708462	0.999955	2633	708194	0.999955	9900195	0.000000
21603517	7091176409.000000	368570731	9999.724983	1368	710734	0.999972	2628	708626	0.999972	9895264	0.000000
21609219	7091134669.000000	368599146	9999.833196	1355	710022	0.999983	2609	707415	0.999983	9890269	0.000000
21605763	7091159539.000000	368554448	9999.898829	1311	707381	0.999990	2571	708763	0.999990	9885382	0.000000
21601448	7091149183.000000	368537374	9999.938638	1345	709386	0.999994	2621	707886	0.999994	9880392	0.000000
21607241	7090991737.000000	368567679	9999.962782	1336	708992	0.999996	2648	708373	0.999996	9875419	0.000000
21607606	7091054840.000000	368535584	9999.977427	1339	710030	0.999998	2554	708680	0.999998	9870378	0.000000
21610308	7091076698.000000	368539736	9999.986309	1371	710254	0.999999	2656	709685	0.999999	9865465	0.000000
21609144	7091180562.000000	368541460	9999.991696	1348	710051	0.999999	2572	707127	0.999999	9860430	0.000000
21607684	7090982974.000000	368523279	9999.994963	1356	709719	0.999999	2624	710423	0.999999	9855541	0.000000
21603334	7091089473.000000	368538281	9999.996945	1366	710911	1.000000	2601	708688	1.000000	9850555	0.000000
21607757	7091068823.000000	368544995	9999.998147	1339	710857	1.000000	2592	709255	1.000000	9845630	0.000000
21607307	7091014937.000000	368565414	9999.998876	1338	708283	1.000000	2638	708519	1.000000	9840860	0.000000
21601171	7091110627.000000	368582603	9999.999318	1338	710168	1.000000	2607	708917	1.000000	9835915	0.000000
21605664	7090991984.000000	368541662	9999.999587	1361	710710	1.000000	2599	707845	1.000000	9831028	0.000000
21601034	7091008879.000000	368532310	9999.999749	1290	708526	1.000000	2577	708725	1.000000	9825977	0.000000
21610520	7090996897.000000	368574569	9999.999848	1356	709854	1.000000	2630	708248	1.000000	9821186	0.000000
21606823	7091117184.000000	368555788	9999.999908	1331	709728	1.000000	2531	708057	1.000000	9816302	0.000000
21605145	7091122219.000000	368563095	9999.999944	1353	710261	1.000000	2610	708981	1.000000	9811386	0.000000
21602412	7091161879.000000	368558278	9999.999966	1359	709769	1.000000	2529	710173	1.000000	9806549	0.000000
21611026	7091192969.000000	368558545	9999.999979	1375	710651	1.000000	2628	708766	1.000000	9801579	-1.#IND00
21597800	7091064837.000000	368551948	9999.999988	1342	710672	1.000000	2627	710111	1.000000	9796596	-0.000000
21609308	7091133517.000000	368541237	9999.999992	1322	710711	1.000000	2634	708325	1.000000	9791727	0.021340
21612844	7091075011.000000	368584204	9999.999995	1365	708978	1.000000	2636	708444	1.000000	9786928	0.012839
21606677	7091190709.000000	368519740	9999.999997	1391	709352	1.000000	2590	709460	1.000000	9781988	0.009408
21606863	7091008369.000000	368613036	9999.999998	1361	709756	1.000000	2624	708756	1.000000	9777104	0.007163
21601354	7091058788.000000	368567368	9999.999999	1343	709780	1.000000	2571	709933	1.000000	9772263	0.008800
21601573	7090914269.000000	368572128	9999.999999	1358	710612	1.000000	2484	708175	1.000000	9767480	0.006813
21607638	7091020913.000000	368541319	10000.000000	1296	709661	1.000000	2605	707590	1.000000	9762650	0.006838
21610302	7090892082.000000	368571463	10000.000000	1378	709622	1.000000	2547	708677	1.000000	9757609	0.005973
21607417	7091036983.000000	368559717	10000.000000	1325	710277	1.000000	2605	707842	1.000000	9752705	0.004377
21606653	7091064609.000000	368583567	10000.000000	1349	709172	1.000000	2575	707956	1.000000	9747855	0.004548
21603777	7091092229.000000	368571011	10000.000000	1345	711124	1.000000	2636	708689	1.000000	9743028	0.005454
21603229	7091039470.000000	368534002	10000.000000	1346	709402	1.000000	2612	709628	1.000000	9738058	0.005743
21605599	7091027989.000000	368522132	10000.000000	1325	710116	1.000000	2582	709213	1.000000	9733238	0.005750
21609537	7091087671.000000	368539503	10000.000000	1375	708505	1.000000	2515	708654	1.000000	9728398	0.004096
21602721	7091111204.000000	368609376	10000.000000	1339	710133	1.000000	2596	708191	1.000000	9723519	0.004515
21618761	7091095110.000000	368543693	10000.000000	1315	710836	1.000000	2596	708307	1.000000	9718672	0.005083
21600103	7091174082.000000	368523092	10000.000000	1380	707781	1.000000	2590	707968	1.000000	9713758	0.004936
21598918	7091181245.000000	368582573	10000.000000	1393	710100	1.000000	2566	708633	1.000000	9708871	0.003783
21605491	7091153274.000000	368548935	10000.000000	1388	709638	1.000000	2619	708070	1.000000	9704043	0.002349
21608931	7091187660.000000	368539337	10000.000000	1336	709375	1.000000	2586	708812	1.000000	9699148	0.002478
21613191	7091150129.000000	368550229	10000.000000	1416	710739	1.000000	2654	708142	1.000000	9694381	0.002287
21603166	7091136163.000000	368522649	10000.000000	1326	708574	1.000000	2530	708573	1.000000	9689481	0.002281
21602320	7091131177.000000	368561934	10000.000000	1371	710765	1.000000	2563	710186	1.000000	9684603	0.002042
21604787	7091110243.000000	368563962	10000.000000	1364	709908	1.000000	2654	707912	1.000000	9679789	0.001578
21605682	7091055943.000000	368575230	10000.000000	1345	707968	1.000000	2539	708368	1.000000	9674908	0.002292
21605973	7091039596.000000	368555099	10000.000000	1367	709321	1.000000	2509	707609	1.000000	9670086	0.002084
21609146	7091062051.000000	368596395	10000.000000	1390	709452	1.000000	2588	708253	1.000000	9665234	0.002540
21607516	7091023330.000000	368538740	10000.000000	1355	710098	1.000000	2538	709057	1.000000	9660362	0.002945
21603752	7091124003.000000	368536311	10000.000000	1369	711810	1.000000	2598	710101	1.000000	9655576	0.002879
21603432	7090970989.000000	368548410	10000.000000	1365	710264	1.000000	2680	709093	1.000000	9650877	0.002511
21611194	7091123773.000000	368575656	10000.000000	1354	710807	1.000000	2604	709324	1.000000	9646009	0.002427
21610482	7091143264.000000	368598477	10000.000000	1375	710669	1.000000	2574	708138	1.000000	9641126	0.002644
21605934	7091071607.000000	368538383	10000.000000	1357	709537	1.000000	2610	710424	1.000000	9636213	0.002523
21602057	7090990970.000000	368556787	10000.000000	1379	710330	1.000000	2666	708546	1.000000	9631352	0.002001
21606971	7091013904.000000	368555711	10000.000000	1383	709161	1.000000	2620	709011	1.000000	9626594	0.001985
21604178	7091066091.000000	368573968	10000.000000	1359	709156	1.000000	2541	708168	1.000000	9621901	0.002131
21604007	7091072971.000000	368544774	10000.000000	1369	710095	1.000000	2554	707144	1.000000	9617014	0.001427
21606759	7091061901.000000	368547375	10000.000000	1388	708282	1.000000	2624	708873	1.000000	9612208	0.001284
21602425	7091016165.000000	368536507	10000.000000	1362	711747	1.000000	2593	708404	1.000000	9607459	0.001273
21604094	7090975474.000000	368569726	10000.000000	1377	709963	1.000000	2612	710005	1.000000	9602710	0.001707
21607927	7091019291.000000	368575423	10000.000000	1341	710855	1.000000	2572	708604	1.000000	9597810	0.001413
21611061	7091104666.000000	368552194	10000.000000	1332	709969	1.000000	2666	708862	1.000000	9593045	0.001552
21601357	7091085411.000000	368573187	10000.000000	1297	707813	1.000000	2581	707387	1.000000	9588338	0.000525
21604928	7091032707.000000	368561733	10000.000000	1366	710816	1.000000	2559	708299	1.000000	9583489	0.000128
21604580	7091080586.000000	368549235	10000.000000	1340	710725	1.000000	2626	708598	1.000000	9578680	0.000142
21603183	7091068438.000000	368566401	10000.000000	1402	709580	1.000000	2495	709198	1.000000	9573987	0.000650
21607153	7090992678.000000	368573547	10000.000000	1338	710052	1.000000	2554	708715	1.000000	9569250	0.000621
21601681	7091087825.000000	368548575	10000.000000	1402	710625	1.000000	2538	709108	1.000000	9564480	0.000579
21604369	7091086572.000000	368533458	10000.000000	1412	710914	1.000000	2611	708887	1.000000	9559714	0.000355
21604526	7090933379.000000	368571662	10000.000000	1336	708644	1.000000	2597	708994	1.000000	9554961	0.000296
21608578	7090952677.000000	368552632	10000.000000	1329	709694	1.000000	2569	709253	1.000000	9550252	0.000479
21609175	7091078895.000000	368569885	10000.000000	1345	709723	1.000000	2552	708386	1.000000	9545521	0.000532
21608139	7091160938.000000	368545822	10000.000000	1355	710781	1.000000	2600	709942	1.000000	9540662	0.000251
21608351	7091162254.000000	368588562	10000.000000	1369	709350	1.000000	2620	709285	1.000000	9535967	0.000908
21606982	7091068470.000000	368562060	10000.000000	1366	710196	1.000000	2590	708545	1.000000	9531146	0.001546
21606548	7090981401.000000	368562490	10000.000000	1356	710446	1.000000	2591	710054	1.000000	9526414	0.001999
21598472	7091044072.000000	368590569	10000.000000	1337	710377	1.000000	2568	708439	1.000000	9521576	0.001765
21609801	7091050704.000000	368576096	10000.000000	1373	709244	1.000000	2586	707879	1.000000	9516870	0.001655
npatches	nstrain	runtime	dt	init_x	init_y	init_y_blood	init_z	init_S	beta0	beta1	beta2	beta3	mean_beta	B	d	delta	delta_blood	b[0]	mut	m	CTL	c	g	epsilon	k	het	lambda	rho	omega	x_max	patch.dyna	DELTA	A	VA
10000	1	100.000000	0.000100	21900	9499	5000000	0.001000	10000000	15.648018	12.182615	15.576371	14.043747	17	8000000000.000000	0.010000	1.000000	1.000000	800000	0.000050	0.048000	0	0.500000	0.000000	25.000000	1.000000	0.500000	0.000000	0.000000	0.000000	31987	0	10.000000	7.000000	1.000000
sus	inf	inf_blood	z	x[0]	y[0][0]	z[0]	x[1]	y[1][0]	z[1]	S[0]	synchrony
219000000	94990000.000000	5000000	10.000000	21900	9499	0.001000	21900	9499	0.001000	10000000	0.000000
42640110	3310985647.000000	171869999	3940.834452	4374	331520	0.394083	5300	329498	0.394083	9995076	0.000000
34711985	4178123893.000000	217148706	6324.976263	3510	417999	0.632498	4345	415468	0.632498	9990107	0.000000
35833988	4028748805.000000	209439174	7771.013291	3630	402650	0.777101	4607	400935	0.777101	9985083	0.000000
37802354	3791025738.000000	197094254	8648.068121	3753	379590	0.864807	4746	377494	0.864807	9980170	0.000000
39265944	3628661213.000000	188599337	9180.022116	4014	362728	0.918002	4857	361788	0.918002	9975190	0.000000
40207722	3531466516.000000	183548020	9502.664490	4026	353285	0.950266	4996	351243	0.950266	9970224	0.000000
40775939	3474570098.000000	180609753	9698.354536	4171	348815	0.969835	5116	345731	0.969835	9965257	0.000000
41132895	3441047729.000000	178870659	9817.045065	4184	344086	0.981705	5183	342627	0.981705	9960339	0.000000
41328013	3421195342.000000	177819545	9889.033609	4169	342915	0.988903	5042	341842	0.988903	9955225	0.000000
41460557	3409192330.000000	177197334	9932.696323	4274	341765	0.993270	5173	339488	0.993270	9950338	0.000000
41530030	3402078811.000000	176812945	9959.178767	4129	339690	0.995918	5153	338851	0.995918	9945262	0.000000
41572160	3397755384.000000	176593720	9975.240980	4193	339186	0.997524	5208	338665	0.997524	9940342	0.000000
41604451	3395085894.000000	176490648	9984.983083	4276	338672	0.998498	5294	337560	0.998498	9935287	0.000000
41617759	3393499319.000000	176366835	9990.891893	4165	338391	0.999089	5220	339368	0.999089	9930209	0.000000
41635972	3392489527.000000	176318473	9994.475723	4234	339537	0.999448	5113	338548	0.999448	9925209	0.000000
41632156	3392026772.000000	176294414	9996.649399	4220	338331	0.999665	5274	337628	0.999665	9920173	0.000000
41644709	3391562943.000000	176279639	9997.967783	4196	339103	0.999797	5238	337864	0.999797	9915095	0.000000
41633968	3391389093.000000	176244764	9998.767413	4141	339569	0.999877	5167	338089	0.999877	9910160	0.000000
41644974	3391320204.000000	176260851	9999.252408	4188	339382	0.999925	5081	338517	0.999925	9905233	0.000000
41647904	3391216812.000000	176246308	9999.546568	4269	339882	0.999955	5067	338044	0.999955	9900385	0.000000
41649367	3391141525.000000	176240890	9999.724983	4210	338586	0.999972	5214	337308	0.999972	9895427	0.000000
41648316	3391093043.000000	176271905	9999.833196	4267	339408	0.999983	5205	337332	0.999983	9890538	0.000000
41648363	3391107599.000000	176256890	9999.898829	4246	338760	0.999990	5233	337602	0.999990	9885527	0.000000
41655193	3391001561.000000	176227542	9999.938638	4205	338608	0.999994	5136	337788	0.999994	9880589	0.000000
41646357	3391045657.000000	176263551	9999.962782	4145	338070	0.999996	5178	338485	0.999996	9875696	0.000000
41655089	3391036566.000000	176269842	9999.977427	4194	339543	0.999998	5169	338566	0.999998	9870830	0.000000
41651002	3391121799.000000	176242951	9999.986309	4143	339242	0.999999	5193	337643	0.999999	9865885	0.000000
41649324	3391135423.000000	176264637	9999.991696	4137	339117	0.999999	5272	338293	0.999999	9860897	0.000000
41642180	3391129199.000000	176247247	9999.994963	4223	339106	0.999999	5204	339045	0.999999	9856067	0.000000
41639211	3391073599.000000	176255939	9999.996945	4215	338616	1.000000	5174	338437	1.000000	9851075	0.000000
41644358	3391143336.000000	176270368	9999.998147	4111	339639	1.000000	5231	336954	1.000000	9846196	0.000000
41647094	3391059545.000000	176274184	9999.998876	4116	338905	1.000000	5237	337509	1.000000	9841375	0.000000
41642246	3391081463.000000	176242535	9999.999318	4204	338695	1.000000	5197	339409	1.000000	9836397	0.000000
41646664	3391063439.000000	176253475	9999.999587	4205	339695	1.000000	5249	337460	1.000000	9831448	0.000000
41651105	3391068833.000000	176236439	9999.999749	4177	340706	1.000000	5195	338052	1.000000	9826523	0.000000
41643428	3391048073.000000	176265846	9999.999848	4239	339059	1.000000	5193	337550	1.000000	9821637	0.000000
41642880	3391089145.000000	176243054	9999.999908	4127	339080	1.000000	5314	338331	1.000000	9816797	0.000000
41644858	3391004612.000000	176270112	9999.999944	4115	339897	1.000000	5151	337573	1.000000	9812022	0.000000
41650000	3391085058.000000	176238624	9999.999966	4233	339170	1.000000	5179	338884	1.000000	9807122	0.000000
41653398	3391013418.000000	176249748	9999.999979	4257	338643	1.000000	5203	336783	1.000000	9802205	-1.#IND00
41641390	3391109515.000000	176246480	9999.999988	4109	338821	1.000000	5228	338415	1.000000	9797310	0.025600
41642200	3391006890.000000	176233967	9999.999992	4213	339509	1.000000	5239	338585	1.000000	9792413	-0.000095
41643946	3391071884.000000	176254737	9999.999995	4164	338969	1.000000	5099	338416	1.000000	9787633	-0.009987
41643950	3391130963.000000	176262163	9999.999997	4187	337826	1.000000	5123	337742	1.000000	9782728	-0.003763
41650053	3391071751.000000	176233433	9999.999998	4231	338739	1.000000	5260	337030	1.000000	9777977	-0.006728
41653587	3391135981.000000	176247496	9999.999999	4163	339342	1.000000	5214	337618	1.000000	9773120	-0.008232
41649265	3391111920.000000	176254382	9999.999999	4153	339643	1.000000	5226	338314	1.000000	9768297	-0.006079
41634663	3391106031.000000	176275395	10000.000000	4202	338710	1.000000	5086	338656	1.000000	9763362	-0.005468
41653626	3391040436.000000	176243004	10000.000000	4132	339414	1.000000	5180	338313	1.000000	9758452	-0.007878
41650553	3390982067.000000	176222049	10000.000000	4153	338182	1.000000	5227	338438	1.000000	9753581	-0.003815
41647223	3391109419.000000	176275190	10000.000000	4229	340106	1.000000	5197	338209	1.000000	9748727	-0.004705
41643551	3391083706.000000	176274184	10000.000000	4296	338065	1.000000	5129	338186	1.000000	9743797	-0.000985
41654603	3391093286.000000	176235381	10000.000000	4203	339330	1.000000	5201	337004	1.000000	9738927	-0.001951
41648717	3391015339.000000	176271606	10000.000000	4186	339465	1.000000	5148	337295	1.000000	9734151	-0.003334
41651624	3391064223.000000	176262179	10000.000000	4146	339325	1.000000	5169	337900	1.000000	9729335	-0.003501
41645528	3391220559.000000	176245724	10000.000000	4070	339877	1.000000	5211	339272	1.000000	9724388	-0.002180
41645478	3391065482.000000	176253207	10000.000000	4176	339089	1.000000	5260	338067	1.000000	9719586	-0.002077
41639298	3391014170.000000	176232332	10000.000000	4103	338971	1.000000	5196	338368	1.000000	9714768	-0.002353
41644390	3391149331.000000	176243669	10000.000000	4181	339796	1.000000	5227	337152	1.000000	9709967	-0.001377
41639393	3391109572.000000	176284707	10000.000000	4214	338668	1.000000	5084	337343	1.000000	9705066	-0.000503
41641204	3391066624.000000	176241341	10000.000000	4232	338526	1.000000	5179	338368	1.000000	9700286	0.000133
41651187	3391102639.000000	176254668	10000.000000	4257	339276	1.000000	5259	338944	1.000000	9695458	0.000845
41645139	3391024628.000000	176248668	10000.000000	4153	338227	1.000000	5231	337378	1.000000	9690573	-0.000486
41639633	3391038017.000000	176263577	10000.000000	4164	338675	1.000000	5214	337947	1.000000	9685757	-0.000988
41647027	3391083707.000000	176230335	10000.000000	4289	339613	1.000000	5246	338984	1.000000	9680878	-0.002508
41641944	3391087177.000000	176251315	10000.000000	4202	339290	1.000000	5266	337740	1.000000	9676013	-0.002506
41648113	3391088543.000000	176272720	10000.000000	4155	338535	1.000000	5193	338018	1.000000	9671111	-0.002311
41650614	3391040368.000000	176266076	10000.000000	4208	339144	1.000000	5146	338298	1.000000	9666385	-0.002750
41654653	3391044047.000000	176245803	10000.000000	4200	339982	1.000000	5247	338140	1.000000	9661624	-0.002586
41650449	3391128509.000000	176241847	10000.000000	4171	339171	1.000000	5229	338254	1.000000	9656784	-0.001822
41651565	3391087167.000000	176256809	10000.000000	4114	339412	1.000000	5155	338932	1.000000	9652045	-0.001564
41640982	3391026500.000000	176269466	10000.000000	4176	338489	1.000000	5222	338441	1.000000	9647241	-0.001149
41652114	3391110404.000000	176246751	10000.000000	4174	339460	1.000000	5200	338364	1.000000	9642470	-0.001174
41649315	3390953869.000000	176234520	10000.000000	4175	339410	1.000000	5078	339095	1.000000	9637694	-0.001903
41652281	3390988132.000000	176266451	10000.000000	4205	338539	1.000000	5148	337933	1.000000	9632888	-0.000809
41642899	3391107549.000000	176243022	10000.000000	4168	339528	1.000000	5164	338551	1.000000	9627917	-0.000875
41646713	3391142707.000000	176247899	10000.000000	4221	338787	1.000000	5226	337469	1.000000	9623071	-0.001028
41650493	3391026149.000000	176261506	10000.000000	4242	339526	1.000000	5231	337293	1.000000	9618330	-0.000861
41649241	3391038657.000000	176254286	10000.000000	4230	338770	1.000000	5325	337839	1.000000	9613599	-0.000566
41648938	3390970284.000000	176254039	10000.000000	4234	339517	1.000000	5229	338085	1.000000	9608776	-0.000710
41650800	3390990199.000000	176231992	10000.000000	4224	339577	1.000000	5229	337933	1.000000	9604066	-0.000750
41646947	3391039576.000000	176229228	10000.000000	4096	339898	1.000000	5245	337832	1.000000	9599290	-0.001209
41637777	3391158675.000000	176263776	10000.000000	4188	339549	1.000000	5225	338576	1.000000	9594462	-0.001358
41647867	3391122332.000000	176262204	10000.000000	4211	338899	1.000000	5260	338118	1.000000	9589664	-0.001264
41649532	3391123863.000000	176245368	10000.000000	4139	339775	1.000000	5254	337586	1.000000	9584803	-0.001254
41642679	3391097595.000000	176253662	10000.000000	4191	338713	1.000000	5206	338130	1.000000	9579929	-0.001425
41648508	3391043223.000000	176244673	10000.000000	4174	339412	1.000000	5150	338147	1.000000	9575280	-0.001366
41644146	3391054575.000000	176245434	10000.000000	4200	338481	1.000000	5176	338262	1.000000	9570546	-0.001954
41652646	3391002385.000000	176261781	10000.000000	4182	340175	1.000000	5128	337880	1.000000	9565807	-0.002102
41651889	3391057811.000000	176252053	10000.000000	4265	338689	1.000000	5147	338630	1.000000	9561107	-0.003080
41650530	3391067635.000000	176245159	10000.000000	4120	340107	1.000000	5217	338333	1.000000	9556269	-0.003330
41656257	3391103118.000000	176248468	10000.000000	4261	338321	1.000000	5241	337083	1.000000	9551468	-0.003370
41653545	3391068677.000000	176273290	10000.000000	4225	338742	1.000000	5180	337309	1.000000	9546739	-0.003177
41636602	3391093901.000000	176238833	10000.000000	4178	339119	1.000000	5226	337614	1.000000	9541927	-0.002777
41644355	3391139384.000000	176225498	10000.000000	4254	338562	1.000000	5272	337296	1.000000	9537173	-0.002983
41646267	3391029908.000000	176252803	10000.000000	4295	339185	1.000000	5261	338217	1.000000	9532414	-0.002982
41653672	3391074035.000000	176262020	10000.000000	4161	339835	1.000000	5165	338594	1.000000	9527649	-0.002642
41653420	3391102005.000000	176262694	10000.000000	4238	338222	1.000000	5229	338104	1.000000	9522863	-0.002663
41653067	3391090168.000000	176268871	10000.000000	4257	339090	1.000000	5216	337777	1.000000	9518139	-0.002960
npatches	nstrain	runtime	dt	init_x	init_y	init_y_blood	init_z	init_S	beta0	beta1	beta2	beta3	mean_beta	B	d	delta	delta_blood	b[0]	mut	m	CTL	c	g	epsilon	k	het	lambda	rho	omega	x_max	patch.dyna	DELTA	A	VA
10000	1	100.000000	0.000100	21900	9499	5000000	0.001000	10000000	11.035420	16.133882	22.704194	20.702182	17	8000000000.000000	0.010000	1.000000	1.000000	800000	0.000050	0.048000	0	0.500000	0.000000	25.000000	2.000000	0.500000	0.000000	0.000000	0.000000	31987	0	10.000000	7.000000	1.000000
sus	inf	inf_blood	z	x[0]	y[0][0]	z[0]	x[1]	y[1][0]	z[1]	S[0]	synchrony
219000000	94990000.000000	5000000	10.000000	21900	9499	0.001000	21900	9499	0.001000	10000000	0.000000
47076049	2957996483.000000	153602716	3940.834452	6203	293646	0.394083	4619	295050	0.394083	9994888	0.000000
44532325	3147224423.000000	163615802	6324.976263	5922	313367	0.632498	4321	315303	0.632498	9989828	0.000000
50177554	2731135713.000000	142001073	7771.013291	6741	271390	0.777101	4854	272832	0.777101	9984844	0.000000
54761365	2457378746.000000	127753893	8648.068121	7388	243671	0.864807	5315	245440	0.864807	9979783	0.000000
57601481	2309523654.000000	120054290	9180.022116	7662	229098	0.918002	5644	231076	0.918002	9974848	0.000000
59302351	2228227800.000000	115810245	9502.664490	7789	221411	0.950266	5815	223008	0.950266	9969799	0.000000
60308416	2181872096.000000	113413424	9698.354536	8032	216574	0.969835	5867	218032	0.969835	9964823	0.000000
60920275	2154805071.000000	111995017	9817.045065	8051	213968	0.981705	5947	215241	0.981705	9959864	0.000000
61293060	2138680937.000000	111156605	9889.033609	8163	211643	0.988903	6069	214251	0.988903	9955035	0.000000
61502659	2129026632.000000	110639597	9932.696323	8108	210962	0.993270	6077	212600	0.993270	9950066	0.000000
61655853	2123146171.000000	110349516	9959.178767	8187	210211	0.995918	5992	212227	0.995918	9945109	0.000000
61734524	2119691340.000000	110167357	9975.240980	8255	210887	0.997524	6020	211769	0.997524	9940171	0.000000
61763103	2117675063.000000	110049153	9984.983083	8205	209634	0.998498	5989	211930	0.998498	9935265	0.000000
61809550	2116387760.000000	109984684	9990.891893	8093	210190	0.999089	6096	211658	0.999089	9930260	0.000000
61827348	2115563594.000000	109969039	9994.475723	8217	209912	0.999448	6078	211638	0.999448	9925256	0.000000
61835915	2115116814.000000	109924274	9996.649399	8116	210548	0.999665	6060	211898	0.999665	9920284	0.000000
61847131	2114835733.000000	109943345	9997.967783	8129	210059	0.999797	6005	211993	0.999797	9915350	0.000000
61848713	2114692724.000000	109918877	9998.767413	8152	209667	0.999877	5923	212872	0.999877	9910398	0.000000
61850379	2114547696.000000	109913777	9999.252408	8175	208987	0.999925	6108	211219	0.999925	9905355	0.000000
61849214	2114525343.000000	109884700	9999.546568	8076	209669	0.999955	6069	212192	0.999955	9900469	0.000000
61852268	2114440353.000000	109902798	9999.724983	8187	210091	0.999972	6026	210798	0.999972	9895566	0.000000
61856160	2114410660.000000	109884366	9999.833196	8166	208977	0.999983	6147	211370	0.999983	9890709	0.000000
61853708	2114423211.000000	109897445	9999.898829	8224	208917	0.999990	6001	211876	0.999990	9885756	0.000000
61852475	2114370562.000000	109887364	9999.938638	7997	209571	0.999994	6058	212384	0.999994	9880824	0.000000
61856964	2114355360.000000	109878950	9999.962782	8242	209532	0.999996	6091	211759	0.999996	9875880	0.000000
61849077	2114428019.000000	109886146	9999.977427	8221	209248	0.999998	5995	212200	0.999998	9870997	0.000000
61856440	2114325841.000000	109905995	9999.986309	8182	209229	0.999999	6121	211367	0.999999	9865997	0.000000
61853334	2114307090.000000	109882133	9999.991696	8178	210250	0.999999	6006	211908	0.999999	9861029	0.000000
61857615	2114331839.000000	109900035	9999.994963	8168	209639	0.999999	6038	211097	0.999999	9856132	0.000000
61863647	2114389034.000000	109887715	9999.996945	8180	209579	1.000000	6014	211622	1.000000	9851208	0.000000
61862015	2114311888.000000	109896053	9999.998147	8235	210226	1.000000	6063	212234	1.000000	9846177	0.000000
61857449	2114331313.000000	109896274	9999.998876	8275	209325	1.000000	6091	211945	1.000000	9841343	0.000000
61851016	2114367855.000000	109893615	9999.999318	8114	210063	1.000000	6111	211569	1.000000	9836495	0.000000
61839433	2114360618.000000	109897292	9999.999587	8096	209215	1.000000	6047	211095	1.000000	9831548	0.000000
61859978	2114399698.000000	109900728	9999.999749	8251	210213	1.000000	6061	211561	1.000000	9826676	0.000000
61856932	2114359756.000000	109903746	9999.999848	8151	209306	1.000000	6028	211859	1.000000	9821769	0.000000
61851783	2114387878.000000	109907662	9999.999908	8283	208833	1.000000	6010	211818	1.000000	9816807	0.000000
61859611	2114298423.000000	109907921	9999.999944	8250	209500	1.000000	6022	211545	1.000000	9811930	0.000000
61859016	2114330158.000000	109898337	9999.999966	8234	210162	1.000000	6074	211632	1.000000	9807054	0.000000
61857614	2114373033.000000	109884573	9999.999979	8298	209360	1.000000	6064	211867	1.000000	9802104	-1.#IND00
61842754	2114371366.000000	109890816	9999.999988	8167	209634	1.000000	6074	211664	1.000000	9797192	0.033600
61848903	2114363043.000000	109897888	9999.999992	8216	210091	1.000000	5943	211564	1.000000	9792162	0.013716
61852003	2114325239.000000	109905236	9999.999995	8197	209618	1.000000	6062	210807	1.000000	9787350	0.007357
61851953	2114367162.000000	109874856	9999.999997	8176	209656	1.000000	5996	211260	1.000000	9782536	0.003230
61863305	2114476318.000000	109899943	9999.999998	8264	209075	1.000000	5975	211395	1.000000	9777564	-0.004124
61852513	2114432359.000000	109879163	9999.999999	8202	209193	1.000000	6059	211582	1.000000	9772673	-0.001304
61855556	2114419143.000000	109900968	9999.999999	8167	209456	1.000000	6020	211814	1.000000	9767842	-0.000218
61859490	2114395250.000000	109875877	10000.000000	8188	209238	1.000000	6148	211436	1.000000	9762981	-0.000921
61848891	2114420021.000000	109901489	10000.000000	8276	209068	1.000000	6012	211573	1.000000	9758121	-0.000422
61859815	2114388216.000000	109888919	10000.000000	8225	208740	1.000000	6247	211811	1.000000	9753133	-0.000907
61851420	2114395276.000000	109891055	10000.000000	8170	209956	1.000000	6013	212602	1.000000	9748258	-0.002607
61854567	2114325558.000000	109912461	10000.000000	8198	209564	1.000000	6078	210943	1.000000	9743437	-0.002172
61857298	2114436588.000000	109917147	10000.000000	8361	209517	1.000000	6027	211322	1.000000	9738560	-0.001535
61853071	2114375117.000000	109884151	10000.000000	8251	209431	1.000000	6117	211349	1.000000	9733623	-0.001554
61854820	2114437594.000000	109895040	10000.000000	8234	209488	1.000000	6052	212178	1.000000	9728793	-0.000943
61863755	2114367310.000000	109906132	10000.000000	8339	209505	1.000000	6188	211400	1.000000	9723913	-0.000344
61852018	2114352390.000000	109886823	10000.000000	8131	210224	1.000000	6044	211646	1.000000	9719134	-0.001275
61853302	2114325735.000000	109880002	10000.000000	8188	209528	1.000000	6119	211478	1.000000	9714246	-0.002602
61849793	2114347938.000000	109911272	10000.000000	8147	209543	1.000000	6104	211275	1.000000	9709316	-0.002951
61853673	2114380781.000000	109887830	10000.000000	8233	210268	1.000000	6130	210998	1.000000	9704385	-0.003055
61849677	2114375289.000000	109909922	10000.000000	8190	209921	1.000000	6151	210728	1.000000	9699455	-0.001362
61852749	2114376594.000000	109882240	10000.000000	8200	209683	1.000000	6124	212039	1.000000	9694671	0.000004
61857527	2114367072.000000	109886903	10000.000000	8204	208992	1.000000	6068	211647	1.000000	9689852	-0.000160
61871018	2114360342.000000	109895493	10000.000000	8260	209012	1.000000	6175	211244	1.000000	9685018	0.000166
61864191	2114276976.000000	109897821	10000.000000	8180	210972	1.000000	6168	211269	1.000000	9680094	0.000013
61865321	2114351360.000000	109886958	10000.000000	8209	209814	1.000000	6064	211639	1.000000	9675229	0.000128
61854855	2114380802.000000	109904177	10000.000000	8277	209800	1.000000	6008	211630	1.000000	9670401	0.000113
61848558	2114381978.000000	109892548	10000.000000	8198	209914	1.000000	6092	211415	1.000000	9665749	0.000003
61852325	2114370591.000000	109895173	10000.000000	8218	209968	1.000000	6118	212384	1.000000	9660982	-0.000201
61855704	2114444670.000000	109885871	10000.000000	8103	209399	1.000000	6107	211401	1.000000	9656118	0.000013
61859182	2114373729.000000	109882688	10000.000000	8141	209357	1.000000	6092	212191	1.000000	9651246	0.000134
61850949	2114297324.000000	109901843	10000.000000	8250	209501	1.000000	6076	211303	1.000000	9646327	-0.000189
61851435	2114344622.000000	109893207	10000.000000	8237	209018	1.000000	6118	211326	1.000000	9641554	0.001018
61863454	2114363974.000000	109898882	10000.000000	8261	209131	1.000000	6121	211412	1.000000	9636723	0.001949
61855378	2114373847.000000	109895746	10000.000000	8255	209060	1.000000	6146	211734	1.000000	9631935	0.001851
61871217	2114342282.000000	109902956	10000.000000	8226	210400	1.000000	6129	211617	1.000000	9627105	0.001285
61854313	2114351535.000000	109888563	10000.000000	8190	209824	1.000000	6054	211716	1.000000	9622243	0.001310
61856399	2114359429.000000	109892276	10000.000000	8297	209856	1.000000	5993	211698	1.000000	9617535	0.001373
61848473	2114411471.000000	109891303	10000.000000	8167	209629	1.000000	6027	211324	1.000000	9612772	0.000486
61856657	2114328317.000000	109892347	10000.000000	8253	209483	1.000000	6077	212258	1.000000	9608038	-0.000137
61852189	2114391127.000000	109889274	10000.000000	8181	209651	1.000000	6107	211318	1.000000	9603103	-0.000592
61853818	2114374431.000000	109900898	10000.000000	8261	210215	1.000000	6157	211114	1.000000	9598333	-0.000139
61846282	2114398503.000000	109892934	10000.000000	8261	209595	1.000000	6106	211310	1.000000	9593601	-0.000136
61862566	2114342705.000000	109899526	10000.000000	8122	210547	1.000000	6026	211709	1.000000	9588887	-0.000122
61854364	2114391490.000000	109896131	10000.000000	8287	209554	1.000000	6121	211752	1.000000	9584163	-0.000008
61843807	2114365998.000000	109895705	10000.000000	8211	209866	1.000000	6130	211047	1.000000	9579390	-0.000088
61856382	2114351349.000000	109896656	10000.000000	8281	208087	1.000000	6137	211051	1.000000	9574674	-0.000196
61863024	2114405818.000000	109870523	10000.000000	8271	209147	1.000000	6101	210971	1.000000	9569860	-0.000511
61841778	2114434825.000000	109899505	10000.000000	8234	209721	1.000000	5957	211077	1.000000	9565141	-0.001592
61856448	2114407071.000000	109900565	10000.000000	8236	210640	1.000000	5982	211837	1.000000	9560402	-0.001640
61850963	2114377500.000000	109901595	10000.000000	8264	209847	1.000000	6133	211913	1.000000	9555589	-0.001312
61844790	2114415731.000000	109886284	10000.000000	8140	209729	1.000000	6125	210895	1.000000	9550820	-0.001260
61852599	2114353168.000000	109894461	10000.000000	8094	209801	1.000000	6037	211631	1.000000	9546090	-0.001750
61852341	2114380372.000000	109890018	10000.000000	8321	209685	1.000000	6162	211553	1.000000	9541327	-0.001822
61852476	2114423076.000000	109893967	10000.000000	8150	210195	1.000000	6094	211530	1.000000	9536468	-0.000870
61846886	2114440331.000000	109890038	10000.000000	8231	209167	1.000000	6043	212131	1.000000	9531735	-0.000818
61842098	2114427059.000000	109887201	10000.000000	8298	209504	1.000000	6108	211872	1.000000	9526898	-0.001225
61851564	2114426114.000000	109898781	10000.000000	8214	209576	1.000000	6128	211137	1.000000	9522069	-0.001319
61851867	2114357571.000000	109907621	10000.000000	8281	209874	1.000000	5988	211653	1.000000	9517234	-0.001373
npatches	nstrain	runtime	dt	init_x	init_y	init_y_blood	init_z	init_S	beta0	beta1	beta2	beta3	mean_beta	B	d	delta	delta_blood	b[0]	mut	m	CTL	c	g	epsilon	k	het	lambda	rho	omega	x_max	patch.dyna	DELTA	A	VA
10000	1	100.000000	0.000100	21900	9499	5000000	0.001000	10000000	24.918714	24.664134	25.094923	24.329213	17	8000000000.000000	0.010000	1.000000	1.000000	800000	0.000050	0.048000	0	0.500000	0.000000	25.000000	3.000000	0.500000	0.000000	0.000000	0.000000	31987	0	10.000000	7.000000	1.000000
sus	inf	inf_blood	z	x[0]	y[0][0]	z[0]	x[1]	y[1][0]	z[1]	S[0]	synchrony
219000000	94990000.000000	5000000	10.000000	21900	9499	0.001000	21900	9499	0.001000	10000000	0.000000
51326470	2656353494.000000	137980878	3940.834452	3375	267358	0.394083	3456	267652	0.394083	9995113	0.000000
54794422	2444514262.000000	127123554	6324.976263	3758	246583	0.632498	3643	247047	0.632498	9990124	0.000000
64726207	1986636609.000000	103279050	7771.013291	4495	200566	0.777101	4446	199977	0.777101	9985041	0.000000
71463369	1749650431.000000	90967632	8648.068121	4858	177071	0.864807	4934	176079	0.864807	9979927	0.000000
75450015	1629381046.000000	84704400	9180.022116	5099	165080	0.918002	5222	164809	0.918002	9975021	0.000000
77809548	1563865662.000000	81287600	9502.664490	5203	158918	0.950266	5413	158642	0.950266	9970187	0.000000
79218854	1526548272.000000	79349393	9698.354536	5535	154370	0.969835	5561	154848	0.969835	9965264	0.000000
80071490	1504709620.000000	78200718	9817.045065	5484	152910	0.981705	5657	152428	0.981705	9960301	0.000000
80585347	1491729984.000000	77519772	9889.033609	5563	151110	0.988903	5676	151143	0.988903	9955244	0.000000
80893371	1484012722.000000	77128527	9932.696323	5539	150841	0.993270	5679	150768	0.993270	9950267	0.000000
81088441	1479262623.000000	76885394	9959.178767	5660	151021	0.995918	5617	150332	0.995918	9945319	0.000000
81198867	1476413976.000000	76730902	9975.240980	5585	149932	0.997524	5672	149616	0.997524	9940360	0.000000
81264887	1474681155.000000	76646534	9984.983083	5581	149501	0.998498	5686	149713	0.998498	9935430	0.000000
81307190	1473647800.000000	76599909	9990.891893	5617	149535	0.999089	5787	149406	0.999089	9930501	0.000000
81329815	1473042249.000000	76581685	9994.475723	5580	149431	0.999448	5759	149399	0.999448	9925523	0.000000
81347234	1472670969.000000	76547818	9996.649399	5640	149826	0.999665	5796	149627	0.999665	9920534	0.000000
81365848	1472439231.000000	76527931	9997.967783	5600	149374	0.999797	5677	149525	0.999797	9915559	0.000000
81366969	1472291904.000000	76529602	9998.767413	5731	148610	0.999877	5635	149719	0.999877	9910526	0.000000
81360515	1472258104.000000	76533319	9999.252408	5683	149094	0.999925	5749	149288	0.999925	9905610	0.000000
81362831	1472204711.000000	76536667	9999.546568	5607	149468	0.999955	5696	148516	0.999955	9900724	0.000000
81371623	1472156714.000000	76535024	9999.724983	5654	149443	0.999972	5689	149831	0.999972	9895787	0.000000
81367246	1472176203.000000	76517027	9999.833196	5575	148720	0.999983	5712	149654	0.999983	9890884	0.000000
81373099	1472116364.000000	76515470	9999.898829	5716	149596	0.999990	5748	149319	0.999990	9885949	0.000000
81378894	1472132057.000000	76512966	9999.938638	5621	148682	0.999994	5692	149276	0.999994	9880913	0.000000
81371334	1472124338.000000	76499623	9999.962782	5753	149186	0.999996	5610	150164	0.999996	9875971	0.000000
81375305	1472076715.000000	76494233	9999.977427	5712	149351	0.999998	5665	149457	0.999998	9871195	0.000000
81377938	1472115041.000000	76510437	9999.986309	5707	149366	0.999999	5682	149125	0.999999	9866209	0.000000
81377688	1472081115.000000	76496589	9999.991696	5581	148945	0.999999	5717	149740	0.999999	9861141	0.000000
81386557	1472029313.000000	76509537	9999.994963	5600	150143	0.999999	5709	149049	0.999999	9856151	0.000000
81372298	1472080021.000000	76513187	9999.996945	5692	149145	1.000000	5618	149252	1.000000	9851211	0.000000
81382460	1472077465.000000	76509519	9999.998147	5588	149035	1.000000	5849	148469	1.000000	9846374	0.000000
81365894	1472035514.000000	76532739	9999.998876	5617	149634	1.000000	5676	150126	1.000000	9841480	0.000000
81360252	1472110433.000000	76514370	9999.999318	5575	149543	1.000000	5709	149679	1.000000	9836503	0.000000
81377948	1472153636.000000	76502637	9999.999587	5617	149142	1.000000	5714	149223	1.000000	9831675	0.000000
81369713	1472066951.000000	76511365	9999.999749	5665	149630	1.000000	5666	149354	1.000000	9826756	0.000000
81369529	1472085536.000000	76504071	9999.999848	5561	149615	1.000000	5629	149908	1.000000	9821840	0.000000
81381744	1472095166.000000	76512639	9999.999908	5645	148668	1.000000	5616	149842	1.000000	9816882	0.000000
81371878	1472136223.000000	76503795	9999.999944	5604	149654	1.000000	5791	148859	1.000000	9811957	0.000000
81387868	1472052380.000000	76519966	9999.999966	5712	148956	1.000000	5760	149504	1.000000	9807130	0.000000
81371896	1472141367.000000	76516029	9999.999979	5713	149393	1.000000	5679	150066	1.000000	9802174	-1.#IND00
81367411	1472102425.000000	76513807	9999.999988	5659	149354	1.000000	5792	148509	1.000000	9797412	0.011200
81368085	1472079315.000000	76530583	9999.999992	5719	148757	1.000000	5798	148808	1.000000	9792470	0.007605
81377261	1472088336.000000	76509088	9999.999995	5673	149233	1.000000	5789	149187	1.000000	9787477	-0.009354
81387809	1472054135.000000	76508619	9999.999997	5657	149405	1.000000	5627	149565	1.000000	9782527	-0.023539
81369780	1472110318.000000	76500382	9999.999998	5675	149500	1.000000	5673	149630	1.000000	9777621	-0.021910
81368267	1472059517.000000	76507998	9999.999999	5580	149520	1.000000	5754	149438	1.000000	9772689	-0.018153
81378437	1472078722.000000	76508756	9999.999999	5709	149639	1.000000	5694	148998	1.000000	9767773	-0.019600
81374719	1472069813.000000	76514748	10000.000000	5690	149449	1.000000	5687	149790	1.000000	9762919	-0.017365
81357581	1472182105.000000	76517358	10000.000000	5582	149944	1.000000	5674	149848	1.000000	9758005	-0.013543
81370165	1472122036.000000	76512291	10000.000000	5620	149392	1.000000	5649	148763	1.000000	9753188	-0.009573
81368076	1472096494.000000	76514123	10000.000000	5543	148914	1.000000	5760	149860	1.000000	9748267	-0.009025
81374192	1472043504.000000	76504848	10000.000000	5628	149962	1.000000	5755	149395	1.000000	9743513	-0.010179
81372939	1472105153.000000	76534590	10000.000000	5615	149852	1.000000	5754	148368	1.000000	9738647	-0.008788
81377711	1472137247.000000	76517274	10000.000000	5744	149896	1.000000	5631	149061	1.000000	9733749	-0.006718
81378085	1472101803.000000	76515152	10000.000000	5665	149013	1.000000	5732	149041	1.000000	9728886	-0.006395
81374227	1472053859.000000	76513862	10000.000000	5707	149325	1.000000	5646	149284	1.000000	9723966	-0.005178
81376350	1472055147.000000	76507865	10000.000000	5605	149984	1.000000	5680	149588	1.000000	9719218	-0.008993
81371891	1472133628.000000	76510023	10000.000000	5740	149250	1.000000	5696	149549	1.000000	9714241	-0.008525
81374652	1472123783.000000	76513954	10000.000000	5691	149229	1.000000	5746	148940	1.000000	9709460	-0.008866
81370586	1472104491.000000	76507574	10000.000000	5566	149104	1.000000	5668	149556	1.000000	9704372	-0.008392
81359357	1472086118.000000	76518433	10000.000000	5620	149718	1.000000	5686	149550	1.000000	9699618	-0.006747
81377984	1472098870.000000	76503999	10000.000000	5635	148960	1.000000	5554	149658	1.000000	9694771	-0.006036
81368491	1472110657.000000	76531159	10000.000000	5698	148868	1.000000	5694	149469	1.000000	9689918	-0.007020
81372518	1472151555.000000	76514141	10000.000000	5673	149188	1.000000	5681	148452	1.000000	9685109	-0.006704
81378429	1472065494.000000	76505188	10000.000000	5664	149023	1.000000	5749	148998	1.000000	9680324	-0.007041
81373789	1472060516.000000	76502986	10000.000000	5624	149233	1.000000	5790	148392	1.000000	9675559	-0.006338
81367745	1472108169.000000	76517030	10000.000000	5769	149231	1.000000	5692	149405	1.000000	9670846	-0.005796
81366382	1472142654.000000	76513110	10000.000000	5595	149664	1.000000	5656	149064	1.000000	9666028	-0.004922
81370846	1472058282.000000	76515958	10000.000000	5722	149295	1.000000	5670	148803	1.000000	9661296	-0.005301
81376352	1472050161.000000	76514698	10000.000000	5684	149465	1.000000	5712	148358	1.000000	9656503	-0.005038
81381368	1472081324.000000	76508384	10000.000000	5647	149461	1.000000	5739	148978	1.000000	9651818	-0.004814
81365601	1472174082.000000	76507419	10000.000000	5716	148897	1.000000	5672	149208	1.000000	9647001	-0.004431
81379478	1472040524.000000	76535631	10000.000000	5648	149308	1.000000	5812	148797	1.000000	9642210	-0.005188
81380569	1472081227.000000	76506068	10000.000000	5690	149636	1.000000	5685	150184	1.000000	9637428	-0.005450
81370057	1472129011.000000	76512693	10000.000000	5637	149208	1.000000	5650	149723	1.000000	9632511	-0.005555
81364767	1472070294.000000	76509452	10000.000000	5628	149137	1.000000	5754	149253	1.000000	9627767	-0.005713
81380313	1472087602.000000	76513329	10000.000000	5765	148900	1.000000	5732	148952	1.000000	9622831	-0.005672
81381232	1472079311.000000	76520275	10000.000000	5683	149495	1.000000	5707	149646	1.000000	9618040	-0.005839
81371060	1472090087.000000	76508211	10000.000000	5692	149242	1.000000	5677	149226	1.000000	9613170	-0.005755
81361162	1472122369.000000	76514738	10000.000000	5629	149522	1.000000	5746	149190	1.000000	9608284	-0.005469
81374505	1472054823.000000	76505430	10000.000000	5633	149292	1.000000	5740	149123	1.000000	9603253	-0.005550
81362492	1472064445.000000	76507170	10000.000000	5553	149377	1.000000	5764	149347	1.000000	9598483	-0.005500
81373211	1472063312.000000	76508561	10000.000000	5695	149035	1.000000	5695	149594	1.000000	9593724	-0.004117
81372404	1472155022.000000	76510775	10000.000000	5611	149944	1.000000	5736	149732	1.000000	9588939	-0.003478
81374747	1472060250.000000	76509199	10000.000000	5631	148884	1.000000	5636	149695	1.000000	9584161	-0.003571
81365552	1472050913.000000	76506930	10000.000000	5609	149535	1.000000	5781	148956	1.000000	9579422	-0.003512
81358178	1472204904.000000	76514483	10000.000000	5631	149073	1.000000	5771	149590	1.000000	9574657	-0.003611
81368250	1472120552.000000	76520135	10000.000000	5707	148887	1.000000	5708	148697	1.000000	9569856	-0.003537
81373905	1472100324.000000	76535196	10000.000000	5637	149921	1.000000	5674	149605	1.000000	9565132	-0.002599
81369364	1472051667.000000	76521531	10000.000000	5705	149231	1.000000	5816	148610	1.000000	9560285	-0.002493
81369278	1472121184.000000	76511848	10000.000000	5581	149651	1.000000	5680	149131	1.000000	9555438	-0.002541
81382859	1472060989.000000	76515084	10000.000000	5681	149783	1.000000	5744	148805	1.000000	9550639	-0.002477
81364296	1472048125.000000	76508470	10000.000000	5652	149886	1.000000	5790	149081	1.000000	9545744	-0.002533
81358046	1472149344.000000	76504350	10000.000000	5750	149173	1.000000	5671	149364	1.000000	9541007	-0.002503
81373027	1472059552.000000	76512995	10000.000000	5662	150029	1.000000	5681	149931	1.000000	9536212	-0.002649
81366934	1472108523.000000	76505957	10000.000000	5683	149261	1.000000	5737	149346	1.000000	9531415	-0.002569
81356019	1472151742.000000	76514162	10000.000000	5737	149092	1.000000	5756	150054	1.000000	9526699	-0.002364
81371072	1472053756.000000	76518953	10000.000000	5696	149108	1.000000	5604	149896	1.000000	9521867	-0.002483
81380107	1472110160.000000	76519896	10000.000000	5703	149094	1.000000	5747	149970	1.000000	9517119	-0.002695
npatches	nstrain	runtime	dt	init_x	init_y	init_y_blood	init_z	init_S	beta0	beta1	beta2	beta3	mean_beta	B	d	delta	delta_blood	b[0]	mut	m	CTL	c	g	epsilon	k	het	lambda	rho	omega	x_max	patch.dyna	DELTA	A	VA
10000	1	100.000000	0.000100	21900	9499	5000000	0.001000	10000000	10.295887	22.363899	22.306998	20.481578	17	8000000000.000000	0.010000	1.000000	1.000000	800000	0.000050	0.048000	0	0.500000	0.000000	25.000000	4.000000	0.500000	0.000000	0.000000	0.000000	31987	0	10.000000	7.000000	1.000000
sus	inf	inf_blood	z	x[0]	y[0][0]	z[0]	x[1]	y[1][0]	z[1]	S[0]	synchrony
219000000	94990000.000000	5000000	10.000000	21900	9499	0.001000	21900	9499	0.001000	10000000	0.000000
56230864	2385283465.000000	123942381	3940.834452	7981	235680	0.394083	4178	240064	0.394083	9994964	0.000000
66040132	1942829967.000000	101039978	6324.976263	9182	191629	0.632498	4956	195677	0.632498	9989959	0.000000
79964055	1511758645.000000	78599456	7771.013291	10910	148656	0.777101	5989	152592	0.777101	9985035	0.000000
88624253	1312232644.000000	68236794	8648.068121	12022	128450	0.864807	6746	133374	0.864807	9980036	0.000000
93702859	1212530267.000000	63030962	9180.022116	12822	118039	0.918002	7167	122973	0.918002	9975004	0.000000
96725501	1158188012.000000	60205973	9502.664490	12971	112736	0.950266	7412	117491	0.950266	9969870	0.000000
98534806	1127169568.000000	58585440	9698.354536	13226	109429	0.969835	7741	114148	0.969835	9964869	0.000000
99657187	1108917640.000000	57636966	9817.045065	13450	108272	0.981705	7751	112150	0.981705	9959864	0.000000
100307252	1098225950.000000	57083457	9889.033609	13472	107465	0.988903	7725	111261	0.988903	9954938	0.000000
100722341	1091723537.000000	56740154	9932.696323	13386	107131	0.993270	7909	110915	0.993270	9949989	0.000000
100948845	1087901955.000000	56547922	9959.178767	13548	106328	0.995918	7788	110454	0.995918	9945004	0.000000
101103425	1085513694.000000	56420603	9975.240980	13663	105196	0.997524	7857	110086	0.997524	9940011	0.000000
101179284	1084162965.000000	56353009	9984.983083	13554	106052	0.998498	7837	110415	0.998498	9935132	0.000000
101255388	1083221883.000000	56291741	9990.891893	13542	106174	0.999089	7897	109967	0.999089	9930126	0.000000
101273721	1082672632.000000	56284754	9994.475723	13603	105771	0.999448	7745	110599	0.999448	9925144	0.000000
101303275	1082403415.000000	56249640	9996.649399	13702	105896	0.999665	7930	109762	0.999665	9920143	0.000000
101316433	1082224819.000000	56267790	9997.967783	13610	105124	0.999797	7775	110083	0.999797	9915182	0.000000
101314414	1082140057.000000	56245056	9998.767413	13709	105154	0.999877	7857	110496	0.999877	9910334	0.000000
101327062	1081943466.000000	56234469	9999.252408	13598	104707	0.999925	7842	110481	0.999925	9905396	0.000000
101322626	1081981309.000000	56251032	9999.546568	13473	105928	0.999955	7981	109403	0.999955	9900395	0.000000
101313322	1081992196.000000	56238271	9999.724983	13679	105367	0.999972	7932	110254	0.999972	9895338	0.000000
101318143	1081974072.000000	56222270	9999.833196	13653	104776	0.999983	7807	109756	0.999983	9890423	0.000000
101328592	1081924793.000000	56236101	9999.898829	13709	105013	0.999990	7939	109973	0.999990	9885440	0.000000
101338682	1081855334.000000	56227212	9999.938638	13597	105185	0.999994	7918	109886	0.999994	9880429	0.000000
101320988	1081913715.000000	56229656	9999.962782	13557	105909	0.999996	7817	110509	0.999996	9875376	0.000000
101338131	1081889197.000000	56243108	9999.977427	13568	105510	0.999998	7880	110295	0.999998	9870450	0.000000
101331201	1081936763.000000	56241523	9999.986309	13528	106003	0.999999	7845	110322	0.999999	9865418	0.000000
101318548	1081979915.000000	56236329	9999.991696	13438	105854	0.999999	7950	109417	0.999999	9860543	0.000000
101339436	1081895573.000000	56221910	9999.994963	13678	105633	0.999999	7829	110543	0.999999	9855475	0.000000
101328819	1081882684.000000	56245514	9999.996945	13531	105240	1.000000	7875	110019	1.000000	9850614	0.000000
101309198	1081946655.000000	56240117	9999.998147	13636	105189	1.000000	7809	110157	1.000000	9845733	0.000000
101324327	1081936915.000000	56242670	9999.998876	13703	105129	1.000000	7765	110311	1.000000	9840886	0.000000
101331730	1081884057.000000	56238788	9999.999318	13669	105169	1.000000	7732	110430	1.000000	9836023	0.000000
101326476	1081900204.000000	56230312	9999.999587	13492	104941	1.000000	7882	110375	1.000000	9831206	0.000000
101327173	1081859147.000000	56239276	9999.999749	13662	104664	1.000000	7946	109288	1.000000	9826279	0.000000
101319011	1081925361.000000	56233594	9999.999848	13592	105419	1.000000	7809	110335	1.000000	9821451	0.000000
101328059	1081924318.000000	56228937	9999.999908	13667	105164	1.000000	7751	110542	1.000000	9816522	0.000000
101319005	1081905028.000000	56230541	9999.999944	13456	105542	1.000000	7733	110432	1.000000	9811502	0.000000
101334091	1081951225.000000	56225855	9999.999966	13586	105308	1.000000	7875	110016	1.000000	9806659	0.000000
101343266	1081881619.000000	56231988	9999.999979	13531	105705	1.000000	7931	109535	1.000000	9801737	-1.#IND00
101317738	1081896855.000000	56240636	9999.999988	13506	106056	1.000000	7750	110789	1.000000	9796754	-0.000000
101313938	1081938449.000000	56237790	9999.999992	13573	105231	1.000000	7726	110043	1.000000	9791741	0.030093
101323469	1081935671.000000	56241602	9999.999995	13643	105622	1.000000	7797	110073	1.000000	9786904	0.017005
101310494	1081936058.000000	56236381	9999.999997	13554	105215	1.000000	7815	110103	1.000000	9782024	0.016143
101327840	1081903514.000000	56240813	9999.999998	13611	106001	1.000000	7896	109987	1.000000	9777128	0.009674
101333026	1081925492.000000	56234013	9999.999999	13607	105374	1.000000	7878	110043	1.000000	9772177	0.007766
101325363	1081922263.000000	56218857	9999.999999	13587	105111	1.000000	7880	110459	1.000000	9767242	0.021157
101325690	1081936695.000000	56229994	10000.000000	13640	104988	1.000000	7919	109916	1.000000	9762290	0.015708
101328476	1081857522.000000	56239375	10000.000000	13612	105578	1.000000	7868	110270	1.000000	9757414	0.013516
101316960	1081840237.000000	56238358	10000.000000	13658	104926	1.000000	7768	110514	1.000000	9752522	0.014574
101340295	1081937077.000000	56217168	10000.000000	13515	105503	1.000000	7758	109961	1.000000	9747709	0.015101
101329737	1081937509.000000	56226327	10000.000000	13643	105026	1.000000	7844	109867	1.000000	9742840	0.013277
101336183	1081841023.000000	56229145	10000.000000	13581	105185	1.000000	7743	110340	1.000000	9737955	0.010260
101313677	1081925579.000000	56237144	10000.000000	13467	105589	1.000000	7779	109737	1.000000	9733093	0.008665
101322620	1081929745.000000	56249541	10000.000000	13558	105404	1.000000	7840	110677	1.000000	9728268	0.007869
101335067	1081869723.000000	56237087	10000.000000	13445	105608	1.000000	7903	110129	1.000000	9723492	0.007838
101334702	1081915516.000000	56220813	10000.000000	13404	105213	1.000000	7747	110235	1.000000	9718669	0.007233
101312031	1081939429.000000	56228960	10000.000000	13714	105697	1.000000	7819	110053	1.000000	9713754	0.006703
101339522	1081934677.000000	56230280	10000.000000	13576	105083	1.000000	7891	110075	1.000000	9708903	0.006847
101327057	1081920046.000000	56221834	10000.000000	13726	104976	1.000000	7878	110050	1.000000	9704216	0.006470
101328756	1081929541.000000	56222770	10000.000000	13551	104802	1.000000	7779	110644	1.000000	9699366	0.005931
101327923	1081910994.000000	56236359	10000.000000	13568	105614	1.000000	7913	110062	1.000000	9694590	0.006067
101333232	1081912061.000000	56227421	10000.000000	13540	105343	1.000000	7770	110012	1.000000	9689753	0.003557
101313992	1081968478.000000	56240147	10000.000000	13412	105150	1.000000	7785	110129	1.000000	9684875	0.003314
101311668	1081963438.000000	56234941	10000.000000	13544	105185	1.000000	7804	109751	1.000000	9679968	0.003527
101325262	1081903107.000000	56226955	10000.000000	13599	104996	1.000000	7918	109664	1.000000	9675023	0.003841
101342809	1081879244.000000	56235414	10000.000000	13606	105155	1.000000	7924	109899	1.000000	9670193	0.003781
101318820	1081880381.000000	56246308	10000.000000	13734	105424	1.000000	7830	110323	1.000000	9665541	0.003941
101322412	1081928388.000000	56225818	10000.000000	13583	105228	1.000000	7808	110200	1.000000	9660692	0.003853
101328021	1081885427.000000	56246225	10000.000000	13613	104816	1.000000	7919	109479	1.000000	9655939	0.003077
101322616	1081911819.000000	56235196	10000.000000	13747	105566	1.000000	7966	110323	1.000000	9651073	0.003107
101325072	1081864569.000000	56222547	10000.000000	13522	105802	1.000000	7766	111182	1.000000	9646236	0.003263
101333490	1081908496.000000	56231464	10000.000000	13557	105431	1.000000	7862	109781	1.000000	9641523	0.003167
101324820	1081933599.000000	56218778	10000.000000	13775	105038	1.000000	7842	109532	1.000000	9636645	0.002730
101317690	1081897614.000000	56236132	10000.000000	13729	104701	1.000000	7838	109971	1.000000	9631885	0.001699
101322840	1081939043.000000	56228836	10000.000000	13641	105213	1.000000	7723	110368	1.000000	9627095	0.001729
101332949	1081908455.000000	56231421	10000.000000	13542	104528	1.000000	7817	109931	1.000000	9622332	0.001516
101331159	1081902304.000000	56236255	10000.000000	13568	105220	1.000000	7785	110442	1.000000	9617546	0.001754
101324523	1081920656.000000	56236197	10000.000000	13636	105223	1.000000	7853	109837	1.000000	9612764	0.001762
101325570	1081855669.000000	56224914	10000.000000	13571	105026	1.000000	7857	110167	1.000000	9608041	0.002002
101324470	1081945251.000000	56219834	10000.000000	13479	105748	1.000000	7844	109885	1.000000	9603303	0.001307
101330755	1081904178.000000	56231847	10000.000000	13576	105015	1.000000	7991	110246	1.000000	9598479	0.001281
101324697	1081928235.000000	56239632	10000.000000	13576	105138	1.000000	7892	110181	1.000000	9593651	0.001324
101315306	1081930501.000000	56227305	10000.000000	13550	105360	1.000000	7717	110491	1.000000	9588974	0.001340
101335181	1081886823.000000	56233203	10000.000000	13603	104619	1.000000	7787	110313	1.000000	9584180	0.001421
101322490	1081904990.000000	56230206	10000.000000	13566	105327	1.000000	7783	109915	1.000000	9579430	0.001430
101337987	1081902643.000000	56240138	10000.000000	13582	105550	1.000000	7747	110196	1.000000	9574635	0.000309
101316641	1081952800.000000	56242731	10000.000000	13557	106149	1.000000	7926	110177	1.000000	9569831	-0.000337
101326608	1081870674.000000	56222615	10000.000000	13535	105608	1.000000	7805	110291	1.000000	9565118	0.000096
101334483	1081926558.000000	56223540	10000.000000	13514	105691	1.000000	7913	109636	1.000000	9560379	0.000134
101323899	1081932258.000000	56244154	10000.000000	13435	105148	1.000000	7883	109867	1.000000	9555570	-0.000139
101328184	1081878335.000000	56225051	10000.000000	13701	105388	1.000000	7850	109875	1.000000	9550777	-0.000113
101338709	1081862475.000000	56234106	10000.000000	13539	104962	1.000000	7881	110169	1.000000	9545952	-0.000794
101326048	1081905901.000000	56230566	10000.000000	13642	105847	1.000000	7842	110570	1.000000	9541129	-0.000893
101327674	1081892725.000000	56235812	10000.000000	13563	105252	1.000000	7923	110033	1.000000	9536248	-0.000777
101330597	1081903624.000000	56238658	10000.000000	13648	105220	1.000000	7898	109743	1.000000	9531542	-0.000249
101324699	1081924320.000000	56219992	10000.000000	13514	105007	1.000000	7783	109815	1.000000	9526710	0.000008
101318490	1081939491.000000	56218904	10000.000000	13691	105395	1.000000	7907	110062	1.000000	9521919	0.000104
101324921	1081898031.000000	56233097	10000.000000	13455	105240	1.000000	7792	110499	1.000000	9517173	0.000111
npatches	nstrain	runtime	dt	init_x	init_y	init_y_blood	init_z	init_S	beta0	beta1	beta2	beta3	mean_beta	B	d	delta	delta_blood	b[0]	mut	m	CTL	c	g	epsilon	k	het	lambda	rho	omega	x_max	patch.dyna	DELTA	A	VA
10000	1	100.000000	0.000100	21900	9499	5000000	0.001000	10000000	24.708659	23.381581	10.591061	22.473087	17	8000000000.000000	0.010000	1.000000	1.000000	800000	0.000050	0.048000	0	0.500000	0.000000	25.000000	5.000000	0.500000	0.000000	0.000000	0.000000	31987	0	10.000000	7.000000	1.000000
sus	inf	inf_blood	z	x[0]	y[0][0]	z[0]	x[1]	y[1][0]	z[1]	S[0]	synchrony
219000000	94990000.000000	5000000	10.000000	21900	9499	0.001000	21900	9499	0.001000	10000000	0.000000
61043966	2151039333.000000	111804657	3940.834452	4107	217108	0.394083	4348	216160	0.394083	9994985	0.000000
77336665	1577670131.000000	82070796	6324.976263	5388	159821	0.632498	5610	159894	0.632498	9989918	0.000000
94831273	1189312189.000000	61857284	7771.013291	6759	121361	0.777101	7014	121028	0.777101	9984887	0.000000
105271402	1019541093.000000	52992189	8648.068121	7542	104592	0.864807	7881	104180	0.864807	9979754	0.000000
111376457	934763762.000000	48595828	9180.022116	8056	95820	0.918002	8393	95612	0.918002	9974935	0.000000
115038512	888503884.000000	46198139	9502.664490	8383	91106	0.950266	8759	91524	0.950266	9970031	0.000000
117251734	862044360.000000	44794090	9698.354536	8563	88289	0.969835	8823	88877	0.969835	9965038	0.000000
118588705	846493051.000000	43985994	9817.045065	8656	87063	0.981705	8948	86818	0.981705	9960089	0.000000
119387778	837259004.000000	43513922	9889.033609	8613	86668	0.988903	9079	85760	0.988903	9955029	0.000000
119862343	831859652.000000	43228287	9932.696323	8805	85464	0.993270	9374	85361	0.993270	9950158	0.000000
120174045	828470140.000000	43065499	9959.178767	8735	85167	0.995918	9235	85202	0.995918	9945176	0.000000
120331084	826550970.000000	42959098	9975.240980	8788	85498	0.997524	9229	85103	0.997524	9940222	0.000000
120454439	825285236.000000	42890274	9984.983083	8897	85443	0.998498	9241	84922	0.998498	9935172	0.000000
120521886	824533245.000000	42857495	9990.891893	8859	84792	0.999089	9258	84115	0.999089	9930219	0.000000
120569770	824059235.000000	42825238	9994.475723	8797	85101	0.999448	9194	84330	0.999448	9925266	0.000000
120591047	823785486.000000	42827882	9996.649399	8743	84794	0.999665	9335	84015	0.999665	9920411	0.000000
120597664	823697067.000000	42809632	9997.967783	8967	84328	0.999797	9119	84687	0.999797	9915401	0.000000
120601722	823570122.000000	42803594	9998.767413	8905	85027	0.999877	9188	84650	0.999877	9910367	0.000000
120612502	823498563.000000	42801952	9999.252408	8856	84859	0.999925	9197	84413	0.999925	9905480	0.000000
120591609	823508091.000000	42806005	9999.546568	8836	85235	0.999955	9235	84789	0.999955	9900474	0.000000
120616690	823466078.000000	42797019	9999.724983	8789	84967	0.999972	9187	84553	0.999972	9895450	0.000000
120630614	823419621.000000	42808991	9999.833196	8729	85118	0.999983	9358	84774	0.999983	9890529	0.000000
120604193	823434825.000000	42798909	9999.898829	8761	85149	0.999990	9081	84774	0.999990	9885489	0.000000
120606620	823455958.000000	42796991	9999.938638	8803	84890	0.999994	9103	84740	0.999994	9880445	0.000000
120627517	823372712.000000	42800519	9999.962782	8801	84735	0.999996	9205	85011	0.999996	9875536	0.000000
120603271	823472940.000000	42796611	9999.977427	8811	85016	0.999998	9233	84516	0.999998	9870709	0.000000
120633548	823397725.000000	42796223	9999.986309	8831	84743	0.999999	9253	84710	0.999999	9865815	0.000000
120613152	823436641.000000	42799010	9999.991696	8788	85178	0.999999	9080	84801	0.999999	9860796	0.000000
120614208	823417283.000000	42804186	9999.994963	8891	84608	0.999999	9252	84694	0.999999	9855886	0.000000
120612538	823441054.000000	42796851	9999.996945	8711	85560	1.000000	9095	84791	1.000000	9851042	0.000000
120627716	823350844.000000	42786133	9999.998147	8845	85191	1.000000	9207	84939	1.000000	9846029	0.000000
120612960	823459431.000000	42793235	9999.998876	8867	85315	1.000000	9108	84601	1.000000	9840995	0.000000
120618506	823426843.000000	42797277	9999.999318	8960	84733	1.000000	9056	84732	1.000000	9836111	0.000000
120612519	823358095.000000	42801454	9999.999587	8838	84933	1.000000	9289	84406	1.000000	9831238	0.000000
120631092	823398293.000000	42804566	9999.999749	8848	84720	1.000000	9238	84513	1.000000	9826337	0.000000
120621847	823409998.000000	42801071	9999.999848	8817	84800	1.000000	9332	84103	1.000000	9821468	0.000000
120614925	823420165.000000	42785261	9999.999908	8941	84914	1.000000	9361	84220	1.000000	9816542	0.000000
120644843	823370811.000000	42799495	9999.999944	8741	85043	1.000000	9166	84215	1.000000	9811724	0.000000
120618870	823426033.000000	42788100	9999.999966	8814	84960	1.000000	9178	84567	1.000000	9806896	0.000000
120609342	823419503.000000	42799393	9999.999979	8757	85612	1.000000	9300	84173	1.000000	9801984	-1.#IND00
120608109	823459161.000000	42794651	9999.999988	8642	85027	1.000000	9202	84431	1.000000	9797099	-0.003200
120612818	823440757.000000	42793520	9999.999992	8847	85205	1.000000	9135	84933	1.000000	9792129	-0.011486
120625963	823374176.000000	42780313	9999.999995	8746	84965	1.000000	9147	84620	1.000000	9787197	-0.001145
120618610	823424269.000000	42800388	9999.999997	8772	84807	1.000000	9090	85261	1.000000	9782332	0.006633
120624440	823404344.000000	42797178	9999.999998	8826	85228	1.000000	9240	84667	1.000000	9777397	0.001737
120618349	823373803.000000	42799255	9999.999999	8751	84741	1.000000	9340	84163	1.000000	9772575	0.002767
120603648	823425526.000000	42789254	9999.999999	8941	84735	1.000000	9232	84440	1.000000	9767624	0.001178
120622110	823390480.000000	42807971	10000.000000	8780	85170	1.000000	9228	84494	1.000000	9762721	0.000544
120608469	823436750.000000	42810593	10000.000000	8815	85092	1.000000	9168	84461	1.000000	9757941	0.000221
120629219	823388445.000000	42800414	10000.000000	8777	84762	1.000000	9209	84640	1.000000	9753053	-0.000371
120613555	823434361.000000	42793613	10000.000000	8687	84918	1.000000	9088	84244	1.000000	9748184	0.000660
120616592	823390848.000000	42805153	10000.000000	8920	84915	1.000000	9257	84697	1.000000	9743383	-0.005317
120621741	823367638.000000	42788567	10000.000000	8844	85164	1.000000	9242	84489	1.000000	9738499	-0.005877
120626944	823410639.000000	42792294	10000.000000	8777	84619	1.000000	9317	84676	1.000000	9733665	-0.004840
120641619	823364925.000000	42797013	10000.000000	8766	85153	1.000000	9235	84801	1.000000	9728686	-0.004015
120618876	823382841.000000	42798295	10000.000000	8895	85094	1.000000	9188	84373	1.000000	9723824	-0.003134
120626273	823406320.000000	42794988	10000.000000	8852	85015	1.000000	9262	84425	1.000000	9718875	-0.003459
120616679	823442583.000000	42808072	10000.000000	8763	84493	1.000000	9154	85197	1.000000	9714093	-0.004046
120632844	823398166.000000	42792391	10000.000000	8786	85348	1.000000	9071	84723	1.000000	9709251	-0.004153
120633495	823366926.000000	42800330	10000.000000	8849	84769	1.000000	9138	84531	1.000000	9704359	-0.004070
120628122	823417388.000000	42787761	10000.000000	8886	85027	1.000000	9219	84902	1.000000	9699491	-0.003808
120631229	823408133.000000	42804896	10000.000000	8825	85045	1.000000	9199	84532	1.000000	9694696	-0.002115
120605539	823430940.000000	42789680	10000.000000	8804	84878	1.000000	9297	84097	1.000000	9689981	-0.001692
120619482	823406146.000000	42790955	10000.000000	8863	84513	1.000000	9170	84672	1.000000	9685161	-0.001661
120617183	823441145.000000	42800869	10000.000000	8781	85373	1.000000	9118	85232	1.000000	9680352	-0.002780
120618716	823392065.000000	42806960	10000.000000	8856	84737	1.000000	9161	84946	1.000000	9675566	-0.002374
120615629	823448840.000000	42794046	10000.000000	8907	85019	1.000000	9258	84301	1.000000	9670899	-0.002810
120620087	823416527.000000	42794302	10000.000000	8753	85453	1.000000	9131	84618	1.000000	9665900	-0.001390
120614796	823447517.000000	42799660	10000.000000	9053	84329	1.000000	9283	84712	1.000000	9660976	-0.001307
120607537	823404629.000000	42803283	10000.000000	8649	85801	1.000000	9307	84166	1.000000	9656332	-0.001124
120628221	823423197.000000	42793847	10000.000000	8843	85095	1.000000	9275	84962	1.000000	9651572	-0.001198
120633264	823376237.000000	42796821	10000.000000	8926	84845	1.000000	9272	85079	1.000000	9646766	-0.001605
120613878	823455811.000000	42795718	10000.000000	8839	84951	1.000000	9160	85038	1.000000	9641949	-0.002205
120620815	823434557.000000	42805957	10000.000000	8771	85392	1.000000	9298	84898	1.000000	9637249	-0.001042
120625427	823401129.000000	42806176	10000.000000	8788	84892	1.000000	9292	84251	1.000000	9632410	-0.001724
120617332	823439551.000000	42798390	10000.000000	8785	85409	1.000000	9275	84341	1.000000	9627657	-0.001588
120617456	823418627.000000	42798847	10000.000000	8923	84991	1.000000	9257	84321	1.000000	9622726	-0.000852
120625167	823418062.000000	42796179	10000.000000	8887	85216	1.000000	9165	84633	1.000000	9617758	-0.000979
120618296	823459740.000000	42795914	10000.000000	8796	84688	1.000000	9114	85250	1.000000	9613010	-0.000930
120641489	823377907.000000	42805755	10000.000000	8798	85140	1.000000	9189	84202	1.000000	9608169	-0.000681
120626973	823379385.000000	42796556	10000.000000	8900	84325	1.000000	9139	84799	1.000000	9603285	-0.000977
120607973	823410431.000000	42796474	10000.000000	8926	84925	1.000000	9300	84151	1.000000	9598460	-0.000517
120612078	823468046.000000	42807581	10000.000000	8749	85142	1.000000	9185	84192	1.000000	9593558	-0.000483
120629482	823453710.000000	42792948	10000.000000	8810	85274	1.000000	9170	85043	1.000000	9588769	-0.000480
120608243	823430788.000000	42796619	10000.000000	8824	84934	1.000000	9208	84819	1.000000	9583963	-0.000645
120628999	823430702.000000	42799490	10000.000000	8759	85035	1.000000	9225	84526	1.000000	9579090	0.000669
120619407	823387989.000000	42790190	10000.000000	8890	85025	1.000000	9137	84908	1.000000	9574426	0.000726
120626911	823379356.000000	42801605	10000.000000	8824	85110	1.000000	9176	84566	1.000000	9569604	0.000876
120629704	823373066.000000	42795866	10000.000000	8877	84283	1.000000	9301	85197	1.000000	9564900	0.001020
120614867	823387368.000000	42795485	10000.000000	8806	84825	1.000000	9042	84906	1.000000	9560063	0.001170
120623947	823460687.000000	42801597	10000.000000	8942	84749	1.000000	9225	84503	1.000000	9555239	0.000278
120611519	823424963.000000	42791164	10000.000000	8830	84724	1.000000	9162	84766	1.000000	9550530	0.000122
120619042	823452744.000000	42798380	10000.000000	8746	84864	1.000000	9175	84449	1.000000	9545861	0.000152
120622526	823428333.000000	42801953	10000.000000	8665	85062	1.000000	9189	84461	1.000000	9541181	0.000213
120620922	823357198.000000	42806922	10000.000000	8748	84939	1.000000	9277	84694	1.000000	9536323	0.000901
120618607	823467857.000000	42792421	10000.000000	8880	85130	1.000000	9164	84951	1.000000	9531550	0.000977
120614255	823407419.000000	42803550	10000.000000	8728	84699	1.000000	9272	85034	1.000000	9526800	0.000895
120616958	823435854.000000	42794737	10000.000000	8964	85024	1.000000	9135	85010	1.000000	9521964	0.000875
120621095	823351101.000000	42792717	10000.000000	8858	84641	1.000000	9207	85036	1.000000	9517159	0.001194
npatches	nstrain	runtime	dt	init_x	init_y	init_y_blood	init_z	init_S	beta0	beta1	beta2	beta3	mean_beta	B	d	delta	delta_blood	b[0]	mut	m	CTL	c	g	epsilon	k	het	lambda	rho	omega	x_max	patch.dyna	DELTA	A	VA
10000	1	100.000000	0.000100	21900	9499	5000000	0.001000	10000000	21.251563	10.600501	20.724624	20.984032	17	8000000000.000000	0.010000	1.000000	1.000000	800000	0.000050	0.048000	0	0.500000	0.000000	25.000000	6.000000	0.500000	0.000000	0.000000	0.000000	31987	0	10.000000	7.000000	1.000000
sus	inf	inf_blood	z	x[0]	y[0][0]	z[0]	x[1]	y[1][0]	z[1]	S[0]	synchrony
219000000	94990000.000000	5000000	10.000000	21900	9499	0.001000	21900	9499	0.001000	10000000	0.000000
66178512	1943120663.000000	101044232	3940.834452	5109	196007	0.394083	8962	191930	0.394083	9995039	0.000000
88994781	1301689504.000000	67704691	6324.976263	7070	131403	0.632498	11789	127298	0.632498	9990032	0.000000
109769621	955832856.000000	49706631	7771.013291	8971	97178	0.777101	14306	93142	0.777101	9984976	0.000000
121935429	808657514.000000	42040564	8648.068121	9937	83033	0.864807	15690	78127	0.864807	9980113	0.000000
129100878	735034783.000000	38199067	9180.022116	10711	74874	0.918002	16660	70267	0.918002	9975063	0.000000
133399668	694732507.000000	36114375	9502.664490	10950	71576	0.950266	17001	66610	0.950266	9970229	0.000000
135959598	671793124.000000	34915741	9698.354536	11200	69084	0.969835	17230	64573	0.969835	9965141	0.000000
137502180	658355224.000000	34214063	9817.045065	11422	68014	0.981705	17369	62663	0.981705	9960240	0.000000
138454423	650347711.000000	33796342	9889.033609	11550	67117	0.988903	17582	61847	0.988903	9955076	0.000000
139059468	645466182.000000	33544091	9932.696323	11505	66573	0.993270	17503	62390	0.993270	9950194	0.000000
139393544	642611470.000000	33404343	9959.178767	11576	66076	0.995918	17775	61572	0.995918	9945133	0.000000
139588803	640925930.000000	33308793	9975.240980	11603	65999	0.997524	17800	61329	0.997524	9940237	0.000000
139712659	639881926.000000	33242348	9984.983083	11595	66148	0.998498	17570	60937	0.998498	9935142	0.000000
139795664	639249193.000000	33220174	9990.891893	11668	65833	0.999089	17798	61012	0.999089	9930166	0.000000
139839757	638858992.000000	33200202	9994.475723	11711	65407	0.999448	17716	61268	0.999448	9925244	0.000000
139859679	638616791.000000	33188265	9996.649399	11683	65525	0.999665	17871	60991	0.999665	9920119	0.000000
139889330	638426309.000000	33183510	9997.967783	11734	65386	0.999797	17828	60708	0.999797	9915225	0.000000
139879600	638371164.000000	33179673	9998.767413	11707	66040	0.999877	17668	60701	0.999877	9910338	0.000000
139896520	638315945.000000	33181899	9999.252408	11579	66310	0.999925	17707	61114	0.999925	9905404	0.000000
139905116	638277840.000000	33168176	9999.546568	11661	65657	0.999955	17772	61062	0.999955	9900411	0.000000
139902815	638287836.000000	33179583	9999.724983	11662	65450	0.999972	17713	61366	0.999972	9895343	0.000000
139915041	638291070.000000	33165038	9999.833196	11661	65679	0.999983	17836	60798	0.999983	9890430	0.000000
139927432	638155101.000000	33175977	9999.898829	11658	65564	0.999990	17756	61260	0.999990	9885349	0.000000
139894427	638270175.000000	33175867	9999.938638	11488	65823	0.999994	17923	60672	0.999994	9880447	0.000000
139915746	638243867.000000	33167696	9999.962782	11644	65581	0.999996	17592	60712	0.999996	9875481	0.000000
139893480	638257527.000000	33173308	9999.977427	11518	65679	0.999998	17781	60537	0.999998	9870604	0.000000
139924053	638194512.000000	33163582	9999.986309	11665	65570	0.999999	17629	61193	0.999999	9865570	0.000000
139911554	638239857.000000	33169600	9999.991696	11515	65723	0.999999	17593	61266	0.999999	9860634	0.000000
139936988	638195140.000000	33166159	9999.994963	11599	65502	0.999999	17886	60863	0.999999	9855709	0.000000
139931575	638196631.000000	33165795	9999.996945	11634	66513	1.000000	17709	60716	1.000000	9850941	0.000000
139926290	638230931.000000	33176514	9999.998147	11661	65905	1.000000	17504	60882	1.000000	9845965	0.000000
139898423	638249343.000000	33177416	9999.998876	11592	66002	1.000000	17765	61080	1.000000	9841037	0.000000
139903306	638272019.000000	33175762	9999.999318	11717	65697	1.000000	17819	60652	1.000000	9836078	0.000000
139918252	638208296.000000	33164096	9999.999587	11562	65473	1.000000	17647	61045	1.000000	9831039	0.000000
139917266	638232335.000000	33174292	9999.999749	11561	65881	1.000000	17697	60880	1.000000	9826091	0.000000
139912630	638180402.000000	33171786	9999.999848	11538	65570	1.000000	17609	61197	1.000000	9821218	0.000000
139905579	638223473.000000	33173804	9999.999908	11724	65768	1.000000	17744	60673	1.000000	9816262	0.000000
139932316	638199076.000000	33166413	9999.999944	11743	65597	1.000000	17680	61094	1.000000	9811329	0.000000
139892905	638239445.000000	33172255	9999.999966	11738	65255	1.000000	17684	61024	1.000000	9806392	0.000000
139897052	638256281.000000	33171607	9999.999979	11791	65460	1.000000	17837	61115	1.000000	9801573	-1.#IND00
139924655	638184398.000000	33176557	9999.999988	11621	65880	1.000000	17696	60721	1.000000	9796687	0.003200
139914439	638208589.000000	33167918	9999.999992	11685	66037	1.000000	17658	60664	1.000000	9791828	-0.000981
139918833	638226780.000000	33163039	9999.999995	11649	65863	1.000000	17682	61249	1.000000	9786845	-0.003391
139935013	638198189.000000	33173778	9999.999997	11686	65716	1.000000	17783	61391	1.000000	9781964	-0.004730
139925863	638159812.000000	33167010	9999.999998	11608	65384	1.000000	17833	61481	1.000000	9777217	-0.005262
139906325	638237069.000000	33179685	9999.999999	11647	65768	1.000000	17673	60931	1.000000	9772357	-0.006659
139906340	638195736.000000	33176018	9999.999999	11638	65568	1.000000	17779	60961	1.000000	9767431	-0.005913
139903650	638231409.000000	33175831	10000.000000	11705	65199	1.000000	17521	61252	1.000000	9762527	-0.003534
139896778	638235240.000000	33171443	10000.000000	11813	65658	1.000000	17660	60715	1.000000	9757595	-0.002437
139916665	638258774.000000	33179220	10000.000000	11785	65353	1.000000	17881	60723	1.000000	9752749	-0.001569
139900302	638248665.000000	33176468	10000.000000	11648	65643	1.000000	17673	60445	1.000000	9747793	-0.001177
139933149	638194127.000000	33171563	10000.000000	11604	65783	1.000000	17791	60811	1.000000	9742896	-0.001396
139918893	638214810.000000	33174838	10000.000000	11516	65894	1.000000	17763	61454	1.000000	9738023	-0.000693
139910822	638230862.000000	33168676	10000.000000	11700	65454	1.000000	17838	60901	1.000000	9733129	-0.004126
139900332	638228806.000000	33175370	10000.000000	11682	65599	1.000000	17564	61001	1.000000	9728273	-0.004642
139896890	638219282.000000	33179559	10000.000000	11610	65699	1.000000	17676	60231	1.000000	9723398	-0.005050
139919764	638204995.000000	33171500	10000.000000	11557	65645	1.000000	17656	61084	1.000000	9718522	-0.005107
139894074	638221748.000000	33183232	10000.000000	11548	65764	1.000000	17724	60834	1.000000	9713650	-0.004857
139904975	638248808.000000	33172774	10000.000000	11492	65954	1.000000	17670	60696	1.000000	9708836	-0.004898
139901960	638265301.000000	33171702	10000.000000	11694	65879	1.000000	17736	60505	1.000000	9704111	-0.004334
139908038	638228049.000000	33178011	10000.000000	11705	65933	1.000000	17689	61297	1.000000	9699200	-0.003575
139916412	638258287.000000	33177363	10000.000000	11510	65364	1.000000	17557	60775	1.000000	9694375	-0.003946
139905889	638299788.000000	33172257	10000.000000	11667	65663	1.000000	17764	60936	1.000000	9689393	-0.003801
139917528	638247742.000000	33169753	10000.000000	11805	65697	1.000000	17728	61090	1.000000	9684493	-0.003687
139922045	638279861.000000	33177986	10000.000000	11527	65641	1.000000	17728	60976	1.000000	9679655	-0.003374
139926682	638225315.000000	33175240	10000.000000	11664	66016	1.000000	17753	60693	1.000000	9674836	-0.003042
139914321	638224074.000000	33174540	10000.000000	11531	65574	1.000000	17724	60808	1.000000	9670060	-0.002792
139914736	638160318.000000	33168040	10000.000000	11689	66160	1.000000	17776	61212	1.000000	9665246	-0.002772
139913535	638192755.000000	33177636	10000.000000	11667	65720	1.000000	17658	60701	1.000000	9660282	-0.001546
139912895	638309293.000000	33176050	10000.000000	11755	65543	1.000000	17676	61174	1.000000	9655584	-0.002015
139919553	638215350.000000	33171399	10000.000000	11687	65287	1.000000	17872	60469	1.000000	9650682	-0.002302
139930205	638201542.000000	33172728	10000.000000	11636	65427	1.000000	17801	60984	1.000000	9645830	-0.003724
139925172	638178629.000000	33176388	10000.000000	11560	65609	1.000000	17706	60523	1.000000	9641138	-0.003762
139914759	638206791.000000	33177498	10000.000000	11707	65821	1.000000	17757	60641	1.000000	9636228	-0.003504
139910863	638209099.000000	33170627	10000.000000	11654	65888	1.000000	17592	60994	1.000000	9631488	-0.002481
139928750	638218351.000000	33165388	10000.000000	11775	65418	1.000000	17689	60541	1.000000	9626673	-0.002422
139906508	638281567.000000	33173977	10000.000000	11834	65355	1.000000	17759	60636	1.000000	9621902	-0.003106
139913933	638216422.000000	33157239	10000.000000	11654	65594	1.000000	17631	61299	1.000000	9617192	-0.003144
139915741	638246663.000000	33170574	10000.000000	11562	65996	1.000000	17701	61195	1.000000	9612448	-0.002944
139916422	638230170.000000	33170969	10000.000000	11687	66128	1.000000	17449	61268	1.000000	9607661	-0.003797
139907612	638249231.000000	33182200	10000.000000	11592	65679	1.000000	17561	60744	1.000000	9602958	-0.003729
139901120	638222969.000000	33170026	10000.000000	11660	66250	1.000000	17530	60758	1.000000	9598137	-0.003620
139907574	638226766.000000	33160523	10000.000000	11623	65547	1.000000	17649	60811	1.000000	9593296	-0.003551
139917385	638260883.000000	33166636	10000.000000	11666	65290	1.000000	17872	60919	1.000000	9588539	-0.003858
139898751	638222674.000000	33168366	10000.000000	11653	65313	1.000000	17905	60593	1.000000	9583768	-0.003747
139916884	638230813.000000	33166372	10000.000000	11554	65921	1.000000	17764	60835	1.000000	9578875	-0.004239
139916421	638217435.000000	33177089	10000.000000	11803	65154	1.000000	17711	60788	1.000000	9574186	-0.004170
139917924	638220994.000000	33163289	10000.000000	11660	65294	1.000000	17727	61128	1.000000	9569293	-0.003957
139908763	638229241.000000	33173042	10000.000000	11604	65277	1.000000	17812	60927	1.000000	9564455	-0.004269
139908169	638293442.000000	33171971	10000.000000	11685	65553	1.000000	17784	60597	1.000000	9559691	-0.004132
139894533	638181907.000000	33177707	10000.000000	11684	65771	1.000000	17731	61135	1.000000	9554854	-0.004122
139917566	638207209.000000	33177427	10000.000000	11778	65556	1.000000	17577	61227	1.000000	9550185	-0.004087
139904416	638264023.000000	33169203	10000.000000	11693	65711	1.000000	17666	61381	1.000000	9545407	-0.003910
139925674	638184584.000000	33164812	10000.000000	11843	65260	1.000000	17810	60705	1.000000	9540619	-0.003983
139905622	638180549.000000	33183199	10000.000000	11711	65294	1.000000	17623	60531	1.000000	9535833	-0.003000
139908760	638212341.000000	33174171	10000.000000	11725	65674	1.000000	17704	60681	1.000000	9530968	-0.003005
139922165	638239416.000000	33180490	10000.000000	11671	65787	1.000000	17692	60879	1.000000	9526050	-0.003416
139913332	638214772.000000	33165473	10000.000000	11679	65644	1.000000	17834	60417	1.000000	9521130	-0.003018
139903119	638189774.000000	33174945	10000.000000	11627	65911	1.000000	17703	61168	1.000000	9516431	-0.003103
npatches	nstrain	runtime	dt	init_x	init_y	init_y_blood	init_z	init_S	beta0	beta1	beta2	beta3	mean_beta	B	d	delta	delta_blood	b[0]	mut	m	CTL	c	g	epsilon	k	het	lambda	rho	omega	x_max	patch.dyna	DELTA	A	VA
10000	1	100.000000	0.000100	21900	9499	5000000	0.001000	10000000	11.758111	16.386790	16.787655	17.360596	17	8000000000.000000	0.010000	1.000000	1.000000	800000	0.000050	0.048000	0	0.500000	0.000000	25.000000	7.000000	0.500000	0.000000	0.000000	0.000000	31987	0	10.000000	7.000000	1.000000
sus	inf	inf_blood	z	x[0]	y[0][0]	z[0]	x[1]	y[1][0]	z[1]	S[0]	synchrony
219000000	94990000.000000	5000000	10.000000	21900	9499	0.001000	21900	9499	0.001000	10000000	0.000000
71451103	1759511429.000000	91509001	3940.834452	9008	173430	0.394083	7006	175769	0.394083	9995175	0.000000
100715107	1088271573.000000	56626632	6324.976263	12236	107454	0.632498	9787	108994	0.632498	9990079	0.000000
124567016	779972990.000000	40565171	7771.013291	15080	76276	0.777101	12441	78024	0.777101	9985189	0.000000
138382434	650375180.000000	33805145	8648.068121	16562	62507	0.864807	13810	64826	0.864807	9980185	0.000000
146556955	585417409.000000	30439570	9180.022116	17516	56498	0.918002	14422	58529	0.918002	9975150	0.000000
151449071	549889027.000000	28575108	9502.664490	17866	52626	0.950266	14945	55276	0.950266	9970166	0.000000
154391397	529594092.000000	27527251	9698.354536	18366	50515	0.969835	15337	53189	0.969835	9965220	0.000000
156170501	517691568.000000	26915384	9817.045065	18549	50058	0.981705	15534	51947	0.981705	9960300	0.000000
157243909	510635454.000000	26540594	9889.033609	18542	48869	0.988903	15520	51011	0.988903	9955330	0.000000
157920022	506377649.000000	26312391	9932.696323	18814	48334	0.993270	15777	51062	0.993270	9950312	0.000000
158313628	503833850.000000	26176226	9959.178767	18532	48270	0.995918	15865	50702	0.995918	9945386	0.000000
158530677	502322534.000000	26115103	9975.240980	18754	47851	0.997524	15858	50398	0.997524	9940452	0.000000
158691720	501384715.000000	26060204	9984.983083	18856	48031	0.998498	15756	50012	0.998498	9935472	0.000000
158772524	500831781.000000	26037337	9990.891893	18685	47620	0.999089	15918	49912	0.999089	9930653	0.000000
158830254	500468072.000000	26016926	9994.475723	18771	47353	0.999448	15711	50014	0.999448	9925669	0.000000
158870856	500245620.000000	26005695	9996.649399	18802	47479	0.999665	15807	50233	0.999665	9920778	0.000000
158890048	500150497.000000	25990946	9997.967783	18820	47923	0.999797	15824	50338	0.999797	9915799	0.000000
158905233	499996600.000000	25993985	9998.767413	18901	47806	0.999877	15735	50208	0.999877	9910897	0.000000
158903706	499993160.000000	25984199	9999.252408	18789	48164	0.999925	15748	50411	0.999925	9905984	0.000000
158905624	499982234.000000	25981546	9999.546568	18673	47853	0.999955	15732	49848	0.999955	9901161	0.000000
158923157	499933062.000000	25987181	9999.724983	18715	47642	0.999972	15768	49740	0.999972	9896135	0.000000
158920367	499894206.000000	25982787	9999.833196	18969	47842	0.999983	15696	50304	0.999983	9891228	0.000000
158935888	499894659.000000	25980784	9999.898829	18557	48093	0.999990	15656	49943	0.999990	9886148	0.000000
158915302	499952642.000000	25984404	9999.938638	18707	47760	0.999994	15841	50324	0.999994	9881215	0.000000
158927017	499940645.000000	25982030	9999.962782	19012	47199	0.999996	15760	50107	0.999996	9876314	0.000000
158897722	499973357.000000	25985753	9999.977427	18829	47948	0.999998	15906	50426	0.999998	9871290	0.000000
158918873	499966073.000000	25991604	9999.986309	18842	47517	0.999999	15944	49792	0.999999	9866265	0.000000
158923379	499914578.000000	25984185	9999.991696	18729	47450	0.999999	15707	50204	0.999999	9861327	0.000000
158905041	499934646.000000	25984706	9999.994963	18704	48080	0.999999	15710	50726	0.999999	9856330	0.000000
158906815	499915915.000000	25992600	9999.996945	18772	47646	1.000000	15882	50182	1.000000	9851366	0.000000
158934755	499866201.000000	25986537	9999.998147	18918	47607	1.000000	15783	50016	1.000000	9846379	0.000000
158922805	499887170.000000	25983958	9999.998876	18854	47847	1.000000	15827	50311	1.000000	9841436	0.000000
158942531	499871306.000000	25984000	9999.999318	18637	47789	1.000000	15791	50099	1.000000	9836426	0.000000
158928741	499899605.000000	25979573	9999.999587	18817	47870	1.000000	15864	50150	1.000000	9831514	0.000000
158932551	499868382.000000	25989265	9999.999749	18871	47611	1.000000	15682	49951	1.000000	9826743	0.000000
158911353	499961947.000000	25993829	9999.999848	18545	47811	1.000000	15799	50394	1.000000	9821810	0.000000
158930716	499904183.000000	25982203	9999.999908	18829	47756	1.000000	15706	50038	1.000000	9817000	0.000000
158924689	499912788.000000	25982363	9999.999944	18769	47567	1.000000	15722	50228	1.000000	9812155	0.000000
158916607	499905727.000000	25974135	9999.999966	18851	47705	1.000000	15782	49998	1.000000	9807327	0.000000
158941328	499873635.000000	25978822	9999.999979	18807	47989	1.000000	15718	50280	1.000000	9802434	-1.#IND00
158912754	499952204.000000	25981883	9999.999988	18740	48360	1.000000	15798	50217	1.000000	9797623	-0.006400
158904001	499964584.000000	25979334	9999.999992	18768	48013	1.000000	15778	49569	1.000000	9792752	-0.005141
158919581	499940156.000000	25979696	9999.999995	18775	47814	1.000000	15674	49766	1.000000	9787824	-0.026183
158930027	499934112.000000	25987668	9999.999997	18820	47784	1.000000	15767	49785	1.000000	9782849	-0.019968
158910219	499938011.000000	25982707	9999.999998	18708	47837	1.000000	15766	50223	1.000000	9777966	-0.015206
158920272	499977521.000000	25992634	9999.999999	18898	48002	1.000000	15742	50344	1.000000	9773095	-0.012706
158909390	500008764.000000	25979868	9999.999999	18838	47618	1.000000	15753	49589	1.000000	9768181	-0.011660
158919180	499936462.000000	25985564	10000.000000	18630	47688	1.000000	15660	50007	1.000000	9763347	-0.011635
158929407	499876485.000000	25981939	10000.000000	18924	47886	1.000000	15760	50119	1.000000	9758315	-0.010128
158911633	499937861.000000	25971355	10000.000000	18759	47799	1.000000	15855	50173	1.000000	9753443	-0.007725
158944705	499882107.000000	25976368	10000.000000	18863	47708	1.000000	15842	50288	1.000000	9748568	-0.008457
158904768	499942545.000000	25989875	10000.000000	18873	47592	1.000000	15739	50202	1.000000	9743738	-0.007711
158914188	499896204.000000	25994443	10000.000000	18927	47627	1.000000	15656	49846	1.000000	9738902	-0.010618
158915295	499929964.000000	25984965	10000.000000	18637	48068	1.000000	15584	50441	1.000000	9734280	-0.009590
158943255	499903891.000000	25984125	10000.000000	18866	47954	1.000000	15899	49591	1.000000	9729397	-0.009374
158933888	499922002.000000	25988144	10000.000000	18881	47923	1.000000	15636	50468	1.000000	9724432	-0.010338
158932349	499954583.000000	25990167	10000.000000	18714	48221	1.000000	15750	50102	1.000000	9719505	-0.009722
158908381	499947764.000000	25984343	10000.000000	18802	47828	1.000000	15896	49768	1.000000	9714643	-0.006568
158920331	499952832.000000	25973735	10000.000000	18707	47700	1.000000	15886	49880	1.000000	9709800	-0.006081
158940849	499923592.000000	25984306	10000.000000	18696	47897	1.000000	15706	50374	1.000000	9704966	-0.006363
158928181	499887470.000000	25979508	10000.000000	18526	48151	1.000000	15785	50128	1.000000	9700062	-0.005907
158914133	499981887.000000	25981415	10000.000000	18748	48051	1.000000	15813	50025	1.000000	9695308	-0.006333
158925017	499933534.000000	25984003	10000.000000	18833	47399	1.000000	15772	50025	1.000000	9690477	-0.006299
158923098	499905930.000000	25982089	10000.000000	18854	48021	1.000000	15512	50380	1.000000	9685547	-0.006142
158921060	499884746.000000	25986987	10000.000000	19066	47340	1.000000	15910	49855	1.000000	9680516	-0.005093
158896619	499937457.000000	25976240	10000.000000	18707	47854	1.000000	15871	50238	1.000000	9675689	-0.005892
158920776	499938299.000000	25990094	10000.000000	18784	47653	1.000000	15781	50030	1.000000	9670836	-0.005760
158930344	499920338.000000	25988502	10000.000000	18881	48035	1.000000	15726	50043	1.000000	9665996	-0.004802
158907018	499903329.000000	25979660	10000.000000	18929	47516	1.000000	15769	50265	1.000000	9661215	-0.004211
158925853	499937609.000000	25977599	10000.000000	18669	48318	1.000000	15654	49981	1.000000	9656338	-0.004066
158927381	499892919.000000	25987080	10000.000000	18728	47608	1.000000	15952	49814	1.000000	9651540	-0.004137
158910873	499922339.000000	25979906	10000.000000	18594	47815	1.000000	15856	49931	1.000000	9646735	-0.003296
158930413	499899281.000000	25971210	10000.000000	18871	47647	1.000000	15803	50112	1.000000	9641862	-0.003299
158926001	499877139.000000	25991391	10000.000000	18907	47408	1.000000	15815	49962	1.000000	9636993	-0.002466
158932929	499880089.000000	25984572	10000.000000	18881	48022	1.000000	15756	50174	1.000000	9632147	-0.002570
158927746	499991473.000000	25989006	10000.000000	18639	47453	1.000000	15756	50123	1.000000	9627396	-0.002248
158917287	499932473.000000	25987678	10000.000000	18757	47898	1.000000	15641	50209	1.000000	9622594	-0.000401
158914755	499962380.000000	25978401	10000.000000	18872	47889	1.000000	15804	50337	1.000000	9617777	-0.000571
158924429	499929172.000000	25986613	10000.000000	18896	48053	1.000000	15687	49808	1.000000	9612938	-0.000509
158926409	499898875.000000	25989110	10000.000000	18656	47942	1.000000	15736	50074	1.000000	9608174	-0.000585
158913087	499912010.000000	25985163	10000.000000	18638	47919	1.000000	15824	49875	1.000000	9603256	-0.000221
158912357	499956306.000000	25985578	10000.000000	18869	47920	1.000000	15870	50347	1.000000	9598507	0.001349
158930448	499893569.000000	25982201	10000.000000	18883	47449	1.000000	15634	50084	1.000000	9593643	0.002218
158953528	499897426.000000	25983126	10000.000000	18585	47810	1.000000	15726	50051	1.000000	9588933	0.002341
158917216	499899754.000000	25988065	10000.000000	18742	47757	1.000000	15711	50069	1.000000	9584085	0.002417
158928259	499834901.000000	25979868	10000.000000	18896	47753	1.000000	15719	50030	1.000000	9579286	0.002528
158935523	499882382.000000	25987347	10000.000000	18816	47853	1.000000	15817	50121	1.000000	9574574	0.002039
158926358	499876192.000000	25976680	10000.000000	18880	47903	1.000000	15791	49920	1.000000	9569702	0.001641
158927469	499893353.000000	25982432	10000.000000	18881	47909	1.000000	15986	50214	1.000000	9564914	0.001825
158924307	499937002.000000	25988704	10000.000000	18910	47449	1.000000	15764	50129	1.000000	9560151	0.001386
158926963	499873015.000000	25988828	10000.000000	18804	48133	1.000000	15880	49913	1.000000	9555343	0.001394
158924926	499933010.000000	25986456	10000.000000	18845	47609	1.000000	15650	50721	1.000000	9550565	0.001400
158924937	499955832.000000	25985326	10000.000000	18871	47879	1.000000	15812	49975	1.000000	9545614	0.000959
158918155	499922801.000000	25982433	10000.000000	18882	47529	1.000000	15784	50144	1.000000	9540910	0.000765
158939426	499890072.000000	25979310	10000.000000	18791	47986	1.000000	15813	50235	1.000000	9535953	0.000630
158923231	499887461.000000	25989485	10000.000000	18714	48218	1.000000	15832	49964	1.000000	9531232	0.000558
158910309	499933290.000000	25976427	10000.000000	18524	47827	1.000000	15866	49741	1.000000	9526413	0.000626
158910965	499951837.000000	25987190	10000.000000	18846	47558	1.000000	15779	50050	1.000000	9521745	0.000573
158920937	499958887.000000	25978069	10000.000000	18747	47592	1.000000	15886	50184	1.000000	9517044	0.000698
npatches	nstrain	runtime	dt	init_x	init_y	init_y_blood	init_z	init_S	beta0	beta1	beta2	beta3	mean_beta	B	d	delta	delta_blood	b[0]	mut	m	CTL	c	g	epsilon	k	het	lambda	rho	omega	x_max	patch.dyna	DELTA	A	VA
10000	1	100.000000	0.000100	21900	9499	5000000	0.001000	10000000	10.721495	12.619379	11.014859	16.595986	17	8000000000.000000	0.010000	1.000000	1.000000	800000	0.000050	0.048000	0	0.500000	0.000000	25.000000	8.000000	0.500000	0.000000	0.000000	0.000000	31987	0	10.000000	7.000000	1.000000
sus	inf	inf_blood	z	x[0]	y[0][0]	z[0]	x[1]	y[1][0]	z[1]	S[0]	synchrony
219000000	94990000.000000	5000000	10.000000	21900	9499	0.001000	21900	9499	0.001000	10000000	0.000000
76508968	1599751511.000000	83218503	3940.834452	10210	157812	0.394083	9176	159157	0.394083	9994963	0.000000
111948746	921461982.000000	47949221	6324.976263	14427	89673	0.632498	13226	90293	0.632498	9989966	0.000000
138574559	645182418.000000	33550894	7771.013291	17468	62009	0.777101	15964	62822	0.777101	9984932	0.000000
153934508	529607042.000000	27540608	8648.068121	19058	50166	0.864807	17789	51050	0.864807	9979905	0.000000
163044794	471609192.000000	24521958	9180.022116	20078	44529	0.918002	18705	45685	0.918002	9975041	0.000000
168482226	439874279.000000	22869226	9502.664490	20497	41311	0.950266	19107	42191	0.950266	9970112	0.000000
171762045	421725759.000000	21914538	9698.354536	20832	39762	0.969835	19523	40218	0.969835	9965069	0.000000
173760461	411105490.000000	21369691	9817.045065	21022	38528	0.981705	19663	39385	0.981705	9960041	0.000000
174974512	404777988.000000	21044018	9889.033609	21143	37674	0.988903	19938	38701	0.988903	9955071	0.000000
175712409	400982146.000000	20845366	9932.696323	21252	37154	0.993270	19960	38214	0.993270	9950081	0.000000
176143910	398735642.000000	20729108	9959.178767	21420	37135	0.995918	20021	37964	0.995918	9945100	0.000000
176388448	397332767.000000	20645208	9975.240980	21380	36890	0.997524	20103	37601	0.997524	9940121	0.000000
176580021	396512058.000000	20610786	9984.983083	21402	36807	0.998498	19886	38030	0.998498	9935204	0.000000
176679925	396010739.000000	20587407	9990.891893	21219	37040	0.999089	20061	37713	0.999089	9930295	0.000000
176737259	395688665.000000	20574132	9994.475723	21204	37002	0.999448	20026	37711	0.999448	9925304	0.000000
176774381	395497097.000000	20552094	9996.649399	21277	36737	0.999665	20044	38294	0.999665	9920224	0.000000
176795781	395408647.000000	20550454	9997.967783	21201	36908	0.999797	20169	37521	0.999797	9915307	0.000000
176808937	395239917.000000	20547430	9998.767413	21417	36745	0.999877	19984	37665	0.999877	9910398	0.000000
176810491	395250784.000000	20537461	9999.252408	21467	36709	0.999925	20019	38112	0.999925	9905519	0.000000
176819194	395255568.000000	20550174	9999.546568	21411	36880	0.999955	20003	38150	0.999955	9900592	0.000000
176816014	395269385.000000	20546031	9999.724983	21516	36634	0.999972	19925	38359	0.999972	9895613	0.000000
176808854	395245101.000000	20543295	9999.833196	21229	36817	0.999983	19860	37691	0.999983	9890665	0.000000
176826198	395251211.000000	20541076	9999.898829	21383	36882	0.999990	20215	37208	0.999990	9885717	0.000000
176843881	395200193.000000	20537384	9999.938638	21375	37001	0.999994	19974	37711	0.999994	9880666	0.000000
176828375	395219100.000000	20544189	9999.962782	21673	36632	0.999996	20150	37598	0.999996	9875759	0.000000
176816540	395245891.000000	20544339	9999.977427	21236	36960	0.999998	20125	37872	0.999998	9870852	0.000000
176822579	395242906.000000	20543619	9999.986309	21263	37100	0.999999	20021	37830	0.999999	9865883	0.000000
176818346	395236929.000000	20537574	9999.991696	21477	36794	0.999999	19997	37637	0.999999	9860944	0.000000
176845150	395187365.000000	20537681	9999.994963	21748	36414	0.999999	20059	37743	0.999999	9856039	0.000000
176849381	395203439.000000	20542851	9999.996945	21628	36572	1.000000	19873	37990	1.000000	9851157	0.000000
176867051	395192452.000000	20535820	9999.998147	21387	36850	1.000000	20084	37933	1.000000	9846246	0.000000
176822785	395206539.000000	20536298	9999.998876	21420	36529	1.000000	19921	38023	1.000000	9841310	0.000000
176805485	395244002.000000	20542885	9999.999318	21405	36855	1.000000	20240	37584	1.000000	9836368	0.000000
176841230	395213401.000000	20540559	9999.999587	21580	36397	1.000000	20016	37867	1.000000	9831410	0.000000
176827121	395238583.000000	20536816	9999.999749	21418	36626	1.000000	19857	37925	1.000000	9826390	0.000000
176840603	395167578.000000	20534942	9999.999848	21392	36998	1.000000	20207	37542	1.000000	9821559	0.000000
176818618	395255495.000000	20544488	9999.999908	21452	36673	1.000000	20135	37735	1.000000	9816717	0.000000
176824212	395256847.000000	20538843	9999.999944	21238	36810	1.000000	20046	37931	1.000000	9811882	0.000000
176815787	395269114.000000	20537919	9999.999966	21514	36712	1.000000	20041	38004	1.000000	9806846	0.000000
176824412	395203338.000000	20541869	9999.999979	21260	36929	1.000000	20195	37524	1.000000	9801898	-1.#IND00
176836753	395215413.000000	20545487	9999.999988	21613	36973	1.000000	20209	37682	1.000000	9797086	0.003200
176829347	395178962.000000	20543268	9999.999992	21349	36553	1.000000	19930	37932	1.000000	9792131	0.013743
176834920	395217886.000000	20549247	9999.999995	21295	36711	1.000000	19876	37983	1.000000	9787250	0.003647
176819603	395225378.000000	20539876	9999.999997	21452	36352	1.000000	20058	37759	1.000000	9782301	-0.002593
176813213	395242218.000000	20545277	9999.999998	21309	36825	1.000000	20082	37873	1.000000	9777344	-0.005036
176841341	395224710.000000	20544202	9999.999999	21397	36619	1.000000	19919	38021	1.000000	9772349	-0.003214
176808900	395297715.000000	20538451	9999.999999	21361	36919	1.000000	20093	37418	1.000000	9767433	-0.001912
176838926	395202585.000000	20549222	10000.000000	21569	36554	1.000000	20063	37749	1.000000	9762539	-0.002143
176825841	395226891.000000	20537041	10000.000000	21451	36905	1.000000	20125	37878	1.000000	9757538	-0.000480
176814544	395256632.000000	20547582	10000.000000	21264	37006	1.000000	19990	37454	1.000000	9752558	-0.000112
176834662	395171973.000000	20540235	10000.000000	21404	36522	1.000000	20025	37801	1.000000	9747775	0.001431
176842092	395204430.000000	20541153	10000.000000	21444	36443	1.000000	20005	37715	1.000000	9742889	0.004021
176815031	395269914.000000	20537576	10000.000000	21264	37193	1.000000	19987	37997	1.000000	9738096	0.006385
176804355	395269312.000000	20546865	10000.000000	21340	36487	1.000000	20125	37838	1.000000	9733255	0.005279
176834167	395205071.000000	20535388	10000.000000	21534	36775	1.000000	20259	37550	1.000000	9728430	-0.000020
176826453	395190879.000000	20545720	10000.000000	21568	36489	1.000000	19862	37684	1.000000	9723529	0.000872
176830830	395213656.000000	20545264	10000.000000	21322	36754	1.000000	20215	37808	1.000000	9718772	0.001358
176829992	395215630.000000	20540265	10000.000000	21510	36667	1.000000	20014	37968	1.000000	9713974	0.000599
176834825	395185036.000000	20546972	10000.000000	21434	36592	1.000000	20002	38176	1.000000	9709097	0.000923
176838057	395170536.000000	20532917	10000.000000	21542	36802	1.000000	19894	37586	1.000000	9704236	0.000946
176815870	395217593.000000	20539176	10000.000000	21450	36731	1.000000	20014	37335	1.000000	9699394	0.000884
176831342	395242887.000000	20540854	10000.000000	21254	36458	1.000000	20072	37778	1.000000	9694508	0.000850
176816835	395211854.000000	20550769	10000.000000	21402	36607	1.000000	20032	37668	1.000000	9689662	0.000610
176816859	395257140.000000	20546154	10000.000000	21254	37193	1.000000	19934	37786	1.000000	9684803	0.000761
176815713	395254031.000000	20542060	10000.000000	21455	36805	1.000000	20009	37873	1.000000	9679910	0.000228
176825050	395220616.000000	20546471	10000.000000	21499	36509	1.000000	20072	37791	1.000000	9675060	0.000375
176815302	395275138.000000	20536389	10000.000000	21416	36730	1.000000	20195	37870	1.000000	9670233	0.000880
176840592	395184725.000000	20536012	10000.000000	21525	36806	1.000000	20040	37703	1.000000	9665477	0.002023
176811878	395247708.000000	20546071	10000.000000	21487	36488	1.000000	20077	37650	1.000000	9660516	0.000305
176818533	395194340.000000	20542284	10000.000000	21293	36654	1.000000	20044	37592	1.000000	9655706	0.000134
176813303	395270329.000000	20542182	10000.000000	21518	37068	1.000000	19900	38039	1.000000	9650814	-0.000064
176808096	395237643.000000	20543014	10000.000000	21437	37227	1.000000	20215	37793	1.000000	9645990	0.000107
176826370	395224000.000000	20538229	10000.000000	21439	36851	1.000000	19987	37601	1.000000	9641094	-0.000050
176807143	395289276.000000	20538076	10000.000000	21414	37008	1.000000	20041	37729	1.000000	9636315	-0.000096
176822628	395192786.000000	20540802	10000.000000	21408	37020	1.000000	20073	37987	1.000000	9631423	0.000140
176828163	395214065.000000	20541283	10000.000000	21473	36688	1.000000	20019	37879	1.000000	9626577	-0.000073
176835296	395219974.000000	20539580	10000.000000	21467	36794	1.000000	20050	37731	1.000000	9621692	-0.000092
176844086	395135767.000000	20527368	10000.000000	21513	36588	1.000000	19899	37746	1.000000	9616983	0.000387
176825744	395200594.000000	20539781	10000.000000	21370	36783	1.000000	20172	37532	1.000000	9612217	0.000545
176808363	395246079.000000	20541908	10000.000000	21442	36730	1.000000	20060	37931	1.000000	9607429	0.000703
176811740	395267605.000000	20550422	10000.000000	21566	36145	1.000000	20173	37680	1.000000	9602646	0.001104
176831880	395216420.000000	20542464	10000.000000	21548	36647	1.000000	20046	37482	1.000000	9597838	0.002444
176815880	395232646.000000	20539572	10000.000000	21458	36809	1.000000	20024	37477	1.000000	9593124	0.002086
176831843	395242522.000000	20543513	10000.000000	21449	37049	1.000000	20173	38029	1.000000	9588406	0.002221
176833017	395171235.000000	20547595	10000.000000	21433	37043	1.000000	20315	37897	1.000000	9583598	0.002124
176818866	395251740.000000	20543856	10000.000000	21573	36697	1.000000	19873	37956	1.000000	9578784	0.002035
176816614	395199935.000000	20547144	10000.000000	21439	37013	1.000000	20020	38007	1.000000	9574014	0.001873
176854399	395193531.000000	20542228	10000.000000	21259	36604	1.000000	19846	37732	1.000000	9569189	0.001739
176830004	395198446.000000	20542767	10000.000000	21425	36640	1.000000	19957	38202	1.000000	9564406	0.001941
176834738	395236117.000000	20539352	10000.000000	21400	36655	1.000000	19935	37956	1.000000	9559630	0.001309
176819026	395231139.000000	20545035	10000.000000	21432	36948	1.000000	19870	37663	1.000000	9554775	0.001203
176830513	395247760.000000	20543694	10000.000000	21443	36911	1.000000	19927	37902	1.000000	9549980	0.001232
176828387	395190776.000000	20542772	10000.000000	21512	36788	1.000000	19975	37793	1.000000	9545175	0.002374
176831966	395216011.000000	20533457	10000.000000	21379	36897	1.000000	20005	37669	1.000000	9540330	0.002548
176848118	395204943.000000	20539224	10000.000000	21461	36784	1.000000	19891	37858	1.000000	9535492	0.002508
176819090	395212332.000000	20552501	10000.000000	21474	36740	1.000000	20106	37700	1.000000	9530825	0.002697
176830735	395213711.000000	20544497	10000.000000	21237	36723	1.000000	20057	37697	1.000000	9526058	0.002449
176831891	395159071.000000	20542735	10000.000000	21355	36644	1.000000	20246	37543	1.000000	9521259	0.002578
176825973	395248241.000000	20538927	10000.000000	21361	36897	1.000000	20128	37874	1.000000	9516523	0.001900
npatches	nstrain	runtime	dt	init_x	init_y	init_y_blood	init_z	init_S	beta0	beta1	beta2	beta3	mean_beta	B	d	delta	delta_blood	b[0]	mut	m	CTL	c	g	epsilon	k	het	lambda	rho	omega	x_max	patch.dyna	DELTA	A	VA
10000	1	100.000000	0.000100	21900	9499	5000000	0.001000	10000000	12.954195	21.264721	19.781661	20.027727	17	8000000000.000000	0.010000	1.000000	1.000000	800000	0.000050	0.048000	0	0.500000	0.000000	25.000000	9.000000	0.500000	0.000000	0.000000	0.000000	31987	0	10.000000	7.000000	1.000000
sus	inf	inf_blood	z	x[0]	y[0][0]	z[0]	x[1]	y[1][0]	z[1]	S[0]	synchrony
219000000	94990000.000000	5000000	10.000000	21900	9499	0.001000	21900	9499	0.001000	10000000	0.000000
81920889	1455928659.000000	75734399	3940.834452	9459	144841	0.394083	6390	146632	0.394083	9994972	0.000000
123393606	785764828.000000	40897891	6324.976263	14165	77173	0.632498	10264	80283	0.632498	9989981	0.000000
152713158	536490234.000000	27905467	7771.013291	17314	52242	0.777101	12827	55369	0.777101	9985029	0.000000
169601704	432426406.000000	22481196	8648.068121	19268	41797	0.864807	14658	45243	0.864807	9979998	0.000000
179604494	380080638.000000	19760198	9180.022116	20040	36393	0.918002	15397	39527	0.918002	9974881	0.000000
185653401	351358602.000000	18264300	9502.664490	20743	33682	0.950266	15994	36686	0.950266	9969805	0.000000
189253481	335060975.000000	17410308	9698.354536	21056	32037	0.969835	16540	35175	0.969835	9964814	0.000000
191455323	325457019.000000	16914836	9817.045065	21319	31089	0.981705	16771	34252	0.981705	9959815	0.000000
192799620	319706168.000000	16614778	9889.033609	21333	30493	0.988903	16779	33812	0.988903	9954935	0.000000
193596858	316286336.000000	16447247	9932.696323	21622	30003	0.993270	17052	33111	0.993270	9949910	0.000000
194066693	314256649.000000	16332128	9959.178767	21515	29847	0.995918	17061	33113	0.995918	9944847	0.000000
194389939	312955102.000000	16267447	9975.240980	21682	29646	0.997524	17000	33063	0.997524	9939880	0.000000
194574762	312252086.000000	16228989	9984.983083	21729	29465	0.998498	16867	32954	0.998498	9934754	0.000000
194664081	311810891.000000	16201529	9990.891893	21519	29555	0.999089	16941	33126	0.999089	9929827	0.000000
194725487	311525527.000000	16196945	9994.475723	21609	29341	0.999448	16993	32988	0.999448	9924955	0.000000
194773785	311376449.000000	16189149	9996.649399	21861	29526	0.999665	17005	32813	0.999665	9919879	0.000000
194793938	311283186.000000	16176973	9997.967783	21649	29779	0.999797	17205	32636	0.999797	9914855	0.000000
194795163	311206019.000000	16169468	9998.767413	21626	29939	0.999877	17153	32852	0.999877	9909940	0.000000
194823752	311162257.000000	16172458	9999.252408	21640	29474	0.999925	17010	32937	0.999925	9904950	0.000000
194837199	311132965.000000	16174598	9999.546568	21706	29723	0.999955	17091	32873	0.999955	9900152	0.000000
194822010	311135583.000000	16167476	9999.724983	21513	29547	0.999972	17172	32577	0.999972	9895126	0.000000
194839255	311092473.000000	16171372	9999.833196	21584	29330	0.999983	16963	32820	0.999983	9890163	0.000000
194849185	311079096.000000	16170991	9999.898829	21764	29648	0.999990	17050	32497	0.999990	9885135	0.000000
194848959	311075481.000000	16168076	9999.938638	21793	29497	0.999994	17079	32978	0.999994	9880216	0.000000
194821670	311101016.000000	16169957	9999.962782	21694	29559	0.999996	17227	32827	0.999996	9875193	0.000000
194842958	311091353.000000	16169415	9999.977427	21782	29562	0.999998	17157	32749	0.999998	9870243	0.000000
194836221	311113130.000000	16176599	9999.986309	21576	29273	0.999999	17098	33020	0.999999	9865268	0.000000
194817850	311091364.000000	16166606	9999.991696	21626	29581	0.999999	17086	32467	0.999999	9860342	0.000000
194834092	311117647.000000	16172738	9999.994963	21548	29683	0.999999	17121	32444	0.999999	9855334	0.000000
194832766	311077628.000000	16168371	9999.996945	21799	29354	1.000000	17114	32640	1.000000	9850329	0.000000
194835411	311098999.000000	16166166	9999.998147	21548	29622	1.000000	16942	32791	1.000000	9845411	0.000000
194841119	311109399.000000	16166227	9999.998876	21706	29880	1.000000	17064	33013	1.000000	9840360	0.000000
194844993	311107021.000000	16171060	9999.999318	21643	29713	1.000000	16972	33088	1.000000	9835399	0.000000
194825848	311066553.000000	16167847	9999.999587	21466	29753	1.000000	16820	33132	1.000000	9830540	0.000000
194824508	311083590.000000	16172747	9999.999749	21697	30075	1.000000	17046	33075	1.000000	9825611	0.000000
194814323	311139200.000000	16176233	9999.999848	21535	29801	1.000000	17118	32865	1.000000	9820578	0.000000
194842413	311094619.000000	16170427	9999.999908	21583	30035	1.000000	17167	32707	1.000000	9815830	0.000000
194823203	311101240.000000	16176028	9999.999944	21482	29470	1.000000	17109	32798	1.000000	9810928	0.000000
194818326	311163270.000000	16177569	9999.999966	21568	29523	1.000000	17097	32778	1.000000	9806147	0.000000
194830133	311137140.000000	16170370	9999.999979	21627	29323	1.000000	17171	32503	1.000000	9801121	-1.#IND00
194808329	311145812.000000	16163328	9999.999988	21503	29509	1.000000	17243	32893	1.000000	9796066	-0.007200
194826916	311124001.000000	16170057	9999.999992	21592	29562	1.000000	17034	33068	1.000000	9791259	-0.005363
194833569	311074945.000000	16165068	9999.999995	21744	29579	1.000000	16921	32895	1.000000	9786431	-0.006652
194827875	311097163.000000	16169970	9999.999997	21472	29740	1.000000	17096	32868	1.000000	9781488	-0.015175
194838961	311113340.000000	16169516	9999.999998	21725	29283	1.000000	17088	32863	1.000000	9776687	-0.014875
194829664	311109802.000000	16173913	9999.999999	21739	29271	1.000000	17245	32646	1.000000	9771705	-0.026089
194805493	311183083.000000	16174138	9999.999999	21506	29683	1.000000	17199	32743	1.000000	9766836	-0.021655
194844232	311109541.000000	16168836	10000.000000	21518	29816	1.000000	17002	32879	1.000000	9761909	-0.016701
194838820	311117532.000000	16169733	10000.000000	21475	29938	1.000000	16863	32863	1.000000	9756957	-0.015051
194827130	311105423.000000	16166603	10000.000000	21481	29624	1.000000	17281	32561	1.000000	9752067	-0.014604
194807454	311136084.000000	16177962	10000.000000	21567	29467	1.000000	17182	32586	1.000000	9747224	-0.015524
194839694	311080105.000000	16175326	10000.000000	21669	29528	1.000000	17119	32801	1.000000	9742300	-0.015011
194833754	311081593.000000	16166326	10000.000000	21365	29551	1.000000	17018	32757	1.000000	9737380	-0.012964
194831560	311094596.000000	16173541	10000.000000	21536	29585	1.000000	17088	32564	1.000000	9732705	-0.011938
194838923	311101284.000000	16164145	10000.000000	21560	29649	1.000000	17108	32873	1.000000	9727835	-0.009334
194843642	311099669.000000	16163883	10000.000000	21675	29356	1.000000	16715	33235	1.000000	9722873	-0.009852
194831287	311132714.000000	16163738	10000.000000	21697	29451	1.000000	17140	32625	1.000000	9717997	-0.009113
194823268	311103678.000000	16170141	10000.000000	21757	29500	1.000000	17195	32791	1.000000	9713192	-0.008564
194855910	311068226.000000	16168168	10000.000000	21782	29672	1.000000	17055	33084	1.000000	9708345	-0.008183
194809162	311141227.000000	16166442	10000.000000	21460	29747	1.000000	17101	32867	1.000000	9703575	-0.008492
194819314	311114053.000000	16170842	10000.000000	21551	29296	1.000000	16986	33242	1.000000	9698652	-0.008316
194826554	311107964.000000	16169675	10000.000000	21484	29342	1.000000	17093	32835	1.000000	9693736	-0.007501
194824690	311113302.000000	16171815	10000.000000	21539	29599	1.000000	17115	32634	1.000000	9688946	-0.007554
194844316	311077997.000000	16173955	10000.000000	21508	29357	1.000000	17296	32418	1.000000	9684311	-0.007471
194827042	311119190.000000	16169572	10000.000000	21526	29679	1.000000	17046	32850	1.000000	9679457	-0.007408
194833587	311134706.000000	16164982	10000.000000	21656	29568	1.000000	16884	32747	1.000000	9674691	-0.006756
194829823	311160951.000000	16169394	10000.000000	21694	29218	1.000000	17265	32897	1.000000	9669874	-0.006649
194858207	311073178.000000	16175728	10000.000000	21588	29497	1.000000	17234	32567	1.000000	9665078	-0.006507
194828310	311095797.000000	16168774	10000.000000	21578	29422	1.000000	17199	32960	1.000000	9660260	-0.005783
194824909	311141408.000000	16175933	10000.000000	21578	29536	1.000000	17118	32926	1.000000	9655420	-0.005686
194847418	311062226.000000	16166204	10000.000000	21752	29710	1.000000	17207	32733	1.000000	9650529	-0.005021
194844732	311086042.000000	16172361	10000.000000	21360	29966	1.000000	17072	33130	1.000000	9645766	-0.005217
194820215	311120128.000000	16167013	10000.000000	21354	29626	1.000000	17158	32951	1.000000	9640870	-0.005060
194834034	311103389.000000	16172565	10000.000000	21644	29316	1.000000	17125	32530	1.000000	9636101	-0.004002
194822358	311120818.000000	16173398	10000.000000	21796	29544	1.000000	17162	32801	1.000000	9631439	-0.003940
194843769	311107857.000000	16162056	10000.000000	21766	29412	1.000000	17106	32877	1.000000	9626545	-0.003830
194828469	311096566.000000	16173769	10000.000000	21628	29396	1.000000	16985	33006	1.000000	9621606	-0.003801
194859874	311089101.000000	16170522	10000.000000	21559	29444	1.000000	17042	32898	1.000000	9616828	-0.003852
194837268	311111992.000000	16172178	10000.000000	21556	29787	1.000000	17005	33125	1.000000	9611920	-0.003728
194823297	311119372.000000	16170567	10000.000000	21787	29319	1.000000	17014	33174	1.000000	9607202	-0.003134
194818523	311119174.000000	16169195	10000.000000	21733	29650	1.000000	17099	32959	1.000000	9602463	-0.002983
194840740	311112192.000000	16169285	10000.000000	21757	29526	1.000000	16967	32777	1.000000	9597488	-0.002373
194833962	311082406.000000	16172379	10000.000000	21502	29798	1.000000	17187	32639	1.000000	9592786	-0.002210
194823795	311110129.000000	16162482	10000.000000	21887	29407	1.000000	17068	32887	1.000000	9587920	-0.002200
194843471	311136153.000000	16166332	10000.000000	21653	29297	1.000000	17176	32911	1.000000	9583141	-0.001231
194805763	311131747.000000	16166136	10000.000000	21701	29714	1.000000	17101	32852	1.000000	9578421	-0.001558
194812060	311122483.000000	16170600	10000.000000	21681	29727	1.000000	17074	32916	1.000000	9573611	-0.001349
194841437	311096226.000000	16167153	10000.000000	21743	29596	1.000000	17266	32602	1.000000	9568814	-0.001099
194834288	311095774.000000	16167338	10000.000000	21668	29536	1.000000	17270	32667	1.000000	9564023	-0.001203
194842595	311094798.000000	16172485	10000.000000	21797	29618	1.000000	17045	32941	1.000000	9559264	-0.001215
194862196	311050409.000000	16170351	10000.000000	21725	29421	1.000000	16899	32724	1.000000	9554519	-0.001114
194815451	311119116.000000	16172192	10000.000000	21778	29300	1.000000	17027	32732	1.000000	9549880	-0.000900
194843312	311098240.000000	16170293	10000.000000	21602	29690	1.000000	17079	32794	1.000000	9545161	-0.000932
194821945	311130936.000000	16175888	10000.000000	21746	29775	1.000000	16998	33140	1.000000	9540414	-0.000828
194852647	311030083.000000	16167310	10000.000000	21757	29673	1.000000	17143	32921	1.000000	9535590	-0.000706
194842619	311159335.000000	16172905	10000.000000	21505	29880	1.000000	17356	32610	1.000000	9530840	-0.000573
194841839	311086650.000000	16169677	10000.000000	21887	29381	1.000000	17049	32751	1.000000	9526074	-0.000280
194856004	311087573.000000	16170054	10000.000000	21653	29671	1.000000	17135	32670	1.000000	9521305	0.000460
194845048	311070257.000000	16168605	10000.000000	21771	29494	1.000000	17038	32522	1.000000	9516561	0.000539
npatches	nstrain	runtime	dt	init_x	init_y	init_y_blood	init_z	init_S	beta0	beta1	beta2	beta3	mean_beta	B	d	delta	delta_blood	b[0]	mut	m	CTL	c	g	epsilon	k	het	lambda	rho	omega	x_max	patch.dyna	DELTA	A	VA
10000	1	100.000000	0.000100	21900	9499	5000000	0.001000	10000000	10.604886	12.127291	15.684641	18.749935	17	8000000000.000000	0.010000	1.000000	1.000000	800000	0.000050	0.048000	0	0.500000	0.000000	25.000000	10.000000	0.500000	0.000000	0.000000	0.000000	31987	0	10.000000	7.000000	1.000000
sus	inf	inf_blood	z	x[0]	y[0][0]	z[0]	x[1]	y[1][0]	z[1]	S[0]	synchrony
219000000	94990000.000000	5000000	10.000000	21900	9499	0.001000	21900	9499	0.001000	10000000	0.000000
88049790	1323815830.000000	68892766	3940.834452	11746	129887	0.394083	10583	131913	0.394083	9995036	0.000000
135625707	671470950.000000	34943073	6324.976263	17210	64314	0.632498	15855	65445	0.632498	9990032	0.000000
167692421	444876709.000000	23132876	7771.013291	20827	41190	0.777101	19370	42883	0.777101	9984996	0.000000
186195590	350286604.000000	18220982	8648.068121	22400	32263	0.864807	21336	33288	0.864807	9979963	0.000000
197157575	302641152.000000	15732534	9180.022116	23273	27209	0.918002	22478	28279	0.918002	9974899	0.000000
203763087	276575936.000000	14375306	9502.664490	23884	25050	0.950266	22993	25404	0.950266	9969850	0.000000
207771024	261626160.000000	13600177	9698.354536	24458	23323	0.969835	23475	24321	0.969835	9964853	0.000000
210162968	252919369.000000	13144051	9817.045065	24724	22786	0.981705	23507	23554	0.981705	9959845	0.000000
211628601	247685826.000000	12875829	9889.033609	24803	22137	0.988903	23877	22892	0.988903	9954836	0.000000
212515054	244602805.000000	12713337	9932.696323	24818	22056	0.993270	23922	22403	0.993270	9949913	0.000000
213064107	242691707.000000	12614858	9959.178767	24769	21833	0.995918	23906	22605	0.995918	9944878	0.000000
213364721	241596668.000000	12559780	9975.240980	24817	21947	0.997524	23731	22465	0.997524	9939986	0.000000
213572904	240916060.000000	12525852	9984.983083	24902	21605	0.998498	23694	22428	0.998498	9934986	0.000000
213705895	240503861.000000	12504114	9990.891893	24782	21691	0.999089	23920	22553	0.999089	9930029	0.000000
213754467	240260791.000000	12493480	9994.475723	25063	21426	0.999448	23902	22201	0.999448	9924911	0.000000
213801817	240129879.000000	12479449	9996.649399	24960	21557	0.999665	23897	22300	0.999665	9920086	0.000000
213834724	240018712.000000	12474654	9997.967783	24749	21461	0.999797	23965	22161	0.999797	9915243	0.000000
213863272	239933752.000000	12468314	9998.767413	24836	21407	0.999877	24012	21898	0.999877	9910346	0.000000
213880253	239888215.000000	12469762	9999.252408	24640	21489	0.999925	23992	22114	0.999925	9905465	0.000000
213871309	239869985.000000	12467097	9999.546568	25020	21863	0.999955	23948	22278	0.999955	9900539	0.000000
213888096	239886125.000000	12460609	9999.724983	24915	21655	0.999972	24017	22115	0.999972	9895515	0.000000
213896421	239806634.000000	12460424	9999.833196	24646	21679	0.999983	23874	22118	0.999983	9890558	0.000000
213893044	239897932.000000	12460552	9999.898829	24834	21687	0.999990	23903	22181	0.999990	9885458	0.000000
213877586	239856303.000000	12461804	9999.938638	25029	21676	0.999994	23829	22062	0.999994	9880439	0.000000
213888091	239802872.000000	12472165	9999.962782	24605	21734	0.999996	23917	22052	0.999996	9875434	0.000000
213888806	239824536.000000	12465794	9999.977427	24831	21815	0.999998	23757	22328	0.999998	9870456	0.000000
213894104	239842327.000000	12462573	9999.986309	24750	21493	0.999999	24131	22240	0.999999	9865515	0.000000
213890374	239862941.000000	12469038	9999.991696	24775	21678	0.999999	23928	22142	0.999999	9860530	0.000000
213878326	239875976.000000	12461000	9999.994963	24793	21718	0.999999	23946	22171	0.999999	9855719	0.000000
213877178	239844689.000000	12471285	9999.996945	24786	21467	1.000000	23732	22351	1.000000	9850851	0.000000
213875452	239871282.000000	12468706	9999.998147	24872	21763	1.000000	23917	22309	1.000000	9845917	0.000000
213886718	239841286.000000	12464557	9999.998876	24768	21602	1.000000	23953	22100	1.000000	9840972	0.000000
213889055	239850749.000000	12469068	9999.999318	24817	21698	1.000000	23941	22431	1.000000	9836107	0.000000
213895122	239847672.000000	12471703	9999.999587	24885	21803	1.000000	23882	22225	1.000000	9831216	0.000000
213878482	239889413.000000	12465726	9999.999749	24979	21550	1.000000	23881	22309	1.000000	9826244	0.000000
213895634	239815896.000000	12466556	9999.999848	25004	21358	1.000000	24008	22187	1.000000	9821258	0.000000
213873644	239873060.000000	12468582	9999.999908	24988	21418	1.000000	24008	22118	1.000000	9816326	0.000000
213860698	239881095.000000	12465986	9999.999944	24963	21594	1.000000	23859	22673	1.000000	9811465	0.000000
213872554	239861485.000000	12469310	9999.999966	24835	21720	1.000000	24054	22122	1.000000	9806540	0.000000
213882090	239838928.000000	12466656	9999.999979	24891	21367	1.000000	23855	22492	1.000000	9801473	-1.#IND00
213869818	239859399.000000	12463172	9999.999988	24888	21729	1.000000	23850	22291	1.000000	9796592	-0.006400
213871855	239847337.000000	12469633	9999.999992	24785	22039	1.000000	23881	22567	1.000000	9791719	-0.003028
213896597	239829408.000000	12468269	9999.999995	24859	21762	1.000000	23839	22324	1.000000	9786661	-0.004296
213889783	239851744.000000	12466265	9999.999997	25003	21661	1.000000	23801	22329	1.000000	9781701	0.000520
213875744	239857400.000000	12460806	9999.999998	24921	21412	1.000000	23968	22088	1.000000	9776829	0.001072
213889688	239857942.000000	12466644	9999.999999	24968	21668	1.000000	23896	22235	1.000000	9771887	-0.001383
213877515	239854875.000000	12467367	9999.999999	24970	21508	1.000000	24161	22020	1.000000	9766979	-0.001794
213873096	239848632.000000	12463181	10000.000000	24780	21622	1.000000	23967	22099	1.000000	9762072	-0.002249
213876558	239864343.000000	12472077	10000.000000	24857	21517	1.000000	23930	21944	1.000000	9757149	-0.002887
213892882	239847224.000000	12464837	10000.000000	24780	21622	1.000000	23868	21977	1.000000	9752229	-0.002707
213875252	239873883.000000	12470228	10000.000000	24949	21430	1.000000	23871	22099	1.000000	9747269	-0.000974
213860796	239916255.000000	12467552	10000.000000	24921	21702	1.000000	23920	22272	1.000000	9742386	-0.001556
213882061	239815533.000000	12466169	10000.000000	25000	21070	1.000000	23741	22291	1.000000	9737590	-0.000102
213887769	239836066.000000	12464455	10000.000000	24912	21505	1.000000	24141	22047	1.000000	9732802	0.001208
213885803	239822256.000000	12466715	10000.000000	24812	21354	1.000000	23868	22532	1.000000	9728026	0.001396
213866440	239866097.000000	12461848	10000.000000	24980	21403	1.000000	23858	22174	1.000000	9723050	0.000402
213896475	239848015.000000	12465914	10000.000000	24883	21621	1.000000	23992	22078	1.000000	9718200	0.000449
213891262	239840227.000000	12461267	10000.000000	25013	21843	1.000000	23842	22200	1.000000	9713228	0.001255
213873647	239866614.000000	12469087	10000.000000	24786	21598	1.000000	23979	22425	1.000000	9708402	0.001339
213881351	239891354.000000	12467329	10000.000000	24964	21401	1.000000	23990	22092	1.000000	9703739	0.000510
213915088	239823301.000000	12464659	10000.000000	24810	21444	1.000000	23929	22109	1.000000	9698890	0.000315
213868980	239880485.000000	12464220	10000.000000	24895	21869	1.000000	23836	22345	1.000000	9694173	0.001277
213889255	239859122.000000	12471349	10000.000000	24785	21598	1.000000	24221	22212	1.000000	9689324	0.001606
213905084	239820623.000000	12467930	10000.000000	24969	21317	1.000000	23842	22419	1.000000	9684494	0.002332
213864394	239899497.000000	12469320	10000.000000	24915	21510	1.000000	24156	22188	1.000000	9679671	0.001877
213882914	239844676.000000	12465838	10000.000000	24656	21407	1.000000	24034	22169	1.000000	9674840	0.000746
213871586	239906494.000000	12472934	10000.000000	24779	21526	1.000000	23869	22313	1.000000	9670031	0.001521
213870750	239832481.000000	12464553	10000.000000	24830	21709	1.000000	23928	22112	1.000000	9665056	0.002428
213889497	239829459.000000	12464156	10000.000000	24854	21523	1.000000	23963	22122	1.000000	9660260	0.002320
213858317	239848234.000000	12467844	10000.000000	25040	21624	1.000000	24048	22324	1.000000	9655475	0.001522
213865720	239854261.000000	12470021	10000.000000	24756	21755	1.000000	24210	22168	1.000000	9650699	0.001675
213868240	239858060.000000	12463402	10000.000000	24808	21429	1.000000	23718	22086	1.000000	9645839	0.001444
213889502	239842475.000000	12463848	10000.000000	24923	21664	1.000000	23829	22198	1.000000	9640946	0.001423
213899141	239770184.000000	12459427	10000.000000	25010	21100	1.000000	23880	22330	1.000000	9636086	0.001886
213878552	239855465.000000	12464294	10000.000000	24936	21689	1.000000	23892	22021	1.000000	9631144	0.001803
213884299	239830881.000000	12457688	10000.000000	24825	21386	1.000000	24055	22110	1.000000	9626233	0.001748
213887392	239865832.000000	12476242	10000.000000	24956	21563	1.000000	23724	22212	1.000000	9621415	0.001766
213902912	239853554.000000	12458796	10000.000000	25054	21202	1.000000	23858	22285	1.000000	9616521	0.001693
213884261	239849509.000000	12464384	10000.000000	24817	21662	1.000000	23915	21946	1.000000	9611833	0.001740
213893122	239834481.000000	12461920	10000.000000	24946	21578	1.000000	23982	22280	1.000000	9606934	0.001927
213884795	239851114.000000	12464478	10000.000000	24671	21694	1.000000	23876	22267	1.000000	9602088	0.002019
213884788	239855900.000000	12462779	10000.000000	24969	21631	1.000000	23773	22467	1.000000	9597404	0.001547
213874118	239849176.000000	12466091	10000.000000	25061	21678	1.000000	24118	22265	1.000000	9592573	0.001723
213893527	239841292.000000	12469840	10000.000000	24696	21330	1.000000	23938	21936	1.000000	9587746	0.002655
213877513	239835238.000000	12467619	10000.000000	24896	21609	1.000000	24018	22036	1.000000	9583091	0.002457
213854273	239872795.000000	12467417	10000.000000	24860	21502	1.000000	23976	22030	1.000000	9578330	0.002311
213875463	239879022.000000	12464479	10000.000000	24826	21734	1.000000	23731	22275	1.000000	9573447	0.001858
213877731	239834638.000000	12464324	10000.000000	24992	21726	1.000000	23947	22058	1.000000	9568768	0.001913
213871491	239885605.000000	12465730	10000.000000	24901	21580	1.000000	23840	22206	1.000000	9564013	0.001373
213864290	239864992.000000	12465492	10000.000000	24985	20978	1.000000	23948	22186	1.000000	9559292	0.001793
213860599	239867021.000000	12464591	10000.000000	24869	21637	1.000000	23933	22324	1.000000	9554511	0.002340
213866644	239868295.000000	12464654	10000.000000	24709	21796	1.000000	23928	22098	1.000000	9549596	0.002362
213879427	239838785.000000	12469978	10000.000000	24834	21599	1.000000	23808	22178	1.000000	9544872	0.001990
213861547	239874126.000000	12465340	10000.000000	24836	21553	1.000000	23897	22343	1.000000	9540006	0.002038
213871843	239904149.000000	12464725	10000.000000	24760	21484	1.000000	23771	22160	1.000000	9535258	0.002058
213892190	239842324.000000	12461289	10000.000000	24526	21851	1.000000	23886	22274	1.000000	9530574	0.003873
213877807	239893616.000000	12468202	10000.000000	24532	21506	1.000000	23820	22186	1.000000	9525906	0.003704
213887185	239833315.000000	12466940	10000.000000	25073	21706	1.000000	23780	22214	1.000000	9521109	0.003523
213871301	239862897.000000	12463937	10000.000000	24821	21732	1.000000	24025	22158	1.000000	9516443	0.003478
npatches	nstrain	runtime	dt	init_x	init_y	init_y_blood	init_z	init_S	beta0	beta1	beta2	beta3	mean_beta	B	d	delta	delta_blood	b[0]	mut	m	CTL	c	g	epsilon	k	het	lambda	rho	omega	x_max	patch.dyna	DELTA	A	VA
10000	1	100.000000	0.000100	21900	9499	5000000	0.001000	10000000	14.483980	14.078599	24.784027	10.822807	17	8000000000.000000	0.010000	1.000000	1.000000	800000	0.000050	0.048000	0	0.500000	0.000000	25.000000	11.000000	0.500000	0.000000	0.000000	0.000000	31987	0	10.000000	7.000000	1.000000
sus	inf	inf_blood	z	x[0]	y[0][0]	z[0]	x[1]	y[1][0]	z[1]	S[0]	synchrony
219000000	94990000.000000	5000000	10.000000	21900	9499	0.001000	21900	9499	0.001000	10000000	0.000000
93091051	1212759885.000000	63130446	3940.834452	9912	120930	0.394083	10031	121053	0.394083	9994975	0.000000
146004163	581619203.000000	30274190	6324.976263	15674	57188	0.632498	15803	57466	0.632498	9989987	0.000000
180265892	374651508.000000	19490493	7771.013291	19086	36860	0.777101	19622	36541	0.777101	9985006	0.000000
199984242	288276913.000000	14991238	8648.068121	21437	27822	0.864807	21502	27874	0.864807	9980089	0.000000
211752634	244676083.000000	12721603	9180.022116	21964	23815	0.918002	22407	23527	0.918002	9975139	0.000000
218789316	220897661.000000	11479095	9502.664490	23146	21193	0.950266	23331	21236	0.950266	9970065	0.000000
223053377	207242329.000000	10775402	9698.354536	23604	20005	0.969835	23583	19863	0.969835	9965116	0.000000
225646175	199241905.000000	10356034	9817.045065	23997	18734	0.981705	24042	18969	0.981705	9960159	0.000000
227201025	194492575.000000	10109758	9889.033609	24143	18835	0.988903	24172	18441	0.988903	9955061	0.000000
228179651	191609666.000000	9960770	9932.696323	24121	18322	0.993270	24338	18084	0.993270	9950027	0.000000
228751852	189926877.000000	9867101	9959.178767	24094	18173	0.995918	24429	18170	0.995918	9945178	0.000000
229071074	188896002.000000	9814319	9975.240980	24141	18074	0.997524	24437	17891	0.997524	9940238	0.000000
229289334	188281110.000000	9790495	9984.983083	24089	18117	0.998498	24320	17836	0.998498	9935265	0.000000
229436330	187833024.000000	9762535	9990.891893	24066	18237	0.999089	24469	17895	0.999089	9930326	0.000000
229492988	187651910.000000	9754292	9994.475723	24030	17938	0.999448	24376	17918	0.999448	9925416	0.000000
229557565	187504521.000000	9749748	9996.649399	24182	17718	0.999665	24398	17754	0.999665	9920556	0.000000
229581804	187387959.000000	9742505	9997.967783	24197	17958	0.999797	24335	17836	0.999797	9915510	0.000000
229617024	187358862.000000	9732538	9998.767413	24012	18013	0.999877	24347	17915	0.999877	9910548	0.000000
229608654	187317991.000000	9734807	9999.252408	24227	17779	0.999925	24200	17716	0.999925	9905570	0.000000
229630827	187285586.000000	9733006	9999.546568	24146	17935	0.999955	24296	17882	0.999955	9900530	0.000000
229612907	187309926.000000	9734910	9999.724983	24082	17874	0.999972	24127	17931	0.999972	9895656	0.000000
229597758	187316585.000000	9738521	9999.833196	24138	17805	0.999983	24278	17872	0.999983	9890761	0.000000
229607148	187303549.000000	9736698	9999.898829	24047	17980	0.999990	24311	17870	0.999990	9885840	0.000000
229626935	187282276.000000	9735626	9999.938638	24080	18040	0.999994	24394	17833	0.999994	9880941	0.000000
229623869	187290246.000000	9731324	9999.962782	24106	18227	0.999996	24365	17554	0.999996	9875917	0.000000
229593618	187334250.000000	9735299	9999.977427	24034	18176	0.999998	24228	17406	0.999998	9870897	0.000000
229593805	187295569.000000	9739613	9999.986309	24210	18139	0.999999	24463	17704	0.999999	9865946	0.000000
229641685	187277784.000000	9731077	9999.991696	24190	17908	0.999999	24430	17841	0.999999	9861081	0.000000
229615248	187290137.000000	9732888	9999.994963	24245	17836	0.999999	24244	17818	0.999999	9856087	0.000000
229621488	187276878.000000	9729202	9999.996945	24354	17830	1.000000	24280	17627	1.000000	9851057	0.000000
229611921	187301981.000000	9737348	9999.998147	23943	18078	1.000000	24356	17733	1.000000	9846115	0.000000
229617161	187312259.000000	9734361	9999.998876	24175	17811	1.000000	24506	17889	1.000000	9841340	0.000000
229646314	187299471.000000	9727420	9999.999318	24211	17982	1.000000	24332	17871	1.000000	9836489	0.000000
229599103	187328364.000000	9739781	9999.999587	24186	18166	1.000000	24375	17768	1.000000	9831581	0.000000
229632003	187275868.000000	9734229	9999.999749	23997	17956	1.000000	24632	17588	1.000000	9826672	0.000000
229638903	187287002.000000	9731670	9999.999848	24191	17699	1.000000	24337	17880	1.000000	9821745	0.000000
229640285	187268276.000000	9731779	9999.999908	24148	18006	1.000000	24462	17709	1.000000	9816920	0.000000
229639643	187287266.000000	9735816	9999.999944	24157	18122	1.000000	24371	17917	1.000000	9812031	0.000000
229603263	187299431.000000	9735561	9999.999966	24084	18193	1.000000	24362	17627	1.000000	9807235	0.000000
229626305	187279302.000000	9741537	9999.999979	24120	17942	1.000000	24100	17682	1.000000	9802216	-1.#IND00
229619187	187270267.000000	9735024	9999.999988	24075	17969	1.000000	24294	17977	1.000000	9797264	-0.001600
229611136	187334825.000000	9731572	9999.999992	24192	18085	1.000000	24341	17624	1.000000	9792394	-0.001743
229640470	187293975.000000	9737523	9999.999995	24443	17671	1.000000	24287	17834	1.000000	9787452	-0.003182
229630527	187253021.000000	9739381	9999.999997	24240	17703	1.000000	24467	18127	1.000000	9782655	0.007662
229598472	187335947.000000	9734258	9999.999998	24119	17803	1.000000	24349	17869	1.000000	9777748	0.010551
229606779	187295414.000000	9736407	9999.999999	24135	17881	1.000000	24259	17787	1.000000	9772758	0.007645
229612610	187276802.000000	9730294	9999.999999	24020	17963	1.000000	24578	17392	1.000000	9767844	0.003692
229633176	187253661.000000	9737790	10000.000000	24126	18137	1.000000	24316	17877	1.000000	9762990	0.003948
229643918	187251643.000000	9734969	10000.000000	24035	18295	1.000000	24523	17773	1.000000	9758134	0.003153
229617718	187296184.000000	9734579	10000.000000	24139	18285	1.000000	24377	17953	1.000000	9753274	0.004702
229609286	187258815.000000	9730967	10000.000000	24198	17722	1.000000	24534	17797	1.000000	9748294	0.003395
229659430	187237927.000000	9727103	10000.000000	24140	18092	1.000000	24210	17843	1.000000	9743393	0.004544
229629884	187249448.000000	9734139	10000.000000	24006	17904	1.000000	24526	17792	1.000000	9738562	0.003716
229626739	187309395.000000	9735449	10000.000000	23975	17961	1.000000	24371	17716	1.000000	9733702	0.002850
229603339	187303504.000000	9731824	10000.000000	24108	18022	1.000000	24559	17538	1.000000	9728736	0.002792
229616077	187301912.000000	9730931	10000.000000	24125	18119	1.000000	24321	17839	1.000000	9723815	-0.000195
229625260	187257976.000000	9738396	10000.000000	24057	18011	1.000000	24440	17704	1.000000	9718972	-0.000238
229602600	187341981.000000	9734677	10000.000000	24175	17847	1.000000	24267	17947	1.000000	9714013	-0.000776
229609293	187269624.000000	9733592	10000.000000	24211	18008	1.000000	24318	17834	1.000000	9709203	-0.001607
229602163	187353806.000000	9730259	10000.000000	24156	17972	1.000000	24501	17627	1.000000	9704332	-0.001573
229631134	187263111.000000	9736416	10000.000000	24247	17918	1.000000	24165	17750	1.000000	9699386	-0.002653
229632382	187255648.000000	9736676	10000.000000	24098	17729	1.000000	24319	17541	1.000000	9694486	-0.002697
229608504	187301930.000000	9735913	10000.000000	24150	18158	1.000000	24486	17863	1.000000	9689670	-0.002507
229625084	187262205.000000	9729369	10000.000000	24111	17805	1.000000	24329	17812	1.000000	9684885	-0.003762
229625090	187291709.000000	9736660	10000.000000	24100	17964	1.000000	24625	17587	1.000000	9679962	-0.003318
229611609	187322009.000000	9735957	10000.000000	24291	17667	1.000000	24331	17875	1.000000	9675209	-0.003536
229621440	187301335.000000	9729067	10000.000000	24007	18047	1.000000	24390	17531	1.000000	9670530	-0.002570
229609222	187284417.000000	9732879	10000.000000	24078	17893	1.000000	24330	17713	1.000000	9665758	-0.001653
229616674	187288648.000000	9732670	10000.000000	24539	17758	1.000000	24232	17633	1.000000	9660858	-0.001472
229632424	187277405.000000	9731561	10000.000000	24398	17726	1.000000	24294	17979	1.000000	9656088	-0.001309
229635331	187280477.000000	9727225	10000.000000	24174	17932	1.000000	24382	17607	1.000000	9651289	-0.001705
229604314	187314042.000000	9740457	10000.000000	24206	18097	1.000000	24241	17631	1.000000	9646419	-0.001926
229605407	187321590.000000	9732880	10000.000000	24279	17864	1.000000	24331	17398	1.000000	9641699	-0.001797
229603185	187313212.000000	9737160	10000.000000	24227	17778	1.000000	24475	17862	1.000000	9636924	-0.001958
229615926	187280370.000000	9733332	10000.000000	24116	17745	1.000000	24448	17838	1.000000	9632043	-0.001853
229633267	187271646.000000	9732048	10000.000000	24166	17965	1.000000	24388	17958	1.000000	9627262	-0.001978
229606588	187328446.000000	9732551	10000.000000	24212	17867	1.000000	24323	17881	1.000000	9612872	-0.001733
229611564	187291348.000000	9739415	10000.000000	24140	17827	1.000000	24428	17677	1.000000	9608020	-0.001736
229607490	187269096.000000	9739786	10000.000000	24240	17668	1.000000	24458	17868	1.000000	9603343	-0.001290
229617424	187287460.000000	9732694	10000.000000	24083	17948	1.000000	24333	17887	1.000000	9598507	-0.001490
229622372	187267454.000000	9735092	10000.000000	24260	17816	1.000000	24659	17640	1.000000	9593642	-0.000808
229644383	187258368.000000	9725807	10000.000000	24170	17962	1.000000	24284	17722	1.000000	9588859	-0.000962
229621070	187303608.000000	9737892	10000.000000	24268	17588	1.000000	24735	17680	1.000000	9584125	-0.001092
229631280	187253407.000000	9732229	10000.000000	24029	17940	1.000000	24624	17649	1.000000	9579275	-0.001038
229636963	187279544.000000	9731602	10000.000000	24177	17785	1.000000	24364	17840	1.000000	9574477	-0.000439
229618588	187274357.000000	9736724	10000.000000	24153	17911	1.000000	24428	17969	1.000000	9569602	0.000111
229630414	187265243.000000	9733777	10000.000000	24198	17815	1.000000	24254	17727	1.000000	9564900	-0.000193
229634079	187283588.000000	9731261	10000.000000	24279	17768	1.000000	24238	17747	1.000000	9560110	-0.000055
229636492	187289349.000000	9729572	10000.000000	23915	18020	1.000000	24443	17880	1.000000	9555385	-0.000031
229586526	187301424.000000	9742195	10000.000000	24209	17912	1.000000	24184	17621	1.000000	9550590	-0.000085
229621403	187287030.000000	9731861	10000.000000	23998	18048	1.000000	24281	17846	1.000000	9545772	-0.000041
229635180	187264205.000000	9733376	10000.000000	24020	18020	1.000000	24032	17641	1.000000	9541133	0.000214
229616294	187305545.000000	9732777	10000.000000	24262	17953	1.000000	24238	17574	1.000000	9536395	0.000309
229598973	187299369.000000	9734337	10000.000000	24028	17947	1.000000	24431	17710	1.000000	9531622	0.000894
229609750	187281669.000000	9734189	10000.000000	24060	17979	1.000000	24357	17604	1.000000	9526800	0.000873
229604569	187312263.000000	9738039	10000.000000	24103	17925	1.000000	24396	17912	1.000000	9522086	0.000741
229617295	187274206.000000	9732475	10000.000000	24160	17702	1.000000	24339	18024	1.000000	9517353	0.000717
npatches	nstrain	runtime	dt	init_x	init_y	init_y_blood	init_z	init_S	beta0	beta1	beta2	beta3	mean_beta	B	d	delta	delta_blood	b[0]	mut	m	CTL	c	g	epsilon	k	het	lambda	rho	omega	x_max	patch.dyna	DELTA	A	VA
10000	1	100.000000	0.000100	21900	9499	5000000	0.001000	10000000	15.704114	13.112431	22.274405	23.089387	17	8000000000.000000	0.010000	1.000000	1.000000	800000	0.000050	0.048000	0	0.500000	0.000000	25.000000	12.000000	0.500000	0.000000	0.000000	0.000000	31987	0	10.000000	7.000000	1.000000
sus	inf	inf_blood	z	x[0]	y[0][0]	z[0]	x[1]	y[1][0]	z[1]	S[0]	synchrony
219000000	94990000.000000	5000000	10.000000	21900	9499	0.001000	21900	9499	0.001000	10000000	0.000000
98789857	1109892269.000000	57798168	3940.834452	9928	110886	0.394083	11331	109318	0.394083	9994991	0.000000
157070555	503353455.000000	26199498	6324.976263	15865	50371	0.632498	17662	48951	0.632498	9989963	0.000000
193625837	313234939.000000	16294600	7771.013291	19834	30921	0.777101	21420	30120	0.777101	9984929	0.000000
214681324	233775928.000000	12158486	8648.068121	21752	22945	0.864807	23528	21879	0.864807	9979858	0.000000
227192843	193793329.000000	10074685	9180.022116	23261	18934	0.918002	24642	17922	0.918002	9975005	0.000000
234747762	171837345.000000	8935468	9502.664490	23967	16672	0.950266	25306	15911	0.950266	9969920	0.000000
239295808	159293952.000000	8277523	9698.354536	24413	15555	0.969835	25674	14824	0.969835	9964914	0.000000
242064673	151944876.000000	7898937	9817.045065	24730	14837	0.981705	25969	13991	0.981705	9959944	0.000000
243763635	147495098.000000	7669816	9889.033609	24994	14386	0.988903	26237	13639	0.988903	9954972	0.000000
244789326	144867305.000000	7530035	9932.696323	24781	14264	0.993270	26300	13163	0.993270	9949838	0.000000
245416271	143269147.000000	7446270	9959.178767	25113	14044	0.995918	26367	13170	0.995918	9944828	0.000000
245761118	142343943.000000	7398353	9975.240980	25011	13834	0.997524	26213	13232	0.997524	9939835	0.000000
245990009	141750319.000000	7365573	9984.983083	25020	13890	0.998498	26309	13044	0.998498	9934841	0.000000
246140646	141405176.000000	7348774	9990.891893	25165	13618	0.999089	26368	12952	0.999089	9929911	0.000000
246236716	141190775.000000	7337609	9994.475723	25237	13740	0.999448	26425	12886	0.999448	9924930	0.000000
246275139	141075241.000000	7331599	9996.649399	25364	13641	0.999665	26402	13038	0.999665	9919899	0.000000
246315495	140968825.000000	7328385	9997.967783	25384	13779	0.999797	26498	13099	0.999797	9914859	0.000000
246350772	140920786.000000	7324390	9998.767413	25019	13653	0.999877	26103	13071	0.999877	9909825	0.000000
246343473	140914959.000000	7321221	9999.252408	25072	13594	0.999925	26411	13055	0.999925	9904865	0.000000
246341858	140910306.000000	7325438	9999.546568	25444	13689	0.999955	26446	12877	0.999955	9899928	0.000000
246354441	140892245.000000	7324671	9999.724983	25184	13550	0.999972	26274	12976	0.999972	9895072	0.000000
246357734	140862796.000000	7318702	9999.833196	24986	13937	0.999983	26352	13040	0.999983	9890047	0.000000
246349818	140890938.000000	7324538	9999.898829	25055	13676	0.999990	26438	13006	0.999990	9885054	0.000000
246322328	140921600.000000	7319283	9999.938638	25186	13811	0.999994	26418	13005	0.999994	9880192	0.000000
246390697	140839613.000000	7318628	9999.962782	25153	13846	0.999996	26413	13038	0.999996	9875240	0.000000
246373954	140867372.000000	7321863	9999.977427	25281	13700	0.999998	26326	13178	0.999998	9870275	0.000000
246350358	140877301.000000	7321065	9999.986309	25240	13714	0.999999	26324	12873	0.999999	9865372	0.000000
246364362	140875760.000000	7321530	9999.991696	25243	13649	0.999999	26417	13104	0.999999	9860462	0.000000
246335018	140880675.000000	7323066	9999.994963	25171	13574	0.999999	26578	12856	0.999999	9855596	0.000000
246355712	140882308.000000	7319082	9999.996945	25192	13524	1.000000	26414	12915	1.000000	9850715	0.000000
246356351	140878723.000000	7320047	9999.998147	25309	13645	1.000000	26278	13085	1.000000	9845943	0.000000
246357958	140856890.000000	7320580	9999.998876	25363	13769	1.000000	26343	12858	1.000000	9841005	0.000000
246356786	140889261.000000	7326391	9999.999318	25165	13571	1.000000	26434	12910	1.000000	9836055	0.000000
246356901	140877517.000000	7324246	9999.999587	25265	13504	1.000000	26367	12749	1.000000	9831111	0.000000
246363640	140877859.000000	7322859	9999.999749	25229	13656	1.000000	26422	12782	1.000000	9826196	0.000000
246337082	140891568.000000	7320639	9999.999848	25145	13780	1.000000	26491	12774	1.000000	9821366	0.000000
246362897	140860941.000000	7320317	9999.999908	25032	13673	1.000000	26184	12941	1.000000	9816398	0.000000
246360571	140860961.000000	7318826	9999.999944	25355	13762	1.000000	26391	12832	1.000000	9811564	0.000000
246358793	140846528.000000	7326555	9999.999966	25204	13864	1.000000	26205	12957	1.000000	9806636	0.000000
246335816	140851874.000000	7321985	9999.999979	25334	13641	1.000000	26264	13050	1.000000	9801801	-1.#IND00
246375597	140833625.000000	7321739	9999.999988	25024	13759	1.000000	26467	12968	1.000000	9797010	-0.004800
246349113	140885182.000000	7315750	9999.999992	25421	13670	1.000000	26430	13024	1.000000	9792119	-0.023395
246356422	140858523.000000	7312794	9999.999995	25255	13675	1.000000	26421	12880	1.000000	9787094	-0.013193
246346813	140907725.000000	7323605	9999.999997	25151	13692	1.000000	26307	13070	1.000000	9782312	-0.007341
246347973	140874650.000000	7321294	9999.999998	25107	13709	1.000000	26456	12871	1.000000	9777367	-0.008652
246349764	140903695.000000	7325425	9999.999999	25298	13757	1.000000	26484	12885	1.000000	9772558	-0.007795
246334339	140911527.000000	7321963	9999.999999	25070	13746	1.000000	26459	12854	1.000000	9767605	-0.013042
246345398	140881112.000000	7322603	10000.000000	25132	13648	1.000000	26352	12990	1.000000	9762677	-0.008797
246379079	140834170.000000	7322230	10000.000000	25191	13662	1.000000	26286	12823	1.000000	9757918	-0.008645
246366115	140852192.000000	7315514	10000.000000	25126	13659	1.000000	26427	12930	1.000000	9753030	-0.009462
246354996	140845200.000000	7320833	10000.000000	25099	14045	1.000000	26218	12922	1.000000	9748169	-0.010248
246382076	140832695.000000	7319639	10000.000000	25243	13916	1.000000	26446	12687	1.000000	9743310	-0.009324
246365006	140881077.000000	7321581	10000.000000	25390	13612	1.000000	26238	12851	1.000000	9738437	-0.005412
246363371	140868869.000000	7321417	10000.000000	25124	13699	1.000000	26315	12798	1.000000	9733648	-0.008010
246372612	140833421.000000	7321945	10000.000000	25178	13477	1.000000	26651	12766	1.000000	9728756	-0.008243
246347143	140891475.000000	7319986	10000.000000	25104	13833	1.000000	26252	13078	1.000000	9724017	-0.009751
246357246	140871316.000000	7323276	10000.000000	25403	13578	1.000000	26346	12866	1.000000	9719078	-0.008783
246336230	140888270.000000	7328668	10000.000000	25106	13869	1.000000	26384	13037	1.000000	9714302	-0.008851
246352161	140873247.000000	7320142	10000.000000	25282	13824	1.000000	26269	12862	1.000000	9709429	-0.010963
246365265	140858433.000000	7317502	10000.000000	25262	13673	1.000000	26636	12799	1.000000	9704519	-0.009999
246353833	140876729.000000	7325433	10000.000000	25194	13904	1.000000	26316	13044	1.000000	9699741	-0.009882
246372540	140869262.000000	7316286	10000.000000	25274	13690	1.000000	26387	12896	1.000000	9694942	-0.010078
246370511	140861049.000000	7319562	10000.000000	25185	13656	1.000000	26444	12790	1.000000	9690068	-0.008631
246346667	140863823.000000	7320877	10000.000000	25241	13773	1.000000	26281	12988	1.000000	9685211	-0.008773
246366263	140860059.000000	7323047	10000.000000	25090	13756	1.000000	26305	12933	1.000000	9680365	-0.007204
246344969	140912184.000000	7322379	10000.000000	25136	13758	1.000000	26188	13133	1.000000	9675605	-0.006612
246359244	140867611.000000	7319148	10000.000000	25118	13800	1.000000	26511	12830	1.000000	9670770	-0.005849
246348167	140878950.000000	7317550	10000.000000	25444	13798	1.000000	26391	12783	1.000000	9665930	-0.005341
246397726	140818502.000000	7319248	10000.000000	25456	13478	1.000000	26380	13148	1.000000	9661003	-0.004710
246361685	140855105.000000	7324895	10000.000000	25174	13661	1.000000	26243	12844	1.000000	9656206	-0.003467
246317529	140915042.000000	7324098	10000.000000	25177	13676	1.000000	26388	13106	1.000000	9651386	-0.003196
246338527	140861324.000000	7319406	10000.000000	25244	13603	1.000000	26416	12753	1.000000	9646546	-0.002907
246336654	140901792.000000	7326741	10000.000000	25355	13886	1.000000	26354	12681	1.000000	9641837	-0.002813
246345643	140889950.000000	7322016	10000.000000	25119	13667	1.000000	26474	13196	1.000000	9637038	-0.002635
246343073	140899552.000000	7322016	10000.000000	25388	13781	1.000000	26439	12747	1.000000	9632265	-0.002461
246351650	140848756.000000	7319342	10000.000000	25311	13510	1.000000	26280	12963	1.000000	9627360	-0.002031
246375086	140868515.000000	7320745	10000.000000	25327	13500	1.000000	26430	12731	1.000000	9622464	-0.004349
246354508	140875361.000000	7318322	10000.000000	25352	13852	1.000000	26452	12959	1.000000	9617643	-0.003696
246365615	140882922.000000	7322126	10000.000000	25376	13616	1.000000	26258	12967	1.000000	9612803	-0.003696
246365080	140852449.000000	7325199	10000.000000	25321	13550	1.000000	26319	12923	1.000000	9608042	-0.003458
246349735	140891742.000000	7324847	10000.000000	25421	13547	1.000000	26365	12959	1.000000	9603252	-0.003214
246337360	140913057.000000	7325309	10000.000000	24885	13848	1.000000	26455	13016	1.000000	9598509	-0.003954
246343950	140872712.000000	7320413	10000.000000	25150	13782	1.000000	26230	13025	1.000000	9593749	-0.004020
246361738	140836243.000000	7318062	10000.000000	25198	13678	1.000000	26272	13021	1.000000	9588911	-0.006321
246352635	140886382.000000	7322304	10000.000000	25359	13809	1.000000	26416	12789	1.000000	9584049	-0.006325
246353235	140880001.000000	7320074	10000.000000	25047	13775	1.000000	26176	12861	1.000000	9579224	-0.006443
246338712	140896180.000000	7323817	10000.000000	25292	13423	1.000000	26476	12885	1.000000	9574455	-0.006622
246355106	140863176.000000	7321427	10000.000000	25336	13476	1.000000	26444	12934	1.000000	9569644	-0.006300
246379202	140843169.000000	7317970	10000.000000	25369	13655	1.000000	26243	12962	1.000000	9564854	-0.007560
246372411	140841293.000000	7319815	10000.000000	25288	13785	1.000000	26408	13205	1.000000	9560080	-0.007288
246363630	140847055.000000	7319556	10000.000000	25117	13769	1.000000	26478	12915	1.000000	9555142	-0.007205
246358474	140871378.000000	7325103	10000.000000	25109	13695	1.000000	26414	13024	1.000000	9550451	-0.007524
246355292	140875686.000000	7325093	10000.000000	25313	13683	1.000000	26368	12864	1.000000	9545768	-0.007377
246330927	140847373.000000	7321336	10000.000000	25200	13902	1.000000	26609	12925	1.000000	9541060	-0.007301
246358071	140877302.000000	7323586	10000.000000	25146	13844	1.000000	26443	12900	1.000000	9536268	-0.007203
246350912	140874600.000000	7318013	10000.000000	25102	13697	1.000000	26391	12854	1.000000	9531515	-0.006935
246376878	140805051.000000	7317755	10000.000000	25115	13708	1.000000	26503	12830	1.000000	9526833	-0.007160
246375198	140851368.000000	7317993	10000.000000	25525	13428	1.000000	26569	12801	1.000000	9522046	-0.007011
246345565	140896486.000000	7323785	10000.000000	25198	13602	1.000000	26288	13003	1.000000	9517336	-0.007002
npatches	nstrain	runtime	dt	init_x	init_y	init_y_blood	init_z	init_S	beta0	beta1	beta2	beta3	mean_beta	B	d	delta	delta_blood	b[0]	mut	m	CTL	c	g	epsilon	k	het	lambda	rho	omega	x_max	patch.dyna	DELTA	A	VA
10000	1	100.000000	0.000100	21900	9499	5000000	0.001000	10000000	13.817994	17.779295	22.739256	14.392017	17	8000000000.000000	0.010000	1.000000	1.000000	800000	0.000050	0.048000	0	0.500000	0.000000	25.000000	13.000000	0.500000	0.000000	0.000000	0.000000	31987	0	10.000000	7.000000	1.000000
sus	inf	inf_blood	z	x[0]	y[0][0]	z[0]	x[1]	y[1][0]	z[1]	S[0]	synchrony
219000000	94990000.000000	5000000	10.000000	21900	9499	0.001000	21900	9499	0.001000	10000000	0.000000
104725118	1016593507.000000	52935551	3940.834452	11618	100593	0.394083	9668	102361	0.394083	9995118	0.000000
168208085	436049259.000000	22692851	6324.976263	18342	42453	0.632498	15739	44377	0.632498	9990202	0.000000
206989953	260440203.000000	13551272	7771.013291	22339	25131	0.777101	20145	26454	0.777101	9985167	0.000000
229321648	187138213.000000	9726439	8648.068121	24459	17774	0.864807	22225	19409	0.864807	9980214	0.000000
242559729	150252846.000000	7813194	9180.022116	25678	13872	0.918002	23606	15463	0.918002	9975112	0.000000
250580314	129980304.000000	6758450	9502.664490	26263	12047	0.950266	24514	13385	0.950266	9970020	0.000000
255458287	118391388.000000	6150492	9698.354536	26892	10899	0.969835	25441	11967	0.969835	9965095	0.000000
258413061	111506534.000000	5793844	9817.045065	27268	10078	0.981705	25614	11270	0.981705	9960126	0.000000
260176113	107471599.000000	5590480	9889.033609	27366	9995	0.988903	25862	10833	0.988903	9955114	0.000000
261313589	104957186.000000	5452478	9932.696323	27531	9773	0.993270	25836	10653	0.993270	9950213	0.000000
261989174	103467675.000000	5377810	9959.178767	27476	9605	0.995918	26022	10368	0.995918	9945165	0.000000
262374168	102591660.000000	5337011	9975.240980	27219	9295	0.997524	25883	10381	0.997524	9940240	0.000000
262613901	102069331.000000	5303374	9984.983083	27321	9504	0.998498	26122	10372	0.998498	9935268	0.000000
262800165	101703781.000000	5288319	9990.891893	27759	9237	0.999089	26173	10403	0.999089	9930329	0.000000
262857179	101548876.000000	5278814	9994.475723	27594	9404	0.999448	26046	10485	0.999448	9925409	0.000000
262907754	101424372.000000	5271405	9996.649399	27624	9227	0.999665	25975	10549	0.999665	9920401	0.000000
262958804	101342542.000000	5267281	9997.967783	27572	9365	0.999797	26030	10564	0.999797	9915444	0.000000
262962302	101274362.000000	5264658	9998.767413	27445	9436	0.999877	25900	10415	0.999877	9910463	0.000000
262978652	101282910.000000	5263035	9999.252408	27758	9108	0.999925	26175	10168	0.999925	9905451	0.000000
262993306	101249030.000000	5263820	9999.546568	27653	9355	0.999955	26124	10199	0.999955	9900515	0.000000
263007805	101220492.000000	5259693	9999.724983	27666	9269	0.999972	26163	10247	0.999972	9895619	0.000000
262997275	101195825.000000	5261469	9999.833196	27620	9294	0.999983	26016	10446	0.999983	9890667	0.000000
263041269	101165837.000000	5259834	9999.898829	27574	9391	0.999990	25952	10475	0.999990	9885675	0.000000
262991298	101229538.000000	5261545	9999.938638	27495	9325	0.999994	26097	10215	0.999994	9880829	0.000000
262988132	101225775.000000	5261143	9999.962782	27359	9370	0.999996	26059	10136	0.999996	9875981	0.000000
263016139	101228452.000000	5263453	9999.977427	27421	9447	0.999998	26095	10274	0.999998	9871014	0.000000
263036998	101169002.000000	5258470	9999.986309	27403	9345	0.999999	25961	10460	0.999999	9866190	0.000000
263025724	101162930.000000	5255730	9999.991696	27516	9307	0.999999	25987	10312	0.999999	9861263	0.000000
262989874	101241621.000000	5257317	9999.994963	27601	9223	0.999999	25924	10372	0.999999	9856440	0.000000
262978747	101239220.000000	5262715	9999.996945	27576	9364	1.000000	26030	10326	1.000000	9851594	0.000000
262999749	101225563.000000	5255347	9999.998147	27819	9345	1.000000	25957	10242	1.000000	9846732	0.000000
262971263	101227676.000000	5262167	9999.998876	27593	9422	1.000000	25958	10366	1.000000	9841760	0.000000
263009160	101200125.000000	5263149	9999.999318	27390	9369	1.000000	26268	10317	1.000000	9836817	0.000000
263032558	101200459.000000	5258883	9999.999587	27344	9338	1.000000	26269	10076	1.000000	9831944	0.000000
263024221	101197208.000000	5268523	9999.999749	27484	9302	1.000000	25979	10464	1.000000	9827031	0.000000
263006744	101234605.000000	5262849	9999.999848	27531	9268	1.000000	26078	10253	1.000000	9822140	0.000000
263020677	101174622.000000	5259662	9999.999908	27663	9269	1.000000	26051	10083	1.000000	9817219	0.000000
263002384	101216432.000000	5260653	9999.999944	27596	9343	1.000000	25854	10262	1.000000	9812284	0.000000
263021231	101176275.000000	5257898	9999.999966	27607	9420	1.000000	25970	10396	1.000000	9807330	0.000000
263007871	101228837.000000	5263865	9999.999979	27613	9259	1.000000	26116	10072	1.000000	9802409	-1.#IND00
263006193	101201699.000000	5262105	9999.999988	27487	9297	1.000000	25925	10331	1.000000	9797580	-0.028800
263000229	101243331.000000	5258097	9999.999992	27738	9349	1.000000	26135	10225	1.000000	9792598	-0.012735
263005524	101192541.000000	5262541	9999.999995	27442	9520	1.000000	26090	9983	1.000000	9787716	-0.008936
262992407	101224228.000000	5260165	9999.999997	27360	9270	1.000000	26255	10310	1.000000	9782765	-0.007072
263004374	101231829.000000	5259411	9999.999998	27665	9269	1.000000	26311	10014	1.000000	9777773	-0.005174
262994222	101202200.000000	5262019	9999.999999	27675	9302	1.000000	25748	10413	1.000000	9772833	0.001253
262983365	101219359.000000	5261099	9999.999999	27695	9347	1.000000	26090	10285	1.000000	9767904	0.002738
263015764	101178118.000000	5258922	10000.000000	27498	9129	1.000000	26179	10242	1.000000	9763073	0.003678
263028678	101188803.000000	5258331	10000.000000	27483	9355	1.000000	25931	10339	1.000000	9758127	0.003271
263047346	101173975.000000	5260887	10000.000000	27641	9259	1.000000	25935	10418	1.000000	9753252	0.002724
262998898	101219573.000000	5259602	10000.000000	27460	9310	1.000000	26149	10148	1.000000	9748475	0.001218
263001850	101199735.000000	5263781	10000.000000	27728	9227	1.000000	26032	10420	1.000000	9743708	0.001088
263001769	101224791.000000	5261638	10000.000000	27495	9222	1.000000	26114	10434	1.000000	9738922	0.000466
263030056	101204222.000000	5258161	10000.000000	27613	9465	1.000000	26089	10324	1.000000	9734034	0.000498
263038773	101185363.000000	5260798	10000.000000	27644	9242	1.000000	26013	10442	1.000000	9729229	0.000682
263016272	101200424.000000	5260472	10000.000000	27586	9187	1.000000	26140	10426	1.000000	9724428	0.001223
263015271	101204044.000000	5261460	10000.000000	27627	9289	1.000000	26152	10211	1.000000	9719549	0.004381
263017213	101209603.000000	5254663	10000.000000	27392	9388	1.000000	25904	10377	1.000000	9714850	0.004355
263002849	101224805.000000	5264054	10000.000000	27701	9270	1.000000	26084	10254	1.000000	9710007	0.005133
263020595	101179808.000000	5257099	10000.000000	27598	9253	1.000000	26084	10039	1.000000	9705178	0.004368
263034723	101195801.000000	5253529	10000.000000	27596	9311	1.000000	26031	10430	1.000000	9700296	0.003149
263006033	101201659.000000	5262439	10000.000000	27488	9300	1.000000	26002	10172	1.000000	9695415	0.000968
263023953	101196062.000000	5255195	10000.000000	27589	9292	1.000000	26220	10211	1.000000	9690542	0.001172
262998326	101247726.000000	5260323	10000.000000	27660	9246	1.000000	25968	10338	1.000000	9685678	0.001559
263021422	101207046.000000	5261309	10000.000000	27559	9224	1.000000	25885	10332	1.000000	9680907	0.001594
262952154	101253007.000000	5259674	10000.000000	27773	9152	1.000000	25915	10511	1.000000	9676152	0.001919
263036048	101186899.000000	5258557	10000.000000	27805	9191	1.000000	25980	10281	1.000000	9671216	0.002460
263003716	101225483.000000	5258065	10000.000000	27489	9316	1.000000	25844	10459	1.000000	9666420	0.001899
263034384	101176321.000000	5256705	10000.000000	27484	9334	1.000000	26214	10207	1.000000	9661601	0.002030
263036290	101208635.000000	5259097	10000.000000	27573	9307	1.000000	25887	10216	1.000000	9656919	0.001469
262994778	101206232.000000	5256617	10000.000000	27426	9498	1.000000	26211	10363	1.000000	9651975	0.000307
263014928	101194010.000000	5260570	10000.000000	27321	9413	1.000000	26106	10122	1.000000	9647214	0.000324
262990807	101247599.000000	5261629	10000.000000	27581	9444	1.000000	26259	10188	1.000000	9642511	0.001219
263007795	101166229.000000	5259596	10000.000000	27767	9173	1.000000	26150	10076	1.000000	9637623	0.001208
263018215	101200313.000000	5261476	10000.000000	27570	9381	1.000000	25972	10253	1.000000	9632780	0.001279
262992676	101214816.000000	5261390	10000.000000	27565	9221	1.000000	25947	10346	1.000000	9627905	0.000867
262996338	101200072.000000	5260051	10000.000000	27258	9701	1.000000	25784	10209	1.000000	9623129	0.000961
262994721	101228507.000000	5259175	10000.000000	27553	9248	1.000000	26085	10201	1.000000	9618294	0.001535
263015056	101243824.000000	5260497	10000.000000	27681	9422	1.000000	25981	10400	1.000000	9613517	0.001125
262995557	101220692.000000	5259632	10000.000000	27551	9229	1.000000	26090	10319	1.000000	9608663	0.000730
263017875	101204154.000000	5267306	10000.000000	27766	9279	1.000000	25865	10503	1.000000	9603860	0.000475
262976116	101246971.000000	5260265	10000.000000	27640	9245	1.000000	26156	10188	1.000000	9599031	0.000051
263008077	101220845.000000	5260240	10000.000000	27628	9090	1.000000	26165	10040	1.000000	9594169	0.000136
263022526	101181328.000000	5254823	10000.000000	27556	9257	1.000000	25896	10452	1.000000	9589295	0.000017
262979706	101248372.000000	5257870	10000.000000	27527	9188	1.000000	26198	10192	1.000000	9584582	0.000002
263006167	101199735.000000	5257999	10000.000000	27592	9204	1.000000	25829	10441	1.000000	9579670	-0.000501
263011288	101193730.000000	5259053	10000.000000	27588	9333	1.000000	26185	10254	1.000000	9574938	-0.000517
263018282	101192436.000000	5262252	10000.000000	27512	9562	1.000000	26038	10293	1.000000	9570121	-0.000665
262992555	101231959.000000	5258271	10000.000000	27623	9394	1.000000	26037	10315	1.000000	9565288	-0.000843
262985831	101226104.000000	5260444	10000.000000	27498	9436	1.000000	25935	10353	1.000000	9560572	-0.000687
262983088	101223867.000000	5265706	10000.000000	27450	9360	1.000000	25900	10223	1.000000	9555644	-0.000585
262983935	101240621.000000	5261595	10000.000000	27442	9338	1.000000	26125	10303	1.000000	9550754	-0.000551
262977886	101234567.000000	5259968	10000.000000	27667	9256	1.000000	25950	10417	1.000000	9545991	-0.000587
263010243	101189539.000000	5259686	10000.000000	27829	9089	1.000000	26287	10315	1.000000	9541235	-0.000471
262995106	101225174.000000	5263411	10000.000000	27361	9239	1.000000	26042	10181	1.000000	9536390	-0.000402
263015079	101201718.000000	5260790	10000.000000	27363	9468	1.000000	25926	10533	1.000000	9531597	-0.000688
263011863	101201272.000000	5259174	10000.000000	27478	9426	1.000000	26125	10214	1.000000	9526780	-0.000713
263010662	101203127.000000	5257797	10000.000000	27504	9320	1.000000	25849	10413	1.000000	9522080	-0.000519
262988219	101249506.000000	5268687	10000.000000	27756	9377	1.000000	25999	10188	1.000000	9517260	-0.000292
npatches	nstrain	runtime	dt	init_x	init_y	init_y_blood	init_z	init_S	beta0	beta1	beta2	beta3	mean_beta	B	d	delta	delta_blood	b[0]	mut	m	CTL	c	g	epsilon	k	het	lambda	rho	omega	x_max	patch.dyna	DELTA	A	VA
10000	1	100.000000	0.000100	21900	9499	5000000	0.001000	10000000	14.469016	18.137670	24.291950	15.534494	17	8000000000.000000	0.010000	1.000000	1.000000	800000	0.000050	0.048000	0	0.500000	0.000000	25.000000	14.000000	0.500000	0.000000	0.000000	0.000000	31987	0	10.000000	7.000000	1.000000
sus	inf	inf_blood	z	x[0]	y[0][0]	z[0]	x[1]	y[1][0]	z[1]	S[0]	synchrony
219000000	94990000.000000	5000000	10.000000	21900	9499	0.001000	21900	9499	0.001000	10000000	0.000000
110239863	934633999.000000	48678059	3940.834452	11851	92673	0.394083	10182	94209	0.394083	9994920	0.000000
178390818	379972254.000000	19775651	6324.976263	18890	37403	0.632498	17015	38433	0.632498	9990004	0.000000
219017179	217442465.000000	11309959	7771.013291	23141	21051	0.777101	21112	22128	0.777101	9984952	0.000000
242314577	149744618.000000	7792095	8648.068121	25381	14124	0.864807	23638	15407	0.864807	9979880	0.000000
256177148	115671730.000000	6008526	9180.022116	26882	10898	0.918002	25038	11730	0.918002	9974822	0.000000
264526556	96974622.000000	5036371	9502.664490	27432	8988	0.950266	25945	10140	0.950266	9969824	0.000000
269658149	86162075.000000	4481490	9698.354536	27954	8076	0.969835	26600	9040	0.969835	9964741	0.000000
272776463	79781374.000000	4145186	9817.045065	28074	7375	0.981705	26822	8067	0.981705	9959743	0.000000
274718874	75921834.000000	3945359	9889.033609	28409	6927	0.988903	27367	7680	0.988903	9954682	0.000000
275881095	73619635.000000	3825337	9932.696323	28324	6924	0.993270	27322	7434	0.993270	9949699	0.000000
276608066	72183932.000000	3750426	9959.178767	28659	6716	0.995918	27392	7352	0.995918	9944823	0.000000
277017955	71347281.000000	3710092	9975.240980	28846	6643	0.997524	27360	7273	0.997524	9939924	0.000000
277327327	70799618.000000	3679595	9984.983083	28454	6489	0.998498	27525	7207	0.998498	9935013	0.000000
277462992	70519951.000000	3667957	9990.891893	28442	6404	0.999089	27621	7177	0.999089	9930049	0.000000
277592932	70307264.000000	3655572	9994.475723	28588	6395	0.999448	27531	7289	0.999448	9925181	0.000000
277637823	70191049.000000	3648158	9996.649399	28566	6491	0.999665	27574	7176	0.999665	9920210	0.000000
277664391	70117233.000000	3646908	9997.967783	28617	6235	0.999797	27395	7139	0.999797	9915246	0.000000
277677574	70065270.000000	3643861	9998.767413	28722	6293	0.999877	27577	7163	0.999877	9910323	0.000000
277725487	70055344.000000	3642018	9999.252408	28864	6536	0.999925	27386	7154	0.999925	9905426	0.000000
277726951	70065291.000000	3642267	9999.546568	28561	6572	0.999955	27505	7141	0.999955	9900537	0.000000
277705688	70092667.000000	3639319	9999.724983	28728	6518	0.999972	27642	7112	0.999972	9895629	0.000000
277739493	70044871.000000	3639179	9999.833196	28768	6484	0.999983	27542	7114	0.999983	9890521	0.000000
277740515	70014714.000000	3635483	9999.898829	28506	6358	0.999990	27418	7384	0.999990	9885636	0.000000
277714011	70043952.000000	3639033	9999.938638	28573	6443	0.999994	27693	7203	0.999994	9880742	0.000000
277724576	70001034.000000	3639002	9999.962782	28478	6597	0.999996	27507	7303	0.999996	9875717	0.000000
277732465	70048115.000000	3639960	9999.977427	28652	6344	0.999998	27381	7226	0.999998	9870676	0.000000
277728644	70024966.000000	3644034	9999.986309	28657	6295	0.999999	27564	7069	0.999999	9865743	0.000000
277747461	70011606.000000	3635407	9999.991696	28529	6522	0.999999	27390	7165	0.999999	9860780	0.000000
277738045	70018123.000000	3639380	9999.994963	28570	6514	0.999999	27654	7089	0.999999	9855802	0.000000
277719529	69995822.000000	3638413	9999.996945	28693	6406	1.000000	27599	7215	1.000000	9850784	0.000000
277715689	70020929.000000	3638002	9999.998147	28739	6457	1.000000	27375	7102	1.000000	9846013	0.000000
277751935	69984096.000000	3639082	9999.998876	28773	6484	1.000000	27621	7094	1.000000	9841186	0.000000
277738879	70001512.000000	3638709	9999.999318	28655	6366	1.000000	27638	6937	1.000000	9836279	0.000000
277723392	70049043.000000	3641546	9999.999587	28788	6552	1.000000	27666	7093	1.000000	9831304	0.000000
277738904	70029733.000000	3634936	9999.999749	28796	6503	1.000000	27549	7013	1.000000	9826437	0.000000
277707341	70041306.000000	3644121	9999.999848	28560	6555	1.000000	27813	7122	1.000000	9821527	0.000000
277717150	70049798.000000	3641069	9999.999908	28826	6386	1.000000	27458	7266	1.000000	9816626	0.000000
277743113	70026387.000000	3637781	9999.999944	28609	6231	1.000000	27316	6982	1.000000	9811664	0.000000
277692371	70068707.000000	3643375	9999.999966	28655	6481	1.000000	27303	7224	1.000000	9806799	0.000000
277727511	70032450.000000	3642785	9999.999979	28738	6556	1.000000	27577	7087	1.000000	9801740	-1.#IND00
277739531	70020012.000000	3642632	9999.999988	28596	6315	1.000000	27688	7147	1.000000	9796882	0.019200
277747311	69993431.000000	3638134	9999.999992	28405	6406	1.000000	27763	7285	1.000000	9791844	-0.005343
277754334	70036648.000000	3641335	9999.999995	28632	6354	1.000000	27532	7086	1.000000	9787121	0.003520
277733407	70018619.000000	3637070	9999.999997	28955	6445	1.000000	27468	7243	1.000000	9782285	-0.001141
277739548	70028098.000000	3641142	9999.999998	28255	6456	1.000000	27484	7291	1.000000	9777455	-0.002096
277704216	70019562.000000	3642843	9999.999999	28296	6510	1.000000	27627	6929	1.000000	9772561	-0.001603
277760851	70011772.000000	3636313	9999.999999	28592	6336	1.000000	27611	7136	1.000000	9767776	-0.003965
277743871	70005370.000000	3636521	10000.000000	28600	6424	1.000000	27586	7227	1.000000	9762850	-0.004489
277717303	70028190.000000	3639186	10000.000000	28402	6358	1.000000	27360	7118	1.000000	9758013	-0.013372
277706850	70034667.000000	3636333	10000.000000	28412	6600	1.000000	27482	7175	1.000000	9753142	-0.014394
277726481	70048555.000000	3640918	10000.000000	28721	6369	1.000000	27407	7112	1.000000	9748190	-0.010459
277714593	70032292.000000	3640198	10000.000000	28638	6376	1.000000	27374	7216	1.000000	9743383	-0.008904
277708958	70035067.000000	3640240	10000.000000	28742	6346	1.000000	27729	7103	1.000000	9738398	-0.007468
277716258	70017898.000000	3641241	10000.000000	28556	6444	1.000000	27462	7006	1.000000	9733517	-0.003839
277721479	70045452.000000	3641062	10000.000000	28440	6420	1.000000	27464	7128	1.000000	9728673	-0.003018
277716374	70043587.000000	3639344	10000.000000	28619	6618	1.000000	27472	7042	1.000000	9723683	-0.002277
277724702	70030030.000000	3640147	10000.000000	28603	6443	1.000000	27516	7231	1.000000	9718758	-0.003749
277706997	70067335.000000	3642593	10000.000000	28732	6343	1.000000	27401	7194	1.000000	9713982	-0.004273
277732741	70001236.000000	3638299	10000.000000	28706	6574	1.000000	27625	7107	1.000000	9709107	-0.004671
277751875	70010536.000000	3637818	10000.000000	28570	6393	1.000000	27370	7097	1.000000	9704186	-0.003776
277722457	70007549.000000	3641247	10000.000000	28529	6465	1.000000	27671	7085	1.000000	9699427	-0.003399
277703082	70049071.000000	3634561	10000.000000	28752	6320	1.000000	27435	7029	1.000000	9694509	-0.003425
277727412	70041157.000000	3637667	10000.000000	28402	6463	1.000000	27694	7237	1.000000	9689672	-0.002954
277739456	70014477.000000	3639525	10000.000000	28575	6560	1.000000	27535	7018	1.000000	9684821	-0.003008
277715505	70071558.000000	3641828	10000.000000	28479	6464	1.000000	27653	7222	1.000000	9680072	-0.000032
277743648	69990899.000000	3639120	10000.000000	28444	6425	1.000000	27734	7187	1.000000	9675201	-0.000437
277712659	70065021.000000	3644071	10000.000000	28724	6388	1.000000	27192	7201	1.000000	9670209	-0.000461
277718542	70042723.000000	3641334	10000.000000	28650	6482	1.000000	27564	7107	1.000000	9665419	-0.000924
277723280	70020438.000000	3640821	10000.000000	28632	6471	1.000000	27458	7139	1.000000	9660565	-0.000088
277772059	69990799.000000	3637502	10000.000000	28721	6369	1.000000	27598	7216	1.000000	9655686	-0.000043
277740339	70004001.000000	3639936	10000.000000	28448	6538	1.000000	27397	7139	1.000000	9650791	0.000009
277724491	70020314.000000	3640434	10000.000000	28677	6532	1.000000	27551	7154	1.000000	9645931	0.000071
277728185	70025178.000000	3639655	10000.000000	28815	6443	1.000000	27410	7142	1.000000	9641026	0.000466
277715181	70043370.000000	3640097	10000.000000	28632	6362	1.000000	27610	6886	1.000000	9636319	0.000426
277754298	70012132.000000	3639740	10000.000000	28739	6447	1.000000	27570	7145	1.000000	9631432	0.000923
277727175	70033792.000000	3637800	10000.000000	28689	6364	1.000000	27341	7262	1.000000	9626558	0.002659
277749221	70008413.000000	3640815	10000.000000	28644	6462	1.000000	27459	7201	1.000000	9621760	0.003103
277703789	70041035.000000	3636262	10000.000000	28811	6408	1.000000	27426	7089	1.000000	9616997	0.002457
277735327	70027719.000000	3641651	10000.000000	28488	6484	1.000000	27654	7183	1.000000	9612116	0.002591
277702459	70081318.000000	3641828	10000.000000	28634	6439	1.000000	27387	7260	1.000000	9607265	0.002943
277744846	70028728.000000	3642778	10000.000000	28457	6436	1.000000	27561	6961	1.000000	9602497	0.002528
277716848	70031614.000000	3638282	10000.000000	28574	6449	1.000000	27391	7198	1.000000	9597777	0.002476
277752113	69983687.000000	3638199	10000.000000	28395	6455	1.000000	27577	7184	1.000000	9592924	0.002219
277728098	70033523.000000	3641791	10000.000000	28481	6611	1.000000	27334	7198	1.000000	9588092	0.002540
277750339	70003924.000000	3637580	10000.000000	28770	6327	1.000000	27721	7323	1.000000	9583359	0.002607
277713796	70056905.000000	3641711	10000.000000	28573	6287	1.000000	27324	7357	1.000000	9578552	0.002388
277721428	70036513.000000	3637740	10000.000000	28544	6427	1.000000	27759	7072	1.000000	9573717	0.002355
277732483	70018793.000000	3637179	10000.000000	28772	6578	1.000000	27661	7372	1.000000	9568898	0.001804
277731850	70038606.000000	3640708	10000.000000	28619	6446	1.000000	27643	7258	1.000000	9564121	0.002106
277723973	70000996.000000	3636914	10000.000000	28646	6385	1.000000	27345	7239	1.000000	9559425	0.002042
277739806	69988888.000000	3636210	10000.000000	28592	6487	1.000000	27568	7151	1.000000	9554587	0.002883
277724094	70040662.000000	3640396	10000.000000	28524	6272	1.000000	27459	7024	1.000000	9549807	0.002736
277725945	70052431.000000	3641411	10000.000000	28717	6556	1.000000	27593	6987	1.000000	9545053	0.002752
277701044	70038633.000000	3641046	10000.000000	28698	6491	1.000000	27636	7227	1.000000	9540304	0.001589
277734786	70021350.000000	3640813	10000.000000	28510	6391	1.000000	27498	7139	1.000000	9535546	0.001168
277721212	70018816.000000	3639937	10000.000000	28614	6680	1.000000	27309	7197	1.000000	9530730	0.001272
277722056	70031340.000000	3636989	10000.000000	28646	6414	1.000000	27774	7042	1.000000	9525999	0.001242
277727987	70005278.000000	3637487	10000.000000	28674	6565	1.000000	27411	7208	1.000000	9521222	0.001214
277714117	70077463.000000	3641208	10000.000000	28888	6265	1.000000	27193	7091	1.000000	9516478	0.001198
npatches	nstrain	runtime	dt	init_x	init_y	init_y_blood	init_z	init_S	beta0	beta1	beta2	beta3	mean_beta	B	d	delta	delta_blood	b[0]	mut	m	CTL	c	g	epsilon	k	het	lambda	rho	omega	x_max	patch.dyna	DELTA	A	VA
10000	1	100.000000	0.000100	21900	9499	5000000	0.001000	10000000	23.868793	21.790228	20.039592	15.716754	17	8000000000.000000	0.010000	1.000000	1.000000	800000	0.000050	0.048000	0	0.500000	0.000000	25.000000	15.000000	0.500000	0.000000	0.000000	0.000000	31987	0	10.000000	7.000000	1.000000
sus	inf	inf_blood	z	x[0]	y[0][0]	z[0]	x[1]	y[1][0]	z[1]	S[0]	synchrony
219000000	94990000.000000	5000000	10.000000	21900	9499	0.001000	21900	9499	0.001000	10000000	0.000000
116982214	855633106.000000	44572655	3940.834452	8753	87733	0.394083	9441	87494	0.394083	9995051	0.000000
190166242	327105915.000000	17027760	6324.976263	15467	35171	0.632498	16151	34821	0.632498	9990065	0.000000
232884321	176173830.000000	9167866	7771.013291	20009	19942	0.777101	20980	19190	0.777101	9985126	0.000000
257179944	113656114.000000	5910337	8648.068121	22899	13091	0.864807	23821	12623	0.864807	9980164	0.000000
271639733	82293048.000000	4278070	9180.022116	24461	9894	0.918002	25536	9163	0.918002	9975239	0.000000
280333428	65018613.000000	3380315	9502.664490	25970	7896	0.950266	26462	7480	0.950266	9970079	0.000000
285782897	54927307.000000	2853899	9698.354536	26805	6737	0.969835	27288	6319	0.969835	9965054	0.000000
289121309	48867137.000000	2540982	9817.045065	27314	6091	0.981705	27925	5582	0.981705	9960015	0.000000
291246927	45154986.000000	2345439	9889.033609	27457	5359	0.988903	28048	5263	0.988903	9955119	0.000000
292535052	42903724.000000	2231211	9932.696323	27431	5356	0.993270	27897	4789	0.993270	9950103	0.000000
293354059	41515583.000000	2158972	9959.178767	27977	5134	0.995918	28336	4833	0.995918	9945176	0.000000
293837432	40640590.000000	2113047	9975.240980	28052	5006	0.997524	28584	4675	0.997524	9940129	0.000000
294150392	40123302.000000	2085241	9984.983083	27852	4826	0.998498	28349	4617	0.998498	9935135	0.000000
294362650	39792185.000000	2070554	9990.891893	27738	4952	0.999089	28441	4673	0.999089	9930273	0.000000
294501943	39528976.000000	2057425	9994.475723	27927	4695	0.999448	28653	4560	0.999448	9925352	0.000000
294560073	39483736.000000	2051259	9996.649399	27857	5078	0.999665	28456	4649	0.999665	9920302	0.000000
294569333	39427419.000000	2052508	9997.967783	28103	4724	0.999797	28389	4530	0.999797	9915349	0.000000
294598013	39378131.000000	2046542	9998.767413	27722	4772	0.999877	28387	4372	0.999877	9910362	0.000000
294615092	39326648.000000	2043746	9999.252408	27946	4867	0.999925	28279	4612	0.999925	9905364	0.000000
294636509	39334643.000000	2042641	9999.546568	28079	4743	0.999955	28733	4496	0.999955	9900499	0.000000
294648746	39310051.000000	2043242	9999.724983	27707	4972	0.999972	28389	4388	0.999972	9895476	0.000000
294638840	39322798.000000	2044330	9999.833196	27877	4811	0.999983	28374	4777	0.999983	9890497	0.000000
294627849	39313479.000000	2043998	9999.898829	27755	5000	0.999990	28548	4506	0.999990	9885354	0.000000
294658439	39289254.000000	2040324	9999.938638	27778	4844	0.999994	28378	4670	0.999994	9880426	0.000000
294696613	39262560.000000	2041249	9999.962782	28055	4836	0.999996	28384	4548	0.999996	9875435	0.000000
294656708	39297023.000000	2043952	9999.977427	28032	4820	0.999998	28409	4643	0.999998	9870485	0.000000
294637702	39292668.000000	2043450	9999.986309	27984	4869	0.999999	28476	4577	0.999999	9865586	0.000000
294657088	39308288.000000	2042902	9999.991696	27788	4790	0.999999	28304	4549	0.999999	9860606	0.000000
294657319	39298953.000000	2041430	9999.994963	27661	5074	0.999999	28302	4743	0.999999	9855611	0.000000
294625267	39301186.000000	2044808	9999.996945	28058	4699	1.000000	28722	4564	1.000000	9850755	0.000000
294650951	39306746.000000	2043140	9999.998147	28039	4751	1.000000	28325	4525	1.000000	9845810	0.000000
294657078	39274559.000000	2042815	9999.998876	28012	4907	1.000000	28482	4581	1.000000	9840960	0.000000
294659678	39293026.000000	2042341	9999.999318	28022	4979	1.000000	28464	4509	1.000000	9835917	0.000000
294642296	39274220.000000	2045763	9999.999587	27922	4789	1.000000	28662	4446	1.000000	9831054	0.000000
294636162	39318692.000000	2044944	9999.999749	28090	4821	1.000000	28516	4668	1.000000	9826128	0.000000
294667122	39255195.000000	2038979	9999.999848	27991	4965	1.000000	28338	4489	1.000000	9821228	0.000000
294660812	39318395.000000	2041589	9999.999908	28091	4856	1.000000	28650	4474	1.000000	9816227	0.000000
294671908	39275068.000000	2038793	9999.999944	27932	4733	1.000000	28329	4470	1.000000	9811231	0.000000
294647355	39263937.000000	2041928	9999.999966	27808	4967	1.000000	28320	4454	1.000000	9806415	0.000000
294658471	39287916.000000	2041386	9999.999979	28050	4651	1.000000	28507	4529	1.000000	9801566	-1.#IND00
294665843	39288932.000000	2042312	9999.999988	27809	4958	1.000000	28432	4511	1.000000	9796717	-0.003200
294666507	39268422.000000	2041483	9999.999992	27877	4749	1.000000	28392	4444	1.000000	9791893	0.010260
294630637	39299371.000000	2045602	9999.999995	27830	4848	1.000000	28692	4561	1.000000	9787017	0.009571
294688422	39275655.000000	2041566	9999.999997	27818	4836	1.000000	28190	4701	1.000000	9782153	-0.001838
294659342	39283262.000000	2041779	9999.999998	28044	4978	1.000000	28450	4301	1.000000	9777248	0.000187
294628927	39307821.000000	2041633	9999.999999	27786	4837	1.000000	28629	4510	1.000000	9772259	-0.003556
294652979	39296495.000000	2042650	9999.999999	27984	4701	1.000000	28518	4562	1.000000	9767361	-0.006179
294696592	39243413.000000	2040962	10000.000000	27754	4930	1.000000	28581	4349	1.000000	9762529	-0.006314
294680172	39255494.000000	2042180	10000.000000	27919	4667	1.000000	28446	4481	1.000000	9757590	-0.005504
294637597	39294862.000000	2041210	10000.000000	28177	4792	1.000000	28626	4449	1.000000	9752781	-0.004963
294642202	39304282.000000	2042987	10000.000000	28068	4962	1.000000	28480	4526	1.000000	9747874	-0.004054
294639234	39339339.000000	2043647	10000.000000	27782	4840	1.000000	28524	4380	1.000000	9743067	-0.003973
294650945	39301114.000000	2043873	10000.000000	27952	4969	1.000000	28679	4517	1.000000	9738214	-0.003832
294655234	39291230.000000	2041477	10000.000000	28054	4783	1.000000	28601	4578	1.000000	9733309	-0.004206
294656053	39283350.000000	2041613	10000.000000	27945	4929	1.000000	28638	4548	1.000000	9728336	-0.003681
294660662	39267561.000000	2042255	10000.000000	28068	4863	1.000000	28306	4462	1.000000	9723517	-0.003672
294653633	39273017.000000	2040988	10000.000000	28102	4913	1.000000	28400	4631	1.000000	9718625	-0.003028
294645198	39289920.000000	2042927	10000.000000	27873	4903	1.000000	28302	4692	1.000000	9713808	-0.002742
294633231	39283819.000000	2043456	10000.000000	27964	4880	1.000000	28507	4774	1.000000	9708991	-0.003251
294647596	39286653.000000	2042218	10000.000000	28004	4841	1.000000	28591	4456	1.000000	9704146	-0.003728
294652903	39274505.000000	2039842	10000.000000	28104	4709	1.000000	28396	4562	1.000000	9699306	-0.003965
294640673	39306959.000000	2042351	10000.000000	27790	4885	1.000000	28352	4650	1.000000	9694472	-0.003931
294647791	39314035.000000	2044083	10000.000000	27975	4757	1.000000	28623	4359	1.000000	9689469	-0.002393
294640735	39276710.000000	2041375	10000.000000	27925	4796	1.000000	28433	4432	1.000000	9684647	-0.002775
294676619	39277501.000000	2039495	10000.000000	27838	4923	1.000000	28656	4461	1.000000	9679746	-0.004601
294635097	39292214.000000	2044507	10000.000000	27990	4877	1.000000	28526	4567	1.000000	9674856	-0.005097
294643304	39339580.000000	2044465	10000.000000	27909	4854	1.000000	28737	4447	1.000000	9669947	-0.005410
294669666	39281957.000000	2042194	10000.000000	28095	4914	1.000000	28694	4438	1.000000	9665038	-0.005043
294650062	39285046.000000	2040971	10000.000000	27984	4874	1.000000	28330	4681	1.000000	9660117	-0.004155
294645145	39270837.000000	2042272	10000.000000	28202	4749	1.000000	28579	4520	1.000000	9655303	-0.004370
294656472	39292921.000000	2043057	10000.000000	28204	4836	1.000000	28351	4569	1.000000	9650433	-0.004326
294654096	39309579.000000	2043870	10000.000000	27911	4838	1.000000	28397	4442	1.000000	9645501	-0.003617
294658957	39287376.000000	2041456	10000.000000	28039	4810	1.000000	28616	4439	1.000000	9640707	-0.003641
294661459	39290064.000000	2041724	10000.000000	27817	5061	1.000000	28374	4547	1.000000	9635947	-0.003580
294628953	39309425.000000	2044818	10000.000000	27707	4957	1.000000	28415	4617	1.000000	9631083	-0.003754
294664517	39289046.000000	2042192	10000.000000	27767	4853	1.000000	28399	4454	1.000000	9626289	-0.003633
294653857	39275518.000000	2044383	10000.000000	27727	5031	1.000000	28442	4467	1.000000	9621620	-0.003346
294655209	39299394.000000	2042281	10000.000000	27946	4970	1.000000	28413	4400	1.000000	9616845	-0.003427
294676333	39281206.000000	2041040	10000.000000	28065	4835	1.000000	28567	4536	1.000000	9612010	-0.002988
294636405	39291404.000000	2044458	10000.000000	27889	4844	1.000000	28440	4529	1.000000	9607377	-0.002727
294673783	39261684.000000	2042172	10000.000000	27755	4912	1.000000	28422	4672	1.000000	9602691	-0.003228
294675220	39274332.000000	2043279	10000.000000	28167	4795	1.000000	28611	4540	1.000000	9597908	-0.003206
294650326	39271106.000000	2040032	10000.000000	28137	4776	1.000000	28573	4384	1.000000	9592918	-0.003438
294651000	39287764.000000	2043025	10000.000000	28010	4801	1.000000	28411	4490	1.000000	9588112	-0.003342
294646830	39280829.000000	2040613	10000.000000	28054	4667	1.000000	28564	4617	1.000000	9583262	-0.003268
294636854	39310754.000000	2042218	10000.000000	27983	4893	1.000000	28517	4524	1.000000	9578502	-0.003639
294684003	39247770.000000	2041746	10000.000000	28163	4919	1.000000	28483	4583	1.000000	9573761	-0.003199
294667554	39263997.000000	2040293	10000.000000	27978	5160	1.000000	28296	4589	1.000000	9569112	-0.003242
294670589	39253006.000000	2042696	10000.000000	27867	4930	1.000000	28397	4411	1.000000	9564352	-0.003444
294639406	39301237.000000	2041320	10000.000000	27858	4973	1.000000	28521	4560	1.000000	9559599	-0.003672
294645368	39274950.000000	2041395	10000.000000	27856	4865	1.000000	28426	4536	1.000000	9554818	-0.003614
294676289	39276180.000000	2041502	10000.000000	27848	4874	1.000000	28211	4624	1.000000	9549851	-0.003508
294618545	39326413.000000	2041317	10000.000000	27997	4747	1.000000	28220	4543	1.000000	9545146	-0.003242
294655330	39295596.000000	2043256	10000.000000	27838	4917	1.000000	28482	4556	1.000000	9540354	-0.003283
294645134	39323014.000000	2045851	10000.000000	27923	4898	1.000000	28352	4574	1.000000	9535607	-0.003210
294643809	39312421.000000	2044482	10000.000000	28290	4838	1.000000	28469	4540	1.000000	9530807	-0.002984
294624631	39333552.000000	2046048	10000.000000	27972	4865	1.000000	28405	4620	1.000000	9525955	-0.002968
294650806	39286216.000000	2040886	10000.000000	27928	4636	1.000000	28341	4560	1.000000	9521058	-0.002853
294605384	39340386.000000	2046076	10000.000000	28086	4879	1.000000	28479	4533	1.000000	9516344	-0.002638
npatches	nstrain	runtime	dt	init_x	init_y	init_y_blood	init_z	init_S	beta0	beta1	beta2	beta3	mean_beta	B	d	delta	delta_blood	b[0]	mut	m	CTL	c	g	epsilon	k	het	lambda	rho	omega	x_max	patch.dyna	DELTA	A	VA
10000	1	100.000000	0.000100	21900	9499	5000000	0.001000	10000000	23.414121	12.853880	11.180085	17.783698	17	8000000000.000000	0.010000	1.000000	1.000000	800000	0.000050	0.048000	0	0.500000	0.000000	25.000000	16.000000	0.500000	0.000000	0.000000	0.000000	31987	0	10.000000	7.000000	1.000000
sus	inf	inf_blood	z	x[0]	y[0][0]	z[0]	x[1]	y[1][0]	z[1]	S[0]	synchrony
219000000	94990000.000000	5000000	10.000000	21900	9499	0.001000	21900	9499	0.001000	10000000	0.000000
122776646	787853431.000000	41044234	3940.834452	9433	81055	0.394083	14186	76978	0.394083	9994993	0.000000
200219840	284262554.000000	14798268	6324.976263	16451	30687	0.632498	21970	27218	0.632498	9989960	0.000000
244401601	144029969.000000	7493710	7771.013291	21628	16481	0.777101	26067	13348	0.777101	9985046	0.000000
269348355	86365176.000000	4492732	8648.068121	24507	10324	0.864807	28410	7665	0.864807	9980064	0.000000
284007518	57676629.000000	2999108	9180.022116	26634	6837	0.918002	29712	5057	0.918002	9974928	0.000000
292850795	41916084.000000	2180552	9502.664490	27962	5177	0.950266	30205	3691	0.950266	9970019	0.000000
298356881	32660484.000000	1699989	9698.354536	28598	4032	0.969835	30436	2886	0.969835	9965100	0.000000
301879526	26978234.000000	1401133	9817.045065	28856	3414	0.981705	31033	2262	0.981705	9960160	0.000000
304137039	23395975.000000	1215926	9889.033609	29511	2862	0.988903	30936	2003	0.988903	9955272	0.000000
305626496	21068323.000000	1095643	9932.696323	29887	2595	0.993270	30930	1759	0.993270	9950263	0.000000
306585789	19588410.000000	1018373	9959.178767	29867	2501	0.995918	31179	1589	0.995918	9945362	0.000000
307251389	18598052.000000	966201	9975.240980	29902	2288	0.997524	31209	1531	0.997524	9940351	0.000000
307631252	17974847.000000	932478	9984.983083	29998	2350	0.998498	31178	1581	0.998498	9935417	0.000000
307898205	17577373.000000	914660	9990.891893	30104	2244	0.999089	31173	1490	0.999089	9930337	0.000000
308091419	17297226.000000	899345	9994.475723	30241	2204	0.999448	31174	1478	0.999448	9925405	0.000000
308201603	17144028.000000	891078	9996.649399	30159	2150	0.999665	31238	1500	0.999665	9920536	0.000000
308259845	17016568.000000	883780	9997.967783	30061	2113	0.999797	31165	1449	0.999797	9915640	0.000000
308301723	16968435.000000	880780	9998.767413	30100	1999	0.999877	31051	1451	0.999877	9910753	0.000000
308340966	16926252.000000	879469	9999.252408	29826	2147	0.999925	31081	1539	0.999925	9905842	0.000000
308327342	16932708.000000	879509	9999.546568	30160	2028	0.999955	31283	1386	0.999955	9901098	0.000000
308379815	16874613.000000	877341	9999.724983	30298	2264	0.999972	31440	1513	0.999972	9896107	0.000000
308359118	16894261.000000	878761	9999.833196	29984	2167	0.999983	31321	1395	0.999983	9891116	0.000000
308387594	16861749.000000	876149	9999.898829	30271	2141	0.999990	31446	1381	0.999990	9886191	0.000000
308398020	16844845.000000	875181	9999.938638	30384	2148	0.999994	31103	1465	0.999994	9881292	0.000000
308399885	16828676.000000	875270	9999.962782	30060	2213	0.999996	31107	1471	0.999996	9876371	0.000000
308370933	16870566.000000	877033	9999.977427	30118	2038	0.999998	31354	1427	0.999998	9871414	0.000000
308395805	16866253.000000	875503	9999.986309	30205	2171	0.999999	31442	1494	0.999999	9866400	0.000000
308380361	16842973.000000	874750	9999.991696	30192	2010	0.999999	31311	1363	0.999999	9861398	0.000000
308369359	16848751.000000	875483	9999.994963	30086	2012	0.999999	31262	1405	0.999999	9856378	0.000000
308387357	16838424.000000	876075	9999.996945	30156	2168	1.000000	31319	1404	1.000000	9851344	0.000000
308394514	16830849.000000	875798	9999.998147	30024	2065	1.000000	31250	1423	1.000000	9846481	0.000000
308417980	16824486.000000	873679	9999.998876	30031	2113	1.000000	31255	1428	1.000000	9841544	0.000000
308397603	16820382.000000	874681	9999.999318	30004	2227	1.000000	31409	1331	1.000000	9836667	0.000000
308416006	16830455.000000	874438	9999.999587	30044	2091	1.000000	31398	1504	1.000000	9831636	0.000000
308393768	16831869.000000	874276	9999.999749	30266	2067	1.000000	31188	1358	1.000000	9826662	0.000000
308363752	16861101.000000	877211	9999.999848	30092	2035	1.000000	31406	1403	1.000000	9821647	0.000000
308383774	16871578.000000	875580	9999.999908	30199	2221	1.000000	31530	1355	1.000000	9816604	0.000000
308401941	16840632.000000	876144	9999.999944	30258	2084	1.000000	31374	1423	1.000000	9811733	0.000000
308364923	16850549.000000	875361	9999.999966	29827	2158	1.000000	31379	1459	1.000000	9806723	0.000000
308411979	16832301.000000	874498	9999.999979	30080	2245	1.000000	31402	1387	1.000000	9801681	-1.#IND00
308392842	16820429.000000	873546	9999.999988	30100	2090	1.000000	31362	1381	1.000000	9796756	-1.#IND00
308398728	16823423.000000	874624	9999.999992	29940	2137	1.000000	31261	1428	1.000000	9791791	-0.013135
308411141	16807472.000000	872149	9999.999995	30082	1949	1.000000	31129	1464	1.000000	9787021	-0.009102
308395524	16839424.000000	874727	9999.999997	30273	2028	1.000000	31380	1455	1.000000	9782079	-0.004735
308357102	16862482.000000	876369	9999.999998	30143	2046	1.000000	31478	1448	1.000000	9777276	-0.002870
308369068	16861018.000000	876512	9999.999999	30019	2240	1.000000	31488	1432	1.000000	9772446	0.005662
308408015	16847055.000000	876551	9999.999999	30097	2189	1.000000	31380	1392	1.000000	9767626	0.018362
308368327	16850114.000000	875584	10000.000000	30277	2145	1.000000	31424	1381	1.000000	9762722	0.016457
308368091	16864913.000000	877196	10000.000000	29882	2182	1.000000	31521	1388	1.000000	9757769	0.005692
308357481	16852255.000000	876912	10000.000000	30099	2047	1.000000	31378	1391	1.000000	9752821	0.001213
308393952	16862149.000000	875792	10000.000000	30440	2049	1.000000	31360	1393	1.000000	9747941	0.001156
308410435	16837768.000000	874369	10000.000000	29962	2119	1.000000	31365	1413	1.000000	9742960	-0.000473
308378327	16841711.000000	876878	10000.000000	30031	2097	1.000000	31081	1486	1.000000	9738087	-0.002909
308380063	16854915.000000	875553	10000.000000	30091	2237	1.000000	31254	1366	1.000000	9733133	-0.003048
308383614	16837588.000000	876184	10000.000000	30138	2118	1.000000	31380	1474	1.000000	9728310	-0.005139
308389990	16848082.000000	876786	10000.000000	30119	2120	1.000000	31209	1471	1.000000	9723527	-0.005298
308418574	16828347.000000	873893	10000.000000	30297	1982	1.000000	31262	1560	1.000000	9718649	-0.004179
308403784	16832717.000000	876485	10000.000000	29993	2172	1.000000	31138	1460	1.000000	9713818	-0.003595
308364661	16873917.000000	877878	10000.000000	30286	2080	1.000000	31259	1388	1.000000	9709019	-0.003705
308394900	16850616.000000	876032	10000.000000	30314	2042	1.000000	31258	1419	1.000000	9704081	-0.004281
308394380	16835540.000000	873812	10000.000000	30104	2150	1.000000	31244	1381	1.000000	9699194	-0.004074
308365357	16830553.000000	874138	10000.000000	30066	2020	1.000000	31126	1413	1.000000	9694302	-0.003166
308411013	16808376.000000	875206	10000.000000	30038	2137	1.000000	31169	1334	1.000000	9689407	-0.003000
308412209	16795382.000000	873070	10000.000000	30103	2072	1.000000	31278	1450	1.000000	9684746	-0.001945
308391498	16816173.000000	874821	10000.000000	30429	2076	1.000000	31419	1378	1.000000	9679858	-0.002736
308385512	16844297.000000	875113	10000.000000	29885	2088	1.000000	31379	1453	1.000000	9675055	-0.002851
308410072	16828715.000000	874589	10000.000000	29990	2098	1.000000	31051	1467	1.000000	9670310	-0.002870
308405176	16840562.000000	875957	10000.000000	30134	2145	1.000000	31325	1499	1.000000	9665474	-0.001867
308387030	16838583.000000	875343	10000.000000	30381	2171	1.000000	31208	1477	1.000000	9660667	-0.001695
308375571	16829934.000000	875536	10000.000000	29915	2100	1.000000	31306	1443	1.000000	9655864	-0.001186
308381196	16823031.000000	874302	10000.000000	30121	2110	1.000000	31230	1468	1.000000	9651000	-0.001229
308396028	16831538.000000	874314	10000.000000	30028	2013	1.000000	31420	1461	1.000000	9646186	-0.001275
308356257	16872098.000000	876476	10000.000000	30137	2149	1.000000	31163	1476	1.000000	9641477	-0.000881
308385190	16855027.000000	875247	10000.000000	30203	2148	1.000000	31242	1457	1.000000	9636712	-0.000972
308422991	16816375.000000	873662	10000.000000	30201	2012	1.000000	31306	1424	1.000000	9631916	-0.000804
308432278	16807182.000000	872211	10000.000000	30095	2087	1.000000	31347	1344	1.000000	9627126	-0.000139
308399757	16828895.000000	873343	10000.000000	30104	2105	1.000000	31206	1402	1.000000	9622320	-0.000507
308399090	16813187.000000	873142	10000.000000	29717	2192	1.000000	31349	1447	1.000000	9617516	-0.000837
308401697	16825148.000000	873031	10000.000000	30310	2051	1.000000	31248	1344	1.000000	9612695	-0.000704
308417100	16810205.000000	874845	10000.000000	30276	2044	1.000000	31281	1428	1.000000	9608014	-0.000625
308407493	16827365.000000	875904	10000.000000	30044	2074	1.000000	31282	1384	1.000000	9603151	-0.001922
308381936	16860306.000000	876904	10000.000000	30358	2162	1.000000	31138	1407	1.000000	9598450	-0.001781
308374008	16855999.000000	875212	10000.000000	30185	2105	1.000000	31241	1530	1.000000	9593674	-0.001626
308348349	16865791.000000	876517	10000.000000	30321	2116	1.000000	31224	1459	1.000000	9588815	-0.001503
308390676	16825858.000000	874272	10000.000000	30314	2105	1.000000	31185	1520	1.000000	9583990	-0.001101
308412075	16826521.000000	874383	10000.000000	30121	2221	1.000000	31380	1463	1.000000	9579212	-0.000979
308412538	16800652.000000	876139	10000.000000	30107	2183	1.000000	31291	1412	1.000000	9574412	-0.001178
308404576	16812273.000000	874364	10000.000000	30153	2133	1.000000	31461	1438	1.000000	9569656	-0.001532
308395595	16840330.000000	874274	10000.000000	30133	2223	1.000000	31309	1383	1.000000	9564978	-0.001456
308368935	16877994.000000	877450	10000.000000	30123	2030	1.000000	31331	1402	1.000000	9560135	-0.001339
308408665	16834289.000000	873668	10000.000000	30130	2159	1.000000	31128	1495	1.000000	9555415	-0.001327
308399411	16841563.000000	876247	10000.000000	30106	2089	1.000000	31435	1420	1.000000	9550751	-0.001317
308406043	16843858.000000	875532	10000.000000	30017	2099	1.000000	31203	1482	1.000000	9545944	-0.000827
308378759	16860846.000000	877277	10000.000000	30171	2074	1.000000	31177	1461	1.000000	9541200	-0.000429
308393504	16848051.000000	875668	10000.000000	30061	2108	1.000000	31221	1407	1.000000	9536428	-0.001110
308367942	16850658.000000	877368	10000.000000	30025	2140	1.000000	31206	1465	1.000000	9531691	-0.002332
308400380	16845059.000000	875652	10000.000000	30108	2164	1.000000	31344	1438	1.000000	9526958	-0.002794
308436620	16801466.000000	874552	10000.000000	30307	2090	1.000000	31193	1392	1.000000	9522278	-0.002727
308384341	16838815.000000	874668	10000.000000	30124	2148	1.000000	31117	1293	1.000000	9517343	-0.002733
npatches	nstrain	runtime	dt	init_x	init_y	init_y_blood	init_z	init_S	beta0	beta1	beta2	beta3	mean_beta	B	d	delta	delta_blood	b[0]	mut	m	CTL	c	g	epsilon	k	het	lambda	rho	omega	x_max	patch.dyna	DELTA	A	VA
10000	1	100.000000	0.000100	21900	9499	5000000	0.001000	10000000	22.646425	20.778538	11.746291	18.048013	17	8000000000.000000	0.010000	1.000000	1.000000	800000	0.000050	0.048000	0	0.500000	0.000000	25.000000	17.000000	0.500000	0.000000	0.000000	0.000000	31987	0	10.000000	7.000000	1.000000
sus	inf	inf_blood	z	x[0]	y[0][0]	z[0]	x[1]	y[1][0]	z[1]	S[0]	synchrony
219000000	94990000.000000	5000000	10.000000	21900	9499	0.001000	21900	9499	0.001000	10000000	0.000000
128433786	726858524.000000	37866729	3940.834452	10217	74580	0.394083	10705	74369	0.394083	9995041	0.000000
209789734	247228366.000000	12872138	6324.976263	18165	26521	0.632498	18907	26001	0.632498	9990054	0.000000
255161976	116830295.000000	6084612	7771.013291	23360	13162	0.777101	24084	12671	0.777101	9985041	0.000000
280327079	63938385.000000	3325507	8648.068121	26517	7364	0.864807	26972	7006	0.864807	9980049	0.000000
294842916	38096816.000000	1981798	9180.022116	28053	4587	0.918002	28961	4245	0.918002	9975027	0.000000
303441904	24133593.000000	1255772	9502.664490	29502	2937	0.950266	29941	2602	0.950266	9969929	0.000000
308704044	16077806.000000	836816	9698.354536	30296	1892	0.969835	30561	1766	0.969835	9965001	0.000000
312020240	11176245.000000	581762	9817.045065	30993	1310	0.981705	30756	1218	0.981705	9960151	0.000000
314136648	8073166.000000	421234	9889.033609	31184	936	0.988903	31358	833	0.988903	9955177	0.000000
315588551	6026124.000000	313770	9932.696323	31339	784	0.993270	31378	709	0.993270	9950203	0.000000
316544460	4637582.000000	241369	9959.178767	31449	605	0.995918	31516	477	0.995918	9945179	0.000000
317215694	3697823.000000	192921	9975.240980	31506	490	0.997524	31873	386	0.997524	9940267	0.000000
317729185	2967541.000000	154289	9984.983083	31534	353	0.998498	31713	385	0.998498	9935188	0.000000
318110816	2442026.000000	126600	9990.891893	31523	291	0.999089	31783	272	0.999089	9930151	0.000000
318395772	2052791.000000	107034	9994.475723	31699	269	0.999448	31772	239	0.999448	9925158	0.000000
318623798	1758854.000000	91015	9996.649399	31955	199	0.999665	31806	194	0.999665	9920137	0.000000
318771667	1525861.000000	79924	9997.967783	31963	199	0.999797	31873	204	0.999797	9915153	0.000000
318928239	1331847.000000	69274	9998.767413	31891	177	0.999877	31924	150	0.999877	9910264	0.000000
319039713	1158362.000000	60229	9999.252408	31650	156	0.999925	31761	133	0.999925	9905307	0.000000
319143785	1019995.000000	52940	9999.546568	31855	122	0.999955	31635	104	0.999955	9900329	0.000000
319194334	905462.000000	47398	9999.724983	31936	130	0.999972	32008	101	0.999972	9895331	0.000000
319289473	815734.000000	42534	9999.833196	31864	118	0.999983	31785	93	0.999983	9890409	0.000000
319330271	731802.000000	38374	9999.898829	32235	80	0.999990	32056	75	0.999990	9885466	0.000000
319398554	650608.000000	34054	9999.938638	31946	85	0.999994	31723	54	0.999994	9880501	0.000000
319445985	585297.000000	30584	9999.962782	31891	74	0.999996	31984	72	0.999996	9875445	0.000000
319487063	534178.000000	27969	9999.977427	31981	49	0.999998	32003	62	0.999998	9870547	0.000000
319503937	491696.000000	25386	9999.986309	32329	47	0.999999	31944	57	0.999999	9865542	0.000000
319549406	451613.000000	23409	9999.991696	31957	51	0.999999	31746	56	0.999999	9860552	0.000000
319561991	414605.000000	21578	9999.994963	31928	46	0.999999	31622	51	0.999999	9855586	0.000000
319598169	377297.000000	19483	9999.996945	31773	46	1.000000	32079	46	1.000000	9850537	0.000000
319607563	351573.000000	18540	9999.998147	31978	52	1.000000	31948	34	1.000000	9845612	0.000000
319636271	328629.000000	17085	9999.998876	31944	40	1.000000	31889	27	1.000000	9840659	0.000000
319660568	307824.000000	16072	9999.999318	31946	17	1.000000	32034	35	1.000000	9835704	0.000000
319669058	282703.000000	14701	9999.999587	31780	35	1.000000	31854	43	1.000000	9830763	0.000000
319672614	259022.000000	13460	9999.999749	31910	33	1.000000	31989	31	1.000000	9825823	0.000000
319695409	237923.000000	12347	9999.937690	31750	46	1.000000	31998	20	1.000000	9820964	0.000000
319697076	222104.000000	11706	9999.518542	31710	25	1.000000	32005	32	1.000000	9815999	0.000000
319735269	205871.000000	10924	9999.319384	31976	17	1.000000	32161	18	1.000000	9811171	0.000000
319748274	191786.000000	9875	9996.533187	32000	16	1.000000	32120	18	1.000000	9806288	0.000000
319731913	178486.000000	9128	9993.531457	31919	23	1.000000	31855	24	1.000000	9801271	-1.#IND00
319739337	165418.000000	8367	9987.773220	31956	18	1.000000	31941	21	1.000000	9796510	-1.#IND00
319749027	158928.000000	8190	9977.124962	31740	26	1.000000	31915	15	1.000000	9791509	0.026845
319783375	149842.000000	7786	9961.247073	32028	19	1.000000	31893	14	1.000000	9786550	0.052678
319757955	149055.000000	7649	9939.220133	32091	15	1.000000	31954	23	1.000000	9781566	0.055954
319752625	151652.000000	7866	9927.413009	32035	19	1.000000	31953	20	1.000000	9776700	0.061806
319766738	150218.000000	7880	9919.396251	31904	13	1.000000	32000	20	1.000000	9771764	0.051907
319747583	150267.000000	7827	9916.486650	32100	21	1.000000	31935	22	1.000000	9766931	0.046375
319778018	155136.000000	7974	9919.946348	31980	26	1.000000	32028	10	1.000000	9762090	0.039878
319775728	156503.000000	8092	9927.312967	31855	34	1.000000	31899	16	1.000000	9757133	0.034996
319770387	163501.000000	8398	9937.925650	31940	19	1.000000	31881	13	1.000000	9752269	0.032842
319748712	162930.000000	8577	9947.470562	31928	21	1.000000	31954	12	1.000000	9747356	0.029981
319755677	162595.000000	8454	9952.191163	31916	19	1.000000	31984	25	1.000000	9742571	0.030254
319759607	159531.000000	8359	9955.287539	31814	26	1.000000	32092	21	1.000000	9737763	0.028389
319734707	155573.000000	7982	9952.925101	31771	21	1.000000	32048	10	1.000000	9732962	0.026177
319748528	154022.000000	8009	9945.458321	31937	21	1.000000	31942	20	1.000000	9728047	0.024794
319756426	152667.000000	7900	9939.208484	31933	20	1.000000	31961	12	1.000000	9723200	0.024208
319737657	151793.000000	7964	9933.082336	31632	10	1.000000	31975	16	1.000000	9718401	0.023156
319758809	157572.000000	8117	9928.084622	31991	17	1.000000	32070	12	1.000000	9713573	0.021256
319773540	156063.000000	8153	9936.728135	31930	15	1.000000	32071	13	1.000000	9708720	0.020620
319766398	153847.000000	7967	9934.422838	31929	15	1.000000	31883	18	1.000000	9703823	0.021897
319762280	153678.000000	7983	9934.161680	32198	16	1.000000	32040	14	1.000000	9699044	0.021123
319782592	153757.000000	8141	9934.405885	31977	18	1.000000	31879	11	1.000000	9694120	0.020172
319763851	150397.000000	7766	9932.493787	31991	13	1.000000	31979	23	1.000000	9689220	0.022193
319756837	151835.000000	8037	9931.672368	31717	21	1.000000	32021	15	1.000000	9684358	0.021160
319763203	154451.000000	8016	9930.190934	31999	13	1.000000	32015	16	1.000000	9679343	0.019906
319751491	157184.000000	8150	9934.428802	31994	29	1.000000	32009	17	1.000000	9674540	0.019589
319760966	156063.000000	8118	9938.822870	31944	23	1.000000	32006	18	1.000000	9669787	0.019367
319758751	157876.000000	8309	9942.147306	31948	20	1.000000	31890	11	1.000000	9664863	0.018623
319776702	157525.000000	8137	9942.118788	31895	7	1.000000	32020	11	1.000000	9660033	0.018029
319758541	157411.000000	8184	9945.057496	32102	13	1.000000	32085	11	1.000000	9655306	0.017529
319779549	156240.000000	8093	9943.960518	31837	13	1.000000	32074	14	1.000000	9650438	0.016607
319751705	154586.000000	7925	9939.468813	32039	12	1.000000	31578	21	1.000000	9645593	0.015874
319736419	154136.000000	8093	9934.173040	32166	9	1.000000	32009	22	1.000000	9640722	0.015950
319762619	152895.000000	7958	9936.247736	32061	19	1.000000	31983	19	1.000000	9635968	0.015847
319750283	154169.000000	7801	9932.818134	32048	22	1.000000	31804	14	1.000000	9631087	0.015965
319750824	154065.000000	7935	9931.345399	31838	11	1.000000	31953	17	1.000000	9626303	0.015442
319787873	152985.000000	7896	9926.826585	32049	13	1.000000	32100	21	1.000000	9621549	0.015298
319768485	154536.000000	8040	9930.416467	32126	4	1.000000	31900	20	1.000000	9616811	0.016911
319744148	156694.000000	8386	9936.427001	31927	20	1.000000	31962	25	1.000000	9612076	0.016556
319768845	156757.000000	8091	9940.364799	31889	25	1.000000	31865	12	1.000000	9607222	0.016947
319764387	154832.000000	8099	9939.400846	32047	15	1.000000	32288	18	1.000000	9602382	0.017122
319756697	153254.000000	8095	9935.941815	31968	21	1.000000	31965	16	1.000000	9597601	0.016667
319757954	156780.000000	8245	9937.301062	31885	16	1.000000	32115	18	1.000000	9592899	0.016308
319771228	159281.000000	8375	9941.859217	31797	15	1.000000	32100	16	1.000000	9588224	0.016202
319772468	158993.000000	8264	9948.179945	31997	19	1.000000	31897	17	1.000000	9583458	0.015124
319760939	159278.000000	8358	9948.967901	31910	18	1.000000	32090	20	1.000000	9578659	0.015118
319766750	154060.000000	7958	9948.519168	31929	18	1.000000	31862	18	1.000000	9573916	0.014078
319772631	149405.000000	7981	9941.472707	31752	17	1.000000	31975	26	1.000000	9569216	0.014350
319770968	150966.000000	7756	9932.406600	32160	13	1.000000	31896	18	1.000000	9564339	0.013659
319748705	153635.000000	7994	9931.511787	31998	26	1.000000	31883	28	1.000000	9559571	0.012404
319781507	149692.000000	7750	9929.453162	32077	13	1.000000	31641	13	1.000000	9554750	0.012706
319749823	153192.000000	7939	9919.161013	31861	25	1.000000	32024	13	1.000000	9550041	0.013102
319768190	156857.000000	8005	9925.065930	32067	25	1.000000	31938	17	1.000000	9545274	0.012591
319778333	157101.000000	8267	9935.703717	31738	22	1.000000	31899	28	1.000000	9540404	0.012009
319755211	155501.000000	8073	9939.936688	32044	24	1.000000	31921	10	1.000000	9535643	0.011396
319758078	152277.000000	7976	9938.546830	32010	31	1.000000	31746	15	1.000000	9530981	0.011279
319746018	152860.000000	8087	9933.545235	31904	10	1.000000	31912	16	1.000000	9526207	0.011396
319760582	146173.000000	7596	9926.737287	31966	18	1.000000	31908	11	1.000000	9521525	0.013058
319781662	149064.000000	7820	9918.451424	32025	19	1.000000	32175	17	1.000000	9516593	0.012971
npatches	nstrain	runtime	dt	init_x	init_y	init_y_blood	init_z	init_S	beta0	beta1	beta2	beta3	mean_beta	B	d	delta	delta_blood	b[0]	mut	m	CTL	c	g	epsilon	k	het	lambda	rho	omega	x_max	patch.dyna	DELTA	A	VA
10000	1	100.000000	0.000100	21900	9499	5000000	0.001000	10000000	18.144352	13.575755	24.285289	18.148385	17	8000000000.000000	0.010000	1.000000	1.000000	800000	0.000050	0.048000	0	0.500000	0.000000	25.000000	18.000000	0.500000	0.000000	0.000000	0.000000	31987	0	10.000000	7.000000	1.000000
sus	inf	inf_blood	z	x[0]	y[0][0]	z[0]	x[1]	y[1][0]	z[1]	S[0]	synchrony
219000000	94990000.000000	5000000	10.000000	21900	9499	0.001000	21900	9499	0.001000	10000000	0.000000
134518665	669816597.000000	34916465	3940.834452	12425	67647	0.394083	14836	66423	0.394083	9995147	0.000000
219741414	213317913.000000	11115276	6324.976263	21127	21860	0.632498	23452	20382	0.632498	9990228	0.000000
266084761	92170457.000000	4800175	7771.013291	26143	9516	0.777101	27801	8404	0.777101	9985218	0.000000
291124344	44157231.000000	2298166	8648.068121	29010	4534	0.864807	30068	3875	0.864807	9980292	0.000000
304852948	21709434.000000	1130553	9180.022116	30669	2208	0.918002	31032	1935	0.918002	9975320	0.000000
312369031	10500554.000000	546018	9502.664490	31235	1051	0.950266	31437	893	0.950266	9970324	0.000000
316327779	4870665.000000	253719	9698.354536	31841	462	0.969835	31815	419	0.969835	9965316	0.000000
318283701	2128042.000000	110958	9817.045065	31824	220	0.981705	32074	191	0.981705	9960451	0.000000
319216869	874861.000000	45370	9889.033609	31971	89	0.988903	32016	63	0.988903	9955547	0.000000
319616811	345051.000000	17948	9932.696323	31856	26	0.993270	32006	26	0.993270	9950439	0.000000
319792241	126846.000000	6501	9932.411983	31938	12	0.995918	32113	8	0.995918	9945411	0.000000
319786726	100142.000000	5055	8851.708700	32152	9	0.694935	31962	9	0.997524	9940430	0.000000
319734394	173097.000000	8763	9187.006159	32068	21	0.814971	32203	4	0.998498	9935411	0.000000
319754275	158882.000000	8064	9500.288119	32147	12	0.887776	31997	16	0.999089	9930466	0.000000
319781879	104352.000000	5376	9508.666592	31788	11	0.931933	32010	15	0.999448	9925414	0.000000
319782018	111148.000000	5729	9058.176000	32123	2	0.958716	31754	9	0.688896	9920383	0.000000
319757704	135797.000000	7138	9302.112608	32025	20	0.974960	32039	11	0.811308	9915429	0.000000
319787335	112446.000000	5994	9439.825881	31954	18	0.984813	32087	13	0.875844	9910499	0.000000
319813327	104561.000000	5375	9194.113630	32148	15	0.887469	32072	4	0.924696	9905480	0.000000
319767014	124017.000000	6441	9221.929984	32022	16	0.931748	32044	9	0.954327	9900493	0.000000
319773705	119080.000000	6153	9371.593685	31938	5	0.958603	31770	10	0.972298	9895505	0.000000
319765893	107770.000000	5583	9255.054356	31910	20	0.789120	31864	9	0.983198	9890507	0.000000
319792984	122517.000000	6319	9241.423283	32016	9	0.872097	32028	13	0.989809	9885572	0.000000
319778491	118198.000000	6113	9367.130543	32153	4	0.922424	32243	11	0.993819	9880543	0.000000
319817209	110029.000000	5626	9280.849467	32191	8	0.952948	32006	8	0.996251	9875459	0.000000
319793880	117692.000000	6264	9258.593427	31874	9	0.971462	31978	12	0.970507	9870552	0.000000
319756171	113014.000000	5798	9273.150142	32004	7	0.982691	32109	9	0.982112	9865632	0.000000
319811026	116112.000000	6182	9282.846620	31819	17	0.989502	31822	8	0.989150	9860737	0.000000
319804769	114843.000000	6000	9311.597602	31812	15	0.993633	31701	9	0.942379	9855772	0.000000
319788076	112771.000000	5901	9279.645089	31950	9	0.996138	31972	5	0.929091	9850856	0.000000
319787239	112643.000000	5915	9260.255574	32051	10	0.997658	32017	10	0.956992	9845971	0.000000
319776026	115017.000000	5881	9273.735400	31884	5	0.998579	31958	6	0.973915	9841008	0.000000
319785971	115598.000000	6085	9295.394544	32009	12	0.999138	32044	11	0.646997	9836010	0.000000
319783291	111056.000000	5734	9260.245282	31971	5	0.999477	31607	7	0.785895	9831056	0.000000
319786120	117538.000000	6146	9274.246459	32195	8	0.999683	31976	15	0.870141	9826137	0.000000
319792934	112703.000000	5809	9297.720999	31935	8	0.999808	32030	7	0.921237	9821067	0.000000
319785558	113557.000000	5852	9257.606630	31969	11	0.999883	31902	14	0.952229	9816085	0.000000
319777488	116959.000000	6107	9281.248674	31894	9	0.985986	32153	12	0.764961	9811133	0.000000
319779378	115093.000000	6078	9320.519790	31890	15	0.991500	31813	13	0.857443	9806232	0.000000
319795376	110189.000000	5654	9300.238172	31920	15	0.905239	31900	13	0.913536	9801339	-1.#IND00
319790618	114047.000000	5880	9232.153960	32012	12	0.942525	32061	8	0.905285	9796511	-1.#IND00
319780166	117373.000000	6176	9311.945825	32026	10	0.965140	32165	6	0.926957	9791724	-0.004734
319802730	110384.000000	5742	9280.533584	32191	6	0.978857	31994	9	0.857235	9786826	-0.010552
319809285	112531.000000	5888	9237.633413	31993	16	0.987176	32235	6	0.913410	9781961	-0.003555
319816202	116390.000000	6061	9271.578555	31711	9	0.992222	32233	9	0.757177	9777155	-0.003315
319787875	112902.000000	5979	9280.188178	32007	4	0.854669	31990	5	0.852723	9772319	-0.008644
319795223	111602.000000	5875	9245.178633	31897	10	0.911854	31910	8	0.731627	9767495	-0.005770
319802702	117201.000000	5987	9294.533247	32249	8	0.946537	31979	29	0.629835	9762455	-0.004875
319797981	109120.000000	5661	9264.640624	31969	12	0.967574	32037	10	0.775487	9757630	-0.008579
319769788	116824.000000	6000	9235.165982	32018	12	0.980333	31966	14	0.863827	9752807	-0.007649
319809621	114331.000000	6119	9309.244938	32089	14	0.988071	31986	5	0.917408	9747859	-0.008223
319808142	111362.000000	5861	9258.669308	31945	4	0.992765	32035	6	0.949906	9742987	-0.005827
319785390	116364.000000	6028	9283.339625	31936	12	0.683249	31805	5	0.969617	9738050	-0.005637
319796787	113776.000000	6060	9289.533055	31820	9	0.807883	32263	11	0.981572	9733276	-0.005049
319796625	111083.000000	5973	9254.819448	31776	10	0.883477	31902	11	0.988823	9728421	-0.005570
319758887	115747.000000	5940	9273.561009	32032	15	0.929326	31991	8	0.830909	9723576	-0.004598
319801982	112243.000000	5854	9301.657479	31827	12	0.957135	31832	4	0.897442	9718765	-0.004596
319794962	114790.000000	6009	9255.027655	32199	13	0.974001	32279	10	0.861112	9713942	-0.003002
319779697	116436.000000	6138	9317.074056	32220	9	0.984231	31929	13	0.691948	9709100	-0.004185
319791506	109881.000000	5858	9305.700951	31968	6	0.990436	32058	8	0.813159	9704303	0.000849
319789899	112196.000000	5915	9240.446820	31995	6	0.994199	32027	10	0.560929	9699536	0.000627
319777494	118552.000000	6267	9289.945020	31915	16	0.996482	32159	12	0.733693	9694674	0.001367
319798608	111999.000000	5920	9328.556192	32310	12	0.997866	32038	13	0.838479	9689777	0.001325
319785193	112722.000000	5835	9234.167723	31870	18	0.790138	31981	11	0.902034	9684895	0.000775
319798185	117393.000000	5995	9276.771581	32044	16	0.872714	32085	2	0.940581	9680031	0.002271
319795148	111319.000000	5793	9277.986238	31964	20	0.922798	31933	5	0.905721	9675239	0.001659
319801183	116948.000000	6169	9274.782607	31975	11	0.953175	32157	15	0.653273	9670431	0.001634
319804815	115765.000000	6078	9310.777234	31825	17	0.899856	31849	14	0.789702	9665675	0.000045
319795845	111739.000000	5708	9265.717997	32045	7	0.939260	32097	12	0.872449	9660724	-0.000163
319800177	112450.000000	5808	9242.928077	31871	18	0.963160	31940	12	0.922638	9655889	0.000133
319785692	118063.000000	6287	9273.679568	31941	7	0.977656	32102	10	0.953078	9651194	0.000670
319798587	113898.000000	5825	9293.255149	31987	10	0.986448	31926	12	0.971541	9646312	-0.000220
319786171	113923.000000	5804	9267.606073	32260	7	0.894180	32028	14	0.835559	9641514	0.000148
319785912	115923.000000	5918	9287.815377	31998	11	0.935818	32259	11	0.731545	9636532	0.000244
319785204	113472.000000	5714	9294.963202	32247	9	0.961072	31925	8	0.770941	9631725	-0.000777
319797477	113027.000000	5942	9272.337164	31849	12	0.569368	32139	11	0.813941	9626699	-0.000729
319799295	113102.000000	5785	9264.444655	31823	19	0.738812	31998	7	0.887151	9621892	-0.000716
319775860	116642.000000	6025	9282.367340	31907	8	0.841583	32093	10	0.931554	9616901	-0.000854
319776965	114693.000000	5928	9314.592641	32108	7	0.903917	31862	15	0.839778	9612204	-0.002175
319803079	113142.000000	5767	9291.903808	31953	9	0.765021	31813	9	0.711729	9607468	-0.002380
319771673	114084.000000	5868	9251.389608	32245	7	0.857480	31845	15	0.825157	9602647	-0.002241
319791553	114012.000000	6003	9289.509695	31943	11	0.913558	31912	13	0.893954	9597740	-0.002204
319807524	109450.000000	5664	9254.741870	32120	6	0.622220	32038	6	0.935681	9593029	-0.002149
319772184	115465.000000	6123	9242.380823	32067	12	0.770868	31950	4	0.960989	9588163	-0.002209
319798440	115863.000000	6092	9293.471240	32012	9	0.861026	31939	4	0.976339	9583398	-0.002154
319771501	113845.000000	5822	9282.239346	31833	9	0.895511	31924	10	0.985649	9578561	-0.001501
319783086	114989.000000	5927	9302.190841	32005	13	0.936625	32223	13	0.855878	9573776	-0.000889
319781731	111335.000000	5782	9262.540927	31832	11	0.961562	31977	5	0.912587	9569020	-0.000919
319809181	115766.000000	5877	9273.203999	32127	10	0.938271	31911	7	0.933118	9564234	-0.000505
319795131	116897.000000	6060	9303.496337	32178	11	0.962560	32315	12	0.959435	9559441	-0.000199
319792656	111063.000000	5728	9291.074954	32084	10	0.977292	31767	4	0.975396	9554642	-0.000100
319797565	114496.000000	5991	9278.855505	32146	16	0.944438	32114	4	0.962924	9549905	-0.000189
319781083	113943.000000	5810	9287.411722	31821	9	0.966300	32065	3	0.931471	9545153	-0.000069
319792315	113880.000000	5861	9293.609071	32066	17	0.976385	32059	6	0.860318	9540293	0.000107
319792772	112231.000000	5879	9278.946743	31987	10	0.985677	32055	11	0.907272	9535547	0.000893
319806977	116017.000000	6061	9283.534550	31902	15	0.991313	31996	9	0.943758	9530740	0.000947
319786047	113716.000000	5926	9289.518204	31951	15	0.994731	32220	8	0.965888	9525889	0.000899
319813459	110170.000000	5819	9259.212072	32194	10	0.996804	31840	8	0.768513	9521172	0.001207
319786087	118233.000000	6105	9259.929927	31902	7	0.998062	31914	11	0.859598	9516394	0.000489
npatches	nstrain	runtime	dt	init_x	init_y	init_y_blood	init_z	init_S	beta0	beta1	beta2	beta3	mean_beta	B	d	delta	delta_blood	b[0]	mut	m	CTL	c	g	epsilon	k	het	lambda	rho	omega	x_max	patch.dyna	DELTA	A	VA
10000	1	100.000000	0.000100	21900	9499	5000000	0.001000	10000000	13.294027	12.457679	19.652153	23.270466	17	8000000000.000000	0.010000	1.000000	1.000000	800000	0.000050	0.048000	0	0.500000	0.000000	25.000000	19.000000	0.500000	0.000000	0.000000	0.000000	31987	0	10.000000	7.000000	1.000000
sus	inf	inf_blood	z	x[0]	y[0][0]	z[0]	x[1]	y[1][0]	z[1]	S[0]	synchrony
219000000	94990000.000000	5000000	10.000000	21900	9499	0.001000	21900	9499	0.001000	10000000	0.000000
140061439	619479084.000000	32274273	3940.834452	15884	60801	0.394083	16325	60497	0.394083	9994920	0.000000
228564145	184970416.000000	9632580	6324.976263	24670	17503	0.632498	25219	16929	0.632498	9989884	0.000000
275400570	72513742.000000	3774017	7771.013291	28681	6535	0.777101	29044	6443	0.777101	9984811	0.000000
299681077	29530812.000000	1538645	8648.068121	30845	2514	0.864807	30689	2485	0.864807	9979742	0.000000
311839181	11100769.000000	577111	9180.022116	31582	963	0.918002	31400	945	0.918002	9974773	0.000000
317246968	3528574.000000	183411	9502.664490	31686	288	0.950266	31650	286	0.950266	9969785	0.000000
319183603	913361.000000	47745	9698.354536	31934	64	0.969835	32209	80	0.969835	9964685	0.000000
319688142	193688.000000	10185	9817.037808	31852	18	0.981705	32102	13	0.981705	9959708	0.000000
319805536	86819.000000	4483	8109.907576	32105	5	0.969260	31807	6	0.794446	9954791	0.000000
319740617	220068.000000	11487	8714.921382	32125	17	0.873824	31830	18	0.875326	9949835	0.000000
319752500	171531.000000	8832	9219.242282	32286	11	0.923471	32180	20	0.924383	9945096	0.000000
319835555	81216.000000	4206	8835.505338	31822	8	0.953584	31997	10	0.933839	9940176	0.000000
319768836	145536.000000	7546	8635.249049	32033	11	0.876058	32200	8	0.860041	9935340	0.000000
319778380	124611.000000	6392	9121.024187	32065	11	0.924826	31834	6	0.915112	9930462	0.000000
319787819	93221.000000	4843	8588.413942	31838	13	0.813483	31854	8	0.948513	9925442	0.000000
319791469	129697.000000	6764	8865.378347	31938	7	0.886873	32184	12	0.968772	9920400	0.000000
319805499	94855.000000	4956	8921.623990	31913	7	0.529377	31744	6	0.981060	9915462	0.000000
319806560	113722.000000	5941	8672.260493	32282	16	0.714556	31797	5	0.913101	9910473	0.000000
319802416	105444.000000	5430	8957.682364	32221	9	0.826872	31827	16	0.718916	9905476	0.000000
319769448	101915.000000	5364	8681.277221	32047	6	0.718466	31951	7	0.829516	9900634	0.000000
319775202	109030.000000	5630	8854.179988	32119	13	0.829243	31977	9	0.777612	9895669	0.000000
319793977	101221.000000	5289	8783.478252	31921	7	0.896432	31953	11	0.856684	9890628	0.000000
319780104	105179.000000	5566	8777.078052	32075	15	0.751691	31873	8	0.827618	9885698	0.000000
319772688	104912.000000	5472	8807.618044	31928	14	0.694982	31934	5	0.895446	9880838	0.000000
319784696	107955.000000	5551	8744.146305	31997	7	0.815000	32052	8	0.781772	9875934	0.000000
319802641	106629.000000	5468	8873.996670	31777	16	0.887793	31934	5	0.867640	9870923	0.000000
319800442	101474.000000	5367	8699.682485	32052	9	0.931944	31946	9	0.919720	9865995	0.000000
319783883	109241.000000	5686	8827.620635	32029	9	0.879560	32016	15	0.951309	9861057	0.000000
319793027	103716.000000	5270	8821.236757	32019	6	0.926950	32198	10	0.970468	9855980	0.000000
319788500	105455.000000	5406	8780.605796	31911	4	0.955694	32167	12	0.666419	9851105	0.000000
319789148	105503.000000	5468	8783.484370	32141	8	0.957165	31761	12	0.797675	9846187	0.000000
319789240	105564.000000	5472	8805.158449	32121	5	0.938793	31915	5	0.833747	9841282	0.000000
319762373	102712.000000	5310	8788.219884	32182	9	0.500681	32175	14	0.859164	9836338	0.000000
319781445	104584.000000	5513	8791.883546	32044	12	0.697151	32112	9	0.768470	9831453	0.000000
319800705	105137.000000	5401	8782.679918	31778	10	0.683262	32141	22	0.698351	9826502	0.000000
319781085	107282.000000	5480	8785.455686	31978	16	0.649146	32263	7	0.817043	9821568	0.000000
319809665	102695.000000	5334	8818.365657	32198	14	0.787199	32068	9	0.682468	9816568	0.000000
319813923	105417.000000	5522	8780.781147	31884	5	0.721928	31846	11	0.762482	9811593	0.000000
319798351	105422.000000	5425	8789.213173	31975	11	0.809444	31716	7	0.680867	9806725	0.000000
319808012	103943.000000	5569	8802.856016	32012	9	0.604232	32136	11	0.806438	9801815	-1.#IND00
319806494	101164.000000	5250	8786.570983	32070	13	0.759958	31985	13	0.882600	9796971	-1.#IND00
[truncated: 161 more rows]
