# Supplementary material for: Large Variations in HIV-1 Viral Load Explained by Shifting-Mosaic Metapopulation Dynamics
Source: PLoS Biol. 2016 Oct 5;14(10):e1002567. doi: 10.1371/journal.pbio.1002567 (PMC5051940; doi:10.1371/journal.pbio.1002567)
Supplement: S1 Data — Each file gives the output from the simulations indicated by the filename: low migration (ms1, db432); high migration (ms1, db1); very high migration (ms10, db1); number of patches (np); reservoir (storage); no reservoir (nostorage); CTL immigration model (CTLimmig); CTL proliferation model (CTLprolif); β¯ (beta1, beta2, …). Within each file, there are 21 simulations for (k = 0,1,..,20), and data is output each day. For measures of synchrony, the final entry should be used. See Methods and S1 Simulation Code for further details. (ZIP) [file pbio.1002567.s002.zip › S1_Data/ms10_np10000_nostorage_noPD_CTLimmig_db1_beta18.tsv]

npatches	nstrain	runtime	dt	init_x	init_y	init_y_blood	init_z	init_S	beta0	beta1	beta2	beta3	mean_beta	B	d	delta	delta_blood	b[0]	mut	m	CTL	c	g	epsilon	k	het	lambda	rho	omega	x_max	patch.dyna	DELTA	A	VA
10000	1	100.000000	0.000100	21900	9499	5000000	0.001000	10000000	26.913334	13.567798	16.366125	14.433195	18	8000000000.000000	0.010000	1.000000	1.000000	800000	0.000050	0.048000	0	0.500000	0.000000	25.000000	0.000000	0.500000	0.000000	0.000000	0.000000	31987	0	10.000000	7.000000	1.000000
sus	inf	inf_blood	z	x[0]	y[0][0]	z[0]	x[1]	y[1][0]	z[1]	S[0]	synchrony
219000000	94990000.000000	5000000	10.000000	21900	9499	0.001000	21900	9499	0.001000	10000000	0.000000
36439011	3771647718.000000	195695366	3940.834452	2284	378424	0.394083	4304	375327	0.394083	9994904	0.000000
24773811	5777475895.000000	300140264	6324.976263	1616	578610	0.632498	3032	577381	0.632498	9989950	0.000000
21934696	6590520503.000000	342492644	7771.013291	1367	659779	0.777101	2592	658395	0.777101	9985041	0.000000
20987460	6911940880.000000	359220409	8648.068121	1299	691392	0.864807	2461	690742	0.864807	9980145	0.000000
20631925	7038171092.000000	365799524	9180.022116	1320	704375	0.918002	2454	703396	0.918002	9975161	0.000000
20495469	7087631184.000000	368349855	9502.664490	1307	710556	0.950266	2486	708043	0.950266	9970109	0.000000
20443391	7106823911.000000	369381418	9698.354536	1325	711210	0.969835	2431	711181	0.969835	9965052	0.000000
20430750	7114518077.000000	369769571	9817.045065	1317	711308	0.981705	2420	710355	0.981705	9960069	0.000000
20421683	7117484437.000000	369925182	9889.033609	1260	712376	0.988903	2456	710743	0.988903	9955013	0.000000
20406952	7118681995.000000	369999363	9932.696323	1257	711961	0.993270	2459	712691	0.993270	9950026	0.000000
20414790	7119202831.000000	370012081	9959.178767	1274	713009	0.995918	2446	712040	0.995918	9945083	0.000000
20408537	7119282122.000000	369984085	9975.240980	1327	712903	0.997524	2471	711591	0.997524	9940134	0.000000
20413621	7119366291.000000	370001905	9984.983083	1257	713483	0.998498	2501	713167	0.998498	9935198	0.000000
20417531	7119435718.000000	370043155	9990.891893	1274	711384	0.999089	2502	712203	0.999089	9930341	0.000000
20413685	7119368561.000000	370062978	9994.475723	1258	713111	0.999448	2434	711744	0.999448	9925210	0.000000
20412928	7119442385.000000	370066556	9996.649399	1293	711783	0.999665	2500	712169	0.999665	9920343	0.000000
20409476	7119475166.000000	369992710	9997.967783	1297	712329	0.999797	2422	711576	0.999797	9915430	0.000000
20416860	7119438234.000000	370074184	9998.767413	1305	712737	0.999877	2464	712669	0.999877	9910478	0.000000
20421434	7119353224.000000	370016835	9999.252408	1282	712369	0.999925	2464	710910	0.999925	9905453	0.000000
20409695	7119358407.000000	370011372	9999.546568	1278	713446	0.999955	2479	711510	0.999955	9900558	0.000000
20412315	7119429043.000000	370028489	9999.724983	1300	712413	0.999972	2447	712306	0.999972	9895568	0.000000
20414353	7119393638.000000	370034437	9999.833196	1310	713404	0.999983	2404	712859	0.999983	9890542	0.000000
20421684	7119559437.000000	370026289	9999.898829	1294	713714	0.999990	2540	711224	0.999990	9885703	0.000000
20415195	7119547385.000000	370037150	9999.938638	1272	713541	0.999994	2459	713073	0.999994	9880850	0.000000
20422033	7119471839.000000	370046592	9999.962782	1267	711927	0.999996	2466	712228	0.999996	9875946	0.000000
20409695	7119215704.000000	370025334	9999.977427	1253	714441	0.999998	2423	712146	0.999998	9870859	0.000000
20414692	7119379065.000000	370013469	9999.986309	1254	711430	0.999999	2457	711299	0.999999	9865927	0.000000
20412670	7119401184.000000	370025994	9999.991696	1298	711812	0.999999	2527	711701	0.999999	9861036	0.000000
20407908	7119308759.000000	370001751	9999.994963	1307	711879	0.999999	2510	711021	0.999999	9856105	0.000000
20416876	7119433811.000000	370043945	9999.996945	1276	711743	1.000000	2517	713411	1.000000	9851207	0.000000
20410469	7119418597.000000	370056744	9999.998147	1282	712655	1.000000	2460	710403	1.000000	9846415	0.000000
20420384	7119456799.000000	370031890	9999.998876	1274	713568	1.000000	2444	712142	1.000000	9841402	0.000000
20419355	7119415344.000000	370021435	9999.999318	1289	711981	1.000000	2409	712148	1.000000	9836525	0.000000
20416073	7119268807.000000	370020244	9999.999587	1295	711524	1.000000	2377	710884	1.000000	9831597	0.000000
20412502	7119291087.000000	370046780	9999.999749	1297	712195	1.000000	2477	710467	1.000000	9826666	0.000000
20415526	7119362428.000000	370018552	9999.999848	1268	713083	1.000000	2423	712291	1.000000	9821746	0.000000
20418164	7119453721.000000	370023952	9999.999908	1265	712622	1.000000	2440	711485	1.000000	9816803	0.000000
20414627	7119468810.000000	370040023	9999.999944	1265	712565	1.000000	2438	710552	1.000000	9811885	0.000000
20411724	7119495466.000000	370048939	9999.999966	1295	712138	1.000000	2458	712325	1.000000	9807004	0.000000
20413285	7119435234.000000	370052536	9999.999979	1299	713399	1.000000	2455	711343	1.000000	9802047	-1.#IND00
20406913	7119412579.000000	370061101	9999.999988	1261	713131	1.000000	2456	712006	1.000000	9797111	-0.000000
20412219	7119447150.000000	370041169	9999.999992	1252	711763	1.000000	2451	712018	1.000000	9792215	0.001100
20417265	7119389968.000000	370004439	9999.999995	1242	712324	1.000000	2459	712989	1.000000	9787333	-0.000611
20413623	7119291892.000000	370028918	9999.999997	1234	712286	1.000000	2389	711018	1.000000	9782432	0.015535
20411114	7119458753.000000	370014805	9999.999998	1288	712876	1.000000	2435	711370	1.000000	9777550	0.016312
20413044	7119413660.000000	370033833	9999.999999	1311	713591	1.000000	2490	711001	1.000000	9772657	0.017339
20410372	7119339636.000000	369999006	9999.999999	1277	713446	1.000000	2462	710688	1.000000	9767814	0.013651
20408946	7119373929.000000	370063569	10000.000000	1289	712523	1.000000	2498	711321	1.000000	9762926	0.011240
20417816	7119421421.000000	370013019	10000.000000	1309	713178	1.000000	2429	710810	1.000000	9757855	0.009026
20408454	7119477761.000000	370024509	10000.000000	1288	712360	1.000000	2460	712521	1.000000	9753044	0.008660
20416243	7119392610.000000	370039371	10000.000000	1277	712697	1.000000	2471	712978	1.000000	9748135	0.008204
20412322	7119404185.000000	370014556	10000.000000	1268	712852	1.000000	2409	710600	1.000000	9743217	0.008338
20416653	7119416803.000000	370035018	10000.000000	1232	713390	1.000000	2463	710843	1.000000	9738386	0.008026
20413788	7119329688.000000	370042975	10000.000000	1226	711071	1.000000	2462	712248	1.000000	9733571	0.007450
20419795	7119308156.000000	370018286	10000.000000	1279	713265	1.000000	2405	711312	1.000000	9728616	0.007565
20412478	7119402274.000000	370020128	10000.000000	1288	712464	1.000000	2474	710680	1.000000	9723761	0.007108
20414838	7119350425.000000	370027247	10000.000000	1312	711848	1.000000	2470	711508	1.000000	9719010	0.007072
20412905	7119439674.000000	370037913	10000.000000	1293	713901	1.000000	2450	710478	1.000000	9714171	0.006931
20415147	7119393887.000000	370030931	10000.000000	1246	712642	1.000000	2404	710840	1.000000	9709329	0.005304
20412540	7119432436.000000	370019384	10000.000000	1280	712184	1.000000	2430	711442	1.000000	9704371	0.006400
20407846	7119482191.000000	370067011	10000.000000	1262	712558	1.000000	2486	711501	1.000000	9699559	0.006039
20413657	7119544830.000000	370035200	10000.000000	1287	712753	1.000000	2471	710505	1.000000	9694798	0.005752
20407094	7119494145.000000	370043655	10000.000000	1282	712641	1.000000	2480	711805	1.000000	9689961	0.004680
20418126	7119530508.000000	370013626	10000.000000	1256	712142	1.000000	2432	710615	1.000000	9684991	0.004550
20416228	7119524917.000000	370052695	10000.000000	1261	711702	1.000000	2455	711873	1.000000	9680168	0.004385
20414122	7119429856.000000	370036374	10000.000000	1271	713142	1.000000	2439	711103	1.000000	9675276	0.004362
20411482	7119510613.000000	370023165	10000.000000	1288	712119	1.000000	2417	712371	1.000000	9670500	0.004391
20418397	7119333358.000000	370033808	10000.000000	1275	712087	1.000000	2445	710291	1.000000	9665776	0.004783
20414515	7119510610.000000	369994264	10000.000000	1247	712627	1.000000	2468	710910	1.000000	9660941	0.004666
20413428	7119453870.000000	370023420	10000.000000	1284	713433	1.000000	2473	713326	1.000000	9656115	0.004386
20411961	7119448428.000000	370059571	10000.000000	1289	711140	1.000000	2456	712074	1.000000	9651342	0.004718
20408508	7119448834.000000	370054785	10000.000000	1302	713054	1.000000	2463	711841	1.000000	9646474	0.005817
20414444	7119632393.000000	370051035	10000.000000	1295	711971	1.000000	2437	712480	1.000000	9641724	0.005644
20416371	7119550677.000000	370012421	10000.000000	1260	711963	1.000000	2437	710655	1.000000	9636935	0.006126
20404773	7119481027.000000	370045907	10000.000000	1285	714330	1.000000	2453	711147	1.000000	9632132	0.005877
20408459	7119452736.000000	370065688	10000.000000	1290	713706	1.000000	2447	711996	1.000000	9627387	0.005405
20413456	7119486063.000000	370051866	10000.000000	1280	712876	1.000000	2482	711297	1.000000	9622451	0.004985
20413765	7119387633.000000	369985430	10000.000000	1239	712953	1.000000	2472	711142	1.000000	9617728	0.004782
20414792	7119315047.000000	370014507	10000.000000	1241	710995	1.000000	2477	711834	1.000000	9612871	0.004686
20413057	7119366069.000000	370033063	10000.000000	1283	712982	1.000000	2498	712269	1.000000	9607999	0.004643
20415694	7119467708.000000	370028097	10000.000000	1271	712854	1.000000	2476	710770	1.000000	9603152	0.004143
20411394	7119500795.000000	370020884	10000.000000	1323	712176	1.000000	2441	711543	1.000000	9598255	0.004055
20418167	7119458612.000000	370053492	10000.000000	1299	713902	1.000000	2387	711945	1.000000	9593504	0.003637
20411389	7119399710.000000	370058453	10000.000000	1275	711869	1.000000	2444	711736	1.000000	9588682	0.004306
20414058	7119482187.000000	370044447	10000.000000	1289	712450	1.000000	2441	711520	1.000000	9583920	0.004124
20416962	7119470113.000000	370047642	10000.000000	1276	713445	1.000000	2433	710026	1.000000	9579094	0.003488
20417896	7119423586.000000	370052008	10000.000000	1288	712888	1.000000	2453	711944	1.000000	9574351	0.003319
20417970	7119500144.000000	370021618	10000.000000	1276	712572	1.000000	2459	710802	1.000000	9569581	0.003228
20412892	7119490032.000000	370065175	10000.000000	1316	713998	1.000000	2506	712585	1.000000	9564704	0.002996
20414422	7119371065.000000	370019312	10000.000000	1268	712365	1.000000	2467	711044	1.000000	9559870	0.003292
20409704	7119343382.000000	370015850	10000.000000	1257	713794	1.000000	2445	710319	1.000000	9555137	0.003974
20408611	7119324791.000000	370023153	10000.000000	1284	712553	1.000000	2405	712860	1.000000	9550322	0.004253
20411145	7119448324.000000	370016514	10000.000000	1314	712592	1.000000	2441	712467	1.000000	9545477	0.005157
20416608	7119445393.000000	370007793	10000.000000	1276	712531	1.000000	2486	711239	1.000000	9540790	0.003244
20412624	7119422105.000000	370029748	10000.000000	1304	713158	1.000000	2497	713068	1.000000	9535819	0.003050
20417544	7119327203.000000	370040141	10000.000000	1234	712258	1.000000	2425	712096	1.000000	9531049	0.003082
20416546	7119414301.000000	370047519	10000.000000	1289	713600	1.000000	2449	711293	1.000000	9526388	0.003008
20414565	7119346062.000000	370069709	10000.000000	1261	713908	1.000000	2439	710796	1.000000	9521604	0.002914
20410974	7119355282.000000	370037376	10000.000000	1288	712901	1.000000	2474	710324	1.000000	9516795	0.002390
npatches	nstrain	runtime	dt	init_x	init_y	init_y_blood	init_z	init_S	beta0	beta1	beta2	beta3	mean_beta	B	d	delta	delta_blood	b[0]	mut	m	CTL	c	g	epsilon	k	het	lambda	rho	omega	x_max	patch.dyna	DELTA	A	VA
10000	1	100.000000	0.000100	21900	9499	5000000	0.001000	10000000	26.241679	16.227749	26.994222	25.384099	18	8000000000.000000	0.010000	1.000000	1.000000	800000	0.000050	0.048000	0	0.500000	0.000000	25.000000	1.000000	0.500000	0.000000	0.000000	0.000000	31987	0	10.000000	7.000000	1.000000
sus	inf	inf_blood	z	x[0]	y[0][0]	z[0]	x[1]	y[1][0]	z[1]	S[0]	synchrony
219000000	94990000.000000	5000000	10.000000	21900	9499	0.001000	21900	9499	0.001000	10000000	0.000000
40202117	3365613695.000000	174712077	3940.834452	2682	337903	0.394083	4182	336376	0.394083	9994993	0.000000
32903295	4213714186.000000	218997117	6324.976263	2172	421883	0.632498	3354	421306	0.632498	9990006	0.000000
34028706	4055874426.000000	210809572	7771.013291	2263	406411	0.777101	3433	405403	0.777101	9984996	0.000000
35906718	3816102906.000000	198373858	8648.068121	2319	382420	0.864807	3644	381879	0.864807	9979982	0.000000
37305112	3653560924.000000	189876500	9180.022116	2474	365576	0.918002	3823	364872	0.918002	9975030	0.000000
38197318	3556510755.000000	184824297	9502.664490	2505	355825	0.950266	3869	356182	0.950266	9970070	0.000000
38742021	3499782366.000000	181927417	9698.354536	2581	350471	0.969835	3975	348809	0.969835	9965173	0.000000
39068485	3466359211.000000	180160144	9817.045065	2573	348422	0.981705	3954	346837	0.981705	9960176	0.000000
39266830	3446448143.000000	179122633	9889.033609	2597	345260	0.988903	4012	344134	0.988903	9955102	0.000000
39381502	3434580875.000000	178521050	9932.696323	2571	344945	0.993270	3979	343097	0.993270	9950195	0.000000
39450267	3427463606.000000	178131788	9959.178767	2580	344508	0.995918	3988	344005	0.995918	9945199	0.000000
39496927	3423092033.000000	177921296	9975.240980	2684	343437	0.997524	4036	341704	0.997524	9940272	0.000000
39520701	3420630343.000000	177784691	9984.983083	2602	343029	0.998498	4046	340523	0.998498	9935154	0.000000
39533955	3418943938.000000	177713083	9990.891893	2572	343649	0.999089	4068	341466	0.999089	9930112	0.000000
39545187	3417956172.000000	177628445	9994.475723	2646	343109	0.999448	4040	342012	0.999448	9925155	0.000000
39554417	3417416347.000000	177609696	9996.649399	2603	343133	0.999665	4058	341103	0.999665	9920147	0.000000
39555869	3417051877.000000	177587347	9997.967783	2645	342852	0.999797	3978	341177	0.999797	9915325	0.000000
39558978	3416735345.000000	177610046	9998.767413	2606	343229	0.999877	4060	340319	0.999877	9910275	0.000000
39559206	3416636501.000000	177599888	9999.252408	2609	342315	0.999925	4033	342113	0.999925	9905286	0.000000
39556536	3416727876.000000	177600834	9999.546568	2582	342722	0.999955	4086	341595	0.999955	9900288	0.000000
39565265	3416568751.000000	177567192	9999.724983	2612	342698	0.999972	3958	342143	0.999972	9895300	0.000000
39563402	3416402332.000000	177580142	9999.833196	2575	342764	0.999983	3992	341933	0.999983	9890485	0.000000
39572266	3416501158.000000	177560686	9999.898829	2590	342080	0.999990	3985	342459	0.999990	9885427	0.000000
39566047	3416519819.000000	177573396	9999.938638	2549	343783	0.999994	4054	341450	0.999994	9880380	0.000000
39558557	3416522005.000000	177579600	9999.962782	2613	343237	0.999996	4125	341646	0.999996	9875436	0.000000
39568862	3416522860.000000	177570626	9999.977427	2598	342919	0.999998	4046	341290	0.999998	9870480	0.000000
39562566	3416489144.000000	177565944	9999.986309	2645	341683	0.999999	4047	342220	0.999999	9865435	0.000000
39555244	3416504572.000000	177589260	9999.991696	2548	342913	0.999999	4091	340673	0.999999	9860457	0.000000
39560869	3416532041.000000	177584942	9999.994963	2627	343003	0.999999	4116	341282	0.999999	9855504	0.000000
39565675	3416484592.000000	177578493	9999.996945	2630	342783	1.000000	4073	340559	1.000000	9850410	0.000000
39559392	3416414454.000000	177578229	9999.998147	2676	343009	1.000000	4016	341556	1.000000	9845526	0.000000
39558120	3416404813.000000	177565493	9999.998876	2606	344231	1.000000	4032	341102	1.000000	9840539	0.000000
39562804	3416543627.000000	177576889	9999.999318	2642	342061	1.000000	3925	341841	1.000000	9835596	0.000000
39562621	3416509932.000000	177571066	9999.999587	2642	342468	1.000000	4043	341799	1.000000	9830696	0.000000
39555760	3416470164.000000	177542678	9999.999749	2589	342387	1.000000	4004	342190	1.000000	9825851	0.000000
39555564	3416520694.000000	177581852	9999.999848	2631	342844	1.000000	4025	340804	1.000000	9820919	0.000000
39557941	3416510426.000000	177572183	9999.999908	2627	343553	1.000000	4047	342306	1.000000	9816009	0.000000
39562338	3416479236.000000	177579929	9999.999944	2577	343193	1.000000	4030	341559	1.000000	9811133	0.000000
39562848	3416495958.000000	177564786	9999.999966	2608	342808	1.000000	4000	342115	1.000000	9806107	0.000000
39564195	3416537803.000000	177569673	9999.999979	2620	342959	1.000000	4020	341821	1.000000	9801226	-1.#IND00
39560945	3416448612.000000	177527103	9999.999988	2604	342938	1.000000	4113	341211	1.000000	9796357	-0.016000
39553426	3416471146.000000	177560595	9999.999992	2605	342422	1.000000	4122	341506	1.000000	9791607	-0.001627
39564978	3416462708.000000	177576272	9999.999995	2662	342765	1.000000	4024	341967	1.000000	9786820	0.013019
39559951	3416573065.000000	177586245	9999.999997	2597	342262	1.000000	4099	341732	1.000000	9782010	0.009032
39565585	3416484819.000000	177577855	9999.999998	2614	343583	1.000000	4006	342145	1.000000	9777176	0.002759
39560085	3416510626.000000	177572569	9999.999999	2558	343151	1.000000	4024	341231	1.000000	9772273	0.000833
39560275	3416508563.000000	177586222	9999.999999	2647	342855	1.000000	4041	341549	1.000000	9767369	-0.004007
39563277	3416447793.000000	177567082	10000.000000	2653	343005	1.000000	4151	341565	1.000000	9762546	-0.002640
39561316	3416575630.000000	177584358	10000.000000	2519	343443	1.000000	4054	340473	1.000000	9757640	-0.003218
39560432	3416529230.000000	177587747	10000.000000	2633	342695	1.000000	4079	340744	1.000000	9752799	-0.001224
39557365	3416585796.000000	177588547	10000.000000	2578	343649	1.000000	4090	342055	1.000000	9748011	-0.001676
39553205	3416434727.000000	177564359	10000.000000	2629	342637	1.000000	4029	341478	1.000000	9743153	-0.001703
39560755	3416430812.000000	177548643	10000.000000	2625	342837	1.000000	4023	341506	1.000000	9738274	-0.002373
39559676	3416469979.000000	177567324	10000.000000	2601	342841	1.000000	4050	341507	1.000000	9733294	-0.001945
39560513	3416569663.000000	177563261	10000.000000	2580	342667	1.000000	4003	341473	1.000000	9728369	-0.001931
39560107	3416558003.000000	177573516	10000.000000	2620	342837	1.000000	4051	341805	1.000000	9723420	-0.000934
39564433	3416452218.000000	177579951	10000.000000	2621	343246	1.000000	4004	342004	1.000000	9718559	-0.000747
39562260	3416484502.000000	177577022	10000.000000	2621	341663	1.000000	4086	340928	1.000000	9713625	-0.002037
39558259	3416473302.000000	177596122	10000.000000	2585	342619	1.000000	4025	341813	1.000000	9708752	-0.000494
39565716	3416526234.000000	177581601	10000.000000	2637	342508	1.000000	4074	341091	1.000000	9703955	-0.000830
39561726	3416525965.000000	177588831	10000.000000	2657	342787	1.000000	4081	340927	1.000000	9699093	-0.000481
39562378	3416519854.000000	177587489	10000.000000	2583	342437	1.000000	4107	341797	1.000000	9694259	-0.001360
39557986	3416516079.000000	177573854	10000.000000	2577	342887	1.000000	4051	342048	1.000000	9689511	-0.001423
39555423	3416431347.000000	177574861	10000.000000	2608	342821	1.000000	4037	342065	1.000000	9684715	-0.000589
39554644	3416479808.000000	177592611	10000.000000	2583	342843	1.000000	4008	341663	1.000000	9679907	-0.000750
39559608	3416555518.000000	177571932	10000.000000	2651	342703	1.000000	4009	342030	1.000000	9675055	-0.000732
39571426	3416423145.000000	177567955	10000.000000	2609	343624	1.000000	4066	341159	1.000000	9670192	-0.000707
39551515	3416550932.000000	177558214	10000.000000	2665	342502	1.000000	4032	342415	1.000000	9665319	-0.000799
39552169	3416592732.000000	177567085	10000.000000	2567	342899	1.000000	3969	341619	1.000000	9660612	-0.001009
39569356	3416495142.000000	177589273	10000.000000	2577	342614	1.000000	4029	341680	1.000000	9655861	-0.001348
39550324	3416557690.000000	177574394	10000.000000	2622	343012	1.000000	4060	341494	1.000000	9651069	-0.001386
39565186	3416489629.000000	177574298	10000.000000	2601	341882	1.000000	4068	341008	1.000000	9646208	-0.001351
39562781	3416491755.000000	177558466	10000.000000	2576	342249	1.000000	4036	341935	1.000000	9641447	-0.001253
39562000	3416463343.000000	177557784	10000.000000	2598	342780	1.000000	4052	340336	1.000000	9636692	-0.000088
39561620	3416479288.000000	177576635	10000.000000	2611	342600	1.000000	4093	340649	1.000000	9632030	0.000059
39555553	3416499051.000000	177577928	10000.000000	2515	342710	1.000000	4049	340577	1.000000	9627209	0.000375
39571115	3416492139.000000	177577339	10000.000000	2655	343001	1.000000	4095	342761	1.000000	9622406	-0.000506
39560890	3416553004.000000	177562112	10000.000000	2600	342787	1.000000	4082	340891	1.000000	9617670	-0.000134
39559816	3416482700.000000	177581700	10000.000000	2610	343941	1.000000	3966	341437	1.000000	9612775	-0.000157
39555443	3416557916.000000	177573030	10000.000000	2662	341743	1.000000	4037	341628	1.000000	9607886	-0.000139
39566211	3416422686.000000	177584084	10000.000000	2529	342569	1.000000	4029	341162	1.000000	9603251	-0.000100
39560319	3416433957.000000	177575303	10000.000000	2558	344300	1.000000	4059	341772	1.000000	9598426	-0.000031
39559787	3416475867.000000	177587170	10000.000000	2606	343179	1.000000	4004	342163	1.000000	9593637	-0.000069
39568716	3416524867.000000	177585487	10000.000000	2640	342622	1.000000	4087	341765	1.000000	9588814	-0.000037
39566791	3416510469.000000	177573193	10000.000000	2611	343534	1.000000	4098	341892	1.000000	9584055	-0.000023
39569068	3416461149.000000	177565074	10000.000000	2613	342113	1.000000	4005	341154	1.000000	9579156	-0.000003
39561371	3416505401.000000	177579836	10000.000000	2600	342398	1.000000	4132	340410	1.000000	9574335	0.000010
39557098	3416557350.000000	177571963	10000.000000	2595	342846	1.000000	4005	341538	1.000000	9569487	0.000450
39559856	3416482649.000000	177582462	10000.000000	2632	342935	1.000000	4060	341463	1.000000	9564778	0.000464
39567652	3416453637.000000	177589515	10000.000000	2616	343648	1.000000	4000	342280	1.000000	9559933	-0.000186
39566339	3416501239.000000	177566886	10000.000000	2605	342008	1.000000	4044	342604	1.000000	9555197	-0.000182
39568946	3416504639.000000	177577792	10000.000000	2613	342605	1.000000	4054	340726	1.000000	9550453	-0.000161
39555070	3416590729.000000	177545774	10000.000000	2677	341899	1.000000	4047	341609	1.000000	9545778	-0.000513
39554913	3416455194.000000	177578521	10000.000000	2632	341675	1.000000	4055	341481	1.000000	9540972	-0.000365
39560827	3416507538.000000	177570279	10000.000000	2602	341639	1.000000	4062	341852	1.000000	9536245	-0.000098
39556638	3416525283.000000	177584416	10000.000000	2603	341824	1.000000	3989	340718	1.000000	9531538	-0.000374
39560287	3416502761.000000	177565533	10000.000000	2653	343184	1.000000	4021	341258	1.000000	9526759	-0.000350
39560622	3416470234.000000	177560653	10000.000000	2678	342634	1.000000	4075	342084	1.000000	9522042	-0.000245
39554819	3416444871.000000	177583224	10000.000000	2602	342815	1.000000	4093	342397	1.000000	9517274	0.000305
npatches	nstrain	runtime	dt	init_x	init_y	init_y_blood	init_z	init_S	beta0	beta1	beta2	beta3	mean_beta	B	d	delta	delta_blood	b[0]	mut	m	CTL	c	g	epsilon	k	het	lambda	rho	omega	x_max	patch.dyna	DELTA	A	VA
10000	1	100.000000	0.000100	21900	9499	5000000	0.001000	10000000	25.050700	11.370131	26.809159	11.893580	18	8000000000.000000	0.010000	1.000000	1.000000	800000	0.000050	0.048000	0	0.500000	0.000000	25.000000	2.000000	0.500000	0.000000	0.000000	0.000000	31987	0	10.000000	7.000000	1.000000
sus	inf	inf_blood	z	x[0]	y[0][0]	z[0]	x[1]	y[1][0]	z[1]	S[0]	synchrony
219000000	94990000.000000	5000000	10.000000	21900	9499	0.001000	21900	9499	0.001000	10000000	0.000000
44030061	3014593258.000000	156535924	3940.834452	3090	301983	0.394083	6108	300328	0.394083	9994967	0.000000
41926001	3181142483.000000	165391855	6324.976263	2862	319966	0.632498	5905	316138	0.632498	9990036	0.000000
47318005	2759274309.000000	143452093	7771.013291	3263	276690	0.777101	6593	273994	0.777101	9985005	0.000000
51649336	2485379719.000000	129203102	8648.068121	3613	249709	0.864807	7161	246989	0.864807	9980012	0.000000
54328045	2337831094.000000	121533307	9180.022116	3748	234991	0.918002	7424	230871	0.918002	9974979	0.000000
55914885	2256780719.000000	117317413	9502.664490	3938	227246	0.950266	7535	223252	0.950266	9969949	0.000000
56879115	2210641396.000000	114895082	9698.354536	3939	222631	0.969835	7887	220072	0.969835	9964861	0.000000
57442687	2183672441.000000	113498297	9817.045065	4017	219833	0.981705	7901	216522	0.981705	9959900	0.000000
57780102	2167662603.000000	112669100	9889.033609	4130	218588	0.988903	7967	214834	0.988903	9955014	0.000000
57996493	2157947323.000000	112154829	9932.696323	4077	217906	0.993270	7879	213752	0.993270	9950038	0.000000
58127690	2152145390.000000	111872804	9959.178767	4087	216503	0.995918	7878	212684	0.995918	9945070	0.000000
58203672	2148623376.000000	111684262	9975.240980	4114	217264	0.997524	7863	212647	0.997524	9940090	0.000000
58245566	2146586025.000000	111577844	9984.983083	4069	216583	0.998498	7914	212719	0.998498	9935075	0.000000
58270960	2145323384.000000	111515912	9990.891893	4129	215999	0.999089	7889	213223	0.999089	9929953	0.000000
58288181	2144566178.000000	111488615	9994.475723	4111	216168	0.999448	8048	212655	0.999448	9925110	0.000000
58300890	2144122279.000000	111442728	9996.649399	4130	215052	0.999665	7917	212393	0.999665	9920086	0.000000
58311859	2143785826.000000	111417809	9997.967783	4104	216350	0.999797	8021	211676	0.999797	9915168	0.000000
58316577	2143667520.000000	111416477	9998.767413	4081	215749	0.999877	8069	212068	0.999877	9910283	0.000000
58315834	2143492171.000000	111413819	9999.252408	4131	215898	0.999925	7938	212355	0.999925	9905396	0.000000
58317070	2143422046.000000	111403513	9999.546568	4125	216006	0.999955	7902	212139	0.999955	9900409	0.000000
58313832	2143435878.000000	111410865	9999.724983	4201	215037	0.999972	7877	213267	0.999972	9895477	0.000000
58323414	2143405258.000000	111409877	9999.833196	4170	216175	0.999983	7953	212094	0.999983	9890581	0.000000
58312266	2143389042.000000	111404159	9999.898829	4071	215941	0.999990	7967	212562	0.999990	9885581	0.000000
58316301	2143316890.000000	111405767	9999.938638	4154	215870	0.999994	7904	211535	0.999994	9880623	0.000000
58322843	2143382304.000000	111399396	9999.962782	4074	215343	0.999996	8002	212283	0.999996	9875708	0.000000
58319132	2143337285.000000	111411768	9999.977427	4104	215371	0.999998	7867	213152	0.999998	9870685	0.000000
58311184	2143376712.000000	111421944	9999.986309	4094	216148	0.999999	7963	211907	0.999999	9865861	0.000000
58323779	2143308091.000000	111398280	9999.991696	4101	216485	0.999999	7955	212417	0.999999	9860959	0.000000
58319354	2143286601.000000	111400502	9999.994963	4198	216001	0.999999	7961	212269	0.999999	9855914	0.000000
58316449	2143336882.000000	111401269	9999.996945	4139	215372	1.000000	8012	211808	1.000000	9851104	0.000000
58326418	2143274934.000000	111394102	9999.998147	4143	215771	1.000000	8017	212084	1.000000	9846126	0.000000
58309902	2143362031.000000	111402615	9999.998876	4113	216288	1.000000	7984	212222	1.000000	9841234	0.000000
58308331	2143312115.000000	111405401	9999.999318	4177	214926	1.000000	7860	212565	1.000000	9836324	0.000000
58310763	2143362525.000000	111418479	9999.999587	4106	215415	1.000000	7906	213011	1.000000	9831473	0.000000
58315785	2143392629.000000	111405104	9999.999749	4102	216574	1.000000	8017	212152	1.000000	9826416	0.000000
58325118	2143339419.000000	111402332	9999.999848	4141	215100	1.000000	7829	212757	1.000000	9821596	0.000000
58312474	2143415665.000000	111395022	9999.999908	4175	215290	1.000000	7829	212964	1.000000	9816752	0.000000
58311196	2143416572.000000	111404043	9999.999944	4107	216957	1.000000	7996	212613	1.000000	9811864	0.000000
58323453	2143353464.000000	111394323	9999.999966	4151	215766	1.000000	7952	212582	1.000000	9806822	0.000000
58320478	2143306974.000000	111404800	9999.999979	4095	215816	1.000000	8034	213331	1.000000	9801993	-1.#IND00
58317586	2143327302.000000	111390338	9999.999988	4043	215349	1.000000	7935	212344	1.000000	9797071	0.019200
58314267	2143336352.000000	111405910	9999.999992	4174	215394	1.000000	7983	212304	1.000000	9792104	0.010159
58312941	2143342460.000000	111391105	9999.999995	4122	216187	1.000000	7994	210838	1.000000	9787266	0.001741
58320081	2143374601.000000	111379614	9999.999997	4147	215686	1.000000	8066	212779	1.000000	9782304	-0.005250
58321155	2143346189.000000	111380567	9999.999998	4116	215899	1.000000	7972	212392	1.000000	9777503	-0.005542
58321564	2143326541.000000	111394253	9999.999999	4054	216579	1.000000	8081	212459	1.000000	9772590	-0.008718
58322877	2143349627.000000	111405445	9999.999999	4138	216465	1.000000	7916	212788	1.000000	9767554	-0.006742
58316083	2143333818.000000	111396406	10000.000000	4110	215583	1.000000	8066	212891	1.000000	9762575	-0.006048
58321903	2143411171.000000	111389497	10000.000000	4111	215633	1.000000	8043	212296	1.000000	9757845	-0.006324
58322824	2143301879.000000	111399586	10000.000000	4115	215679	1.000000	8004	213206	1.000000	9752891	-0.006134
58310970	2143415151.000000	111403912	10000.000000	4139	216837	1.000000	7959	212454	1.000000	9748038	-0.007022
58315522	2143321253.000000	111416094	10000.000000	4131	216041	1.000000	7940	212668	1.000000	9743100	-0.006951
58320018	2143391525.000000	111398745	10000.000000	4046	216383	1.000000	7893	212101	1.000000	9738288	-0.005955
58321843	2143318809.000000	111389569	10000.000000	4215	215495	1.000000	7854	212340	1.000000	9733369	-0.005716
58314373	2143394138.000000	111401541	10000.000000	4108	216125	1.000000	8021	212830	1.000000	9728459	-0.005703
58316351	2143328014.000000	111406362	10000.000000	4104	216006	1.000000	7883	211926	1.000000	9723569	-0.004816
58321682	2143306261.000000	111423033	10000.000000	4126	215871	1.000000	7948	211706	1.000000	9718687	-0.003773
58326975	2143364367.000000	111406495	10000.000000	4207	215792	1.000000	7850	212209	1.000000	9713808	-0.003505
58327631	2143275687.000000	111407399	10000.000000	4145	215705	1.000000	7860	212496	1.000000	9708978	-0.002558
58321103	2143351260.000000	111410186	10000.000000	4146	216194	1.000000	7937	212127	1.000000	9704082	-0.003966
58321529	2143379126.000000	111403095	10000.000000	4136	215947	1.000000	7966	212208	1.000000	9699259	-0.003007
58319095	2143350440.000000	111398093	10000.000000	4078	215836	1.000000	8034	212174	1.000000	9694533	-0.003165
58322311	2143386374.000000	111398618	10000.000000	4124	215995	1.000000	7973	211874	1.000000	9689632	-0.002773
58325458	2143315355.000000	111408810	10000.000000	4092	215987	1.000000	7977	211607	1.000000	9684810	-0.002545
58320172	2143361797.000000	111388477	10000.000000	4222	216316	1.000000	8105	211942	1.000000	9679922	-0.004130
58316298	2143390049.000000	111383868	10000.000000	4111	216709	1.000000	7898	211472	1.000000	9675084	-0.005485
58321423	2143349788.000000	111381045	10000.000000	4146	215880	1.000000	7950	212967	1.000000	9670215	-0.005484
58318689	2143357086.000000	111405339	10000.000000	4113	216458	1.000000	7883	213132	1.000000	9665298	-0.004925
58324949	2143316972.000000	111391338	10000.000000	4048	215432	1.000000	7996	212939	1.000000	9660551	-0.005017
58321711	2143327383.000000	111409303	10000.000000	4110	216260	1.000000	7878	212763	1.000000	9655680	-0.005322
58320490	2143406578.000000	111405878	10000.000000	4109	215604	1.000000	7938	212741	1.000000	9651001	-0.005630
58316568	2143380929.000000	111402182	10000.000000	4109	216486	1.000000	7985	211883	1.000000	9646192	-0.005021
58321030	2143307821.000000	111397013	10000.000000	4064	216514	1.000000	8067	211700	1.000000	9641414	-0.004688
58322458	2143389819.000000	111408685	10000.000000	4064	215062	1.000000	7824	212605	1.000000	9636653	-0.004355
58310134	2143395363.000000	111392905	10000.000000	4087	215849	1.000000	7916	212059	1.000000	9631935	-0.004265
58315082	2143270077.000000	111440941	10000.000000	4175	215942	1.000000	7869	213076	1.000000	9627109	-0.004316
58314246	2143307015.000000	111390332	10000.000000	4118	215652	1.000000	7894	212359	1.000000	9622260	-0.004533
58316755	2143276432.000000	111391118	10000.000000	4094	215393	1.000000	7896	212374	1.000000	9617519	-0.004379
58322563	2143371354.000000	111406262	10000.000000	4123	215414	1.000000	7952	212355	1.000000	9612705	-0.004048
58314591	2143355514.000000	111394118	10000.000000	4137	216675	1.000000	7892	212509	1.000000	9607913	-0.004030
58314337	2143386149.000000	111395845	10000.000000	4111	215826	1.000000	7974	211800	1.000000	9603101	-0.003917
58310953	2143334827.000000	111404462	10000.000000	4094	216319	1.000000	8008	211710	1.000000	9598284	-0.003824
58317099	2143375616.000000	111403403	10000.000000	4081	216468	1.000000	7930	211893	1.000000	9593580	-0.003834
58315936	2143376437.000000	111407066	10000.000000	4160	215928	1.000000	8009	212327	1.000000	9588786	-0.003723
58315662	2143349496.000000	111388528	10000.000000	4087	215798	1.000000	7906	211990	1.000000	9584056	-0.003799
58325634	2143307774.000000	111410393	10000.000000	4113	215620	1.000000	7900	212710	1.000000	9579245	-0.003691
58322987	2143357090.000000	111414568	10000.000000	4114	215480	1.000000	7922	212738	1.000000	9574490	-0.004205
58318352	2143391715.000000	111396413	10000.000000	4130	215973	1.000000	7938	213011	1.000000	9569824	-0.004159
58323455	2143322274.000000	111401274	10000.000000	4194	215618	1.000000	7854	212039	1.000000	9565214	-0.003692
58317207	2143415607.000000	111402841	10000.000000	4084	216270	1.000000	8052	212592	1.000000	9560487	-0.004010
58320727	2143364755.000000	111397116	10000.000000	4204	216108	1.000000	7853	212244	1.000000	9555669	-0.004160
58319683	2143403229.000000	111394886	10000.000000	4095	215957	1.000000	8013	212062	1.000000	9550897	-0.003880
58311714	2143376907.000000	111409587	10000.000000	4079	216031	1.000000	8013	211606	1.000000	9545996	-0.004421
58319508	2143391098.000000	111395206	10000.000000	4090	216159	1.000000	7985	212483	1.000000	9541156	-0.004229
58318651	2143358634.000000	111407079	10000.000000	4077	215857	1.000000	7977	212195	1.000000	9536520	-0.004032
58314291	2143374347.000000	111400390	10000.000000	4057	216515	1.000000	7862	212498	1.000000	9531884	-0.004006
58323083	2143318558.000000	111399003	10000.000000	4134	216322	1.000000	8115	212444	1.000000	9527090	-0.003929
58325784	2143344916.000000	111401690	10000.000000	4120	215400	1.000000	7997	212569	1.000000	9522270	-0.003954
58317648	2143383634.000000	111393758	10000.000000	4047	216003	1.000000	7935	213015	1.000000	9517446	-0.003061
npatches	nstrain	runtime	dt	init_x	init_y	init_y_blood	init_z	init_S	beta0	beta1	beta2	beta3	mean_beta	B	d	delta	delta_blood	b[0]	mut	m	CTL	c	g	epsilon	k	het	lambda	rho	omega	x_max	patch.dyna	DELTA	A	VA
10000	1	100.000000	0.000100	21900	9499	5000000	0.001000	10000000	22.620622	16.897508	19.823297	15.556710	18	8000000000.000000	0.010000	1.000000	1.000000	800000	0.000050	0.048000	0	0.500000	0.000000	25.000000	3.000000	0.500000	0.000000	0.000000	0.000000	31987	0	10.000000	7.000000	1.000000
sus	inf	inf_blood	z	x[0]	y[0][0]	z[0]	x[1]	y[1][0]	z[1]	S[0]	synchrony
219000000	94990000.000000	5000000	10.000000	21900	9499	0.001000	21900	9499	0.001000	10000000	0.000000
48232610	2704712529.000000	140494746	3940.834452	3691	270924	0.394083	4709	270976	0.394083	9995091	0.000000
51821562	2472739839.000000	128566149	6324.976263	4055	249116	0.632498	5159	247720	0.632498	9990010	0.000000
61289546	2012145422.000000	104619878	7771.013291	4729	201713	0.777101	6021	201670	0.777101	9985014	0.000000
67651447	1775720358.000000	92308854	8648.068121	5244	178716	0.864807	6686	177446	0.864807	9980059	0.000000
71416803	1655809811.000000	86077780	9180.022116	5657	167304	0.918002	7010	166057	0.918002	9975031	0.000000
73648441	1590505378.000000	82660009	9502.664490	5885	160222	0.950266	7411	158960	0.950266	9970144	0.000000
74984692	1553240897.000000	80729925	9698.354536	5819	157239	0.969835	7435	155350	0.969835	9965092	0.000000
75782301	1531469026.000000	79602444	9817.045065	5994	154720	0.981705	7605	152946	0.981705	9960049	0.000000
76265895	1518519629.000000	78916778	9889.033609	6065	152986	0.988903	7631	152282	0.988903	9955120	0.000000
76573759	1510797994.000000	78509857	9932.696323	6028	152692	0.993270	7673	151222	0.993270	9949994	0.000000
76748670	1506158563.000000	78284008	9959.178767	6005	151610	0.995918	7759	150602	0.995918	9945042	0.000000
76839948	1503326061.000000	78139914	9975.240980	6027	151993	0.997524	7580	150776	0.997524	9940105	0.000000
76907809	1501659231.000000	78062790	9984.983083	6074	151976	0.998498	7678	150843	0.998498	9935217	0.000000
76950670	1500503640.000000	77993847	9990.891893	6121	151578	0.999089	7741	149926	0.999089	9930195	0.000000
76989247	1499933055.000000	77957841	9994.475723	6026	151413	0.999448	7635	150290	0.999448	9925260	0.000000
76995859	1499536978.000000	77953780	9996.649399	6007	151424	0.999665	7606	150381	0.999665	9920286	0.000000
77002057	1499294880.000000	77931055	9997.967783	6065	151280	0.999797	7585	149960	0.999797	9915426	0.000000
77014067	1499189596.000000	77917064	9998.767413	6077	151172	0.999877	7667	150183	0.999877	9910422	0.000000
77009684	1499154002.000000	77905937	9999.252408	6107	151567	0.999925	7657	149646	0.999925	9905546	0.000000
77014672	1499077219.000000	77922200	9999.546568	6101	151190	0.999955	7716	149878	0.999955	9900649	0.000000
77010575	1499035481.000000	77904256	9999.724983	6096	150912	0.999972	7711	150288	0.999972	9895573	0.000000
77013708	1498973891.000000	77910658	9999.833196	6107	151369	0.999983	7714	150106	0.999983	9890612	0.000000
77005218	1499003553.000000	77915814	9999.898829	6173	151094	0.999990	7732	149805	0.999990	9885550	0.000000
77000728	1499013871.000000	77902674	9999.938638	6032	151458	0.999994	7707	150036	0.999994	9880650	0.000000
77022531	1498994190.000000	77903738	9999.962782	6080	151358	0.999996	7534	149613	0.999996	9875732	0.000000
77013637	1498924006.000000	77916553	9999.977427	6054	151652	0.999998	7747	149643	0.999998	9870777	0.000000
77028847	1498934881.000000	77893894	9999.986309	6088	151422	0.999999	7689	150052	0.999999	9865828	0.000000
77011694	1498931138.000000	77901599	9999.991696	6059	151251	0.999999	7446	150557	0.999999	9860885	0.000000
77010137	1498986531.000000	77917041	9999.994963	5987	152022	0.999999	7563	150582	0.999999	9855900	0.000000
77017494	1498933481.000000	77912424	9999.996945	6098	150775	1.000000	7665	149966	1.000000	9850908	0.000000
77032378	1498911622.000000	77919832	9999.998147	6021	151864	1.000000	7735	149725	1.000000	9846088	0.000000
77018637	1498992995.000000	77919056	9999.998876	6072	151356	1.000000	7645	149816	1.000000	9841067	0.000000
77011918	1498984658.000000	77905240	9999.999318	5942	151542	1.000000	7650	150028	1.000000	9836184	0.000000
77017249	1498964170.000000	77913077	9999.999587	6071	151772	1.000000	7862	149812	1.000000	9831261	0.000000
77014296	1498957372.000000	77923034	9999.999749	6094	150895	1.000000	7705	149857	1.000000	9826269	0.000000
77014505	1499004347.000000	77895119	9999.999848	6072	150729	1.000000	7697	150344	1.000000	9821407	0.000000
77007275	1498983917.000000	77906427	9999.999908	6109	151067	1.000000	7602	149897	1.000000	9816451	0.000000
77009254	1499000200.000000	77923778	9999.999944	6017	151062	1.000000	7650	149697	1.000000	9811513	0.000000
77004877	1498957276.000000	77906473	9999.999966	6030	151831	1.000000	7662	149470	1.000000	9806647	0.000000
77017515	1498948633.000000	77917781	9999.999979	6042	151092	1.000000	7697	150273	1.000000	9801653	-1.#IND00
77014523	1499023402.000000	77912191	9999.999988	6010	152270	1.000000	7705	149592	1.000000	9796696	-0.009600
77022163	1498940924.000000	77919600	9999.999992	6092	151235	1.000000	7633	149350	1.000000	9791861	-0.013154
77017460	1498951240.000000	77921004	9999.999995	6120	151208	1.000000	7658	149999	1.000000	9786978	-0.009100
77030951	1498959546.000000	77914880	9999.999997	6105	151975	1.000000	7631	150467	1.000000	9782008	-0.005440
77019031	1498880571.000000	77914463	9999.999998	6084	151884	1.000000	7762	149448	1.000000	9777002	-0.008243
77001863	1498984852.000000	77917583	9999.999999	6034	151669	1.000000	7675	149352	1.000000	9772089	-0.002674
77021212	1498909332.000000	77900823	9999.999999	6111	150964	1.000000	7693	150078	1.000000	9767144	-0.004708
77018324	1498958950.000000	77917881	10000.000000	6046	151315	1.000000	7746	149715	1.000000	9762331	-0.003258
77016077	1498961126.000000	77916113	10000.000000	6064	151792	1.000000	7634	149689	1.000000	9757395	-0.003849
77013487	1499010251.000000	77909680	10000.000000	6050	151186	1.000000	7733	149794	1.000000	9752598	-0.007092
77019523	1498956237.000000	77903798	10000.000000	5989	151034	1.000000	7637	149959	1.000000	9747675	-0.006788
77019396	1498942481.000000	77915337	10000.000000	5958	151076	1.000000	7617	149620	1.000000	9742779	-0.006348
77014013	1498944660.000000	77910688	10000.000000	6093	152216	1.000000	7669	150654	1.000000	9737801	-0.003427
77018557	1498964153.000000	77904344	10000.000000	6070	151630	1.000000	7557	150157	1.000000	9732925	-0.002800
77013619	1498961693.000000	77917841	10000.000000	6097	151141	1.000000	7759	149799	1.000000	9727929	-0.001296
77013633	1498964000.000000	77903421	10000.000000	5970	151248	1.000000	7742	149773	1.000000	9723065	-0.001713
77016791	1498963977.000000	77895405	10000.000000	6115	151052	1.000000	7629	150168	1.000000	9718214	-0.000612
77019236	1498894845.000000	77898547	10000.000000	6020	151362	1.000000	7608	149726	1.000000	9713367	0.001439
77019556	1498940016.000000	77901901	10000.000000	6076	151417	1.000000	7688	149882	1.000000	9708542	0.001242
77019615	1498940343.000000	77916456	10000.000000	6066	151592	1.000000	7685	150243	1.000000	9703751	0.001050
77015149	1498983789.000000	77909052	10000.000000	6126	151234	1.000000	7646	149830	1.000000	9698918	0.000969
77006372	1498966793.000000	77903001	10000.000000	6086	151203	1.000000	7676	149829	1.000000	9694043	0.001013
77029705	1498934102.000000	77918660	10000.000000	6070	151881	1.000000	7584	149020	1.000000	9689143	0.001684
77015026	1498929792.000000	77905593	10000.000000	6050	151966	1.000000	7673	149578	1.000000	9684146	0.000647
77028288	1498908226.000000	77907217	10000.000000	6129	151187	1.000000	7664	150182	1.000000	9679346	0.000726
77011951	1498966856.000000	77901678	10000.000000	6053	149801	1.000000	7550	149456	1.000000	9674499	0.000446
77011481	1499086221.000000	77899100	10000.000000	5953	151733	1.000000	7706	149948	1.000000	9669656	0.000322
77015979	1498941823.000000	77909760	10000.000000	6136	151053	1.000000	7606	149497	1.000000	9664927	0.000231
77014954	1499026349.000000	77908008	10000.000000	6062	151235	1.000000	7692	150671	1.000000	9660060	0.000431
77022309	1499024265.000000	77897613	10000.000000	6119	150858	1.000000	7700	150865	1.000000	9655274	0.000271
77016762	1498921914.000000	77900571	10000.000000	6029	150943	1.000000	7687	149926	1.000000	9650501	0.001027
77024050	1498957162.000000	77900728	10000.000000	6136	151658	1.000000	7709	150366	1.000000	9645742	0.000907
77009337	1499000766.000000	77914792	10000.000000	6079	151377	1.000000	7569	149963	1.000000	9640904	0.000506
77015159	1498987470.000000	77917005	10000.000000	6039	151860	1.000000	7700	150180	1.000000	9636111	-0.000215
77026149	1498969520.000000	77916568	10000.000000	6092	151129	1.000000	7759	149073	1.000000	9631319	-0.000158
77014866	1498965149.000000	77903041	10000.000000	6117	150936	1.000000	7633	149877	1.000000	9626555	-0.000551
77008379	1498967728.000000	77917021	10000.000000	6053	151547	1.000000	7583	149487	1.000000	9621618	-0.000456
77020260	1498953727.000000	77913714	10000.000000	6065	151396	1.000000	7676	149507	1.000000	9616718	-0.000793
77017330	1499003083.000000	77927916	10000.000000	6048	150616	1.000000	7786	149484	1.000000	9611877	-0.001062
77008485	1498962364.000000	77923340	10000.000000	5993	151663	1.000000	7614	150414	1.000000	9607191	-0.001000
77005242	1499015257.000000	77913644	10000.000000	5980	152018	1.000000	7727	149341	1.000000	9602495	-0.001010
77012041	1498918065.000000	77897139	10000.000000	6038	151652	1.000000	7592	149808	1.000000	9597655	-0.001131
77008877	1498977576.000000	77914306	10000.000000	6082	151007	1.000000	7632	149896	1.000000	9592799	-0.001220
77017102	1498970326.000000	77912219	10000.000000	6026	151506	1.000000	7657	149359	1.000000	9588205	-0.001167
77018512	1498928000.000000	77893237	10000.000000	6101	150624	1.000000	7821	150157	1.000000	9583361	-0.000978
77004543	1498975127.000000	77915298	10000.000000	6115	151007	1.000000	7743	148925	1.000000	9578599	-0.000917
77016859	1498934555.000000	77912205	10000.000000	5987	151682	1.000000	7718	150035	1.000000	9573811	-0.000945
77015001	1498966556.000000	77902771	10000.000000	6008	151112	1.000000	7729	149115	1.000000	9568906	0.001000
77020499	1498951206.000000	77914714	10000.000000	6158	151068	1.000000	7686	149507	1.000000	9564245	0.000940
77011720	1499031907.000000	77919619	10000.000000	6218	150693	1.000000	7695	150453	1.000000	9559504	0.002244
77024473	1498911230.000000	77909203	10000.000000	6084	151149	1.000000	7682	150211	1.000000	9554602	0.001852
77018924	1498969318.000000	77909902	10000.000000	6046	150566	1.000000	7791	150053	1.000000	9549803	0.001929
77011101	1498964470.000000	77909367	10000.000000	6080	151298	1.000000	7687	150272	1.000000	9544965	0.001493
77018518	1499009978.000000	77906214	10000.000000	6030	151631	1.000000	7699	150465	1.000000	9540103	0.002026
77009732	1498969527.000000	77887995	10000.000000	6051	151845	1.000000	7609	149902	1.000000	9535274	0.001841
77019442	1498906783.000000	77904200	10000.000000	6101	151735	1.000000	7699	149483	1.000000	9530523	0.001887
77012862	1499014343.000000	77914926	10000.000000	6044	150925	1.000000	7535	150674	1.000000	9525696	0.002524
77013919	1499016399.000000	77918705	10000.000000	6124	151653	1.000000	7697	150127	1.000000	9520870	0.002399
77007426	1498981051.000000	77912410	10000.000000	6145	151594	1.000000	7697	149881	1.000000	9516235	0.002416
npatches	nstrain	runtime	dt	init_x	init_y	init_y_blood	init_z	init_S	beta0	beta1	beta2	beta3	mean_beta	B	d	delta	delta_blood	b[0]	mut	m	CTL	c	g	epsilon	k	het	lambda	rho	omega	x_max	patch.dyna	DELTA	A	VA
10000	1	100.000000	0.000100	21900	9499	5000000	0.001000	10000000	26.354291	15.518951	11.841676	14.031642	18	8000000000.000000	0.010000	1.000000	1.000000	800000	0.000050	0.048000	0	0.500000	0.000000	25.000000	4.000000	0.500000	0.000000	0.000000	0.000000	31987	0	10.000000	7.000000	1.000000
sus	inf	inf_blood	z	x[0]	y[0][0]	z[0]	x[1]	y[1][0]	z[1]	S[0]	synchrony
219000000	94990000.000000	5000000	10.000000	21900	9499	0.001000	21900	9499	0.001000	10000000	0.000000
52897731	2429507947.000000	126229373	3940.834452	3608	244289	0.394083	5603	242285	0.394083	9995106	0.000000
62521659	1968975888.000000	102395735	6324.976263	4245	198218	0.632498	6703	196510	0.632498	9990112	0.000000
75752820	1536878905.000000	79899574	7771.013291	5281	155766	0.777101	8006	154243	0.777101	9985020	0.000000
83945165	1338092796.000000	69552567	8648.068121	5878	136575	0.864807	8943	133342	0.864807	9980055	0.000000
88751578	1238744329.000000	64401291	9180.022116	6228	125699	0.918002	9469	122899	0.918002	9974966	0.000000
91617072	1184526424.000000	61582168	9502.664490	6362	120993	0.950266	9766	118382	0.950266	9970011	0.000000
93335294	1153634114.000000	59955876	9698.354536	6474	117506	0.969835	9879	115419	0.969835	9965021	0.000000
94367076	1135582850.000000	59024183	9817.045065	6692	116487	0.981705	10027	113070	0.981705	9960074	0.000000
94989275	1124781484.000000	58460449	9889.033609	6677	114653	0.988903	10089	112111	0.988903	9955034	0.000000
95354684	1118314844.000000	58113327	9932.696323	6809	114402	0.993270	10187	110998	0.993270	9950167	0.000000
95596923	1114458470.000000	57927254	9959.178767	6861	113097	0.995918	10042	111334	0.995918	9945206	0.000000
95738000	1112070577.000000	57812744	9975.240980	6672	113512	0.997524	10079	111430	0.997524	9940188	0.000000
95824815	1110754506.000000	57731452	9984.983083	6691	112855	0.998498	10261	110181	0.998498	9935262	0.000000
95879889	1109868540.000000	57667236	9990.891893	6812	113390	0.999089	10151	110680	0.999089	9930344	0.000000
95899545	1109335567.000000	57659638	9994.475723	6824	113278	0.999448	10244	110868	0.999448	9925320	0.000000
95937174	1109004513.000000	57636893	9996.649399	6792	113331	0.999665	10285	110348	0.999665	9920314	0.000000
95929474	1108832874.000000	57630454	9997.967783	6753	112869	0.999797	10131	111060	0.999797	9915370	0.000000
95950537	1108664489.000000	57626986	9998.767413	6669	113703	0.999877	10315	110100	0.999877	9910558	0.000000
95944785	1108604504.000000	57628781	9999.252408	6716	113127	0.999925	10173	110248	0.999925	9905633	0.000000
95959427	1108505534.000000	57618060	9999.546568	6734	113105	0.999955	10075	110068	0.999955	9900743	0.000000
95967951	1108545955.000000	57609024	9999.724983	6774	113388	0.999972	10220	110288	0.999972	9895812	0.000000
95947127	1108538379.000000	57612771	9999.833196	6741	112693	0.999983	10037	110512	0.999983	9890916	0.000000
95959094	1108525551.000000	57629312	9999.898829	6758	112892	0.999990	10070	110591	0.999990	9885948	0.000000
95959036	1108477024.000000	57616789	9999.938638	6844	112815	0.999994	10161	110314	0.999994	9881028	0.000000
95963595	1108520790.000000	57623736	9999.962782	6816	113587	0.999996	10204	110313	0.999996	9876033	0.000000
95953836	1108478768.000000	57610057	9999.977427	6827	113360	0.999998	10229	109997	0.999998	9871134	0.000000
95950876	1108528287.000000	57613658	9999.986309	6698	113498	0.999999	10097	111017	0.999999	9866286	0.000000
95955019	1108560903.000000	57614547	9999.991696	6773	113285	0.999999	10303	110748	0.999999	9861250	0.000000
95956835	1108495561.000000	57619207	9999.994963	6774	113493	0.999999	10117	110540	0.999999	9856348	0.000000
95941564	1108569942.000000	57616183	9999.996945	6751	112921	1.000000	10185	110058	1.000000	9851381	0.000000
95965275	1108520123.000000	57613489	9999.998147	6757	113194	1.000000	10242	109647	1.000000	9846692	0.000000
95955605	1108508528.000000	57615509	9999.998876	6880	112718	1.000000	10173	110069	1.000000	9841714	0.000000
95954348	1108494016.000000	57618062	9999.999318	6678	113559	1.000000	10295	110161	1.000000	9836838	0.000000
95965312	1108503717.000000	57611845	9999.999587	6696	112578	1.000000	10235	109980	1.000000	9831919	0.000000
95961506	1108492448.000000	57608168	9999.999749	6835	112893	1.000000	10165	110154	1.000000	9827060	0.000000
95951094	1108484490.000000	57613622	9999.999848	6717	114026	1.000000	10142	109727	1.000000	9822145	0.000000
95959938	1108458327.000000	57621757	9999.999908	6889	112827	1.000000	10158	109869	1.000000	9817447	0.000000
95963892	1108535881.000000	57611140	9999.999944	6708	113667	1.000000	10071	110935	1.000000	9812600	0.000000
95944098	1108440342.000000	57602858	9999.999966	6750	113394	1.000000	10130	110810	1.000000	9807653	0.000000
95952156	1108518637.000000	57607508	9999.999979	6635	113648	1.000000	10226	110456	1.000000	9802813	-1.#IND00
95945480	1108474545.000000	57617712	9999.999988	6760	113645	1.000000	10154	110569	1.000000	9797907	-0.000000
95956020	1108506759.000000	57611344	9999.999992	6685	113923	1.000000	10190	110166	1.000000	9792942	0.004485
95950470	1108535492.000000	57615496	9999.999995	6746	113245	1.000000	10072	110443	1.000000	9788070	-0.009524
95943902	1108567010.000000	57611822	9999.999997	6823	113637	1.000000	10194	110555	1.000000	9783149	-0.010528
95970476	1108488695.000000	57611690	9999.999998	6777	112898	1.000000	10249	110500	1.000000	9778210	-0.005992
95962640	1108438274.000000	57609516	9999.999999	6704	113215	1.000000	10269	110438	1.000000	9773350	-0.003418
95964510	1108522771.000000	57599549	9999.999999	6728	113681	1.000000	10133	110757	1.000000	9768453	-0.003234
95964403	1108517808.000000	57618902	10000.000000	6826	113235	1.000000	10156	110400	1.000000	9763568	-0.001793
95962618	1108515254.000000	57616025	10000.000000	6785	113033	1.000000	10030	110431	1.000000	9758706	-0.004038
95939303	1108550585.000000	57602929	10000.000000	6724	113018	1.000000	10367	110229	1.000000	9753872	0.000218
95951501	1108463922.000000	57619318	10000.000000	6751	113305	1.000000	10215	110407	1.000000	9748891	0.000310
95961061	1108457566.000000	57611172	10000.000000	6817	112894	1.000000	10122	110317	1.000000	9743961	0.000320
95952926	1108481859.000000	57617027	10000.000000	6740	113461	1.000000	10164	110943	1.000000	9739037	0.000977
95955017	1108473461.000000	57602362	10000.000000	6723	113903	1.000000	10112	110058	1.000000	9734154	0.001454
95960807	1108502585.000000	57614947	10000.000000	6701	113364	1.000000	10220	110547	1.000000	9729483	0.001898
95964705	1108466750.000000	57614005	10000.000000	6749	113302	1.000000	10083	110652	1.000000	9724643	0.001613
95955364	1108537605.000000	57616409	10000.000000	6794	113259	1.000000	10208	110836	1.000000	9719783	0.001512
95955435	1108496610.000000	57614420	10000.000000	6673	113456	1.000000	10063	109861	1.000000	9714966	0.000663
95960913	1108547096.000000	57620753	10000.000000	6645	113541	1.000000	10259	109845	1.000000	9710062	0.000988
95946064	1108558778.000000	57611513	10000.000000	6737	113155	1.000000	10159	110727	1.000000	9705204	0.000559
95956558	1108474096.000000	57627915	10000.000000	6740	113206	1.000000	10204	110845	1.000000	9700323	0.002307
95948665	1108471234.000000	57616488	10000.000000	6829	113238	1.000000	10207	110169	1.000000	9695489	0.002119
95961336	1108479818.000000	57606151	10000.000000	6665	113268	1.000000	10114	110681	1.000000	9690627	0.001232
95961910	1108505526.000000	57624418	10000.000000	6774	113186	1.000000	10106	111242	1.000000	9685810	0.000042
95949498	1108477181.000000	57614802	10000.000000	6782	113175	1.000000	10278	110027	1.000000	9681055	0.000037
95946722	1108526237.000000	57619262	10000.000000	6842	112767	1.000000	10218	110195	1.000000	9676275	0.000567
95946299	1108566102.000000	57609994	10000.000000	6792	113303	1.000000	10208	110329	1.000000	9671442	0.001312
95955559	1108522739.000000	57610001	10000.000000	6697	113309	1.000000	10334	110192	1.000000	9666668	0.000310
95941363	1108563590.000000	57605350	10000.000000	6746	113407	1.000000	10184	109915	1.000000	9661907	0.000386
95953353	1108487918.000000	57614847	10000.000000	6826	113209	1.000000	10122	110215	1.000000	9657174	0.000377
95957285	1108510512.000000	57610534	10000.000000	6662	113485	1.000000	10212	110525	1.000000	9652406	0.000068
95940180	1108522366.000000	57613136	10000.000000	6746	113235	1.000000	10087	110519	1.000000	9647608	-0.000463
95963854	1108503086.000000	57618982	10000.000000	6656	113241	1.000000	10238	110548	1.000000	9642812	-0.000591
95956073	1108477937.000000	57621910	10000.000000	6800	112906	1.000000	10255	110735	1.000000	9637965	-0.000610
95943478	1108526465.000000	57613044	10000.000000	6741	113490	1.000000	10181	109972	1.000000	9633053	-0.000555
95955916	1108471134.000000	57609182	10000.000000	6688	113701	1.000000	10066	110642	1.000000	9628293	-0.000952
95947069	1108496983.000000	57616323	10000.000000	6755	113331	1.000000	10142	110379	1.000000	9623581	-0.000880
95958917	1108510815.000000	57616628	10000.000000	6729	113170	1.000000	9950	111700	1.000000	9618664	-0.000068
95951639	1108576397.000000	57614586	10000.000000	6632	113832	1.000000	10269	109885	1.000000	9613782	0.000535
95958383	1108464639.000000	57617964	10000.000000	6601	113435	1.000000	10106	110712	1.000000	9608848	0.002087
95963494	1108494985.000000	57627460	10000.000000	6701	112831	1.000000	10184	110341	1.000000	9604042	0.000800
95954423	1108534422.000000	57616744	10000.000000	6816	112894	1.000000	10137	110219	1.000000	9599163	0.000777
95963183	1108485860.000000	57613385	10000.000000	6774	112637	1.000000	10205	110741	1.000000	9594241	0.000740
95960772	1108555984.000000	57611395	10000.000000	6880	112774	1.000000	10191	110033	1.000000	9589381	0.001292
95958743	1108509788.000000	57612347	10000.000000	6706	113270	1.000000	10199	110199	1.000000	9584649	-0.000760
95938205	1108502445.000000	57624001	10000.000000	6823	112710	1.000000	10214	110688	1.000000	9579962	-0.000713
95962218	1108480364.000000	57620365	10000.000000	6817	113511	1.000000	10271	110244	1.000000	9575125	-0.000674
95956186	1108492260.000000	57627220	10000.000000	6809	113823	1.000000	10087	110917	1.000000	9570375	-0.000856
95947114	1108482731.000000	57618760	10000.000000	6828	113001	1.000000	10298	110129	1.000000	9565658	-0.000953
95957001	1108552977.000000	57590475	10000.000000	6677	113188	1.000000	10184	110094	1.000000	9560845	-0.001143
95958040	1108493288.000000	57601887	10000.000000	6672	113022	1.000000	10093	110806	1.000000	9556109	-0.001019
95949565	1108548454.000000	57587932	10000.000000	6751	113143	1.000000	10271	110261	1.000000	9551283	-0.000514
95955907	1108464300.000000	57623138	10000.000000	6902	113354	1.000000	10193	110049	1.000000	9546479	-0.000387
95943501	1108502740.000000	57612153	10000.000000	6754	113559	1.000000	10154	109917	1.000000	9541726	-0.000455
95960970	1108526978.000000	57616116	10000.000000	6812	113330	1.000000	10174	110133	1.000000	9536923	-0.000699
95948634	1108527418.000000	57616230	10000.000000	6821	112703	1.000000	10172	110709	1.000000	9532212	-0.000507
95953649	1108535370.000000	57615713	10000.000000	6728	113600	1.000000	10235	110142	1.000000	9527602	-0.000415
95945996	1108494668.000000	57621239	10000.000000	6819	113058	1.000000	10201	109708	1.000000	9522737	-0.000192
95951119	1108507421.000000	57620498	10000.000000	6718	112985	1.000000	10207	110398	1.000000	9518009	-0.000301
npatches	nstrain	runtime	dt	init_x	init_y	init_y_blood	init_z	init_S	beta0	beta1	beta2	beta3	mean_beta	B	d	delta	delta_blood	b[0]	mut	m	CTL	c	g	epsilon	k	het	lambda	rho	omega	x_max	patch.dyna	DELTA	A	VA
10000	1	100.000000	0.000100	21900	9499	5000000	0.001000	10000000	22.678226	22.045744	18.104782	24.365664	18	8000000000.000000	0.010000	1.000000	1.000000	800000	0.000050	0.048000	0	0.500000	0.000000	25.000000	5.000000	0.500000	0.000000	0.000000	0.000000	31987	0	10.000000	7.000000	1.000000
sus	inf	inf_blood	z	x[0]	y[0][0]	z[0]	x[1]	y[1][0]	z[1]	S[0]	synchrony
219000000	94990000.000000	5000000	10.000000	21900	9499	0.001000	21900	9499	0.001000	10000000	0.000000
57385806	2192879314.000000	113967187	3940.834452	4346	220565	0.394083	4514	219777	0.394083	9994841	0.000000
73183004	1603279897.000000	83381355	6324.976263	5724	161424	0.632498	5914	161391	0.632498	9989822	0.000000
89756977	1214961116.000000	63176548	7771.013291	7005	123381	0.777101	7254	122803	0.777101	9984948	0.000000
99612663	1045829433.000000	54343260	8648.068121	8087	106022	0.864807	8182	106088	0.864807	9979917	0.000000
105392928	961292523.000000	49973197	9180.022116	8546	97953	0.918002	8576	97118	0.918002	9974804	0.000000
108829974	915259096.000000	47572101	9502.664490	8692	92871	0.950266	8923	92967	0.950266	9969792	0.000000
110935193	888827632.000000	46206893	9698.354536	9011	90965	0.969835	9221	90607	0.969835	9964824	0.000000
112164912	873398388.000000	45399037	9817.045065	9110	88703	0.981705	9257	89034	0.981705	9959783	0.000000
112946967	864228926.000000	44925099	9889.033609	9247	88274	0.988903	9289	88479	0.988903	9954808	0.000000
113400077	858774155.000000	44627681	9932.696323	9243	87636	0.993270	9292	87786	0.993270	9949794	0.000000
113669125	855404258.000000	44461189	9959.178767	9232	87145	0.995918	9184	87905	0.995918	9944859	0.000000
113864215	853409553.000000	44357162	9975.240980	9176	87196	0.997524	9549	87016	0.997524	9940031	0.000000
113933857	852246420.000000	44298690	9984.983083	9275	86853	0.998498	9447	86994	0.998498	9934925	0.000000
114016865	851510320.000000	44260434	9990.891893	9170	87757	0.999089	9457	86481	0.999089	9929873	0.000000
114056721	850944420.000000	44235056	9994.475723	9298	86760	0.999448	9419	86844	0.999448	9924937	0.000000
114074592	850726749.000000	44218042	9996.649399	9137	87265	0.999665	9511	86271	0.999665	9919938	0.000000
114068377	850579557.000000	44211556	9997.967783	9260	87122	0.999797	9444	86720	0.999797	9914987	0.000000
114087526	850548627.000000	44206434	9998.767413	9254	86204	0.999877	9396	86649	0.999877	9909992	0.000000
114088453	850442699.000000	44208116	9999.252408	9269	86961	0.999925	9471	86808	0.999925	9905149	0.000000
114094403	850373506.000000	44188101	9999.546568	9278	86327	0.999955	9368	86958	0.999955	9900272	0.000000
114094647	850383364.000000	44200449	9999.724983	9361	87092	0.999972	9547	87212	0.999972	9895416	0.000000
114099680	850435473.000000	44190152	9999.833196	9177	86430	0.999983	9422	87092	0.999983	9890455	0.000000
114088628	850389907.000000	44201391	9999.898829	9239	87049	0.999990	9390	86638	0.999990	9885441	0.000000
114104614	850376068.000000	44198148	9999.938638	9287	86935	0.999994	9339	87143	0.999994	9880395	0.000000
114093667	850375454.000000	44205428	9999.962782	9158	86798	0.999996	9429	86244	0.999996	9875545	0.000000
114095916	850377000.000000	44199701	9999.977427	9242	86621	0.999998	9323	87163	0.999998	9870649	0.000000
114102016	850388231.000000	44182785	9999.986309	9178	86396	0.999999	9467	86443	0.999999	9865770	0.000000
114117737	850356583.000000	44199491	9999.991696	9271	87202	0.999999	9358	86778	0.999999	9860777	0.000000
114100366	850351501.000000	44201408	9999.994963	9325	86269	0.999999	9427	87033	0.999999	9856005	0.000000
114094896	850361688.000000	44196687	9999.996945	9411	86449	1.000000	9436	86656	1.000000	9851182	0.000000
114101785	850322658.000000	44207128	9999.998147	9320	86708	1.000000	9421	86653	1.000000	9846200	0.000000
114095530	850408179.000000	44199157	9999.998876	9135	87109	1.000000	9450	87474	1.000000	9841263	0.000000
114090070	850350987.000000	44197229	9999.999318	9238	86247	1.000000	9387	86431	1.000000	9836306	0.000000
114111660	850344137.000000	44196300	9999.999587	9175	87197	1.000000	9421	86920	1.000000	9831342	0.000000
114099907	850393812.000000	44199316	9999.999749	9208	86878	1.000000	9587	86272	1.000000	9826455	0.000000
114095615	850345076.000000	44205948	9999.999848	9284	86829	1.000000	9394	87099	1.000000	9821474	0.000000
114091754	850357805.000000	44197111	9999.999908	9308	86852	1.000000	9569	86611	1.000000	9816562	0.000000
114092906	850314068.000000	44192147	9999.999944	9168	87077	1.000000	9518	86748	1.000000	9811606	0.000000
114108198	850321553.000000	44189490	9999.999966	9397	86588	1.000000	9395	86528	1.000000	9806635	0.000000
114104967	850324424.000000	44187684	9999.999979	9186	86745	1.000000	9516	85976	1.000000	9801807	-1.#IND00
114102943	850324753.000000	44195170	9999.999988	9339	86635	1.000000	9494	86804	1.000000	9796961	0.014400
114102251	850325768.000000	44198393	9999.999992	9288	86837	1.000000	9506	86473	1.000000	9792023	0.011668
114105735	850350327.000000	44191229	9999.999995	9400	86902	1.000000	9372	86685	1.000000	9787190	0.001764
114110961	850322851.000000	44191241	9999.999997	9169	86919	1.000000	9447	87400	1.000000	9782387	0.001200
114102704	850397438.000000	44200877	9999.999998	9180	87050	1.000000	9331	86688	1.000000	9777442	0.001087
114098270	850298599.000000	44182521	9999.999999	9178	87467	1.000000	9428	86692	1.000000	9772652	0.000125
114096813	850385895.000000	44194106	9999.999999	9016	87146	1.000000	9424	86426	1.000000	9767840	0.000951
114096290	850360150.000000	44207377	10000.000000	9302	86374	1.000000	9571	86124	1.000000	9762942	0.000112
114100482	850400972.000000	44198182	10000.000000	9385	86522	1.000000	9488	86456	1.000000	9758088	0.002450
114101523	850415644.000000	44191314	10000.000000	9331	86482	1.000000	9374	86990	1.000000	9753229	0.001166
114090998	850380100.000000	44198297	10000.000000	9125	86881	1.000000	9367	86476	1.000000	9748472	0.004379
114108510	850370254.000000	44190989	10000.000000	9333	86429	1.000000	9391	86495	1.000000	9743618	0.003169
114093209	850377274.000000	44210694	10000.000000	9210	86549	1.000000	9429	86606	1.000000	9738842	0.002237
114104664	850349835.000000	44188234	10000.000000	9222	86588	1.000000	9473	86318	1.000000	9733972	0.002170
114093361	850332603.000000	44189927	10000.000000	9211	86736	1.000000	9588	86534	1.000000	9729109	0.003122
114099455	850323910.000000	44199004	10000.000000	9246	86569	1.000000	9396	87049	1.000000	9724215	0.001002
114090231	850349867.000000	44201615	10000.000000	9343	86427	1.000000	9439	86855	1.000000	9719265	0.001914
114103924	850374075.000000	44199146	10000.000000	9311	87225	1.000000	9436	86591	1.000000	9714327	0.001161
114091276	850445687.000000	44198572	10000.000000	9203	86905	1.000000	9471	86651	1.000000	9709432	0.001305
114101155	850346964.000000	44199943	10000.000000	9331	86317	1.000000	9574	86487	1.000000	9704614	0.000362
114093616	850405401.000000	44202711	10000.000000	9230	86615	1.000000	9437	86530	1.000000	9699696	0.000289
114097495	850337892.000000	44180900	10000.000000	9220	86628	1.000000	9474	86552	1.000000	9694771	0.000661
114087661	850370981.000000	44207732	10000.000000	9264	86642	1.000000	9409	87344	1.000000	9690037	-0.000422
114092858	850350200.000000	44196650	10000.000000	9261	86787	1.000000	9278	86502	1.000000	9685219	-0.001225
114113930	850374590.000000	44186063	10000.000000	9142	87391	1.000000	9514	86251	1.000000	9680294	-0.000100
114106036	850385860.000000	44198987	10000.000000	9192	86783	1.000000	9402	86754	1.000000	9675409	-0.000988
114106369	850384439.000000	44195401	10000.000000	9284	86972	1.000000	9522	86517	1.000000	9670582	-0.001150
114108512	850424814.000000	44190688	10000.000000	9164	86446	1.000000	9388	87449	1.000000	9665687	-0.001389
114111868	850342379.000000	44190885	10000.000000	9362	86594	1.000000	9458	86565	1.000000	9660844	-0.001199
114102557	850332487.000000	44182610	10000.000000	9168	86941	1.000000	9450	86311	1.000000	9656072	-0.001075
114114028	850349899.000000	44190820	10000.000000	9274	86272	1.000000	9488	86257	1.000000	9651067	0.000888
114107098	850412458.000000	44196279	10000.000000	9278	86569	1.000000	9353	86197	1.000000	9646247	0.001084
114089818	850350382.000000	44193254	10000.000000	9281	87264	1.000000	9387	86982	1.000000	9641529	0.002796
114110964	850361470.000000	44198358	10000.000000	9249	86738	1.000000	9428	86485	1.000000	9636695	0.003430
114114740	850339454.000000	44191467	10000.000000	9307	86549	1.000000	9481	86753	1.000000	9631805	0.003121
114099978	850394803.000000	44187713	10000.000000	9350	86913	1.000000	9435	86465	1.000000	9626859	0.002997
114114221	850364900.000000	44199769	10000.000000	9275	87002	1.000000	9573	85630	1.000000	9622046	0.002870
114114754	850316028.000000	44206039	10000.000000	9165	87221	1.000000	9460	86672	1.000000	9617283	0.002548
114093805	850390037.000000	44201560	10000.000000	9174	86365	1.000000	9494	86022	1.000000	9612451	0.002419
114082224	850439512.000000	44199877	10000.000000	9243	87002	1.000000	9530	86371	1.000000	9607698	0.002467
114103832	850362433.000000	44190921	10000.000000	9084	87173	1.000000	9349	86690	1.000000	9602819	0.002255
114101701	850355240.000000	44200787	10000.000000	9179	86603	1.000000	9445	86744	1.000000	9598011	0.001819
114097933	850349466.000000	44200390	10000.000000	9211	86584	1.000000	9435	86661	1.000000	9593186	0.001575
114103107	850351499.000000	44201414	10000.000000	9209	86469	1.000000	9420	86403	1.000000	9588226	0.002430
114101937	850367913.000000	44194151	10000.000000	9340	86576	1.000000	9363	87252	1.000000	9583379	0.002177
114090929	850357424.000000	44199578	10000.000000	9107	86865	1.000000	9546	87056	1.000000	9578581	0.002567
114111429	850350691.000000	44204374	10000.000000	9235	86608	1.000000	9565	86462	1.000000	9573838	0.002344
114091298	850337869.000000	44193427	10000.000000	9257	86414	1.000000	9378	86713	1.000000	9569017	0.002385
114096654	850369853.000000	44207342	10000.000000	9254	86782	1.000000	9445	86534	1.000000	9564074	0.002430
114096931	850328278.000000	44201554	10000.000000	9070	87050	1.000000	9426	86583	1.000000	9559365	0.002491
114107325	850356058.000000	44188714	10000.000000	9232	86676	1.000000	9526	86673	1.000000	9554675	0.002355
114109653	850365824.000000	44185325	10000.000000	9266	86915	1.000000	9382	87027	1.000000	9549873	0.002448
114092869	850319527.000000	44201339	10000.000000	9311	86376	1.000000	9448	86535	1.000000	9545207	0.003019
114086758	850379311.000000	44196876	10000.000000	9232	86496	1.000000	9524	86257	1.000000	9540322	0.003037
114103166	850351710.000000	44210122	10000.000000	9272	86889	1.000000	9368	87059	1.000000	9535445	0.002771
114099578	850367267.000000	44192317	10000.000000	9289	86944	1.000000	9414	86446	1.000000	9530693	0.002521
114093309	850403413.000000	44213221	10000.000000	9318	86423	1.000000	9467	86609	1.000000	9525819	0.002786
114100220	850381482.000000	44207098	10000.000000	9268	86974	1.000000	9353	86929	1.000000	9521117	0.003259
114083352	850367301.000000	44192545	10000.000000	9184	86230	1.000000	9492	86784	1.000000	9516293	0.003153
npatches	nstrain	runtime	dt	init_x	init_y	init_y_blood	init_z	init_S	beta0	beta1	beta2	beta3	mean_beta	B	d	delta	delta_blood	b[0]	mut	m	CTL	c	g	epsilon	k	het	lambda	rho	omega	x_max	patch.dyna	DELTA	A	VA
10000	1	100.000000	0.000100	21900	9499	5000000	0.001000	10000000	24.653529	21.543916	26.841373	13.444684	18	8000000000.000000	0.010000	1.000000	1.000000	800000	0.000050	0.048000	0	0.500000	0.000000	25.000000	6.000000	0.500000	0.000000	0.000000	0.000000	31987	0	10.000000	7.000000	1.000000
sus	inf	inf_blood	z	x[0]	y[0][0]	z[0]	x[1]	y[1][0]	z[1]	S[0]	synchrony
219000000	94990000.000000	5000000	10.000000	21900	9499	0.001000	21900	9499	0.001000	10000000	0.000000
62280508	1981972966.000000	103058784	3940.834452	4421	200043	0.394083	5054	199544	0.394083	9994929	0.000000
84269475	1326519619.000000	68981884	6324.976263	6223	134079	0.632498	6991	133468	0.632498	9989944	0.000000
103977756	981293076.000000	51027809	7771.013291	7852	100033	0.777101	8691	99304	0.777101	9985127	0.000000
115440333	834684715.000000	43395607	8648.068121	8756	86278	0.864807	9792	84431	0.864807	9980164	0.000000
122185639	761376405.000000	39576874	9180.022116	9378	77824	0.918002	10399	77659	0.918002	9975308	0.000000
126241092	721261147.000000	37490373	9502.664490	9632	74659	0.950266	10727	73621	0.950266	9970265	0.000000
128670529	698317863.000000	36300567	9698.354536	9941	71940	0.969835	10882	71417	0.969835	9965160	0.000000
130139658	684897124.000000	35604973	9817.045065	10033	70591	0.981705	11092	70004	0.981705	9960272	0.000000
131027996	676902384.000000	35175183	9889.033609	10089	69589	0.988903	11111	68983	0.988903	9955288	0.000000
131572989	672143004.000000	34930715	9932.696323	10214	69329	0.993270	11161	69245	0.993270	9950334	0.000000
131900831	669212704.000000	34784173	9959.178767	10266	69132	0.995918	11234	68428	0.995918	9945457	0.000000
132112765	667490954.000000	34695822	9975.240980	10128	69144	0.997524	11387	67977	0.997524	9940558	0.000000
132212061	666489375.000000	34640052	9984.983083	10227	68769	0.998498	11299	68104	0.998498	9935690	0.000000
132285561	665858036.000000	34607381	9990.891893	10217	69065	0.999089	11493	67561	0.999089	9930927	0.000000
132333923	665469614.000000	34592207	9994.475723	10239	68368	0.999448	11491	67776	0.999448	9926009	0.000000
132365926	665231471.000000	34571950	9996.649399	10184	69172	0.999665	11299	67672	0.999665	9921211	0.000000
132376639	665055668.000000	34571734	9997.967783	10332	68887	0.999797	11231	67690	0.999797	9916237	0.000000
132395111	665016762.000000	34566920	9998.767413	10361	68737	0.999877	11356	67969	0.999877	9911195	0.000000
132404523	664881007.000000	34561314	9999.252408	10227	68671	0.999925	11187	68344	0.999925	9906323	0.000000
132409280	664898847.000000	34556830	9999.546568	10226	69007	0.999955	11326	68129	0.999955	9901427	0.000000
132403657	664876658.000000	34557346	9999.724983	10203	69120	0.999972	11192	68065	0.999972	9896531	0.000000
132405728	664867539.000000	34563802	9999.833196	10435	68656	0.999983	11280	68521	0.999983	9891688	0.000000
132411583	664842490.000000	34554336	9999.898829	10298	68709	0.999990	11310	68298	0.999990	9886787	0.000000
132403289	664861703.000000	34551601	9999.938638	10308	68579	0.999994	11240	67616	0.999994	9881900	0.000000
132400384	664880152.000000	34555519	9999.962782	10241	68586	0.999996	11208	68366	0.999996	9876973	0.000000
132400701	664888103.000000	34549950	9999.977427	10228	69086	0.999998	11224	67774	0.999998	9872014	0.000000
132402337	664870848.000000	34554765	9999.986309	10103	69260	0.999999	11411	67884	0.999999	9867119	0.000000
132407254	664816208.000000	34561891	9999.991696	10296	68702	0.999999	11151	68297	0.999999	9862175	0.000000
132391038	664943780.000000	34564006	9999.994963	10260	68606	0.999999	11426	67573	0.999999	9857237	0.000000
132415408	664888339.000000	34556224	9999.996945	10242	68307	1.000000	11367	67699	1.000000	9852326	0.000000
132407814	664855013.000000	34550804	9999.998147	10352	68700	1.000000	11588	68110	1.000000	9847474	0.000000
132399821	664847678.000000	34554136	9999.998876	10295	68559	1.000000	11130	68336	1.000000	9842526	0.000000
132394363	664839483.000000	34563533	9999.999318	10333	68686	1.000000	11207	67954	1.000000	9837518	0.000000
132377692	664938880.000000	34555837	9999.999587	10323	68931	1.000000	11393	68239	1.000000	9832474	0.000000
132415167	664865124.000000	34561026	9999.999749	10368	68673	1.000000	11295	68322	1.000000	9827515	0.000000
132399887	664887403.000000	34564985	9999.999848	10208	68492	1.000000	11287	67937	1.000000	9822607	0.000000
132404133	664899479.000000	34553473	9999.999908	10255	69383	1.000000	11440	67958	1.000000	9817622	0.000000
132382819	664918159.000000	34556832	9999.999944	10136	68812	1.000000	11436	67599	1.000000	9812633	0.000000
132402051	664851650.000000	34555412	9999.999966	10391	68535	1.000000	11409	67983	1.000000	9807591	0.000000
132408248	664877233.000000	34553924	9999.999979	10199	69334	1.000000	11339	67983	1.000000	9802644	-1.#IND00
132406520	664868935.000000	34548485	9999.999988	10339	68747	1.000000	11148	67847	1.000000	9797814	-0.006400
132411274	664825157.000000	34546870	9999.999992	10340	68659	1.000000	11170	68495	1.000000	9793024	-0.008451
132417049	664847443.000000	34550410	9999.999995	10175	68541	1.000000	11353	68127	1.000000	9788023	-0.000800
132404695	664918494.000000	34549620	9999.999997	10316	68580	1.000000	11280	68327	1.000000	9783167	0.001543
132399673	664840409.000000	34557999	9999.999998	10243	69153	1.000000	11383	67938	1.000000	9778297	0.006052
132413958	664824333.000000	34554786	9999.999999	10301	68547	1.000000	11370	68051	1.000000	9773279	-0.001197
132401369	664889961.000000	34556556	9999.999999	10273	68979	1.000000	11276	67968	1.000000	9768396	0.002295
132402467	664825927.000000	34564340	10000.000000	10123	68921	1.000000	11311	68109	1.000000	9763525	0.001769
132403438	664846707.000000	34558713	10000.000000	10272	68282	1.000000	11353	68464	1.000000	9758619	0.000492
132396104	664910073.000000	34552447	10000.000000	10261	69200	1.000000	11320	67380	1.000000	9753800	-0.000549
132412958	664846650.000000	34554035	10000.000000	10351	68814	1.000000	11355	67884	1.000000	9748770	-0.000847
132409074	664844908.000000	34556456	10000.000000	10100	68720	1.000000	11417	67663	1.000000	9743882	0.000123
132404444	664863775.000000	34561411	10000.000000	10181	69402	1.000000	11400	67358	1.000000	9738992	0.000636
132398751	664918939.000000	34556314	10000.000000	10217	68979	1.000000	11251	68117	1.000000	9734187	0.000873
132408007	664859181.000000	34553883	10000.000000	10172	69129	1.000000	11295	67744	1.000000	9729349	-0.002026
132411856	664833502.000000	34552168	10000.000000	10231	68550	1.000000	11161	67856	1.000000	9724549	0.001391
132406809	664866260.000000	34554591	10000.000000	10260	69010	1.000000	11382	67534	1.000000	9719616	0.002563
132403114	664887531.000000	34567895	10000.000000	10288	68746	1.000000	11255	67829	1.000000	9714754	0.002292
132400466	664837290.000000	34550695	10000.000000	10220	68949	1.000000	11232	67736	1.000000	9709837	0.002276
132416275	664848692.000000	34547227	10000.000000	10360	69220	1.000000	11386	67914	1.000000	9704998	0.001694
132412680	664848205.000000	34570329	10000.000000	10244	68874	1.000000	11407	67959	1.000000	9700117	0.002786
132395585	664870826.000000	34552208	10000.000000	10172	68791	1.000000	11205	68261	1.000000	9695302	0.002704
132399748	664874433.000000	34552151	10000.000000	10239	68697	1.000000	11300	67901	1.000000	9690559	0.002925
132411638	664837602.000000	34555018	10000.000000	10190	69092	1.000000	11279	68129	1.000000	9685722	0.002949
132420207	664806638.000000	34553672	10000.000000	10146	69495	1.000000	11312	67949	1.000000	9680803	0.002962
132403401	664929800.000000	34553182	10000.000000	10225	68846	1.000000	11425	68018	1.000000	9675985	0.002621
132389776	664845779.000000	34557341	10000.000000	10209	68806	1.000000	11397	68195	1.000000	9671205	0.002516
132395304	664890664.000000	34565173	10000.000000	10313	68165	1.000000	11183	68074	1.000000	9666348	0.002821
132401657	664880951.000000	34556986	10000.000000	10194	68943	1.000000	11305	68022	1.000000	9661528	0.003497
132386995	664913341.000000	34557586	10000.000000	10226	68478	1.000000	11399	67608	1.000000	9656711	0.002974
132396646	664892451.000000	34558285	10000.000000	10252	68873	1.000000	11282	67881	1.000000	9652016	0.002310
132398976	664837743.000000	34547120	10000.000000	10215	69352	1.000000	11326	68145	1.000000	9647241	0.002469
132404330	664833251.000000	34564778	10000.000000	10280	68919	1.000000	11339	67985	1.000000	9642464	0.002466
132406008	664880511.000000	34558133	10000.000000	10266	68729	1.000000	11337	67726	1.000000	9637601	0.002420
132413381	664881033.000000	34557812	10000.000000	10301	68785	1.000000	11333	68330	1.000000	9632715	0.002715
132414354	664775453.000000	34562110	10000.000000	10338	68496	1.000000	11239	68298	1.000000	9627834	0.002234
132411885	664862555.000000	34554189	10000.000000	10340	69101	1.000000	11335	67856	1.000000	9622971	0.002094
132404745	664878700.000000	34559619	10000.000000	10245	68674	1.000000	11240	68040	1.000000	9618162	0.002295
132425947	664837512.000000	34555699	10000.000000	10343	68883	1.000000	11236	68170	1.000000	9613399	0.002158
132402359	664851623.000000	34556407	10000.000000	10118	69140	1.000000	11203	68068	1.000000	9608661	0.000010
132400260	664911340.000000	34568845	10000.000000	10250	68713	1.000000	11254	68446	1.000000	9603889	0.002329
132400448	664879074.000000	34554155	10000.000000	10183	69020	1.000000	11403	67858	1.000000	9599120	0.002233
132389511	664876355.000000	34565931	10000.000000	10333	68642	1.000000	11319	68182	1.000000	9594323	0.002027
132402925	664892363.000000	34563183	10000.000000	10195	68858	1.000000	11223	68083	1.000000	9589451	0.001442
132397004	664889330.000000	34568302	10000.000000	10272	68796	1.000000	11314	67805	1.000000	9584650	0.001494
132397525	664859629.000000	34552424	10000.000000	10269	68891	1.000000	11436	67860	1.000000	9579901	0.001491
132413574	664868351.000000	34559956	10000.000000	10197	69299	1.000000	11289	68078	1.000000	9574942	0.001567
132403870	664875182.000000	34548691	10000.000000	10131	69249	1.000000	11285	67748	1.000000	9570152	-0.000013
132387946	664906708.000000	34558564	10000.000000	10169	68550	1.000000	11384	67803	1.000000	9565464	0.000661
132389148	664883628.000000	34553307	10000.000000	10280	68484	1.000000	11291	67893	1.000000	9560665	0.001020
132385204	664880467.000000	34567213	10000.000000	10290	68938	1.000000	11323	68166	1.000000	9555856	0.000940
132397088	664900950.000000	34555703	10000.000000	10189	68759	1.000000	11498	67656	1.000000	9551121	0.000923
132402550	664909966.000000	34563734	10000.000000	10321	69084	1.000000	11265	67977	1.000000	9546418	0.001005
132398786	664886674.000000	34554068	10000.000000	10249	68576	1.000000	11303	67726	1.000000	9541656	0.001054
132395621	664862854.000000	34556500	10000.000000	10257	68277	1.000000	11307	67670	1.000000	9536793	0.001185
132402367	664879687.000000	34568498	10000.000000	10170	69317	1.000000	11254	67906	1.000000	9532104	0.001189
132398665	664864000.000000	34560787	10000.000000	10288	68563	1.000000	11387	68021	1.000000	9527341	0.000663
132394642	664831697.000000	34555705	10000.000000	10325	68639	1.000000	11256	67934	1.000000	9522725	0.000329
132385405	664865258.000000	34559103	10000.000000	10198	68577	1.000000	11206	67973	1.000000	9517933	0.000061
npatches	nstrain	runtime	dt	init_x	init_y	init_y_blood	init_z	init_S	beta0	beta1	beta2	beta3	mean_beta	B	d	delta	delta_blood	b[0]	mut	m	CTL	c	g	epsilon	k	het	lambda	rho	omega	x_max	patch.dyna	DELTA	A	VA
10000	1	100.000000	0.000100	21900	9499	5000000	0.001000	10000000	15.396429	22.404900	24.591899	15.878819	18	8000000000.000000	0.010000	1.000000	1.000000	800000	0.000050	0.048000	0	0.500000	0.000000	25.000000	7.000000	0.500000	0.000000	0.000000	0.000000	31987	0	10.000000	7.000000	1.000000
sus	inf	inf_blood	z	x[0]	y[0][0]	z[0]	x[1]	y[1][0]	z[1]	S[0]	synchrony
219000000	94990000.000000	5000000	10.000000	21900	9499	0.001000	21900	9499	0.001000	10000000	0.000000
67243350	1796275231.000000	93436153	3940.834452	7220	179306	0.394083	5242	181463	0.394083	9994923	0.000000
95375424	1112988834.000000	57894435	6324.976263	10222	110428	0.632498	7647	112703	0.632498	9989866	0.000000
117936438	805502898.000000	41895688	7771.013291	12648	79749	0.777101	9565	82525	0.777101	9984786	0.000000
130995826	676389891.000000	35159423	8648.068121	13855	66938	0.864807	10921	69440	0.864807	9979801	0.000000
138697104	611725437.000000	31798599	9180.022116	14712	60348	0.918002	11593	63345	0.918002	9974853	0.000000
143313299	576285382.000000	29953481	9502.664490	15203	56516	0.950266	11940	59371	0.950266	9969811	0.000000
146096985	556060334.000000	28912176	9698.354536	15632	54626	0.969835	12300	57773	0.969835	9964792	0.000000
147787390	544177926.000000	28278987	9817.045065	15604	53851	0.981705	12460	56200	0.981705	9959844	0.000000
148797660	537154381.000000	27910063	9889.033609	15850	53003	0.988903	12364	55824	0.988903	9954796	0.000000
149444242	532843755.000000	27704054	9932.696323	15888	52678	0.993270	12616	55073	0.993270	9949781	0.000000
149782693	530396897.000000	27568184	9959.178767	15706	52590	0.995918	12705	54995	0.995918	9944944	0.000000
150035811	528816280.000000	27489740	9975.240980	15971	51972	0.997524	12722	54788	0.997524	9939830	0.000000
150168595	527848501.000000	27437777	9984.983083	16116	51675	0.998498	12695	54783	0.998498	9934815	0.000000
150253537	527337129.000000	27411001	9990.891893	15934	52108	0.999089	12547	54663	0.999089	9929849	0.000000
150310917	526972700.000000	27391022	9994.475723	16090	52212	0.999448	12716	54454	0.999448	9924658	0.000000
150324540	526792915.000000	27379625	9996.649399	15903	52354	0.999665	12761	54378	0.999665	9919592	0.000000
150344462	526663382.000000	27372959	9997.967783	16188	51851	0.999797	12567	54800	0.999797	9914500	0.000000
150358297	526599238.000000	27368315	9998.767413	15878	52061	0.999877	12741	54796	0.999877	9909564	0.000000
150353894	526548843.000000	27362733	9999.252408	15917	52353	0.999925	12716	54436	0.999925	9904653	0.000000
150370323	526500194.000000	27368355	9999.546568	15886	52022	0.999955	12642	54634	0.999955	9899738	0.000000
150368875	526482723.000000	27356982	9999.724983	16158	52079	0.999972	12692	54688	0.999972	9894734	0.000000
150389033	526434557.000000	27358674	9999.833196	16164	51832	0.999983	12665	54627	0.999983	9889836	0.000000
150370118	526487754.000000	27363360	9999.898829	15887	51937	0.999990	12709	54665	0.999990	9884927	0.000000
150387196	526458147.000000	27360719	9999.938638	16265	51651	0.999994	12678	54281	0.999994	9879863	0.000000
150384751	526440887.000000	27357868	9999.962782	16166	52213	0.999996	12650	53991	0.999996	9874844	0.000000
150374633	526458921.000000	27372701	9999.977427	16023	52316	0.999998	12533	54556	0.999998	9869778	0.000000
150388493	526448673.000000	27363763	9999.986309	15894	51722	0.999999	12542	54502	0.999999	9864816	0.000000
150379167	526447832.000000	27368271	9999.991696	15971	52366	0.999999	12763	54256	0.999999	9859946	0.000000
150385429	526406909.000000	27365446	9999.994963	15942	52076	0.999999	12587	54367	0.999999	9855013	0.000000
150383876	526469098.000000	27356192	9999.996945	16014	51611	1.000000	12746	54676	1.000000	9850091	0.000000
150372552	526488149.000000	27360765	9999.998147	15892	52256	1.000000	12776	54243	1.000000	9845263	0.000000
150378786	526461556.000000	27356923	9999.998876	15965	51974	1.000000	12593	54774	1.000000	9840391	0.000000
150377238	526439147.000000	27366987	9999.999318	15840	52276	1.000000	12655	54559	1.000000	9835407	0.000000
150372014	526492457.000000	27358670	9999.999587	16039	52443	1.000000	12563	54174	1.000000	9830533	0.000000
150377690	526411557.000000	27365400	9999.999749	15961	52301	1.000000	12746	54657	1.000000	9825575	0.000000
150385628	526481578.000000	27353296	9999.999848	16084	51630	1.000000	12712	54529	1.000000	9820715	0.000000
150389252	526411551.000000	27367006	9999.999908	16216	51847	1.000000	12711	54760	1.000000	9815783	0.000000
150386177	526442344.000000	27359513	9999.999944	16115	51839	1.000000	12567	54449	1.000000	9810882	0.000000
150387440	526461587.000000	27358850	9999.999966	15923	51789	1.000000	12718	54492	1.000000	9805964	0.000000
150390972	526442233.000000	27369797	9999.999979	16078	52322	1.000000	12621	54272	1.000000	9801087	-1.#IND00
150385799	526444052.000000	27355583	9999.999988	15998	52014	1.000000	12563	54487	1.000000	9796196	0.003200
150383334	526467499.000000	27357920	9999.999992	15969	51621	1.000000	12644	54404	1.000000	9791383	-0.001076
150371327	526494983.000000	27366210	9999.999995	15885	52226	1.000000	12612	54112	1.000000	9786504	-0.004134
150377732	526484929.000000	27361576	9999.999997	16013	51952	1.000000	12687	54392	1.000000	9781611	-0.003959
150379591	526482401.000000	27358393	9999.999998	15915	51994	1.000000	12680	54468	1.000000	9776697	-0.001658
150370997	526479559.000000	27371429	9999.999999	16060	51900	1.000000	12484	54224	1.000000	9771783	0.000789
150359004	526482541.000000	27356537	9999.999999	15817	52146	1.000000	12727	54256	1.000000	9767076	-0.009230
150376551	526505623.000000	27353345	10000.000000	16241	51608	1.000000	12639	54298	1.000000	9762170	-0.008395
150371731	526449667.000000	27372094	10000.000000	16183	51260	1.000000	12686	54185	1.000000	9757405	-0.005002
150367229	526447251.000000	27365752	10000.000000	16037	51775	1.000000	12586	54751	1.000000	9752477	-0.005335
150378146	526469442.000000	27366496	10000.000000	15935	52153	1.000000	12697	54527	1.000000	9747594	-0.006919
150389040	526502534.000000	27368042	10000.000000	16041	52179	1.000000	12617	54066	1.000000	9742832	-0.006009
150380045	526459258.000000	27367629	10000.000000	16101	51929	1.000000	12772	54478	1.000000	9738094	-0.005466
150377888	526480460.000000	27367616	10000.000000	16026	51942	1.000000	12663	54700	1.000000	9733143	-0.004460
150349131	526521395.000000	27363126	10000.000000	15927	52180	1.000000	12747	54372	1.000000	9728393	-0.002745
150365865	526478075.000000	27360857	10000.000000	16008	52101	1.000000	12616	54321	1.000000	9723615	-0.001635
150371795	526455411.000000	27352974	10000.000000	16045	51809	1.000000	12441	54829	1.000000	9718860	-0.001875
150394370	526401369.000000	27364636	10000.000000	16132	51276	1.000000	12567	54790	1.000000	9713942	-0.003688
150371624	526455179.000000	27363544	10000.000000	16034	52069	1.000000	12504	54250	1.000000	9709104	-0.003793
150388980	526410159.000000	27358320	10000.000000	15962	51945	1.000000	12631	54932	1.000000	9704344	-0.003472
150377367	526468756.000000	27363179	10000.000000	15866	51777	1.000000	12592	55064	1.000000	9699467	-0.004060
150379312	526467077.000000	27359735	10000.000000	16156	51708	1.000000	12814	54088	1.000000	9694626	-0.003774
150368916	526498898.000000	27359774	10000.000000	15923	51986	1.000000	12685	54304	1.000000	9689702	-0.003303
150375115	526467977.000000	27367939	10000.000000	15982	51526	1.000000	12651	54675	1.000000	9684896	-0.003485
150379578	526427684.000000	27353017	10000.000000	16152	51813	1.000000	12756	54166	1.000000	9680109	-0.003872
150375303	526477170.000000	27365408	10000.000000	15991	51754	1.000000	12792	54361	1.000000	9675288	-0.003035
150369205	526451620.000000	27370264	10000.000000	16096	51645	1.000000	12669	54512	1.000000	9670393	-0.003456
150364404	526533686.000000	27366444	10000.000000	15999	51579	1.000000	12628	54713	1.000000	9665552	-0.003778
150373148	526433797.000000	27360628	10000.000000	15970	52326	1.000000	12740	54625	1.000000	9660798	-0.003438
150367843	526435920.000000	27365755	10000.000000	15915	51740	1.000000	12603	54517	1.000000	9655976	-0.002657
150376297	526459898.000000	27365612	10000.000000	15891	52137	1.000000	12629	53877	1.000000	9651188	-0.002379
150394882	526459334.000000	27361302	10000.000000	15961	51669	1.000000	12769	54158	1.000000	9646365	-0.002125
150377432	526468396.000000	27366144	10000.000000	16013	51784	1.000000	12659	54668	1.000000	9641552	-0.002473
150375825	526412570.000000	27368244	10000.000000	16026	51800	1.000000	12595	54277	1.000000	9636604	-0.002462
150382667	526471217.000000	27369598	10000.000000	16066	51561	1.000000	12723	54611	1.000000	9631923	-0.002679
150367927	526494587.000000	27359235	10000.000000	16055	51989	1.000000	12712	54267	1.000000	9627045	-0.003169
150382299	526451494.000000	27356716	10000.000000	15958	52020	1.000000	12660	54270	1.000000	9622207	-0.003112
150379778	526445733.000000	27367017	10000.000000	16001	51848	1.000000	12577	54382	1.000000	9617375	-0.002976
150375279	526466620.000000	27366815	10000.000000	15939	51805	1.000000	12514	54766	1.000000	9612710	-0.002991
150371704	526468391.000000	27360635	10000.000000	16057	51679	1.000000	12683	54789	1.000000	9607997	-0.002817
150377326	526514230.000000	27364380	10000.000000	16238	51306	1.000000	12758	54434	1.000000	9603224	-0.002805
150371159	526466900.000000	27371305	10000.000000	15891	51856	1.000000	12669	54722	1.000000	9598503	-0.002969
150383580	526454314.000000	27350527	10000.000000	15921	51772	1.000000	12542	53802	1.000000	9593653	-0.002955
150378326	526493416.000000	27367150	10000.000000	16076	52079	1.000000	12778	54301	1.000000	9588781	-0.002565
150387957	526426743.000000	27366165	10000.000000	15968	52323	1.000000	12605	54701	1.000000	9583944	-0.002491
150397027	526365431.000000	27363660	10000.000000	15937	52062	1.000000	12684	54305	1.000000	9579086	-0.002282
150376391	526450320.000000	27364753	10000.000000	16100	51621	1.000000	12680	54428	1.000000	9574234	-0.002079
150372830	526435509.000000	27366408	10000.000000	16084	52000	1.000000	12575	54786	1.000000	9569467	-0.002098
150380976	526428397.000000	27359097	10000.000000	15993	51960	1.000000	12703	54481	1.000000	9564557	-0.002114
150380689	526454666.000000	27359031	10000.000000	15953	52166	1.000000	12719	54600	1.000000	9559695	-0.001824
150388575	526385073.000000	27361472	10000.000000	16079	52066	1.000000	12604	54519	1.000000	9554869	-0.001628
150361135	526461113.000000	27363960	10000.000000	15995	51728	1.000000	12746	54338	1.000000	9549901	-0.001607
150383700	526457507.000000	27359242	10000.000000	15936	51518	1.000000	12490	54508	1.000000	9545246	-0.001557
150388516	526436111.000000	27365096	10000.000000	15959	51739	1.000000	12716	54334	1.000000	9540466	-0.001520
150386474	526470862.000000	27364159	10000.000000	15980	52165	1.000000	12816	54096	1.000000	9535575	-0.000523
150384690	526449591.000000	27360531	10000.000000	15753	52206	1.000000	12661	54704	1.000000	9530686	-0.000517
150386261	526498113.000000	27362815	10000.000000	16043	52003	1.000000	12730	54504	1.000000	9526001	-0.000736
150365633	526483944.000000	27361704	10000.000000	16066	52086	1.000000	12521	54762	1.000000	9521069	-0.000845
150381103	526492923.000000	27357821	10000.000000	16006	52078	1.000000	12671	54145	1.000000	9516284	-0.000995
npatches	nstrain	runtime	dt	init_x	init_y	init_y_blood	init_z	init_S	beta0	beta1	beta2	beta3	mean_beta	B	d	delta	delta_blood	b[0]	mut	m	CTL	c	g	epsilon	k	het	lambda	rho	omega	x_max	patch.dyna	DELTA	A	VA
10000	1	100.000000	0.000100	21900	9499	5000000	0.001000	10000000	9.044697	11.325617	16.866319	15.585398	18	8000000000.000000	0.010000	1.000000	1.000000	800000	0.000050	0.048000	0	0.500000	0.000000	25.000000	8.000000	0.500000	0.000000	0.000000	0.000000	31987	0	10.000000	7.000000	1.000000
sus	inf	inf_blood	z	x[0]	y[0][0]	z[0]	x[1]	y[1][0]	z[1]	S[0]	synchrony
219000000	94990000.000000	5000000	10.000000	21900	9499	0.001000	21900	9499	0.001000	10000000	0.000000
72525709	1630444796.000000	84825297	3940.834452	11288	159385	0.394083	9702	160733	0.394083	9995007	0.000000
106703258	943071126.000000	49062779	6324.976263	15677	91014	0.632498	13795	92838	0.632498	9989987	0.000000
132061607	667604168.000000	34720750	7771.013291	18790	62541	0.777101	16864	63797	0.777101	9985064	0.000000
146688830	552419767.000000	28724059	8648.068121	20557	50660	0.864807	18567	52279	0.864807	9980118	0.000000
155331170	494583791.000000	25702877	9180.022116	21286	45171	0.918002	19112	47115	0.918002	9975013	0.000000
160505071	462919621.000000	24065159	9502.664490	21683	42294	0.950266	19945	43370	0.950266	9970079	0.000000
163649588	444811142.000000	23126233	9698.354536	22077	40123	0.969835	20181	41869	0.969835	9965139	0.000000
165523467	434236615.000000	22567924	9817.045065	22165	39471	0.981705	20280	40577	0.981705	9960158	0.000000
166684841	427948655.000000	22239660	9889.033609	22327	38676	0.988903	20560	39923	0.988903	9955144	0.000000
167371910	424142661.000000	22038444	9932.696323	22228	38606	0.993270	20504	39360	0.993270	9950192	0.000000
167799087	421860619.000000	21925380	9959.178767	22412	38082	0.995918	20520	39698	0.995918	9945209	0.000000
168039519	420461772.000000	21856037	9975.240980	22481	37652	0.997524	20612	39137	0.997524	9940223	0.000000
168202428	419676641.000000	21819410	9984.983083	22450	38146	0.998498	20747	39100	0.998498	9935258	0.000000
168296156	419174605.000000	21789040	9990.891893	22383	37904	0.999089	20442	39091	0.999089	9930359	0.000000
168344935	418896007.000000	21768826	9994.475723	22372	37628	0.999448	20509	39358	0.999448	9925498	0.000000
168369350	418696919.000000	21763113	9996.649399	22489	38071	0.999665	20481	39285	0.999665	9920408	0.000000
168415506	418543121.000000	21741416	9997.967783	22271	38116	0.999797	20470	39740	0.999797	9915413	0.000000
168421666	418503045.000000	21758868	9998.767413	22254	37859	0.999877	20685	38454	0.999877	9910374	0.000000
168446190	418423308.000000	21746558	9999.252408	22416	37699	0.999925	20581	39339	0.999925	9905500	0.000000
168424473	418439779.000000	21752858	9999.546568	22369	37647	0.999955	20652	38908	0.999955	9900724	0.000000
168436253	418452601.000000	21748511	9999.724983	22609	37202	0.999972	20472	39237	0.999972	9895788	0.000000
168444968	418420018.000000	21746307	9999.833196	22472	37758	0.999983	20697	38654	0.999983	9890886	0.000000
168459123	418360452.000000	21739376	9999.898829	22434	37743	0.999990	20566	38876	0.999990	9885939	0.000000
168460738	418402197.000000	21747324	9999.938638	22524	37812	0.999994	20699	38865	0.999994	9881049	0.000000
168464947	418321390.000000	21747864	9999.962782	22513	37656	0.999996	20632	38922	0.999996	9876049	0.000000
168427074	418457588.000000	21757430	9999.977427	22474	37769	0.999998	20501	39254	0.999998	9871138	0.000000
168445632	418343203.000000	21749560	9999.986309	22405	37493	0.999999	20671	39074	0.999999	9866077	0.000000
168460643	418340320.000000	21746858	9999.991696	22538	37585	0.999999	20644	39110	0.999999	9861177	0.000000
168444475	418396939.000000	21748488	9999.994963	22403	37731	0.999999	20590	39085	0.999999	9856175	0.000000
168446083	418382869.000000	21740064	9999.996945	22394	37404	1.000000	20589	39562	1.000000	9851239	0.000000
168442419	418404698.000000	21746438	9999.998147	22518	37592	1.000000	20466	39056	1.000000	9846240	0.000000
168437746	418406622.000000	21743970	9999.998876	22443	37984	1.000000	20652	39079	1.000000	9841282	0.000000
168433491	418419323.000000	21754712	9999.999318	22417	37731	1.000000	20459	39205	1.000000	9836348	0.000000
168442796	418371260.000000	21748256	9999.999587	22404	37457	1.000000	20579	39067	1.000000	9831431	0.000000
168450064	418358343.000000	21742916	9999.999749	22469	38074	1.000000	20542	39011	1.000000	9826473	0.000000
168451177	418373442.000000	21744413	9999.999848	22480	37665	1.000000	20538	38888	1.000000	9821554	0.000000
168439717	418394876.000000	21742552	9999.999908	22517	37840	1.000000	20430	39024	1.000000	9816699	0.000000
168434777	418421021.000000	21754833	9999.999944	22254	37549	1.000000	20725	38785	1.000000	9811769	0.000000
168449868	418375864.000000	21745190	9999.999966	22538	37429	1.000000	20450	39107	1.000000	9806906	0.000000
168446299	418375623.000000	21748153	9999.999979	22378	37777	1.000000	20657	39466	1.000000	9802100	-1.#IND00
168444406	418397317.000000	21743584	9999.999988	22304	38081	1.000000	20529	39217	1.000000	9797321	0.000000
168446023	418376596.000000	21753739	9999.999992	22817	37413	1.000000	20660	39183	1.000000	9792520	-0.014517
168440981	418359174.000000	21740484	9999.999995	22519	37579	1.000000	20660	38726	1.000000	9787623	-0.010147
168449321	418389139.000000	21743236	9999.999997	22385	37722	1.000000	20685	39484	1.000000	9782806	-0.010206
168453803	418328670.000000	21746214	9999.999998	22412	37600	1.000000	20641	39079	1.000000	9777884	-0.007184
168455511	418387922.000000	21754397	9999.999999	22517	37390	1.000000	20446	39042	1.000000	9772957	-0.012672
168436297	418380399.000000	21749519	9999.999999	22431	37819	1.000000	20432	39072	1.000000	9768202	-0.014779
168466782	418312041.000000	21736101	10000.000000	22473	37546	1.000000	20442	39308	1.000000	9763272	-0.011307
168457137	418347403.000000	21751975	10000.000000	22374	37953	1.000000	20609	38850	1.000000	9758388	-0.011690
168445091	418440257.000000	21743535	10000.000000	22381	38146	1.000000	20796	38979	1.000000	9753439	-0.011092
168450756	418404183.000000	21740663	10000.000000	22483	37746	1.000000	20819	38825	1.000000	9748586	-0.009803
168457479	418340417.000000	21747008	10000.000000	22406	37727	1.000000	20653	39119	1.000000	9743754	-0.009264
168449674	418382611.000000	21746485	10000.000000	22383	37500	1.000000	20551	39050	1.000000	9738844	-0.008532
168441244	418401991.000000	21744464	10000.000000	22244	38028	1.000000	20571	39082	1.000000	9733965	-0.008743
168441445	418384540.000000	21744560	10000.000000	22489	37591	1.000000	20666	39404	1.000000	9729139	-0.009067
168439623	418399912.000000	21736593	10000.000000	22315	37556	1.000000	20862	39077	1.000000	9724274	-0.007792
168458188	418399945.000000	21744960	10000.000000	22303	37731	1.000000	20728	38849	1.000000	9719387	-0.007043
168447736	418381581.000000	21741332	10000.000000	22376	37537	1.000000	20386	39263	1.000000	9714523	-0.006718
168445689	418389645.000000	21753143	10000.000000	22204	37855	1.000000	20504	39086	1.000000	9709566	-0.005820
168434293	418398839.000000	21752277	10000.000000	22560	37417	1.000000	20553	38974	1.000000	9704732	-0.004434
168441938	418409013.000000	21757873	10000.000000	22176	37653	1.000000	20549	39381	1.000000	9699969	0.000519
168447814	418392451.000000	21747873	10000.000000	22351	37903	1.000000	20728	39115	1.000000	9695092	0.000678
168447544	418379589.000000	21745579	10000.000000	22344	37604	1.000000	20499	39010	1.000000	9690234	0.000819
168458069	418358054.000000	21749251	10000.000000	22203	37725	1.000000	20616	39088	1.000000	9685452	0.000666
168448822	418363766.000000	21746557	10000.000000	22412	37690	1.000000	20485	39117	1.000000	9680658	0.000292
168445312	418408198.000000	21742008	10000.000000	22283	38010	1.000000	20526	39175	1.000000	9675788	0.000476
168443127	418364377.000000	21746728	10000.000000	22441	37715	1.000000	20600	39074	1.000000	9670999	0.000542
168446351	418392111.000000	21748603	10000.000000	22261	37776	1.000000	20616	38716	1.000000	9666160	0.000702
168444496	418409048.000000	21751544	10000.000000	22285	37910	1.000000	20662	39315	1.000000	9661257	0.000524
168451582	418400437.000000	21741674	10000.000000	22335	37781	1.000000	20651	39255	1.000000	9656469	0.000390
168437762	418404802.000000	21750324	10000.000000	22434	37687	1.000000	20476	39038	1.000000	9651706	0.000305
168441461	418380154.000000	21746283	10000.000000	22456	38094	1.000000	20718	38607	1.000000	9646934	0.000328
168451831	418406721.000000	21743149	10000.000000	22273	37900	1.000000	20563	38787	1.000000	9642079	0.000358
168405898	418432873.000000	21738489	10000.000000	22133	38281	1.000000	20685	39351	1.000000	9637240	-0.000218
168448121	418380102.000000	21742438	10000.000000	22409	37664	1.000000	20471	38947	1.000000	9632460	-0.000212
168420478	418441786.000000	21747319	10000.000000	22609	37621	1.000000	20512	39570	1.000000	9627711	-0.000224
168421345	418411711.000000	21745380	10000.000000	22566	37862	1.000000	20688	38857	1.000000	9622801	-0.000293
168433313	418422270.000000	21746180	10000.000000	22403	37741	1.000000	20626	38843	1.000000	9617966	-0.000169
168441772	418397866.000000	21742994	10000.000000	22506	37679	1.000000	20588	38885	1.000000	9613122	-0.000033
168454704	418375961.000000	21748270	10000.000000	22468	37819	1.000000	20729	39147	1.000000	9608293	-0.000103
168452914	418407346.000000	21741467	10000.000000	22444	37767	1.000000	20354	39434	1.000000	9603443	-0.000182
168423988	418402450.000000	21744460	10000.000000	22472	37903	1.000000	20517	39153	1.000000	9598564	-0.000284
168433998	418379147.000000	21753306	10000.000000	22442	37730	1.000000	20561	39329	1.000000	9593826	-0.000066
168442386	418402601.000000	21749446	10000.000000	22283	37726	1.000000	20557	39134	1.000000	9589087	-0.000003
168436980	418400301.000000	21742640	10000.000000	22535	37717	1.000000	20489	39300	1.000000	9584245	0.000686
168438813	418424284.000000	21747316	10000.000000	22422	37766	1.000000	20817	38973	1.000000	9579546	0.000860
168450464	418358626.000000	21741534	10000.000000	22369	37589	1.000000	20746	39075	1.000000	9574654	0.000763
168456236	418369225.000000	21734321	10000.000000	22413	37936	1.000000	20465	38952	1.000000	9569772	0.000664
168426966	418396896.000000	21741140	10000.000000	22331	37644	1.000000	20558	39117	1.000000	9565049	0.000512
168453733	418365139.000000	21745561	10000.000000	22427	37770	1.000000	20527	39106	1.000000	9560272	0.000550
168449171	418381583.000000	21743388	10000.000000	22370	37795	1.000000	20508	38877	1.000000	9555592	0.000330
168436707	418363741.000000	21743823	10000.000000	22391	37995	1.000000	20680	39268	1.000000	9550719	0.000187
168442503	418403449.000000	21753691	10000.000000	22369	37843	1.000000	20585	39860	1.000000	9545983	0.000257
168445383	418419169.000000	21741578	10000.000000	22359	37638	1.000000	20557	38991	1.000000	9541208	0.000890
168444818	418402327.000000	21748818	10000.000000	22416	37863	1.000000	20661	38915	1.000000	9536433	0.000755
168437767	418390140.000000	21738372	10000.000000	22485	37282	1.000000	20625	39101	1.000000	9531642	0.000543
168437902	418371856.000000	21744528	10000.000000	22607	37586	1.000000	20652	38969	1.000000	9526837	0.000717
168461966	418354169.000000	21743259	10000.000000	22316	37776	1.000000	20779	38856	1.000000	9522074	0.000600
168463418	418341074.000000	21747641	10000.000000	22473	37444	1.000000	20640	39166	1.000000	9517293	0.000592
npatches	nstrain	runtime	dt	init_x	init_y	init_y_blood	init_z	init_S	beta0	beta1	beta2	beta3	mean_beta	B	d	delta	delta_blood	b[0]	mut	m	CTL	c	g	epsilon	k	het	lambda	rho	omega	x_max	patch.dyna	DELTA	A	VA
10000	1	100.000000	0.000100	21900	9499	5000000	0.001000	10000000	14.114754	15.945310	18.968521	21.514028	18	8000000000.000000	0.010000	1.000000	1.000000	800000	0.000050	0.048000	0	0.500000	0.000000	25.000000	9.000000	0.500000	0.000000	0.000000	0.000000	31987	0	10.000000	7.000000	1.000000
sus	inf	inf_blood	z	x[0]	y[0][0]	z[0]	x[1]	y[1][0]	z[1]	S[0]	synchrony
219000000	94990000.000000	5000000	10.000000	21900	9499	0.001000	21900	9499	0.001000	10000000	0.000000
77467794	1486651476.000000	77354557	3940.834452	8757	148144	0.394083	7968	148303	0.394083	9995005	0.000000
117319139	808452684.000000	42057089	6324.976263	13297	79533	0.632498	12193	80810	0.632498	9989977	0.000000
145187084	559985728.000000	29117468	7771.013291	16183	54661	0.777101	15150	55869	0.777101	9985055	0.000000
161224201	456219365.000000	23715119	8648.068121	17933	44703	0.864807	16912	44958	0.864807	9979942	0.000000
170727030	403976362.000000	20996462	9180.022116	18894	39167	0.918002	17962	39727	0.918002	9975027	0.000000
176411873	375400842.000000	19507785	9502.664490	19663	36086	0.950266	18447	36832	0.950266	9969983	0.000000
179855880	359077619.000000	18662246	9698.354536	19960	34582	0.969835	18804	35035	0.969835	9964948	0.000000
181941814	349510129.000000	18176602	9817.045065	20046	33587	0.981705	18845	34617	0.981705	9959971	0.000000
183214268	343823107.000000	17873589	9889.033609	20273	32809	0.988903	19187	33780	0.988903	9954956	0.000000
183987435	340367810.000000	17686532	9932.696323	20132	32410	0.993270	19315	33181	0.993270	9950044	0.000000
184428080	338342676.000000	17579311	9959.178767	20422	32550	0.995918	19007	33319	0.995918	9944982	0.000000
184704871	337137602.000000	17520260	9975.240980	20204	32539	0.997524	19196	33396	0.997524	9940103	0.000000
184884793	336375014.000000	17479886	9984.983083	20390	32099	0.998498	19183	33024	0.998498	9935240	0.000000
184986853	335895202.000000	17465767	9990.891893	20356	32467	0.999089	19238	32911	0.999089	9930203	0.000000
185059576	335637180.000000	17443043	9994.475723	20288	32290	0.999448	19310	33108	0.999448	9925345	0.000000
185092871	335470740.000000	17434277	9996.649399	20478	32456	0.999665	19369	32949	0.999665	9920369	0.000000
185124479	335334359.000000	17422996	9997.967783	20551	32014	0.999797	19562	32919	0.999797	9915248	0.000000
185136096	335297391.000000	17428625	9998.767413	20407	32408	0.999877	19182	32799	0.999877	9910215	0.000000
185145069	335270261.000000	17427622	9999.252408	20425	31882	0.999925	19205	33145	0.999925	9905222	0.000000
185157221	335227847.000000	17429551	9999.546568	20136	32125	0.999955	19327	32827	0.999955	9900348	0.000000
185146751	335191352.000000	17424933	9999.724983	20361	32086	0.999972	19415	33033	0.999972	9895305	0.000000
185147793	335208940.000000	17420308	9999.833196	20182	32437	0.999983	19200	33111	0.999983	9890295	0.000000
185150152	335193317.000000	17421581	9999.898829	20496	31608	0.999990	19353	32963	0.999990	9885387	0.000000
185152442	335195421.000000	17416812	9999.938638	20279	32083	0.999994	19411	33012	0.999994	9880385	0.000000
185139620	335221555.000000	17419353	9999.962782	20444	32210	0.999996	19253	33007	0.999996	9875480	0.000000
185138353	335200977.000000	17425583	9999.977427	20328	32193	0.999998	19320	32790	0.999998	9870496	0.000000
185174069	335163931.000000	17421146	9999.986309	20289	32145	0.999999	19268	32814	0.999999	9865536	0.000000
185156209	335169210.000000	17423677	9999.991696	20354	32202	0.999999	19266	32731	0.999999	9860548	0.000000
185150122	335153226.000000	17422247	9999.994963	20420	32276	0.999999	19323	32983	0.999999	9855614	0.000000
185163920	335166006.000000	17418179	9999.996945	20516	31919	1.000000	19280	32731	1.000000	9850737	0.000000
185175113	335153528.000000	17420858	9999.998147	20385	32210	1.000000	19123	33163	1.000000	9845839	0.000000
185163951	335203934.000000	17420147	9999.998876	20296	32082	1.000000	19504	32907	1.000000	9840931	0.000000
185156780	335177871.000000	17423024	9999.999318	20426	32100	1.000000	19367	32987	1.000000	9835940	0.000000
185142062	335222393.000000	17432965	9999.999587	20426	32042	1.000000	19502	32859	1.000000	9830995	0.000000
185115587	335233885.000000	17429819	9999.999749	20413	32243	1.000000	19404	33234	1.000000	9826157	0.000000
185151660	335189731.000000	17428208	9999.999848	20364	32188	1.000000	19280	32544	1.000000	9821207	0.000000
185153106	335182270.000000	17421690	9999.999908	20300	32307	1.000000	19330	32860	1.000000	9816342	0.000000
185139063	335232142.000000	17426308	9999.999944	20366	32231	1.000000	19330	33190	1.000000	9811406	0.000000
185164488	335169014.000000	17417473	9999.999966	20351	32030	1.000000	19294	32983	1.000000	9806475	0.000000
185147481	335211552.000000	17415868	9999.999979	20605	32133	1.000000	19258	32798	1.000000	9801434	-1.#IND00
185127478	335244625.000000	17432253	9999.999988	20532	31970	1.000000	19344	32867	1.000000	9796413	0.019200
185140619	335245164.000000	17417849	9999.999992	20320	32529	1.000000	19384	32979	1.000000	9791476	0.032183
185159513	335158204.000000	17417245	9999.999995	20353	32212	1.000000	19328	32644	1.000000	9786500	0.019085
185153550	335199391.000000	17420407	9999.999997	20333	31822	1.000000	19172	32948	1.000000	9781554	0.017933
185144194	335229081.000000	17419986	9999.999998	20542	32038	1.000000	19392	32927	1.000000	9776693	0.012324
185136148	335186678.000000	17423771	9999.999999	20283	32100	1.000000	19367	32896	1.000000	9771793	0.012198
185154058	335158055.000000	17417083	9999.999999	20305	32085	1.000000	19284	32819	1.000000	9766883	0.010258
185132146	335190668.000000	17416662	10000.000000	20580	31433	1.000000	19572	32138	1.000000	9762041	0.002274
185147823	335188677.000000	17428538	10000.000000	20334	32131	1.000000	19545	32753	1.000000	9757086	0.002803
185162370	335178411.000000	17425706	10000.000000	20468	32247	1.000000	19052	33138	1.000000	9752316	0.003341
185144583	335189560.000000	17420211	10000.000000	20513	32035	1.000000	19253	33406	1.000000	9747565	0.003922
185156883	335199726.000000	17425509	10000.000000	20214	32119	1.000000	19171	33014	1.000000	9742751	0.003411
185146722	335212505.000000	17426036	10000.000000	20500	31829	1.000000	19415	32983	1.000000	9737902	0.004052
185135002	335237229.000000	17416065	10000.000000	20301	32314	1.000000	19230	33259	1.000000	9732971	0.003106
185157554	335199719.000000	17416295	10000.000000	20271	32166	1.000000	19324	33160	1.000000	9728157	0.002950
185145712	335201955.000000	17416591	10000.000000	20178	32256	1.000000	19262	32852	1.000000	9723342	0.001381
185173777	335170587.000000	17417194	10000.000000	20271	32262	1.000000	19350	32927	1.000000	9718412	0.000938
185138831	335214805.000000	17412898	10000.000000	20490	32077	1.000000	19361	32541	1.000000	9713490	0.001405
185147546	335229397.000000	17426874	10000.000000	20433	32244	1.000000	19347	33222	1.000000	9708576	0.001430
185157556	335185234.000000	17411618	10000.000000	20249	32221	1.000000	19261	32872	1.000000	9703733	0.000147
185141025	335207529.000000	17422566	10000.000000	20183	32163	1.000000	19224	33017	1.000000	9698878	-0.000909
185148452	335236046.000000	17426029	10000.000000	20481	32110	1.000000	19400	32883	1.000000	9694022	-0.001115
185153898	335230699.000000	17421549	10000.000000	20247	32287	1.000000	19317	33104	1.000000	9689089	0.000909
185143741	335261790.000000	17428082	10000.000000	20481	32197	1.000000	19373	33126	1.000000	9684299	0.001346
185142403	335234596.000000	17421826	10000.000000	20457	32233	1.000000	19296	33419	1.000000	9679331	0.000724
185145018	335193741.000000	17419730	10000.000000	20600	32166	1.000000	19385	32914	1.000000	9674446	0.002929
185136625	335215523.000000	17421502	10000.000000	20328	31811	1.000000	19346	33282	1.000000	9669696	0.002724
185151556	335215589.000000	17418174	10000.000000	20510	31883	1.000000	19435	32932	1.000000	9664949	0.002943
185178961	335170394.000000	17422654	10000.000000	20365	32198	1.000000	19363	33013	1.000000	9660209	0.003356
185141790	335202010.000000	17426204	10000.000000	20408	32268	1.000000	19272	32768	1.000000	9655401	0.003109
185142585	335246773.000000	17428345	10000.000000	20480	31936	1.000000	19203	32823	1.000000	9650575	0.003022
185131364	335199673.000000	17423657	10000.000000	20496	32274	1.000000	19352	33182	1.000000	9645806	0.002891
185145631	335198851.000000	17420812	10000.000000	20286	32063	1.000000	19231	33175	1.000000	9640882	0.002536
185161907	335195981.000000	17416292	10000.000000	20345	32362	1.000000	19271	33388	1.000000	9636152	0.002786
185151058	335161280.000000	17416082	10000.000000	20338	31868	1.000000	19372	32549	1.000000	9631292	0.002748
185166377	335180442.000000	17422953	10000.000000	20316	32272	1.000000	19094	33165	1.000000	9626483	0.003227
185166979	335194498.000000	17424784	10000.000000	20627	32244	1.000000	19443	32977	1.000000	9621515	0.002917
185149976	335204428.000000	17418080	10000.000000	20477	31903	1.000000	19220	33089	1.000000	9616669	0.003352
185161632	335213234.000000	17416634	10000.000000	20275	32301	1.000000	19189	32821	1.000000	9611865	0.002532
185150303	335185547.000000	17420773	10000.000000	20266	32153	1.000000	19169	32734	1.000000	9606935	0.002742
185141368	335235293.000000	17420427	10000.000000	20479	32346	1.000000	19276	33002	1.000000	9602128	0.003656
185149421	335199772.000000	17421414	10000.000000	20489	32317	1.000000	19386	32888	1.000000	9597365	0.003704
185135043	335204971.000000	17417871	10000.000000	20493	31883	1.000000	19414	32918	1.000000	9592550	0.004109
185152666	335214007.000000	17423979	10000.000000	20247	32068	1.000000	19229	33026	1.000000	9587875	0.004039
185141744	335219618.000000	17423727	10000.000000	20465	32096	1.000000	19356	32842	1.000000	9583216	0.003982
185153289	335225518.000000	17421131	10000.000000	20288	32243	1.000000	19406	32527	1.000000	9578288	0.003779
185148158	335196183.000000	17416694	10000.000000	20405	31976	1.000000	19246	32847	1.000000	9573520	0.003768
185158007	335163758.000000	17419488	10000.000000	20486	32382	1.000000	19418	33162	1.000000	9568755	0.003656
185142993	335199328.000000	17423396	10000.000000	20467	32103	1.000000	19276	32942	1.000000	9563905	0.003458
185154700	335205377.000000	17428630	10000.000000	20399	32300	1.000000	19178	32986	1.000000	9559256	0.003823
185149308	335216854.000000	17421444	10000.000000	20411	32306	1.000000	19420	32888	1.000000	9554415	0.003662
185159716	335228006.000000	17418203	10000.000000	20419	32303	1.000000	19355	32941	1.000000	9549613	0.004545
185152078	335191870.000000	17423385	10000.000000	20191	32067	1.000000	19300	33199	1.000000	9544811	0.004534
185154993	335186072.000000	17436282	10000.000000	20304	32320	1.000000	19411	32833	1.000000	9540067	0.004114
185135305	335198723.000000	17427062	10000.000000	20300	32060	1.000000	19252	32972	1.000000	9535188	0.003968
185158089	335199905.000000	17415223	10000.000000	20252	32319	1.000000	19195	32914	1.000000	9530374	0.003830
185157060	335183890.000000	17426764	10000.000000	20517	32253	1.000000	19428	33140	1.000000	9525641	0.003696
185166141	335187895.000000	17418147	10000.000000	20557	32152	1.000000	19311	32821	1.000000	9521003	0.003561
185166965	335179995.000000	17426571	10000.000000	20538	32137	1.000000	19425	32826	1.000000	9516180	0.003446
npatches	nstrain	runtime	dt	init_x	init_y	init_y_blood	init_z	init_S	beta0	beta1	beta2	beta3	mean_beta	B	d	delta	delta_blood	b[0]	mut	m	CTL	c	g	epsilon	k	het	lambda	rho	omega	x_max	patch.dyna	DELTA	A	VA
10000	1	100.000000	0.000100	21900	9499	5000000	0.001000	10000000	17.192451	15.044827	20.835897	24.477855	18	8000000000.000000	0.010000	1.000000	1.000000	800000	0.000050	0.048000	0	0.500000	0.000000	25.000000	10.000000	0.500000	0.000000	0.000000	0.000000	31987	0	10.000000	7.000000	1.000000
sus	inf	inf_blood	z	x[0]	y[0][0]	z[0]	x[1]	y[1][0]	z[1]	S[0]	synchrony
219000000	94990000.000000	5000000	10.000000	21900	9499	0.001000	21900	9499	0.001000	10000000	0.000000
82249589	1359948840.000000	70768121	3940.834452	8059	135737	0.394083	8971	135784	0.394083	9994927	0.000000
127482888	699217944.000000	36381487	6324.976263	12751	69691	0.632498	13827	69477	0.632498	9990011	0.000000
157598425	473553624.000000	24626890	7771.013291	15912	47198	0.777101	16989	46687	0.777101	9984958	0.000000
174986640	379219225.000000	19713900	8648.068121	17647	38116	0.864807	18876	37255	0.864807	9979956	0.000000
185298817	331710388.000000	17243026	9180.022116	18502	33245	0.918002	19872	32286	0.918002	9975034	0.000000
191467027	305735440.000000	15890869	9502.664490	19246	30605	0.950266	20479	29212	0.950266	9970059	0.000000
195183696	290898471.000000	15123273	9698.354536	19937	28915	0.969835	21004	27861	0.969835	9965100	0.000000
197463775	282150120.000000	14663233	9817.045065	19798	28156	0.981705	21197	27316	0.981705	9960182	0.000000
198833663	276996233.000000	14397218	9889.033609	20049	27273	0.988903	21018	27094	0.988903	9955192	0.000000
199660498	273842793.000000	14230090	9932.696323	20316	27203	0.993270	21264	26749	0.993270	9950161	0.000000
200169313	271966320.000000	14140728	9959.178767	20211	27057	0.995918	21451	25947	0.995918	9945118	0.000000
200471658	270867725.000000	14073350	9975.240980	20275	26924	0.997524	21491	25738	0.997524	9940101	0.000000
200666826	270169228.000000	14039394	9984.983083	20196	26838	0.998498	21491	25814	0.998498	9935140	0.000000
200755941	269787411.000000	14025110	9990.891893	20306	26903	0.999089	21410	25914	0.999089	9930281	0.000000
200851191	269497186.000000	14014786	9994.475723	20477	26207	0.999448	21477	25823	0.999448	9925357	0.000000
200876871	269367203.000000	14008455	9996.649399	20163	26769	0.999665	21512	25973	0.999665	9920474	0.000000
200905259	269290261.000000	14001284	9997.967783	20323	26726	0.999797	21451	26118	0.999797	9915537	0.000000
200927030	269186378.000000	13988730	9998.767413	20250	26822	0.999877	21602	25898	0.999877	9910634	0.000000
200934012	269156548.000000	13993006	9999.252408	20387	26544	0.999925	21460	25626	0.999925	9905598	0.000000
200925697	269184281.000000	13989179	9999.546568	20460	26919	0.999955	21355	26220	0.999955	9900421	0.000000
200938692	269146244.000000	13988555	9999.724983	20127	27122	0.999972	21430	25768	0.999972	9895599	0.000000
200937813	269123116.000000	13984519	9999.833196	20337	27080	0.999983	21540	25675	0.999983	9890664	0.000000
200936646	269153606.000000	13984048	9999.898829	20318	26662	0.999990	21312	26161	0.999990	9885661	0.000000
200954709	269138398.000000	13986908	9999.938638	20380	26760	0.999994	21359	25936	0.999994	9880621	0.000000
200957072	269112122.000000	13994881	9999.962782	20184	26826	0.999996	21678	25889	0.999996	9875660	0.000000
200931445	269179854.000000	13989777	9999.977427	20297	26630	0.999998	21587	26062	0.999998	9870731	0.000000
200946339	269124342.000000	13986369	9999.986309	20267	27107	0.999999	21572	25779	0.999999	9865826	0.000000
200940764	269150965.000000	13985864	9999.991696	20306	26675	0.999999	21525	25703	0.999999	9860873	0.000000
200944894	269088817.000000	13993210	9999.994963	20298	26654	0.999999	21298	25855	0.999999	9855962	0.000000
200945665	269117143.000000	13986533	9999.996945	20085	26752	1.000000	21569	25702	1.000000	9851053	0.000000
200953031	269115269.000000	13988713	9999.998147	20273	26493	1.000000	21496	25720	1.000000	9846239	0.000000
200962004	269120577.000000	13982647	9999.998876	20272	26731	1.000000	21618	25862	1.000000	9841435	0.000000
200955172	269085306.000000	13986956	9999.999318	20143	26841	1.000000	21460	25726	1.000000	9836500	0.000000
200944087	269111433.000000	13987639	9999.999587	20254	27144	1.000000	21306	25912	1.000000	9831447	0.000000
200947595	269135084.000000	13988113	9999.999749	20476	26570	1.000000	21429	26020	1.000000	9826529	0.000000
200957034	269116134.000000	13982695	9999.999848	20299	26663	1.000000	21608	25499	1.000000	9821730	0.000000
200972834	269082913.000000	13993260	9999.999908	20379	26783	1.000000	21678	25768	1.000000	9816883	0.000000
200942853	269148547.000000	13990724	9999.999944	20341	26762	1.000000	21751	25822	1.000000	9811891	0.000000
200911312	269167901.000000	13986299	9999.999966	20256	26724	1.000000	21594	25880	1.000000	9807057	0.000000
200957185	269118635.000000	13994952	9999.999979	20155	27027	1.000000	21445	25838	1.000000	9802133	-1.#IND00
200941140	269100410.000000	13989970	9999.999988	20287	26729	1.000000	21686	25715	1.000000	9797227	-0.112000
200934319	269135452.000000	13986356	9999.999992	20275	26778	1.000000	21399	25903	1.000000	9792287	-0.043188
200938907	269147084.000000	13985994	9999.999995	20378	26498	1.000000	21316	25779	1.000000	9787405	-0.021893
200929736	269137709.000000	13991430	9999.999997	20351	26773	1.000000	21664	25834	1.000000	9782574	-0.024331
200958632	269137784.000000	13993785	9999.999998	20200	27135	1.000000	21607	25887	1.000000	9777687	-0.017149
200935215	269129222.000000	13987936	9999.999999	20417	26452	1.000000	21506	26430	1.000000	9772841	-0.011272
200934413	269123095.000000	13992060	9999.999999	20338	27164	1.000000	21454	25733	1.000000	9767916	-0.010701
200971534	269101905.000000	13995313	10000.000000	20378	26380	1.000000	21841	25954	1.000000	9763077	-0.010614
200942488	269144817.000000	13991025	10000.000000	20300	26778	1.000000	21562	25854	1.000000	9758261	-0.008407
200960795	269109271.000000	13991656	10000.000000	20326	26980	1.000000	21590	25636	1.000000	9753395	-0.004896
200921964	269191307.000000	13986956	10000.000000	20293	26867	1.000000	21536	25868	1.000000	9748495	-0.004819
200943577	269132097.000000	13992560	10000.000000	20329	26177	1.000000	21726	25721	1.000000	9743718	-0.004275
200946473	269131703.000000	13987121	10000.000000	20314	26663	1.000000	21542	25778	1.000000	9738784	-0.003610
200947324	269117903.000000	13987998	10000.000000	20243	26749	1.000000	21520	25811	1.000000	9733771	-0.003950
200961206	269090073.000000	13990584	10000.000000	20283	26925	1.000000	21616	25899	1.000000	9728910	-0.003067
200951256	269133833.000000	13992711	10000.000000	20343	26446	1.000000	21545	25848	1.000000	9723993	-0.003246
200937102	269119438.000000	13989341	10000.000000	20327	26989	1.000000	21478	25929	1.000000	9719109	-0.002430
200946837	269156476.000000	13979380	10000.000000	20146	26977	1.000000	21586	25902	1.000000	9714240	-0.003260
200927233	269179452.000000	13988932	10000.000000	20134	27249	1.000000	21451	26176	1.000000	9709433	-0.003765
200951197	269131805.000000	13985650	10000.000000	20370	26818	1.000000	21521	26051	1.000000	9704489	-0.003369
200927037	269152711.000000	13992042	10000.000000	20358	27131	1.000000	21308	26300	1.000000	9699643	-0.003369
200941053	269111681.000000	13981995	10000.000000	20423	26754	1.000000	21527	26132	1.000000	9694804	-0.003068
200931258	269125124.000000	13988479	10000.000000	20425	26645	1.000000	21775	25835	1.000000	9689937	-0.003301
200942723	269103470.000000	13978868	10000.000000	20250	26651	1.000000	21295	26098	1.000000	9685154	-0.002089
200934501	269129602.000000	13991111	10000.000000	20465	26766	1.000000	21519	26153	1.000000	9680349	-0.003080
200960196	269109935.000000	13986138	10000.000000	20172	26716	1.000000	21407	25747	1.000000	9675472	-0.004191
200944417	269124361.000000	13987342	10000.000000	20230	26666	1.000000	21494	26115	1.000000	9670602	-0.004706
200954774	269125738.000000	13987166	10000.000000	20360	26789	1.000000	21170	26157	1.000000	9665903	-0.004158
200962041	269102476.000000	13980087	10000.000000	20207	27139	1.000000	21382	25902	1.000000	9661168	-0.003713
200975448	269093254.000000	13988728	10000.000000	20346	26704	1.000000	21535	26167	1.000000	9656334	-0.003326
200968737	269107846.000000	13984098	10000.000000	20337	26796	1.000000	21501	25654	1.000000	9651550	-0.003107
200940831	269120103.000000	13989891	10000.000000	20444	26718	1.000000	21428	26094	1.000000	9646844	-0.002947
200922221	269182523.000000	13984762	10000.000000	20068	26669	1.000000	21494	25910	1.000000	9642137	-0.003262
200945558	269086226.000000	13980945	10000.000000	20598	26792	1.000000	21685	25657	1.000000	9637343	-0.004927
200937715	269124420.000000	13992605	10000.000000	20345	26486	1.000000	21475	25728	1.000000	9632498	-0.004895
200932475	269148895.000000	13985504	10000.000000	20433	26551	1.000000	21468	26105	1.000000	9627720	-0.004963
200924971	269161618.000000	13984636	10000.000000	20356	26804	1.000000	21483	25694	1.000000	9622824	-0.004581
200953601	269158620.000000	13987209	10000.000000	20258	26744	1.000000	21696	25920	1.000000	9617968	-0.004525
200943593	269126524.000000	13985837	10000.000000	20425	26323	1.000000	21449	26046	1.000000	9613162	-0.003935
200954414	269121100.000000	13987733	10000.000000	20184	26863	1.000000	21580	25845	1.000000	9608334	-0.002523
200930560	269133178.000000	13988557	10000.000000	20277	26652	1.000000	21578	26096	1.000000	9603458	-0.002852
200944083	269161980.000000	13987105	10000.000000	20452	26627	1.000000	21386	26018	1.000000	9598683	-0.002808
200947379	269137787.000000	13991426	10000.000000	20193	26792	1.000000	21597	26142	1.000000	9593875	-0.002264
200938273	269151321.000000	13986586	10000.000000	20330	26764	1.000000	21552	26108	1.000000	9588976	-0.002476
200939683	269125198.000000	13986717	10000.000000	20483	26506	1.000000	21486	26073	1.000000	9584245	-0.002336
200950202	269129862.000000	13983998	10000.000000	20190	26595	1.000000	21569	26376	1.000000	9579503	-0.002751
200955774	269143318.000000	13990381	10000.000000	20224	27015	1.000000	21585	25656	1.000000	9574629	-0.002710
200934371	269151131.000000	13985664	10000.000000	20051	26691	1.000000	21414	25970	1.000000	9569825	-0.003150
200981471	269108029.000000	13990310	10000.000000	20407	26652	1.000000	21533	26018	1.000000	9564968	-0.003212
200941794	269131392.000000	13984397	10000.000000	20385	26417	1.000000	21543	25901	1.000000	9560222	-0.002274
200970765	269120938.000000	13984648	10000.000000	20343	27195	1.000000	21593	25858	1.000000	9555385	-0.001443
200924425	269143769.000000	13987708	10000.000000	20283	26965	1.000000	21403	26202	1.000000	9550557	-0.001589
200938740	269106207.000000	14000421	10000.000000	20211	26768	1.000000	21547	26005	1.000000	9545772	-0.001612
200968886	269116853.000000	13985418	10000.000000	20211	26654	1.000000	21535	26108	1.000000	9541099	-0.001576
200933545	269154779.000000	13989789	10000.000000	20288	27011	1.000000	21407	25965	1.000000	9536468	-0.002010
200939740	269113241.000000	13989670	10000.000000	20294	26547	1.000000	21444	25966	1.000000	9531759	-0.002026
200961904	269117043.000000	13994133	10000.000000	20157	26724	1.000000	21520	25955	1.000000	9527102	-0.001460
200939439	269130562.000000	13986186	10000.000000	20293	26700	1.000000	21623	25554	1.000000	9522287	-0.001444
200924444	269149771.000000	13987069	10000.000000	20271	26612	1.000000	21679	26009	1.000000	9517517	-0.001391
npatches	nstrain	runtime	dt	init_x	init_y	init_y_blood	init_z	init_S	beta0	beta1	beta2	beta3	mean_beta	B	d	delta	delta_blood	b[0]	mut	m	CTL	c	g	epsilon	k	het	lambda	rho	omega	x_max	patch.dyna	DELTA	A	VA
10000	1	100.000000	0.000100	21900	9499	5000000	0.001000	10000000	17.798994	22.499330	24.827817	23.690841	18	8000000000.000000	0.010000	1.000000	1.000000	800000	0.000050	0.048000	0	0.500000	0.000000	25.000000	11.000000	0.500000	0.000000	0.000000	0.000000	31987	0	10.000000	7.000000	1.000000
sus	inf	inf_blood	z	x[0]	y[0][0]	z[0]	x[1]	y[1][0]	z[1]	S[0]	synchrony
219000000	94990000.000000	5000000	10.000000	21900	9499	0.001000	21900	9499	0.001000	10000000	0.000000
88062176	1241145469.000000	64606973	3940.834452	8457	124372	0.394083	6947	125319	0.394083	9995146	0.000000
138834004	604119140.000000	31431806	6324.976263	13673	60225	0.632498	11678	62175	0.632498	9990209	0.000000
171478040	397654901.000000	20676269	7771.013291	16657	40093	0.777101	14822	41476	0.777101	9985234	0.000000
190286118	311303161.000000	16189836	8648.068121	18900	30931	0.864807	16521	32893	0.864807	9980332	0.000000
201468677	267776708.000000	13919385	9180.022116	19986	27036	0.918002	17730	28446	0.918002	9975314	0.000000
208162787	243962278.000000	12678186	9502.664490	20550	24283	0.950266	18466	26116	0.950266	9970365	0.000000
212246125	230363202.000000	11971928	9698.354536	21048	23097	0.969835	18737	24678	0.969835	9965431	0.000000
214669407	222364621.000000	11557116	9817.045065	21405	22096	0.981705	19054	23635	0.981705	9960407	0.000000
216186438	217597720.000000	11308097	9889.033609	21491	21842	0.988903	19289	23186	0.988903	9955425	0.000000
217091309	214759689.000000	11162543	9932.696323	21867	21400	0.993270	19299	22942	0.993270	9950503	0.000000
217604690	213069145.000000	11072215	9959.178767	21674	21380	0.995918	19518	22854	0.995918	9945578	0.000000
217954480	211998907.000000	11017225	9975.240980	21757	21308	0.997524	19611	22537	0.997524	9940658	0.000000
218136958	211428489.000000	10985936	9984.983083	21490	21495	0.998498	19655	22588	0.998498	9935653	0.000000
218288643	211017532.000000	10964265	9990.891893	21879	20891	0.999089	19456	22932	0.999089	9930634	0.000000
218363987	210840834.000000	10960637	9994.475723	21633	21193	0.999448	19485	22608	0.999448	9925654	0.000000
218390134	210640491.000000	10949074	9996.649399	21676	21107	0.999665	19558	22762	0.999665	9920748	0.000000
218403074	210585974.000000	10943504	9997.967783	21816	21037	0.999797	19497	22757	0.999797	9915739	0.000000
218438649	210508295.000000	10940203	9998.767413	21906	21174	0.999877	19461	22705	0.999877	9910859	0.000000
218439693	210492496.000000	10950071	9999.252408	21791	21187	0.999925	19634	22710	0.999925	9905924	0.000000
218431413	210475918.000000	10934442	9999.546568	21720	21094	0.999955	19591	22640	0.999955	9900939	0.000000
218467390	210437231.000000	10938778	9999.724983	21504	21275	0.999972	19469	22437	0.999972	9896072	0.000000
218449060	210442844.000000	10933701	9999.833196	21645	21109	0.999983	19520	22461	0.999983	9891105	0.000000
218438011	210454868.000000	10941498	9999.898829	21842	21045	0.999990	19476	22861	0.999990	9886183	0.000000
218463201	210434105.000000	10944649	9999.938638	21770	21113	0.999994	19444	22681	0.999994	9881209	0.000000
218464826	210452762.000000	10939864	9999.962782	21885	21198	0.999996	19690	22835	0.999996	9876149	0.000000
218481421	210414479.000000	10941089	9999.977427	21718	21417	0.999998	19470	22345	0.999998	9871304	0.000000
218491997	210393917.000000	10932357	9999.986309	21680	21303	0.999999	19447	22443	0.999999	9866399	0.000000
218463763	210449391.000000	10937678	9999.991696	21970	21113	0.999999	19590	22324	0.999999	9861422	0.000000
218493546	210411731.000000	10937109	9999.994963	21832	21146	0.999999	19646	22550	0.999999	9856478	0.000000
218447426	210443290.000000	10932919	9999.996945	21977	21159	1.000000	19608	22395	1.000000	9851696	0.000000
218466981	210427605.000000	10933953	9999.998147	21779	21152	1.000000	19663	22666	1.000000	9846704	0.000000
218450906	210464716.000000	10936815	9999.998876	21690	20846	1.000000	19552	22599	1.000000	9841828	0.000000
218460177	210409207.000000	10936868	9999.999318	21805	21211	1.000000	19509	22502	1.000000	9836794	0.000000
218464338	210435160.000000	10940555	9999.999587	21789	21307	1.000000	19586	22345	1.000000	9831911	0.000000
218456244	210435539.000000	10939764	9999.999749	21767	21084	1.000000	19599	22530	1.000000	9826972	0.000000
218458575	210437684.000000	10937544	9999.999848	21642	21388	1.000000	19567	22549	1.000000	9822113	0.000000
218456660	210455618.000000	10936407	9999.999908	21960	20910	1.000000	19442	22450	1.000000	9817127	0.000000
218468813	210469779.000000	10936546	9999.999944	21744	21062	1.000000	19312	22769	1.000000	9812146	0.000000
218472403	210416882.000000	10942052	9999.999966	21496	21178	1.000000	19524	22390	1.000000	9807245	0.000000
218445229	210468919.000000	10937447	9999.999979	21549	21310	1.000000	19616	22436	1.000000	9802416	-1.#IND00
218455714	210437420.000000	10935220	9999.999988	21775	20817	1.000000	19609	22707	1.000000	9797462	-0.012000
218484297	210384487.000000	10940922	9999.999992	21758	21063	1.000000	19651	22551	1.000000	9792562	-0.008889
218452629	210438493.000000	10935553	9999.999995	21843	21249	1.000000	19686	22664	1.000000	9787647	-0.004947
218438078	210470849.000000	10935989	9999.999997	21745	21082	1.000000	19368	22677	1.000000	9782769	0.004441
218478631	210468138.000000	10937225	9999.999998	21820	20896	1.000000	19718	22414	1.000000	9777845	-0.000082
218454259	210505036.000000	10940695	9999.999999	21790	21468	1.000000	19540	22882	1.000000	9773015	0.000322
218481427	210442742.000000	10936831	9999.999999	21729	20970	1.000000	19504	22261	1.000000	9768056	-0.000479
218481779	210397120.000000	10935796	10000.000000	21673	21386	1.000000	19683	22608	1.000000	9763170	-0.002230
218479009	210421523.000000	10933724	10000.000000	21949	21063	1.000000	19527	22634	1.000000	9758288	-0.001974
218458869	210450201.000000	10935645	10000.000000	21722	21076	1.000000	19747	22707	1.000000	9753446	-0.003355
218468493	210463630.000000	10940750	10000.000000	21824	21101	1.000000	19683	22402	1.000000	9748408	-0.004818
218462628	210407069.000000	10939953	10000.000000	21890	21029	1.000000	19656	22675	1.000000	9743531	-0.006154
218455945	210454538.000000	10937613	10000.000000	21933	20933	1.000000	19561	22814	1.000000	9738762	-0.006415
218465693	210433656.000000	10934868	10000.000000	21701	21023	1.000000	19558	22589	1.000000	9733903	-0.007944
218471830	210456143.000000	10941255	10000.000000	21821	21133	1.000000	19549	22650	1.000000	9729016	-0.007423
218488770	210423370.000000	10937489	10000.000000	21699	21083	1.000000	19553	22693	1.000000	9724200	-0.008700
218455620	210462979.000000	10935540	10000.000000	21719	20884	1.000000	19514	22294	1.000000	9719354	-0.012368
218441479	210474981.000000	10936709	10000.000000	21784	20956	1.000000	19510	22732	1.000000	9714614	-0.011668
218472731	210427249.000000	10935081	10000.000000	21868	21362	1.000000	19489	22689	1.000000	9709768	-0.011399
218467939	210428237.000000	10928957	10000.000000	21829	21013	1.000000	19792	22710	1.000000	9704873	-0.010675
218450159	210452925.000000	10943477	10000.000000	21638	20947	1.000000	19613	22557	1.000000	9700129	-0.008730
218457737	210471903.000000	10940135	10000.000000	21717	21117	1.000000	19540	22542	1.000000	9695368	-0.008812
218449972	210430540.000000	10942061	10000.000000	21990	20844	1.000000	19616	22847	1.000000	9690590	-0.008252
218436499	210473934.000000	10941414	10000.000000	21916	20869	1.000000	19530	22681	1.000000	9685698	-0.007836
218457844	210471146.000000	10940296	10000.000000	21769	21023	1.000000	19357	22996	1.000000	9680950	-0.007381
218437279	210462853.000000	10938492	10000.000000	21788	20985	1.000000	19450	22564	1.000000	9676086	-0.007401
218455994	210455928.000000	10941189	10000.000000	21825	20853	1.000000	19468	22564	1.000000	9671215	-0.008306
218453723	210419101.000000	10933941	10000.000000	21665	20897	1.000000	19609	22481	1.000000	9666229	-0.006692
218487730	210388338.000000	10939089	10000.000000	22012	21021	1.000000	19678	22520	1.000000	9661391	-0.006375
218460586	210466752.000000	10939625	10000.000000	21795	20720	1.000000	19682	22268	1.000000	9656532	-0.006094
218473505	210448034.000000	10947872	10000.000000	21524	21120	1.000000	19624	22390	1.000000	9651783	-0.007015
218460530	210430619.000000	10938610	10000.000000	21859	20796	1.000000	19634	22784	1.000000	9646959	-0.009147
218458618	210437389.000000	10938367	10000.000000	21749	21411	1.000000	19585	22735	1.000000	9642132	-0.009179
218461534	210454812.000000	10937694	10000.000000	21774	20940	1.000000	19495	22911	1.000000	9637307	-0.008751
218463310	210432681.000000	10936203	10000.000000	21823	21125	1.000000	19581	22373	1.000000	9632500	-0.008609
218452125	210452989.000000	10944264	10000.000000	22034	20931	1.000000	19541	22560	1.000000	9627767	-0.008413
218470044	210438508.000000	10936669	10000.000000	21840	21017	1.000000	19655	22327	1.000000	9622967	-0.008016
218452890	210453672.000000	10943352	10000.000000	21697	20829	1.000000	19644	22590	1.000000	9618153	-0.007598
218445683	210452624.000000	10943980	10000.000000	21597	21352	1.000000	19670	22688	1.000000	9613356	-0.007157
218472100	210455252.000000	10935773	10000.000000	21708	21027	1.000000	19497	23087	1.000000	9608566	-0.007420
218475691	210445517.000000	10940762	10000.000000	21680	21319	1.000000	19594	22784	1.000000	9603975	-0.005339
218454401	210443816.000000	10943499	10000.000000	21755	20956	1.000000	19610	22518	1.000000	9599112	-0.005332
218439783	210450034.000000	10940357	10000.000000	21490	20980	1.000000	19578	22573	1.000000	9594295	-0.005138
218483866	210400421.000000	10937116	10000.000000	21745	21252	1.000000	19562	22518	1.000000	9584917	-0.004827
218463334	210451295.000000	10932290	10000.000000	21761	21119	1.000000	19498	22479	1.000000	9580010	-0.005174
218446098	210486015.000000	10942978	10000.000000	21721	21202	1.000000	19499	22543	1.000000	9575066	-0.005058
218479507	210416979.000000	10934257	10000.000000	21805	21251	1.000000	19700	22485	1.000000	9570322	-0.004996
218433422	210488537.000000	10941558	10000.000000	21766	20841	1.000000	19584	22525	1.000000	9565498	-0.004772
218441579	210489547.000000	10938080	10000.000000	21606	21422	1.000000	19406	22687	1.000000	9560702	-0.005007
218447227	210437727.000000	10938820	10000.000000	21732	20976	1.000000	19265	22717	1.000000	9555843	-0.005400
218447578	210474903.000000	10935347	10000.000000	21632	21172	1.000000	19530	22416	1.000000	9551008	-0.005358
218463848	210433014.000000	10931952	10000.000000	21746	21077	1.000000	19531	22711	1.000000	9546246	-0.005470
218439408	210485689.000000	10937522	10000.000000	21578	21058	1.000000	19677	22455	1.000000	9541533	-0.005760
218444336	210445742.000000	10934360	10000.000000	21757	20944	1.000000	19615	22758	1.000000	9536777	-0.006218
218472935	210417063.000000	10938924	10000.000000	21544	21086	1.000000	19581	22729	1.000000	9532058	-0.006304
218440992	210494662.000000	10933978	10000.000000	21823	21133	1.000000	19579	23029	1.000000	9527173	-0.006463
218472114	210441997.000000	10936094	10000.000000	21781	21032	1.000000	19856	22379	1.000000	9522397	-0.006299
218454904	210472383.000000	10936808	10000.000000	21768	21259	1.000000	19560	22289	1.000000	9517584	-0.006224
npatches	nstrain	runtime	dt	init_x	init_y	init_y_blood	init_z	init_S	beta0	beta1	beta2	beta3	mean_beta	B	d	delta	delta_blood	b[0]	mut	m	CTL	c	g	epsilon	k	het	lambda	rho	omega	x_max	patch.dyna	DELTA	A	VA
10000	1	100.000000	0.000100	21900	9499	5000000	0.001000	10000000	25.239284	18.828831	13.993510	11.929680	18	8000000000.000000	0.010000	1.000000	1.000000	800000	0.000050	0.048000	0	0.500000	0.000000	25.000000	12.000000	0.500000	0.000000	0.000000	0.000000	31987	0	10.000000	7.000000	1.000000
sus	inf	inf_blood	z	x[0]	y[0][0]	z[0]	x[1]	y[1][0]	z[1]	S[0]	synchrony
219000000	94990000.000000	5000000	10.000000	21900	9499	0.001000	21900	9499	0.001000	10000000	0.000000
93465032	1137498663.000000	59218013	3940.834452	6839	115820	0.394083	8520	114537	0.394083	9994875	0.000000
149331126	525950150.000000	27366397	6324.976263	11531	55125	0.632498	13963	53510	0.632498	9989954	0.000000
184112758	336248084.000000	17483611	7771.013291	15059	35896	0.777101	17781	33902	0.777101	9985016	0.000000
204161684	256852293.000000	13358962	8648.068121	16844	28173	0.864807	19764	26110	0.864807	9980050	0.000000
216065854	216882886.000000	11285595	9180.022116	18345	23797	0.918002	20983	22011	0.918002	9975122	0.000000
223230414	194971732.000000	10138894	9502.664490	18935	21658	0.950266	21725	19890	0.950266	9970191	0.000000
227555291	182475707.000000	9487214	9698.354536	19418	20800	0.969835	22249	18521	0.969835	9965177	0.000000
230172614	175130232.000000	9101192	9817.045065	19775	19707	0.981705	22562	17850	0.981705	9960179	0.000000
231764547	170776928.000000	8873938	9889.033609	19813	19218	0.988903	22590	17426	0.988903	9955234	0.000000
232762276	168062377.000000	8739216	9932.696323	19943	19310	0.993270	22971	17012	0.993270	9950248	0.000000
233324405	166533232.000000	8655211	9959.178767	20115	18839	0.995918	22797	17079	0.995918	9945387	0.000000
233684788	165565940.000000	8607583	9975.240980	20096	18708	0.997524	22832	16928	0.997524	9940394	0.000000
233904021	164971072.000000	8575076	9984.983083	20117	18653	0.998498	22734	16778	0.998498	9935377	0.000000
234026976	164671824.000000	8561460	9990.891893	20047	18484	0.999089	22888	16777	0.999089	9930401	0.000000
234096906	164440965.000000	8547477	9994.475723	20396	18633	0.999448	22912	16838	0.999448	9925364	0.000000
234152103	164278103.000000	8536878	9996.649399	20311	18584	0.999665	22656	16966	0.999665	9920410	0.000000
234165543	164259278.000000	8537643	9997.967783	19966	18581	0.999797	22796	16667	0.999797	9915411	0.000000
234203438	164158905.000000	8534489	9998.767413	20232	18386	0.999877	23090	16476	0.999877	9910406	0.000000
234186940	164194439.000000	8536208	9999.252408	20185	18571	0.999925	22949	16670	0.999925	9905477	0.000000
234193046	164151908.000000	8531885	9999.546568	20196	18689	0.999955	22983	16639	0.999955	9900605	0.000000
234203892	164153271.000000	8530915	9999.724983	20205	18571	0.999972	23169	16540	0.999972	9895605	0.000000
234220585	164137596.000000	8529082	9999.833196	20165	18420	0.999983	23048	16443	0.999983	9890679	0.000000
234200099	164140880.000000	8524338	9999.898829	20107	18576	0.999990	22948	16699	0.999990	9885791	0.000000
234234181	164107498.000000	8532816	9999.938638	20088	18747	0.999994	22887	16857	0.999994	9880938	0.000000
234201365	164133802.000000	8536585	9999.962782	20117	18460	0.999996	22771	17082	0.999996	9876053	0.000000
234204981	164142146.000000	8536659	9999.977427	20094	18589	0.999998	22891	16572	0.999998	9870999	0.000000
234231953	164123368.000000	8525519	9999.986309	20154	18364	0.999999	22987	16786	0.999999	9866048	0.000000
234238811	164068736.000000	8528545	9999.991696	20269	18497	0.999999	23062	16660	0.999999	9861103	0.000000
234209599	164132122.000000	8527210	9999.994963	20239	18401	0.999999	23022	16627	0.999999	9856292	0.000000
234221460	164141722.000000	8529344	9999.996945	20194	18733	1.000000	22895	16493	1.000000	9851334	0.000000
234210432	164128459.000000	8533741	9999.998147	20215	18546	1.000000	22943	16887	1.000000	9846406	0.000000
234238689	164114554.000000	8523712	9999.998876	19997	18561	1.000000	22724	16695	1.000000	9841477	0.000000
234225771	164129601.000000	8533232	9999.999318	20216	18700	1.000000	22863	16770	1.000000	9836393	0.000000
234212122	164116932.000000	8529234	9999.999587	20182	18621	1.000000	22899	16622	1.000000	9831514	0.000000
234210747	164115945.000000	8532106	9999.999749	20102	18590	1.000000	22952	16715	1.000000	9826647	0.000000
234239453	164123135.000000	8531430	9999.999848	20068	18641	1.000000	22941	16631	1.000000	9821828	0.000000
234223390	164140912.000000	8533485	9999.999908	20229	18822	1.000000	23096	16518	1.000000	9817011	0.000000
234195918	164154663.000000	8530768	9999.999944	20418	18463	1.000000	23160	16422	1.000000	9812217	0.000000
234237550	164096517.000000	8528199	9999.999966	20165	18468	1.000000	23016	16595	1.000000	9807299	0.000000
234211043	164145023.000000	8536728	9999.999979	20285	18456	1.000000	22797	16872	1.000000	9802360	-1.#IND00
234218948	164162446.000000	8529085	9999.999988	20158	18695	1.000000	22954	16751	1.000000	9797423	0.019200
234234941	164133048.000000	8534464	9999.999992	20157	18766	1.000000	22856	16786	1.000000	9792561	0.008381
234218811	164131992.000000	8531311	9999.999995	20196	18420	1.000000	23047	16748	1.000000	9787743	0.004805
234209450	164106303.000000	8535932	9999.999997	20067	18349	1.000000	23004	16635	1.000000	9782760	0.008670
234230154	164111913.000000	8536534	9999.999998	20300	18698	1.000000	22943	16682	1.000000	9777919	0.008550
234233989	164097109.000000	8531168	9999.999999	20150	18487	1.000000	23023	16514	1.000000	9772987	0.005212
234215946	164107031.000000	8528026	9999.999999	19950	18547	1.000000	22819	16862	1.000000	9768076	0.007717
234225467	164108619.000000	8531783	10000.000000	20178	18481	1.000000	22813	16780	1.000000	9763190	0.008664
234222558	164119308.000000	8530418	10000.000000	20344	18613	1.000000	22960	16756	1.000000	9758247	0.007610
234236796	164106858.000000	8531596	10000.000000	20196	18530	1.000000	22709	16671	1.000000	9753254	0.006867
234258096	164054679.000000	8528218	10000.000000	20071	18824	1.000000	23215	16397	1.000000	9748389	0.006101
234217466	164110764.000000	8531671	10000.000000	20303	18572	1.000000	22941	16874	1.000000	9743545	0.003807
234242118	164087788.000000	8529398	10000.000000	20068	18456	1.000000	22850	16702	1.000000	9738739	0.002939
234222235	164094696.000000	8531470	10000.000000	20589	18471	1.000000	23077	16391	1.000000	9734015	0.000460
234222553	164129920.000000	8534227	10000.000000	20219	18744	1.000000	22860	16795	1.000000	9729194	0.000659
234238440	164090572.000000	8529590	10000.000000	20354	18405	1.000000	22979	16689	1.000000	9724269	0.002600
234217491	164150590.000000	8531494	10000.000000	20272	18337	1.000000	23100	16739	1.000000	9719381	0.002636
234225492	164123838.000000	8528876	10000.000000	20262	18722	1.000000	22945	16957	1.000000	9714464	0.004831
234244795	164068080.000000	8530483	10000.000000	20217	18357	1.000000	22796	16542	1.000000	9709667	0.005852
234223347	164086047.000000	8531167	10000.000000	20234	18816	1.000000	23074	16624	1.000000	9704847	0.006290
234242735	164086082.000000	8527186	10000.000000	19952	18748	1.000000	22990	17107	1.000000	9700091	0.005827
234220304	164125058.000000	8534082	10000.000000	20443	18245	1.000000	23092	16465	1.000000	9695396	0.005396
234221015	164086269.000000	8530256	10000.000000	20311	18602	1.000000	22960	16621	1.000000	9690481	0.005855
234230330	164085930.000000	8528554	10000.000000	20150	18513	1.000000	22821	16984	1.000000	9685630	0.003893
234216744	164127706.000000	8527465	10000.000000	20250	18513	1.000000	23051	16469	1.000000	9680766	0.005067
234216937	164149671.000000	8528950	10000.000000	20294	18472	1.000000	22959	16704	1.000000	9675880	0.004671
234230662	164122619.000000	8531929	10000.000000	20101	18550	1.000000	22752	16916	1.000000	9671105	0.003842
234239349	164087968.000000	8531857	10000.000000	20252	18425	1.000000	22998	16563	1.000000	9666289	0.004264
234233755	164112250.000000	8535984	10000.000000	20275	18559	1.000000	23080	16829	1.000000	9661414	0.003613
234209335	164115212.000000	8533819	10000.000000	20214	18602	1.000000	22972	16629	1.000000	9656566	0.003683
234233824	164100735.000000	8532246	10000.000000	20342	18368	1.000000	23110	16817	1.000000	9651886	0.003447
234235228	164106563.000000	8528528	10000.000000	20168	18524	1.000000	22881	16804	1.000000	9647067	0.003306
234236741	164091088.000000	8528039	10000.000000	20325	18238	1.000000	23066	16597	1.000000	9642235	0.004190
234224570	164099933.000000	8533512	10000.000000	20186	18455	1.000000	22977	16779	1.000000	9637442	0.004254
234232715	164148183.000000	8530589	10000.000000	20151	18667	1.000000	22914	16896	1.000000	9632657	0.004312
234213591	164131715.000000	8528321	10000.000000	20289	18574	1.000000	22714	16999	1.000000	9627879	0.004315
234233335	164110967.000000	8527157	10000.000000	20179	18627	1.000000	23099	16681	1.000000	9623106	0.004000
234203581	164145325.000000	8530568	10000.000000	20273	18645	1.000000	22760	16857	1.000000	9618409	0.003769
234235626	164085486.000000	8529394	10000.000000	20201	18732	1.000000	22970	16588	1.000000	9613649	0.004298
234231848	164124394.000000	8532813	10000.000000	20213	18367	1.000000	23104	16931	1.000000	9608831	0.004441
234218877	164111316.000000	8530390	10000.000000	20207	18717	1.000000	23105	16536	1.000000	9604036	0.004220
234224738	164111429.000000	8530178	10000.000000	20203	18588	1.000000	22738	16814	1.000000	9599399	0.004150
234200551	164164929.000000	8530377	10000.000000	20113	18615	1.000000	22826	16713	1.000000	9594633	0.002735
234223366	164118271.000000	8530001	10000.000000	20142	18587	1.000000	23045	16833	1.000000	9589815	0.002032
234211081	164131476.000000	8528950	10000.000000	20183	18741	1.000000	23128	16624	1.000000	9585062	0.002153
234209030	164108501.000000	8528435	10000.000000	20075	18481	1.000000	23124	16428	1.000000	9580297	0.002177
234236899	164091293.000000	8525367	10000.000000	19985	18872	1.000000	22872	16968	1.000000	9575512	0.002191
234227047	164107119.000000	8532798	10000.000000	20286	18729	1.000000	22829	16732	1.000000	9570794	0.002282
234242674	164091487.000000	8523684	10000.000000	20343	18580	1.000000	23013	16667	1.000000	9566070	0.002472
234220617	164109965.000000	8526478	10000.000000	19886	18666	1.000000	23060	16708	1.000000	9561229	0.002014
234226871	164124360.000000	8529419	10000.000000	20187	18637	1.000000	22835	16743	1.000000	9556515	0.001610
234220376	164134305.000000	8530702	10000.000000	20194	18745	1.000000	23128	16636	1.000000	9551660	0.001567
234248995	164067914.000000	8526624	10000.000000	20395	18355	1.000000	22977	16575	1.000000	9547032	-0.000097
234206879	164129843.000000	8532140	10000.000000	20204	18501	1.000000	22986	16712	1.000000	9542311	-0.000838
234223811	164124662.000000	8534544	10000.000000	20148	18489	1.000000	23017	16533	1.000000	9537544	-0.000236
234238009	164098497.000000	8534267	10000.000000	20265	18868	1.000000	22947	16474	1.000000	9532812	0.000436
234199068	164153561.000000	8530815	10000.000000	20201	18487	1.000000	23066	16795	1.000000	9528123	0.000575
234218567	164164694.000000	8529945	10000.000000	20179	18693	1.000000	23016	16684	1.000000	9523593	0.000589
234199336	164138827.000000	8528827	10000.000000	20252	18392	1.000000	22750	16758	1.000000	9518751	0.000790
npatches	nstrain	runtime	dt	init_x	init_y	init_y_blood	init_z	init_S	beta0	beta1	beta2	beta3	mean_beta	B	d	delta	delta_blood	b[0]	mut	m	CTL	c	g	epsilon	k	het	lambda	rho	omega	x_max	patch.dyna	DELTA	A	VA
10000	1	100.000000	0.000100	21900	9499	5000000	0.001000	10000000	26.943274	15.560680	24.775815	24.549100	18	8000000000.000000	0.010000	1.000000	1.000000	800000	0.000050	0.048000	0	0.500000	0.000000	25.000000	13.000000	0.500000	0.000000	0.000000	0.000000	31987	0	10.000000	7.000000	1.000000
sus	inf	inf_blood	z	x[0]	y[0][0]	z[0]	x[1]	y[1][0]	z[1]	S[0]	synchrony
219000000	94990000.000000	5000000	10.000000	21900	9499	0.001000	21900	9499	0.001000	10000000	0.000000
100292545	1037698942.000000	54041901	3940.834452	6955	106791	0.394083	10468	102972	0.394083	9994930	0.000000
161703169	453696139.000000	23609554	6324.976263	11974	48493	0.632498	17043	44618	0.632498	9990110	0.000000
199010888	278463529.000000	14484102	7771.013291	15581	30803	0.777101	20732	27210	0.777101	9985286	0.000000
220439339	205218594.000000	10673058	8648.068121	18014	23189	0.864807	22943	19902	0.864807	9980315	0.000000
233172002	168364141.000000	8756635	9180.022116	19311	19437	0.918002	24327	16178	0.918002	9975245	0.000000
240818183	148198740.000000	7705744	9502.664490	20336	17139	0.950266	25116	14048	0.950266	9970372	0.000000
245452649	136662945.000000	7099219	9698.354536	20761	16060	0.969835	25391	13123	0.969835	9965438	0.000000
248252610	129884859.000000	6756708	9817.045065	21068	15170	0.981705	25772	12409	0.981705	9960472	0.000000
249986209	125825885.000000	6537882	9889.033609	21179	14958	0.988903	26034	12014	0.988903	9955501	0.000000
250994988	123405369.000000	6416370	9932.696323	21362	14637	0.993270	26117	11538	0.993270	9950461	0.000000
251644240	121920263.000000	6333475	9959.178767	21471	14551	0.995918	26332	11477	0.995918	9945455	0.000000
252039604	121042411.000000	6290830	9975.240980	21559	14624	0.997524	26080	11327	0.997524	9940520	0.000000
252252173	120529726.000000	6261939	9984.983083	21508	14522	0.998498	25955	11576	0.998498	9935606	0.000000
252405483	120178443.000000	6245913	9990.891893	21613	14320	0.999089	26018	11677	0.999089	9930736	0.000000
252493963	120003758.000000	6236050	9994.475723	21767	14228	0.999448	26109	11357	0.999448	9925748	0.000000
252567096	119863966.000000	6232021	9996.649399	21444	14223	0.999665	26143	11302	0.999665	9920683	0.000000
252558348	119808056.000000	6225464	9997.967783	21505	14369	0.999797	25937	11462	0.999797	9915723	0.000000
252590944	119770438.000000	6224085	9998.767413	21416	14581	0.999877	26141	11331	0.999877	9910654	0.000000
252625901	119688444.000000	6226015	9999.252408	21565	14246	0.999925	25982	11570	0.999925	9905723	0.000000
252631009	119698121.000000	6223807	9999.546568	21559	14457	0.999955	26025	11257	0.999955	9900786	0.000000
252609999	119673180.000000	6221224	9999.724983	21542	14387	0.999972	26224	11251	0.999972	9895975	0.000000
252593542	119713077.000000	6217444	9999.833196	21425	14491	0.999983	25997	11546	0.999983	9890885	0.000000
252612935	119729475.000000	6219993	9999.898829	21503	14331	0.999990	26129	11359	0.999990	9885959	0.000000
252603107	119699202.000000	6221021	9999.938638	21595	14362	0.999994	26199	11350	0.999994	9880944	0.000000
252632188	119678255.000000	6224078	9999.962782	21846	14215	0.999996	26194	11383	0.999996	9875994	0.000000
252621262	119661798.000000	6219458	9999.977427	21586	14232	0.999998	26212	11154	0.999998	9871210	0.000000
252610113	119702014.000000	6217353	9999.986309	21291	14634	0.999999	25948	11705	0.999999	9866320	0.000000
252625097	119679940.000000	6220202	9999.991696	21496	14177	0.999999	25979	11366	0.999999	9861536	0.000000
252622951	119666056.000000	6222754	9999.994963	21547	14589	0.999999	26236	11437	0.999999	9856713	0.000000
252628448	119693327.000000	6222358	9999.996945	21590	14224	1.000000	26186	11570	1.000000	9851892	0.000000
252592326	119697348.000000	6222622	9999.998147	21833	14160	1.000000	26258	11244	1.000000	9846930	0.000000
252661841	119602348.000000	6219251	9999.998876	21564	14125	1.000000	26130	11540	1.000000	9842051	0.000000
252659416	119651713.000000	6221107	9999.999318	21746	14353	1.000000	25999	11383	1.000000	9837157	0.000000
252622160	119676843.000000	6225280	9999.999587	21673	14160	1.000000	26085	11091	1.000000	9832227	0.000000
252636103	119664358.000000	6221312	9999.999749	21630	14425	1.000000	26175	11228	1.000000	9827244	0.000000
252624658	119702543.000000	6218691	9999.999848	21487	14220	1.000000	26155	11366	1.000000	9822339	0.000000
252631514	119687157.000000	6225556	9999.999908	21449	14506	1.000000	26174	11265	1.000000	9817431	0.000000
252575741	119716661.000000	6221136	9999.999944	21633	14277	1.000000	25959	11440	1.000000	9812424	0.000000
252609584	119706458.000000	6225644	9999.999966	21405	14440	1.000000	26206	11315	1.000000	9807472	0.000000
252626623	119711160.000000	6224240	9999.999979	21367	14639	1.000000	26215	11435	1.000000	9802464	-1.#IND00
252623503	119656407.000000	6221606	9999.999988	21556	14318	1.000000	26020	11502	1.000000	9797584	-0.016000
252612012	119690938.000000	6220149	9999.999992	21482	14391	1.000000	25970	11258	1.000000	9792796	0.004105
252639312	119640451.000000	6219392	9999.999995	21686	14652	1.000000	26139	11635	1.000000	9787958	0.003264
252606623	119729149.000000	6223563	9999.999997	21718	14188	1.000000	26130	11275	1.000000	9782970	0.012513
252623392	119723285.000000	6220791	9999.999998	21634	14308	1.000000	26183	11396	1.000000	9778085	0.011060
252636388	119677461.000000	6221326	9999.999999	21653	14310	1.000000	26084	11495	1.000000	9773189	0.010752
252660731	119640499.000000	6217360	9999.999999	21760	14258	1.000000	26492	11524	1.000000	9768342	0.020390
252635662	119657292.000000	6215274	10000.000000	21696	14339	1.000000	26407	11367	1.000000	9763463	0.019997
252645687	119667844.000000	6219311	10000.000000	21657	14332	1.000000	26100	11441	1.000000	9758564	0.013658
252632960	119686712.000000	6216708	10000.000000	21541	14407	1.000000	26184	11528	1.000000	9753759	0.012618
252604804	119714006.000000	6223532	10000.000000	21557	14359	1.000000	26453	11299	1.000000	9748917	0.011156
252611414	119723114.000000	6223200	10000.000000	21578	14380	1.000000	25980	11779	1.000000	9744064	0.008783
252640099	119699544.000000	6221738	10000.000000	21622	14445	1.000000	26272	11243	1.000000	9739192	0.004505
252633325	119693505.000000	6221178	10000.000000	21591	14379	1.000000	26373	11311	1.000000	9734266	0.006681
252636507	119654336.000000	6215822	10000.000000	21482	14456	1.000000	26248	11298	1.000000	9729407	-0.001787
252596054	119694708.000000	6221761	10000.000000	21770	14282	1.000000	26326	11200	1.000000	9724488	-0.001714
252625909	119695595.000000	6215767	10000.000000	21557	14313	1.000000	26137	11369	1.000000	9719650	-0.002908
252624626	119674527.000000	6222996	10000.000000	21802	14114	1.000000	26010	11541	1.000000	9714924	-0.001858
252628432	119657653.000000	6223683	10000.000000	21672	14065	1.000000	26278	11383	1.000000	9710036	-0.001957
252616068	119688193.000000	6224680	10000.000000	21691	14198	1.000000	26226	11487	1.000000	9705215	-0.002277
252641181	119679417.000000	6218082	10000.000000	21613	14406	1.000000	26047	11433	1.000000	9700451	-0.002528
252630629	119683600.000000	6212753	10000.000000	21698	14208	1.000000	26235	11386	1.000000	9695625	-0.002867
252629059	119688379.000000	6223665	10000.000000	21590	14306	1.000000	26074	11458	1.000000	9690801	-0.002846
252657888	119637068.000000	6217007	10000.000000	21433	14372	1.000000	26042	11429	1.000000	9685994	-0.002319
252636454	119685408.000000	6218833	10000.000000	21741	14261	1.000000	26185	11347	1.000000	9681149	-0.002219
252628690	119693959.000000	6221696	10000.000000	21361	14496	1.000000	26304	11208	1.000000	9676363	-0.002422
252629462	119662968.000000	6221643	10000.000000	21436	14429	1.000000	25984	11343	1.000000	9671640	-0.002937
252647117	119678091.000000	6222019	10000.000000	21500	14447	1.000000	26295	11471	1.000000	9666807	-0.003987
252622596	119675965.000000	6222243	10000.000000	21708	14167	1.000000	26343	11303	1.000000	9661972	-0.002889
252615880	119706604.000000	6222654	10000.000000	21490	14220	1.000000	26115	11442	1.000000	9657202	-0.002691
252613847	119710584.000000	6224690	10000.000000	21623	14503	1.000000	26255	11423	1.000000	9652362	-0.002665
252613160	119711608.000000	6219093	10000.000000	21433	14674	1.000000	26117	11257	1.000000	9647576	-0.003097
252596675	119729539.000000	6226909	10000.000000	21623	14017	1.000000	26078	11499	1.000000	9642714	-0.002810
252611912	119697861.000000	6221335	10000.000000	21466	14252	1.000000	26395	11189	1.000000	9637829	-0.002849
252626632	119656569.000000	6219406	10000.000000	21837	14012	1.000000	26034	11395	1.000000	9633043	-0.002642
252631352	119674380.000000	6217423	10000.000000	21530	14233	1.000000	26219	11356	1.000000	9628090	-0.002586
252623607	119698868.000000	6223264	10000.000000	21573	14446	1.000000	26387	11242	1.000000	9623263	-0.002373
252645485	119670797.000000	6223042	10000.000000	21683	14298	1.000000	26061	11771	1.000000	9618452	-0.002500
252615741	119711914.000000	6221386	10000.000000	21350	14584	1.000000	26225	11323	1.000000	9613648	-0.003658
252624889	119656171.000000	6214150	10000.000000	21739	14230	1.000000	26247	11619	1.000000	9608928	-0.003652
252601537	119678708.000000	6221725	10000.000000	21758	14127	1.000000	26110	11220	1.000000	9604195	-0.002002
252634080	119678036.000000	6222912	10000.000000	21673	14308	1.000000	26135	11358	1.000000	9599466	-0.002133
252614967	119703900.000000	6218578	10000.000000	21675	14207	1.000000	26043	11371	1.000000	9594753	-0.002262
252622254	119682785.000000	6218698	10000.000000	21468	14241	1.000000	26145	11138	1.000000	9589954	-0.002598
252617596	119682273.000000	6223079	10000.000000	21449	14150	1.000000	26018	11393	1.000000	9585279	-0.002753
252633017	119678904.000000	6224372	10000.000000	21629	14512	1.000000	26018	11575	1.000000	9580574	-0.002475
252611840	119728919.000000	6224818	10000.000000	21582	14475	1.000000	26418	11070	1.000000	9575765	-0.002252
252622921	119672841.000000	6220883	10000.000000	21598	14220	1.000000	26039	11258	1.000000	9570890	-0.002134
252613585	119684459.000000	6220550	10000.000000	21547	14330	1.000000	26523	11323	1.000000	9566153	-0.002144
252627056	119681088.000000	6219554	10000.000000	21572	14343	1.000000	26241	11386	1.000000	9561223	-0.002129
252628557	119694815.000000	6221053	10000.000000	21422	14251	1.000000	26322	11328	1.000000	9556511	-0.001581
252614392	119693859.000000	6221164	10000.000000	21629	14124	1.000000	25986	11422	1.000000	9551734	-0.001498
252604802	119698953.000000	6221736	10000.000000	21419	14399	1.000000	26177	11385	1.000000	9546992	-0.001462
252600754	119703924.000000	6222817	10000.000000	21589	14137	1.000000	26054	11375	1.000000	9542224	-0.001373
252645253	119647477.000000	6217484	10000.000000	21836	14002	1.000000	26122	11196	1.000000	9537292	-0.001231
252594631	119722984.000000	6222816	10000.000000	21392	14341	1.000000	25992	11363	1.000000	9532450	-0.001254
252632298	119678848.000000	6219987	10000.000000	21554	14263	1.000000	26013	11416	1.000000	9527792	-0.001458
252600067	119704503.000000	6221412	10000.000000	21474	14501	1.000000	26177	11279	1.000000	9523020	-0.001468
252621724	119696545.000000	6221665	10000.000000	21720	14285	1.000000	26159	11501	1.000000	9518182	-0.001663
npatches	nstrain	runtime	dt	init_x	init_y	init_y_blood	init_z	init_S	beta0	beta1	beta2	beta3	mean_beta	B	d	delta	delta_blood	b[0]	mut	m	CTL	c	g	epsilon	k	het	lambda	rho	omega	x_max	patch.dyna	DELTA	A	VA
10000	1	100.000000	0.000100	21900	9499	5000000	0.001000	10000000	22.193598	25.174723	16.525374	23.750965	18	8000000000.000000	0.010000	1.000000	1.000000	800000	0.000050	0.048000	0	0.500000	0.000000	25.000000	14.000000	0.500000	0.000000	0.000000	0.000000	31987	0	10.000000	7.000000	1.000000
sus	inf	inf_blood	z	x[0]	y[0][0]	z[0]	x[1]	y[1][0]	z[1]	S[0]	synchrony
219000000	94990000.000000	5000000	10.000000	21900	9499	0.001000	21900	9499	0.001000	10000000	0.000000
104875707	958308200.000000	49901365	3940.834452	8630	97036	0.394083	7732	98128	0.394083	9994947	0.000000
170483436	400094447.000000	20818343	6324.976263	14527	42021	0.632498	13486	42379	0.632498	9989928	0.000000
209473036	237587805.000000	12358107	7771.013291	18847	25229	0.777101	17401	25877	0.777101	9984876	0.000000
231850534	169679406.000000	8824848	8648.068121	21173	18275	0.864807	19811	19507	0.864807	9979881	0.000000
245155118	135542584.000000	7044496	9180.022116	22862	14516	0.918002	21536	15284	0.918002	9974909	0.000000
253138898	116828234.000000	6075090	9502.664490	23611	12640	0.950266	22555	13419	0.950266	9969811	0.000000
258012745	106060426.000000	5511819	9698.354536	24095	11742	0.969835	22901	12170	0.969835	9964699	0.000000
260989753	99698672.000000	5183582	9817.045065	24367	11005	0.981705	23429	11444	0.981705	9959746	0.000000
262826205	95919610.000000	4989763	9889.033609	25028	10474	0.988903	23564	11216	0.988903	9954784	0.000000
263895996	93665433.000000	4871251	9932.696323	24759	10413	0.993270	23807	10957	0.993270	9949811	0.000000
264578334	92284688.000000	4798625	9959.178767	24869	10024	0.995918	23937	10618	0.995918	9944854	0.000000
264960051	91468487.000000	4753712	9975.240980	24954	10028	0.997524	24049	10741	0.997524	9939876	0.000000
265209109	90953845.000000	4730091	9984.983083	24972	10000	0.998498	23902	10767	0.998498	9935013	0.000000
265351536	90669964.000000	4714879	9990.891893	25096	9947	0.999089	23838	10963	0.999089	9930027	0.000000
265433499	90517681.000000	4701813	9994.475723	25125	9999	0.999448	23956	10960	0.999448	9925105	0.000000
265512154	90345423.000000	4699072	9996.649399	25032	10048	0.999665	23921	10449	0.999665	9920084	0.000000
265527052	90309808.000000	4691036	9997.967783	25076	9941	0.999797	24120	10466	0.999797	9915072	0.000000
265531149	90285492.000000	4689625	9998.767413	25085	9754	0.999877	24142	10421	0.999877	9910102	0.000000
265547378	90248339.000000	4687143	9999.252408	25093	9982	0.999925	23868	10580	0.999925	9905164	0.000000
265571238	90229922.000000	4686804	9999.546568	25044	9874	0.999955	24186	10671	0.999955	9900188	0.000000
265560611	90233360.000000	4687674	9999.724983	24757	10119	0.999972	23885	10676	0.999972	9895205	0.000000
265560285	90229881.000000	4691021	9999.833196	25324	9843	0.999983	23820	10798	0.999983	9890139	0.000000
265585900	90186263.000000	4687477	9999.898829	24997	10057	0.999990	23671	10846	0.999990	9885241	0.000000
265588027	90191829.000000	4686989	9999.938638	24958	10032	0.999994	24031	10764	0.999994	9880285	0.000000
265585660	90194287.000000	4689256	9999.962782	25061	9894	0.999996	23896	10564	0.999996	9875376	0.000000
265582640	90213916.000000	4691825	9999.977427	25033	9898	0.999998	23972	10557	0.999998	9870349	0.000000
265599343	90169078.000000	4684675	9999.986309	25119	10009	0.999999	23985	10521	0.999999	9865400	0.000000
265595619	90182437.000000	4689878	9999.991696	25126	9982	0.999999	23946	10760	0.999999	9860393	0.000000
265562756	90210076.000000	4691252	9999.994963	25061	10072	0.999999	23817	10664	0.999999	9855515	0.000000
265577515	90189778.000000	4684631	9999.996945	25370	9670	1.000000	24051	10617	1.000000	9850523	0.000000
265578387	90202890.000000	4688126	9999.998147	25173	10043	1.000000	23954	10830	1.000000	9845485	0.000000
265562946	90235640.000000	4690379	9999.998876	25106	9965	1.000000	23960	10629	1.000000	9840599	0.000000
265590021	90185462.000000	4690186	9999.999318	24957	9746	1.000000	23969	10581	1.000000	9835665	0.000000
265598595	90197947.000000	4691663	9999.999587	24964	9832	1.000000	23939	10730	1.000000	9830691	0.000000
265584640	90205271.000000	4688564	9999.999749	25167	9966	1.000000	23920	10693	1.000000	9825786	0.000000
265568755	90217629.000000	4687477	9999.999848	25082	9978	1.000000	24046	10653	1.000000	9820961	0.000000
265572284	90202220.000000	4684112	9999.999908	25212	9773	1.000000	23899	10640	1.000000	9816091	0.000000
265589960	90181160.000000	4685932	9999.999944	25070	9922	1.000000	23980	10607	1.000000	9811300	0.000000
265560843	90213111.000000	4692070	9999.999966	25177	9886	1.000000	23932	10550	1.000000	9806504	0.000000
265578592	90216300.000000	4686767	9999.999979	25056	9914	1.000000	23861	10824	1.000000	9801579	-1.#IND00
265598244	90215960.000000	4687212	9999.999988	25101	9948	1.000000	23997	10619	1.000000	9796725	-0.033600
265620049	90163033.000000	4687052	9999.999992	25213	10007	1.000000	23884	10652	1.000000	9791914	-0.001972
265610059	90139933.000000	4686064	9999.999995	25177	9836	1.000000	24062	10529	1.000000	9787100	0.000368
265591091	90192394.000000	4689098	9999.999997	25052	10025	1.000000	23886	10701	1.000000	9782214	0.003405
265582071	90216523.000000	4688388	9999.999998	25157	9690	1.000000	23857	10481	1.000000	9777481	0.008635
265615220	90173506.000000	4685546	9999.999999	24942	10083	1.000000	24039	10606	1.000000	9772517	0.006911
265585296	90200749.000000	4689166	9999.999999	24995	9767	1.000000	23999	10477	1.000000	9767603	0.005716
265603365	90178761.000000	4689893	10000.000000	25103	10030	1.000000	24002	10570	1.000000	9762651	0.003205
265563662	90236130.000000	4685922	10000.000000	24974	9974	1.000000	23763	10692	1.000000	9757851	0.002875
265586302	90201237.000000	4686013	10000.000000	24983	9912	1.000000	23890	10824	1.000000	9753072	0.002933
265623756	90155321.000000	4687271	10000.000000	25267	9983	1.000000	24062	10620	1.000000	9748180	0.001692
265588432	90171594.000000	4685106	10000.000000	24904	10068	1.000000	24149	10677	1.000000	9743378	0.000783
265593338	90169505.000000	4685878	10000.000000	24955	9967	1.000000	24100	10372	1.000000	9738669	0.003193
265605244	90156561.000000	4686610	10000.000000	25115	9781	1.000000	24024	10591	1.000000	9733793	0.002512
265619716	90155252.000000	4680423	10000.000000	25101	9890	1.000000	23905	10688	1.000000	9728885	0.001622
265573798	90237092.000000	4689129	10000.000000	24790	9959	1.000000	23833	10733	1.000000	9723959	0.001656
265576409	90234432.000000	4688338	10000.000000	24923	9998	1.000000	23756	10749	1.000000	9718995	0.000693
265587970	90204995.000000	4688414	10000.000000	25070	9953	1.000000	23936	10511	1.000000	9714249	0.002424
265586179	90201692.000000	4691743	10000.000000	25143	9669	1.000000	23938	10693	1.000000	9709336	0.002477
265584709	90188540.000000	4686957	10000.000000	25048	9910	1.000000	23963	10588	1.000000	9704509	0.002111
265594696	90167215.000000	4686733	10000.000000	25180	9859	1.000000	23836	10707	1.000000	9699642	0.002658
265596483	90180143.000000	4690721	10000.000000	24998	9953	1.000000	23922	10477	1.000000	9694766	0.002265
265605339	90173390.000000	4687346	10000.000000	25059	9986	1.000000	24160	10413	1.000000	9689867	0.002085
265584689	90191001.000000	4688496	10000.000000	24818	10183	1.000000	24162	10412	1.000000	9685101	0.000916
265576880	90199346.000000	4684433	10000.000000	24978	9899	1.000000	24102	10602	1.000000	9680203	0.000745
265556922	90232425.000000	4693777	10000.000000	24923	10117	1.000000	23949	10600	1.000000	9675390	0.000857
265580440	90209589.000000	4692288	10000.000000	24976	10069	1.000000	23860	10761	1.000000	9670603	0.001407
265601932	90202426.000000	4689993	10000.000000	25043	9817	1.000000	24093	10575	1.000000	9665688	0.001842
265565874	90202337.000000	4686876	10000.000000	25092	9878	1.000000	24038	10510	1.000000	9660848	0.002277
265580865	90182732.000000	4686990	10000.000000	25010	9978	1.000000	23985	10631	1.000000	9656058	0.003833
265585539	90229006.000000	4691403	10000.000000	24948	10118	1.000000	23755	10718	1.000000	9651160	0.004161
265587148	90179640.000000	4689342	10000.000000	25016	9972	1.000000	24126	10465	1.000000	9646307	0.004189
265567682	90235018.000000	4689577	10000.000000	24764	10069	1.000000	24074	10532	1.000000	9641608	0.003972
265619435	90170281.000000	4686968	10000.000000	25164	10185	1.000000	24034	10632	1.000000	9636688	0.003773
265584482	90179716.000000	4687774	10000.000000	25045	10038	1.000000	23865	10654	1.000000	9631957	0.003819
265614928	90164397.000000	4685740	10000.000000	24891	9879	1.000000	23920	10748	1.000000	9627209	0.003755
265580861	90180776.000000	4688181	10000.000000	25048	10078	1.000000	23916	10780	1.000000	9622430	0.003258
265586863	90187157.000000	4688700	10000.000000	25176	10055	1.000000	24100	10792	1.000000	9617593	0.003668
265606595	90164471.000000	4689358	10000.000000	24960	10135	1.000000	24101	10626	1.000000	9612839	0.003153
265580360	90223519.000000	4688136	10000.000000	25275	9758	1.000000	24160	10467	1.000000	9607967	0.003136
265587239	90205422.000000	4690768	10000.000000	25300	9892	1.000000	23890	10641	1.000000	9603095	0.002876
265580484	90184167.000000	4690410	10000.000000	24776	9949	1.000000	23949	10839	1.000000	9598255	0.003759
265601673	90195630.000000	4684154	10000.000000	24871	10114	1.000000	24005	10632	1.000000	9593400	0.003915
265581942	90223101.000000	4686495	10000.000000	24976	10050	1.000000	24004	10612	1.000000	9588687	0.004274
265597060	90184824.000000	4689217	10000.000000	25098	10099	1.000000	24203	10452	1.000000	9583918	0.003852
265626573	90165689.000000	4687731	10000.000000	25203	9752	1.000000	23980	10661	1.000000	9579143	0.003701
265591095	90177687.000000	4684966	10000.000000	24985	9946	1.000000	23748	10775	1.000000	9574348	0.003513
265600015	90176740.000000	4689419	10000.000000	25201	9815	1.000000	23843	10693	1.000000	9569708	0.003141
265609035	90168935.000000	4688037	10000.000000	25306	9787	1.000000	23904	10558	1.000000	9564906	0.002388
265616886	90177270.000000	4683002	10000.000000	25032	10051	1.000000	23960	10707	1.000000	9560209	0.003073
265575165	90194542.000000	4689506	10000.000000	24811	10172	1.000000	23876	10684	1.000000	9555482	0.003026
265601081	90176940.000000	4684430	10000.000000	25239	9898	1.000000	23867	10767	1.000000	9550678	0.003040
265594917	90193451.000000	4683665	10000.000000	25069	10325	1.000000	24128	10524	1.000000	9545882	0.002830
265590041	90198419.000000	4685967	10000.000000	25248	10031	1.000000	23820	10622	1.000000	9541061	0.002777
265604946	90166228.000000	4689776	10000.000000	24893	10121	1.000000	24016	10581	1.000000	9536317	0.002316
265561818	90201559.000000	4686619	10000.000000	25067	9953	1.000000	23978	10789	1.000000	9531583	0.002777
265590681	90200004.000000	4691235	10000.000000	25041	9703	1.000000	23919	10781	1.000000	9527007	0.002711
265590209	90181180.000000	4683904	10000.000000	24986	9966	1.000000	24079	10721	1.000000	9522266	0.002736
265581030	90209402.000000	4688081	10000.000000	25132	9942	1.000000	24051	10445	1.000000	9517471	0.002659
npatches	nstrain	runtime	dt	init_x	init_y	init_y_blood	init_z	init_S	beta0	beta1	beta2	beta3	mean_beta	B	d	delta	delta_blood	b[0]	mut	m	CTL	c	g	epsilon	k	het	lambda	rho	omega	x_max	patch.dyna	DELTA	A	VA
10000	1	100.000000	0.000100	21900	9499	5000000	0.001000	10000000	19.994950	10.425711	10.685099	19.982496	18	8000000000.000000	0.010000	1.000000	1.000000	800000	0.000050	0.048000	0	0.500000	0.000000	25.000000	15.000000	0.500000	0.000000	0.000000	0.000000	31987	0	10.000000	7.000000	1.000000
sus	inf	inf_blood	z	x[0]	y[0][0]	z[0]	x[1]	y[1][0]	z[1]	S[0]	synchrony
219000000	94990000.000000	5000000	10.000000	21900	9499	0.001000	21900	9499	0.001000	10000000	0.000000
110430155	882485086.000000	45958305	3940.834452	9856	89672	0.394083	15095	84942	0.394083	9994917	0.000000
180508340	350222518.000000	18225082	6324.976263	16703	35986	0.632498	22369	31898	0.632498	9989871	0.000000
221377092	198919856.000000	10351530	7771.013291	20953	20701	0.777101	25933	17133	0.777101	9984957	0.000000
244755023	135964067.000000	7068063	8648.068121	23473	14280	0.864807	27662	11731	0.864807	9979923	0.000000
258628129	104232346.000000	5423519	9180.022116	25181	10989	0.918002	28680	8639	0.918002	9975003	0.000000
267022045	86855846.000000	4512985	9502.664490	25896	9187	0.950266	29039	7204	0.950266	9970076	0.000000
272120060	76797464.000000	3992339	9698.354536	26642	7987	0.969835	29644	6293	0.969835	9965046	0.000000
275287935	70845426.000000	3684072	9817.045065	27030	7423	0.981705	29901	5792	0.981705	9960143	0.000000
277198660	67275701.000000	3498977	9889.033609	27100	6967	0.988903	29962	5514	0.988903	9955253	0.000000
278356174	65124091.000000	3382810	9932.696323	27569	6635	0.993270	29704	5339	0.993270	9950229	0.000000
279085482	63835491.000000	3318360	9959.178767	27411	6736	0.995918	29961	5177	0.995918	9945201	0.000000
279501041	63002205.000000	3271466	9975.240980	27351	6739	0.997524	30202	4939	0.997524	9940174	0.000000
279800051	62543620.000000	3251154	9984.983083	27520	6526	0.998498	29891	5056	0.998498	9935126	0.000000
279955760	62249507.000000	3234330	9990.891893	27493	6405	0.999089	30097	4903	0.999089	9930227	0.000000
280041705	62080142.000000	3228523	9994.475723	27588	6549	0.999448	29834	4911	0.999448	9925310	0.000000
280079179	61989246.000000	3223331	9996.649399	27446	6426	0.999665	30144	5047	0.999665	9920294	0.000000
280149702	61902475.000000	3217171	9997.967783	27381	6474	0.999797	30048	4986	0.999797	9915354	0.000000
280177408	61877691.000000	3213747	9998.767413	27482	6456	0.999877	30071	4951	0.999877	9910247	0.000000
280192890	61838599.000000	3212696	9999.252408	27500	6420	0.999925	30115	4983	0.999925	9905254	0.000000
280198591	61835636.000000	3212564	9999.546568	27642	6413	0.999955	30184	4786	0.999955	9900329	0.000000
280200403	61826053.000000	3212481	9999.724983	27728	6452	0.999972	29896	4873	0.999972	9895440	0.000000
280194010	61819000.000000	3212910	9999.833196	27609	6520	0.999983	30066	4908	0.999983	9890596	0.000000
280180703	61822394.000000	3214659	9999.898829	27625	6593	0.999990	29913	5042	0.999990	9885752	0.000000
280207889	61820553.000000	3213904	9999.938638	27727	6599	0.999994	30340	4921	0.999994	9880803	0.000000
280194194	61821248.000000	3212869	9999.962782	27462	6593	0.999996	30025	4993	0.999996	9875840	0.000000
280198868	61829843.000000	3212105	9999.977427	27713	6358	0.999998	29745	4971	0.999998	9871040	0.000000
280202085	61799723.000000	3212596	9999.986309	27583	6368	0.999999	30102	4915	0.999999	9866041	0.000000
280204024	61787070.000000	3211877	9999.991696	27516	6527	0.999999	30155	4979	0.999999	9861146	0.000000
280187251	61820255.000000	3215908	9999.994963	27557	6520	0.999999	29949	4848	0.999999	9856221	0.000000
280207876	61786379.000000	3208698	9999.996945	27373	6562	1.000000	30016	4922	1.000000	9851310	0.000000
280232995	61773088.000000	3207554	9999.998147	27737	6291	1.000000	29973	4881	1.000000	9846457	0.000000
280176357	61831849.000000	3211392	9999.998876	27506	6293	1.000000	30185	4962	1.000000	9841452	0.000000
280178429	61812678.000000	3213751	9999.999318	27405	6488	1.000000	29987	4963	1.000000	9836459	0.000000
280224891	61774484.000000	3209168	9999.999587	27443	6510	1.000000	30124	4867	1.000000	9831416	0.000000
280191353	61814618.000000	3212017	9999.999749	27520	6470	1.000000	30038	4939	1.000000	9826623	0.000000
280202285	61825651.000000	3212856	9999.999848	27534	6483	1.000000	29942	4734	1.000000	9821803	0.000000
280217516	61801997.000000	3210348	9999.999908	27315	6600	1.000000	30080	4916	1.000000	9816755	0.000000
280190960	61828314.000000	3210671	9999.999944	27501	6549	1.000000	30068	4987	1.000000	9811864	0.000000
280200317	61818142.000000	3215542	9999.999966	27474	6557	1.000000	30079	5013	1.000000	9806921	0.000000
280192828	61827270.000000	3210958	9999.999979	27434	6314	1.000000	30108	4977	1.000000	9801969	-1.#IND00
280178322	61820771.000000	3211026	9999.999988	27412	6506	1.000000	30024	4845	1.000000	9797054	0.000000
280211129	61795054.000000	3212444	9999.999992	27456	6344	1.000000	30051	4744	1.000000	9792219	-0.003379
280191774	61785766.000000	3214021	9999.999995	27522	6726	1.000000	29939	4991	1.000000	9787240	-0.003752
280200144	61816559.000000	3216075	9999.999997	27574	6365	1.000000	29907	4913	1.000000	9782451	-0.008642
280194247	61814751.000000	3213450	9999.999998	27555	6489	1.000000	30108	4893	1.000000	9777635	-0.008333
280201494	61783446.000000	3213485	9999.999999	27554	6682	1.000000	29771	4933	1.000000	9772720	-0.003246
280179043	61830584.000000	3216933	9999.999999	27535	6517	1.000000	30115	4921	1.000000	9767849	-0.002086
280187656	61820086.000000	3217462	10000.000000	27377	6576	1.000000	30056	5054	1.000000	9763076	-0.002455
280199669	61817046.000000	3212311	10000.000000	27642	6401	1.000000	29979	4919	1.000000	9758187	-0.000727
280189605	61819871.000000	3214274	10000.000000	27627	6421	1.000000	29840	4969	1.000000	9753239	-0.003089
280207797	61805066.000000	3212830	10000.000000	27535	6437	1.000000	30048	5010	1.000000	9748426	-0.003125
280228921	61779452.000000	3212340	10000.000000	27471	6602	1.000000	30223	5000	1.000000	9743691	-0.002874
280198600	61806130.000000	3213248	10000.000000	27694	6535	1.000000	30127	4873	1.000000	9738887	-0.002749
280218201	61788034.000000	3210808	10000.000000	27588	6397	1.000000	30301	4857	1.000000	9734058	-0.004412
280191323	61795541.000000	3211177	10000.000000	27672	6405	1.000000	29878	4952	1.000000	9729336	-0.004982
280189454	61843664.000000	3212097	10000.000000	27405	6410	1.000000	30077	4803	1.000000	9724531	-0.003973
280192002	61814201.000000	3212312	10000.000000	27453	6445	1.000000	29983	5020	1.000000	9719681	-0.004096
280223154	61782156.000000	3213589	10000.000000	27342	6531	1.000000	30048	4883	1.000000	9714804	-0.003923
280200403	61804594.000000	3212030	10000.000000	27367	6383	1.000000	30139	4973	1.000000	9709870	-0.003819
280209110	61786356.000000	3210245	10000.000000	27754	6478	1.000000	30229	4875	1.000000	9704995	-0.004363
280209725	61826246.000000	3213353	10000.000000	27453	6526	1.000000	30152	5010	1.000000	9700222	-0.003917
280198061	61830925.000000	3209590	10000.000000	27607	6567	1.000000	30027	4867	1.000000	9695460	-0.003690
280172609	61821214.000000	3213089	10000.000000	27650	6656	1.000000	29987	4979	1.000000	9690562	-0.004646
280189204	61816074.000000	3213498	10000.000000	27640	6285	1.000000	29952	4931	1.000000	9685705	-0.004321
280191314	61831298.000000	3214757	10000.000000	27571	6391	1.000000	30177	4935	1.000000	9680901	-0.003916
280195744	61837190.000000	3212994	10000.000000	27522	6480	1.000000	29964	4901	1.000000	9676035	-0.004651
280187473	61818658.000000	3212608	10000.000000	27464	6520	1.000000	30160	4971	1.000000	9671374	-0.004281
280209689	61813644.000000	3212739	10000.000000	27614	6539	1.000000	29886	4897	1.000000	9666437	-0.004246
280197418	61819850.000000	3211910	10000.000000	27622	6298	1.000000	30100	5023	1.000000	9661577	-0.004350
280203648	61773601.000000	3209974	10000.000000	27539	6345	1.000000	30052	4962	1.000000	9656721	-0.004205
280208790	61811973.000000	3212390	10000.000000	27555	6371	1.000000	30088	4981	1.000000	9651928	-0.003590
280213310	61801560.000000	3211981	10000.000000	27518	6535	1.000000	29848	4905	1.000000	9647076	-0.003818
280204509	61807581.000000	3213643	10000.000000	27484	6542	1.000000	30007	5036	1.000000	9642319	-0.003711
280190075	61834653.000000	3215735	10000.000000	27252	6620	1.000000	29957	4872	1.000000	9637445	-0.002967
280210271	61762610.000000	3211560	10000.000000	27652	6347	1.000000	30235	4907	1.000000	9632703	-0.002967
280197095	61796787.000000	3213032	10000.000000	27350	6551	1.000000	30090	4917	1.000000	9627818	-0.003440
280202124	61819951.000000	3213727	10000.000000	27453	6411	1.000000	30027	5060	1.000000	9622982	-0.003237
280204800	61817843.000000	3212468	10000.000000	27452	6740	1.000000	30061	5023	1.000000	9618173	-0.004002
280219728	61820234.000000	3213414	10000.000000	27489	6341	1.000000	30193	4868	1.000000	9613431	-0.003708
280221595	61768977.000000	3213200	10000.000000	27503	6546	1.000000	30219	4965	1.000000	9608706	-0.003654
280202324	61824654.000000	3210567	10000.000000	27528	6513	1.000000	30051	5024	1.000000	9603954	-0.003491
280199311	61838754.000000	3213086	10000.000000	27906	6505	1.000000	30015	4879	1.000000	9599183	-0.001444
280227815	61781846.000000	3214899	10000.000000	27480	6607	1.000000	29713	4842	1.000000	9594432	-0.002138
280188695	61814273.000000	3212763	10000.000000	27531	6275	1.000000	30193	4957	1.000000	9589694	-0.002208
280174042	61839504.000000	3213464	10000.000000	27509	6519	1.000000	30301	4902	1.000000	9584783	-0.001788
280194659	61807763.000000	3213078	10000.000000	27536	6623	1.000000	30061	4982	1.000000	9580045	-0.001849
280229371	61795177.000000	3209755	10000.000000	27521	6443	1.000000	29982	5072	1.000000	9575308	-0.001205
280195024	61806768.000000	3211133	10000.000000	27607	6464	1.000000	30113	4902	1.000000	9570529	-0.001248
280197651	61813594.000000	3211258	10000.000000	27594	6473	1.000000	30135	4891	1.000000	9565697	-0.001133
280187997	61810631.000000	3212130	10000.000000	27592	6401	1.000000	29833	4881	1.000000	9560882	-0.000149
280219598	61807366.000000	3210858	10000.000000	27490	6691	1.000000	30061	4881	1.000000	9556062	-0.000757
280205077	61805882.000000	3211618	10000.000000	27210	6586	1.000000	29921	4988	1.000000	9551305	-0.000828
280231087	61798450.000000	3210568	10000.000000	27447	6440	1.000000	30049	4932	1.000000	9546504	0.000217
280210704	61803757.000000	3213037	10000.000000	27639	6318	1.000000	30358	4855	1.000000	9541700	-0.000309
280183024	61795309.000000	3206028	10000.000000	27526	6463	1.000000	30068	5032	1.000000	9536909	-0.000228
280190262	61829503.000000	3215452	10000.000000	27574	6576	1.000000	30240	5089	1.000000	9532253	-0.000274
280182291	61832599.000000	3213210	10000.000000	27590	6451	1.000000	30178	4921	1.000000	9527359	-0.000167
280186733	61826656.000000	3213259	10000.000000	27489	6354	1.000000	30067	4999	1.000000	9522546	0.000436
280200327	61808879.000000	3212099	10000.000000	27585	6468	1.000000	29989	4941	1.000000	9517785	0.000652
npatches	nstrain	runtime	dt	init_x	init_y	init_y_blood	init_z	init_S	beta0	beta1	beta2	beta3	mean_beta	B	d	delta	delta_blood	b[0]	mut	m	CTL	c	g	epsilon	k	het	lambda	rho	omega	x_max	patch.dyna	DELTA	A	VA
10000	1	100.000000	0.000100	21900	9499	5000000	0.001000	10000000	13.161652	26.575636	21.131685	26.424590	18	8000000000.000000	0.010000	1.000000	1.000000	800000	0.000050	0.048000	0	0.500000	0.000000	25.000000	16.000000	0.500000	0.000000	0.000000	0.000000	31987	0	10.000000	7.000000	1.000000
sus	inf	inf_blood	z	x[0]	y[0][0]	z[0]	x[1]	y[1][0]	z[1]	S[0]	synchrony
219000000	94990000.000000	5000000	10.000000	21900	9499	0.001000	21900	9499	0.001000	10000000	0.000000
116652182	811268432.000000	42266206	3940.834452	13651	79260	0.394083	8483	83712	0.394083	9994991	0.000000
191160656	304772455.000000	15858650	6324.976263	21483	29178	0.632498	15170	33314	0.632498	9990021	0.000000
233675720	164062490.000000	8537092	7771.013291	25645	15006	0.777101	19545	18729	0.777101	9984998	0.000000
257838382	105774037.000000	5503488	8648.068121	27640	9214	0.864807	22673	12441	0.864807	9979955	0.000000
272126571	76596073.000000	3984541	9180.022116	29016	6552	0.918002	24199	9298	0.918002	9974998	0.000000
280752897	60565704.000000	3147300	9502.664490	29339	5164	0.950266	25552	7676	0.950266	9970033	0.000000
286028439	51272640.000000	2665283	9698.354536	29866	4328	0.969835	26275	6599	0.969835	9965105	0.000000
289303091	45709089.000000	2377948	9817.045065	30187	3802	0.981705	26686	5850	0.981705	9960129	0.000000
291362735	42323359.000000	2200270	9889.033609	30221	3474	0.988903	27121	5402	0.988903	9955174	0.000000
292654948	40225680.000000	2091672	9932.696323	30220	3314	0.993270	27143	5282	0.993270	9950138	0.000000
293441613	38920519.000000	2025755	9959.178767	30320	3291	0.995918	27517	4870	0.995918	9945265	0.000000
293971606	38094321.000000	1981768	9975.240980	30481	3153	0.997524	27437	5188	0.997524	9940335	0.000000
294245973	37660668.000000	1954696	9984.983083	30463	3213	0.998498	27445	4976	0.998498	9935531	0.000000
294419424	37353610.000000	1941742	9990.891893	30248	3093	0.999089	27606	4863	0.999089	9930516	0.000000
294540491	37180185.000000	1931677	9994.475723	30660	3244	0.999448	27362	4777	0.999448	9925502	0.000000
294590606	37093097.000000	1928375	9996.649399	30397	3133	0.999665	27643	4899	0.999665	9920691	0.000000
294638217	37003742.000000	1925176	9997.967783	30715	3215	0.999797	27502	4861	0.999797	9915738	0.000000
294675262	36983521.000000	1922772	9998.767413	30373	3139	0.999877	27638	4680	0.999877	9910666	0.000000
294682333	36968516.000000	1920716	9999.252408	30329	3208	0.999925	27376	4989	0.999925	9905753	0.000000
294699585	36935878.000000	1921680	9999.546568	30403	3089	0.999955	27314	4797	0.999955	9900755	0.000000
294670686	36952709.000000	1921279	9999.724983	30510	3079	0.999972	27539	4954	0.999972	9895809	0.000000
294701448	36937116.000000	1918733	9999.833196	30212	3143	0.999983	27465	4905	0.999983	9890814	0.000000
294701243	36908534.000000	1917749	9999.898829	30627	2984	0.999990	27777	4736	0.999990	9885827	0.000000
294715263	36897681.000000	1920789	9999.938638	30318	3145	0.999994	27737	4884	0.999994	9880867	0.000000
294701957	36933195.000000	1919448	9999.962782	30556	3149	0.999996	27867	4763	0.999996	9875928	0.000000
294704859	36879355.000000	1916821	9999.977427	30270	3120	0.999998	27549	4572	0.999998	9870983	0.000000
294731180	36910172.000000	1919610	9999.986309	30245	3219	0.999999	27306	4924	0.999999	9866162	0.000000
294697532	36935109.000000	1919310	9999.991696	30407	3109	0.999999	27459	4891	0.999999	9861174	0.000000
294742475	36904257.000000	1920032	9999.994963	30520	3149	0.999999	27328	4932	0.999999	9856269	0.000000
294703508	36923426.000000	1921358	9999.996945	30596	3040	1.000000	27660	4725	1.000000	9851404	0.000000
294688759	36948068.000000	1921407	9999.998147	30435	3167	1.000000	27539	4946	1.000000	9846507	0.000000
294709886	36927083.000000	1919656	9999.998876	30437	3180	1.000000	27549	4702	1.000000	9841512	0.000000
294685480	36925058.000000	1919505	9999.999318	30388	3128	1.000000	27283	5085	1.000000	9836587	0.000000
294677670	36938338.000000	1920448	9999.999587	30256	3095	1.000000	27625	4876	1.000000	9831609	0.000000
294691017	36932997.000000	1919361	9999.999749	30357	3133	1.000000	27742	4695	1.000000	9826666	0.000000
294720078	36891258.000000	1919364	9999.999848	30290	3178	1.000000	27437	5051	1.000000	9821860	0.000000
294717317	36902907.000000	1915401	9999.999908	30318	3224	1.000000	27472	4813	1.000000	9816997	0.000000
294697926	36890860.000000	1919204	9999.999944	30415	3158	1.000000	27453	4899	1.000000	9812098	0.000000
294697017	36903038.000000	1918183	9999.999966	30352	3232	1.000000	27661	4728	1.000000	9807210	0.000000
294723820	36889422.000000	1916649	9999.999979	30441	3190	1.000000	27780	4779	1.000000	9802282	-1.#IND00
294663392	36946572.000000	1918483	9999.999988	30511	3197	1.000000	27394	4812	1.000000	9797378	0.022400
294702894	36899647.000000	1916677	9999.999992	30385	3119	1.000000	27526	4826	1.000000	9792520	-0.034967
294726763	36891943.000000	1917913	9999.999995	30579	3127	1.000000	27727	4723	1.000000	9787628	-0.020650
294698236	36908508.000000	1915768	9999.999997	30218	3156	1.000000	27316	5089	1.000000	9782555	-0.019300
294679302	36952458.000000	1919187	9999.999998	30899	3066	1.000000	27537	4764	1.000000	9777749	-0.017854
294684747	36928140.000000	1920208	9999.999999	30502	3183	1.000000	27606	4911	1.000000	9772908	-0.019855
294708604	36911502.000000	1918234	9999.999999	30263	3156	1.000000	27383	4855	1.000000	9767976	-0.011323
294711652	36917309.000000	1918703	10000.000000	30487	3140	1.000000	27656	4719	1.000000	9763136	-0.010436
294719887	36917307.000000	1920463	10000.000000	30478	3057	1.000000	27481	4924	1.000000	9758263	-0.011329
294694735	36929637.000000	1918092	10000.000000	30298	3033	1.000000	27432	4849	1.000000	9753328	-0.011184
294705558	36917937.000000	1916048	10000.000000	30505	3178	1.000000	27622	4740	1.000000	9748369	-0.009297
294686620	36944824.000000	1920524	10000.000000	30476	3116	1.000000	27583	4783	1.000000	9743492	-0.008974
294702849	36929596.000000	1917779	10000.000000	30602	2974	1.000000	27446	4886	1.000000	9738712	-0.009074
294692032	36916657.000000	1918249	10000.000000	30487	3151	1.000000	27587	4889	1.000000	9733895	-0.007904
294721794	36893964.000000	1916949	10000.000000	30348	3111	1.000000	27466	5005	1.000000	9728971	-0.008415
294681375	36928864.000000	1917834	10000.000000	30293	3200	1.000000	27440	4934	1.000000	9724189	-0.009728
294693554	36940352.000000	1919154	10000.000000	30349	3180	1.000000	27739	4699	1.000000	9719352	-0.009544
294717571	36874747.000000	1917327	10000.000000	30665	3057	1.000000	27562	4951	1.000000	9714531	-0.008915
294695864	36935386.000000	1920925	10000.000000	30504	3145	1.000000	27593	4954	1.000000	9709672	-0.009139
294689221	36916156.000000	1918526	10000.000000	30705	3064	1.000000	27474	4865	1.000000	9704791	-0.009202
294680615	36931624.000000	1922374	10000.000000	30506	3079	1.000000	27707	4881	1.000000	9699930	-0.008586
294711348	36905288.000000	1920605	10000.000000	30488	3142	1.000000	27647	4743	1.000000	9694946	-0.006619
294698621	36937562.000000	1922423	10000.000000	30347	3028	1.000000	27508	4854	1.000000	9690056	-0.006418
294689260	36927118.000000	1918693	10000.000000	30434	3136	1.000000	27559	4911	1.000000	9685209	-0.006032
294706305	36900769.000000	1918984	10000.000000	30343	3208	1.000000	27569	4800	1.000000	9680419	-0.005785
294718891	36890083.000000	1916915	10000.000000	30276	3127	1.000000	27685	4794	1.000000	9675607	-0.005037
294717769	36908882.000000	1920729	10000.000000	30443	3084	1.000000	27540	4867	1.000000	9670803	-0.004743
294703328	36909931.000000	1917554	10000.000000	30258	3084	1.000000	27536	4751	1.000000	9665921	-0.004036
294719789	36898437.000000	1921522	10000.000000	30524	3120	1.000000	27595	4737	1.000000	9661078	-0.004156
294697219	36924146.000000	1921173	10000.000000	30513	3132	1.000000	27457	4911	1.000000	9656166	-0.004023
294716814	36924765.000000	1917650	10000.000000	30390	3084	1.000000	27593	4980	1.000000	9651281	-0.003521
294691483	36942662.000000	1921054	10000.000000	30734	3118	1.000000	27450	4873	1.000000	9646336	-0.002659
294732656	36908316.000000	1920514	10000.000000	30217	3135	1.000000	27542	5098	1.000000	9641483	-0.002771
294705065	36901475.000000	1917056	10000.000000	30312	3079	1.000000	27575	4792	1.000000	9636640	-0.001851
294700266	36908497.000000	1918848	10000.000000	30495	3137	1.000000	27732	4799	1.000000	9631855	-0.001789
294692511	36934477.000000	1918190	10000.000000	30696	3106	1.000000	27563	5014	1.000000	9626956	-0.002276
294676014	36947051.000000	1921466	10000.000000	30530	3165	1.000000	27621	4970	1.000000	9622089	-0.002700
294679943	36937513.000000	1921969	10000.000000	30628	3068	1.000000	27798	4764	1.000000	9617303	-0.002510
294692132	36917057.000000	1917473	10000.000000	30434	3236	1.000000	27648	4833	1.000000	9612539	-0.002500
294708289	36922476.000000	1917059	10000.000000	30360	3114	1.000000	27530	4787	1.000000	9607746	-0.002497
294704578	36920331.000000	1918213	10000.000000	30419	3068	1.000000	27637	4746	1.000000	9602946	-0.002108
294689924	36943363.000000	1920129	10000.000000	30687	3200	1.000000	27718	4754	1.000000	9598138	-0.002067
294715243	36898724.000000	1916250	10000.000000	30304	3028	1.000000	27715	4727	1.000000	9593286	-0.000163
294723364	36931743.000000	1921468	10000.000000	30274	3205	1.000000	27650	4731	1.000000	9588450	-0.000156
294694760	36934812.000000	1917309	10000.000000	30580	3151	1.000000	27621	4709	1.000000	9583729	-0.000756
294689834	36919983.000000	1920016	10000.000000	30464	3203	1.000000	27515	4658	1.000000	9578898	-0.000076
294699339	36912916.000000	1917841	10000.000000	30545	3091	1.000000	27613	4767	1.000000	9574054	-0.000154
294684892	36937565.000000	1919312	10000.000000	30331	3242	1.000000	27464	4888	1.000000	9569463	-0.000063
294694241	36918315.000000	1920947	10000.000000	30276	3146	1.000000	27443	4854	1.000000	9564693	-0.000322
294693201	36933277.000000	1922407	10000.000000	30546	3062	1.000000	27563	4708	1.000000	9559903	-0.000521
294672799	36951899.000000	1925297	10000.000000	30544	3138	1.000000	27512	4822	1.000000	9555030	-0.000517
294706321	36916105.000000	1920470	10000.000000	30505	3042	1.000000	27697	4708	1.000000	9550142	-0.000525
294713664	36904871.000000	1919135	10000.000000	30227	3173	1.000000	27552	4840	1.000000	9545385	-0.000286
294703324	36918941.000000	1919100	10000.000000	30419	3105	1.000000	27387	4916	1.000000	9540576	-0.000857
294735148	36900795.000000	1916748	10000.000000	30390	3069	1.000000	27386	4823	1.000000	9535842	-0.000785
294654515	36953774.000000	1920425	10000.000000	30430	3044	1.000000	27761	4839	1.000000	9531191	-0.000826
294679510	36958039.000000	1920237	10000.000000	30380	3157	1.000000	27532	4857	1.000000	9526537	-0.000833
294695081	36922331.000000	1922173	10000.000000	30370	3095	1.000000	27327	4743	1.000000	9521733	-0.000879
294718112	36915417.000000	1915402	10000.000000	30645	3194	1.000000	27434	4931	1.000000	9516919	-0.000809
npatches	nstrain	runtime	dt	init_x	init_y	init_y_blood	init_z	init_S	beta0	beta1	beta2	beta3	mean_beta	B	d	delta	delta_blood	b[0]	mut	m	CTL	c	g	epsilon	k	het	lambda	rho	omega	x_max	patch.dyna	DELTA	A	VA
10000	1	100.000000	0.000100	21900	9499	5000000	0.001000	10000000	24.068916	17.255959	9.780730	13.160271	18	8000000000.000000	0.010000	1.000000	1.000000	800000	0.000050	0.048000	0	0.500000	0.000000	25.000000	17.000000	0.500000	0.000000	0.000000	0.000000	31987	0	10.000000	7.000000	1.000000
sus	inf	inf_blood	z	x[0]	y[0][0]	z[0]	x[1]	y[1][0]	z[1]	S[0]	synchrony
219000000	94990000.000000	5000000	10.000000	21900	9499	0.001000	21900	9499	0.001000	10000000	0.000000
121655612	751237264.000000	39150178	3940.834452	9504	77027	0.394083	11953	75074	0.394083	9995028	0.000000
199880184	268474460.000000	13984290	6324.976263	17068	28709	0.632498	20305	26928	0.632498	9989950	0.000000
243668532	137139464.000000	7134127	7771.013291	21765	15282	0.777101	24586	13446	0.777101	9984954	0.000000
268382331	83027754.000000	4320047	8648.068121	24670	9714	0.864807	27216	8111	0.864807	9979794	0.000000
282869955	56099368.000000	2919002	9180.022116	26763	6645	0.918002	28538	5521	0.918002	9974857	0.000000
291612958	41361669.000000	2151539	9502.664490	27837	4922	0.950266	29740	3966	0.950266	9969870	0.000000
297050940	32697993.000000	1695831	9698.354536	28602	3967	0.969835	29905	3120	0.969835	9964887	0.000000
300462207	27427624.000000	1425976	9817.045065	29015	3308	0.981705	30281	2614	0.981705	9959993	0.000000
302658525	24156452.000000	1254497	9889.033609	29213	2872	0.988903	30464	2214	0.988903	9955119	0.000000
304067549	22083160.000000	1146626	9932.696323	29542	2590	0.993270	30652	2011	0.993270	9950174	0.000000
305011570	20697167.000000	1075684	9959.178767	29659	2457	0.995918	30786	1929	0.995918	9945274	0.000000
305531738	19890398.000000	1033348	9975.240980	30074	2327	0.997524	30640	1979	0.997524	9940254	0.000000
305931813	19346556.000000	1005689	9984.983083	29756	2379	0.998498	30561	1798	0.998498	9935360	0.000000
306165470	19013032.000000	986448	9990.891893	29878	2415	0.999089	30818	1783	0.999089	9930401	0.000000
306294770	18811713.000000	977380	9994.475723	29913	2401	0.999448	31048	1754	0.999448	9925414	0.000000
306401153	18654005.000000	971207	9996.649399	29982	2300	0.999665	30779	1709	0.999665	9920440	0.000000
306433599	18612226.000000	967489	9997.967783	29961	2269	0.999797	30694	1712	0.999797	9915448	0.000000
306493428	18525310.000000	961937	9998.767413	30140	2192	0.999877	30633	1744	0.999877	9910456	0.000000
306520800	18483707.000000	961323	9999.252408	29945	2149	0.999925	30900	1742	0.999925	9905440	0.000000
306530992	18479526.000000	960593	9999.546568	30011	2297	0.999955	30780	1774	0.999955	9900419	0.000000
306551602	18458376.000000	960310	9999.724983	29933	2342	0.999972	30700	1825	0.999972	9895530	0.000000
306513968	18458016.000000	959400	9999.833196	29866	2281	0.999983	30855	1660	0.999983	9890557	0.000000
306578817	18438223.000000	959765	9999.898829	29840	2239	0.999990	30835	1759	0.999990	9885439	0.000000
306537941	18481083.000000	960039	9999.938638	29851	2329	0.999994	30825	1747	0.999994	9880453	0.000000
306523856	18457009.000000	960172	9999.962782	30054	2209	0.999996	30838	1758	0.999996	9875496	0.000000
306534583	18460859.000000	958804	9999.977427	29974	2166	0.999998	30942	1744	0.999998	9870640	0.000000
306549024	18461304.000000	961796	9999.986309	29839	2287	0.999999	30714	1702	0.999999	9865687	0.000000
306578201	18430652.000000	957536	9999.991696	29787	2244	0.999999	30746	1798	0.999999	9860891	0.000000
306543802	18443005.000000	957714	9999.994963	29775	2257	0.999999	30768	1782	0.999999	9855947	0.000000
306546552	18464972.000000	959625	9999.996945	30176	2324	1.000000	30868	1664	1.000000	9850947	0.000000
306557601	18448086.000000	959528	9999.998147	30053	2240	1.000000	30860	1765	1.000000	9846110	0.000000
306540838	18486120.000000	960491	9999.998876	30252	2319	1.000000	30812	1763	1.000000	9841205	0.000000
306558390	18452055.000000	959199	9999.999318	29987	2161	1.000000	30823	1676	1.000000	9836170	0.000000
306525310	18460316.000000	961311	9999.999587	29970	2184	1.000000	30813	1853	1.000000	9831202	0.000000
306542897	18452806.000000	959045	9999.999749	29936	2264	1.000000	30678	1779	1.000000	9826153	0.000000
306556766	18446727.000000	961021	9999.999848	29914	2267	1.000000	30727	1719	1.000000	9821315	0.000000
306562697	18425687.000000	957686	9999.999908	30099	2248	1.000000	30445	1743	1.000000	9816363	0.000000
306581287	18417347.000000	954913	9999.999944	29857	2271	1.000000	30921	1781	1.000000	9811444	0.000000
306569171	18422238.000000	958133	9999.999966	29902	2304	1.000000	30777	1696	1.000000	9806587	0.000000
306553956	18438530.000000	959285	9999.999979	30276	2308	1.000000	30712	1793	1.000000	9801778	-1.#IND00
306570190	18447937.000000	959255	9999.999988	29846	2255	1.000000	30889	1737	1.000000	9796850	0.000000
306563017	18433977.000000	959232	9999.999992	29926	2129	1.000000	30754	1671	1.000000	9791940	0.003540
306557578	18453259.000000	959562	9999.999995	29792	2247	1.000000	30658	1805	1.000000	9787024	0.020677
306534405	18457538.000000	960451	9999.999997	29996	2268	1.000000	30762	1734	1.000000	9782079	0.013399
306524802	18482323.000000	961168	9999.999998	29834	2328	1.000000	30803	1808	1.000000	9777198	0.009755
306519920	18471848.000000	959747	9999.999999	30000	2253	1.000000	30722	1758	1.000000	9772248	0.005763
306561820	18431800.000000	957271	9999.999999	29981	2342	1.000000	30868	1748	1.000000	9767272	0.005114
306574195	18440639.000000	959495	10000.000000	30045	2414	1.000000	30679	1755	1.000000	9762382	0.001178
306581618	18439202.000000	960708	10000.000000	29791	2170	1.000000	30938	1754	1.000000	9757436	-0.001137
306540246	18450131.000000	958565	10000.000000	30038	2203	1.000000	30724	1649	1.000000	9752520	-0.000520
306559095	18433094.000000	958966	10000.000000	29877	2458	1.000000	30823	1731	1.000000	9747658	-0.000972
306554153	18449045.000000	958208	10000.000000	29803	2208	1.000000	30987	1696	1.000000	9742745	-0.002256
306558298	18440148.000000	959081	10000.000000	30061	2295	1.000000	30958	1779	1.000000	9737788	-0.000954
306556436	18452932.000000	959906	10000.000000	29817	2321	1.000000	30681	1745	1.000000	9733019	-0.004321
306556021	18439127.000000	957407	10000.000000	29847	2210	1.000000	30750	1757	1.000000	9728076	-0.001482
306552431	18433807.000000	958525	10000.000000	29792	2281	1.000000	30752	1756	1.000000	9723170	-0.001412
306545606	18450748.000000	959025	10000.000000	29927	2333	1.000000	30637	1705	1.000000	9718212	-0.000494
306554153	18442524.000000	958625	10000.000000	30131	2219	1.000000	30791	1740	1.000000	9713401	-0.000127
306552966	18457095.000000	958537	10000.000000	30260	2215	1.000000	31082	1673	1.000000	9708489	0.000076
306543545	18471290.000000	960336	10000.000000	29908	2216	1.000000	30691	1792	1.000000	9703534	0.000078
306562123	18430806.000000	958977	10000.000000	29884	2302	1.000000	30982	1756	1.000000	9698639	-0.002461
306570233	18413090.000000	955913	10000.000000	29984	2299	1.000000	30790	1822	1.000000	9693923	-0.002331
306588686	18420855.000000	956685	10000.000000	29781	2233	1.000000	30855	1748	1.000000	9689072	-0.001408
306597526	18415082.000000	957745	10000.000000	30084	2086	1.000000	30627	1728	1.000000	9684112	-0.002322
306576754	18431906.000000	958244	10000.000000	29901	2190	1.000000	30886	1786	1.000000	9679311	-0.004794
306583230	18432640.000000	958463	10000.000000	29931	2160	1.000000	30807	1752	1.000000	9674444	-0.004434
306550099	18437021.000000	957808	10000.000000	29916	2308	1.000000	30949	1736	1.000000	9669636	-0.004315
306580225	18442535.000000	956142	10000.000000	30077	2259	1.000000	30881	1815	1.000000	9664891	-0.004052
306559592	18420583.000000	958746	10000.000000	29906	2167	1.000000	30692	1713	1.000000	9660143	-0.003766
306579531	18436348.000000	956424	10000.000000	29938	2323	1.000000	30821	1914	1.000000	9655297	-0.003142
306545701	18448227.000000	959514	10000.000000	29856	2298	1.000000	30752	1725	1.000000	9650478	-0.003120
306542500	18475184.000000	960309	10000.000000	29742	2219	1.000000	30781	1775	1.000000	9645660	-0.003314
306533075	18458008.000000	958037	10000.000000	30007	2218	1.000000	30871	1711	1.000000	9640850	-0.003727
306546777	18454861.000000	958496	10000.000000	30072	2218	1.000000	30643	1779	1.000000	9636000	-0.004212
306542746	18482515.000000	960870	10000.000000	30172	2296	1.000000	30734	1639	1.000000	9631304	-0.003963
306519380	18479783.000000	960937	10000.000000	29979	2322	1.000000	30766	1756	1.000000	9626373	-0.003249
306565430	18456513.000000	957808	10000.000000	29926	2227	1.000000	30833	1710	1.000000	9621660	-0.003202
306559348	18405777.000000	958224	10000.000000	29729	2178	1.000000	30724	1715	1.000000	9616835	-0.003363
306549591	18457362.000000	960490	10000.000000	29896	2276	1.000000	30771	1726	1.000000	9611993	-0.002742
306539414	18455229.000000	959071	10000.000000	29900	2296	1.000000	31091	1754	1.000000	9607233	-0.002528
306562351	18455505.000000	959290	10000.000000	29864	2336	1.000000	30998	1779	1.000000	9602441	-0.002505
306554326	18445656.000000	959283	10000.000000	30130	2155	1.000000	30752	1757	1.000000	9597603	-0.002484
306574552	18427756.000000	958182	10000.000000	29849	2303	1.000000	30885	1726	1.000000	9592922	-0.002132
306595512	18412593.000000	956934	10000.000000	30109	2241	1.000000	30895	1718	1.000000	9588268	-0.000891
306581037	18421007.000000	956620	10000.000000	30068	2201	1.000000	30777	1815	1.000000	9583406	-0.000852
306567276	18417583.000000	956755	10000.000000	30015	2228	1.000000	30846	1861	1.000000	9578444	-0.001142
306565844	18428838.000000	956472	10000.000000	30066	2246	1.000000	30937	1713	1.000000	9573632	-0.001182
306553008	18439408.000000	961792	10000.000000	29763	2363	1.000000	30620	1769	1.000000	9568841	-0.001694
306561560	18456685.000000	959425	10000.000000	30072	2278	1.000000	30872	1721	1.000000	9563993	-0.001660
306539582	18460648.000000	960095	10000.000000	29761	2294	1.000000	30752	1669	1.000000	9559250	-0.001891
306564199	18445587.000000	958353	10000.000000	29984	2182	1.000000	30934	1764	1.000000	9554437	-0.001752
306566164	18439210.000000	957904	10000.000000	29701	2271	1.000000	30857	1813	1.000000	9549648	-0.001218
306560270	18473093.000000	960714	10000.000000	29823	2284	1.000000	30811	1710	1.000000	9544740	-0.001290
306605203	18447164.000000	958192	10000.000000	29787	2208	1.000000	30939	1715	1.000000	9539876	-0.001267
306558776	18457434.000000	957687	10000.000000	29988	2214	1.000000	31128	1885	1.000000	9535058	-0.001101
306546285	18475614.000000	961096	10000.000000	29864	2356	1.000000	30894	1724	1.000000	9530437	-0.001192
306557036	18444354.000000	960898	10000.000000	29888	2180	1.000000	30953	1682	1.000000	9525643	-0.001187
306557747	18442583.000000	958255	10000.000000	29886	2256	1.000000	30789	1840	1.000000	9520960	-0.000961
306543136	18494808.000000	960848	10000.000000	29969	2237	1.000000	30852	1762	1.000000	9516112	-0.001143
npatches	nstrain	runtime	dt	init_x	init_y	init_y_blood	init_z	init_S	beta0	beta1	beta2	beta3	mean_beta	B	d	delta	delta_blood	b[0]	mut	m	CTL	c	g	epsilon	k	het	lambda	rho	omega	x_max	patch.dyna	DELTA	A	VA
10000	1	100.000000	0.000100	21900	9499	5000000	0.001000	10000000	11.218684	13.055022	16.603513	11.219327	18	8000000000.000000	0.010000	1.000000	1.000000	800000	0.000050	0.048000	0	0.500000	0.000000	25.000000	18.000000	0.500000	0.000000	0.000000	0.000000	31987	0	10.000000	7.000000	1.000000
sus	inf	inf_blood	z	x[0]	y[0][0]	z[0]	x[1]	y[1][0]	z[1]	S[0]	synchrony
219000000	94990000.000000	5000000	10.000000	21900	9499	0.001000	21900	9499	0.001000	10000000	0.000000
127750276	692785585.000000	36104341	3940.834452	16347	66153	0.394083	15000	67920	0.394083	9995080	0.000000
209779367	233628320.000000	12158509	6324.976263	24554	21046	0.632498	23449	21688	0.632498	9990150	0.000000
254816364	111070711.000000	5783183	7771.013291	28233	9404	0.777101	27561	9999	0.777101	9985124	0.000000
279793601	61313215.000000	3190535	8648.068121	29738	5223	0.864807	29270	5189	0.864807	9980123	0.000000
294177526	36952824.000000	1924379	9180.022116	30520	2926	0.918002	30299	3200	0.918002	9975219	0.000000
302762933	23778288.000000	1237933	9502.664490	31264	1837	0.950266	30884	2012	0.950266	9970362	0.000000
308009788	16168308.000000	839082	9698.354536	31434	1254	0.969835	31456	1402	0.969835	9965391	0.000000
311311193	11510510.000000	598104	9817.045065	31669	817	0.981705	31478	931	0.981705	9960343	0.000000
313462820	8554203.000000	444759	9889.033609	31740	670	0.988903	31723	669	0.988903	9955381	0.000000
314879465	6636927.000000	344225	9932.696323	31688	541	0.993270	31620	535	0.993270	9950515	0.000000
315853239	5313204.000000	276383	9959.178767	31791	441	0.995918	31767	458	0.995918	9945435	0.000000
316562509	4348440.000000	226018	9975.240980	31763	319	0.997524	31693	391	0.997524	9940413	0.000000
317095871	3673195.000000	190668	9984.983083	31758	278	0.998498	31856	297	0.998498	9935511	0.000000
317466359	3169685.000000	164599	9990.891893	31866	227	0.999089	32031	231	0.999089	9930362	0.000000
317756105	2784601.000000	143920	9994.475723	31682	192	0.999448	31910	229	0.999448	9925414	0.000000
317988877	2485251.000000	129568	9996.649399	31790	213	0.999665	31929	215	0.999665	9920491	0.000000
318164106	2261506.000000	118121	9997.967783	31967	138	0.999797	31958	150	0.999797	9915598	0.000000
318286738	2057154.000000	106790	9998.767413	31795	174	0.999877	31946	178	0.999877	9910655	0.000000
318437083	1895383.000000	98581	9999.252408	31874	167	0.999925	31741	138	0.999925	9905596	0.000000
318526842	1779270.000000	92322	9999.546568	31987	142	0.999955	31847	161	0.999955	9900470	0.000000
318618423	1657154.000000	86206	9999.724983	31945	135	0.999972	31849	138	0.999972	9895598	0.000000
318675635	1556751.000000	81325	9999.833196	32003	109	0.999983	31853	110	0.999983	9890618	0.000000
318745715	1485077.000000	77501	9999.898829	32095	128	0.999990	32118	136	0.999990	9885714	0.000000
318801683	1419947.000000	73669	9999.938638	32086	107	0.999994	32118	123	0.999994	9880644	0.000000
318835271	1355912.000000	70168	9999.962782	31961	118	0.999996	32042	108	0.999996	9875755	0.000000
318908975	1289148.000000	67311	9999.977427	31886	88	0.999998	32017	106	0.999998	9870859	0.000000
318932354	1238119.000000	64370	9999.986309	31787	102	0.999999	31822	90	0.999999	9865854	0.000000
318966052	1180197.000000	61613	9999.991696	31924	96	0.999999	31902	90	0.999999	9861080	0.000000
318996107	1148366.000000	59278	9999.994963	32119	88	0.999999	31882	101	0.999999	9856149	0.000000
319025779	1098706.000000	57095	9999.996945	31879	82	1.000000	31896	80	1.000000	9851272	0.000000
319055732	1076057.000000	55753	9999.998147	31887	97	1.000000	31636	56	1.000000	9846324	0.000000
319096688	1041540.000000	53755	9999.998876	31878	106	1.000000	31943	81	1.000000	9841377	0.000000
319106802	1012465.000000	52735	9999.999318	31916	92	1.000000	32105	89	1.000000	9836470	0.000000
319119582	988659.000000	51340	9999.999587	31932	77	1.000000	31992	76	1.000000	9831504	0.000000
319109214	976250.000000	50640	9999.999749	32006	61	1.000000	32233	86	1.000000	9826697	0.000000
319122611	954949.000000	49297	9999.999848	31902	88	1.000000	31853	84	1.000000	9821697	0.000000
319149605	930599.000000	48459	9999.999908	31928	68	1.000000	31748	76	1.000000	9816794	0.000000
319177630	910449.000000	47279	9999.999944	32164	80	1.000000	31790	56	1.000000	9811994	0.000000
319187997	897547.000000	46864	9999.999966	31994	77	1.000000	31968	69	1.000000	9807140	0.000000
319213334	874432.000000	45292	9999.999979	31993	73	1.000000	31907	66	1.000000	9802181	-1.#IND00
319206295	863740.000000	45040	9999.999988	32020	68	1.000000	31934	68	1.000000	9797149	-0.014400
319228312	844903.000000	43873	9999.999992	32171	67	1.000000	31820	78	1.000000	9792281	-0.009392
319241753	838115.000000	43522	9999.999995	32000	51	1.000000	31918	75	1.000000	9787388	0.002100
319252258	836222.000000	43643	9999.999997	31788	59	1.000000	31992	69	1.000000	9782586	0.007849
319248202	813384.000000	42153	9999.999998	32063	51	1.000000	31851	60	1.000000	9777626	0.030696
319259496	799863.000000	41695	9999.999999	32115	64	1.000000	32046	64	1.000000	9772756	0.055599
319277156	787520.000000	40578	9999.999999	31709	53	1.000000	31906	77	1.000000	9767935	0.067018
319285026	777801.000000	40932	10000.000000	31871	62	1.000000	31855	53	1.000000	9763114	0.071414
319271462	773490.000000	40222	10000.000000	32127	62	1.000000	31884	64	1.000000	9758265	0.096580
319287143	758309.000000	39586	10000.000000	32038	61	1.000000	31711	51	1.000000	9753367	0.100243
319291279	746933.000000	38783	10000.000000	32109	57	1.000000	31953	56	1.000000	9748472	0.111995
319306541	748751.000000	38996	10000.000000	31829	49	1.000000	31937	72	1.000000	9743656	0.131362
319300946	740227.000000	38268	10000.000000	31828	50	1.000000	31905	67	1.000000	9738772	0.132181
319292601	728204.000000	37740	10000.000000	32112	62	1.000000	31977	52	1.000000	9733898	0.138333
319320512	731928.000000	38500	10000.000000	31842	45	1.000000	32095	56	1.000000	9729028	0.147737
319327006	727842.000000	37966	10000.000000	32254	51	1.000000	31979	47	1.000000	9724158	0.151171
319305580	725274.000000	37922	10000.000000	31914	51	1.000000	31876	51	1.000000	9719297	0.151792
319338731	724359.000000	37520	10000.000000	32052	51	1.000000	32136	49	1.000000	9714473	0.154551
319320113	723089.000000	37738	10000.000000	32114	52	1.000000	32029	59	1.000000	9709586	0.159565
319343228	717563.000000	37524	10000.000000	32004	55	1.000000	32105	62	1.000000	9704655	0.164788
319343962	714234.000000	37455	10000.000000	32021	54	1.000000	32059	92	1.000000	9699802	0.165055
319318997	717046.000000	36817	10000.000000	31993	54	1.000000	31826	61	1.000000	9695035	0.164651
319349302	707109.000000	36236	10000.000000	32043	56	1.000000	31861	51	1.000000	9690129	0.167434
319338852	707342.000000	37216	10000.000000	32047	53	1.000000	31723	72	1.000000	9685207	0.173153
319354956	693469.000000	35992	10000.000000	31853	50	1.000000	32103	45	1.000000	9680363	0.175802
319344457	691663.000000	35897	10000.000000	32056	66	1.000000	32052	50	1.000000	9675598	0.178867
319336421	694741.000000	36165	10000.000000	32009	67	1.000000	31988	67	1.000000	9670714	0.182674
319347276	683537.000000	35912	10000.000000	32127	56	1.000000	31902	57	1.000000	9665821	0.194083
319352796	677317.000000	35259	10000.000000	32014	52	1.000000	32041	67	1.000000	9661059	0.202443
319350552	672703.000000	35029	10000.000000	32076	35	1.000000	31926	35	1.000000	9656167	0.215205
319359395	668834.000000	34702	10000.000000	32383	52	1.000000	31897	54	1.000000	9651361	0.218558
319391738	668533.000000	34650	10000.000000	31971	49	1.000000	31931	54	1.000000	9646553	0.218977
319375802	667605.000000	34886	10000.000000	31805	56	1.000000	31784	62	1.000000	9641688	0.219082
319350896	666779.000000	34754	10000.000000	31956	50	1.000000	32043	60	1.000000	9636765	0.219735
319371844	669412.000000	34506	10000.000000	32118	52	1.000000	31817	52	1.000000	9631899	0.220724
319350026	666627.000000	34871	10000.000000	31976	53	1.000000	31663	55	1.000000	9627116	0.225318
319348631	670806.000000	34912	10000.000000	32136	45	1.000000	31999	45	1.000000	9622249	0.225274
319360699	671210.000000	34583	10000.000000	31914	54	1.000000	31962	37	1.000000	9617383	0.225964
319354967	662509.000000	34506	10000.000000	32020	51	1.000000	32016	59	1.000000	9612549	0.232385
319342806	658813.000000	34236	10000.000000	32025	50	1.000000	32009	56	1.000000	9607835	0.232983
319354837	658611.000000	34380	10000.000000	31710	43	1.000000	31887	56	1.000000	9603213	0.233872
319365973	652662.000000	33982	10000.000000	32178	47	1.000000	31904	51	1.000000	9598362	0.233429
319367169	657315.000000	34234	10000.000000	32066	62	1.000000	32107	66	1.000000	9593645	0.232382
319376879	652621.000000	33948	10000.000000	31967	57	1.000000	32019	55	1.000000	9588700	0.233937
319354663	652897.000000	33911	10000.000000	32052	44	1.000000	32108	47	1.000000	9583892	0.236793
319375219	643976.000000	33648	10000.000000	32110	50	1.000000	31799	48	1.000000	9578987	0.237912
319368492	634468.000000	33170	10000.000000	32220	43	1.000000	32194	40	1.000000	9574168	0.241339
319382501	635351.000000	33166	10000.000000	32003	40	1.000000	31943	43	1.000000	9569480	0.242075
319407813	638210.000000	33087	10000.000000	32026	42	1.000000	32047	56	1.000000	9564743	0.245358
319417100	636619.000000	32717	10000.000000	32085	51	1.000000	31843	45	1.000000	9559834	0.248643
319381373	633956.000000	33079	10000.000000	32080	48	1.000000	32066	47	1.000000	9555071	0.248680
319384477	634918.000000	32863	10000.000000	31755	53	1.000000	32081	68	1.000000	9550136	0.251241
319372337	631621.000000	32804	10000.000000	31871	52	1.000000	31637	41	1.000000	9545290	0.254929
319378104	630263.000000	33088	10000.000000	32245	37	1.000000	31686	53	1.000000	9540503	0.257914
319391163	634653.000000	33159	10000.000000	31868	54	1.000000	31920	60	1.000000	9535703	0.259305
319398690	629453.000000	32721	10000.000000	31875	48	1.000000	31822	49	1.000000	9530910	0.262450
319398639	623977.000000	32443	10000.000000	31748	48	1.000000	31909	53	1.000000	9526262	0.262778
319399530	626203.000000	32536	10000.000000	31903	40	1.000000	31705	47	1.000000	9521566	0.262435
319408775	621177.000000	32248	10000.000000	32181	42	1.000000	31814	50	1.000000	9516822	0.265533
npatches	nstrain	runtime	dt	init_x	init_y	init_y_blood	init_z	init_S	beta0	beta1	beta2	beta3	mean_beta	B	d	delta	delta_blood	b[0]	mut	m	CTL	c	g	epsilon	k	het	lambda	rho	omega	x_max	patch.dyna	DELTA	A	VA
10000	1	100.000000	0.000100	21900	9499	5000000	0.001000	10000000	19.511348	16.998968	19.294942	22.509077	18	8000000000.000000	0.010000	1.000000	1.000000	800000	0.000050	0.048000	0	0.500000	0.000000	25.000000	19.000000	0.500000	0.000000	0.000000	0.000000	31987	0	10.000000	7.000000	1.000000
sus	inf	inf_blood	z	x[0]	y[0][0]	z[0]	x[1]	y[1][0]	z[1]	S[0]	synchrony
219000000	94990000.000000	5000000	10.000000	21900	9499	0.001000	21900	9499	0.001000	10000000	0.000000
134161322	638468973.000000	33275286	3940.834452	12329	64382	0.394083	13512	63943	0.394083	9995083	0.000000
220078257	201456480.000000	10489783	6324.976263	21014	20824	0.632498	22161	20008	0.632498	9990217	0.000000
266165455	87269782.000000	4539558	7771.013291	26281	9153	0.777101	27042	8631	0.777101	9985109	0.000000
291031023	42033263.000000	2189109	8648.068121	28988	4252	0.864807	29379	4055	0.864807	9980155	0.000000
304706301	20811098.000000	1083367	9180.022116	30275	2180	0.918002	30626	1924	0.918002	9975258	0.000000
312178066	10202135.000000	531389	9502.664490	31142	1106	0.950266	31382	916	0.950266	9970273	0.000000
316175950	4810934.000000	249579	9698.354536	31600	485	0.969835	31575	442	0.969835	9965252	0.000000
318183920	2141275.000000	111620	9817.045065	31666	192	0.981705	31817	188	0.981705	9960162	0.000000
319180305	903274.000000	46960	9889.033609	31828	94	0.988903	31995	86	0.988903	9955288	0.000000
319586672	363869.000000	18855	9932.696323	31647	24	0.993270	31890	33	0.993270	9950257	0.000000
319744225	143748.000000	7389	9950.335324	31727	9	0.995918	32035	9	0.995918	9945400	0.000000
319825099	95927.000000	4851	8902.194159	31876	4	0.980486	31829	8	0.960624	9940450	0.000000
319745357	179085.000000	9372	9187.438163	31641	20	0.960403	31837	13	0.976118	9935547	0.000000
319739948	178814.000000	9266	9503.378776	31886	20	0.975984	31943	14	0.985515	9930606	0.000000
319788358	117878.000000	6058	9625.575301	31913	19	0.985434	32055	24	0.991214	9925656	0.000000
319819466	106036.000000	5469	9146.746316	31922	7	0.944026	31857	7	0.787697	9920679	0.000000
319747430	140028.000000	7252	9321.002380	31912	20	0.966050	32220	17	0.871233	9915748	0.000000
319802156	118604.000000	6408	9473.592125	31801	9	0.979409	31967	25	0.921900	9910717	0.000000
319792970	108843.000000	5584	9253.175405	32165	5	0.987511	31994	12	0.952631	9905667	0.000000
319784095	122690.000000	6471	9270.849865	31919	12	0.992425	31635	10	0.971269	9900778	0.000000
319790443	122925.000000	6281	9386.823247	32012	14	0.995406	32217	17	0.982574	9895925	0.000000
319762397	113996.000000	5990	9360.083121	31806	15	0.997213	32028	16	0.981955	9890986	0.000000
319794191	115950.000000	5943	9248.027593	32009	8	0.998310	31968	14	0.936234	9885987	0.000000
319773309	119988.000000	6204	9325.645120	31917	11	0.998975	31945	25	0.731967	9880979	0.000000
319772733	117312.000000	6186	9358.393495	32018	17	0.999378	32051	10	0.761617	9876015	0.000000
319771380	112831.000000	5901	9274.705967	31995	4	0.999623	31935	3	0.855415	9871075	0.000000
319779005	119325.000000	6231	9308.001643	31927	11	0.957022	32097	7	0.912306	9866245	0.000000
319785428	116207.000000	6023	9341.842248	31916	18	0.973933	32013	7	0.946812	9861215	0.000000
319788346	113782.000000	5969	9311.252744	31916	8	0.984190	31957	12	0.967740	9856309	0.000000
319781432	118019.000000	6187	9297.527335	32291	7	0.990411	32084	8	0.980434	9851387	0.000000
319797710	117899.000000	5987	9341.181714	32091	11	0.994184	31976	14	0.769857	9846442	0.000000
319799056	111920.000000	5760	9272.833475	32161	14	0.996472	31925	11	0.860413	9841462	0.000000
319793219	120922.000000	6164	9291.822720	32072	17	0.997860	31840	17	0.915337	9836536	0.000000
319757928	119997.000000	6265	9367.158627	31712	10	0.998702	32076	9	0.948650	9831633	0.000000
319783467	112806.000000	5833	9300.747007	31841	13	0.886545	31923	3	0.968855	9826745	0.000000
319784375	118026.000000	6143	9273.386784	31757	11	0.924242	31891	15	0.981110	9821823	0.000000
319754318	119342.000000	6209	9342.613975	32008	10	0.954051	31895	7	0.988543	9816934	0.000000
319774103	113719.000000	6005	9328.803693	31890	20	0.972131	32169	9	0.993051	9811953	0.000000
319785141	115325.000000	5996	9276.444146	31883	13	0.680002	31834	14	0.995785	9807028	0.000000
319791322	119401.000000	6133	9329.945049	31843	19	0.805914	31919	12	0.894780	9802226	-1.#IND00
[truncated: 162 more rows]
