# Supplementary material for: Large Variations in HIV-1 Viral Load Explained by Shifting-Mosaic Metapopulation Dynamics
Source: PLoS Biol. 2016 Oct 5;14(10):e1002567. doi: 10.1371/journal.pbio.1002567 (PMC5051940; doi:10.1371/journal.pbio.1002567)
Supplement: S1 Data — Each file gives the output from the simulations indicated by the filename: low migration (ms1, db432); high migration (ms1, db1); very high migration (ms10, db1); number of patches (np); reservoir (storage); no reservoir (nostorage); CTL immigration model (CTLimmig); CTL proliferation model (CTLprolif); β¯ (beta1, beta2, …). Within each file, there are 21 simulations for (k = 0,1,..,20), and data is output each day. For measures of synchrony, the final entry should be used. See Methods and S1 Simulation Code for further details. (ZIP) [file pbio.1002567.s002.zip › S1_Data/ms10_np10000_nostorage_noPD_CTLimmig_db1_beta19.tsv]

npatches	nstrain	runtime	dt	init_x	init_y	init_y_blood	init_z	init_S	beta0	beta1	beta2	beta3	mean_beta	B	d	delta	delta_blood	b[0]	mut	m	CTL	c	g	epsilon	k	het	lambda	rho	omega	x_max	patch.dyna	DELTA	A	VA
10000	1	100.000000	0.000100	21900	9499	5000000	0.001000	10000000	28.408519	14.321565	17.275354	15.235039	19	8000000000.000000	0.010000	1.000000	1.000000	800000	0.000050	0.048000	0	0.500000	0.000000	25.000000	0.000000	0.500000	0.000000	0.000000	0.000000	31987	0	10.000000	7.000000	1.000000
sus	inf	inf_blood	z	x[0]	y[0][0]	z[0]	x[1]	y[1][0]	z[1]	S[0]	synchrony
219000000	94990000.000000	5000000	10.000000	21900	9499	0.001000	21900	9499	0.001000	10000000	0.000000
34254339	3831526402.000000	198825524	3940.834452	2170	384804	0.394083	4062	382563	0.394083	9995082	0.000000
23401379	5823255355.000000	302519350	6324.976263	1516	582877	0.632498	2847	582684	0.632498	9990160	0.000000
20765705	6625855558.000000	344357693	7771.013291	1307	663307	0.777101	2386	662490	0.777101	9985178	0.000000
19874587	6942055093.000000	360803278	8648.068121	1257	695210	0.864807	2437	694221	0.864807	9980222	0.000000
19546150	7065602606.000000	367268368	9180.022116	1217	705549	0.918002	2442	705379	0.918002	9975352	0.000000
19422929	7113978113.000000	369746164	9502.664490	1218	710492	0.950266	2247	711844	0.950266	9970365	0.000000
19375759	7132696713.000000	370725853	9698.354536	1240	711793	0.969835	2268	711624	0.969835	9965315	0.000000
19355419	7140123805.000000	371102550	9817.045065	1231	713203	0.981705	2331	714686	0.981705	9960190	0.000000
19351850	7143100076.000000	371235659	9889.033609	1234	715170	0.988903	2315	714175	0.988903	9955108	0.000000
19350357	7144146575.000000	371328412	9932.696323	1195	713859	0.993270	2300	714066	0.993270	9950153	0.000000
19343300	7144643009.000000	371358825	9959.178767	1203	716358	0.995918	2370	714509	0.995918	9945166	0.000000
19344658	7144707285.000000	371342303	9975.240980	1230	714386	0.997524	2351	713418	0.997524	9940293	0.000000
19348006	7144774193.000000	371332973	9984.983083	1175	715474	0.998498	2309	714597	0.998498	9935303	0.000000
19352164	7144783954.000000	371366549	9990.891893	1212	714219	0.999089	2251	712201	0.999089	9930295	0.000000
19348476	7144763149.000000	371361518	9994.475723	1235	714747	0.999448	2212	714181	0.999448	9925356	0.000000
19344806	7144905447.000000	371342695	9996.649399	1230	716156	0.999665	2312	714495	0.999665	9920354	0.000000
19344741	7144808486.000000	371380800	9997.967783	1205	715661	0.999797	2295	714699	0.999797	9915371	0.000000
19345889	7144821027.000000	371360516	9998.767413	1250	715037	0.999877	2338	714701	0.999877	9910445	0.000000
19344100	7144859718.000000	371329823	9999.252408	1207	715000	0.999925	2317	715567	0.999925	9905336	0.000000
19346024	7144855417.000000	371396480	9999.546568	1221	713851	0.999955	2292	715090	0.999955	9900494	0.000000
19350346	7144911202.000000	371380794	9999.724983	1199	714903	0.999972	2328	712932	0.999972	9895491	0.000000
19347340	7144799257.000000	371373821	9999.833196	1210	714081	0.999983	2328	713757	0.999983	9890475	0.000000
19342952	7144755255.000000	371365043	9999.898829	1244	716177	0.999990	2291	714644	0.999990	9885419	0.000000
19344125	7144737593.000000	371391486	9999.938638	1207	715564	0.999994	2244	713688	0.999994	9880608	0.000000
19342663	7144832541.000000	371366815	9999.962782	1213	715554	0.999996	2365	713641	0.999996	9875670	0.000000
19343889	7144748495.000000	371328829	9999.977427	1236	714966	0.999998	2337	714933	0.999998	9870709	0.000000
19350231	7144801592.000000	371361012	9999.986309	1234	716010	0.999999	2332	714554	0.999999	9865834	0.000000
19350891	7144766938.000000	371356757	9999.991696	1220	714336	0.999999	2323	714923	0.999999	9860900	0.000000
19349595	7144731829.000000	371362891	9999.994963	1245	713472	0.999999	2219	713689	0.999999	9855921	0.000000
19346172	7144816088.000000	371358800	9999.996945	1203	716405	1.000000	2322	714667	1.000000	9851113	0.000000
19350991	7144742054.000000	371347600	9999.998147	1245	713049	1.000000	2293	713734	1.000000	9846177	0.000000
19349073	7144881560.000000	371337126	9999.998876	1224	715739	1.000000	2338	714884	1.000000	9841306	0.000000
19343369	7144908245.000000	371375447	9999.999318	1232	715961	1.000000	2323	713556	1.000000	9836286	0.000000
19344341	7144788842.000000	371364568	9999.999587	1224	714201	1.000000	2300	713757	1.000000	9831254	0.000000
19343464	7144784365.000000	371351668	9999.999749	1193	714636	1.000000	2313	713870	1.000000	9826370	0.000000
19347638	7144868906.000000	371391629	9999.999848	1199	713553	1.000000	2388	714206	1.000000	9821394	0.000000
19349150	7144789621.000000	371387700	9999.999908	1176	714547	1.000000	2340	714321	1.000000	9816464	0.000000
19345731	7144906449.000000	371354053	9999.999944	1162	715740	1.000000	2268	715489	1.000000	9811416	0.000000
19346420	7144877535.000000	371358578	9999.999966	1218	714797	1.000000	2296	714373	1.000000	9806437	0.000000
19343842	7144830420.000000	371368965	9999.999979	1230	715231	1.000000	2306	715042	1.000000	9801430	-1.#IND00
19348139	7144799991.000000	371314083	9999.999988	1214	715114	1.000000	2322	713133	1.000000	9796549	-0.008000
19341474	7144780733.000000	371344314	9999.999992	1243	713786	1.000000	2304	714157	1.000000	9791625	-0.013195
19341305	7144808084.000000	371348867	9999.999995	1226	715524	1.000000	2377	713577	1.000000	9786808	-0.008196
19341509	7144781290.000000	371363687	9999.999997	1204	716161	1.000000	2326	714091	1.000000	9781904	0.000702
19347309	7144892984.000000	371339432	9999.999998	1206	715079	1.000000	2313	714697	1.000000	9777066	-0.000791
19344762	7144756489.000000	371369298	9999.999999	1223	714957	1.000000	2287	715755	1.000000	9772267	-0.002516
19349231	7144757165.000000	371347508	9999.999999	1211	713610	1.000000	2402	715146	1.000000	9767463	0.000043
19343471	7144802642.000000	371370443	10000.000000	1199	714794	1.000000	2342	714895	1.000000	9762630	-0.000959
19346056	7144830029.000000	371334815	10000.000000	1253	715427	1.000000	2343	714134	1.000000	9757826	-0.002339
19342295	7144817209.000000	371375251	10000.000000	1237	714554	1.000000	2321	713072	1.000000	9753008	-0.001617
19347913	7144903069.000000	371345400	10000.000000	1180	714943	1.000000	2313	714625	1.000000	9748163	0.000206
19335350	7144858693.000000	371345685	10000.000000	1173	715821	1.000000	2336	713440	1.000000	9743305	-0.001146
19346916	7144796293.000000	371336717	10000.000000	1203	715391	1.000000	2329	713161	1.000000	9738507	-0.000439
19353376	7144711698.000000	371333501	10000.000000	1210	714730	1.000000	2371	712442	1.000000	9733566	0.000001
19350173	7144757081.000000	371375033	10000.000000	1176	715002	1.000000	2328	714985	1.000000	9728635	-0.003129
19345074	7144833011.000000	371355897	10000.000000	1194	715456	1.000000	2255	714378	1.000000	9723829	-0.003833
19349433	7144723888.000000	371335886	10000.000000	1203	714935	1.000000	2282	714389	1.000000	9718984	-0.003242
19344044	7144854959.000000	371396703	10000.000000	1185	715386	1.000000	2368	712641	1.000000	9714077	-0.003456
19349257	7144795076.000000	371364452	10000.000000	1224	712617	1.000000	2320	713198	1.000000	9709118	-0.003552
19343770	7144884186.000000	371388022	10000.000000	1209	714519	1.000000	2308	715610	1.000000	9704361	-0.005364
19343049	7144913835.000000	371383756	10000.000000	1191	715346	1.000000	2294	715465	1.000000	9699586	-0.002605
19344690	7144955559.000000	371382964	10000.000000	1191	717076	1.000000	2325	714213	1.000000	9694693	-0.003473
19345332	7144938810.000000	371340141	10000.000000	1186	714941	1.000000	2313	714600	1.000000	9689850	-0.003798
19349681	7144784224.000000	371368892	10000.000000	1227	715716	1.000000	2342	714488	1.000000	9684966	-0.004653
19346581	7144966974.000000	371368183	10000.000000	1241	714878	1.000000	2374	713853	1.000000	9680252	-0.003989
19343504	7144902908.000000	371350327	10000.000000	1211	714951	1.000000	2362	715184	1.000000	9675475	-0.003209
19338921	7144740888.000000	371384520	10000.000000	1215	715465	1.000000	2281	712685	1.000000	9670714	-0.003400
19344217	7144824622.000000	371326397	10000.000000	1213	713902	1.000000	2370	713965	1.000000	9665950	-0.002438
19341291	7144813804.000000	371318349	10000.000000	1217	714912	1.000000	2257	714467	1.000000	9661239	-0.003361
19348430	7144777131.000000	371343929	10000.000000	1228	715839	1.000000	2335	713514	1.000000	9656462	-0.002810
19350462	7144604637.000000	371373956	10000.000000	1196	715784	1.000000	2230	712152	1.000000	9651655	-0.001376
19344619	7144734088.000000	371337196	10000.000000	1183	714766	1.000000	2300	713665	1.000000	9646756	-0.001103
19350052	7144843760.000000	371384648	10000.000000	1197	715874	1.000000	2285	715120	1.000000	9641915	-0.000664
19342050	7144754369.000000	371354388	10000.000000	1190	713784	1.000000	2340	713212	1.000000	9637138	-0.000780
19344046	7144726588.000000	371353819	10000.000000	1233	715636	1.000000	2273	714718	1.000000	9632343	-0.000696
19339720	7144784929.000000	371369210	10000.000000	1180	714652	1.000000	2377	713301	1.000000	9627628	0.000104
19344971	7144714198.000000	371380930	10000.000000	1228	715603	1.000000	2302	713614	1.000000	9622818	-0.000202
19346547	7144739020.000000	371341380	10000.000000	1236	714408	1.000000	2345	714225	1.000000	9618022	0.000326
19344291	7144647934.000000	371354358	10000.000000	1208	715125	1.000000	2326	714293	1.000000	9613283	0.000029
19344461	7144704672.000000	371360245	10000.000000	1174	714655	1.000000	2373	712726	1.000000	9608523	0.000097
19348794	7144805272.000000	371371161	10000.000000	1206	714939	1.000000	2287	713914	1.000000	9603807	0.000422
19345133	7144863783.000000	371336760	10000.000000	1189	715040	1.000000	2322	713889	1.000000	9599093	0.000336
19350642	7144900906.000000	371377913	10000.000000	1230	715240	1.000000	2337	715030	1.000000	9594395	0.000046
19350818	7144792175.000000	371392999	10000.000000	1195	714623	1.000000	2387	713903	1.000000	9589579	0.000192
19344570	7144800114.000000	371366320	10000.000000	1216	716741	1.000000	2343	713490	1.000000	9584778	0.000141
19347605	7144793618.000000	371354685	10000.000000	1242	715511	1.000000	2298	714285	1.000000	9579954	0.000125
19347274	7144852307.000000	371356780	10000.000000	1209	714949	1.000000	2314	713439	1.000000	9575271	0.000183
19346625	7144861078.000000	371333825	10000.000000	1180	715018	1.000000	2323	713626	1.000000	9570468	0.000222
19347761	7144878878.000000	371353261	10000.000000	1238	715063	1.000000	2290	715653	1.000000	9565628	0.000198
19344161	7144938576.000000	371363554	10000.000000	1155	715774	1.000000	2322	715267	1.000000	9560701	0.000105
19346617	7144771313.000000	371368526	10000.000000	1268	716790	1.000000	2339	715558	1.000000	9555821	0.000166
19348548	7144819868.000000	371334111	10000.000000	1233	715887	1.000000	2330	713067	1.000000	9550992	0.000416
19345653	7144846590.000000	371341556	10000.000000	1173	716973	1.000000	2296	715095	1.000000	9546209	0.000484
19345936	7144819692.000000	371364053	10000.000000	1235	714696	1.000000	2311	715262	1.000000	9541431	0.000294
19347873	7144938258.000000	371333304	10000.000000	1222	715430	1.000000	2341	714497	1.000000	9536653	0.000302
19343617	7144808389.000000	371359379	10000.000000	1208	714535	1.000000	2294	714417	1.000000	9531865	0.000216
19353203	7144888861.000000	371347083	10000.000000	1210	716672	1.000000	2332	714194	1.000000	9527116	0.000101
19344722	7144897068.000000	371325754	10000.000000	1192	713680	1.000000	2350	713103	1.000000	9522303	0.000145
19347966	7144878134.000000	371352349	10000.000000	1271	714832	1.000000	2318	713992	1.000000	9517469	-0.000067
npatches	nstrain	runtime	dt	init_x	init_y	init_y_blood	init_z	init_S	beta0	beta1	beta2	beta3	mean_beta	B	d	delta	delta_blood	b[0]	mut	m	CTL	c	g	epsilon	k	het	lambda	rho	omega	x_max	patch.dyna	DELTA	A	VA
10000	1	100.000000	0.000100	21900	9499	5000000	0.001000	10000000	28.239529	27.817180	10.126921	22.743268	19	8000000000.000000	0.010000	1.000000	1.000000	800000	0.000050	0.048000	0	0.500000	0.000000	25.000000	1.000000	0.500000	0.000000	0.000000	0.000000	31987	0	10.000000	7.000000	1.000000
sus	inf	inf_blood	z	x[0]	y[0][0]	z[0]	x[1]	y[1][0]	z[1]	S[0]	synchrony
219000000	94990000.000000	5000000	10.000000	21900	9499	0.001000	21900	9499	0.001000	10000000	0.000000
37779897	3420140146.000000	177550788	3940.834452	2413	343283	0.394083	2461	344305	0.394083	9994924	0.000000
31095801	4249125136.000000	220832117	6324.976263	1997	425588	0.632498	2004	426867	0.632498	9989827	0.000000
32220530	4083048957.000000	212229261	7771.013291	2114	410115	0.777101	2082	410400	0.777101	9984768	0.000000
34018585	3841189263.000000	199655802	8648.068121	2245	385878	0.864807	2230	386083	0.864807	9979791	0.000000
35352029	3678378297.000000	191202859	9180.022116	2265	369455	0.918002	2275	368766	0.918002	9974755	0.000000
36195672	3581639678.000000	186155801	9502.664490	2349	359617	0.950266	2419	359465	0.950266	9969631	0.000000
36696969	3524964282.000000	183217507	9698.354536	2369	354499	0.969835	2386	353582	0.969835	9964692	0.000000
37000427	3491646086.000000	181470203	9817.045065	2356	350254	0.981705	2394	350464	0.981705	9959641	0.000000
37199655	3471696504.000000	180449747	9889.033609	2437	348569	0.988903	2381	349629	0.988903	9954684	0.000000
37308930	3459985071.000000	179829112	9932.696323	2428	345989	0.993270	2417	347768	0.993270	9949650	0.000000
37375664	3452778430.000000	179478183	9959.178767	2456	346537	0.995918	2486	346959	0.995918	9944655	0.000000
37415784	3448564208.000000	179217901	9975.240980	2447	346306	0.997524	2451	345926	0.997524	9939567	0.000000
37436530	3445877825.000000	179089707	9984.983083	2391	345704	0.998498	2461	345293	0.998498	9934616	0.000000
37457104	3444357382.000000	178986409	9990.891893	2409	345035	0.999089	2480	346551	0.999089	9929693	0.000000
37464835	3443298845.000000	178954427	9994.475723	2404	345312	0.999448	2515	344867	0.999448	9924733	0.000000
37475417	3442846226.000000	178936848	9996.649399	2420	345690	0.999665	2421	346149	0.999665	9919715	0.000000
37472579	3442457340.000000	178921529	9997.967783	2413	344985	0.999797	2457	346589	0.999797	9914882	0.000000
37477799	3442290168.000000	178910679	9998.767413	2423	345549	0.999877	2463	344800	0.999877	9909932	0.000000
37474060	3442140445.000000	178889301	9999.252408	2402	345707	0.999925	2465	345619	0.999925	9904928	0.000000
37485848	3442099058.000000	178887291	9999.546568	2426	345665	0.999955	2414	346418	0.999955	9900014	0.000000
37467963	3441883492.000000	178914566	9999.724983	2408	345165	0.999972	2489	345331	0.999972	9895046	0.000000
37469885	3441941445.000000	178913840	9999.833196	2398	344964	0.999983	2459	345923	0.999983	9890171	0.000000
37473481	3441834809.000000	178916812	9999.898829	2449	346119	0.999990	2470	344687	0.999990	9885310	0.000000
37474650	3441943841.000000	178912031	9999.938638	2411	345844	0.999994	2426	345036	0.999994	9880390	0.000000
37479935	3441916518.000000	178886487	9999.962782	2423	346658	0.999996	2500	346036	0.999996	9875486	0.000000
37471016	3441945397.000000	178888744	9999.977427	2464	345564	0.999998	2417	345618	0.999998	9870520	0.000000
37479602	3441930527.000000	178884101	9999.986309	2471	345393	0.999999	2464	346196	0.999999	9865660	0.000000
37478780	3441914735.000000	178906531	9999.991696	2388	345647	0.999999	2433	345807	0.999999	9860733	0.000000
37475537	3442004949.000000	178893687	9999.994963	2424	343954	0.999999	2403	344974	0.999999	9855820	0.000000
37476193	3441966105.000000	178880150	9999.996945	2421	344192	1.000000	2378	346544	1.000000	9850987	0.000000
37478049	3441903492.000000	178885563	9999.998147	2418	344772	1.000000	2387	344599	1.000000	9845927	0.000000
37482086	3441916293.000000	178904318	9999.998876	2441	344692	1.000000	2496	344912	1.000000	9841081	0.000000
37477189	3441916229.000000	178914144	9999.999318	2431	345531	1.000000	2477	345485	1.000000	9836207	0.000000
37480679	3441966927.000000	178897651	9999.999587	2409	345425	1.000000	2477	345559	1.000000	9831218	0.000000
37481158	3441902835.000000	178886364	9999.999749	2434	346032	1.000000	2387	345959	1.000000	9826418	0.000000
37471133	3441911143.000000	178882487	9999.999848	2410	345675	1.000000	2452	346324	1.000000	9821447	0.000000
37480879	3441840023.000000	178875810	9999.999908	2466	344751	1.000000	2484	345808	1.000000	9816547	0.000000
37474343	3441932611.000000	178883193	9999.999944	2359	345462	1.000000	2452	345816	1.000000	9811571	0.000000
37470612	3441901326.000000	178903518	9999.999966	2455	345244	1.000000	2438	345638	1.000000	9806610	0.000000
37480044	3441931346.000000	178896267	9999.999979	2455	345486	1.000000	2508	345227	1.000000	9801625	-1.#IND00
37474875	3441782401.000000	178898807	9999.999988	2406	345486	1.000000	2485	346405	1.000000	9796720	-0.004800
37476063	3441881377.000000	178879123	9999.999992	2356	344343	1.000000	2385	345436	1.000000	9791788	0.017540
37475364	3441870113.000000	178903718	9999.999995	2408	345236	1.000000	2436	345209	1.000000	9786958	0.008711
37475453	3441889674.000000	178895881	9999.999997	2413	345063	1.000000	2571	343909	1.000000	9781954	0.001363
37484120	3441858071.000000	178896761	9999.999998	2431	344784	1.000000	2516	345819	1.000000	9777007	0.001619
37483340	3441954310.000000	178896957	9999.999999	2396	345894	1.000000	2393	346232	1.000000	9772245	0.002649
37472314	3441971660.000000	178897670	9999.999999	2383	347119	1.000000	2425	346121	1.000000	9767283	0.001704
37480295	3441948360.000000	178888710	10000.000000	2445	345936	1.000000	2426	344463	1.000000	9762306	0.000252
37481520	3441883584.000000	178894085	10000.000000	2468	344697	1.000000	2515	345581	1.000000	9757568	0.000046
37476906	3441868507.000000	178875844	10000.000000	2406	346090	1.000000	2475	346017	1.000000	9752736	-0.000027
37482476	3441876980.000000	178880950	10000.000000	2422	345447	1.000000	2435	346646	1.000000	9747797	-0.005818
37481329	3441909263.000000	178869977	10000.000000	2392	345820	1.000000	2489	344772	1.000000	9743099	-0.004973
37469188	3441892493.000000	178872422	10000.000000	2414	345937	1.000000	2458	345048	1.000000	9738220	-0.007062
37474843	3441884280.000000	178873684	10000.000000	2428	344622	1.000000	2434	345571	1.000000	9733324	-0.007074
37477124	3441847363.000000	178902642	10000.000000	2405	344642	1.000000	2475	345279	1.000000	9728365	-0.005672
37482147	3441880208.000000	178900490	10000.000000	2420	345260	1.000000	2491	345604	1.000000	9723483	-0.006705
37470966	3441957730.000000	178895162	10000.000000	2449	345608	1.000000	2395	345538	1.000000	9718571	-0.006548
37478094	3441878983.000000	178894547	10000.000000	2387	345463	1.000000	2462	345827	1.000000	9713742	-0.005981
37479832	3441865992.000000	178892427	10000.000000	2391	346018	1.000000	2446	345414	1.000000	9708841	-0.005439
37487222	3441856785.000000	178905641	10000.000000	2403	345914	1.000000	2443	345859	1.000000	9703985	-0.005220
37477025	3441895774.000000	178877044	10000.000000	2457	344716	1.000000	2446	345621	1.000000	9699096	-0.005139
37478701	3441959620.000000	178896567	10000.000000	2447	345257	1.000000	2475	344991	1.000000	9694249	-0.006580
37470293	3441944525.000000	178913341	10000.000000	2483	345577	1.000000	2506	345057	1.000000	9689345	-0.005551
37486019	3441878221.000000	178882323	10000.000000	2410	345311	1.000000	2364	345601	1.000000	9684401	-0.005445
37477027	3441866956.000000	178916508	10000.000000	2451	345962	1.000000	2429	345982	1.000000	9679624	-0.004638
37472977	3441854957.000000	178886283	10000.000000	2415	345560	1.000000	2401	344815	1.000000	9674850	-0.004472
37480237	3441892422.000000	178888078	10000.000000	2449	344691	1.000000	2474	344862	1.000000	9670029	-0.005253
37476669	3441900948.000000	178901908	10000.000000	2427	345473	1.000000	2481	345226	1.000000	9665180	-0.004809
37476269	3441877740.000000	178875316	10000.000000	2441	345050	1.000000	2481	345769	1.000000	9660337	-0.004930
37480876	3441890855.000000	178909688	10000.000000	2435	345334	1.000000	2456	345107	1.000000	9655380	-0.004465
37484186	3441950105.000000	178875267	10000.000000	2441	346011	1.000000	2494	345673	1.000000	9650602	-0.005005
37477488	3441801115.000000	178909290	10000.000000	2466	345944	1.000000	2466	345849	1.000000	9645707	-0.003820
37474194	3441847579.000000	178898267	10000.000000	2369	345517	1.000000	2400	345808	1.000000	9640794	-0.003559
37474690	3441895980.000000	178910530	10000.000000	2469	345424	1.000000	2422	345979	1.000000	9636090	-0.003303
37476695	3441905260.000000	178908029	10000.000000	2450	345708	1.000000	2494	344669	1.000000	9631219	-0.003098
37473589	3441893851.000000	178861240	10000.000000	2443	345545	1.000000	2457	344592	1.000000	9626490	-0.003069
37481885	3441938888.000000	178893588	10000.000000	2368	344967	1.000000	2476	345376	1.000000	9621732	-0.001612
37484581	3441868732.000000	178869217	10000.000000	2376	344644	1.000000	2409	345375	1.000000	9616874	-0.001424
37470194	3441917035.000000	178882963	10000.000000	2455	344570	1.000000	2431	344516	1.000000	9612077	-0.001304
37476980	3441875751.000000	178895129	10000.000000	2362	344463	1.000000	2415	345210	1.000000	9607176	-0.001548
37476064	3441873086.000000	178884036	10000.000000	2424	344315	1.000000	2507	344603	1.000000	9602452	-0.001559
37485868	3441856505.000000	178873568	10000.000000	2433	345744	1.000000	2513	345608	1.000000	9597571	-0.001162
37478479	3441814069.000000	178907924	10000.000000	2445	345252	1.000000	2445	345277	1.000000	9592722	-0.002442
37474598	3441878653.000000	178874018	10000.000000	2446	344950	1.000000	2476	344520	1.000000	9587968	-0.002426
37477530	3441900639.000000	178917683	10000.000000	2467	346217	1.000000	2453	344606	1.000000	9583100	-0.002195
37474836	3441934677.000000	178887289	10000.000000	2407	345291	1.000000	2546	345531	1.000000	9578421	-0.002224
37476875	3441836428.000000	178893639	10000.000000	2409	344937	1.000000	2452	345594	1.000000	9573787	-0.002519
37476355	3441883254.000000	178902741	10000.000000	2457	343538	1.000000	2409	347597	1.000000	9569005	-0.002552
37475166	3441826943.000000	178890186	10000.000000	2376	344918	1.000000	2458	344948	1.000000	9564215	-0.002489
37476381	3441903612.000000	178899353	10000.000000	2443	345480	1.000000	2492	345367	1.000000	9559238	-0.002178
37479713	3441824633.000000	178897296	10000.000000	2384	346027	1.000000	2456	344923	1.000000	9554463	-0.002152
37479225	3441859924.000000	178892570	10000.000000	2395	345351	1.000000	2440	346962	1.000000	9549740	-0.002111
37473589	3441870553.000000	178863902	10000.000000	2384	345132	1.000000	2439	345682	1.000000	9545040	-0.002016
37482694	3441847552.000000	178887178	10000.000000	2395	344627	1.000000	2495	344208	1.000000	9540323	-0.001916
37478261	3441888135.000000	178904552	10000.000000	2364	345800	1.000000	2442	344919	1.000000	9535533	-0.001590
37471328	3441933384.000000	178894918	10000.000000	2435	345981	1.000000	2488	345380	1.000000	9530817	-0.001561
37487762	3441834783.000000	178911892	10000.000000	2450	345379	1.000000	2473	344915	1.000000	9526079	-0.001326
37478615	3441951590.000000	178899626	10000.000000	2455	345087	1.000000	2436	345564	1.000000	9521391	-0.001455
37474426	3441946672.000000	178901647	10000.000000	2429	345169	1.000000	2472	345056	1.000000	9516598	-0.001131
npatches	nstrain	runtime	dt	init_x	init_y	init_y_blood	init_z	init_S	beta0	beta1	beta2	beta3	mean_beta	B	d	delta	delta_blood	b[0]	mut	m	CTL	c	g	epsilon	k	het	lambda	rho	omega	x_max	patch.dyna	DELTA	A	VA
10000	1	100.000000	0.000100	21900	9499	5000000	0.001000	10000000	18.553236	20.804868	23.138540	17.237993	19	8000000000.000000	0.010000	1.000000	1.000000	800000	0.000050	0.048000	0	0.500000	0.000000	25.000000	2.000000	0.500000	0.000000	0.000000	0.000000	31987	0	10.000000	7.000000	1.000000
sus	inf	inf_blood	z	x[0]	y[0][0]	z[0]	x[1]	y[1][0]	z[1]	S[0]	synchrony
219000000	94990000.000000	5000000	10.000000	21900	9499	0.001000	21900	9499	0.001000	10000000	0.000000
41535923	3060927612.000000	158965517	3940.834452	3911	306712	0.394083	3584	306554	0.394083	9994918	0.000000
39769479	3208933684.000000	166820057	6324.976263	3821	320278	0.632498	3438	321104	0.632498	9989969	0.000000
44947827	2782578388.000000	144652380	7771.013291	4302	278864	0.777101	3869	278490	0.777101	9984914	0.000000
49065222	2508441146.000000	130399624	8648.068121	4618	251623	0.864807	4192	251096	0.864807	9979912	0.000000
51616404	2361249178.000000	122738905	9180.022116	4994	236412	0.918002	4580	236535	0.918002	9974990	0.000000
53137606	2280435550.000000	118522980	9502.664490	5090	227669	0.950266	4536	228873	0.950266	9970033	0.000000
54022919	2234411640.000000	116146587	9698.354536	5222	223076	0.969835	4650	224599	0.969835	9965089	0.000000
54575384	2207390882.000000	114740469	9817.045065	5216	220281	0.981705	4746	222085	0.981705	9959988	0.000000
54900826	2191453337.000000	113906779	9889.033609	5302	219787	0.988903	4742	220164	0.988903	9955067	0.000000
55101826	2181819794.000000	113402166	9932.696323	5303	218405	0.993270	4751	220500	0.993270	9949975	0.000000
55221447	2176054812.000000	113102240	9959.178767	5231	218281	0.995918	4736	217664	0.995918	9945044	0.000000
55284178	2172579512.000000	112936153	9975.240980	5355	216845	0.997524	4822	217575	0.997524	9940070	0.000000
55334085	2170497284.000000	112809151	9984.983083	5266	217065	0.998498	4749	218015	0.998498	9935330	0.000000
55367098	2169238301.000000	112755028	9990.891893	5314	217042	0.999089	4805	218430	0.999089	9930336	0.000000
55372170	2168469091.000000	112704743	9994.475723	5347	217234	0.999448	4814	218131	0.999448	9925577	0.000000
55387799	2167951870.000000	112696306	9996.649399	5235	217191	0.999665	4781	217551	0.999665	9920639	0.000000
55390468	2167663117.000000	112647430	9997.967783	5194	217956	0.999797	4763	217950	0.999797	9915656	0.000000
55400872	2167480114.000000	112662903	9998.767413	5348	216376	0.999877	4754	217071	0.999877	9910693	0.000000
55396239	2167393742.000000	112643881	9999.252408	5428	216431	0.999925	4872	216956	0.999925	9905675	0.000000
55398415	2167271439.000000	112644710	9999.546568	5212	217009	0.999955	4791	217448	0.999955	9900836	0.000000
55402354	2167273500.000000	112634366	9999.724983	5464	216699	0.999972	4833	217942	0.999972	9895926	0.000000
55394057	2167267341.000000	112639619	9999.833196	5363	217481	0.999983	4765	217205	0.999983	9890923	0.000000
55404450	2167214243.000000	112641527	9999.898829	5378	217554	0.999990	4851	215939	0.999990	9885889	0.000000
55407125	2167250127.000000	112645587	9999.938638	5381	215843	0.999994	4853	216974	0.999994	9880888	0.000000
55397141	2167293288.000000	112641170	9999.962782	5394	216369	0.999996	4855	216355	0.999996	9875953	0.000000
55397103	2167244235.000000	112649251	9999.977427	5310	217085	0.999998	4825	218050	0.999998	9870930	0.000000
55396524	2167260364.000000	112650412	9999.986309	5291	216978	0.999999	4838	217369	0.999999	9865918	0.000000
55402428	2167259579.000000	112654077	9999.991696	5307	216464	0.999999	4789	217270	0.999999	9861029	0.000000
55402646	2167202465.000000	112619653	9999.994963	5244	216991	0.999999	4789	216992	0.999999	9856204	0.000000
55409384	2167217494.000000	112634465	9999.996945	5314	217189	1.000000	4803	217789	1.000000	9851200	0.000000
55405617	2167260179.000000	112630397	9999.998147	5388	216930	1.000000	4819	216956	1.000000	9846320	0.000000
55394706	2167305557.000000	112648281	9999.998876	5185	216773	1.000000	4756	217954	1.000000	9841418	0.000000
55406561	2167241128.000000	112649462	9999.999318	5409	216858	1.000000	4756	217995	1.000000	9836393	0.000000
55403843	2167231102.000000	112641377	9999.999587	5266	217800	1.000000	4854	217152	1.000000	9831537	0.000000
55404436	2167178419.000000	112652455	9999.999749	5260	216870	1.000000	4861	218099	1.000000	9826557	0.000000
55400945	2167190234.000000	112630392	9999.999848	5257	215781	1.000000	4734	217698	1.000000	9821550	0.000000
55397510	2167315165.000000	112657478	9999.999908	5257	217241	1.000000	4820	217613	1.000000	9816670	0.000000
55402373	2167211516.000000	112650749	9999.999944	5371	217446	1.000000	4758	217644	1.000000	9811780	0.000000
55399621	2167280435.000000	112644059	9999.999966	5334	216894	1.000000	4838	217429	1.000000	9806925	0.000000
55394610	2167250401.000000	112649361	9999.999979	5334	217580	1.000000	4775	217848	1.000000	9802043	-1.#IND00
55402937	2167238966.000000	112628908	9999.999988	5289	216940	1.000000	4749	218044	1.000000	9797225	0.044800
55399227	2167227311.000000	112625321	9999.999992	5245	216851	1.000000	4881	216865	1.000000	9792311	0.051360
55401814	2167226117.000000	112642541	9999.999995	5284	217325	1.000000	4754	217334	1.000000	9787367	0.011515
55401750	2167250953.000000	112662352	9999.999997	5232	217360	1.000000	4748	217917	1.000000	9782414	0.000475
55404261	2167271781.000000	112646265	9999.999998	5321	216377	1.000000	4807	217180	1.000000	9777409	-0.000338
55407039	2167283279.000000	112635878	9999.999999	5237	216762	1.000000	4828	217639	1.000000	9772544	-0.005493
55401260	2167286662.000000	112628595	9999.999999	5354	217586	1.000000	4854	217267	1.000000	9767720	-0.002579
55398299	2167365993.000000	112652599	10000.000000	5320	217060	1.000000	4787	217472	1.000000	9762822	-0.000493
55402895	2167187483.000000	112641753	10000.000000	5308	216573	1.000000	4818	218001	1.000000	9757924	0.002608
55407260	2167209307.000000	112644821	10000.000000	5295	217665	1.000000	4762	216999	1.000000	9752933	0.004500
55407666	2167176092.000000	112656265	10000.000000	5397	216733	1.000000	4816	217448	1.000000	9748003	0.004192
55401760	2167234896.000000	112642885	10000.000000	5369	216746	1.000000	4793	217638	1.000000	9743099	0.003513
55397519	2167225551.000000	112631734	10000.000000	5294	216362	1.000000	4782	217718	1.000000	9738288	0.002445
55398944	2167274069.000000	112657050	10000.000000	5317	216793	1.000000	4799	217837	1.000000	9733414	0.003636
55395923	2167273058.000000	112642604	10000.000000	5375	216505	1.000000	4863	217395	1.000000	9728464	0.002993
55402879	2167267459.000000	112631339	10000.000000	5301	217348	1.000000	4844	217273	1.000000	9723622	0.004991
55401574	2167289149.000000	112642334	10000.000000	5199	217471	1.000000	4871	217708	1.000000	9718757	0.004563
55412207	2167334489.000000	112640175	10000.000000	5393	217217	1.000000	4847	217198	1.000000	9713871	0.005284
55398627	2167297721.000000	112634494	10000.000000	5292	215918	1.000000	4909	218008	1.000000	9709074	0.004992
55399230	2167255149.000000	112653557	10000.000000	5314	217380	1.000000	4739	216687	1.000000	9704232	0.004366
55407926	2167226578.000000	112640043	10000.000000	5279	216994	1.000000	4809	217956	1.000000	9699448	0.004028
55401712	2167203322.000000	112646318	10000.000000	5270	217040	1.000000	4730	218289	1.000000	9694603	0.004455
55397391	2167294919.000000	112635541	10000.000000	5241	217235	1.000000	4714	217540	1.000000	9689723	0.004189
55396484	2167237429.000000	112640783	10000.000000	5305	216391	1.000000	4747	217387	1.000000	9684857	0.005237
55403216	2167207393.000000	112641744	10000.000000	5331	216466	1.000000	4872	217667	1.000000	9680084	0.004467
55404557	2167199762.000000	112639283	10000.000000	5253	217245	1.000000	4733	217232	1.000000	9675187	0.003636
55393917	2167295921.000000	112649285	10000.000000	5298	216945	1.000000	4719	217418	1.000000	9670350	0.001413
55398902	2167243125.000000	112648215	10000.000000	5294	216429	1.000000	4852	217332	1.000000	9665517	0.002462
55408779	2167250806.000000	112626285	10000.000000	5273	217473	1.000000	4842	216788	1.000000	9660729	0.002856
55393348	2167311226.000000	112621566	10000.000000	5323	216231	1.000000	4833	217473	1.000000	9655934	0.002713
55395895	2167305472.000000	112643442	10000.000000	5291	217036	1.000000	4853	217613	1.000000	9651065	0.002480
55407656	2167240434.000000	112649075	10000.000000	5375	217427	1.000000	4899	217511	1.000000	9646183	0.002060
55406406	2167247636.000000	112665566	10000.000000	5377	215772	1.000000	4939	216402	1.000000	9641345	0.001489
55399493	2167285607.000000	112640726	10000.000000	5213	216468	1.000000	4876	217995	1.000000	9636483	0.001106
55400978	2167303415.000000	112630378	10000.000000	5288	216584	1.000000	4861	217388	1.000000	9631679	0.001149
55401501	2167255981.000000	112658163	10000.000000	5306	217307	1.000000	4875	216152	1.000000	9626904	0.001187
55409103	2167192639.000000	112643057	10000.000000	5183	216652	1.000000	4889	217442	1.000000	9622129	0.001166
55403521	2167197469.000000	112618704	10000.000000	5353	216808	1.000000	4775	217052	1.000000	9617357	0.001050
55404893	2167243847.000000	112645821	10000.000000	5276	216479	1.000000	4784	216683	1.000000	9612489	0.000919
55399054	2167241683.000000	112646330	10000.000000	5351	217572	1.000000	4773	217109	1.000000	9607605	0.001261
55402790	2167207895.000000	112655483	10000.000000	5271	217955	1.000000	4879	217385	1.000000	9602795	0.001734
55402241	2167224984.000000	112633689	10000.000000	5279	217204	1.000000	4829	217098	1.000000	9598034	0.001670
55390092	2167246826.000000	112635284	10000.000000	5258	217018	1.000000	4771	217573	1.000000	9593322	0.001610
55401512	2167235919.000000	112654415	10000.000000	5374	217254	1.000000	4785	218989	1.000000	9588556	0.001372
55407951	2167226546.000000	112645965	10000.000000	5233	217058	1.000000	4750	217890	1.000000	9583718	0.001252
55405362	2167260577.000000	112645140	10000.000000	5302	216826	1.000000	4737	217461	1.000000	9578922	0.001208
55402157	2167259297.000000	112633662	10000.000000	5237	216284	1.000000	4846	216807	1.000000	9574201	0.000842
55401143	2167294784.000000	112647240	10000.000000	5264	217062	1.000000	4890	216447	1.000000	9569341	0.000771
55405631	2167320764.000000	112653236	10000.000000	5253	216711	1.000000	4807	217454	1.000000	9564637	0.000858
55404675	2167272242.000000	112662838	10000.000000	5340	216901	1.000000	4755	217028	1.000000	9559915	0.001216
55402280	2167228868.000000	112640122	10000.000000	5330	217499	1.000000	4775	217458	1.000000	9555107	0.001162
55393641	2167269043.000000	112635029	10000.000000	5336	217425	1.000000	4767	217888	1.000000	9550327	0.001088
55390520	2167252240.000000	112649906	10000.000000	5336	217396	1.000000	4753	217877	1.000000	9545466	0.000839
55403508	2167257937.000000	112651234	10000.000000	5379	217523	1.000000	4785	217801	1.000000	9540743	0.000804
55406609	2167281586.000000	112649877	10000.000000	5286	217144	1.000000	4804	217037	1.000000	9535970	0.001001
55414388	2167184216.000000	112642817	10000.000000	5258	217119	1.000000	4754	217490	1.000000	9531159	0.000798
55401205	2167271460.000000	112639149	10000.000000	5244	216723	1.000000	4796	216565	1.000000	9526498	0.000719
55409184	2167279048.000000	112661676	10000.000000	5248	216817	1.000000	4880	217000	1.000000	9521667	0.000772
55405046	2167260563.000000	112672107	10000.000000	5275	216896	1.000000	4723	217454	1.000000	9516938	0.000969
npatches	nstrain	runtime	dt	init_x	init_y	init_y_blood	init_z	init_S	beta0	beta1	beta2	beta3	mean_beta	B	d	delta	delta_blood	b[0]	mut	m	CTL	c	g	epsilon	k	het	lambda	rho	omega	x_max	patch.dyna	DELTA	A	VA
10000	1	100.000000	0.000100	21900	9499	5000000	0.001000	10000000	15.967414	25.572045	12.179969	20.852111	19	8000000000.000000	0.010000	1.000000	1.000000	800000	0.000050	0.048000	0	0.500000	0.000000	25.000000	3.000000	0.500000	0.000000	0.000000	0.000000	31987	0	10.000000	7.000000	1.000000
sus	inf	inf_blood	z	x[0]	y[0][0]	z[0]	x[1]	y[1][0]	z[1]	S[0]	synchrony
219000000	94990000.000000	5000000	10.000000	21900	9499	0.001000	21900	9499	0.001000	10000000	0.000000
45579555	2746569740.000000	142662365	3940.834452	4912	275243	0.394083	3278	275064	0.394083	9994959	0.000000
49255678	2497102280.000000	129861917	6324.976263	5354	249163	0.632498	3515	251021	0.632498	9990113	0.000000
58304295	2034237136.000000	105768030	7771.013291	6330	202984	0.777101	4305	203299	0.777101	9985091	0.000000
64342997	1798272440.000000	93492649	8648.068121	6949	179332	0.864807	4624	181295	0.864807	9980144	0.000000
67909507	1678758837.000000	87277816	9180.022116	7417	166817	0.918002	4919	169866	0.918002	9975095	0.000000
70042704	1613615689.000000	83881048	9502.664490	7589	160878	0.950266	5098	163535	0.950266	9970126	0.000000
71305338	1576486045.000000	81948320	9698.354536	7738	157197	0.969835	5239	159492	0.969835	9965071	0.000000
72066069	1554739057.000000	80822902	9817.045065	7954	154771	0.981705	5275	157528	0.981705	9960118	0.000000
72526512	1541817618.000000	80147916	9889.033609	7987	153650	0.988903	5369	155847	0.988903	9955149	0.000000
72812252	1534031041.000000	79734489	9932.696323	7878	153150	0.993270	5308	155291	0.993270	9950187	0.000000
72970868	1529423062.000000	79497498	9959.178767	7927	151470	0.995918	5434	154093	0.995918	9945265	0.000000
73070457	1526672481.000000	79344825	9975.240980	7881	152344	0.997524	5396	154359	0.997524	9940347	0.000000
73146143	1524924439.000000	79259272	9984.983083	8045	151805	0.998498	5338	154452	0.998498	9935341	0.000000
73163436	1523875177.000000	79210050	9990.891893	8046	151686	0.999089	5393	153752	0.999089	9930296	0.000000
73191174	1523283607.000000	79177052	9994.475723	7911	151403	0.999448	5330	154890	0.999448	9925268	0.000000
73221137	1522851967.000000	79175523	9996.649399	8021	152341	0.999665	5405	154282	0.999665	9920313	0.000000
73220140	1522710075.000000	79135110	9997.967783	7911	152508	0.999797	5324	154700	0.999797	9915281	0.000000
73229092	1522518658.000000	79109398	9998.767413	7947	151710	0.999877	5515	153750	0.999877	9910270	0.000000
73242632	1522433373.000000	79130978	9999.252408	7845	152357	0.999925	5431	154193	0.999925	9905328	0.000000
73234653	1522437081.000000	79131471	9999.546568	7983	151187	0.999955	5432	153989	0.999955	9900362	0.000000
73239487	1522367404.000000	79118508	9999.724983	7872	151695	0.999972	5403	153991	0.999972	9895248	0.000000
73230032	1522401021.000000	79138776	9999.833196	7946	151867	0.999983	5402	153213	0.999983	9890378	0.000000
73223788	1522374349.000000	79125944	9999.898829	7998	151422	0.999990	5432	153773	0.999990	9885446	0.000000
73232557	1522350741.000000	79137487	9999.938638	7857	151821	0.999994	5353	153315	0.999994	9880446	0.000000
73226786	1522389595.000000	79119672	9999.962782	7897	151853	0.999996	5377	153847	0.999996	9875533	0.000000
73231875	1522342631.000000	79114558	9999.977427	7917	151549	0.999998	5425	153861	0.999998	9870578	0.000000
73231741	1522355287.000000	79141138	9999.986309	7972	151284	0.999999	5289	154347	0.999999	9865470	0.000000
73238623	1522358302.000000	79117721	9999.991696	7927	152250	0.999999	5391	153742	0.999999	9860595	0.000000
73235768	1522332519.000000	79127001	9999.994963	7942	151691	0.999999	5356	153695	0.999999	9855596	0.000000
73232417	1522359207.000000	79108819	9999.996945	7881	152015	1.000000	5402	153892	1.000000	9850663	0.000000
73244581	1522323979.000000	79116217	9999.998147	7898	151729	1.000000	5429	153556	1.000000	9845815	0.000000
73219294	1522424177.000000	79144201	9999.998876	7973	151459	1.000000	5423	153895	1.000000	9840889	0.000000
73228897	1522301377.000000	79131333	9999.999318	7911	151831	1.000000	5367	153572	1.000000	9835998	0.000000
73235524	1522334112.000000	79109766	9999.999587	8001	151191	1.000000	5429	153143	1.000000	9831194	0.000000
73229868	1522291602.000000	79130722	9999.999749	7981	151703	1.000000	5413	154067	1.000000	9826242	0.000000
73233816	1522277387.000000	79126687	9999.999848	7928	152216	1.000000	5326	153825	1.000000	9821418	0.000000
73234533	1522333297.000000	79119434	9999.999908	7921	150641	1.000000	5364	154787	1.000000	9816432	0.000000
73229450	1522345592.000000	79128949	9999.999944	7939	151766	1.000000	5333	154472	1.000000	9811444	0.000000
73242623	1522301807.000000	79117060	9999.999966	7886	151109	1.000000	5451	153426	1.000000	9806535	0.000000
73237749	1522325616.000000	79105870	9999.999979	7871	151958	1.000000	5380	153320	1.000000	9801609	-1.#IND00
73222596	1522389343.000000	79128462	9999.999988	7922	151220	1.000000	5345	153736	1.000000	9796829	-0.009600
73230600	1522303606.000000	79125424	9999.999992	7900	151364	1.000000	5477	152961	1.000000	9791990	-0.011639
73233730	1522336271.000000	79116506	9999.999995	7916	151845	1.000000	5344	153587	1.000000	9787156	-0.001604
73245253	1522322487.000000	79114394	9999.999997	7856	151828	1.000000	5361	154300	1.000000	9782275	-0.002013
73241743	1522281040.000000	79121874	9999.999998	8017	151243	1.000000	5394	153630	1.000000	9777432	0.004895
73236010	1522264315.000000	79111131	9999.999999	7983	151643	1.000000	5323	153959	1.000000	9772561	0.013037
73230783	1522298794.000000	79109378	9999.999999	8006	151745	1.000000	5405	153642	1.000000	9767651	0.011401
73244651	1522300218.000000	79121041	10000.000000	7931	152389	1.000000	5489	154356	1.000000	9762781	0.014750
73227483	1522331663.000000	79128119	10000.000000	7952	151686	1.000000	5366	154120	1.000000	9758006	0.015425
73227397	1522302589.000000	79118158	10000.000000	7954	151159	1.000000	5474	153858	1.000000	9753077	0.012593
73232571	1522274240.000000	79115265	10000.000000	7807	152474	1.000000	5308	154122	1.000000	9748260	0.010596
73239154	1522344912.000000	79122678	10000.000000	7920	152390	1.000000	5372	154147	1.000000	9743330	0.008962
73240373	1522271134.000000	79113643	10000.000000	7861	151903	1.000000	5350	153723	1.000000	9738543	0.009381
73241029	1522339103.000000	79112892	10000.000000	7870	151564	1.000000	5416	153751	1.000000	9733695	0.008412
73244421	1522296822.000000	79111618	10000.000000	8046	151401	1.000000	5440	153550	1.000000	9728778	0.008367
73233752	1522325388.000000	79131292	10000.000000	7841	151622	1.000000	5423	154246	1.000000	9723936	0.007490
73226951	1522286005.000000	79127146	10000.000000	7894	152054	1.000000	5291	154102	1.000000	9719166	0.007391
73235992	1522324464.000000	79120562	10000.000000	7885	151793	1.000000	5314	153991	1.000000	9714389	0.006870
73228142	1522366127.000000	79120830	10000.000000	7961	151724	1.000000	5330	154037	1.000000	9709545	0.005712
73236087	1522305920.000000	79136844	10000.000000	7896	151712	1.000000	5466	153514	1.000000	9704719	0.004929
73225926	1522329235.000000	79134697	10000.000000	8064	152162	1.000000	5419	154052	1.000000	9699770	0.002444
73240635	1522283004.000000	79115968	10000.000000	7862	152200	1.000000	5354	153978	1.000000	9694846	0.002969
73243848	1522251725.000000	79121833	10000.000000	7913	151819	1.000000	5465	153833	1.000000	9689903	0.003021
73242008	1522310749.000000	79119744	10000.000000	7890	151397	1.000000	5356	154034	1.000000	9685077	0.002603
73235315	1522311931.000000	79113842	10000.000000	8007	151475	1.000000	5441	153567	1.000000	9680204	0.002315
73242396	1522370348.000000	79122326	10000.000000	7924	151590	1.000000	5409	153654	1.000000	9675348	0.002965
73240967	1522294739.000000	79123880	10000.000000	7892	151629	1.000000	5458	154147	1.000000	9670494	0.003620
73237455	1522322056.000000	79114240	10000.000000	8056	151752	1.000000	5465	153670	1.000000	9665670	0.003231
73235631	1522356275.000000	79121877	10000.000000	7984	151365	1.000000	5319	154261	1.000000	9660844	0.003965
73241430	1522248559.000000	79118972	10000.000000	7916	151845	1.000000	5321	154220	1.000000	9656109	0.002809
73237078	1522317994.000000	79127469	10000.000000	8067	152014	1.000000	5307	153335	1.000000	9651424	0.003489
73238598	1522332192.000000	79123834	10000.000000	7919	151985	1.000000	5392	154198	1.000000	9646506	0.002588
73228898	1522316495.000000	79128184	10000.000000	7916	152158	1.000000	5423	154228	1.000000	9641844	0.001018
73244722	1522320753.000000	79106929	10000.000000	7937	151409	1.000000	5411	153364	1.000000	9637081	0.000766
73227897	1522338001.000000	79115592	10000.000000	7870	151952	1.000000	5476	154093	1.000000	9632233	0.000578
73226763	1522398855.000000	79115326	10000.000000	7963	151702	1.000000	5414	154518	1.000000	9627428	0.000588
73234412	1522327139.000000	79130036	10000.000000	7928	151988	1.000000	5389	153800	1.000000	9622715	0.000630
73236866	1522358172.000000	79123351	10000.000000	7873	151812	1.000000	5408	153744	1.000000	9617979	0.000629
73235427	1522284123.000000	79110525	10000.000000	7991	151466	1.000000	5490	154438	1.000000	9613173	0.000887
73232357	1522315520.000000	79120535	10000.000000	7997	151980	1.000000	5387	153784	1.000000	9608417	0.001004
73235490	1522334774.000000	79110758	10000.000000	7956	151752	1.000000	5436	153838	1.000000	9603536	0.001052
73234062	1522275549.000000	79119534	10000.000000	7908	151689	1.000000	5487	153372	1.000000	9598646	0.001551
73232405	1522344117.000000	79125144	10000.000000	7939	152464	1.000000	5372	154688	1.000000	9593852	0.001394
73225916	1522300584.000000	79125461	10000.000000	7955	151496	1.000000	5236	153964	1.000000	9589079	0.001626
73237169	1522258858.000000	79115742	10000.000000	7879	152033	1.000000	5422	153372	1.000000	9584367	0.001365
73243244	1522258067.000000	79131099	10000.000000	7913	151806	1.000000	5423	153035	1.000000	9579596	0.001803
73234520	1522278228.000000	79121595	10000.000000	7925	152165	1.000000	5484	154154	1.000000	9574794	0.001532
73239587	1522254380.000000	79124260	10000.000000	7972	151913	1.000000	5468	153526	1.000000	9569975	0.001318
73222804	1522354300.000000	79134339	10000.000000	7866	151919	1.000000	5379	153688	1.000000	9565165	0.001051
73243892	1522361262.000000	79119740	10000.000000	7992	151423	1.000000	5383	153468	1.000000	9560378	0.002788
73232920	1522337143.000000	79129406	10000.000000	7994	150880	1.000000	5378	154193	1.000000	9555618	0.002701
73232081	1522264112.000000	79121197	10000.000000	7868	151497	1.000000	5389	153580	1.000000	9550676	0.002603
73226102	1522300003.000000	79126331	10000.000000	7965	152450	1.000000	5500	153847	1.000000	9545888	0.002167
73227678	1522349957.000000	79112361	10000.000000	7925	151839	1.000000	5516	153625	1.000000	9541081	0.001937
73233119	1522346379.000000	79122391	10000.000000	7907	151057	1.000000	5503	153487	1.000000	9536260	0.001897
73235140	1522318174.000000	79135690	10000.000000	7916	151780	1.000000	5336	154618	1.000000	9531633	0.001449
73229075	1522290312.000000	79122034	10000.000000	7944	151680	1.000000	5342	154646	1.000000	9526840	0.001415
73229977	1522348412.000000	79120689	10000.000000	7832	151676	1.000000	5427	153428	1.000000	9522179	0.001137
73235245	1522365746.000000	79139678	10000.000000	7972	151289	1.000000	5413	153548	1.000000	9517337	0.001628
npatches	nstrain	runtime	dt	init_x	init_y	init_y_blood	init_z	init_S	beta0	beta1	beta2	beta3	mean_beta	B	d	delta	delta_blood	b[0]	mut	m	CTL	c	g	epsilon	k	het	lambda	rho	omega	x_max	patch.dyna	DELTA	A	VA
10000	1	100.000000	0.000100	21900	9499	5000000	0.001000	10000000	24.463595	16.615743	12.857145	18.713161	19	8000000000.000000	0.010000	1.000000	1.000000	800000	0.000050	0.048000	0	0.500000	0.000000	25.000000	4.000000	0.500000	0.000000	0.000000	0.000000	31987	0	10.000000	7.000000	1.000000
sus	inf	inf_blood	z	x[0]	y[0][0]	z[0]	x[1]	y[1][0]	z[1]	S[0]	synchrony
219000000	94990000.000000	5000000	10.000000	21900	9499	0.001000	21900	9499	0.001000	10000000	0.000000
49769654	2471605422.000000	128455177	3940.834452	3676	248472	0.394083	5190	246872	0.394083	9995008	0.000000
59188720	1993911809.000000	103704431	6324.976263	4504	200187	0.632498	6263	198596	0.632498	9990150	0.000000
71750728	1560963382.000000	81154028	7771.013291	5494	158038	0.777101	7542	156628	0.777101	9985188	0.000000
79509360	1362815653.000000	70843776	8648.068121	6219	138106	0.864807	8439	136200	0.864807	9980248	0.000000
84041185	1263721310.000000	65686048	9180.022116	6476	128249	0.918002	8841	126173	0.918002	9975312	0.000000
86732437	1209791377.000000	62880633	9502.664490	6663	122628	0.950266	9123	120520	0.950266	9970347	0.000000
88349062	1178873652.000000	61270042	9698.354536	6883	119703	0.969835	9246	117888	0.969835	9965505	0.000000
89339443	1160800268.000000	60341588	9817.045065	6896	118159	0.981705	9515	115537	0.981705	9960572	0.000000
89934895	1150033945.000000	59767688	9889.033609	6963	116998	0.988903	9400	115016	0.988903	9955614	0.000000
90300205	1143615239.000000	59444233	9932.696323	7075	115836	0.993270	9470	113889	0.993270	9950614	0.000000
90509653	1139694899.000000	59233831	9959.178767	7021	115402	0.995918	9462	113451	0.995918	9945614	0.000000
90633067	1137441047.000000	59117248	9975.240980	7058	114948	0.997524	9510	113695	0.997524	9940603	0.000000
90721589	1136074710.000000	59048612	9984.983083	7059	115488	0.998498	9425	114003	0.998498	9935626	0.000000
90754223	1135182015.000000	58999957	9990.891893	7025	114864	0.999089	9597	113349	0.999089	9930716	0.000000
90799069	1134581055.000000	58973917	9994.475723	7063	114703	0.999448	9463	112636	0.999448	9925724	0.000000
90814659	1134307789.000000	58964971	9996.649399	7006	115292	0.999665	9485	113790	0.999665	9920772	0.000000
90812839	1134181351.000000	58944995	9997.967783	7036	114822	0.999797	9614	112501	0.999797	9915843	0.000000
90825942	1134030822.000000	58945913	9998.767413	7088	114723	0.999877	9506	113286	0.999877	9910840	0.000000
90837908	1133976153.000000	58929937	9999.252408	7095	114822	0.999925	9539	112794	0.999925	9905973	0.000000
90824210	1133898562.000000	58940090	9999.546568	6951	115036	0.999955	9448	113035	0.999955	9901142	0.000000
90829905	1133932203.000000	58936044	9999.724983	6984	114756	0.999972	9467	112874	0.999972	9896164	0.000000
90822692	1133908412.000000	58909357	9999.833196	7128	115731	0.999983	9614	113110	0.999983	9891322	0.000000
90839531	1133908684.000000	58930105	9999.898829	7070	114586	0.999990	9528	113196	0.999990	9886222	0.000000
90838472	1133866370.000000	58937465	9999.938638	7188	114723	0.999994	9606	112974	0.999994	9881187	0.000000
90837538	1133858395.000000	58933807	9999.962782	7005	115319	0.999996	9527	113681	0.999996	9876165	0.000000
90836737	1133822697.000000	58934650	9999.977427	7126	115058	0.999998	9668	112775	0.999998	9871151	0.000000
90841694	1133861280.000000	58928979	9999.986309	7130	114361	0.999999	9547	113232	0.999999	9866117	0.000000
90840426	1133874217.000000	58920104	9999.991696	7001	114948	0.999999	9505	112467	0.999999	9861190	0.000000
90822495	1133880441.000000	58947583	9999.994963	7024	114893	0.999999	9509	113798	0.999999	9856176	0.000000
90838164	1133861059.000000	58930971	9999.996945	7153	115166	1.000000	9512	112675	1.000000	9851106	0.000000
90830213	1133884375.000000	58918901	9999.998147	7112	114999	1.000000	9583	112974	1.000000	9846228	0.000000
90827901	1133884364.000000	58929389	9999.998876	7065	115446	1.000000	9537	113804	1.000000	9841357	0.000000
90819439	1133886094.000000	58926599	9999.999318	7143	114940	1.000000	9677	113080	1.000000	9836316	0.000000
90828533	1133855408.000000	58926380	9999.999587	7144	115017	1.000000	9572	113417	1.000000	9831375	0.000000
90829443	1133862523.000000	58928792	9999.999749	7100	114802	1.000000	9619	112534	1.000000	9826416	0.000000
90845482	1133794592.000000	58930676	9999.999848	7025	115282	1.000000	9499	113344	1.000000	9821440	0.000000
90837820	1133848186.000000	58918182	9999.999908	7048	115386	1.000000	9566	112605	1.000000	9816577	0.000000
90818419	1133894408.000000	58935063	9999.999944	7153	115130	1.000000	9625	113157	1.000000	9811680	0.000000
90840210	1133845572.000000	58934339	9999.999966	7110	115356	1.000000	9563	113476	1.000000	9806774	0.000000
90834178	1133784076.000000	58937090	9999.999979	7093	115010	1.000000	9443	113131	1.000000	9801847	-1.#IND00
90834184	1133843619.000000	58922337	9999.999988	7041	115336	1.000000	9571	113455	1.000000	9796890	0.000000
90834267	1133916390.000000	58919596	9999.999992	7173	114501	1.000000	9650	112793	1.000000	9791985	-0.004436
90848575	1133857011.000000	58930887	9999.999995	7083	114944	1.000000	9676	113015	1.000000	9787097	-0.000411
90836932	1133839116.000000	58929315	9999.999997	7115	115306	1.000000	9647	113325	1.000000	9782288	-0.002363
90830803	1133834370.000000	58925672	9999.999998	7127	114933	1.000000	9646	113123	1.000000	9777465	-0.004222
90835248	1133886142.000000	58939305	9999.999999	7025	115316	1.000000	9497	112488	1.000000	9772507	-0.003223
90835886	1133860227.000000	58926303	9999.999999	7111	114921	1.000000	9609	112533	1.000000	9767694	-0.002940
90821230	1133902722.000000	58935820	10000.000000	7116	115541	1.000000	9479	113367	1.000000	9762777	-0.002300
90832731	1133838267.000000	58926827	10000.000000	7110	114744	1.000000	9516	112748	1.000000	9757933	-0.005876
90843032	1133812462.000000	58940145	10000.000000	6946	115396	1.000000	9655	112718	1.000000	9753041	-0.008197
90832167	1133807567.000000	58931524	10000.000000	7096	115710	1.000000	9697	112907	1.000000	9748252	-0.006862
90823896	1133819712.000000	58933846	10000.000000	7128	114821	1.000000	9484	112959	1.000000	9743345	-0.005334
90831751	1133871853.000000	58937235	10000.000000	7106	114823	1.000000	9619	112683	1.000000	9738575	-0.004637
90831003	1133869716.000000	58935258	10000.000000	7009	115212	1.000000	9513	113030	1.000000	9733713	-0.003342
90829220	1133851555.000000	58938371	10000.000000	7051	114811	1.000000	9528	112553	1.000000	9728809	-0.003508
90842448	1133831827.000000	58938559	10000.000000	7133	115023	1.000000	9516	112612	1.000000	9723907	-0.003052
90849753	1133817562.000000	58925454	10000.000000	7049	114831	1.000000	9606	112076	1.000000	9718930	-0.003309
90835400	1133893563.000000	58919549	10000.000000	6982	115490	1.000000	9572	113420	1.000000	9714117	-0.003759
90832555	1133794633.000000	58930348	10000.000000	7117	114859	1.000000	9546	113436	1.000000	9709278	-0.006351
90826241	1133948117.000000	58929218	10000.000000	7080	114483	1.000000	9523	112925	1.000000	9704618	-0.005860
90837750	1133840732.000000	58945294	10000.000000	7035	114877	1.000000	9575	113447	1.000000	9699738	-0.005633
90842372	1133817137.000000	58928641	10000.000000	7175	115128	1.000000	9507	113005	1.000000	9694964	-0.005003
90842686	1133816807.000000	58930350	10000.000000	7066	114651	1.000000	9514	112863	1.000000	9690135	-0.004997
90829675	1133878016.000000	58926617	10000.000000	7061	115648	1.000000	9555	112930	1.000000	9685186	-0.004944
90835703	1133781372.000000	58944071	10000.000000	7065	115111	1.000000	9541	113197	1.000000	9680254	-0.004272
90822853	1133825539.000000	58936648	10000.000000	7031	115298	1.000000	9616	113478	1.000000	9675374	-0.003902
90850081	1133839369.000000	58937774	10000.000000	7182	114794	1.000000	9569	112558	1.000000	9670509	-0.003005
90836227	1133792830.000000	58931258	10000.000000	7018	115448	1.000000	9546	112732	1.000000	9665798	-0.002684
90854199	1133843480.000000	58930068	10000.000000	7168	115435	1.000000	9551	113062	1.000000	9660947	-0.002481
90827986	1133886168.000000	58927945	10000.000000	6949	115263	1.000000	9516	113281	1.000000	9656100	-0.002884
90834861	1133852128.000000	58921452	10000.000000	7038	114852	1.000000	9632	112905	1.000000	9651337	-0.002680
90844748	1133836940.000000	58926419	10000.000000	7055	115963	1.000000	9582	112287	1.000000	9646474	-0.002554
90843193	1133854458.000000	58916997	10000.000000	7063	115309	1.000000	9566	113047	1.000000	9641766	-0.002967
90840080	1133780051.000000	58936761	10000.000000	6941	114973	1.000000	9524	113114	1.000000	9636939	-0.002821
90842105	1133901650.000000	58920816	10000.000000	7014	115155	1.000000	9612	112583	1.000000	9632127	-0.002724
90838135	1133830633.000000	58939848	10000.000000	7096	115237	1.000000	9464	113046	1.000000	9627266	-0.002589
90829616	1133873687.000000	58929645	10000.000000	7102	114912	1.000000	9621	112659	1.000000	9622412	-0.002065
90828532	1133843259.000000	58916236	10000.000000	7049	115148	1.000000	9540	112580	1.000000	9617704	-0.001393
90834949	1133861237.000000	58909583	10000.000000	7209	115545	1.000000	9528	113238	1.000000	9612858	-0.001233
90836044	1133886619.000000	58930010	10000.000000	7176	114709	1.000000	9457	113292	1.000000	9607978	-0.002202
90835941	1133846988.000000	58945669	10000.000000	7008	115558	1.000000	9598	113080	1.000000	9603045	-0.002402
90833296	1133854254.000000	58940773	10000.000000	7065	114871	1.000000	9617	112823	1.000000	9598274	-0.004384
90834131	1133905984.000000	58927484	10000.000000	7112	114454	1.000000	9480	113222	1.000000	9593456	-0.004307
90824673	1133889070.000000	58922864	10000.000000	7106	114675	1.000000	9607	113475	1.000000	9588660	-0.003842
90843966	1133861760.000000	58932975	10000.000000	7049	115158	1.000000	9694	112901	1.000000	9583838	-0.003849
90847447	1133879690.000000	58930468	10000.000000	7128	115144	1.000000	9508	113721	1.000000	9579015	-0.002939
90840769	1133864950.000000	58916759	10000.000000	7071	114918	1.000000	9578	112867	1.000000	9574152	-0.003118
90834536	1133879980.000000	58924883	10000.000000	7129	115219	1.000000	9551	112816	1.000000	9569393	-0.002814
90823679	1133841483.000000	58929412	10000.000000	7092	114750	1.000000	9624	112826	1.000000	9564687	-0.002808
90838933	1133866874.000000	58929309	10000.000000	7148	114745	1.000000	9627	113093	1.000000	9559921	-0.002916
90844401	1133819830.000000	58924129	10000.000000	7234	114881	1.000000	9670	113084	1.000000	9555109	-0.004460
90839441	1133867593.000000	58932983	10000.000000	7044	115499	1.000000	9592	112835	1.000000	9550305	-0.004636
90834696	1133852577.000000	58930964	10000.000000	7140	114545	1.000000	9461	113661	1.000000	9545458	-0.005112
90821376	1133879047.000000	58924297	10000.000000	7055	115332	1.000000	9489	112196	1.000000	9540761	-0.005121
90850212	1133919385.000000	58932719	10000.000000	7104	114789	1.000000	9491	112829	1.000000	9536029	-0.005038
90842508	1133849897.000000	58943469	10000.000000	7216	115026	1.000000	9563	112980	1.000000	9531319	-0.004899
90839148	1133885618.000000	58917281	10000.000000	7017	115034	1.000000	9602	112812	1.000000	9526551	-0.005465
90835401	1133907651.000000	58927317	10000.000000	7049	114933	1.000000	9490	113587	1.000000	9521654	-0.008428
90820121	1133877870.000000	58941879	10000.000000	7090	115378	1.000000	9628	112743	1.000000	9516891	-0.007922
npatches	nstrain	runtime	dt	init_x	init_y	init_y_blood	init_z	init_S	beta0	beta1	beta2	beta3	mean_beta	B	d	delta	delta_blood	b[0]	mut	m	CTL	c	g	epsilon	k	het	lambda	rho	omega	x_max	patch.dyna	DELTA	A	VA
10000	1	100.000000	0.000100	21900	9499	5000000	0.001000	10000000	17.623964	27.372169	27.537912	21.993243	19	8000000000.000000	0.010000	1.000000	1.000000	800000	0.000050	0.048000	0	0.500000	0.000000	25.000000	5.000000	0.500000	0.000000	0.000000	0.000000	31987	0	10.000000	7.000000	1.000000
sus	inf	inf_blood	z	x[0]	y[0][0]	z[0]	x[1]	y[1][0]	z[1]	S[0]	synchrony
219000000	94990000.000000	5000000	10.000000	21900	9499	0.001000	21900	9499	0.001000	10000000	0.000000
54314536	2228272852.000000	115826596	3940.834452	5401	222978	0.394083	3686	225006	0.394083	9995089	0.000000
69666764	1624927195.000000	84527446	6324.976263	7012	162405	0.632498	4772	164422	0.632498	9990062	0.000000
85449379	1236718408.000000	64303645	7771.013291	8687	123229	0.777101	6011	125649	0.777101	9984988	0.000000
94790395	1068125461.000000	55541602	8648.068121	9524	106847	0.864807	6729	108949	0.864807	9979957	0.000000
100287921	983935300.000000	51141080	9180.022116	10031	98217	0.918002	7225	100211	0.918002	9974939	0.000000
103577436	937899613.000000	48751348	9502.664490	10357	93697	0.950266	7501	96190	0.950266	9969990	0.000000
105556714	911555702.000000	47382713	9698.354536	10514	91040	0.969835	7628	93782	0.969835	9964885	0.000000
106729745	896247112.000000	46585535	9817.045065	10804	89337	0.981705	7675	92474	0.981705	9959900	0.000000
107460335	887030829.000000	46109863	9889.033609	10678	88943	0.988903	7862	91085	0.988903	9954948	0.000000
107882591	881577855.000000	45821577	9932.696323	10863	87687	0.993270	7768	90630	0.993270	9949956	0.000000
108156462	878273173.000000	45647553	9959.178767	10992	87597	0.995918	7844	90108	0.995918	9944883	0.000000
108311391	876282290.000000	45547002	9975.240980	10874	87679	0.997524	7793	89962	0.997524	9939997	0.000000
108414546	875103716.000000	45482518	9984.983083	11044	87416	0.998498	7866	89921	0.998498	9934925	0.000000
108480214	874306579.000000	45439940	9990.891893	10988	86990	0.999089	7942	89494	0.999089	9929933	0.000000
108509031	873903000.000000	45420660	9994.475723	10989	86837	0.999448	7805	90442	0.999448	9925026	0.000000
108530454	873665103.000000	45407265	9996.649399	10971	86623	0.999665	7950	89638	0.999665	9920073	0.000000
108537544	873534115.000000	45399156	9997.967783	10880	87358	0.999797	7843	89996	0.999797	9915172	0.000000
108560614	873394978.000000	45392518	9998.767413	10970	87137	0.999877	7751	90259	0.999877	9910183	0.000000
108554475	873368733.000000	45399951	9999.252408	10867	87056	0.999925	7879	89783	0.999925	9905246	0.000000
108559488	873263087.000000	45411889	9999.546568	10938	87558	0.999955	8012	89256	0.999955	9900233	0.000000
108572154	873244491.000000	45375914	9999.724983	10893	86684	0.999972	7834	90062	0.999972	9895263	0.000000
108551495	873299152.000000	45396301	9999.833196	10984	86976	0.999983	7718	90320	0.999983	9890437	0.000000
108565066	873229296.000000	45399157	9999.898829	11054	87021	0.999990	7814	89628	0.999990	9885402	0.000000
108567498	873258558.000000	45390025	9999.938638	10862	87816	0.999994	7814	89697	0.999994	9880432	0.000000
108566646	873276794.000000	45384130	9999.962782	11003	87254	0.999996	7954	89722	0.999996	9875455	0.000000
108563143	873224671.000000	45380242	9999.977427	10915	87338	0.999998	7938	89600	0.999998	9870523	0.000000
108549833	873254872.000000	45375083	9999.986309	10940	86847	0.999999	7806	89766	0.999999	9865532	0.000000
108566566	873239538.000000	45380136	9999.991696	10940	87002	0.999999	7910	89931	0.999999	9860591	0.000000
108571012	873209973.000000	45392471	9999.994963	10905	87278	0.999999	7914	89392	0.999999	9855659	0.000000
108561474	873247293.000000	45390145	9999.996945	10881	87213	1.000000	7852	89999	1.000000	9850810	0.000000
108545520	873296881.000000	45398729	9999.998147	10907	87439	1.000000	7946	89395	1.000000	9845780	0.000000
108555276	873246010.000000	45377217	9999.998876	10950	87406	1.000000	7870	89580	1.000000	9840724	0.000000
108560904	873248644.000000	45377387	9999.999318	10999	87408	1.000000	7851	89530	1.000000	9835796	0.000000
108577496	873227615.000000	45378717	9999.999587	10922	87571	1.000000	7743	89646	1.000000	9830791	0.000000
108558707	873288241.000000	45395084	9999.999749	11003	87137	1.000000	7879	89742	1.000000	9825766	0.000000
108555725	873259628.000000	45387230	9999.999848	10868	86749	1.000000	7816	90333	1.000000	9820854	0.000000
108565442	873232465.000000	45392371	9999.999908	10920	87195	1.000000	7898	89461	1.000000	9815875	0.000000
108569237	873241642.000000	45392391	9999.999944	11026	87461	1.000000	7903	89926	1.000000	9810997	0.000000
108558128	873282359.000000	45389312	9999.999966	10973	87303	1.000000	7918	89266	1.000000	9806185	0.000000
108561093	873194616.000000	45390497	9999.999979	10984	87272	1.000000	7820	89703	1.000000	9801272	-1.#IND00
108558893	873299470.000000	45395307	9999.999988	10943	87423	1.000000	7882	89471	1.000000	9796405	-0.000000
108552164	873246672.000000	45375016	9999.999992	10960	87094	1.000000	7964	89760	1.000000	9791606	-0.023940
108559470	873252391.000000	45382675	9999.999995	11113	87025	1.000000	7841	89574	1.000000	9786692	-0.005128
108555081	873199183.000000	45389163	9999.999997	10853	87499	1.000000	7886	89363	1.000000	9781862	-0.006683
108575264	873213332.000000	45390260	9999.999998	11068	87391	1.000000	7716	89633	1.000000	9777017	-0.002542
108562928	873230031.000000	45387163	9999.999999	10994	87137	1.000000	7836	89916	1.000000	9772213	-0.001994
108568879	873257765.000000	45390979	9999.999999	10809	87310	1.000000	7850	89631	1.000000	9767299	-0.000556
108566789	873167460.000000	45389364	10000.000000	10846	87386	1.000000	7824	89918	1.000000	9762459	-0.000917
108554673	873228906.000000	45386772	10000.000000	10933	87207	1.000000	7829	89522	1.000000	9757472	0.001642
108574182	873235418.000000	45380950	10000.000000	11005	87403	1.000000	7726	89798	1.000000	9752597	0.002322
108546414	873269712.000000	45390505	10000.000000	11024	87183	1.000000	7802	89996	1.000000	9747819	0.000767
108553695	873254810.000000	45390195	10000.000000	10935	87820	1.000000	8015	90185	1.000000	9742979	0.001319
108556228	873241653.000000	45390513	10000.000000	10875	86689	1.000000	7831	90221	1.000000	9738185	0.000968
108565904	873203633.000000	45388392	10000.000000	10976	87269	1.000000	7793	89953	1.000000	9733278	-0.000737
108553180	873233672.000000	45377124	10000.000000	11018	87171	1.000000	7864	89368	1.000000	9728470	-0.000331
108557843	873228965.000000	45388720	10000.000000	10784	87184	1.000000	7796	90267	1.000000	9723550	-0.000063
108564089	873188508.000000	45366113	10000.000000	11061	87634	1.000000	7909	89671	1.000000	9718720	-0.001481
108581519	873244726.000000	45375465	10000.000000	10953	87650	1.000000	7772	89744	1.000000	9713828	-0.001137
108556209	873251355.000000	45392598	10000.000000	10939	87474	1.000000	7818	90064	1.000000	9708926	-0.000413
108567946	873253026.000000	45377691	10000.000000	11100	87034	1.000000	7855	90418	1.000000	9704108	-0.000343
108548850	873244694.000000	45391802	10000.000000	10915	87470	1.000000	7764	90540	1.000000	9699210	-0.000204
108565738	873237754.000000	45382058	10000.000000	11042	87148	1.000000	7927	89475	1.000000	9694420	-0.001856
108567746	873277253.000000	45383364	10000.000000	10962	87341	1.000000	7809	89761	1.000000	9689603	-0.001663
108577732	873184546.000000	45376285	10000.000000	10974	87053	1.000000	7809	90504	1.000000	9684770	-0.001390
108577185	873188983.000000	45393905	10000.000000	11032	87088	1.000000	7915	89590	1.000000	9679846	-0.000912
108559488	873260063.000000	45394139	10000.000000	11100	86863	1.000000	7848	89912	1.000000	9675140	-0.000916
108568357	873277685.000000	45382439	10000.000000	10962	87071	1.000000	7810	89717	1.000000	9670272	-0.000623
108556598	873253468.000000	45370560	10000.000000	10801	87401	1.000000	7873	89636	1.000000	9665572	-0.001046
108566471	873252767.000000	45381545	10000.000000	10913	87534	1.000000	7960	89551	1.000000	9660668	-0.000751
108560005	873248561.000000	45402470	10000.000000	10826	87662	1.000000	7945	89403	1.000000	9655852	-0.000274
108551683	873290530.000000	45392511	10000.000000	10851	87561	1.000000	7780	89877	1.000000	9651050	-0.000520
108566093	873232768.000000	45384366	10000.000000	10928	87641	1.000000	7878	89388	1.000000	9646254	-0.000308
108573251	873196747.000000	45382855	10000.000000	10910	87366	1.000000	7892	89621	1.000000	9641426	-0.000196
108566862	873197407.000000	45395042	10000.000000	10839	87621	1.000000	7909	89910	1.000000	9636783	0.000141
108587134	873204736.000000	45377176	10000.000000	10962	87095	1.000000	7925	89079	1.000000	9632062	0.000343
108562829	873277946.000000	45387682	10000.000000	10997	87206	1.000000	7875	89902	1.000000	9627240	0.000115
108556588	873310979.000000	45386391	10000.000000	10936	87059	1.000000	7855	89597	1.000000	9622447	-0.000531
108569551	873213192.000000	45398759	10000.000000	10883	86988	1.000000	7832	90106	1.000000	9617605	-0.001116
108570001	873252807.000000	45381401	10000.000000	10897	86980	1.000000	7896	89457	1.000000	9612981	-0.001061
108572256	873214511.000000	45382684	10000.000000	11032	87047	1.000000	7873	89558	1.000000	9608109	-0.001881
108572976	873185277.000000	45380423	10000.000000	10910	87606	1.000000	7965	89325	1.000000	9603308	-0.001645
108571231	873267124.000000	45393545	10000.000000	10888	87442	1.000000	7822	89185	1.000000	9598445	-0.000957
108576076	873217269.000000	45378000	10000.000000	10904	87537	1.000000	7930	89610	1.000000	9593747	-0.001483
108570941	873235740.000000	45388399	10000.000000	10978	87646	1.000000	7828	90309	1.000000	9588995	-0.001343
108573151	873250400.000000	45390830	10000.000000	11029	87934	1.000000	7984	89808	1.000000	9584219	-0.001946
108561987	873292787.000000	45384638	10000.000000	10909	87455	1.000000	7881	88866	1.000000	9579427	-0.001973
108569238	873199368.000000	45391889	10000.000000	10914	87407	1.000000	7796	89966	1.000000	9574652	-0.001915
108565425	873294095.000000	45383097	10000.000000	10858	87771	1.000000	7814	89509	1.000000	9569949	-0.001469
108562215	873275291.000000	45389286	10000.000000	11031	87353	1.000000	7859	90203	1.000000	9565222	-0.001178
108552353	873274812.000000	45390434	10000.000000	10866	87436	1.000000	7883	89516	1.000000	9560512	-0.002346
108561115	873207547.000000	45388170	10000.000000	10953	87433	1.000000	7748	90234	1.000000	9555823	-0.002924
108563425	873218881.000000	45389111	10000.000000	11008	87486	1.000000	7912	89902	1.000000	9551072	-0.002912
108551480	873201345.000000	45394171	10000.000000	10975	87363	1.000000	7880	89788	1.000000	9546221	-0.003305
108558169	873211597.000000	45380075	10000.000000	10784	87267	1.000000	7841	89493	1.000000	9541308	-0.003303
108565236	873210871.000000	45377857	10000.000000	10861	87334	1.000000	7788	90232	1.000000	9536540	-0.002962
108575142	873244064.000000	45386321	10000.000000	10995	87352	1.000000	7792	89753	1.000000	9531706	-0.003077
108566130	873229228.000000	45382726	10000.000000	11013	87237	1.000000	7870	89447	1.000000	9527019	-0.003066
108564559	873213308.000000	45377637	10000.000000	10835	87389	1.000000	7840	89722	1.000000	9522199	-0.002540
108567231	873218359.000000	45378240	10000.000000	10983	87600	1.000000	7943	89766	1.000000	9517483	-0.002819
npatches	nstrain	runtime	dt	init_x	init_y	init_y_blood	init_z	init_S	beta0	beta1	beta2	beta3	mean_beta	B	d	delta	delta_blood	b[0]	mut	m	CTL	c	g	epsilon	k	het	lambda	rho	omega	x_max	patch.dyna	DELTA	A	VA
10000	1	100.000000	0.000100	21900	9499	5000000	0.001000	10000000	12.226848	11.918973	13.529185	10.326032	19	8000000000.000000	0.010000	1.000000	1.000000	800000	0.000050	0.048000	0	0.500000	0.000000	25.000000	6.000000	0.500000	0.000000	0.000000	0.000000	31987	0	10.000000	7.000000	1.000000
sus	inf	inf_blood	z	x[0]	y[0][0]	z[0]	x[1]	y[1][0]	z[1]	S[0]	synchrony
219000000	94990000.000000	5000000	10.000000	21900	9499	0.001000	21900	9499	0.001000	10000000	0.000000
58767472	2016793644.000000	104867873	3940.834452	7860	199693	0.394083	7938	199249	0.394083	9995034	0.000000
80001074	1349082055.000000	70178967	6324.976263	10458	132810	0.632498	10710	132874	0.632498	9990046	0.000000
98689861	1004326964.000000	52218510	7771.013291	12855	97866	0.777101	12874	98294	0.777101	9984996	0.000000
109575252	858201920.000000	44618964	8648.068121	13969	84192	0.864807	14257	82943	0.864807	9980019	0.000000
115971326	785122449.000000	40805260	9180.022116	14772	76222	0.918002	15023	75643	0.918002	9975064	0.000000
119794262	745107485.000000	38734986	9502.664490	15366	71359	0.950266	15403	71846	0.950266	9970035	0.000000
122110622	722168397.000000	37545913	9698.354536	15333	69961	0.969835	15707	69237	0.969835	9964994	0.000000
123498261	708833804.000000	36846428	9817.045065	15605	68498	0.981705	16010	67692	0.981705	9959918	0.000000
124344610	700879062.000000	36415486	9889.033609	15686	67546	0.988903	15872	67482	0.988903	9954986	0.000000
124855012	696101052.000000	36181911	9932.696323	15771	66860	0.993270	16044	66567	0.993270	9950046	0.000000
125149647	693228494.000000	36022944	9959.178767	15853	66931	0.995918	16150	66804	0.995918	9945101	0.000000
125359620	691512068.000000	35950849	9975.240980	15888	66128	0.997524	16012	66066	0.997524	9940172	0.000000
125478171	690440035.000000	35885267	9984.983083	15780	66522	0.998498	16219	65879	0.998498	9935262	0.000000
125524856	689858472.000000	35849369	9990.891893	15703	66753	0.999089	16123	66314	0.999089	9930202	0.000000
125582838	689447470.000000	35834201	9994.475723	15843	66539	0.999448	16149	66129	0.999448	9925280	0.000000
125619592	689179838.000000	35824359	9996.649399	15777	66337	0.999665	15957	66174	0.999665	9920363	0.000000
125622958	689055854.000000	35805272	9997.967783	15793	66213	0.999797	16092	65804	0.999797	9915380	0.000000
125629029	688952001.000000	35804819	9998.767413	15918	66226	0.999877	16190	65944	0.999877	9910368	0.000000
125646963	688919240.000000	35807999	9999.252408	15807	66014	0.999925	16046	66158	0.999925	9905472	0.000000
125644775	688817019.000000	35807143	9999.546568	15877	66458	0.999955	16071	65919	0.999955	9900538	0.000000
125646386	688856046.000000	35802317	9999.724983	15854	66290	0.999972	16073	66519	0.999972	9895586	0.000000
125648336	688837354.000000	35803292	9999.833196	15896	66688	0.999983	16263	65814	0.999983	9890502	0.000000
125647918	688812064.000000	35800066	9999.898829	15798	66222	0.999990	16069	66041	0.999990	9885586	0.000000
125638877	688855336.000000	35794906	9999.938638	15951	66508	0.999994	16058	66173	0.999994	9880651	0.000000
125644721	688841783.000000	35808947	9999.962782	16118	66058	0.999996	15926	66130	0.999996	9875657	0.000000
125652155	688862135.000000	35798439	9999.977427	15783	66199	0.999998	15999	65995	0.999998	9870771	0.000000
125654007	688798074.000000	35798931	9999.986309	15962	66569	0.999999	16113	65589	0.999999	9865859	0.000000
125651860	688808653.000000	35791042	9999.991696	15996	65956	0.999999	15966	66177	0.999999	9860872	0.000000
125653928	688788722.000000	35801637	9999.994963	15912	66503	0.999999	16073	66022	0.999999	9856063	0.000000
125642636	688877656.000000	35808524	9999.996945	15932	66398	1.000000	16183	65721	1.000000	9851155	0.000000
125654237	688798000.000000	35799661	9999.998147	15970	65732	1.000000	16164	65548	1.000000	9846294	0.000000
125662861	688790276.000000	35794550	9999.998876	15830	65935	1.000000	16084	65735	1.000000	9841397	0.000000
125635708	688812170.000000	35806678	9999.999318	15869	66603	1.000000	16235	66027	1.000000	9836359	0.000000
125654070	688815812.000000	35796071	9999.999587	15829	66279	1.000000	16290	66091	1.000000	9831468	0.000000
125646148	688885541.000000	35790258	9999.999749	15701	66301	1.000000	16246	65962	1.000000	9826499	0.000000
125647352	688782429.000000	35812721	9999.999848	16022	66006	1.000000	16170	66247	1.000000	9821513	0.000000
125657210	688834538.000000	35804987	9999.999908	16013	66193	1.000000	16168	66045	1.000000	9816481	0.000000
125656244	688832268.000000	35785387	9999.999944	15870	66140	1.000000	15965	66411	1.000000	9811572	0.000000
125640235	688838532.000000	35801671	9999.999966	15998	66449	1.000000	16333	65760	1.000000	9806671	0.000000
125644271	688813543.000000	35797343	9999.999979	15842	66112	1.000000	16095	66040	1.000000	9801849	-1.#IND00
125648316	688839916.000000	35813446	9999.999988	15988	65934	1.000000	16024	66735	1.000000	9797059	0.000000
125641454	688857437.000000	35794061	9999.999992	15867	66507	1.000000	16083	66014	1.000000	9792277	-0.030710
125643651	688822486.000000	35798160	9999.999995	15887	66125	1.000000	15904	66252	1.000000	9787352	-0.018358
125640273	688820809.000000	35811322	9999.999997	15968	66063	1.000000	16064	66479	1.000000	9782449	-0.008198
125654264	688804224.000000	35801925	9999.999998	15682	66728	1.000000	16230	66124	1.000000	9777490	-0.005631
125626268	688850549.000000	35811188	9999.999999	15939	66459	1.000000	16191	65532	1.000000	9772551	-0.004588
125646541	688812429.000000	35806562	9999.999999	15879	66332	1.000000	16126	66054	1.000000	9767612	-0.005301
125654298	688846261.000000	35811876	10000.000000	16041	66173	1.000000	16315	66212	1.000000	9762823	-0.003801
125655148	688813345.000000	35805843	10000.000000	15881	66272	1.000000	16044	65757	1.000000	9757887	-0.001696
125657508	688858286.000000	35796140	10000.000000	16073	65807	1.000000	16024	66356	1.000000	9753037	-0.002310
125641761	688828390.000000	35804754	10000.000000	15873	66139	1.000000	16182	65849	1.000000	9748100	-0.003816
125640700	688856856.000000	35794354	10000.000000	15799	66339	1.000000	16102	66039	1.000000	9743192	-0.002374
125651695	688827573.000000	35803429	10000.000000	16053	65905	1.000000	16271	66380	1.000000	9738304	-0.003482
125648250	688832699.000000	35808705	10000.000000	15927	66268	1.000000	15993	66266	1.000000	9733367	-0.003026
125655859	688805842.000000	35789788	10000.000000	15894	66111	1.000000	16440	65548	1.000000	9728499	-0.004755
125649871	688795539.000000	35803889	10000.000000	16008	66336	1.000000	16108	66150	1.000000	9723566	-0.001388
125646301	688792375.000000	35808096	10000.000000	15837	66525	1.000000	16123	65928	1.000000	9718855	-0.002727
125654149	688837349.000000	35799364	10000.000000	15782	66431	1.000000	16214	66333	1.000000	9713996	-0.002998
125636298	688917936.000000	35803677	10000.000000	15985	65577	1.000000	16179	65979	1.000000	9709314	-0.004847
125652407	688848388.000000	35799932	10000.000000	15994	66369	1.000000	16086	65797	1.000000	9704411	-0.005717
125641771	688792234.000000	35806293	10000.000000	15921	66399	1.000000	16096	65880	1.000000	9699617	-0.005548
125628112	688833631.000000	35801158	10000.000000	15891	66060	1.000000	16101	66387	1.000000	9694697	-0.005594
125651323	688776596.000000	35800696	10000.000000	15975	66077	1.000000	15887	66355	1.000000	9689895	-0.005350
125653371	688825638.000000	35804085	10000.000000	15960	66028	1.000000	15988	65861	1.000000	9685071	-0.002923
125640467	688821372.000000	35803912	10000.000000	15917	66282	1.000000	16039	66161	1.000000	9680183	-0.001738
125629001	688855585.000000	35805791	10000.000000	15848	66477	1.000000	16023	65730	1.000000	9675321	-0.001776
125637733	688865281.000000	35800291	10000.000000	15914	66358	1.000000	15997	66036	1.000000	9670507	-0.001466
125650909	688825313.000000	35794286	10000.000000	15917	66191	1.000000	16167	65936	1.000000	9665671	-0.001598
125651624	688783889.000000	35796526	10000.000000	15875	66822	1.000000	16199	65576	1.000000	9660840	-0.000177
125647864	688791010.000000	35795765	10000.000000	15725	66048	1.000000	16232	65779	1.000000	9656084	-0.000071
125654664	688852235.000000	35805274	10000.000000	15996	66447	1.000000	16250	66054	1.000000	9651293	-0.000923
125638482	688813602.000000	35798332	10000.000000	15835	66558	1.000000	16109	66115	1.000000	9646376	-0.000601
125639344	688825918.000000	35799313	10000.000000	15970	66505	1.000000	16010	66357	1.000000	9641583	-0.000488
125643674	688790565.000000	35800269	10000.000000	15888	66061	1.000000	16009	66318	1.000000	9636811	-0.000429
125635907	688808470.000000	35801153	10000.000000	15663	66583	1.000000	16184	66294	1.000000	9632021	0.000300
125641801	688814072.000000	35800934	10000.000000	15875	66272	1.000000	16221	66412	1.000000	9627238	0.001472
125646566	688824199.000000	35801204	10000.000000	15961	66229	1.000000	16190	66094	1.000000	9622466	0.001457
125665790	688784465.000000	35794128	10000.000000	15724	66690	1.000000	16083	66325	1.000000	9617607	0.001552
125641776	688830544.000000	35805877	10000.000000	15960	65802	1.000000	16123	66078	1.000000	9612988	0.003588
125648110	688797627.000000	35808128	10000.000000	15962	66325	1.000000	16187	66247	1.000000	9608090	0.003517
125645025	688821558.000000	35791832	10000.000000	16033	65991	1.000000	15941	66718	1.000000	9603190	0.003954
125649178	688838697.000000	35802246	10000.000000	15889	66059	1.000000	16148	66132	1.000000	9598319	0.004033
125636582	688814441.000000	35789506	10000.000000	16209	66327	1.000000	16153	65909	1.000000	9593500	0.004021
125638804	688813846.000000	35803984	10000.000000	15836	66440	1.000000	16028	65912	1.000000	9588736	0.004004
125658194	688825622.000000	35799659	10000.000000	15808	66542	1.000000	16058	65958	1.000000	9583964	0.003511
125646362	688822300.000000	35800668	10000.000000	15757	66688	1.000000	15956	66567	1.000000	9579332	0.004572
125654042	688826776.000000	35797164	10000.000000	16043	65540	1.000000	16058	65820	1.000000	9574552	0.004306
125637654	688838596.000000	35802074	10000.000000	15765	66463	1.000000	16112	65918	1.000000	9569761	0.004344
125647763	688790230.000000	35804479	10000.000000	15746	66383	1.000000	16134	65854	1.000000	9564963	0.004024
125644557	688820746.000000	35809128	10000.000000	15842	66453	1.000000	16149	65839	1.000000	9560203	0.003940
125640608	688848755.000000	35795801	10000.000000	15894	66309	1.000000	16030	66485	1.000000	9555325	0.004069
125652664	688842154.000000	35811001	10000.000000	15873	66302	1.000000	16029	66035	1.000000	9550578	0.003821
125645467	688868264.000000	35799975	10000.000000	15819	66167	1.000000	16077	65866	1.000000	9545722	0.003746
125658081	688854974.000000	35796941	10000.000000	16005	66237	1.000000	16064	66376	1.000000	9541032	0.002906
125640167	688788363.000000	35799886	10000.000000	15919	66661	1.000000	16292	65321	1.000000	9536232	0.002332
125651273	688843737.000000	35808452	10000.000000	15911	65780	1.000000	15994	66519	1.000000	9531376	0.002383
125659140	688781998.000000	35797061	10000.000000	15922	65979	1.000000	16265	65946	1.000000	9526661	0.002312
125658514	688815871.000000	35797624	10000.000000	15826	65953	1.000000	16038	66067	1.000000	9521987	0.002334
125644606	688827947.000000	35802452	10000.000000	15910	66410	1.000000	16223	66055	1.000000	9517239	0.002363
npatches	nstrain	runtime	dt	init_x	init_y	init_y_blood	init_z	init_S	beta0	beta1	beta2	beta3	mean_beta	B	d	delta	delta_blood	b[0]	mut	m	CTL	c	g	epsilon	k	het	lambda	rho	omega	x_max	patch.dyna	DELTA	A	VA
10000	1	100.000000	0.000100	21900	9499	5000000	0.001000	10000000	13.165414	15.510235	25.337411	25.120807	19	8000000000.000000	0.010000	1.000000	1.000000	800000	0.000050	0.048000	0	0.500000	0.000000	25.000000	7.000000	0.500000	0.000000	0.000000	0.000000	31987	0	10.000000	7.000000	1.000000
sus	inf	inf_blood	z	x[0]	y[0][0]	z[0]	x[1]	y[1][0]	z[1]	S[0]	synchrony
219000000	94990000.000000	5000000	10.000000	21900	9499	0.001000	21900	9499	0.001000	10000000	0.000000
63785836	1826392274.000000	94993523	3940.834452	8036	181316	0.394083	7004	182595	0.394083	9995065	0.000000
90921818	1133528174.000000	58964874	6324.976263	11159	112008	0.632498	9983	112625	0.632498	9990025	0.000000
112435200	826724997.000000	42982616	7771.013291	13577	80494	0.777101	12375	82082	0.777101	9985127	0.000000
124873390	698013822.000000	36297000	8648.068121	15077	67974	0.864807	13931	68820	0.864807	9980229	0.000000
132188982	633487072.000000	32934024	9180.022116	16040	61161	0.918002	14330	62740	0.918002	9975183	0.000000
136587742	598160522.000000	31101956	9502.664490	16494	57395	0.950266	15028	58811	0.950266	9970089	0.000000
139243923	577990760.000000	30039052	9698.354536	16676	55837	0.969835	15339	56487	0.969835	9965175	0.000000
140836174	566135914.000000	29427458	9817.045065	16651	54492	0.981705	15245	56014	0.981705	9960238	0.000000
141829657	559013525.000000	29067134	9889.033609	16819	53750	0.988903	15367	54668	0.988903	9955367	0.000000
142381649	554895126.000000	28840562	9932.696323	17108	53210	0.993270	15477	54468	0.993270	9950380	0.000000
142745764	552311804.000000	28711815	9959.178767	17175	53477	0.995918	15624	53896	0.995918	9945466	0.000000
142984261	550787347.000000	28618376	9975.240980	17074	52927	0.997524	15600	54040	0.997524	9940548	0.000000
143102049	549865914.000000	28582508	9984.983083	17172	52683	0.998498	15541	54418	0.998498	9935527	0.000000
143184141	549341720.000000	28554051	9990.891893	17020	52824	0.999089	15650	54050	0.999089	9930501	0.000000
143225933	548972944.000000	28526442	9994.475723	17078	52472	0.999448	15722	53836	0.999448	9925401	0.000000
143249980	548775052.000000	28520073	9996.649399	17202	52625	0.999665	15542	53742	0.999665	9920455	0.000000
143265300	548676069.000000	28514191	9997.967783	17194	52402	0.999797	15624	53457	0.999797	9915436	0.000000
143283620	548546391.000000	28521021	9998.767413	17098	52514	0.999877	15439	53931	0.999877	9910536	0.000000
143271169	548566210.000000	28516355	9999.252408	16971	52981	0.999925	15643	53404	0.999925	9905670	0.000000
143304647	548494063.000000	28498656	9999.546568	17106	52926	0.999955	15667	54077	0.999955	9900661	0.000000
143286026	548440195.000000	28503675	9999.724983	17220	52602	0.999972	15645	53637	0.999972	9895703	0.000000
143298453	548480920.000000	28501819	9999.833196	16987	52842	0.999983	15549	54157	0.999983	9890851	0.000000
143305755	548463267.000000	28505985	9999.898829	17284	52701	0.999990	15666	53973	0.999990	9885826	0.000000
143311712	548442350.000000	28509680	9999.938638	17217	52561	0.999994	15604	54028	0.999994	9880973	0.000000
143304749	548450841.000000	28510084	9999.962782	17152	53395	0.999996	15631	53616	0.999996	9876168	0.000000
143306281	548487688.000000	28505528	9999.977427	17250	52392	0.999998	15807	53544	0.999998	9871332	0.000000
143314897	548434143.000000	28511365	9999.986309	16931	52954	0.999999	15774	53856	0.999999	9866435	0.000000
143302706	548429819.000000	28496760	9999.991696	17223	52653	0.999999	15608	54191	0.999999	9861521	0.000000
143296826	548435500.000000	28498893	9999.994963	17195	52483	0.999999	15541	54225	0.999999	9856480	0.000000
143304989	548435368.000000	28516599	9999.996945	17131	52633	1.000000	15648	54262	1.000000	9851533	0.000000
143298586	548457526.000000	28510371	9999.998147	17312	52689	1.000000	15413	54125	1.000000	9846519	0.000000
143279527	548496847.000000	28501986	9999.998876	17068	53129	1.000000	15564	53435	1.000000	9841550	0.000000
143309402	548430704.000000	28513150	9999.999318	17248	52719	1.000000	15874	53866	1.000000	9836747	0.000000
143318289	548376131.000000	28506338	9999.999587	17190	52324	1.000000	15715	53808	1.000000	9831797	0.000000
143293675	548459710.000000	28502188	9999.999749	16987	52782	1.000000	15513	53752	1.000000	9826742	0.000000
143296691	548448565.000000	28513949	9999.999848	17132	53232	1.000000	15677	53584	1.000000	9821781	0.000000
143298906	548425086.000000	28501993	9999.999908	17085	52449	1.000000	15685	53859	1.000000	9816881	0.000000
143303296	548387679.000000	28500236	9999.999944	17172	52289	1.000000	15769	53977	1.000000	9812058	0.000000
143296265	548480796.000000	28511823	9999.999966	16974	53262	1.000000	15510	53746	1.000000	9807055	0.000000
143304946	548404321.000000	28502661	9999.999979	17292	52858	1.000000	15792	53652	1.000000	9802113	-1.#IND00
143294812	548459903.000000	28504999	9999.999988	17161	52899	1.000000	15505	54203	1.000000	9797019	-0.064000
143304346	548429962.000000	28506391	9999.999992	17078	52468	1.000000	15704	53651	1.000000	9792104	-0.018170
143313551	548523558.000000	28508480	9999.999995	17175	52718	1.000000	15697	53754	1.000000	9787216	-0.015171
143294157	548437831.000000	28499164	9999.999997	17003	52712	1.000000	15559	54058	1.000000	9782251	-0.009779
143303083	548413171.000000	28511312	9999.999998	17059	52663	1.000000	15733	53958	1.000000	9777482	-0.003460
143313592	548391315.000000	28506679	9999.999999	17191	52680	1.000000	15788	53281	1.000000	9772609	-0.002891
143289600	548457156.000000	28503080	9999.999999	16946	53055	1.000000	15516	53928	1.000000	9767737	-0.005906
143299136	548412339.000000	28503507	10000.000000	17085	52714	1.000000	15591	53534	1.000000	9762902	-0.007010
143314947	548407469.000000	28502881	10000.000000	17097	52767	1.000000	15540	53855	1.000000	9757945	-0.006209
143307073	548477438.000000	28508223	10000.000000	17225	52369	1.000000	15648	54371	1.000000	9753019	-0.006701
143314803	548405257.000000	28501398	10000.000000	17099	52915	1.000000	15527	53943	1.000000	9748065	-0.006269
143308418	548445263.000000	28514087	10000.000000	17100	52323	1.000000	15732	53576	1.000000	9743123	-0.004294
143318300	548440620.000000	28495317	10000.000000	16959	52845	1.000000	15595	53971	1.000000	9738231	-0.002099
143298635	548455607.000000	28497652	10000.000000	17173	52404	1.000000	15646	54015	1.000000	9733396	-0.001972
143307340	548478507.000000	28497297	10000.000000	17137	52773	1.000000	15629	53870	1.000000	9728588	-0.000302
143308886	548367601.000000	28509564	10000.000000	17082	52919	1.000000	15729	54128	1.000000	9723707	-0.001821
143306040	548429256.000000	28498401	10000.000000	17067	52777	1.000000	15704	53924	1.000000	9718796	-0.001456
143286106	548481119.000000	28505592	10000.000000	17145	52600	1.000000	15550	53584	1.000000	9713928	-0.000591
143294903	548468500.000000	28507689	10000.000000	17289	52705	1.000000	15649	53799	1.000000	9709162	-0.000749
143292607	548428952.000000	28507876	10000.000000	17226	53621	1.000000	15642	53742	1.000000	9704345	-0.000486
143311027	548395839.000000	28497793	10000.000000	17256	53101	1.000000	15616	53889	1.000000	9699358	0.000343
143301204	548445410.000000	28514212	10000.000000	17198	52836	1.000000	15588	54016	1.000000	9694482	0.000714
143306856	548429186.000000	28505990	10000.000000	17379	52545	1.000000	15574	53951	1.000000	9689717	0.002086
143291316	548431145.000000	28508889	10000.000000	17055	53023	1.000000	15547	53824	1.000000	9684860	0.001525
143294934	548453797.000000	28505448	10000.000000	17148	52949	1.000000	15523	54070	1.000000	9680018	0.001484
143315767	548418140.000000	28513245	10000.000000	17148	52399	1.000000	15704	53908	1.000000	9675101	0.001986
143306951	548456533.000000	28513018	10000.000000	17265	52651	1.000000	15643	53829	1.000000	9670283	0.000027
143289567	548463806.000000	28509202	10000.000000	17199	52739	1.000000	15775	53562	1.000000	9665468	-0.000838
143286026	548469013.000000	28512846	10000.000000	17301	52593	1.000000	15617	54305	1.000000	9660432	-0.000958
143308711	548403820.000000	28499296	10000.000000	17066	52942	1.000000	15591	53640	1.000000	9655568	-0.000625
143294869	548504792.000000	28509135	10000.000000	17308	52689	1.000000	15544	53994	1.000000	9650766	-0.001938
143309164	548443591.000000	28509458	10000.000000	17234	52733	1.000000	15734	53928	1.000000	9645926	-0.002221
143295942	548465945.000000	28503008	10000.000000	16991	53028	1.000000	15628	54152	1.000000	9641190	-0.000949
143294979	548436479.000000	28504299	10000.000000	17203	52311	1.000000	15580	53743	1.000000	9636550	-0.000655
143292214	548409142.000000	28513434	10000.000000	17123	53000	1.000000	15588	53792	1.000000	9631694	-0.000710
143306189	548439691.000000	28503014	10000.000000	17099	52565	1.000000	15662	53923	1.000000	9626844	-0.001017
143294926	548458910.000000	28506673	10000.000000	17225	52664	1.000000	15595	53898	1.000000	9622055	-0.001283
143293394	548438791.000000	28507865	10000.000000	17143	52706	1.000000	15532	53825	1.000000	9617219	-0.001288
143297247	548449228.000000	28502134	10000.000000	17327	52663	1.000000	15812	53770	1.000000	9612449	-0.002075
143304390	548435447.000000	28509018	10000.000000	17178	52464	1.000000	15688	53399	1.000000	9607526	-0.001807
143312647	548411187.000000	28501193	10000.000000	17237	52472	1.000000	15685	53956	1.000000	9602613	-0.002046
143310407	548465070.000000	28514869	10000.000000	17235	52946	1.000000	15839	53765	1.000000	9597844	-0.002153
143294415	548489634.000000	28502751	10000.000000	17130	52535	1.000000	15771	53664	1.000000	9593080	-0.001743
143302894	548439191.000000	28505959	10000.000000	17245	52824	1.000000	15537	53899	1.000000	9588270	-0.001128
143307756	548406853.000000	28504633	10000.000000	17091	52897	1.000000	15592	53586	1.000000	9583517	-0.001225
143281915	548501170.000000	28514237	10000.000000	17050	52942	1.000000	15556	54275	1.000000	9578721	-0.002097
143311817	548460121.000000	28500155	10000.000000	17052	52703	1.000000	15629	54027	1.000000	9574015	-0.001804
143297966	548426414.000000	28513279	10000.000000	17091	52716	1.000000	15529	53968	1.000000	9569279	-0.001791
143323898	548445028.000000	28511142	10000.000000	17186	52782	1.000000	15589	53922	1.000000	9564519	-0.001963
143291751	548437751.000000	28516156	10000.000000	17093	52528	1.000000	15712	53493	1.000000	9559808	-0.001272
143286053	548441189.000000	28508001	10000.000000	16944	53043	1.000000	15668	53859	1.000000	9555047	-0.001352
143286036	548404000.000000	28516626	10000.000000	17100	52626	1.000000	15686	53840	1.000000	9550356	-0.001349
143322319	548452610.000000	28494014	10000.000000	17115	52514	1.000000	15673	53592	1.000000	9545557	-0.001338
143296980	548476777.000000	28502659	10000.000000	16965	52606	1.000000	15705	53637	1.000000	9540746	-0.001545
143295561	548422464.000000	28503103	10000.000000	17054	53139	1.000000	15653	53357	1.000000	9535940	-0.001209
143301181	548467133.000000	28513920	10000.000000	17118	53065	1.000000	15563	53546	1.000000	9531025	-0.001213
143316079	548428861.000000	28500293	10000.000000	17230	52881	1.000000	15527	53652	1.000000	9526208	-0.001482
143308356	548402582.000000	28511127	10000.000000	17065	52770	1.000000	15585	53940	1.000000	9521461	-0.001397
143291619	548480509.000000	28519062	10000.000000	17157	53018	1.000000	15638	53728	1.000000	9516544	-0.001505
npatches	nstrain	runtime	dt	init_x	init_y	init_y_blood	init_z	init_S	beta0	beta1	beta2	beta3	mean_beta	B	d	delta	delta_blood	b[0]	mut	m	CTL	c	g	epsilon	k	het	lambda	rho	omega	x_max	patch.dyna	DELTA	A	VA
10000	1	100.000000	0.000100	21900	9499	5000000	0.001000	10000000	17.975787	16.197052	11.229894	25.056419	19	8000000000.000000	0.010000	1.000000	1.000000	800000	0.000050	0.048000	0	0.500000	0.000000	25.000000	8.000000	0.500000	0.000000	0.000000	0.000000	31987	0	10.000000	7.000000	1.000000
sus	inf	inf_blood	z	x[0]	y[0][0]	z[0]	x[1]	y[1][0]	z[1]	S[0]	synchrony
219000000	94990000.000000	5000000	10.000000	21900	9499	0.001000	21900	9499	0.001000	10000000	0.000000
68064020	1665098810.000000	86633954	3940.834452	6801	166974	0.394083	7382	165774	0.394083	9994995	0.000000
100709458	967774290.000000	50344711	6324.976263	10165	96421	0.632498	10867	96210	0.632498	9990025	0.000000
124608385	693318396.000000	36060542	7771.013291	12573	68917	0.777101	13333	68659	0.777101	9985016	0.000000
138358963	578600611.000000	30082593	8648.068121	13908	58013	0.864807	14723	57666	0.864807	9980054	0.000000
146519243	520857185.000000	27078163	9180.022116	14688	51914	0.918002	15612	51170	0.918002	9975107	0.000000
151400654	489331168.000000	25433799	9502.664490	15298	48526	0.950266	16203	48366	0.950266	9970134	0.000000
154351067	471256866.000000	24484820	9698.354536	15529	47098	0.969835	16369	46130	0.969835	9965199	0.000000
156106307	460696587.000000	23951595	9817.045065	15689	45818	0.981705	16745	45123	0.981705	9960289	0.000000
157206155	454409863.000000	23617903	9889.033609	15736	45825	0.988903	16834	44637	0.988903	9955354	0.000000
157857912	450602583.000000	23417325	9932.696323	15715	45028	0.993270	16827	44227	0.993270	9950303	0.000000
158250574	448340751.000000	23302444	9959.178767	16031	44662	0.995918	16997	44545	0.995918	9945415	0.000000
158489810	446971152.000000	23229147	9975.240980	15856	44758	0.997524	16730	43906	0.997524	9940459	0.000000
158632640	446127210.000000	23187763	9984.983083	16017	44266	0.998498	16762	43959	0.998498	9935444	0.000000
158712193	445673882.000000	23165273	9990.891893	15946	44714	0.999089	16954	43722	0.999089	9930525	0.000000
158783177	445330176.000000	23143308	9994.475723	16039	44364	0.999448	16884	43748	0.999448	9925756	0.000000
158799945	445185337.000000	23137485	9996.649399	16038	44512	0.999665	16997	43520	0.999665	9920894	0.000000
158824651	445050400.000000	23129967	9997.967783	16061	44210	0.999797	16901	43464	0.999797	9916028	0.000000
158832056	444953889.000000	23128225	9998.767413	15925	44693	0.999877	17077	43233	0.999877	9911008	0.000000
158856619	444901442.000000	23120730	9999.252408	15905	44423	0.999925	17136	43614	0.999925	9906039	0.000000
158849588	444869503.000000	23128541	9999.546568	15916	44361	0.999955	17196	43430	0.999955	9901162	0.000000
158854963	444897306.000000	23115990	9999.724983	16014	44259	0.999972	17010	43397	0.999972	9896259	0.000000
158851776	444916983.000000	23133079	9999.833196	16182	44362	0.999983	16968	43949	0.999983	9891333	0.000000
158849401	444880560.000000	23120884	9999.898829	16109	44239	0.999990	17047	43519	0.999990	9886370	0.000000
158862618	444874204.000000	23119467	9999.938638	16062	44606	0.999994	17089	43627	0.999994	9881364	0.000000
158860404	444864223.000000	23122120	9999.962782	16073	44570	0.999996	17287	43344	0.999996	9876379	0.000000
158849183	444877659.000000	23121217	9999.977427	15999	44385	0.999998	16969	43290	0.999998	9871548	0.000000
158858634	444888198.000000	23121583	9999.986309	15895	44352	0.999999	16938	43830	0.999999	9866529	0.000000
158871039	444871499.000000	23111311	9999.991696	16185	44313	0.999999	16928	43749	0.999999	9861516	0.000000
158861287	444874895.000000	23126595	9999.994963	16072	44289	0.999999	16962	43469	0.999999	9856568	0.000000
158863978	444871633.000000	23121208	9999.996945	16061	44433	1.000000	16896	43990	1.000000	9851633	0.000000
158845920	444851698.000000	23120884	9999.998147	15985	44490	1.000000	16996	43264	1.000000	9846809	0.000000
158865946	444851464.000000	23116072	9999.998876	15952	44470	1.000000	16843	43535	1.000000	9841918	0.000000
158857041	444877839.000000	23121697	9999.999318	16061	44338	1.000000	17058	43318	1.000000	9837087	0.000000
158852660	444881184.000000	23123281	9999.999587	15993	44676	1.000000	17036	43462	1.000000	9832198	0.000000
158851284	444863389.000000	23132856	9999.999749	15975	44370	1.000000	16816	43357	1.000000	9827272	0.000000
158836823	444955704.000000	23128811	9999.999848	16068	44679	1.000000	16983	43474	1.000000	9822310	0.000000
158862818	444866235.000000	23118103	9999.999908	15905	44509	1.000000	16968	43730	1.000000	9817473	0.000000
158870206	444858658.000000	23118386	9999.999944	15811	44467	1.000000	16971	43408	1.000000	9812548	0.000000
158855654	444888168.000000	23117847	9999.999966	16035	44405	1.000000	17057	43751	1.000000	9807729	0.000000
158840165	444875008.000000	23117680	9999.999979	16075	44465	1.000000	17065	43799	1.000000	9802726	-1.#IND00
158846105	444903363.000000	23119897	9999.999988	16019	44163	1.000000	17065	43344	1.000000	9797738	-0.012800
158861202	444854961.000000	23128271	9999.999992	15886	44431	1.000000	16942	43597	1.000000	9792757	-0.021444
158862014	444858966.000000	23119707	9999.999995	15912	44497	1.000000	16992	43739	1.000000	9787909	-0.014884
158871133	444863284.000000	23121104	9999.999997	15926	44322	1.000000	17009	43516	1.000000	9783048	-0.013944
158854552	444876185.000000	23127329	9999.999998	15877	44450	1.000000	16981	43691	1.000000	9778169	-0.013752
158860271	444869639.000000	23123653	9999.999999	15982	44372	1.000000	17082	43438	1.000000	9773244	-0.015917
158841248	444930682.000000	23132090	9999.999999	16064	44115	1.000000	17162	43722	1.000000	9768316	-0.013888
158860509	444860925.000000	23122911	10000.000000	16059	44761	1.000000	16903	43343	1.000000	9763456	-0.011757
158878484	444819806.000000	23123845	10000.000000	15935	44440	1.000000	16943	44062	1.000000	9758684	-0.010179
158878317	444859834.000000	23120295	10000.000000	15957	44712	1.000000	16987	43630	1.000000	9753694	-0.009531
158872229	444845814.000000	23116682	10000.000000	16197	43848	1.000000	16916	44066	1.000000	9748853	-0.005552
158839505	444937883.000000	23125735	10000.000000	16123	44620	1.000000	17071	43479	1.000000	9743929	-0.004982
158849720	444930831.000000	23119530	10000.000000	15935	44577	1.000000	17068	43668	1.000000	9738963	-0.004750
158853854	444933483.000000	23123951	10000.000000	15990	44418	1.000000	17099	43554	1.000000	9734117	-0.005002
158835692	444894890.000000	23126860	10000.000000	15899	44911	1.000000	17220	43531	1.000000	9729255	-0.006155
158855760	444913935.000000	23122006	10000.000000	15972	44536	1.000000	16866	43896	1.000000	9724323	-0.009727
158854705	444881776.000000	23106856	10000.000000	16250	44365	1.000000	17052	43261	1.000000	9719434	-0.008641
158867837	444856827.000000	23118953	10000.000000	16072	44432	1.000000	17049	44300	1.000000	9714529	-0.007385
158859410	444911059.000000	23123251	10000.000000	16198	44384	1.000000	17034	43487	1.000000	9709731	-0.007203
158867362	444844298.000000	23122332	10000.000000	15829	44454	1.000000	17141	43710	1.000000	9704865	-0.006331
158841391	444895318.000000	23122871	10000.000000	15929	44682	1.000000	17000	43573	1.000000	9699888	-0.005266
158856524	444878987.000000	23123926	10000.000000	15967	44153	1.000000	16815	43975	1.000000	9694975	-0.005189
158856362	444861623.000000	23123367	10000.000000	15995	44262	1.000000	16807	44076	1.000000	9690169	-0.005270
158842298	444895106.000000	23124141	10000.000000	15953	44338	1.000000	17039	43683	1.000000	9685363	-0.004824
158862702	444839266.000000	23123441	10000.000000	16090	44580	1.000000	16811	43782	1.000000	9680635	-0.004559
158836439	444929828.000000	23124901	10000.000000	15948	44213	1.000000	16966	43974	1.000000	9675702	-0.004302
158842384	444915265.000000	23125977	10000.000000	16007	44533	1.000000	16929	43664	1.000000	9670822	-0.004532
158854855	444881430.000000	23117736	10000.000000	16144	43975	1.000000	17070	43630	1.000000	9665827	-0.003811
158857030	444873925.000000	23118888	10000.000000	15978	44328	1.000000	17031	43780	1.000000	9660888	-0.003021
158850436	444898426.000000	23117895	10000.000000	16106	44288	1.000000	17036	43119	1.000000	9656115	-0.002638
158847124	444909826.000000	23115773	10000.000000	16013	44867	1.000000	16939	43676	1.000000	9651366	-0.002768
158853686	444848134.000000	23126873	10000.000000	15888	44202	1.000000	16819	43906	1.000000	9646669	-0.003182
158849902	444887199.000000	23130525	10000.000000	16096	44157	1.000000	17042	43688	1.000000	9641742	-0.003182
158838508	444872971.000000	23118446	10000.000000	16017	44033	1.000000	16929	44019	1.000000	9636774	-0.002794
158853282	444874751.000000	23125662	10000.000000	15981	44355	1.000000	16917	44024	1.000000	9631944	-0.002759
158839385	444900812.000000	23117913	10000.000000	15762	44311	1.000000	16928	43854	1.000000	9627139	-0.003143
158856462	444879331.000000	23126200	10000.000000	15893	44375	1.000000	17012	43955	1.000000	9622307	-0.003387
158852071	444876028.000000	23122211	10000.000000	16072	44558	1.000000	16984	43741	1.000000	9617508	-0.003287
158848899	444909622.000000	23125004	10000.000000	15857	44426	1.000000	16781	43995	1.000000	9612721	-0.003161
158841709	444919753.000000	23124480	10000.000000	16099	44477	1.000000	16900	43660	1.000000	9607938	-0.002973
158854285	444876270.000000	23114028	10000.000000	16037	44761	1.000000	17093	43603	1.000000	9603142	-0.002856
158844616	444901078.000000	23116339	10000.000000	16118	43919	1.000000	16861	43445	1.000000	9598168	-0.002963
158868607	444851394.000000	23119464	10000.000000	15948	44289	1.000000	17092	43719	1.000000	9593344	-0.002024
158866031	444851921.000000	23115033	10000.000000	15790	44899	1.000000	17108	43780	1.000000	9588586	-0.001987
158851310	444904018.000000	23123674	10000.000000	16010	44184	1.000000	16805	44246	1.000000	9583770	-0.002739
158853276	444898359.000000	23119548	10000.000000	16137	44023	1.000000	17060	43717	1.000000	9579054	-0.002817
158849983	444873109.000000	23126346	10000.000000	15973	44485	1.000000	17181	43777	1.000000	9574172	-0.002286
158859073	444875694.000000	23122415	10000.000000	16019	44437	1.000000	16968	43606	1.000000	9569335	-0.002208
158838194	444873947.000000	23119029	10000.000000	16087	44338	1.000000	16893	43905	1.000000	9564507	-0.001687
158857683	444869971.000000	23116385	10000.000000	15963	44970	1.000000	17071	43970	1.000000	9559685	-0.001539
158835456	444914199.000000	23123542	10000.000000	15986	44756	1.000000	17105	43736	1.000000	9554862	-0.001455
158861650	444905711.000000	23123956	10000.000000	16131	44536	1.000000	16970	43316	1.000000	9550080	-0.001313
158854569	444882598.000000	23117716	10000.000000	16063	44594	1.000000	17068	43515	1.000000	9545294	-0.001166
158864023	444865334.000000	23118651	10000.000000	15973	44641	1.000000	16957	43717	1.000000	9540585	-0.001196
158857761	444900437.000000	23123628	10000.000000	15987	44345	1.000000	17176	43556	1.000000	9535854	-0.001398
158866327	444842552.000000	23123515	10000.000000	15906	44528	1.000000	17042	43535	1.000000	9531024	-0.001295
158849527	444853950.000000	23132330	10000.000000	15973	44219	1.000000	16946	43844	1.000000	9526166	-0.001301
158851424	444881791.000000	23128647	10000.000000	16113	44814	1.000000	16959	43916	1.000000	9521419	-0.001357
158850778	444903829.000000	23118604	10000.000000	15926	44182	1.000000	16966	43742	1.000000	9516717	-0.001440
npatches	nstrain	runtime	dt	init_x	init_y	init_y_blood	init_z	init_S	beta0	beta1	beta2	beta3	mean_beta	B	d	delta	delta_blood	b[0]	mut	m	CTL	c	g	epsilon	k	het	lambda	rho	omega	x_max	patch.dyna	DELTA	A	VA
10000	1	100.000000	0.000100	21900	9499	5000000	0.001000	10000000	13.491734	9.780284	16.923264	28.134744	19	8000000000.000000	0.010000	1.000000	1.000000	800000	0.000050	0.048000	0	0.500000	0.000000	25.000000	9.000000	0.500000	0.000000	0.000000	0.000000	31987	0	10.000000	7.000000	1.000000
sus	inf	inf_blood	z	x[0]	y[0][0]	z[0]	x[1]	y[1][0]	z[1]	S[0]	synchrony
219000000	94990000.000000	5000000	10.000000	21900	9499	0.001000	21900	9499	0.001000	10000000	0.000000
73231385	1516008514.000000	78867285	3940.834452	9009	149550	0.394083	11163	148567	0.394083	9995065	0.000000
111448873	830421094.000000	43206077	6324.976263	13412	81052	0.632498	16112	78167	0.632498	9990012	0.000000
137829668	582886329.000000	30319719	7771.013291	16382	55844	0.777101	19184	54042	0.777101	9984967	0.000000
152998931	479449151.000000	24930354	8648.068121	18129	45804	0.864807	20635	43569	0.864807	9979916	0.000000
161986680	427426225.000000	22219356	9180.022116	19063	40581	0.918002	21730	39033	0.918002	9974866	0.000000
167409551	398897044.000000	20742014	9502.664490	19569	38336	0.950266	22245	36065	0.950266	9969915	0.000000
170672774	382603991.000000	19880300	9698.354536	19705	36882	0.969835	22632	34278	0.969835	9964976	0.000000
172621809	373051237.000000	19399039	9817.045065	20025	35592	0.981705	22547	33450	0.981705	9959942	0.000000
173828789	367394711.000000	19094362	9889.033609	20077	35100	0.988903	22757	32778	0.988903	9954985	0.000000
174543238	364002510.000000	18923820	9932.696323	20283	34339	0.993270	22563	32681	0.993270	9949915	0.000000
174989937	361962689.000000	18810810	9959.178767	20119	34250	0.995918	23129	32389	0.995918	9944968	0.000000
175253294	360714609.000000	18746443	9975.240980	20179	34014	0.997524	22774	32017	0.997524	9939920	0.000000
175418576	359963944.000000	18704849	9984.983083	20281	34342	0.998498	23094	31688	0.998498	9935011	0.000000
175506926	359498971.000000	18694454	9990.891893	20175	33846	0.999089	23046	31828	0.999089	9929959	0.000000
175528613	359294171.000000	18675553	9994.475723	20318	33664	0.999448	23090	31763	0.999448	9925055	0.000000
175619796	359037234.000000	18655887	9996.649399	20393	33836	0.999665	23032	31911	0.999665	9920067	0.000000
175605405	359005565.000000	18652056	9997.967783	20325	33959	0.999797	22924	31987	0.999797	9915107	0.000000
175632728	358957377.000000	18657639	9998.767413	20501	33824	0.999877	23106	32035	0.999877	9910183	0.000000
175638770	358880572.000000	18658251	9999.252408	20509	33632	0.999925	22754	32273	0.999925	9905270	0.000000
175639485	358869090.000000	18650681	9999.546568	20244	33866	0.999955	22865	31868	0.999955	9900288	0.000000
175656985	358845312.000000	18652688	9999.724983	20178	34084	0.999972	23017	31966	0.999972	9895186	0.000000
175653137	358835428.000000	18657693	9999.833196	20156	33906	0.999983	23061	31874	0.999983	9890301	0.000000
175667949	358796334.000000	18644930	9999.898829	20298	33893	0.999990	23094	31929	0.999990	9885230	0.000000
175664026	358858264.000000	18649910	9999.938638	20129	33998	0.999994	22936	31761	0.999994	9880373	0.000000
175645099	358868094.000000	18650476	9999.962782	20381	33604	0.999996	23234	32081	0.999996	9875416	0.000000
175640561	358814250.000000	18657581	9999.977427	20463	33745	0.999998	23031	31839	0.999998	9870534	0.000000
175644951	358831022.000000	18651021	9999.986309	20308	33759	0.999999	23035	31755	0.999999	9865628	0.000000
175658083	358815272.000000	18647284	9999.991696	20066	34129	0.999999	23064	32056	0.999999	9860748	0.000000
175657253	358835780.000000	18646406	9999.994963	20199	34214	0.999999	22903	32055	0.999999	9855866	0.000000
175653190	358851940.000000	18644095	9999.996945	20432	33801	1.000000	22969	31975	1.000000	9851029	0.000000
175653313	358834126.000000	18649276	9999.998147	20352	33897	1.000000	23210	32052	1.000000	9846230	0.000000
175644928	358862171.000000	18651506	9999.998876	20317	33991	1.000000	22948	32248	1.000000	9841311	0.000000
175645522	358813332.000000	18648560	9999.999318	20277	34005	1.000000	22999	31759	1.000000	9836384	0.000000
175651178	358815374.000000	18655090	9999.999587	20296	33834	1.000000	22942	32169	1.000000	9831491	0.000000
175641840	358840363.000000	18642506	9999.999749	20216	33908	1.000000	23047	31898	1.000000	9826617	0.000000
175653500	358821988.000000	18645654	9999.999848	20434	33543	1.000000	22835	32455	1.000000	9821736	0.000000
175657335	358823251.000000	18659271	9999.999908	20497	33682	1.000000	22974	31869	1.000000	9816879	0.000000
175678568	358814553.000000	18649228	9999.999944	20251	34012	1.000000	23037	32350	1.000000	9811956	0.000000
175647460	358867020.000000	18651028	9999.999966	20390	34261	1.000000	22929	32119	1.000000	9807046	0.000000
175623842	358819418.000000	18648711	9999.999979	20427	34088	1.000000	22943	32008	1.000000	9802184	-1.#IND00
175641640	358825211.000000	18651624	9999.999988	20522	33985	1.000000	23153	31821	1.000000	9797191	-0.009600
175659328	358806559.000000	18649398	9999.999992	20357	34040	1.000000	23191	31924	1.000000	9792252	-0.009790
175674733	358830249.000000	18647540	9999.999995	20276	33848	1.000000	23010	31882	1.000000	9787342	-0.006563
175655869	358837575.000000	18647305	9999.999997	20474	33816	1.000000	23097	31703	1.000000	9782446	-0.004762
175668440	358817948.000000	18650914	9999.999998	20272	33970	1.000000	23218	31705	1.000000	9777587	-0.007660
175646304	358795432.000000	18650547	9999.999999	20348	33472	1.000000	22828	32144	1.000000	9772733	-0.006208
175663614	358802614.000000	18644909	9999.999999	20400	33846	1.000000	22964	32027	1.000000	9767888	-0.010809
175676046	358802078.000000	18641021	10000.000000	20430	33939	1.000000	22999	32314	1.000000	9763067	-0.009263
175648984	358835410.000000	18647495	10000.000000	20352	34283	1.000000	23145	31582	1.000000	9758157	-0.012174
175666390	358803811.000000	18647179	10000.000000	20126	33989	1.000000	22952	32255	1.000000	9753282	-0.009568
175633837	358867203.000000	18649282	10000.000000	20598	33946	1.000000	22942	31861	1.000000	9748490	-0.006895
175650474	358800600.000000	18644415	10000.000000	20371	33868	1.000000	22971	31421	1.000000	9743621	-0.008142
175639653	358832846.000000	18648680	10000.000000	20515	34016	1.000000	22987	32149	1.000000	9738789	-0.007441
175657837	358833349.000000	18650570	10000.000000	20340	34037	1.000000	22848	32004	1.000000	9733971	-0.007056
175651068	358850683.000000	18645685	10000.000000	20137	33961	1.000000	22996	32135	1.000000	9729070	-0.005752
175646114	358844639.000000	18651520	10000.000000	20228	34302	1.000000	22872	32324	1.000000	9724246	-0.008697
175671349	358809651.000000	18649613	10000.000000	20361	33826	1.000000	23093	32199	1.000000	9719435	-0.008925
175638698	358828584.000000	18657706	10000.000000	20472	33783	1.000000	23140	31990	1.000000	9714577	-0.007135
175637489	358844614.000000	18651493	10000.000000	20421	33749	1.000000	22787	32183	1.000000	9709652	-0.006753
175657506	358817412.000000	18641697	10000.000000	20505	33699	1.000000	22874	32223	1.000000	9704764	-0.006217
175658953	358826785.000000	18640829	10000.000000	20378	33919	1.000000	23038	32056	1.000000	9699861	-0.005313
175644657	358803495.000000	18647299	10000.000000	20289	33858	1.000000	22977	32038	1.000000	9695142	-0.005593
175639729	358840963.000000	18647960	10000.000000	20409	33873	1.000000	23149	32176	1.000000	9690271	-0.005886
175655714	358823044.000000	18651320	10000.000000	20530	33847	1.000000	23129	32161	1.000000	9685432	-0.006120
175653856	358811890.000000	18648836	10000.000000	20248	34246	1.000000	22905	31907	1.000000	9680681	-0.006010
175665459	358807157.000000	18647010	10000.000000	20289	34197	1.000000	22808	32056	1.000000	9675784	-0.006100
175652818	358845462.000000	18652709	10000.000000	20208	33984	1.000000	22907	32155	1.000000	9670905	-0.005963
175654371	358825799.000000	18648966	10000.000000	20441	33869	1.000000	22969	31745	1.000000	9665845	-0.005406
175640989	358856468.000000	18651540	10000.000000	20324	33857	1.000000	23215	31834	1.000000	9660983	-0.005057
175681336	358758114.000000	18646315	10000.000000	20302	33884	1.000000	22803	32358	1.000000	9656197	-0.004742
175633201	358876077.000000	18652812	10000.000000	20478	33650	1.000000	22792	31665	1.000000	9651492	-0.004735
175648876	358844782.000000	18648279	10000.000000	20351	34185	1.000000	23100	31838	1.000000	9646813	-0.004623
175643233	358837093.000000	18644238	10000.000000	20328	33807	1.000000	22990	31953	1.000000	9642114	-0.003935
175642961	358809193.000000	18650042	10000.000000	20428	33724	1.000000	23089	31681	1.000000	9637402	-0.003697
175660390	358841895.000000	18645879	10000.000000	20236	34302	1.000000	22735	31977	1.000000	9632579	-0.003386
175657242	358780596.000000	18650254	10000.000000	20416	34014	1.000000	22998	32074	1.000000	9627798	-0.003221
175641194	358825241.000000	18652828	10000.000000	20319	34124	1.000000	22953	32079	1.000000	9623025	-0.003263
175641022	358814498.000000	18644117	10000.000000	20310	33756	1.000000	23117	31908	1.000000	9618273	-0.002448
175657512	358796194.000000	18655485	10000.000000	20288	33803	1.000000	22966	31919	1.000000	9613513	-0.002073
175641365	358847908.000000	18651944	10000.000000	20389	33634	1.000000	22979	31799	1.000000	9608555	-0.001948
175659615	358801754.000000	18656284	10000.000000	20296	34079	1.000000	23011	32076	1.000000	9603638	-0.002171
175646991	358852612.000000	18648010	10000.000000	20257	33871	1.000000	23132	32147	1.000000	9598835	-0.001668
175649483	358869348.000000	18646731	10000.000000	20407	33902	1.000000	22962	32064	1.000000	9594024	-0.001782
175640700	358861898.000000	18649566	10000.000000	20562	34102	1.000000	22910	32464	1.000000	9589278	-0.001702
175630211	358885351.000000	18660274	10000.000000	20272	34138	1.000000	22787	32031	1.000000	9584442	-0.001797
175673692	358819857.000000	18646153	10000.000000	20551	33483	1.000000	22807	32456	1.000000	9579624	-0.001279
175640032	358823680.000000	18644499	10000.000000	20312	34025	1.000000	23090	32115	1.000000	9574806	-0.001261
175658995	358815204.000000	18646350	10000.000000	20131	33828	1.000000	23010	32148	1.000000	9570109	-0.000878
175659367	358782874.000000	18647654	10000.000000	20234	34568	1.000000	23092	31756	1.000000	9565313	0.001395
175650947	358842706.000000	18658415	10000.000000	20233	34216	1.000000	23164	31509	1.000000	9560535	0.001452
175670319	358805279.000000	18645994	10000.000000	20494	34034	1.000000	23082	32125	1.000000	9555790	0.001463
175636020	358857416.000000	18643929	10000.000000	20315	33843	1.000000	22890	32019	1.000000	9551078	0.001398
175645015	358851927.000000	18649319	10000.000000	20389	33739	1.000000	23001	31926	1.000000	9546229	0.001384
175633653	358869156.000000	18654311	10000.000000	20284	33725	1.000000	22903	31854	1.000000	9541498	0.001364
175667797	358765379.000000	18645451	10000.000000	20046	34167	1.000000	23027	32262	1.000000	9536720	0.001401
175663501	358800952.000000	18651522	10000.000000	20327	33943	1.000000	23061	31968	1.000000	9531957	0.002153
175648340	358839078.000000	18653962	10000.000000	20447	33687	1.000000	22939	31939	1.000000	9527303	0.002110
175652771	358817465.000000	18651631	10000.000000	20458	33784	1.000000	23011	31810	1.000000	9522531	0.001974
175639275	358831445.000000	18652024	10000.000000	20408	33836	1.000000	23073	31973	1.000000	9517639	0.001893
npatches	nstrain	runtime	dt	init_x	init_y	init_y_blood	init_z	init_S	beta0	beta1	beta2	beta3	mean_beta	B	d	delta	delta_blood	b[0]	mut	m	CTL	c	g	epsilon	k	het	lambda	rho	omega	x_max	patch.dyna	DELTA	A	VA
10000	1	100.000000	0.000100	21900	9499	5000000	0.001000	10000000	18.814814	25.363060	25.517914	11.007266	19	8000000000.000000	0.010000	1.000000	1.000000	800000	0.000050	0.048000	0	0.500000	0.000000	25.000000	10.000000	0.500000	0.000000	0.000000	0.000000	31987	0	10.000000	7.000000	1.000000
sus	inf	inf_blood	z	x[0]	y[0][0]	z[0]	x[1]	y[1][0]	z[1]	S[0]	synchrony
219000000	94990000.000000	5000000	10.000000	21900	9499	0.001000	21900	9499	0.001000	10000000	0.000000
78294231	1384584925.000000	72053432	3940.834452	7409	138715	0.394083	5764	141031	0.394083	9994835	0.000000
121839421	718461320.000000	37387936	6324.976263	11756	72354	0.632498	9457	74066	0.632498	9989733	0.000000
150610848	493432526.000000	25664762	7771.013291	14721	50188	0.777101	12115	51889	0.777101	9984625	0.000000
167154641	399430845.000000	20768709	8648.068121	16382	40207	0.864807	13674	42153	0.864807	9979542	0.000000
176997633	351989331.000000	18300377	9180.022116	17686	35287	0.918002	14510	37735	0.918002	9974427	0.000000
182900079	326087044.000000	16950755	9502.664490	17906	33018	0.950266	15207	34898	0.950266	9969413	0.000000
186477604	311211665.000000	16175226	9698.354536	18429	31267	0.969835	15570	33155	0.969835	9964466	0.000000
188622626	302526465.000000	15721663	9817.045065	18551	30845	0.981705	15682	32705	0.981705	9959527	0.000000
189895897	297341730.000000	15453078	9889.033609	18623	29848	0.988903	15888	32002	0.988903	9954577	0.000000
190714337	294246401.000000	15291080	9932.696323	18870	29346	0.993270	16180	31295	0.993270	9949589	0.000000
191195502	292392904.000000	15199617	9959.178767	19101	29313	0.995918	15999	31224	0.995918	9944753	0.000000
191484895	291257929.000000	15133803	9975.240980	18926	29354	0.997524	16114	31226	0.997524	9939712	0.000000
191684449	290513261.000000	15101495	9984.983083	18964	29433	0.998498	16046	31365	0.998498	9934722	0.000000
191753210	290171433.000000	15090129	9990.891893	18825	29122	0.999089	16068	31215	0.999089	9929763	0.000000
191820533	289956075.000000	15071180	9994.475723	18854	29253	0.999448	16005	31095	0.999448	9924766	0.000000
191860750	289796513.000000	15061640	9996.649399	18884	29420	0.999665	16163	31115	0.999665	9919789	0.000000
191898628	289677698.000000	15051879	9997.967783	18980	29247	0.999797	16064	31094	0.999797	9914848	0.000000
191929439	289622108.000000	15047442	9998.767413	18958	28999	0.999877	16256	30845	0.999877	9909718	0.000000
191908305	289594324.000000	15054176	9999.252408	19100	29379	0.999925	16253	31141	0.999925	9904785	0.000000
191911369	289584947.000000	15050637	9999.546568	19093	28780	0.999955	16234	30841	0.999955	9899794	0.000000
191930627	289557169.000000	15051983	9999.724983	18908	29044	0.999972	16208	31031	0.999972	9894866	0.000000
191920591	289534108.000000	15056574	9999.833196	18863	29049	0.999983	16210	31078	0.999983	9889839	0.000000
191915975	289557922.000000	15049056	9999.898829	18848	28883	0.999990	15991	31343	0.999990	9884826	0.000000
191912628	289521293.000000	15048152	9999.938638	18939	28994	0.999994	15994	31011	0.999994	9879784	0.000000
191932920	289571701.000000	15047615	9999.962782	18982	28975	0.999996	16059	31164	0.999996	9874790	0.000000
191927295	289544474.000000	15047764	9999.977427	18911	28903	0.999998	16203	30996	0.999998	9869868	0.000000
191915889	289502576.000000	15052652	9999.986309	19058	29108	0.999999	16281	30797	0.999999	9865006	0.000000
191906831	289520340.000000	15047642	9999.991696	18949	29168	0.999999	16175	31309	0.999999	9860166	0.000000
191910562	289566174.000000	15048170	9999.994963	18886	29117	0.999999	16248	30949	0.999999	9855141	0.000000
191948718	289509659.000000	15046694	9999.996945	18957	28964	1.000000	15993	31451	1.000000	9850302	0.000000
191912900	289548793.000000	15045374	9999.998147	18983	29229	1.000000	16121	31257	1.000000	9845244	0.000000
191951329	289506511.000000	15044213	9999.998876	18902	29186	1.000000	16017	31131	1.000000	9840250	0.000000
191916807	289565231.000000	15054639	9999.999318	18806	29182	1.000000	16034	31143	1.000000	9835333	0.000000
191929260	289544507.000000	15041119	9999.999587	18962	29202	1.000000	16100	31191	1.000000	9830501	0.000000
191920423	289545651.000000	15048464	9999.999749	18990	28739	1.000000	16162	31268	1.000000	9825503	0.000000
191943170	289522511.000000	15050199	9999.999848	19122	28985	1.000000	16328	30718	1.000000	9820522	0.000000
191907201	289564106.000000	15056604	9999.999908	19092	28962	1.000000	16077	30978	1.000000	9815613	0.000000
191923273	289506258.000000	15050103	9999.999944	18948	29113	1.000000	16135	31136	1.000000	9810668	0.000000
191917837	289556236.000000	15053003	9999.999966	19170	28846	1.000000	16075	31139	1.000000	9805793	0.000000
191924407	289547430.000000	15046316	9999.999979	19034	29040	1.000000	16088	30953	1.000000	9800847	-1.#IND00
191923811	289565512.000000	15046591	9999.999988	19112	28753	1.000000	16113	31392	1.000000	9795927	0.003200
191930019	289555431.000000	15044146	9999.999992	19019	29193	1.000000	16144	31328	1.000000	9790992	-0.014678
191943457	289505481.000000	15055740	9999.999995	19006	28927	1.000000	16104	31203	1.000000	9786157	-0.002747
191903523	289594190.000000	15048300	9999.999997	18924	28787	1.000000	16108	31137	1.000000	9781399	-0.006161
191938730	289525330.000000	15055242	9999.999998	19168	28667	1.000000	15985	31272	1.000000	9776538	-0.002167
191927975	289533644.000000	15047374	9999.999999	19054	29101	1.000000	15984	31146	1.000000	9771525	-0.000671
191928733	289530048.000000	15051144	9999.999999	19036	28914	1.000000	16111	31106	1.000000	9766585	-0.001188
191923446	289513823.000000	15049658	10000.000000	18893	28871	1.000000	16190	31330	1.000000	9761678	-0.002928
191943555	289472531.000000	15042876	10000.000000	18932	29062	1.000000	16056	30769	1.000000	9756655	-0.003683
191925498	289546146.000000	15047078	10000.000000	19136	28838	1.000000	16087	31084	1.000000	9751677	-0.002607
191921950	289579447.000000	15045952	10000.000000	19009	28931	1.000000	16119	31268	1.000000	9746759	-0.004169
191936265	289515198.000000	15049044	10000.000000	19074	29242	1.000000	16148	31022	1.000000	9741949	-0.003605
191922212	289561633.000000	15051185	10000.000000	18911	29144	1.000000	16109	31071	1.000000	9737087	-0.003599
191933489	289532091.000000	15051562	10000.000000	18961	29313	1.000000	16120	31024	1.000000	9732326	-0.002719
191931998	289503267.000000	15043349	10000.000000	18907	29098	1.000000	16477	30714	1.000000	9727399	-0.002860
191924283	289556128.000000	15051763	10000.000000	18961	29248	1.000000	15951	31275	1.000000	9722513	-0.002854
191918187	289565237.000000	15050628	10000.000000	18856	29555	1.000000	15960	31244	1.000000	9717624	-0.002509
191918010	289543379.000000	15040067	10000.000000	19024	29212	1.000000	16011	31344	1.000000	9712790	-0.001916
191933228	289527485.000000	15051760	10000.000000	18928	29247	1.000000	15933	31403	1.000000	9707878	0.002224
191928487	289533070.000000	15054841	10000.000000	19148	29059	1.000000	16237	31017	1.000000	9703033	0.000658
191930204	289525829.000000	15040543	10000.000000	19073	29055	1.000000	16089	30616	1.000000	9698194	-0.000728
191938866	289547559.000000	15042032	10000.000000	19061	28994	1.000000	16337	31104	1.000000	9693344	-0.000489
191940052	289546262.000000	15051704	10000.000000	18881	29104	1.000000	16234	30864	1.000000	9688598	0.000289
191935660	289501887.000000	15045333	10000.000000	19009	29076	1.000000	16257	31315	1.000000	9683742	0.000914
191930367	289550615.000000	15049754	10000.000000	19077	28612	1.000000	16250	31139	1.000000	9678852	-0.000785
191920457	289536178.000000	15047220	10000.000000	19011	29099	1.000000	15963	31052	1.000000	9674000	-0.000749
191927963	289546598.000000	15049622	10000.000000	18950	29232	1.000000	16003	31234	1.000000	9669224	-0.002411
191920704	289531655.000000	15043151	10000.000000	18932	29369	1.000000	16180	31173	1.000000	9664395	-0.002622
191913641	289563706.000000	15045671	10000.000000	19019	29034	1.000000	16103	30803	1.000000	9659441	-0.003583
191916135	289506109.000000	15042014	10000.000000	19008	29030	1.000000	16153	30960	1.000000	9654587	-0.003500
191923335	289554669.000000	15050670	10000.000000	19060	29065	1.000000	16182	31244	1.000000	9649949	-0.003456
191930494	289536115.000000	15049653	10000.000000	19040	29120	1.000000	16064	31255	1.000000	9645037	-0.003637
191943817	289514179.000000	15042266	10000.000000	18869	28893	1.000000	16244	30850	1.000000	9640190	-0.004729
191917861	289589933.000000	15049542	10000.000000	18926	28894	1.000000	16055	31032	1.000000	9635444	-0.004685
191931806	289513047.000000	15047250	10000.000000	18928	29042	1.000000	15972	31347	1.000000	9630556	-0.003081
191908141	289574782.000000	15049973	10000.000000	19089	29012	1.000000	15967	31423	1.000000	9625722	-0.002971
191901859	289540822.000000	15061890	10000.000000	18860	29410	1.000000	16012	30942	1.000000	9620968	-0.003054
191908944	289569775.000000	15050988	10000.000000	19084	29135	1.000000	16277	30991	1.000000	9616256	-0.002907
191907745	289543522.000000	15055417	10000.000000	18982	29301	1.000000	16250	31014	1.000000	9611525	-0.002835
191929413	289522972.000000	15047247	10000.000000	18897	29350	1.000000	15944	31291	1.000000	9606577	-0.002734
191912048	289570355.000000	15046911	10000.000000	19139	29032	1.000000	16289	31076	1.000000	9601827	-0.002584
191926857	289525840.000000	15049531	10000.000000	18796	29350	1.000000	16137	31554	1.000000	9596888	-0.002206
191916820	289533738.000000	15057817	10000.000000	18892	28947	1.000000	16029	31487	1.000000	9592041	-0.002145
191921475	289548958.000000	15054480	10000.000000	19081	29139	1.000000	16194	30982	1.000000	9587299	-0.002288
191915897	289565572.000000	15049245	10000.000000	18899	29324	1.000000	16092	31429	1.000000	9582446	-0.002337
191904129	289581233.000000	15053326	10000.000000	18904	29359	1.000000	15932	31288	1.000000	9577600	-0.001451
191917810	289580325.000000	15047024	10000.000000	19132	29125	1.000000	15707	31350	1.000000	9572826	-0.002952
191933738	289499295.000000	15044281	10000.000000	19036	29090	1.000000	16148	30889	1.000000	9568105	-0.003403
191923371	289519020.000000	15046316	10000.000000	19092	29214	1.000000	15999	31322	1.000000	9563366	-0.003482
191923167	289551804.000000	15046826	10000.000000	18987	29150	1.000000	16065	30863	1.000000	9558582	-0.003127
191914756	289530050.000000	15055579	10000.000000	19119	28819	1.000000	16015	31269	1.000000	9553848	-0.003121
191936172	289517000.000000	15053896	10000.000000	18966	29351	1.000000	16001	30905	1.000000	9549078	-0.003153
191928134	289549026.000000	15049320	10000.000000	19018	29251	1.000000	16023	31167	1.000000	9544399	-0.003134
191930995	289530545.000000	15047024	10000.000000	19015	28855	1.000000	16197	30914	1.000000	9539591	-0.003251
191909942	289555169.000000	15044645	10000.000000	18826	29148	1.000000	16133	31321	1.000000	9534792	-0.003419
191954605	289493736.000000	15038668	10000.000000	19020	29111	1.000000	16220	30646	1.000000	9530117	-0.003322
191937881	289499789.000000	15041206	10000.000000	18950	29235	1.000000	16136	30893	1.000000	9525372	-0.003302
191906571	289573300.000000	15054503	10000.000000	19115	28992	1.000000	16140	30901	1.000000	9520608	-0.003234
191934364	289542864.000000	15041642	10000.000000	19075	29179	1.000000	16055	31197	1.000000	9515886	-0.002564
npatches	nstrain	runtime	dt	init_x	init_y	init_y_blood	init_z	init_S	beta0	beta1	beta2	beta3	mean_beta	B	d	delta	delta_blood	b[0]	mut	m	CTL	c	g	epsilon	k	het	lambda	rho	omega	x_max	patch.dyna	DELTA	A	VA
10000	1	100.000000	0.000100	21900	9499	5000000	0.001000	10000000	20.826807	18.443818	19.885150	14.540620	19	8000000000.000000	0.010000	1.000000	1.000000	800000	0.000050	0.048000	0	0.500000	0.000000	25.000000	11.000000	0.500000	0.000000	0.000000	0.000000	31987	0	10.000000	7.000000	1.000000
sus	inf	inf_blood	z	x[0]	y[0][0]	z[0]	x[1]	y[1][0]	z[1]	S[0]	synchrony
219000000	94990000.000000	5000000	10.000000	21900	9499	0.001000	21900	9499	0.001000	10000000	0.000000
83596785	1266454068.000000	65915391	3940.834452	7394	127151	0.394083	8053	126673	0.394083	9995080	0.000000
132356526	624515917.000000	32493611	6324.976263	11977	63346	0.632498	12938	63012	0.632498	9990017	0.000000
163411185	418750528.000000	21780138	7771.013291	15020	43217	0.777101	16246	41970	0.777101	9985037	0.000000
181315261	332574427.000000	17293747	8648.068121	16802	34128	0.864807	18030	33631	0.864807	9979906	0.000000
191939440	289206963.000000	15028575	9180.022116	18092	29667	0.918002	19033	28883	0.918002	9974963	0.000000
198301467	265421896.000000	13796703	9502.664490	18457	27406	0.950266	19698	26998	0.950266	9970099	0.000000
202186832	251834568.000000	13093439	9698.354536	19095	25728	0.969835	20277	25221	0.969835	9964951	0.000000
204508716	243845786.000000	12674563	9817.045065	19377	25110	0.981705	20608	24291	0.981705	9960083	0.000000
205939643	239094490.000000	12426274	9889.033609	19672	24734	0.988903	20785	23727	0.988903	9955077	0.000000
206779093	236290896.000000	12272849	9932.696323	19506	24522	0.993270	20903	23741	0.993270	9950078	0.000000
207276959	234587587.000000	12188624	9959.178767	19552	24362	0.995918	20478	23574	0.995918	9945105	0.000000
207590729	233539702.000000	12137674	9975.240980	19878	23945	0.997524	20593	23662	0.997524	9940222	0.000000
207798825	232917003.000000	12103936	9984.983083	19706	24040	0.998498	20784	23379	0.998498	9935215	0.000000
207907438	232542450.000000	12085553	9990.891893	19624	23955	0.999089	20846	23126	0.999089	9930170	0.000000
207978660	232327183.000000	12078671	9994.475723	19843	23967	0.999448	20736	23438	0.999448	9925275	0.000000
208023141	232191129.000000	12073379	9996.649399	19600	23914	0.999665	20658	23522	0.999665	9920423	0.000000
208050932	232074827.000000	12061278	9997.967783	19514	24158	0.999797	20939	22965	0.999797	9915450	0.000000
208069480	232047615.000000	12059666	9998.767413	19897	23931	0.999877	20816	23312	0.999877	9910614	0.000000
208066570	232023721.000000	12057782	9999.252408	19842	23692	0.999925	21089	23111	0.999925	9905759	0.000000
208065147	231988023.000000	12054781	9999.546568	19776	24010	0.999955	20834	23056	0.999955	9900757	0.000000
208078154	231995361.000000	12065833	9999.724983	19696	24013	0.999972	20915	23090	0.999972	9895864	0.000000
208087929	231961054.000000	12058848	9999.833196	19769	23846	0.999983	20752	23281	0.999983	9890918	0.000000
208099204	231944558.000000	12054694	9999.898829	19697	23763	0.999990	20748	22946	0.999990	9885938	0.000000
208080232	231986556.000000	12056404	9999.938638	19576	24264	0.999994	20736	23082	0.999994	9880989	0.000000
208077059	232004620.000000	12052830	9999.962782	19701	23945	0.999996	20964	22884	0.999996	9875915	0.000000
208058833	231991281.000000	12056683	9999.977427	19835	23825	0.999998	20942	23317	0.999998	9870915	0.000000
208082779	231958674.000000	12058097	9999.986309	19885	23757	0.999999	20974	22998	0.999999	9866009	0.000000
208086777	232002579.000000	12057761	9999.991696	19841	23865	0.999999	20947	22984	0.999999	9861204	0.000000
208075984	231967683.000000	12053568	9999.994963	19902	24229	0.999999	20854	23450	0.999999	9856382	0.000000
208094408	231968312.000000	12059590	9999.996945	19543	24288	1.000000	20850	23044	1.000000	9851349	0.000000
208094355	231975869.000000	12064726	9999.998147	19422	24152	1.000000	20928	23127	1.000000	9846504	0.000000
208074191	231987394.000000	12060821	9999.998876	19729	23925	1.000000	20970	23113	1.000000	9841634	0.000000
208092711	231959029.000000	12062340	9999.999318	19775	23762	1.000000	20794	23376	1.000000	9836767	0.000000
208077326	231992268.000000	12052391	9999.999587	19819	23677	1.000000	20864	23315	1.000000	9831850	0.000000
208083818	231972281.000000	12058855	9999.999749	19782	24025	1.000000	20933	23276	1.000000	9827048	0.000000
208105604	231937397.000000	12054938	9999.999848	19910	23795	1.000000	20699	23246	1.000000	9822043	0.000000
208079389	231950190.000000	12054097	9999.999908	19775	24103	1.000000	20875	23046	1.000000	9817089	0.000000
208103282	231933621.000000	12054427	9999.999944	19676	23780	1.000000	20790	23210	1.000000	9812280	0.000000
208092061	231979928.000000	12056277	9999.999966	19666	24247	1.000000	21002	23476	1.000000	9807361	0.000000
208079852	232017144.000000	12064077	9999.999979	19671	24057	1.000000	20785	23023	1.000000	9802543	-1.#IND00
208089292	231992544.000000	12058348	9999.999988	19742	24036	1.000000	20925	23164	1.000000	9797566	0.003200
208105674	231924350.000000	12055962	9999.999992	19508	23952	1.000000	20722	23373	1.000000	9792768	0.007048
208122650	231949687.000000	12051755	9999.999995	19702	23890	1.000000	20911	23061	1.000000	9787848	-0.005548
208104980	231909014.000000	12054042	9999.999997	19963	23946	1.000000	20830	22962	1.000000	9783002	-0.006744
208073712	232020465.000000	12056388	9999.999998	19787	23890	1.000000	20792	23296	1.000000	9778183	-0.007275
208086225	231990677.000000	12052121	9999.999999	19720	24053	1.000000	20715	23191	1.000000	9773262	-0.004597
208098234	231955213.000000	12053339	9999.999999	19793	23949	1.000000	20964	23055	1.000000	9768352	-0.006479
208102495	231962517.000000	12052284	10000.000000	19590	23930	1.000000	20802	22807	1.000000	9763423	-0.010519
208085969	231962011.000000	12051545	10000.000000	19695	23911	1.000000	20863	23297	1.000000	9758437	-0.009891
208083217	231982511.000000	12054357	10000.000000	19569	24168	1.000000	20935	23176	1.000000	9753620	-0.003779
208075864	231988821.000000	12058144	10000.000000	19732	23814	1.000000	20853	23160	1.000000	9748622	-0.004771
208077547	231999771.000000	12062835	10000.000000	19856	23941	1.000000	20802	23165	1.000000	9743635	-0.002869
208082556	231977014.000000	12062419	10000.000000	19731	23943	1.000000	20909	23016	1.000000	9738771	-0.001268
208107724	231948687.000000	12056790	10000.000000	19693	24247	1.000000	20940	23233	1.000000	9733946	-0.001550
208099753	231994576.000000	12053676	10000.000000	19802	23696	1.000000	20859	23509	1.000000	9729089	-0.001670
208084852	231974674.000000	12058694	10000.000000	19829	23937	1.000000	21090	23098	1.000000	9724171	0.001069
208089470	231967993.000000	12056933	10000.000000	19493	23927	1.000000	20920	22976	1.000000	9719297	-0.000638
208089176	231985523.000000	12056248	10000.000000	20011	23601	1.000000	20900	22788	1.000000	9714277	0.003267
208098307	231967692.000000	12056510	10000.000000	19698	23884	1.000000	20818	23264	1.000000	9709405	0.004568
208078089	231968243.000000	12059087	10000.000000	19802	23810	1.000000	20736	23447	1.000000	9704606	0.004186
208077383	232007709.000000	12055233	10000.000000	19738	23859	1.000000	20979	22921	1.000000	9699739	0.004050
208086482	231968918.000000	12059030	10000.000000	19723	24177	1.000000	20769	23245	1.000000	9694779	0.003073
208096090	231965645.000000	12057191	10000.000000	19762	23838	1.000000	20838	23071	1.000000	9689921	0.003702
208106279	231967588.000000	12053169	10000.000000	19603	23856	1.000000	20859	23244	1.000000	9685007	0.003459
208084365	231972235.000000	12053721	10000.000000	19880	23788	1.000000	20882	23312	1.000000	9680173	0.003149
208089402	231980425.000000	12057062	10000.000000	19744	23794	1.000000	20998	23313	1.000000	9675278	0.003342
208098065	231986544.000000	12057800	10000.000000	19732	23747	1.000000	20966	23224	1.000000	9670337	0.003240
208092655	231976810.000000	12063769	10000.000000	19556	23855	1.000000	20755	23138	1.000000	9665473	0.001944
208080905	231946573.000000	12058653	10000.000000	19553	24216	1.000000	20819	23331	1.000000	9660724	0.001954
208100806	231932056.000000	12055219	10000.000000	19668	24101	1.000000	20845	23311	1.000000	9656084	0.002153
208097961	231957927.000000	12054730	10000.000000	19556	24352	1.000000	21019	23038	1.000000	9651116	0.001892
208088285	231955613.000000	12055207	10000.000000	19419	24250	1.000000	20927	23423	1.000000	9646414	0.001779
208092855	231947916.000000	12055782	10000.000000	19552	24045	1.000000	20799	23238	1.000000	9641713	0.001666
208104163	231986541.000000	12057437	10000.000000	19537	24109	1.000000	20908	23007	1.000000	9636869	0.001719
208099541	231958932.000000	12056920	10000.000000	19794	23808	1.000000	21080	22934	1.000000	9632167	0.001625
208068080	231991319.000000	12057536	10000.000000	19649	24007	1.000000	20886	23266	1.000000	9627339	0.001684
208088551	231978245.000000	12056240	10000.000000	19689	24180	1.000000	20886	23172	1.000000	9622520	0.002295
208097564	231904708.000000	12060849	10000.000000	19719	23825	1.000000	20878	23072	1.000000	9617644	0.002490
208092089	231944285.000000	12053681	10000.000000	19820	23759	1.000000	20857	23083	1.000000	9612902	0.002509
208113645	231963293.000000	12057515	10000.000000	19819	24042	1.000000	20846	23361	1.000000	9608063	0.002703
208085797	231990883.000000	12056928	10000.000000	19632	24343	1.000000	20784	22972	1.000000	9603254	0.002754
208073762	231991209.000000	12055363	10000.000000	19692	24227	1.000000	20914	23237	1.000000	9598442	0.002446
208095228	231934602.000000	12051631	10000.000000	19609	23800	1.000000	20783	23008	1.000000	9593711	0.002427
208091881	231953305.000000	12060091	10000.000000	19707	23988	1.000000	20820	23102	1.000000	9588869	0.002748
208103472	231955812.000000	12054236	10000.000000	19822	23788	1.000000	20679	23407	1.000000	9584008	0.002760
208088591	231928856.000000	12059920	10000.000000	19552	24096	1.000000	20942	23043	1.000000	9574397	0.002716
208104431	231946659.000000	12056119	10000.000000	19713	24051	1.000000	20779	23363	1.000000	9569613	0.002352
208069458	231967180.000000	12057358	10000.000000	19477	23938	1.000000	21176	23113	1.000000	9565045	0.002265
208104630	232005139.000000	12057026	10000.000000	19725	24213	1.000000	20720	23338	1.000000	9560229	0.002389
208092104	231966777.000000	12052540	10000.000000	19724	23680	1.000000	20966	23191	1.000000	9555362	0.002301
208082938	231978707.000000	12056944	10000.000000	19795	23872	1.000000	20877	22999	1.000000	9550642	0.001772
208095698	231959024.000000	12057107	10000.000000	19602	23987	1.000000	20735	23210	1.000000	9545815	0.001898
208093871	231990040.000000	12054677	10000.000000	19493	23824	1.000000	20835	23235	1.000000	9540844	0.001710
208067808	231995268.000000	12062666	10000.000000	19636	23824	1.000000	20813	23509	1.000000	9536026	0.001768
208073532	231970894.000000	12059293	10000.000000	19903	23685	1.000000	20889	23379	1.000000	9531260	0.002164
208095456	231948069.000000	12059368	10000.000000	19609	23825	1.000000	20604	23428	1.000000	9526476	0.001994
208086535	231947941.000000	12063346	10000.000000	19767	24108	1.000000	20782	23300	1.000000	9521746	0.001766
208076996	231998481.000000	12056553	10000.000000	19539	24067	1.000000	21031	22819	1.000000	9516948	0.001801
npatches	nstrain	runtime	dt	init_x	init_y	init_y_blood	init_z	init_S	beta0	beta1	beta2	beta3	mean_beta	B	d	delta	delta_blood	b[0]	mut	m	CTL	c	g	epsilon	k	het	lambda	rho	omega	x_max	patch.dyna	DELTA	A	VA
10000	1	100.000000	0.000100	21900	9499	5000000	0.001000	10000000	14.074496	15.937381	15.309984	18.386030	19	8000000000.000000	0.010000	1.000000	1.000000	800000	0.000050	0.048000	0	0.500000	0.000000	25.000000	12.000000	0.500000	0.000000	0.000000	0.000000	31987	0	10.000000	7.000000	1.000000
sus	inf	inf_blood	z	x[0]	y[0][0]	z[0]	x[1]	y[1][0]	z[1]	S[0]	synchrony
219000000	94990000.000000	5000000	10.000000	21900	9499	0.001000	21900	9499	0.001000	10000000	0.000000
89571893	1157634261.000000	60266986	3940.834452	10565	113848	0.394083	9561	115221	0.394083	9994890	0.000000
143566101	542719251.000000	28232742	6324.976263	16604	52528	0.632498	15616	53268	0.632498	9989978	0.000000
177004323	353450484.000000	18386085	7771.013291	20164	33754	0.777101	18874	34728	0.777101	9985091	0.000000
196287035	274144985.000000	14256773	8648.068121	21811	25631	0.864807	20888	26307	0.864807	9980125	0.000000
207722408	234217728.000000	12176482	9180.022116	23043	22047	0.918002	21994	22600	0.918002	9975088	0.000000
214581738	212356179.000000	11035582	9502.664490	23742	19557	0.950266	22820	20195	0.950266	9970233	0.000000
218745469	199884729.000000	10395235	9698.354536	23982	18801	0.969835	23269	18802	0.969835	9965412	0.000000
221249999	192533320.000000	10010631	9817.045065	24305	17869	0.981705	23525	18145	0.981705	9960378	0.000000
222783269	188155333.000000	9783271	9889.033609	24461	17623	0.988903	23379	17896	0.988903	9955489	0.000000
223662780	185607725.000000	9647364	9932.696323	24802	17019	0.993270	23790	17593	0.993270	9950452	0.000000
224219884	184037503.000000	9564325	9959.178767	24468	16992	0.995918	23814	17458	0.995918	9945427	0.000000
224590323	183038272.000000	9516602	9975.240980	24607	16996	0.997524	23764	17360	0.997524	9940585	0.000000
224787010	182516619.000000	9484788	9984.983083	24614	16866	0.998498	23948	17500	0.998498	9935546	0.000000
224921271	182132042.000000	9462942	9990.891893	24821	16764	0.999089	23980	17176	0.999089	9930583	0.000000
224972164	181928207.000000	9460142	9994.475723	24746	16802	0.999448	23827	17286	0.999448	9925611	0.000000
225033578	181801236.000000	9453907	9996.649399	24567	16951	0.999665	23926	17288	0.999665	9920765	0.000000
225057389	181712672.000000	9442384	9997.967783	24782	16664	0.999797	23684	17314	0.999797	9915880	0.000000
225046617	181668541.000000	9449636	9998.767413	24671	16580	0.999877	23832	16959	0.999877	9910936	0.000000
225083146	181638676.000000	9439082	9999.252408	24833	16501	0.999925	23663	17638	0.999925	9906068	0.000000
225084171	181582090.000000	9441609	9999.546568	24529	16832	0.999955	23527	17482	0.999955	9901128	0.000000
225087552	181592560.000000	9431892	9999.724983	24799	16587	0.999972	23801	16915	0.999972	9896284	0.000000
225084326	181653941.000000	9441935	9999.833196	24546	16610	0.999983	23816	17212	0.999983	9891403	0.000000
225103545	181593137.000000	9439333	9999.898829	24790	16784	0.999990	23770	17373	0.999990	9886595	0.000000
225105092	181620815.000000	9441843	9999.938638	24744	16553	0.999994	23670	17352	0.999994	9881751	0.000000
225100505	181587762.000000	9442184	9999.962782	24775	16782	0.999996	23775	17183	0.999996	9876748	0.000000
225090409	181599220.000000	9432407	9999.977427	24607	16531	0.999998	23806	17330	0.999998	9871848	0.000000
225090406	181573640.000000	9433917	9999.986309	24600	16829	0.999999	23852	17307	0.999999	9866900	0.000000
225092189	181607297.000000	9439277	9999.991696	24769	16535	0.999999	23754	17362	0.999999	9861988	0.000000
225126454	181578290.000000	9439027	9999.994963	24834	16692	0.999999	23904	17273	0.999999	9857053	0.000000
225102980	181593260.000000	9438167	9999.996945	24600	16791	1.000000	23657	17403	1.000000	9852183	0.000000
225081194	181609105.000000	9441816	9999.998147	24725	16540	1.000000	23909	17440	1.000000	9847272	0.000000
225100615	181609043.000000	9438290	9999.998876	24695	16858	1.000000	23836	17167	1.000000	9842410	0.000000
225087511	181629924.000000	9437521	9999.999318	24956	16786	1.000000	23739	17046	1.000000	9837362	0.000000
225104310	181562163.000000	9439319	9999.999587	24890	16792	1.000000	23662	17314	1.000000	9832322	0.000000
225102944	181591129.000000	9441338	9999.999749	24691	16764	1.000000	23708	17179	1.000000	9827476	0.000000
225107346	181566688.000000	9439311	9999.999848	24767	16599	1.000000	23639	17230	1.000000	9822519	0.000000
225083640	181634253.000000	9441899	9999.999908	24721	16876	1.000000	23663	17360	1.000000	9817565	0.000000
225083657	181609141.000000	9441864	9999.999944	24592	16763	1.000000	23662	17203	1.000000	9812678	0.000000
225119616	181618710.000000	9438367	9999.999966	24798	16841	1.000000	23685	17577	1.000000	9807729	0.000000
225093903	181604666.000000	9436957	9999.999979	24673	16788	1.000000	23818	17429	1.000000	9802791	-1.#IND00
225089279	181626066.000000	9443609	9999.999988	24820	16547	1.000000	23811	17373	1.000000	9797791	-0.022400
225112063	181589052.000000	9439538	9999.999992	24844	16658	1.000000	23739	17498	1.000000	9792959	-0.001070
225083346	181601339.000000	9442538	9999.999995	24790	16915	1.000000	23775	17347	1.000000	9787979	-0.002645
225102376	181623723.000000	9439322	9999.999997	24855	16554	1.000000	23877	17284	1.000000	9783114	-0.008034
225076017	181632137.000000	9437975	9999.999998	24581	16443	1.000000	23729	17519	1.000000	9778273	-0.007535
225099046	181614665.000000	9440793	9999.999999	24657	16632	1.000000	23601	17284	1.000000	9773246	-0.005671
225081040	181634663.000000	9438478	9999.999999	24659	16830	1.000000	23759	17398	1.000000	9768342	-0.005037
225087737	181577336.000000	9436112	10000.000000	24740	16832	1.000000	24010	17177	1.000000	9763390	-0.007267
225110414	181558423.000000	9440320	10000.000000	24487	17010	1.000000	23715	17470	1.000000	9758503	-0.000518
225118791	181585955.000000	9434714	10000.000000	24727	16703	1.000000	23704	17297	1.000000	9753668	-0.001304
225110177	181607644.000000	9435584	10000.000000	24822	16639	1.000000	23878	17370	1.000000	9748803	-0.000838
225087387	181619254.000000	9445381	10000.000000	24720	16506	1.000000	23910	17399	1.000000	9744051	0.000974
225092474	181608103.000000	9439572	10000.000000	24936	16737	1.000000	23777	17506	1.000000	9739156	0.002389
225105986	181621178.000000	9437933	10000.000000	24754	16667	1.000000	23788	17300	1.000000	9734341	0.002817
225103941	181612165.000000	9436105	10000.000000	24556	16651	1.000000	23845	17378	1.000000	9729409	0.003583
225106137	181586061.000000	9438520	10000.000000	24470	16594	1.000000	23798	17236	1.000000	9724588	0.003377
225098463	181610232.000000	9438782	10000.000000	24871	16744	1.000000	23741	17358	1.000000	9719680	0.003469
225086253	181620469.000000	9439080	10000.000000	24698	16317	1.000000	23993	17151	1.000000	9714702	0.001933
225125709	181600448.000000	9434805	10000.000000	24578	16626	1.000000	23745	17278	1.000000	9709806	0.001312
225084494	181615184.000000	9438621	10000.000000	24538	16948	1.000000	23824	17561	1.000000	9704931	0.000493
225093617	181578315.000000	9435314	10000.000000	24625	16833	1.000000	23664	17361	1.000000	9700022	-0.000625
225112146	181583230.000000	9439516	10000.000000	24788	16247	1.000000	23791	17367	1.000000	9695142	-0.001177
225100208	181579396.000000	9436766	10000.000000	24718	16549	1.000000	23898	17289	1.000000	9690237	-0.000638
225123587	181572569.000000	9436507	10000.000000	24875	16814	1.000000	23775	17425	1.000000	9685517	-0.000616
225109005	181572471.000000	9438560	10000.000000	24914	16766	1.000000	23726	17187	1.000000	9680592	-0.001059
225108797	181572589.000000	9434961	10000.000000	24690	16456	1.000000	23721	17240	1.000000	9675695	-0.000698
225091614	181602070.000000	9439252	10000.000000	24821	16927	1.000000	23716	17469	1.000000	9670849	-0.000549
225099997	181599789.000000	9437716	10000.000000	24627	16631	1.000000	23879	17332	1.000000	9666034	-0.000446
225084304	181600128.000000	9437248	10000.000000	24502	16727	1.000000	23972	17164	1.000000	9661236	-0.000402
225099219	181554879.000000	9438677	10000.000000	24752	16617	1.000000	23643	17054	1.000000	9656476	-0.000686
225115599	181577559.000000	9441808	10000.000000	25008	16823	1.000000	23770	17601	1.000000	9651751	-0.002012
225088017	181618320.000000	9439278	10000.000000	24717	16665	1.000000	23761	17636	1.000000	9646946	-0.001402
225122308	181603958.000000	9439213	10000.000000	24763	16628	1.000000	23724	17286	1.000000	9642200	-0.001408
225098663	181637962.000000	9438627	10000.000000	24629	16825	1.000000	23729	17168	1.000000	9637372	-0.001939
225129470	181578697.000000	9436609	10000.000000	24672	16970	1.000000	23713	17496	1.000000	9632571	-0.001945
225087712	181608402.000000	9440045	10000.000000	24727	16544	1.000000	23654	17339	1.000000	9627764	-0.002027
225102539	181616112.000000	9440028	10000.000000	24856	16520	1.000000	23857	17394	1.000000	9623138	-0.003329
225101958	181626536.000000	9441771	10000.000000	24690	16870	1.000000	23968	17229	1.000000	9618436	-0.002466
225098373	181573148.000000	9437736	10000.000000	24795	16705	1.000000	23782	17471	1.000000	9613558	-0.002359
225109878	181587080.000000	9432022	10000.000000	24839	16787	1.000000	23736	17542	1.000000	9608928	-0.002452
225092563	181613573.000000	9445612	10000.000000	24644	16965	1.000000	24122	17255	1.000000	9604037	-0.002310
225092656	181591282.000000	9437374	10000.000000	24860	16479	1.000000	24017	17161	1.000000	9599220	-0.002156
225104124	181598339.000000	9440012	10000.000000	24794	16607	1.000000	23776	17403	1.000000	9594418	-0.002107
225097256	181590741.000000	9440497	10000.000000	24742	16617	1.000000	23669	17365	1.000000	9589606	-0.000885
225108764	181583956.000000	9432982	10000.000000	24757	16701	1.000000	23803	17576	1.000000	9584848	-0.001235
225106081	181611558.000000	9442297	10000.000000	24803	16852	1.000000	23820	17426	1.000000	9580057	-0.000879
225104279	181614046.000000	9442353	10000.000000	24654	16610	1.000000	23862	17098	1.000000	9575254	0.000202
225116397	181545235.000000	9437777	10000.000000	24649	16931	1.000000	23859	17254	1.000000	9570391	0.000256
225112863	181572160.000000	9440268	10000.000000	24805	16468	1.000000	23928	17179	1.000000	9565487	0.000303
225105293	181587709.000000	9439835	10000.000000	24483	16846	1.000000	23780	17410	1.000000	9560670	0.000244
225088684	181613042.000000	9437344	10000.000000	24704	16904	1.000000	23719	17104	1.000000	9555775	0.000083
225083282	181624005.000000	9438679	10000.000000	24816	16465	1.000000	23703	17388	1.000000	9550891	0.000095
225092001	181619616.000000	9434216	10000.000000	24676	16823	1.000000	23721	17309	1.000000	9546074	0.000207
225105742	181606901.000000	9433141	10000.000000	24550	17007	1.000000	23762	17475	1.000000	9541178	0.000177
225093800	181557299.000000	9436178	10000.000000	24771	16671	1.000000	23717	17290	1.000000	9536362	0.000287
225109027	181594491.000000	9444596	10000.000000	24768	16866	1.000000	24050	17230	1.000000	9531643	0.000187
225101261	181617942.000000	9438903	10000.000000	24563	16972	1.000000	23773	16992	1.000000	9526783	-0.000314
225103769	181614953.000000	9440216	10000.000000	24764	16469	1.000000	23779	17175	1.000000	9522097	-0.000279
225110764	181589368.000000	9437390	10000.000000	24858	16501	1.000000	23988	17300	1.000000	9517289	-0.000545
npatches	nstrain	runtime	dt	init_x	init_y	init_y_blood	init_z	init_S	beta0	beta1	beta2	beta3	mean_beta	B	d	delta	delta_blood	b[0]	mut	m	CTL	c	g	epsilon	k	het	lambda	rho	omega	x_max	patch.dyna	DELTA	A	VA
10000	1	100.000000	0.000100	21900	9499	5000000	0.001000	10000000	21.500454	21.919095	24.566772	18.366191	19	8000000000.000000	0.010000	1.000000	1.000000	800000	0.000050	0.048000	0	0.500000	0.000000	25.000000	13.000000	0.500000	0.000000	0.000000	0.000000	31987	0	10.000000	7.000000	1.000000
sus	inf	inf_blood	z	x[0]	y[0][0]	z[0]	x[1]	y[1][0]	z[1]	S[0]	synchrony
219000000	94990000.000000	5000000	10.000000	21900	9499	0.001000	21900	9499	0.001000	10000000	0.000000
93702169	1068949456.000000	55675895	3940.834452	8247	108081	0.394083	8093	107872	0.394083	9995070	0.000000
151900803	480314135.000000	25004039	6324.976263	13702	48778	0.632498	13620	48677	0.632498	9989993	0.000000
187035080	305408830.000000	15892206	7771.013291	17258	31421	0.777101	17192	31546	0.777101	9984995	0.000000
207270252	232071909.000000	12068045	8648.068121	19125	24272	0.864807	19083	24231	0.864807	9979979	0.000000
219277931	195193003.000000	10151494	9180.022116	20652	20196	0.918002	20506	20624	0.918002	9975065	0.000000
226528886	174904910.000000	9094008	9502.664490	21281	18302	0.950266	21392	18586	0.950266	9970089	0.000000
230900552	163359193.000000	8493313	9698.354536	21717	17184	0.969835	21752	17102	0.969835	9965121	0.000000
233527824	156571802.000000	8136198	9817.045065	22204	16496	0.981705	22041	16558	0.981705	9960099	0.000000
235136253	152530205.000000	7925548	9889.033609	22325	15780	0.988903	22434	15842	0.988903	9955054	0.000000
236114910	150108896.000000	7802392	9932.696323	22407	15987	0.993270	22402	15812	0.993270	9949968	0.000000
236700922	148654090.000000	7722430	9959.178767	22544	15624	0.995918	22446	15730	0.995918	9945032	0.000000
237042572	147793739.000000	7678297	9975.240980	22625	15630	0.997524	22525	15350	0.997524	9940025	0.000000
237257565	147250083.000000	7652016	9984.983083	22543	15503	0.998498	22350	15433	0.998498	9934856	0.000000
237388044	146927186.000000	7635943	9990.891893	22480	15382	0.999089	22164	15704	0.999089	9929831	0.000000
237473574	146761054.000000	7627409	9994.475723	22722	15275	0.999448	22517	15569	0.999448	9924876	0.000000
237533244	146614744.000000	7619580	9996.649399	22618	15342	0.999665	22248	15622	0.999665	9919976	0.000000
237548116	146541980.000000	7614035	9997.967783	22734	15084	0.999797	22488	15462	0.999797	9914877	0.000000
237585562	146502081.000000	7617236	9998.767413	22884	15411	0.999877	22344	15409	0.999877	9909954	0.000000
237593066	146455069.000000	7611232	9999.252408	22760	15140	0.999925	22519	15489	0.999925	9904934	0.000000
237600110	146416879.000000	7610386	9999.546568	22732	15459	0.999955	22613	15315	0.999955	9900044	0.000000
237606581	146446933.000000	7609249	9999.724983	22528	15299	0.999972	22292	15566	0.999972	9895183	0.000000
237592887	146450986.000000	7609775	9999.833196	22648	15214	0.999983	22470	15258	0.999983	9890205	0.000000
237595982	146427438.000000	7614614	9999.898829	22802	15336	0.999990	22293	15391	0.999990	9885287	0.000000
237610375	146432718.000000	7610949	9999.938638	22493	15584	0.999994	22444	15421	0.999994	9880375	0.000000
237605428	146398031.000000	7609879	9999.962782	22552	15596	0.999996	22495	15306	0.999996	9875454	0.000000
237610329	146415592.000000	7610605	9999.977427	22911	15320	0.999998	22203	15670	0.999998	9870505	0.000000
237609027	146415242.000000	7604808	9999.986309	22461	15716	0.999999	22136	15599	0.999999	9865622	0.000000
237600263	146420587.000000	7607971	9999.991696	22514	15740	0.999999	22288	15522	0.999999	9860617	0.000000
237574523	146464202.000000	7616284	9999.994963	22719	15497	0.999999	22143	15526	0.999999	9855692	0.000000
237588223	146469558.000000	7613817	9999.996945	22607	15116	1.000000	22591	15376	1.000000	9850831	0.000000
237629234	146438751.000000	7609268	9999.998147	22441	15257	1.000000	22445	15765	1.000000	9845888	0.000000
237609565	146403159.000000	7610860	9999.998876	22480	15314	1.000000	22544	15340	1.000000	9840918	0.000000
237630513	146397227.000000	7606157	9999.999318	22498	15462	1.000000	22582	15244	1.000000	9835818	0.000000
237599752	146454203.000000	7613101	9999.999587	22788	15176	1.000000	22369	15656	1.000000	9830904	0.000000
237576464	146460415.000000	7610238	9999.999749	22511	15318	1.000000	22459	15558	1.000000	9825966	0.000000
237609840	146431140.000000	7609389	9999.999848	22608	15381	1.000000	22375	15605	1.000000	9821108	0.000000
237585077	146432346.000000	7612652	9999.999908	22545	15329	1.000000	22468	15576	1.000000	9816155	0.000000
237591592	146457205.000000	7610129	9999.999944	22637	15294	1.000000	22457	15509	1.000000	9811205	0.000000
237604859	146423053.000000	7606832	9999.999966	22661	15230	1.000000	22663	15127	1.000000	9806449	0.000000
237591201	146447429.000000	7615853	9999.999979	22920	15138	1.000000	22383	15480	1.000000	9801413	-1.#IND00
237605083	146486417.000000	7612865	9999.999988	22715	15390	1.000000	22673	15305	1.000000	9796714	-0.006400
237595229	146445219.000000	7611074	9999.999992	22682	15363	1.000000	22440	15277	1.000000	9791857	-0.002028
237617618	146421027.000000	7606380	9999.999995	22728	15295	1.000000	22320	15589	1.000000	9786947	0.001044
237624112	146394609.000000	7605073	9999.999997	22770	15406	1.000000	22629	15331	1.000000	9782009	0.000097
237591851	146450150.000000	7609766	9999.999998	22587	15462	1.000000	22423	15475	1.000000	9777082	0.002637
237603109	146437468.000000	7612969	9999.999999	22608	15350	1.000000	22450	15605	1.000000	9772183	0.001566
237601867	146428931.000000	7608548	9999.999999	22537	15400	1.000000	22466	15384	1.000000	9767358	0.001366
237574371	146439009.000000	7611121	10000.000000	22784	15201	1.000000	22397	15236	1.000000	9762487	0.000976
237601027	146408391.000000	7612555	10000.000000	22754	15259	1.000000	22594	15040	1.000000	9757650	0.001889
237615264	146430424.000000	7608286	10000.000000	22621	15439	1.000000	22256	15615	1.000000	9752816	0.001122
237587144	146422570.000000	7610286	10000.000000	22750	15514	1.000000	22487	15476	1.000000	9748031	-0.003100
237605157	146420738.000000	7612056	10000.000000	22669	15380	1.000000	22427	15347	1.000000	9743248	0.001535
237583504	146460731.000000	7611190	10000.000000	22458	15415	1.000000	22332	15562	1.000000	9738336	0.003188
237620291	146425702.000000	7603895	10000.000000	22767	15249	1.000000	22399	15558	1.000000	9733516	0.003958
237587504	146445428.000000	7615577	10000.000000	22805	15241	1.000000	22550	15412	1.000000	9728688	0.003338
237594897	146436359.000000	7609637	10000.000000	22825	15249	1.000000	22456	15300	1.000000	9723767	0.003287
237596644	146419977.000000	7610170	10000.000000	22851	15265	1.000000	22489	15424	1.000000	9718935	0.007080
237587356	146438024.000000	7612822	10000.000000	22880	15368	1.000000	22479	15284	1.000000	9714101	0.004223
237581134	146425563.000000	7612835	10000.000000	22754	15105	1.000000	22470	15489	1.000000	9709249	0.001358
237600295	146423140.000000	7612667	10000.000000	22665	15229	1.000000	22634	15484	1.000000	9704378	-0.000471
237604619	146454987.000000	7614105	10000.000000	22698	15110	1.000000	22439	15690	1.000000	9699569	-0.000851
237611381	146406752.000000	7611919	10000.000000	22675	15278	1.000000	22587	15117	1.000000	9694626	-0.000787
237613542	146433226.000000	7609162	10000.000000	22679	15281	1.000000	22474	15457	1.000000	9689690	0.000225
237592579	146452858.000000	7615482	10000.000000	22668	15471	1.000000	22456	15656	1.000000	9684848	0.001088
237576733	146463433.000000	7616883	10000.000000	22824	15285	1.000000	22386	15629	1.000000	9680017	0.001191
237599182	146430540.000000	7614527	10000.000000	22837	15253	1.000000	22494	15433	1.000000	9675239	0.001196
237616738	146425324.000000	7608988	10000.000000	22464	15494	1.000000	22636	15011	1.000000	9670272	0.001117
237614595	146407348.000000	7608759	10000.000000	22613	15246	1.000000	22454	15381	1.000000	9665404	-0.000581
237597626	146418218.000000	7612051	10000.000000	22397	15382	1.000000	22394	15428	1.000000	9660598	-0.000651
237588496	146458062.000000	7611985	10000.000000	22570	15564	1.000000	22611	15533	1.000000	9655713	-0.000319
237605567	146415500.000000	7609048	10000.000000	22615	15489	1.000000	22247	15533	1.000000	9650967	-0.001148
237604059	146455062.000000	7606366	10000.000000	22683	15304	1.000000	22454	15199	1.000000	9646148	-0.001577
237582821	146455862.000000	7615111	10000.000000	22792	15240	1.000000	22489	15613	1.000000	9641354	-0.001619
237600690	146425613.000000	7610511	10000.000000	22816	15367	1.000000	22490	15499	1.000000	9636654	-0.001268
237566745	146458249.000000	7614080	10000.000000	22521	15558	1.000000	22411	15458	1.000000	9631873	-0.001264
237583444	146440620.000000	7611265	10000.000000	22648	15307	1.000000	22304	15638	1.000000	9627008	-0.000839
237579407	146451539.000000	7614314	10000.000000	22520	15757	1.000000	22366	15436	1.000000	9622286	0.000995
237588515	146418915.000000	7614793	10000.000000	22723	15380	1.000000	22371	15371	1.000000	9617507	0.000977
237611168	146425374.000000	7613948	10000.000000	22509	15222	1.000000	22506	15653	1.000000	9612766	0.000821
237623105	146415588.000000	7609082	10000.000000	22675	15412	1.000000	22469	15753	1.000000	9608035	0.000814
237591246	146438342.000000	7606680	10000.000000	22305	15573	1.000000	22367	15622	1.000000	9603255	0.001052
237574394	146457915.000000	7613739	10000.000000	22639	15119	1.000000	22445	15437	1.000000	9598427	0.001337
237597761	146449497.000000	7610977	10000.000000	22638	15480	1.000000	22325	15542	1.000000	9593556	0.001306
237572554	146452917.000000	7608129	10000.000000	22693	15232	1.000000	22302	15444	1.000000	9588651	0.001286
237610976	146416734.000000	7612547	10000.000000	22754	15319	1.000000	22471	15669	1.000000	9583851	0.000695
237577753	146468584.000000	7609770	10000.000000	22712	15440	1.000000	22391	15381	1.000000	9579080	0.000752
237594105	146410897.000000	7616595	10000.000000	22760	15105	1.000000	22561	15303	1.000000	9574300	0.000920
237621427	146399107.000000	7609094	10000.000000	22618	15402	1.000000	22217	15849	1.000000	9569561	0.000820
237610519	146421294.000000	7607206	10000.000000	22564	15424	1.000000	22392	15549	1.000000	9564732	0.000974
237594801	146380484.000000	7609178	10000.000000	22550	15426	1.000000	22215	15814	1.000000	9560018	0.000849
237570511	146470153.000000	7610518	10000.000000	22822	15173	1.000000	22490	15541	1.000000	9555206	0.000939
237584281	146475062.000000	7608134	10000.000000	22793	15442	1.000000	22378	15423	1.000000	9550403	0.001281
237625842	146392518.000000	7605044	10000.000000	22685	15316	1.000000	22539	15550	1.000000	9545718	0.001387
237611575	146431925.000000	7611993	10000.000000	22587	15376	1.000000	22452	15511	1.000000	9541012	0.001470
237596415	146433715.000000	7616024	10000.000000	22833	15411	1.000000	22299	15509	1.000000	9536218	0.001442
237617348	146396136.000000	7610134	10000.000000	22647	15384	1.000000	22674	15184	1.000000	9531408	0.001218
237604810	146433834.000000	7610592	10000.000000	22664	15536	1.000000	22471	15542	1.000000	9526707	0.001640
237607093	146404211.000000	7609584	10000.000000	22450	15489	1.000000	22582	15491	1.000000	9521947	0.001557
237604310	146431859.000000	7614214	10000.000000	22567	15356	1.000000	22347	15528	1.000000	9517179	0.002314
npatches	nstrain	runtime	dt	init_x	init_y	init_y_blood	init_z	init_S	beta0	beta1	beta2	beta3	mean_beta	B	d	delta	delta_blood	b[0]	mut	m	CTL	c	g	epsilon	k	het	lambda	rho	omega	x_max	patch.dyna	DELTA	A	VA
10000	1	100.000000	0.000100	21900	9499	5000000	0.001000	10000000	22.960251	22.556462	14.463052	28.043149	19	8000000000.000000	0.010000	1.000000	1.000000	800000	0.000050	0.048000	0	0.500000	0.000000	25.000000	14.000000	0.500000	0.000000	0.000000	0.000000	31987	0	10.000000	7.000000	1.000000
sus	inf	inf_blood	z	x[0]	y[0][0]	z[0]	x[1]	y[1][0]	z[1]	S[0]	synchrony
219000000	94990000.000000	5000000	10.000000	21900	9499	0.001000	21900	9499	0.001000	10000000	0.000000
99413573	982236457.000000	51146977	3940.834452	8116	99681	0.394083	8303	99786	0.394083	9994935	0.000000
162305073	420917565.000000	21905138	6324.976263	14021	43508	0.632498	14208	43710	0.632498	9989852	0.000000
199509736	258595173.000000	13456057	7771.013291	17841	27113	0.777101	18032	27054	0.777101	9984916	0.000000
220904222	190584469.000000	9909549	8648.068121	20181	20677	0.864807	20243	20156	0.864807	9979810	0.000000
233606138	156327454.000000	8135040	9180.022116	21480	16727	0.918002	21784	16552	0.918002	9974788	0.000000
241237180	137588480.000000	7152327	9502.664490	22461	15017	0.950266	22621	14453	0.950266	9969833	0.000000
245849166	126858853.000000	6594507	9698.354536	22687	13853	0.969835	23160	13597	0.969835	9964825	0.000000
248630651	120601878.000000	6273606	9817.045065	23277	13105	0.981705	23499	12857	0.981705	9959741	0.000000
250342285	116859827.000000	6074599	9889.033609	23598	12497	0.988903	23726	12622	0.988903	9954765	0.000000
251390582	114593401.000000	5955253	9932.696323	23548	12116	0.993270	23624	12386	0.993270	9949701	0.000000
252003513	113253372.000000	5887016	9959.178767	23749	12270	0.995918	23656	12372	0.995918	9944740	0.000000
252406444	112376852.000000	5837778	9975.240980	23562	12156	0.997524	24044	12154	0.997524	9939922	0.000000
252622125	111917709.000000	5816978	9984.983083	23818	12092	0.998498	23872	11759	0.998498	9934846	0.000000
252778754	111605551.000000	5801591	9990.891893	23605	12032	0.999089	23948	12039	0.999089	9929921	0.000000
252864986	111400711.000000	5789058	9994.475723	23571	12371	0.999448	24055	11987	0.999448	9925025	0.000000
252899502	111330904.000000	5786418	9996.649399	23834	12321	0.999665	24167	11977	0.999665	9920046	0.000000
252912575	111259349.000000	5778959	9997.967783	23653	12141	0.999797	23847	12230	0.999797	9914979	0.000000
252963629	111183894.000000	5780547	9998.767413	23738	12286	0.999877	24112	11803	0.999877	9909978	0.000000
252977671	111174298.000000	5779496	9999.252408	23679	12028	0.999925	24045	12171	0.999925	9905006	0.000000
252961475	111182603.000000	5778845	9999.546568	23853	11991	0.999955	24012	12026	0.999955	9900107	0.000000
252957867	111136842.000000	5776075	9999.724983	23862	11940	0.999972	23973	12122	0.999972	9895295	0.000000
252964577	111167333.000000	5776866	9999.833196	23847	11943	0.999983	23756	11930	0.999983	9890295	0.000000
252997261	111126519.000000	5776975	9999.898829	23848	11964	0.999990	23917	12051	0.999990	9885419	0.000000
253012337	111074789.000000	5775735	9999.938638	23564	11989	0.999994	23915	12050	0.999994	9880413	0.000000
252967488	111147401.000000	5773267	9999.962782	23760	11944	0.999996	23979	11882	0.999996	9875405	0.000000
252994551	111139847.000000	5775563	9999.977427	23742	11997	0.999998	23992	11991	0.999998	9870480	0.000000
252973544	111140817.000000	5775956	9999.986309	23937	12091	0.999999	23986	12035	0.999999	9865567	0.000000
253004647	111144915.000000	5780991	9999.991696	23822	11977	0.999999	23943	11948	0.999999	9860556	0.000000
252951225	111177423.000000	5780536	9999.994963	23884	12052	0.999999	23857	12187	0.999999	9855656	0.000000
253002056	111143089.000000	5773440	9999.996945	23560	12158	1.000000	23737	12017	1.000000	9850712	0.000000
252971296	111134828.000000	5779238	9999.998147	23751	11864	1.000000	23793	12074	1.000000	9845797	0.000000
252979022	111116449.000000	5778120	9999.998876	23734	12197	1.000000	23807	12066	1.000000	9840964	0.000000
252967329	111162867.000000	5782738	9999.999318	23658	11928	1.000000	23659	11980	1.000000	9836137	0.000000
253015622	111140687.000000	5776262	9999.999587	23635	12116	1.000000	23860	11870	1.000000	9831231	0.000000
253006626	111140763.000000	5773948	9999.999749	23746	11919	1.000000	23977	12166	1.000000	9826195	0.000000
252984858	111137117.000000	5781503	9999.999848	23752	12109	1.000000	23784	12053	1.000000	9821247	0.000000
252976096	111138494.000000	5777756	9999.999908	23679	12063	1.000000	24059	12063	1.000000	9816323	0.000000
252978044	111134166.000000	5774629	9999.999944	23696	12078	1.000000	23882	12058	1.000000	9811519	0.000000
252990387	111113721.000000	5777809	9999.999966	23901	11978	1.000000	23962	12112	1.000000	9806683	0.000000
252978572	111148034.000000	5776251	9999.999979	23853	11944	1.000000	23844	12096	1.000000	9801711	-1.#IND00
252986335	111161029.000000	5775048	9999.999988	23668	12366	1.000000	24004	11964	1.000000	9796820	-0.038400
252950879	111175722.000000	5775527	9999.999992	23725	12036	1.000000	24002	12109	1.000000	9791858	-0.003302
252986833	111150057.000000	5781362	9999.999995	23631	11968	1.000000	23998	11757	1.000000	9786949	0.008445
252998010	111130595.000000	5774376	9999.999997	23760	12236	1.000000	23926	11735	1.000000	9782048	-0.005975
253006041	111123691.000000	5774484	9999.999998	24110	11697	1.000000	23611	12262	1.000000	9777205	-0.004524
252999666	111109393.000000	5773778	9999.999999	23844	12009	1.000000	24031	11698	1.000000	9772399	-0.007338
252987231	111163691.000000	5779908	9999.999999	23884	11923	1.000000	23896	11998	1.000000	9767515	-0.014592
252981155	111142061.000000	5773812	10000.000000	23809	11870	1.000000	24029	11770	1.000000	9762690	-0.011127
253001478	111125203.000000	5773505	10000.000000	23930	11871	1.000000	23853	12112	1.000000	9757846	-0.011066
252987342	111085790.000000	5777278	10000.000000	23881	12009	1.000000	23875	11983	1.000000	9752897	-0.009597
253003572	111099355.000000	5776888	10000.000000	23805	11984	1.000000	23692	12032	1.000000	9747924	-0.003509
252968826	111161561.000000	5776031	10000.000000	23726	11846	1.000000	23854	12021	1.000000	9743055	-0.002165
253001943	111107632.000000	5775061	10000.000000	23715	12175	1.000000	24039	11882	1.000000	9738189	-0.000644
252975902	111134111.000000	5776445	10000.000000	23759	12156	1.000000	24005	12050	1.000000	9733364	-0.001014
252970382	111155911.000000	5780667	10000.000000	23675	12107	1.000000	23942	12164	1.000000	9728564	-0.001585
252978385	111178046.000000	5778026	10000.000000	23734	12176	1.000000	24170	12053	1.000000	9723698	-0.001530
252984322	111163099.000000	5776911	10000.000000	23675	12116	1.000000	23889	11895	1.000000	9718787	0.001013
252994983	111162257.000000	5771313	10000.000000	23716	12050	1.000000	23966	11873	1.000000	9713863	0.000757
252989028	111128477.000000	5784947	10000.000000	23637	12004	1.000000	23890	11891	1.000000	9708888	0.000435
252987823	111143040.000000	5772557	10000.000000	23749	11868	1.000000	23984	11808	1.000000	9703979	-0.000253
252969139	111163667.000000	5777676	10000.000000	23696	12269	1.000000	23854	11976	1.000000	9699104	-0.000579
252992574	111119407.000000	5773976	10000.000000	23664	11969	1.000000	23947	12160	1.000000	9694183	-0.000756
253003629	111106204.000000	5771881	10000.000000	23710	12202	1.000000	24097	11811	1.000000	9689381	-0.000183
252981564	111139237.000000	5779492	10000.000000	23602	12142	1.000000	23870	11958	1.000000	9684617	-0.000594
252937665	111182887.000000	5780547	10000.000000	23744	12250	1.000000	23886	11866	1.000000	9679782	0.001123
252993063	111128519.000000	5777522	10000.000000	23717	12272	1.000000	23963	11706	1.000000	9674978	0.001091
252980668	111138211.000000	5774617	10000.000000	23789	12004	1.000000	23707	12107	1.000000	9670028	0.001143
252994308	111105713.000000	5773046	10000.000000	23714	12200	1.000000	23918	12003	1.000000	9665278	0.000667
252993421	111146533.000000	5778586	10000.000000	23974	11940	1.000000	24065	11873	1.000000	9660451	-0.000749
252968258	111165001.000000	5770948	10000.000000	23961	12028	1.000000	23834	12197	1.000000	9655620	-0.000702
252976978	111135104.000000	5777105	10000.000000	23849	12330	1.000000	23756	12050	1.000000	9650782	-0.001021
252988710	111135456.000000	5776100	10000.000000	23910	11811	1.000000	24027	11918	1.000000	9645860	-0.001340
252990834	111134349.000000	5772818	10000.000000	23822	12006	1.000000	24353	11894	1.000000	9641041	-0.001544
253002716	111144748.000000	5775151	10000.000000	23785	12140	1.000000	23944	11934	1.000000	9636109	-0.001718
252980473	111170520.000000	5778878	10000.000000	23909	12216	1.000000	23983	11816	1.000000	9631229	-0.001637
252987815	111124870.000000	5776838	10000.000000	23689	12212	1.000000	23870	12139	1.000000	9626427	-0.002270
252970249	111163924.000000	5773509	10000.000000	23797	12084	1.000000	23753	12054	1.000000	9621619	-0.001979
252983428	111114408.000000	5773192	10000.000000	23772	12005	1.000000	23954	12208	1.000000	9616772	-0.002051
252984074	111145102.000000	5778685	10000.000000	23991	11685	1.000000	23918	12050	1.000000	9611975	-0.002033
252999421	111107815.000000	5775021	10000.000000	23831	12017	1.000000	23967	11823	1.000000	9607188	-0.002092
252972154	111125040.000000	5776972	10000.000000	23628	11904	1.000000	23754	11983	1.000000	9602169	-0.002513
252983994	111155309.000000	5777685	10000.000000	23707	12183	1.000000	23979	11995	1.000000	9597327	-0.002351
252972235	111150346.000000	5773681	10000.000000	23960	11811	1.000000	23874	12120	1.000000	9592414	-0.002598
252974723	111137314.000000	5775063	10000.000000	23682	12235	1.000000	23806	11741	1.000000	9587556	-0.002859
252992830	111148697.000000	5782095	10000.000000	23732	12020	1.000000	23804	12033	1.000000	9582741	-0.002743
252986511	111131105.000000	5776009	10000.000000	23806	12091	1.000000	24047	11746	1.000000	9577932	-0.002624
252978593	111146873.000000	5777037	10000.000000	23716	12177	1.000000	23933	12118	1.000000	9573286	-0.002848
252992689	111131603.000000	5777030	10000.000000	23775	12199	1.000000	23890	12015	1.000000	9568430	-0.002575
252999682	111127060.000000	5773818	10000.000000	23727	12030	1.000000	23968	11873	1.000000	9563716	-0.002448
252968321	111158847.000000	5780247	10000.000000	23662	12262	1.000000	23630	12117	1.000000	9558852	-0.001028
252983573	111132939.000000	5775582	10000.000000	23768	12346	1.000000	23747	12153	1.000000	9553986	-0.001806
252954120	111160794.000000	5779193	10000.000000	23831	12009	1.000000	23802	12218	1.000000	9549263	-0.000767
252983598	111127941.000000	5776920	10000.000000	23646	12134	1.000000	23804	12105	1.000000	9544521	-0.000999
252984687	111138012.000000	5776699	10000.000000	23797	11971	1.000000	23844	11934	1.000000	9539792	-0.000890
252981570	111131316.000000	5775710	10000.000000	23684	12132	1.000000	24025	12204	1.000000	9535075	-0.000817
252957545	111168378.000000	5773458	10000.000000	23589	12046	1.000000	23898	11771	1.000000	9530279	-0.000901
252985320	111138258.000000	5778043	10000.000000	23845	12208	1.000000	23964	12221	1.000000	9525541	-0.001192
252993089	111130921.000000	5771011	10000.000000	23728	11944	1.000000	23980	12054	1.000000	9520863	-0.000728
252946197	111203297.000000	5781793	10000.000000	23762	11979	1.000000	23798	12010	1.000000	9516073	0.000044
npatches	nstrain	runtime	dt	init_x	init_y	init_y_blood	init_z	init_S	beta0	beta1	beta2	beta3	mean_beta	B	d	delta	delta_blood	b[0]	mut	m	CTL	c	g	epsilon	k	het	lambda	rho	omega	x_max	patch.dyna	DELTA	A	VA
10000	1	100.000000	0.000100	21900	9499	5000000	0.001000	10000000	23.930797	13.479259	23.274386	27.506332	19	8000000000.000000	0.010000	1.000000	1.000000	800000	0.000050	0.048000	0	0.500000	0.000000	25.000000	15.000000	0.500000	0.000000	0.000000	0.000000	31987	0	10.000000	7.000000	1.000000
sus	inf	inf_blood	z	x[0]	y[0][0]	z[0]	x[1]	y[1][0]	z[1]	S[0]	synchrony
219000000	94990000.000000	5000000	10.000000	21900	9499	0.001000	21900	9499	0.001000	10000000	0.000000
105343286	903248083.000000	47043976	3940.834452	8376	91841	0.394083	12709	88317	0.394083	9994965	0.000000
172806462	368663662.000000	19185356	6324.976263	14823	38521	0.632498	19886	35078	0.632498	9990060	0.000000
211962696	217549661.000000	11325324	7771.013291	18617	23173	0.777101	23901	20207	0.777101	9985030	0.000000
234456007	154338782.000000	8025254	8648.068121	21253	16943	0.864807	25815	13745	0.864807	9980160	0.000000
247795040	122568646.000000	6367789	9180.022116	22779	13438	0.918002	27056	10721	0.918002	9975185	0.000000
255786824	105174511.000000	5472108	9502.664490	23430	11957	0.950266	27591	9303	0.950266	9970026	0.000000
260649960	95211151.000000	4946164	9698.354536	24171	10674	0.969835	27977	8374	0.969835	9965100	0.000000
263612871	89372905.000000	4644969	9817.045065	24515	9937	0.981705	28351	7732	0.981705	9960078	0.000000
265402665	85860512.000000	4463395	9889.033609	24899	9733	0.988903	28645	7277	0.988903	9955164	0.000000
266519871	83705284.000000	4351830	9932.696323	25000	9409	0.993270	28469	7224	0.993270	9950150	0.000000
267162799	82480850.000000	4286662	9959.178767	25031	9157	0.995918	28485	7160	0.995918	9945145	0.000000
267563993	81713802.000000	4246559	9975.240980	25099	9222	0.997524	28683	7178	0.997524	9940216	0.000000
267843832	81191618.000000	4220658	9984.983083	25244	9183	0.998498	28312	7015	0.998498	9935277	0.000000
267995737	80927576.000000	4205427	9990.891893	25199	9033	0.999089	28413	7064	0.999089	9930320	0.000000
268051864	80800903.000000	4200965	9994.475723	25314	8841	0.999448	28468	7122	0.999448	9925330	0.000000
268112837	80668730.000000	4192404	9996.649399	25205	8979	0.999665	28772	6611	0.999665	9920299	0.000000
268141918	80637974.000000	4191514	9997.967783	25186	8984	0.999797	28608	6998	0.999797	9915402	0.000000
268175335	80550621.000000	4186786	9998.767413	24996	9123	0.999877	28604	6739	0.999877	9910595	0.000000
268202141	80518324.000000	4185543	9999.252408	24978	9225	0.999925	28713	6953	0.999925	9905654	0.000000
268197555	80541325.000000	4184480	9999.546568	25218	8951	0.999955	28598	6946	0.999955	9900615	0.000000
268205882	80514984.000000	4181787	9999.724983	25253	9143	0.999972	28538	6920	0.999972	9895703	0.000000
268191484	80529467.000000	4184330	9999.833196	25199	8883	0.999983	28635	6960	0.999983	9890700	0.000000
268170959	80524509.000000	4186062	9999.898829	25012	8897	0.999990	28532	7135	0.999990	9885727	0.000000
268196068	80517513.000000	4184112	9999.938638	25069	9033	0.999994	28562	6871	0.999994	9880908	0.000000
268186119	80513457.000000	4187524	9999.962782	24962	9266	0.999996	28395	6957	0.999996	9875847	0.000000
268193911	80518062.000000	4188981	9999.977427	25163	9154	0.999998	28529	6928	0.999998	9870915	0.000000
268206402	80512225.000000	4180737	9999.986309	25302	9027	0.999999	28561	6925	0.999999	9866142	0.000000
268187607	80517645.000000	4179807	9999.991696	25363	8817	0.999999	28765	6955	0.999999	9861090	0.000000
268200719	80502309.000000	4181635	9999.994963	25265	9000	0.999999	28700	6834	0.999999	9856152	0.000000
268186420	80508782.000000	4183918	9999.996945	25245	9020	1.000000	28567	7024	1.000000	9851381	0.000000
268199795	80537962.000000	4184711	9999.998147	24811	9078	1.000000	28658	6931	1.000000	9846468	0.000000
268199785	80528698.000000	4185613	9999.998876	25210	9042	1.000000	28483	6977	1.000000	9841543	0.000000
268198563	80504637.000000	4186746	9999.999318	25096	9148	1.000000	28811	6849	1.000000	9836701	0.000000
268185050	80526590.000000	4183785	9999.999587	25214	8832	1.000000	28739	6965	1.000000	9831835	0.000000
268165788	80531298.000000	4186500	9999.999749	25069	9140	1.000000	28753	6995	1.000000	9826964	0.000000
268183732	80502196.000000	4186379	9999.999848	25168	8997	1.000000	28631	6913	1.000000	9822022	0.000000
268178077	80527622.000000	4185795	9999.999908	25428	8859	1.000000	28619	6908	1.000000	9817177	0.000000
268171420	80539437.000000	4187321	9999.999944	25033	8980	1.000000	28702	6960	1.000000	9812110	0.000000
268193487	80516819.000000	4181968	9999.999966	25220	9324	1.000000	28575	7007	1.000000	9807268	0.000000
268198623	80540981.000000	4184500	9999.999979	25247	9014	1.000000	28761	6915	1.000000	9802415	-1.#IND00
268180368	80543669.000000	4187279	9999.999988	25147	9115	1.000000	28881	7041	1.000000	9797456	0.000000
268203532	80516574.000000	4186550	9999.999992	25134	9167	1.000000	28684	7077	1.000000	9792628	0.010955
268201048	80474137.000000	4186009	9999.999995	25059	9100	1.000000	28593	6805	1.000000	9787656	0.010833
268207842	80496761.000000	4186651	9999.999997	25013	9019	1.000000	28719	7012	1.000000	9782595	0.005772
268187286	80552871.000000	4185086	9999.999998	25062	8897	1.000000	28622	7159	1.000000	9777714	0.004508
268184108	80559170.000000	4186626	9999.999999	25034	9104	1.000000	28714	6920	1.000000	9772891	0.007844
268187188	80524693.000000	4183136	9999.999999	24894	9179	1.000000	28681	6894	1.000000	9768025	0.006557
268212117	80513349.000000	4186969	10000.000000	25338	9145	1.000000	28797	6983	1.000000	9763123	0.007093
268156148	80524932.000000	4184284	10000.000000	25348	9040	1.000000	28571	6966	1.000000	9758297	0.006570
268186224	80537792.000000	4186100	10000.000000	25098	8687	1.000000	28707	6931	1.000000	9753496	0.009506
268220276	80510451.000000	4179292	10000.000000	25238	9082	1.000000	28385	7020	1.000000	9748610	0.007171
268217895	80515547.000000	4183377	10000.000000	25199	8759	1.000000	28693	6742	1.000000	9743787	0.005642
268191941	80536308.000000	4186438	10000.000000	25193	9151	1.000000	28761	6795	1.000000	9738949	0.005243
268173395	80537598.000000	4184422	10000.000000	25205	9084	1.000000	28670	6910	1.000000	9734057	0.004846
268209721	80497771.000000	4182178	10000.000000	25041	9253	1.000000	28630	6967	1.000000	9729243	0.006821
268180605	80541574.000000	4188124	10000.000000	25177	8868	1.000000	28615	7140	1.000000	9724358	0.006509
268179756	80514360.000000	4186793	10000.000000	25308	9126	1.000000	28587	6953	1.000000	9719466	0.005732
268172892	80514677.000000	4185762	10000.000000	25271	9099	1.000000	28575	7012	1.000000	9714634	0.005996
268200753	80507053.000000	4182521	10000.000000	25283	8995	1.000000	28479	6936	1.000000	9709835	0.006047
268214577	80519489.000000	4186129	10000.000000	25227	9031	1.000000	28498	6815	1.000000	9705060	0.007002
268222189	80496084.000000	4182406	10000.000000	24906	9190	1.000000	28644	6950	1.000000	9700226	0.007131
268198255	80492951.000000	4183439	10000.000000	25303	8976	1.000000	28784	7038	1.000000	9695380	0.007193
268187540	80506708.000000	4187414	10000.000000	25127	9028	1.000000	28488	7020	1.000000	9690439	0.006114
268201534	80490467.000000	4184224	10000.000000	24862	9137	1.000000	28785	6866	1.000000	9685510	0.005398
268167080	80523783.000000	4186707	10000.000000	25285	9156	1.000000	28646	6849	1.000000	9680640	0.005700
268176605	80566870.000000	4186949	10000.000000	25056	9116	1.000000	28773	7145	1.000000	9675789	0.005015
268179004	80530817.000000	4184636	10000.000000	25079	9046	1.000000	28587	7078	1.000000	9670946	0.004757
268185433	80554244.000000	4187812	10000.000000	25335	9179	1.000000	28790	6933	1.000000	9666087	0.006112
268215709	80489126.000000	4184070	10000.000000	25069	9018	1.000000	28708	6895	1.000000	9661304	0.006416
268221625	80466102.000000	4185479	10000.000000	25233	9098	1.000000	28576	7034	1.000000	9656422	0.006076
268183910	80498931.000000	4184454	10000.000000	25198	9051	1.000000	28601	6738	1.000000	9651561	0.005759
268176917	80510568.000000	4185457	10000.000000	25104	9179	1.000000	28465	6955	1.000000	9646798	0.004967
268217111	80504923.000000	4185275	10000.000000	25353	9054	1.000000	28732	7006	1.000000	9642059	0.004971
268226803	80508172.000000	4184899	10000.000000	25172	9181	1.000000	28610	6834	1.000000	9637238	0.004981
268200798	80509091.000000	4188028	10000.000000	25148	9141	1.000000	28518	7028	1.000000	9632487	0.004744
268182137	80525984.000000	4186237	10000.000000	25206	8951	1.000000	28634	6808	1.000000	9627644	0.004479
268183055	80529366.000000	4180531	10000.000000	25410	8972	1.000000	28812	6776	1.000000	9622720	0.004239
268189401	80515688.000000	4183925	10000.000000	25178	8932	1.000000	28682	6919	1.000000	9617938	0.004994
268188215	80532005.000000	4183900	10000.000000	25242	8884	1.000000	28630	6936	1.000000	9613161	0.004914
268184301	80544053.000000	4185306	10000.000000	25147	8973	1.000000	28743	6816	1.000000	9608377	0.004533
268207841	80526450.000000	4184380	10000.000000	25240	9044	1.000000	28529	6978	1.000000	9603585	0.004441
268225382	80485237.000000	4185494	10000.000000	25119	8954	1.000000	28845	6911	1.000000	9598796	0.004475
268212067	80491679.000000	4184463	10000.000000	25180	9165	1.000000	28684	7075	1.000000	9594015	0.005131
268189134	80501271.000000	4181567	10000.000000	25165	9095	1.000000	28814	6938	1.000000	9589262	0.005659
268203287	80509046.000000	4185084	10000.000000	25102	9208	1.000000	28854	7139	1.000000	9584486	0.005953
268205741	80510417.000000	4183103	10000.000000	25173	9159	1.000000	28651	6960	1.000000	9579673	0.005913
268197823	80509183.000000	4183440	10000.000000	25232	9169	1.000000	28721	6942	1.000000	9574848	0.005980
268202960	80526986.000000	4183558	10000.000000	25107	9178	1.000000	28681	7012	1.000000	9570099	0.005421
268195520	80529089.000000	4185211	10000.000000	24990	9177	1.000000	28744	6888	1.000000	9565293	0.005617
268241637	80489532.000000	4183873	10000.000000	25182	9037	1.000000	28704	6835	1.000000	9560474	0.006109
268198289	80506560.000000	4184204	10000.000000	25166	8900	1.000000	28470	6945	1.000000	9555679	0.006095
268187267	80530842.000000	4184223	10000.000000	25076	9087	1.000000	28933	6916	1.000000	9550900	0.006009
268188023	80524895.000000	4189712	10000.000000	25066	8977	1.000000	28674	6885	1.000000	9546034	0.006032
268174862	80509702.000000	4186771	10000.000000	25148	9106	1.000000	28762	7030	1.000000	9541245	0.005959
268203378	80517296.000000	4184218	10000.000000	25186	9274	1.000000	28580	6861	1.000000	9536448	0.005861
268213416	80500670.000000	4182282	10000.000000	25316	8943	1.000000	28761	7097	1.000000	9531650	0.006090
268191904	80535636.000000	4187868	10000.000000	25181	8904	1.000000	28817	6910	1.000000	9526801	0.005669
268225170	80493918.000000	4182617	10000.000000	25163	8836	1.000000	28631	6845	1.000000	9522017	0.005781
268210564	80491257.000000	4183981	10000.000000	24947	8986	1.000000	28681	6730	1.000000	9517307	0.005478
npatches	nstrain	runtime	dt	init_x	init_y	init_y_blood	init_z	init_S	beta0	beta1	beta2	beta3	mean_beta	B	d	delta	delta_blood	b[0]	mut	m	CTL	c	g	epsilon	k	het	lambda	rho	omega	x_max	patch.dyna	DELTA	A	VA
10000	1	100.000000	0.000100	21900	9499	5000000	0.001000	10000000	17.186392	12.208524	27.885090	12.069711	19	8000000000.000000	0.010000	1.000000	1.000000	800000	0.000050	0.048000	0	0.500000	0.000000	25.000000	16.000000	0.500000	0.000000	0.000000	0.000000	31987	0	10.000000	7.000000	1.000000
sus	inf	inf_blood	z	x[0]	y[0][0]	z[0]	x[1]	y[1][0]	z[1]	S[0]	synchrony
219000000	94990000.000000	5000000	10.000000	21900	9499	0.001000	21900	9499	0.001000	10000000	0.000000
110720697	834068065.000000	43446151	3940.834452	11342	83435	0.394083	14124	81145	0.394083	9995009	0.000000
182232289	324933509.000000	16910528	6324.976263	18716	32123	0.632498	21791	30163	0.632498	9989922	0.000000
223053751	183917356.000000	9564355	7771.013291	23112	18058	0.777101	25699	16289	0.777101	9984855	0.000000
246349507	125154592.000000	6507510	8648.068121	25164	12152	0.864807	27504	10603	0.864807	9979895	0.000000
260120556	95679830.000000	4974963	9180.022116	26579	9218	0.918002	28460	8188	0.918002	9975044	0.000000
268471781	79482473.000000	4132132	9502.664490	27654	7449	0.950266	28868	6702	0.950266	9970086	0.000000
273527973	70156075.000000	3647658	9698.354536	28096	6520	0.969835	29409	5731	0.969835	9965055	0.000000
276598885	64691508.000000	3362317	9817.045065	28235	6044	0.981705	29566	5434	0.981705	9960009	0.000000
278490667	61413816.000000	3193400	9889.033609	28646	5759	0.988903	29793	4988	0.988903	9955014	0.000000
279659875	59385252.000000	3087754	9932.696323	28580	5723	0.993270	29677	4869	0.993270	9950004	0.000000
280373754	58181158.000000	3022266	9959.178767	28565	5426	0.995918	29920	4781	0.995918	9944985	0.000000
280792774	57453525.000000	2984486	9975.240980	28684	5427	0.997524	29715	4660	0.997524	9939988	0.000000
281067041	56975397.000000	2964796	9984.983083	28567	5402	0.998498	29812	4540	0.998498	9935013	0.000000
281238208	56724803.000000	2945841	9990.891893	28693	5358	0.999089	29908	4602	0.999089	9929993	0.000000
281331562	56563974.000000	2940203	9994.475723	28868	5254	0.999448	29654	4628	0.999448	9924956	0.000000
281381646	56463095.000000	2934183	9996.649399	28823	5318	0.999665	29913	4614	0.999665	9919905	0.000000
281438884	56379548.000000	2929401	9997.967783	28923	5285	0.999797	29793	4692	0.999797	9915032	0.000000
281490476	56340629.000000	2927017	9998.767413	28727	5216	0.999877	29957	4553	0.999877	9910058	0.000000
281489041	56310570.000000	2925524	9999.252408	28830	5294	0.999925	29859	4619	0.999925	9905225	0.000000
281448793	56324949.000000	2927485	9999.546568	28817	5208	0.999955	29950	4585	0.999955	9900207	0.000000
281482039	56330794.000000	2926975	9999.724983	28784	5178	0.999972	29810	4539	0.999972	9895247	0.000000
281429850	56350007.000000	2928968	9999.833196	28677	5227	0.999983	29929	4481	0.999983	9890333	0.000000
281470471	56306892.000000	2925651	9999.898829	28769	5076	0.999990	29934	4534	0.999990	9885463	0.000000
281488030	56297797.000000	2926509	9999.938638	28727	5207	0.999994	30018	4647	0.999994	9880430	0.000000
281495032	56306583.000000	2924183	9999.962782	28986	5245	0.999996	29790	4635	0.999996	9875548	0.000000
281463942	56323856.000000	2929837	9999.977427	28771	5242	0.999998	29820	4605	0.999998	9870655	0.000000
281451613	56337100.000000	2929717	9999.986309	28805	5202	0.999999	29669	4501	0.999999	9865790	0.000000
281480265	56326957.000000	2927796	9999.991696	28589	5322	0.999999	29853	4672	0.999999	9861022	0.000000
281472395	56310031.000000	2928649	9999.994963	28903	5162	0.999999	29953	4728	0.999999	9856103	0.000000
281475531	56317048.000000	2926856	9999.996945	28634	5257	1.000000	29798	4685	1.000000	9851226	0.000000
281455667	56332099.000000	2928038	9999.998147	28823	5312	1.000000	29573	4558	1.000000	9846385	0.000000
281480013	56294351.000000	2929845	9999.998876	28772	5327	1.000000	29868	4524	1.000000	9841474	0.000000
281482699	56302924.000000	2926690	9999.999318	28978	5139	1.000000	29841	4681	1.000000	9836553	0.000000
281476009	56303081.000000	2927602	9999.999587	28550	5230	1.000000	29861	4535	1.000000	9831661	0.000000
281446625	56324316.000000	2926609	9999.999749	28602	5306	1.000000	29756	4670	1.000000	9826806	0.000000
281486827	56299862.000000	2928191	9999.999848	28650	5263	1.000000	29806	4518	1.000000	9821816	0.000000
281499291	56292525.000000	2925542	9999.999908	28869	5234	1.000000	29927	4655	1.000000	9816970	0.000000
281494340	56297234.000000	2922674	9999.999944	28716	5126	1.000000	29930	4424	1.000000	9812080	0.000000
281475500	56302167.000000	2925729	9999.999966	28870	5416	1.000000	29972	4641	1.000000	9807205	0.000000
281461201	56320827.000000	2926327	9999.999979	28915	4984	1.000000	29764	4720	1.000000	9802311	-1.#IND00
281483372	56334740.000000	2928309	9999.999988	28659	5232	1.000000	30014	4679	1.000000	9797341	-0.016000
281452403	56338721.000000	2927395	9999.999992	28825	5181	1.000000	29775	4609	1.000000	9792541	-0.004044
281449450	56344568.000000	2928130	9999.999995	28813	5176	1.000000	29984	4570	1.000000	9787751	0.002683
281431897	56354074.000000	2931389	9999.999997	28842	4986	1.000000	29853	4510	1.000000	9782797	-0.000122
281452947	56334362.000000	2929247	9999.999998	28576	5211	1.000000	30054	4523	1.000000	9777866	-0.000526
281459064	56334958.000000	2925157	9999.999999	28837	5102	1.000000	29911	4575	1.000000	9772911	-0.003366
281468231	56335528.000000	2928802	9999.999999	28681	5315	1.000000	29992	4593	1.000000	9767791	-0.002716
281464136	56337320.000000	2926816	10000.000000	28724	5184	1.000000	30108	4698	1.000000	9763000	-0.005245
281466588	56329979.000000	2926819	10000.000000	28596	5326	1.000000	29823	4585	1.000000	9758121	-0.004993
281483014	56308292.000000	2926520	10000.000000	28893	5169	1.000000	29749	4696	1.000000	9753265	-0.004619
281497507	56294017.000000	2925432	10000.000000	28718	5305	1.000000	29837	4834	1.000000	9748356	-0.003333
281483111	56309624.000000	2928427	10000.000000	28649	5302	1.000000	30022	4645	1.000000	9743533	-0.003479
281491455	56300127.000000	2926009	10000.000000	28683	5340	1.000000	30003	4616	1.000000	9738641	-0.002025
281469296	56319763.000000	2925254	10000.000000	28604	5352	1.000000	30014	4531	1.000000	9733774	-0.000878
281461073	56351585.000000	2930020	10000.000000	28601	5247	1.000000	29954	4607	1.000000	9728901	-0.001397
281473674	56316165.000000	2929519	10000.000000	28925	5302	1.000000	30136	4559	1.000000	9724044	0.002420
281503863	56286417.000000	2928160	10000.000000	28766	5196	1.000000	29854	4704	1.000000	9719092	0.003394
281493106	56309177.000000	2925517	10000.000000	28875	5280	1.000000	30230	4579	1.000000	9714182	0.003671
281474338	56321766.000000	2926837	10000.000000	28739	5234	1.000000	29812	4587	1.000000	9709277	0.002778
281443868	56356022.000000	2929567	10000.000000	28798	5268	1.000000	29804	4576	1.000000	9704503	0.000294
281472529	56341986.000000	2929646	10000.000000	28736	5293	1.000000	30002	4479	1.000000	9699686	0.000244
281465330	56327827.000000	2928192	10000.000000	29044	5160	1.000000	29890	4584	1.000000	9694714	0.000642
281486311	56311019.000000	2927421	10000.000000	28737	5377	1.000000	29928	4452	1.000000	9689915	0.001287
281491047	56299552.000000	2924664	10000.000000	28687	5202	1.000000	29808	4527	1.000000	9685161	0.001341
281500771	56298907.000000	2925995	10000.000000	28796	5256	1.000000	29926	4608	1.000000	9680228	0.000733
281494248	56314952.000000	2924890	10000.000000	28503	5169	1.000000	29867	4604	1.000000	9675399	0.000781
281507276	56288733.000000	2927681	10000.000000	28664	5267	1.000000	29743	4549	1.000000	9670641	0.003092
281470130	56338365.000000	2927454	10000.000000	28770	5428	1.000000	29631	4419	1.000000	9665799	0.003475
281479407	56292070.000000	2925090	10000.000000	28855	5337	1.000000	29500	4619	1.000000	9661000	0.003278
281458744	56327160.000000	2926177	10000.000000	28450	5296	1.000000	29922	4553	1.000000	9656162	0.005410
281483335	56290891.000000	2926838	10000.000000	28600	5467	1.000000	29836	4587	1.000000	9651276	0.004350
281473285	56298847.000000	2923015	10000.000000	28634	5339	1.000000	30056	4510	1.000000	9646456	0.004477
281486610	56298041.000000	2925855	10000.000000	28876	5374	1.000000	29893	4788	1.000000	9641588	0.003622
281478023	56302426.000000	2926192	10000.000000	28615	5267	1.000000	29824	4599	1.000000	9636763	0.003697
281503538	56300491.000000	2927890	10000.000000	28873	5192	1.000000	29737	4685	1.000000	9632005	0.004188
281478044	56324869.000000	2925822	10000.000000	28530	5383	1.000000	29897	4615	1.000000	9627182	0.004076
281476772	56319082.000000	2927273	10000.000000	28799	5231	1.000000	29921	4575	1.000000	9622387	0.004099
281466809	56295720.000000	2922589	10000.000000	28624	5250	1.000000	29803	4583	1.000000	9617594	0.003962
281485693	56308265.000000	2926239	10000.000000	28664	5214	1.000000	29973	4631	1.000000	9612704	0.004329
281466049	56317093.000000	2925747	10000.000000	28524	5235	1.000000	29945	4631	1.000000	9607889	0.004274
281480836	56311518.000000	2928088	10000.000000	28754	5087	1.000000	30227	4617	1.000000	9603109	0.004665
281513476	56290019.000000	2923888	10000.000000	28715	5307	1.000000	29978	4524	1.000000	9598271	0.004363
281457727	56307938.000000	2926079	10000.000000	28784	5304	1.000000	29893	4725	1.000000	9593496	0.004325
281460338	56339125.000000	2928496	10000.000000	28641	5571	1.000000	29982	4730	1.000000	9588624	0.004745
281451721	56322046.000000	2926046	10000.000000	28731	5289	1.000000	30044	4561	1.000000	9583827	0.004739
281479190	56304542.000000	2925783	10000.000000	28900	5181	1.000000	29920	4477	1.000000	9579097	0.004618
281472648	56319543.000000	2923679	10000.000000	28833	5286	1.000000	29704	4536	1.000000	9574313	0.004478
281485375	56284260.000000	2923781	10000.000000	28711	5361	1.000000	29731	4791	1.000000	9569390	0.003404
281458639	56327699.000000	2927584	10000.000000	28593	5539	1.000000	29722	4709	1.000000	9564572	0.003450
281479962	56323259.000000	2926999	10000.000000	28677	5284	1.000000	29808	4580	1.000000	9559768	0.003922
281479295	56317281.000000	2924504	10000.000000	28965	5301	1.000000	30040	4505	1.000000	9555007	0.003226
281456942	56347946.000000	2931661	10000.000000	28777	5147	1.000000	29744	4724	1.000000	9550296	0.003214
281472468	56311581.000000	2927123	10000.000000	28495	5548	1.000000	29806	4557	1.000000	9545469	0.003369
281468508	56323330.000000	2926603	10000.000000	28651	5154	1.000000	29709	4580	1.000000	9540658	0.003427
281465383	56300530.000000	2925606	10000.000000	28641	5259	1.000000	30177	4570	1.000000	9535895	0.003357
281464475	56333394.000000	2924165	10000.000000	28846	5323	1.000000	29930	4549	1.000000	9531126	0.003146
281479445	56342011.000000	2928285	10000.000000	29005	5160	1.000000	29607	4646	1.000000	9526497	0.002845
281436953	56356871.000000	2930763	10000.000000	28755	5243	1.000000	29785	4534	1.000000	9521839	0.002867
281461650	56322780.000000	2926537	10000.000000	28647	5352	1.000000	29776	4871	1.000000	9516978	0.002655
npatches	nstrain	runtime	dt	init_x	init_y	init_y_blood	init_z	init_S	beta0	beta1	beta2	beta3	mean_beta	B	d	delta	delta_blood	b[0]	mut	m	CTL	c	g	epsilon	k	het	lambda	rho	omega	x_max	patch.dyna	DELTA	A	VA
10000	1	100.000000	0.000100	21900	9499	5000000	0.001000	10000000	23.808804	28.265674	22.355888	13.757316	19	8000000000.000000	0.010000	1.000000	1.000000	800000	0.000050	0.048000	0	0.500000	0.000000	25.000000	17.000000	0.500000	0.000000	0.000000	0.000000	31987	0	10.000000	7.000000	1.000000
sus	inf	inf_blood	z	x[0]	y[0][0]	z[0]	x[1]	y[1][0]	z[1]	S[0]	synchrony
219000000	94990000.000000	5000000	10.000000	21900	9499	0.001000	21900	9499	0.001000	10000000	0.000000
116299514	770465219.000000	40154063	3940.834452	9437	78867	0.394083	8333	79608	0.394083	9994948	0.000000
191778427	285855261.000000	14886518	6324.976263	16649	30056	0.632498	15166	31180	0.632498	9989895	0.000000
234124769	154003379.000000	8009486	7771.013291	21116	16675	0.777101	19348	17974	0.777101	9984836	0.000000
258174341	99276784.000000	5166403	8648.068121	23806	11239	0.864807	22427	12192	0.864807	9979874	0.000000
272322247	71980237.000000	3742709	9180.022116	25941	7925	0.918002	24090	9036	0.918002	9974825	0.000000
280870765	56968969.000000	2961754	9502.664490	26920	6281	0.950266	25330	7394	0.950266	9969950	0.000000
286126170	48286837.000000	2511982	9698.354536	27373	5612	0.969835	26130	6245	0.969835	9964969	0.000000
289369243	43087402.000000	2240546	9817.045065	28077	4930	0.981705	26647	5606	0.981705	9959983	0.000000
291385223	39937422.000000	2077213	9889.033609	28091	4495	0.988903	26773	5276	0.988903	9954996	0.000000
292634073	38016930.000000	1975482	9932.696323	28421	4295	0.993270	27155	5076	0.993270	9950043	0.000000
293392584	36835217.000000	1916142	9959.178767	28281	4170	0.995918	27393	4754	0.995918	9945205	0.000000
293870697	36138930.000000	1878468	9975.240980	28536	4137	0.997524	27282	4863	0.997524	9940322	0.000000
294156910	35667253.000000	1854840	9984.983083	28479	3991	0.998498	27287	4752	0.998498	9935453	0.000000
294317570	35406710.000000	1842315	9990.891893	28750	3833	0.999089	27197	4726	0.999089	9930517	0.000000
294457037	35254569.000000	1832350	9994.475723	28320	4159	0.999448	27487	4606	0.999448	9925568	0.000000
294491823	35195001.000000	1826167	9996.649399	28574	4077	0.999665	27504	4661	0.999665	9920715	0.000000
294561185	35070380.000000	1822167	9997.967783	28525	4060	0.999797	27606	4537	0.999797	9915797	0.000000
294556250	35061461.000000	1823400	9998.767413	28614	3812	0.999877	27543	4759	0.999877	9910826	0.000000
294565222	35059449.000000	1824486	9999.252408	28607	3951	0.999925	27852	4515	0.999925	9905841	0.000000
294616485	35009361.000000	1820185	9999.546568	28520	4006	0.999955	27389	4875	0.999955	9900875	0.000000
294605670	35013159.000000	1817720	9999.724983	28645	4001	0.999972	27369	4745	0.999972	9896002	0.000000
294602890	35014442.000000	1819237	9999.833196	28463	4051	0.999983	27451	4449	0.999983	9891044	0.000000
294603014	35002303.000000	1817362	9999.898829	28544	3987	0.999990	27598	4534	0.999990	9886183	0.000000
294601252	35023280.000000	1821828	9999.938638	28585	3848	0.999994	27586	4530	0.999994	9881283	0.000000
294596031	35044827.000000	1819095	9999.962782	28481	3917	0.999996	27372	4553	0.999996	9876217	0.000000
294620728	34980151.000000	1818744	9999.977427	28334	4014	0.999998	27820	4463	0.999998	9871209	0.000000
294581947	35016867.000000	1820050	9999.986309	28785	3843	0.999999	27372	4826	0.999999	9866416	0.000000
294598144	35021756.000000	1819949	9999.991696	28635	3939	0.999999	27487	4551	0.999999	9861409	0.000000
294624282	34983110.000000	1817310	9999.994963	28799	3932	0.999999	27517	4748	0.999999	9856618	0.000000
294608945	34994925.000000	1820309	9999.996945	28392	4000	1.000000	27280	4546	1.000000	9851723	0.000000
294604032	35017751.000000	1821625	9999.998147	28523	3982	1.000000	27559	4716	1.000000	9846690	0.000000
294626851	34981959.000000	1818118	9999.998876	28620	4046	1.000000	27441	4648	1.000000	9841706	0.000000
294639430	34984474.000000	1816383	9999.999318	28582	4089	1.000000	27470	4656	1.000000	9836893	0.000000
294593749	34989255.000000	1820533	9999.999587	28765	3997	1.000000	27463	4582	1.000000	9831949	0.000000
294624649	34992011.000000	1817442	9999.999749	28622	3876	1.000000	27403	4877	1.000000	9827059	0.000000
294614420	35004109.000000	1821380	9999.999848	28489	4122	1.000000	27591	4662	1.000000	9822136	0.000000
294600550	35003648.000000	1820393	9999.999908	28484	4102	1.000000	27555	4699	1.000000	9817109	0.000000
294587217	35035727.000000	1822420	9999.999944	28540	4102	1.000000	27635	4614	1.000000	9812190	0.000000
294572769	35025234.000000	1822698	9999.999966	28521	4163	1.000000	27465	4530	1.000000	9807332	0.000000
294617513	34991639.000000	1820613	9999.999979	28427	4097	1.000000	27154	4871	1.000000	9802408	-1.#IND00
294601944	35041533.000000	1821835	9999.999988	28579	3824	1.000000	27389	4775	1.000000	9797491	0.008000
294606313	35024400.000000	1819444	9999.999992	28861	4075	1.000000	27617	4697	1.000000	9792691	0.021044
294630034	34989106.000000	1818960	9999.999995	28646	4067	1.000000	27586	4577	1.000000	9787695	0.017409
294605974	35008245.000000	1819134	9999.999997	28806	4010	1.000000	27552	4590	1.000000	9782769	0.014996
294586756	35017679.000000	1820149	9999.999998	28625	4005	1.000000	27430	4813	1.000000	9777800	0.013210
294607178	34992945.000000	1821210	9999.999999	28533	4180	1.000000	27594	4564	1.000000	9772816	0.010158
294612357	35017706.000000	1819367	9999.999999	28555	4007	1.000000	27585	4771	1.000000	9768018	0.008572
294600936	35013600.000000	1819230	10000.000000	28465	4199	1.000000	27457	4674	1.000000	9763023	0.008074
294606221	34990526.000000	1816789	10000.000000	28566	4035	1.000000	27506	4710	1.000000	9758188	-0.002172
294600378	35002912.000000	1819948	10000.000000	28400	3992	1.000000	27283	4593	1.000000	9753273	-0.001706
294633395	35000270.000000	1818561	10000.000000	28823	3970	1.000000	27330	4573	1.000000	9748427	0.000392
294607842	34998553.000000	1819877	10000.000000	28599	3810	1.000000	27458	4505	1.000000	9743558	0.003316
294630114	34969256.000000	1816015	10000.000000	28644	3984	1.000000	27248	4842	1.000000	9738532	0.003167
294642304	34970561.000000	1817303	10000.000000	28417	3955	1.000000	27404	4608	1.000000	9733805	0.006082
294609032	35001147.000000	1822845	10000.000000	28643	3996	1.000000	27449	4819	1.000000	9728926	0.006514
294570611	35034990.000000	1821812	10000.000000	28526	3943	1.000000	27529	4555	1.000000	9724014	0.004780
294595903	35004856.000000	1819820	10000.000000	28731	4014	1.000000	27378	4784	1.000000	9719214	0.003143
294625013	34970125.000000	1815255	10000.000000	28391	4060	1.000000	27430	4567	1.000000	9714357	0.004258
294613928	35005698.000000	1818861	10000.000000	28389	3891	1.000000	27539	4639	1.000000	9709394	0.004188
294573107	35014046.000000	1819664	10000.000000	28540	3953	1.000000	27565	4730	1.000000	9704495	0.002793
294601736	34986840.000000	1819033	10000.000000	28596	3995	1.000000	27346	4756	1.000000	9699730	0.001821
294618643	34967336.000000	1816377	10000.000000	28708	4166	1.000000	27629	4716	1.000000	9694858	0.001821
294589022	35029522.000000	1823058	10000.000000	28767	3882	1.000000	27708	4563	1.000000	9689984	0.002027
294609802	35019916.000000	1820389	10000.000000	28587	4058	1.000000	27217	4737	1.000000	9685159	0.002519
294609253	35010303.000000	1820421	10000.000000	28626	4186	1.000000	27526	4613	1.000000	9680371	0.003239
294572834	35027360.000000	1821712	10000.000000	28567	3950	1.000000	27602	4652	1.000000	9675519	0.003365
294603649	35000064.000000	1819772	10000.000000	28434	4102	1.000000	27509	4657	1.000000	9670747	0.002537
294596751	35034325.000000	1823196	10000.000000	28611	3910	1.000000	27605	4732	1.000000	9666019	0.002438
294612110	35012063.000000	1818831	10000.000000	28384	3853	1.000000	27394	4620	1.000000	9661083	0.002711
294627832	34973032.000000	1817465	10000.000000	28679	4008	1.000000	27506	4788	1.000000	9656123	0.002367
294604374	34992112.000000	1819162	10000.000000	28436	4087	1.000000	27273	4637	1.000000	9651395	0.002463
294615969	34995049.000000	1820443	10000.000000	28626	4059	1.000000	27613	4763	1.000000	9646586	0.003570
294639986	34976270.000000	1818549	10000.000000	28597	4010	1.000000	27413	4733	1.000000	9641859	0.003588
294623158	34976668.000000	1817647	10000.000000	28638	3907	1.000000	27395	4731	1.000000	9637081	0.003576
294637249	34977952.000000	1817996	10000.000000	28674	4047	1.000000	27499	4662	1.000000	9632262	0.003618
294634577	34969934.000000	1818344	10000.000000	28783	3950	1.000000	27597	4652	1.000000	9627312	0.002999
294619624	34972009.000000	1819893	10000.000000	28765	3892	1.000000	27369	4720	1.000000	9622496	0.003036
294600755	35011363.000000	1819448	10000.000000	28721	4140	1.000000	27559	4625	1.000000	9617759	0.002971
294590449	35019955.000000	1820859	10000.000000	28672	3995	1.000000	27424	4613	1.000000	9613128	0.002926
294620594	34990736.000000	1815891	10000.000000	28474	3915	1.000000	27510	4755	1.000000	9608269	0.002229
294595022	34996234.000000	1818234	10000.000000	28499	3978	1.000000	27516	4647	1.000000	9603431	0.002279
294607560	34999617.000000	1820296	10000.000000	28541	3942	1.000000	27347	4630	1.000000	9598657	0.002200
294610305	35000879.000000	1815779	10000.000000	28563	4121	1.000000	27388	4650	1.000000	9593660	0.002107
294554120	35059866.000000	1822746	10000.000000	28609	3989	1.000000	27596	4671	1.000000	9588834	0.002201
294603977	35026359.000000	1819159	10000.000000	28814	3862	1.000000	27690	4521	1.000000	9584102	0.002168
294619451	35019289.000000	1820608	10000.000000	28920	3998	1.000000	27810	4534	1.000000	9579373	0.001609
294598561	35015599.000000	1821441	10000.000000	28475	3999	1.000000	27571	4689	1.000000	9574578	0.001585
294626676	34984313.000000	1819269	10000.000000	28687	3976	1.000000	27492	4642	1.000000	9569829	0.001982
294606805	35018219.000000	1821279	10000.000000	28926	3917	1.000000	27546	4701	1.000000	9565024	0.000870
294605849	34995744.000000	1818572	10000.000000	28549	3911	1.000000	27281	4816	1.000000	9560257	0.001292
294614702	35020461.000000	1820695	10000.000000	28562	3935	1.000000	27580	4599	1.000000	9555373	0.001466
294600891	35004429.000000	1818887	10000.000000	28520	4011	1.000000	27513	4472	1.000000	9550610	0.000857
294598008	35010753.000000	1822428	10000.000000	28642	3986	1.000000	27586	4659	1.000000	9545899	-0.000171
294629252	34991558.000000	1818302	10000.000000	28432	4057	1.000000	27482	4596	1.000000	9541135	-0.000227
294598369	35005685.000000	1819418	10000.000000	28498	4014	1.000000	27275	4670	1.000000	9536404	-0.000250
294612770	34998866.000000	1822801	10000.000000	28741	3933	1.000000	27519	4653	1.000000	9531622	-0.000031
294626696	34988844.000000	1816173	10000.000000	28516	4117	1.000000	27432	4569	1.000000	9526945	0.001626
294601470	35018404.000000	1820622	10000.000000	28667	3909	1.000000	27365	4816	1.000000	9522159	0.002217
294598355	35013369.000000	1820272	10000.000000	28460	3916	1.000000	27475	4684	1.000000	9517498	0.002385
npatches	nstrain	runtime	dt	init_x	init_y	init_y_blood	init_z	init_S	beta0	beta1	beta2	beta3	mean_beta	B	d	delta	delta_blood	b[0]	mut	m	CTL	c	g	epsilon	k	het	lambda	rho	omega	x_max	patch.dyna	DELTA	A	VA
10000	1	100.000000	0.000100	21900	9499	5000000	0.001000	10000000	16.864488	25.168512	25.444518	19.226887	19	8000000000.000000	0.010000	1.000000	1.000000	800000	0.000050	0.048000	0	0.500000	0.000000	25.000000	18.000000	0.500000	0.000000	0.000000	0.000000	31987	0	10.000000	7.000000	1.000000
sus	inf	inf_blood	z	x[0]	y[0][0]	z[0]	x[1]	y[1][0]	z[1]	S[0]	synchrony
219000000	94990000.000000	5000000	10.000000	21900	9499	0.001000	21900	9499	0.001000	10000000	0.000000
121056881	715440951.000000	37285171	3940.834452	12725	70753	0.394083	9510	73742	0.394083	9994983	0.000000
199905066	253727547.000000	13215023	6324.976263	20835	24885	0.632498	17034	27582	0.632498	9990078	0.000000
243471173	130101151.000000	6766704	7771.013291	25211	12394	0.777101	21760	14713	0.777101	9985074	0.000000
268021260	79105365.000000	4116235	8648.068121	27871	7369	0.864807	24770	9097	0.864807	9979975	0.000000
282458516	53733854.000000	2794618	9180.022116	28820	5063	0.918002	26411	6400	0.918002	9974949	0.000000
291128576	39819934.000000	2072450	9502.664490	29681	3559	0.950266	27794	4894	0.950266	9970030	0.000000
296522865	31689191.000000	1644986	9698.354536	30159	2840	0.969835	28641	3735	0.969835	9965119	0.000000
299895427	26771870.000000	1392036	9817.045065	30544	2447	0.981705	29009	3276	0.981705	9960207	0.000000
302017784	23713088.000000	1232274	9889.033609	30441	2192	0.988903	29296	2778	0.988903	9955235	0.000000
303409335	21778166.000000	1133457	9932.696323	30593	1985	0.993270	29250	2631	0.993270	9950283	0.000000
304279536	20556526.000000	1070264	9959.178767	30738	1878	0.995918	29641	2458	0.995918	9945291	0.000000
304855862	19793643.000000	1026604	9975.240980	30933	1869	0.997524	29863	2371	0.997524	9940491	0.000000
305166073	19311166.000000	1003874	9984.983083	30824	1710	0.998498	29679	2349	0.998498	9935511	0.000000
305374876	19035928.000000	987724	9990.891893	30981	1768	0.999089	29973	2333	0.999089	9930579	0.000000
305571029	18805690.000000	977430	9994.475723	30808	1577	0.999448	29816	2335	0.999448	9925568	0.000000
305632387	18721773.000000	974242	9996.649399	30991	1765	0.999665	29816	2304	0.999665	9920722	0.000000
305686499	18624210.000000	968834	9997.967783	30885	1630	0.999797	29632	2279	0.999797	9915807	0.000000
305754669	18563331.000000	964832	9998.767413	30877	1635	0.999877	30093	2180	0.999877	9910859	0.000000
305766738	18533107.000000	964443	9999.252408	30930	1690	0.999925	29944	2279	0.999925	9905952	0.000000
305745268	18537287.000000	964501	9999.546568	30907	1623	0.999955	29802	2405	0.999955	9901055	0.000000
305759538	18546001.000000	962618	9999.724983	30713	1664	0.999972	29833	2313	0.999972	9896137	0.000000
305744093	18536154.000000	963595	9999.833196	31110	1689	0.999983	29988	2267	0.999983	9891187	0.000000
305768713	18498110.000000	960675	9999.898829	31057	1684	0.999990	29840	2188	0.999990	9886242	0.000000
305762370	18532457.000000	963064	9999.938638	30841	1663	0.999994	29642	2272	0.999994	9881186	0.000000
305746282	18538984.000000	964712	9999.962782	30988	1755	0.999996	29655	2159	0.999996	9876376	0.000000
305749373	18528907.000000	963920	9999.977427	31043	1599	0.999998	30114	2301	0.999998	9871376	0.000000
305778372	18521300.000000	962655	9999.986309	30669	1669	0.999999	30105	2144	0.999999	9866487	0.000000
305763625	18535094.000000	962970	9999.991696	30844	1711	0.999999	30029	2229	0.999999	9861560	0.000000
305786520	18485226.000000	960075	9999.994963	30766	1763	0.999999	29655	2231	0.999999	9856658	0.000000
305761181	18507442.000000	963367	9999.996945	31031	1664	1.000000	29900	2281	1.000000	9851737	0.000000
305777277	18511101.000000	962811	9999.998147	30905	1574	1.000000	29852	2237	1.000000	9846683	0.000000
305746210	18515002.000000	961884	9999.998876	31018	1503	1.000000	29903	2346	1.000000	9841644	0.000000
305751099	18511526.000000	960524	9999.999318	31009	1615	1.000000	29829	2327	1.000000	9836731	0.000000
305774750	18500604.000000	961544	9999.999587	31032	1557	1.000000	29727	2310	1.000000	9831849	0.000000
305787518	18503480.000000	963005	9999.999749	30941	1718	1.000000	29967	2224	1.000000	9826844	0.000000
305785797	18507962.000000	963412	9999.999848	31011	1694	1.000000	29864	2145	1.000000	9821912	0.000000
305783695	18515950.000000	961852	9999.999908	31016	1689	1.000000	29700	2172	1.000000	9817080	0.000000
305757260	18519010.000000	960036	9999.999944	30856	1634	1.000000	29913	2251	1.000000	9812195	0.000000
305779708	18514922.000000	961816	9999.999966	31085	1574	1.000000	30001	2242	1.000000	9807199	0.000000
305783509	18481743.000000	961122	9999.999979	30821	1644	1.000000	30052	2367	1.000000	9802223	-1.#IND00
305787747	18501170.000000	962068	9999.999988	31130	1586	1.000000	30008	2241	1.000000	9797261	0.009600
305771807	18511495.000000	962768	9999.999992	31054	1708	1.000000	29962	2250	1.000000	9792508	0.016286
305764473	18510971.000000	961764	9999.999995	31247	1736	1.000000	29906	2321	1.000000	9787571	0.009628
305758557	18523248.000000	962590	9999.999997	30921	1658	1.000000	30030	2182	1.000000	9782605	0.006924
305774367	18512064.000000	960892	9999.999998	31133	1662	1.000000	29821	2327	1.000000	9777733	0.004530
305771152	18524573.000000	963622	9999.999999	30921	1683	1.000000	30094	2165	1.000000	9772931	0.001210
305767290	18514538.000000	963584	9999.999999	30909	1650	1.000000	29695	2325	1.000000	9768112	0.003600
305749861	18536265.000000	963962	10000.000000	30585	1592	1.000000	30057	2275	1.000000	9763084	0.001233
305757413	18504274.000000	960736	10000.000000	30910	1661	1.000000	30010	2323	1.000000	9758096	0.001063
305777348	18509699.000000	962093	10000.000000	30822	1613	1.000000	29825	2218	1.000000	9753291	0.000017
305758429	18519687.000000	961565	10000.000000	30750	1619	1.000000	29700	2208	1.000000	9748288	0.000548
305790565	18493245.000000	961144	10000.000000	30984	1647	1.000000	30015	2179	1.000000	9743390	0.004199
305759104	18520472.000000	963342	10000.000000	31009	1625	1.000000	29802	2282	1.000000	9738508	0.003835
305761156	18526171.000000	962697	10000.000000	30925	1667	1.000000	29713	2259	1.000000	9733532	0.004570
305747553	18515389.000000	962276	10000.000000	30961	1651	1.000000	30006	2262	1.000000	9728537	0.002171
305785615	18523377.000000	963955	10000.000000	30951	1650	1.000000	30051	2179	1.000000	9723688	0.001433
305759207	18522952.000000	962352	10000.000000	30835	1683	1.000000	29658	2324	1.000000	9718751	0.001422
305800618	18486519.000000	961914	10000.000000	30924	1668	1.000000	29910	2300	1.000000	9713933	0.001466
305792346	18480178.000000	960135	10000.000000	30954	1621	1.000000	29811	2304	1.000000	9709113	0.001111
305740170	18529510.000000	963823	10000.000000	30923	1574	1.000000	29888	2317	1.000000	9704081	0.001677
305764302	18541984.000000	963564	10000.000000	31121	1710	1.000000	29560	2231	1.000000	9699268	0.001661
305782564	18506351.000000	960458	10000.000000	31040	1734	1.000000	29739	2311	1.000000	9694508	0.001392
305733450	18549419.000000	961894	10000.000000	30517	1707	1.000000	29933	2308	1.000000	9689619	0.001149
305757013	18518524.000000	961826	10000.000000	30860	1681	1.000000	29992	2240	1.000000	9684821	0.004332
305774816	18519490.000000	962194	10000.000000	30710	1716	1.000000	29757	2281	1.000000	9680035	0.004977
305731284	18510540.000000	963028	10000.000000	30855	1716	1.000000	29773	2142	1.000000	9675087	0.004636
305760289	18512499.000000	961743	10000.000000	30745	1648	1.000000	29748	2324	1.000000	9670180	0.004027
305742402	18537560.000000	963128	10000.000000	30789	1668	1.000000	29907	2282	1.000000	9665425	0.003585
305761903	18528614.000000	960929	10000.000000	30656	1614	1.000000	29768	2143	1.000000	9660585	0.002715
305763313	18539296.000000	963742	10000.000000	30859	1704	1.000000	29814	2330	1.000000	9655769	0.001248
305738433	18523913.000000	961787	10000.000000	30807	1646	1.000000	30027	2368	1.000000	9650985	0.001506
305752940	18544487.000000	964804	10000.000000	30916	1752	1.000000	30236	2236	1.000000	9646326	0.001606
305745142	18561666.000000	964859	10000.000000	30806	1663	1.000000	29934	2217	1.000000	9641401	0.001234
305733912	18544384.000000	964305	10000.000000	30927	1657	1.000000	29856	2275	1.000000	9636639	0.001692
305751787	18547500.000000	964119	10000.000000	30872	1736	1.000000	29844	2192	1.000000	9631859	0.001661
305757871	18546903.000000	964390	10000.000000	30994	1631	1.000000	29624	2367	1.000000	9626946	0.001667
305769203	18500947.000000	963376	10000.000000	31195	1682	1.000000	29888	2273	1.000000	9622144	0.002002
305744958	18519698.000000	961369	10000.000000	30991	1666	1.000000	29828	2248	1.000000	9617315	0.001530
305767975	18519289.000000	962635	10000.000000	31019	1766	1.000000	29914	2391	1.000000	9612522	0.000225
305757053	18513466.000000	962105	10000.000000	30851	1676	1.000000	29853	2262	1.000000	9607858	0.000802
305772195	18493513.000000	961632	10000.000000	31014	1707	1.000000	29732	2412	1.000000	9602999	0.001013
305812665	18466047.000000	959979	10000.000000	30488	1642	1.000000	29646	2194	1.000000	9598184	0.001699
305795592	18498866.000000	960308	10000.000000	31009	1678	1.000000	29877	2200	1.000000	9593373	0.001534
305774786	18504804.000000	963669	10000.000000	30890	1623	1.000000	29904	2196	1.000000	9588565	0.001847
305780570	18509426.000000	961974	10000.000000	30868	1640	1.000000	29969	2186	1.000000	9583776	0.001832
305769636	18513830.000000	963179	10000.000000	30421	1686	1.000000	29736	2367	1.000000	9578993	0.001808
305756459	18511806.000000	961821	10000.000000	30895	1725	1.000000	29676	2345	1.000000	9574160	0.001591
305768722	18524086.000000	964204	10000.000000	30750	1788	1.000000	29643	2483	1.000000	9569416	0.001519
305774434	18512862.000000	962783	10000.000000	30750	1625	1.000000	30002	2221	1.000000	9564671	0.001429
305768596	18506217.000000	961354	10000.000000	30877	1711	1.000000	29888	2279	1.000000	9559885	0.002204
305773578	18505562.000000	962227	10000.000000	30949	1667	1.000000	29899	2223	1.000000	9555120	0.002271
305780098	18510701.000000	962396	10000.000000	30650	1690	1.000000	29861	2196	1.000000	9550436	0.002027
305812328	18476074.000000	960972	10000.000000	31066	1683	1.000000	29795	2202	1.000000	9545754	0.002333
305786257	18493137.000000	960358	10000.000000	31002	1737	1.000000	29836	2202	1.000000	9540934	0.002289
305770312	18519462.000000	964025	10000.000000	31003	1623	1.000000	29666	2323	1.000000	9536261	0.002586
305780685	18510168.000000	960399	10000.000000	31083	1663	1.000000	29747	2244	1.000000	9531517	0.002559
305779939	18500188.000000	960733	10000.000000	31026	1659	1.000000	29753	2250	1.000000	9526857	0.002640
305804647	18500539.000000	962037	10000.000000	30827	1737	1.000000	29975	2237	1.000000	9522143	0.002616
305750644	18542348.000000	963437	10000.000000	31104	1622	1.000000	29652	2321	1.000000	9517363	0.002319
npatches	nstrain	runtime	dt	init_x	init_y	init_y_blood	init_z	init_S	beta0	beta1	beta2	beta3	mean_beta	B	d	delta	delta_blood	b[0]	mut	m	CTL	c	g	epsilon	k	het	lambda	rho	omega	x_max	patch.dyna	DELTA	A	VA
10000	1	100.000000	0.000100	21900	9499	5000000	0.001000	10000000	15.632385	12.907939	24.871258	27.988267	19	8000000000.000000	0.010000	1.000000	1.000000	800000	0.000050	0.048000	0	0.500000	0.000000	25.000000	19.000000	0.500000	0.000000	0.000000	0.000000	31987	0	10.000000	7.000000	1.000000
sus	inf	inf_blood	z	x[0]	y[0][0]	z[0]	x[1]	y[1][0]	z[1]	S[0]	synchrony
219000000	94990000.000000	5000000	10.000000	21900	9499	0.001000	21900	9499	0.001000	10000000	0.000000
127440951	660012910.000000	34390572	3940.834452	13704	65158	0.394083	15475	63824	0.394083	9995035	0.000000
210159920	220653479.000000	11484065	6324.976263	22269	21355	0.632498	24031	20130	0.632498	9990006	0.000000
255027237	105018450.000000	5460548	7771.013291	27083	9682	0.777101	27776	9158	0.777101	9985016	0.000000
279888224	58015193.000000	3019336	8648.068121	29120	5232	0.864807	29400	4882	0.864807	9980041	0.000000
294187597	35072589.000000	1824686	9180.022116	29970	3081	0.918002	30501	2916	0.918002	9975156	0.000000
302675096	22690743.000000	1180440	9502.664490	30856	1993	0.950266	31251	1820	0.950266	9970203	0.000000
307869887	15518213.000000	808516	9698.354536	31318	1331	0.969835	31254	1224	0.969835	9965236	0.000000
311106856	11162074.000000	581599	9817.045065	31357	977	0.981705	31557	842	0.981705	9960198	0.000000
313239781	8383289.000000	436554	9889.033609	31668	698	0.988903	31442	682	0.988903	9955313	0.000000
314664248	6547700.000000	340541	9932.696323	31688	555	0.993270	31853	484	0.993270	9950383	0.000000
315643150	5314210.000000	275578	9959.178767	31591	442	0.995918	31818	415	0.995918	9945339	0.000000
316342393	4454379.000000	231340	9975.240980	31903	393	0.997524	31770	362	0.997524	9940308	0.000000
316824253	3821809.000000	199243	9984.983083	31754	330	0.998498	31705	338	0.998498	9935400	0.000000
317201829	3363139.000000	175556	9990.891893	31794	301	0.999089	31874	246	0.999089	9930535	0.000000
317446855	3039076.000000	157826	9994.475723	31800	277	0.999448	32099	201	0.999448	9925371	0.000000
317659779	2762886.000000	144389	9996.649399	31696	245	0.999665	31833	218	0.999665	9920439	0.000000
317797455	2582001.000000	134299	9997.967783	31960	202	0.999797	31738	172	0.999797	9915470	0.000000
317956729	2394654.000000	124668	9998.767413	31875	200	0.999877	31697	198	0.999877	9910606	0.000000
318083800	2235734.000000	115919	9999.252408	31929	208	0.999925	31998	180	0.999925	9905573	0.000000
318202724	2115700.000000	110015	9999.546568	31956	194	0.999955	31999	161	0.999955	9900554	0.000000
318247728	2026291.000000	105709	9999.724983	31939	142	0.999972	31967	151	0.999972	9895618	0.000000
318313012	1951049.000000	101348	9999.833196	32120	179	0.999983	32065	153	0.999983	9890740	0.000000
318373712	1884303.000000	97951	9999.898829	31898	184	0.999990	31917	156	0.999990	9885878	0.000000
318388826	1814737.000000	94530	9999.938638	31797	152	0.999994	31857	146	0.999994	9881083	0.000000
318456650	1774401.000000	92321	9999.962782	31841	183	0.999996	31785	121	0.999996	9876132	0.000000
318495664	1728918.000000	89690	9999.977427	31651	132	0.999998	31678	110	0.999998	9871193	0.000000
318509639	1695130.000000	87668	9999.986309	31719	174	0.999999	32067	111	0.999999	9866296	0.000000
318569376	1652640.000000	86038	9999.991696	32005	124	0.999999	31866	129	0.999999	9861313	0.000000
318573414	1624913.000000	84372	9999.994963	32003	146	0.999999	31941	122	0.999999	9856381	0.000000
318595892	1603965.000000	83832	9999.996945	32074	163	1.000000	31901	121	1.000000	9851359	0.000000
318598817	1592239.000000	82997	9999.998147	31943	133	1.000000	32082	140	1.000000	9846448	0.000000
318612276	1556745.000000	81082	9999.998876	32016	140	1.000000	32112	122	1.000000	9841513	0.000000
318682819	1514588.000000	78375	9999.999318	31828	121	1.000000	31926	95	1.000000	9836654	0.000000
318652057	1512682.000000	79073	9999.999587	32011	118	1.000000	32069	122	1.000000	9831767	0.000000
318695591	1495647.000000	77732	9999.999749	32095	128	1.000000	31914	106	1.000000	9826779	0.000000
318672418	1473022.000000	76630	9999.999848	31948	118	1.000000	32041	124	1.000000	9821800	0.000000
318690233	1462930.000000	76115	9999.999908	31931	122	1.000000	31910	106	1.000000	9816902	0.000000
318729080	1445748.000000	74672	9999.999944	32231	140	1.000000	31981	101	1.000000	9811896	0.000000
318715469	1434421.000000	74353	9999.999966	32091	118	1.000000	31854	114	1.000000	9807075	0.000000
318725576	1432514.000000	74663	9999.999979	32081	131	1.000000	32199	100	1.000000	9802452	-1.#IND00
[truncated: 162 more rows]
