# Supplementary material for: Large Variations in HIV-1 Viral Load Explained by Shifting-Mosaic Metapopulation Dynamics
Source: PLoS Biol. 2016 Oct 5;14(10):e1002567. doi: 10.1371/journal.pbio.1002567 (PMC5051940; doi:10.1371/journal.pbio.1002567)
Supplement: S1 Data — Each file gives the output from the simulations indicated by the filename: low migration (ms1, db432); high migration (ms1, db1); very high migration (ms10, db1); number of patches (np); reservoir (storage); no reservoir (nostorage); CTL immigration model (CTLimmig); CTL proliferation model (CTLprolif); β¯ (beta1, beta2, …). Within each file, there are 21 simulations for (k = 0,1,..,20), and data is output each day. For measures of synchrony, the final entry should be used. See Methods and S1 Simulation Code for further details. (ZIP) [file pbio.1002567.s002.zip › S1_Data/ms10_np10000_nostorage_noPD_CTLimmig_db1_beta2.tsv]

npatches	nstrain	runtime	dt	init_x	init_y	init_y_blood	init_z	init_S	beta0	beta1	beta2	beta3	mean_beta	B	d	delta	delta_blood	b[0]	mut	m	CTL	c	g	epsilon	k	het	lambda	rho	omega	x_max	patch.dyna	DELTA	A	VA
10000	1	100.000000	0.000100	21900	9499	5000000	0.001000	10000000	1.763082	1.789003	1.087323	1.331174	2	8000000000.000000	0.010000	1.000000	1.000000	800000	0.000050	0.048000	0	0.500000	0.000000	25.000000	0.000000	0.500000	0.000000	0.000000	0.000000	31987	0	10.000000	7.000000	1.000000
sus	inf	inf_blood	z	x[0]	y[0][0]	z[0]	x[1]	y[1][0]	z[1]	S[0]	synchrony
219000000	94990000.000000	5000000	10.000000	21900	9499	0.001000	21900	9499	0.001000	10000000	0.000000
304137738	213710523.000000	11085249	3940.834452	30653	21038	0.394083	30685	21133	0.394083	9995105	0.000000
288267524	453841476.000000	23553632	6324.976263	29220	45032	0.632498	29151	45260	0.632498	9990222	0.000000
265438426	849416941.000000	44101942	7771.013291	26960	84656	0.777101	27056	84726	0.777101	9985289	0.000000
240807654	1362795837.000000	70776882	8648.068121	24684	135953	0.864807	24627	135980	0.864807	9980291	0.000000
219837990	1892219900.000000	98284686	9180.022116	22526	188889	0.918002	22357	188007	0.918002	9975332	0.000000
204517879	2349328140.000000	122065030	9502.664490	21094	235607	0.950266	21009	235303	0.950266	9970352	0.000000
194201902	2699255904.000000	140273322	9698.354536	20041	269395	0.969835	19930	269495	0.969835	9965331	0.000000
187506972	2947673211.000000	153168172	9817.045065	19462	293262	0.981705	19139	294683	0.981705	9960349	0.000000
183234776	3115713266.000000	161936151	9889.033609	19054	309924	0.988903	18880	311810	0.988903	9955389	0.000000
180568960	3226128565.000000	167690335	9932.696323	18771	322263	0.993270	18555	321971	0.993270	9950509	0.000000
178826419	3297471151.000000	171394497	9959.178767	18645	328366	0.995918	18609	329371	0.995918	9945509	0.000000
177778598	3343124022.000000	173741614	9975.240980	18594	334087	0.997524	18203	334323	0.997524	9940607	0.000000
177110855	3371934288.000000	175260970	9984.983083	18589	336446	0.998498	18289	336471	0.998498	9935660	0.000000
176676211	3390228048.000000	176201323	9990.891893	18460	338305	0.999089	18293	338488	0.999089	9930655	0.000000
176421570	3401696455.000000	176815439	9994.475723	18249	339613	0.999448	18128	339764	0.999448	9925712	0.000000
176251687	3408883249.000000	177184579	9996.649399	18199	340675	0.999665	18183	341339	0.999665	9920799	0.000000
176133604	3413447187.000000	177401134	9997.967783	18230	340334	0.999797	18055	340599	0.999797	9915852	0.000000
176083911	3416213819.000000	177564938	9998.767413	18270	340968	0.999877	17835	340603	0.999877	9910811	0.000000
176045235	3418106177.000000	177654898	9999.252408	18315	340310	0.999925	18172	340805	0.999925	9905872	0.000000
176008723	3419122343.000000	177723147	9999.546568	18031	340450	0.999955	18172	341763	0.999955	9900965	0.000000
176000708	3419898652.000000	177738454	9999.724983	18256	341190	0.999972	18074	341330	0.999972	9896025	0.000000
175987334	3420361676.000000	177765600	9999.833196	18185	340900	0.999983	18101	342598	0.999983	9891073	0.000000
175987523	3420584528.000000	177767913	9999.898829	18269	341814	0.999990	18207	341714	0.999990	9886179	0.000000
175982632	3420710455.000000	177784857	9999.938638	18229	340283	0.999994	18292	340764	0.999994	9881337	0.000000
175966086	3420808684.000000	177803053	9999.962782	18380	340982	0.999996	18221	340988	0.999996	9876344	0.000000
175995950	3420900236.000000	177781825	9999.977427	18320	341960	0.999998	18266	341637	0.999998	9871367	0.000000
175999008	3420935231.000000	177819641	9999.986309	18293	341051	0.999999	18072	341580	0.999999	9866385	0.000000
175987301	3420934753.000000	177809310	9999.991696	18148	341061	0.999999	18116	341460	0.999999	9861510	0.000000
175981280	3421040389.000000	177822352	9999.994963	18415	341267	0.999999	17950	341273	0.999999	9856640	0.000000
175972522	3421067319.000000	177819040	9999.996945	18309	341604	1.000000	18116	341290	1.000000	9851831	0.000000
175971905	3420977472.000000	177820096	9999.998147	18277	342124	1.000000	18307	341798	1.000000	9847154	0.000000
175983994	3420986117.000000	177788376	9999.998876	18347	342401	1.000000	18166	341527	1.000000	9842137	0.000000
175982697	3421014399.000000	177791050	9999.999318	18146	341431	1.000000	17904	341455	1.000000	9837217	0.000000
175983204	3421180339.000000	177828498	9999.999587	18453	341088	1.000000	17998	342049	1.000000	9832244	0.000000
175960450	3421223956.000000	177842451	9999.999749	18205	341760	1.000000	18055	342087	1.000000	9827326	0.000000
175979644	3421206073.000000	177802354	9999.999848	18316	341026	1.000000	18019	341792	1.000000	9822390	0.000000
175976039	3421167656.000000	177820703	9999.999908	18260	342205	1.000000	18136	342285	1.000000	9817504	0.000000
175978169	3421089017.000000	177815192	9999.999944	18210	341503	1.000000	18074	341511	1.000000	9812659	0.000000
175994582	3421130069.000000	177823718	9999.999966	18030	342254	1.000000	18094	341866	1.000000	9807737	0.000000
175991689	3421045117.000000	177818099	9999.999979	18176	341790	1.000000	17984	343108	1.000000	9802732	-1.#IND00
175972823	3421086501.000000	177834125	9999.999988	18305	341931	1.000000	18153	341861	1.000000	9797848	-0.000000
175971991	3421047043.000000	177808381	9999.999992	18223	341965	1.000000	18099	341130	1.000000	9792836	-0.001796
175976720	3421010745.000000	177785242	9999.999995	18246	340478	1.000000	18205	341920	1.000000	9787811	-0.011584
175979177	3420976078.000000	177806969	9999.999997	18275	342038	1.000000	18219	341781	1.000000	9783077	-0.002523
175983911	3421057465.000000	177806322	9999.999998	18221	341791	1.000000	18165	341959	1.000000	9778214	0.000000
175977581	3421034870.000000	177822655	9999.999999	18236	340897	1.000000	18090	342697	1.000000	9773439	0.000503
175961791	3421012739.000000	177815482	9999.999999	18126	341757	1.000000	18195	341972	1.000000	9768543	0.005078
175971172	3421050588.000000	177820230	10000.000000	18362	340795	1.000000	18207	341876	1.000000	9763554	0.004406
175975234	3421072490.000000	177813608	10000.000000	18238	341569	1.000000	18242	340404	1.000000	9758708	-0.002934
175968113	3421027488.000000	177798196	10000.000000	18287	341257	1.000000	18280	341081	1.000000	9753904	-0.006949
175971987	3421056882.000000	177808905	10000.000000	18246	341469	1.000000	18148	341332	1.000000	9749008	-0.006848
175963631	3421145320.000000	177836699	10000.000000	18305	341414	1.000000	18228	341786	1.000000	9744076	0.002637
175978161	3421124466.000000	177819994	10000.000000	18230	341629	1.000000	18276	340438	1.000000	9739254	0.002927
175996143	3421120776.000000	177802924	10000.000000	18211	341273	1.000000	18103	342100	1.000000	9734389	0.003381
175983944	3421084548.000000	177830326	10000.000000	18198	342212	1.000000	18271	341646	1.000000	9729486	0.002567
175963796	3421130285.000000	177812270	10000.000000	18261	341776	1.000000	18212	341372	1.000000	9724576	0.002036
175971953	3421040687.000000	177803695	10000.000000	18200	341689	1.000000	18122	342375	1.000000	9719721	0.002918
175978222	3421033921.000000	177796664	10000.000000	18314	342542	1.000000	18099	341858	1.000000	9714909	0.003655
175983789	3421048711.000000	177806426	10000.000000	18192	341193	1.000000	18287	341229	1.000000	9710108	0.003290
175954982	3421078441.000000	177811707	10000.000000	18138	340582	1.000000	18238	342079	1.000000	9705290	0.002552
175986559	3420952289.000000	177828916	10000.000000	18317	341311	1.000000	18141	341417	1.000000	9700453	-0.000298
175981669	3421150045.000000	177810454	10000.000000	18353	341945	1.000000	18026	341524	1.000000	9695593	-0.001623
175976272	3421119452.000000	177809909	10000.000000	18341	341515	1.000000	18057	341159	1.000000	9690724	-0.001234
175976910	3421139311.000000	177821599	10000.000000	18324	341530	1.000000	18169	340892	1.000000	9685838	0.000040
175980860	3421115244.000000	177833238	10000.000000	18337	341256	1.000000	18196	342350	1.000000	9681098	0.000743
175969733	3421108446.000000	177783144	10000.000000	18265	340917	1.000000	18113	342261	1.000000	9676189	0.001070
175981975	3421100207.000000	177787099	10000.000000	18247	340565	1.000000	18057	341631	1.000000	9671365	0.000283
175987424	3421026120.000000	177823729	10000.000000	18011	341660	1.000000	18165	341732	1.000000	9666535	0.000809
175961113	3421029390.000000	177813848	10000.000000	18312	341347	1.000000	18145	342182	1.000000	9661643	-0.001440
175983028	3421001041.000000	177802697	10000.000000	18367	340930	1.000000	18161	341599	1.000000	9656783	-0.001828
175971026	3421023543.000000	177822348	10000.000000	18189	341690	1.000000	18027	341810	1.000000	9651885	-0.002235
175984134	3421054184.000000	177821488	10000.000000	18242	341329	1.000000	18157	340965	1.000000	9647061	-0.002408
175974359	3421066006.000000	177794566	10000.000000	18204	341907	1.000000	17897	341666	1.000000	9642149	-0.002206
175977156	3421032425.000000	177799542	10000.000000	18271	340694	1.000000	17994	342084	1.000000	9637457	-0.001768
175978101	3420961385.000000	177813052	10000.000000	18319	341442	1.000000	18261	342072	1.000000	9632682	-0.001967
175955346	3421108144.000000	177786779	10000.000000	18331	341672	1.000000	18197	341886	1.000000	9627840	-0.001251
175972822	3421001188.000000	177822818	10000.000000	18256	341426	1.000000	17990	341975	1.000000	9622930	-0.001155
175975251	3421075434.000000	177813232	10000.000000	18284	342056	1.000000	18061	340794	1.000000	9618092	-0.001299
175974985	3421058923.000000	177800613	10000.000000	18087	341443	1.000000	18026	341991	1.000000	9613317	-0.001102
175999775	3420924704.000000	177806671	10000.000000	18363	340314	1.000000	18185	340810	1.000000	9608526	-0.000897
175983455	3420961533.000000	177771873	10000.000000	18311	340745	1.000000	18223	340656	1.000000	9603827	-0.000676
175981218	3421003947.000000	177814170	10000.000000	18290	341467	1.000000	18212	341998	1.000000	9598934	-0.001631
175967029	3421076067.000000	177791692	10000.000000	18307	341352	1.000000	18009	341499	1.000000	9594114	-0.001487
175971275	3421059806.000000	177811044	10000.000000	18154	341356	1.000000	17946	341243	1.000000	9589325	-0.001274
175967513	3421070829.000000	177796262	10000.000000	18229	341860	1.000000	18256	341249	1.000000	9584526	-0.001223
175986992	3421097413.000000	177796675	10000.000000	18359	341331	1.000000	17966	342454	1.000000	9579701	-0.001235
176002541	3421053102.000000	177798095	10000.000000	18253	340860	1.000000	18099	342466	1.000000	9574860	-0.001238
175973780	3421072882.000000	177794804	10000.000000	18286	341451	1.000000	18187	342037	1.000000	9570025	-0.001472
175972279	3421038324.000000	177809947	10000.000000	18138	340871	1.000000	18248	342647	1.000000	9565190	-0.001470
175974615	3421017384.000000	177795215	10000.000000	18153	341508	1.000000	18177	342126	1.000000	9560329	-0.000950
175976541	3420970782.000000	177806291	10000.000000	18260	339997	1.000000	18146	341122	1.000000	9555619	-0.000939
175982427	3421082051.000000	177801769	10000.000000	18158	341314	1.000000	18159	341720	1.000000	9550800	-0.000943
175976517	3420991340.000000	177807729	10000.000000	18164	342011	1.000000	18016	341177	1.000000	9545968	-0.000611
175969470	3421003389.000000	177813229	10000.000000	18255	340748	1.000000	18059	341868	1.000000	9541191	-0.000650
175991301	3420917154.000000	177778339	10000.000000	18142	342065	1.000000	18256	341428	1.000000	9536418	-0.000692
175987862	3420952880.000000	177799246	10000.000000	18396	341004	1.000000	18225	341190	1.000000	9531680	-0.000670
175986470	3420958164.000000	177811696	10000.000000	18201	341627	1.000000	18110	341086	1.000000	9526857	-0.000643
175977687	3420925155.000000	177830903	10000.000000	18432	340649	1.000000	18047	341304	1.000000	9521924	-0.000635
175974401	3421008177.000000	177789691	10000.000000	18333	341340	1.000000	18095	340916	1.000000	9517230	-0.000882
npatches	nstrain	runtime	dt	init_x	init_y	init_y_blood	init_z	init_S	beta0	beta1	beta2	beta3	mean_beta	B	d	delta	delta_blood	b[0]	mut	m	CTL	c	g	epsilon	k	het	lambda	rho	omega	x_max	patch.dyna	DELTA	A	VA
10000	1	100.000000	0.000100	21900	9499	5000000	0.001000	10000000	2.280646	2.427900	1.601186	1.296321	2	8000000000.000000	0.010000	1.000000	1.000000	800000	0.000050	0.048000	0	0.500000	0.000000	25.000000	1.000000	0.500000	0.000000	0.000000	0.000000	31987	0	10.000000	7.000000	1.000000
sus	inf	inf_blood	z	x[0]	y[0][0]	z[0]	x[1]	y[1][0]	z[1]	S[0]	synchrony
219000000	94990000.000000	5000000	10.000000	21900	9499	0.001000	21900	9499	0.001000	10000000	0.000000
306634145	175726761.000000	9123635	3940.834452	30318	17923	0.394083	30373	17832	0.394083	9995009	0.000000
302027352	238650350.000000	12396498	6324.976263	29865	24052	0.632498	29772	24148	0.632498	9989884	0.000000
300049696	265387955.000000	13791903	7771.013291	29854	26755	0.777101	29571	26826	0.777101	9984834	0.000000
300129390	263437581.000000	13694167	8648.068121	29459	26750	0.864807	29520	26715	0.864807	9979908	0.000000
301364081	245995251.000000	12784311	9180.022116	29633	24732	0.918002	29754	25003	0.918002	9974985	0.000000
302984137	222836186.000000	11592952	9502.664490	29866	22706	0.950266	29812	22816	0.950266	9970045	0.000000
304655602	199232926.000000	10358414	9698.354536	30268	20165	0.969835	29909	20463	0.969835	9965023	0.000000
306246441	177438415.000000	9223525	9817.045065	30374	17975	0.981705	30207	18068	0.981705	9960054	0.000000
307677186	158176671.000000	8222940	9889.033609	30611	15950	0.988903	30424	16075	0.988903	9954985	0.000000
308915920	141465527.000000	7354442	9932.696323	30701	14228	0.993270	30591	14265	0.993270	9950043	0.000000
310012616	127078743.000000	6603189	9959.178767	30901	12766	0.995918	30820	13034	0.995918	9945070	0.000000
310896363	114698028.000000	5959911	9975.240980	30885	11666	0.997524	30946	11599	0.997524	9940157	0.000000
311750326	103942332.000000	5405757	9984.983083	31044	10498	0.998498	31046	10455	0.998498	9935160	0.000000
312448370	94649294.000000	4915923	9990.891893	31147	9446	0.999089	31208	9557	0.999089	9930121	0.000000
313076040	86503103.000000	4492259	9994.475723	31229	8781	0.999448	31149	8793	0.999448	9925270	0.000000
313614878	79313645.000000	4123484	9996.649399	30975	8028	0.999665	31080	7968	0.999665	9920314	0.000000
314098851	72977877.000000	3797517	9997.967783	31157	7441	0.999797	31375	7612	0.999797	9915384	0.000000
314548479	67343166.000000	3501405	9998.767413	31419	6812	0.999877	31404	6883	0.999877	9910422	0.000000
314932048	62325466.000000	3240856	9999.252408	31504	6337	0.999925	31550	6385	0.999925	9905467	0.000000
315291627	57835890.000000	3007530	9999.546568	31489	5774	0.999955	31196	5918	0.999955	9900528	0.000000
315610410	53789095.000000	2798319	9999.724983	31538	5325	0.999972	31444	5473	0.999972	9895607	0.000000
315919947	50091328.000000	2603532	9999.833196	31730	5161	0.999983	31469	5202	0.999983	9890691	0.000000
316147423	46743950.000000	2431763	9999.898829	31861	4726	0.999990	31464	4637	0.999990	9885784	0.000000
316392219	43705903.000000	2272171	9999.938638	31749	4408	0.999994	31802	4531	0.999994	9880877	0.000000
316613782	40933649.000000	2128496	9999.962782	31552	4069	0.999996	31719	4088	0.999996	9875759	0.000000
316811106	38386040.000000	1996959	9999.977427	31418	3773	0.999998	31692	3911	0.999998	9870808	0.000000
316980575	36041169.000000	1872525	9999.986309	31459	3778	0.999999	31658	3695	0.999999	9865861	0.000000
317176411	33875205.000000	1760671	9999.991696	31480	3595	0.999999	31451	3487	0.999999	9860958	0.000000
317324253	31883015.000000	1656934	9999.994963	31770	3197	0.999999	31621	3187	0.999999	9856064	0.000000
317496786	30035847.000000	1562312	9999.996945	31523	3002	1.000000	31961	3111	1.000000	9851137	0.000000
317626420	28302342.000000	1472276	9999.998147	31559	2923	1.000000	31704	2853	1.000000	9846221	0.000000
317732432	26718255.000000	1388940	9999.998876	31764	2704	1.000000	31780	2764	1.000000	9841280	0.000000
317877020	25235609.000000	1311405	9999.999318	31620	2640	1.000000	31730	2617	1.000000	9836423	0.000000
317963833	23843334.000000	1239980	9999.999587	31851	2427	1.000000	31689	2437	1.000000	9831473	0.000000
318072001	22550810.000000	1172812	9999.999749	31790	2213	1.000000	31813	2396	1.000000	9826594	0.000000
318166343	21346887.000000	1108452	9999.999848	31769	2062	1.000000	31622	2154	1.000000	9821626	0.000000
318229649	20229483.000000	1050978	9999.999908	31929	2105	1.000000	31927	2037	1.000000	9816738	0.000000
318374866	19162759.000000	996139	9999.999944	31952	1864	1.000000	31668	1929	1.000000	9811916	0.000000
318394761	18156391.000000	942766	9999.999966	31622	1789	1.000000	31651	1862	1.000000	9807041	0.000000
318474944	17199910.000000	893613	9999.999979	32047	1747	1.000000	31824	1675	1.000000	9802271	-1.#IND00
318568458	16311287.000000	847369	9999.999988	32015	1559	1.000000	31732	1655	1.000000	9797306	0.699200
318634951	15476831.000000	805070	9999.999992	31629	1580	1.000000	31886	1557	1.000000	9792368	0.852740
318689462	14695875.000000	763477	9999.999995	31872	1470	1.000000	31737	1467	1.000000	9787422	0.876092
318757850	13964593.000000	726849	9999.999997	31799	1455	1.000000	31728	1387	1.000000	9782613	0.911837
318791136	13271835.000000	690316	9999.999998	31929	1391	1.000000	31464	1358	1.000000	9777738	0.931869
318850974	12627691.000000	655029	9999.999999	31766	1287	1.000000	31813	1272	1.000000	9772770	0.944919
318899403	12001889.000000	625187	9999.999999	32097	1208	1.000000	31866	1275	1.000000	9767924	0.954728
318959753	11419203.000000	593287	10000.000000	31497	1210	1.000000	31964	1130	1.000000	9763114	0.961318
318976971	10874712.000000	566035	10000.000000	31885	1105	1.000000	31943	1129	1.000000	9758163	0.967365
319055152	10343496.000000	537887	10000.000000	31873	1069	1.000000	31641	1083	1.000000	9753311	0.972066
319100627	9854437.000000	513270	10000.000000	31973	1018	1.000000	32006	978	1.000000	9748507	0.975433
319140760	9389399.000000	487887	10000.000000	32151	942	1.000000	31921	979	1.000000	9743584	0.978133
319141889	8948214.000000	464380	10000.000000	31881	882	1.000000	31923	887	1.000000	9738711	0.980696
319198933	8524104.000000	444251	10000.000000	31778	866	1.000000	32059	881	1.000000	9733914	0.982602
319236296	8133699.000000	422118	10000.000000	31947	854	1.000000	31865	826	1.000000	9729081	0.984386
319258970	7756112.000000	403010	10000.000000	31943	792	1.000000	31767	787	1.000000	9724122	0.985641
319277028	7401695.000000	385676	10000.000000	32156	761	1.000000	32051	755	1.000000	9719280	0.986866
319312092	7058003.000000	366977	10000.000000	31859	728	1.000000	31850	722	1.000000	9714418	0.987770
319336501	6736084.000000	350053	10000.000000	32114	666	1.000000	31969	660	1.000000	9709670	0.988602
319333494	6429056.000000	334418	10000.000000	31996	669	1.000000	31992	598	1.000000	9704891	0.989294
319393101	6132440.000000	318537	10000.000000	31981	601	1.000000	31946	649	1.000000	9700090	0.989907
319384288	5861468.000000	305145	10000.000000	31950	585	1.000000	31908	593	1.000000	9695080	0.990523
319477417	5592794.000000	289967	10000.000000	31869	587	1.000000	31668	515	1.000000	9690245	0.991032
319431635	5336776.000000	277159	10000.000000	31901	557	1.000000	31965	530	1.000000	9685391	0.991535
319491235	5103561.000000	265827	10000.000000	31953	496	1.000000	32078	487	1.000000	9680507	0.991987
319471639	4875120.000000	253765	10000.000000	32184	521	1.000000	32198	523	1.000000	9675633	0.992387
319485606	4653119.000000	241408	10000.000000	31938	504	1.000000	32003	489	1.000000	9670778	0.992723
319518445	4439445.000000	231225	10000.000000	31880	461	1.000000	31861	433	1.000000	9666044	0.993043
319551070	4241798.000000	219794	10000.000000	31800	413	1.000000	31918	404	1.000000	9661250	0.993307
319537480	4046089.000000	210509	10000.000000	31933	430	1.000000	32021	427	1.000000	9656364	0.993582
319568035	3859471.000000	200233	10000.000000	32122	367	1.000000	32053	390	1.000000	9651411	0.993810
319554132	3683088.000000	191515	10000.000000	31982	383	1.000000	31897	381	1.000000	9646478	0.994022
319586991	3519040.000000	183591	10000.000000	31731	380	1.000000	31821	386	1.000000	9641745	0.994215
319618521	3364427.000000	174382	10000.000000	31810	338	1.000000	31899	364	1.000000	9636867	0.994426
319611890	3213556.000000	167014	10000.000000	31941	322	1.000000	31997	286	1.000000	9631973	0.994607
319626811	3067943.000000	158996	10000.000000	32008	287	1.000000	31903	318	1.000000	9627113	0.994775
319637223	2930080.000000	152401	10000.000000	31613	300	1.000000	32009	332	1.000000	9622377	0.994924
319645321	2798676.000000	145523	10000.000000	32038	271	1.000000	31984	271	1.000000	9617532	0.995069
319636203	2670224.000000	138684	10000.000000	32178	276	1.000000	31928	274	1.000000	9612614	0.995214
319665206	2548553.000000	132124	10000.000000	32118	286	1.000000	31869	256	1.000000	9607913	0.995353
319652963	2435654.000000	126030	10000.000000	32151	269	1.000000	31972	246	1.000000	9603119	0.995476
319684577	2331506.000000	120811	10000.000000	32050	232	1.000000	31962	249	1.000000	9598299	0.995592
319682924	2228166.000000	115722	10000.000000	31862	241	1.000000	32080	213	1.000000	9593485	0.995703
319711416	2133178.000000	111609	10000.000000	32037	240	1.000000	31874	198	1.000000	9588664	0.995810
319723310	2035281.000000	106272	10000.000000	31921	189	1.000000	32065	207	1.000000	9583854	0.995906
319704583	1947117.000000	101830	10000.000000	31801	202	1.000000	31829	197	1.000000	9578988	0.996002
319747867	1864928.000000	97456	10000.000000	31926	188	1.000000	31781	195	1.000000	9574205	0.996088
319725187	1787536.000000	92977	10000.000000	31990	181	1.000000	31946	203	1.000000	9569577	0.996174
319766010	1705837.000000	88657	10000.000000	32016	156	1.000000	31781	198	1.000000	9564907	0.996252
319745467	1627040.000000	84473	10000.000000	32141	162	1.000000	32156	168	1.000000	9560189	0.996329
319775698	1556274.000000	80759	10000.000000	32000	167	1.000000	32308	154	1.000000	9555432	0.996401
319751085	1488164.000000	76849	10000.000000	32008	153	1.000000	31863	141	1.000000	9550605	0.996466
319759460	1424971.000000	73942	10000.000000	32088	136	1.000000	31998	151	1.000000	9545901	0.996534
319755527	1363400.000000	70861	10000.000000	32003	127	1.000000	32107	130	1.000000	9541158	0.996598
319753488	1305291.000000	67993	10000.000000	31980	114	1.000000	31899	134	1.000000	9536360	0.996655
319745034	1248935.000000	64857	10000.000000	31835	144	1.000000	32085	110	1.000000	9531525	0.996707
319778170	1195647.000000	62358	10000.000000	31977	125	1.000000	32064	108	1.000000	9526754	0.996758
319802607	1143769.000000	59432	10000.000000	31896	110	1.000000	31977	122	1.000000	9522004	0.996808
319773293	1096144.000000	56698	10000.000000	32090	108	1.000000	31945	115	1.000000	9517194	0.996859
npatches	nstrain	runtime	dt	init_x	init_y	init_y_blood	init_z	init_S	beta0	beta1	beta2	beta3	mean_beta	B	d	delta	delta_blood	b[0]	mut	m	CTL	c	g	epsilon	k	het	lambda	rho	omega	x_max	patch.dyna	DELTA	A	VA
10000	1	100.000000	0.000100	21900	9499	5000000	0.001000	10000000	1.617301	1.805666	2.952368	1.257693	2	8000000000.000000	0.010000	1.000000	1.000000	800000	0.000050	0.048000	0	0.500000	0.000000	25.000000	2.000000	0.500000	0.000000	0.000000	0.000000	31987	0	10.000000	7.000000	1.000000
sus	inf	inf_blood	z	x[0]	y[0][0]	z[0]	x[1]	y[1][0]	z[1]	S[0]	synchrony
219000000	94990000.000000	5000000	10.000000	21900	9499	0.001000	21900	9499	0.001000	10000000	0.000000
308676399	145205982.000000	7539840	3940.834452	31197	14438	0.394083	30990	14423	0.394083	9994926	0.000000
310033507	124764757.000000	6489748	6324.976263	31222	12431	0.632498	31127	12434	0.632498	9989926	0.000000
313717281	76494450.000000	3980286	7771.013291	31521	7598	0.777101	31523	7554	0.777101	9984867	0.000000
316699465	38648515.000000	2010102	8648.068121	31742	3880	0.864807	31632	3808	0.864807	9979813	0.000000
318418397	17398596.000000	904839	9180.022116	31934	1731	0.918002	31950	1712	0.918002	9974869	0.000000
319261638	7295427.000000	379630	9502.664490	31652	723	0.950266	32047	755	0.950266	9970008	0.000000
319623435	2921430.000000	152462	9698.354536	31938	301	0.969835	31764	298	0.969835	9965025	0.000000
319783451	1141763.000000	59352	9817.045065	31870	112	0.981705	31950	111	0.981705	9960113	0.000000
319828570	438292.000000	22721	9889.033609	31769	41	0.988903	32237	50	0.988903	9955287	0.000000
319868967	167421.000000	8658	9932.666743	32108	18	0.993270	31872	12	0.993270	9950263	0.000000
319877763	63665.000000	3228	9470.597094	31792	6	0.995918	32150	1	0.812573	9945406	0.000000
319854920	41969.000000	2188	4089.931710	32066	2	0.464683	31819	3	0.623643	9940536	0.000000
319876649	53443.000000	2755	3547.644235	31817	6	0.192911	31881	7	0.490163	9935404	0.000000
319867325	60769.000000	3150	4634.797717	32023	5	0.385800	32073	6	0.627282	9930369	0.000000
319838085	59027.000000	3026	5186.522170	31808	5	0.549338	31985	4	0.561829	9925345	0.000000
319864980	54792.000000	2788	4978.029670	32038	1	0.355335	32171	10	0.552575	9920450	0.000000
319859298	54035.000000	2758	4646.535200	31982	8	0.318934	31886	6	0.582326	9915539	0.000000
319868940	55733.000000	2846	4633.987517	31791	4	0.546837	32063	5	0.240317	9910498	0.000000
319850418	55956.000000	2984	4759.728556	31839	4	0.725146	32062	5	0.539235	9905550	0.000000
319879218	56052.000000	2952	4823.877263	32030	3	0.424632	32210	8	0.519204	9900523	0.000000
319863222	55588.000000	2888	4752.725593	31944	4	0.293194	32054	3	0.672314	9895600	0.000000
319852233	55686.000000	2885	4728.718058	32019	6	0.429706	32076	7	0.540104	9890734	0.000000
319875415	55798.000000	2995	4695.184840	31887	9	0.537354	32112	6	0.159598	9885635	0.000000
319869647	55256.000000	2977	4734.668116	32119	8	0.563253	32022	9	0.375910	9880675	0.000000
319897278	55377.000000	2906	4692.144910	31971	8	0.455940	31995	5	0.621475	9875761	0.000000
319869288	55209.000000	2908	4675.360657	32127	1	0.255497	32109	3	0.173890	9870723	0.000000
319876044	55912.000000	2916	4759.355348	31678	4	0.437497	32051	6	0.400431	9865764	0.000000
319880085	55745.000000	2913	4762.955475	31911	5	0.420698	31812	8	0.223379	9860831	0.000000
319851940	55145.000000	2804	4712.199089	31879	4	0.144530	31910	5	0.441928	9855845	0.000000
319881888	55779.000000	2977	4734.158837	31834	6	0.442831	32130	7	0.456489	9850928	0.000000
319861813	55759.000000	2811	4740.739278	31940	4	0.270630	31921	5	0.299380	9845989	0.000000
319877942	55248.000000	2882	4761.576013	31976	2	0.270908	32021	5	0.491263	9841002	0.000000
319860522	55253.000000	2771	4721.176633	31876	9	0.480287	31855	6	0.326172	9836077	0.000000
319867303	55313.000000	2848	4669.939657	31770	10	0.659210	31960	9	0.578156	9831282	0.000000
319841215	55423.000000	2727	4695.921973	32096	3	0.742774	31769	3	0.185370	9826474	0.000000
319868379	55303.000000	2841	4678.090782	32115	3	0.615704	32099	5	0.448610	9821421	0.000000
319851073	55861.000000	2849	4719.662736	31822	6	0.569994	31979	6	0.316212	9816552	0.000000
319839779	55902.000000	2877	4791.411175	32021	5	0.258068	31968	8	0.449647	9811600	0.000000
319885962	55243.000000	2902	4747.923242	31843	3	0.350057	32041	8	0.300971	9806703	0.000000
319877105	55028.000000	2872	4687.372842	32041	4	0.605795	32010	2	0.131983	9801796	-1.#IND00
319868752	55363.000000	2994	4653.427908	31945	9	0.760905	31968	5	0.328438	9796984	-1.#IND00
319863869	55956.000000	2915	4735.407418	32048	6	0.302019	31841	5	0.544686	9792225	-0.029426
319878384	56003.000000	2960	4801.146915	32009	2	0.107482	32004	4	0.640945	9787334	-0.009267
319868629	54720.000000	2823	4743.367355	32255	5	0.310224	31829	6	0.392926	9782420	-0.001851
319863060	55666.000000	2977	4740.259094	32116	13	0.149183	31971	7	0.414188	9777441	-0.002260
319880629	56090.000000	2888	4747.278841	31775	5	0.483960	32166	2	0.431418	9772449	-0.003595
319851206	56265.000000	2964	4795.212401	31949	5	0.646515	31895	7	0.266742	9767601	-0.002262
319846463	55049.000000	2886	4757.494521	32026	7	0.573965	31903	6	0.472937	9762701	-0.001491
319845166	55056.000000	2814	4648.866722	31901	4	0.572376	32222	9	0.352152	9757824	-0.001090
319864958	56506.000000	2878	4715.297653	31788	7	0.238544	32044	5	0.464537	9752936	-0.000608
319855698	56504.000000	2888	4815.909409	32268	10	0.538160	31816	6	0.513839	9747969	-0.000654
319854926	55752.000000	2913	4846.172950	32136	5	0.719883	31937	4	0.485446	9742998	-0.000187
319865024	55137.000000	2907	4764.817836	32064	7	0.585492	32097	3	0.499995	9738176	0.000175
319858380	55270.000000	2822	4715.784810	32128	6	0.410675	31912	6	0.585344	9733399	0.000219
319878558	55676.000000	2819	4697.062297	31912	8	0.503521	32014	7	0.748502	9728572	-0.001515
319846999	55566.000000	2880	4744.741031	32069	4	0.689655	32127	3	0.373322	9723767	-0.000459
319878539	55572.000000	2841	4744.108855	31875	8	0.688786	32154	11	0.420026	9718938	-0.000850
319867317	55907.000000	2954	4749.767564	31993	6	0.365876	31965	4	0.423037	9714104	-0.001474
319860989	55767.000000	2877	4804.690420	32014	3	0.546625	32250	5	0.602620	9709171	-0.001492
319856940	55750.000000	2929	4738.821868	31921	2	0.573532	31967	2	0.395622	9704293	-0.000899
319865513	56098.000000	2888	4811.149589	31926	3	0.488429	32093	10	0.236156	9699557	-0.000516
319853202	55760.000000	2800	4822.791575	31805	7	0.625672	31891	7	0.528788	9694662	-0.000727
319855725	55342.000000	2890	4726.351323	32122	6	0.736039	31933	3	0.231500	9689977	-0.001688
319866668	54926.000000	2777	4663.458802	32007	8	0.304995	32008	8	0.492200	9685126	-0.002432
319893298	55478.000000	2820	4633.316240	32115	4	0.400078	31911	4	0.350777	9680200	-0.002464
319841005	55753.000000	2872	4721.041122	31790	5	0.615436	31775	0	0.172423	9675386	-0.003544
319828121	55591.000000	2970	4775.091339	32034	6	0.501365	31932	10	0.476286	9670568	-0.004149
319860662	55606.000000	2903	4741.211954	32074	10	0.210550	31896	5	0.357290	9665793	-0.004314
319888912	55193.000000	2906	4727.400506	32059	4	0.416198	32113	4	0.610182	9661097	-0.004329
319850312	56305.000000	2881	4722.263056	31886	4	0.224797	31849	6	0.484002	9656278	-0.003974
319870505	55645.000000	2923	4798.596611	31947	5	0.326010	31964	9	0.687036	9651496	-0.004908
319854404	55241.000000	2793	4712.385151	32060	8	0.416082	32022	4	0.165174	9646658	-0.004690
319873809	55466.000000	2845	4710.372143	31816	2	0.359465	31942	3	0.383771	9641891	-0.004516
319875734	55326.000000	2857	4685.084902	31986	7	0.533751	31938	10	0.616980	9637036	-0.005031
319891331	56152.000000	2856	4753.771067	31826	6	0.476274	31957	2	0.667015	9632317	-0.005268
319879035	55954.000000	2814	4802.034393	32063	5	0.163060	31870	6	0.635839	9627636	-0.004717
319856717	55742.000000	2814	4826.792813	32048	6	0.405988	31841	6	0.486059	9622839	-0.004512
319877567	55250.000000	2853	4713.592136	32149	4	0.639718	31918	7	0.512069	9618029	-0.004450
319876137	55001.000000	2836	4658.629972	32024	5	0.564652	32093	9	0.320670	9613305	-0.004306
319874489	55653.000000	2925	4668.988773	31787	5	0.434649	32062	4	0.381208	9608430	-0.004192
319871360	55488.000000	2830	4718.590321	31755	5	0.575085	32144	5	0.332567	9603691	-0.004132
319873485	56275.000000	2981	4777.596113	31911	6	0.431945	32004	3	0.516259	9598757	-0.003677
319848979	54914.000000	2899	4739.015456	31914	6	0.608956	31612	6	0.706600	9593928	-0.003502
319903737	55084.000000	2882	4657.529898	32087	6	0.673225	32092	4	0.242883	9589216	-0.003009
319855410	56296.000000	2983	4732.708552	32284	5	0.324288	31939	7	0.475706	9584542	-0.004191
319857649	56103.000000	3036	4808.208758	31884	5	0.513390	32129	6	0.439807	9579755	-0.004282
319851436	55725.000000	2889	4766.664915	31885	5	0.536425	31777	8	0.472699	9575003	-0.003943
319866984	55405.000000	2905	4758.734817	31871	6	0.265081	32217	7	0.354929	9570191	-0.003651
319871806	55758.000000	2859	4750.596824	32390	7	0.284491	32014	10	0.434939	9565413	-0.003055
319851258	55920.000000	2897	4779.763326	31979	10	0.264092	32004	2	0.657278	9560701	-0.003880
319863654	54949.000000	2839	4745.574919	31876	8	0.495415	31930	4	0.628574	9555885	-0.003437
319890158	55086.000000	2919	4663.862252	32062	7	0.635983	31821	4	0.460180	9551121	-0.003031
319843988	56316.000000	2887	4755.276574	32095	8	0.676203	31926	7	0.393894	9546532	-0.003131
319860612	55920.000000	2883	4831.083282	32047	7	0.358661	32025	7	0.321541	9541745	-0.003511
319871024	55517.000000	2824	4728.663485	31758	7	0.372259	31952	4	0.555143	9536932	-0.003698
319894148	55676.000000	2953	4741.617371	31946	8	0.394922	31796	10	0.306308	9532191	-0.003704
319852857	55793.000000	2883	4749.842272	31982	4	0.311145	32247	5	0.493507	9527410	-0.003389
319854260	55390.000000	2920	4725.015156	32008	5	0.377426	32114	8	0.294859	9522805	-0.003027
319874133	55658.000000	2890	4726.386175	32156	6	0.505094	31926	3	0.303041	9518111	-0.002257
npatches	nstrain	runtime	dt	init_x	init_y	init_y_blood	init_z	init_S	beta0	beta1	beta2	beta3	mean_beta	B	d	delta	delta_blood	b[0]	mut	m	CTL	c	g	epsilon	k	het	lambda	rho	omega	x_max	patch.dyna	DELTA	A	VA
10000	1	100.000000	0.000100	21900	9499	5000000	0.001000	10000000	2.628864	2.569175	1.050687	1.395036	2	8000000000.000000	0.010000	1.000000	1.000000	800000	0.000050	0.048000	0	0.500000	0.000000	25.000000	3.000000	0.500000	0.000000	0.000000	0.000000	31987	0	10.000000	7.000000	1.000000
sus	inf	inf_blood	z	x[0]	y[0][0]	z[0]	x[1]	y[1][0]	z[1]	S[0]	synchrony
219000000	94990000.000000	5000000	10.000000	21900	9499	0.001000	21900	9499	0.001000	10000000	0.000000
310513789	119194257.000000	6198290	3940.834452	30844	12094	0.394083	30866	12176	0.394083	9995009	0.000000
314637805	63832328.000000	3325628	6324.976263	31219	6586	0.632498	31231	6429	0.632498	9990165	0.000000
318153812	20596718.000000	1075986	7771.013291	31959	2092	0.777101	31757	2152	0.777101	9985216	0.000000
319471189	4883969.000000	254245	8648.068121	31812	514	0.864807	31905	528	0.864807	9980171	0.000000
319775068	954028.000000	50029	9180.022116	32107	104	0.918002	32091	88	0.918002	9975198	0.000000
319859643	165300.000000	8617	9502.664490	31923	11	0.950266	32133	19	0.950266	9970235	0.000000
319844255	34123.000000	1750	5150.835842	31915	3	0.969835	31832	4	0.609027	9965204	0.000000
319842017	39777.000000	2084	1902.247577	32000	3	0.059303	32078	3	0.107638	9960180	0.000000
319886883	49171.000000	2535	2885.468441	31817	3	0.200670	31798	4	0.415029	9955241	0.000000
319876325	48202.000000	2427	3392.774410	31982	8	0.222804	31796	5	0.400651	9950257	0.000000
319902659	46207.000000	2386	3216.796461	32008	9	0.453130	31877	4	0.314878	9945249	0.000000
319844149	45840.000000	2260	3047.224959	32421	4	0.468130	32267	5	0.506839	9940306	0.000000
319877020	46631.000000	2441	3063.461822	31975	7	0.405158	31887	5	0.675396	9935286	0.000000
319858123	47055.000000	2446	3182.684743	31857	5	0.424652	31967	4	0.113995	9930398	0.000000
319878558	45920.000000	2432	3098.303502	31998	9	0.163896	32035	3	0.243993	9925392	0.000000
319877046	46452.000000	2406	3072.726793	32084	8	0.338868	31838	3	0.185709	9920538	0.000000
319861111	46192.000000	2343	3133.045954	31849	4	0.482161	32084	4	0.398989	9915429	0.000000
319875837	47130.000000	2438	3140.462705	31964	6	0.359559	32082	10	0.415762	9910448	0.000000
319863511	47284.000000	2441	3214.305015	32048	6	0.091246	32023	3	0.415513	9905444	0.000000
319856316	46574.000000	2382	3208.850558	31901	2	0.112553	31930	3	0.395230	9900389	0.000000
319902513	46475.000000	2429	3096.094163	31932	4	0.416505	31815	3	0.354495	9895430	0.000000
319860990	46424.000000	2421	3128.386957	32097	8	0.398999	31960	4	0.160742	9890455	0.000000
319871738	46841.000000	2476	3131.272068	32221	6	0.199166	32238	3	0.272975	9885570	0.000000
319855459	47165.000000	2466	3216.033867	32166	3	0.111268	32110	4	0.379762	9880681	0.000000
319882392	46430.000000	2358	3166.411901	31947	7	0.145699	31938	3	0.365077	9875786	0.000000
319888422	45730.000000	2427	3076.334590	32053	2	0.396390	32003	3	0.115691	9870792	0.000000
319877632	46833.000000	2443	3125.160283	32091	6	0.261776	31912	2	0.312111	9865851	0.000000
319858417	46636.000000	2511	3120.977823	32049	10	0.262096	32031	2	0.344246	9860925	0.000000
319870627	46571.000000	2465	3142.748439	32048	4	0.518763	31877	2	0.301356	9856031	0.000000
319860067	46730.000000	2430	3166.161034	32060	6	0.145504	32222	3	0.546745	9851051	0.000000
319894801	46196.000000	2365	3136.998951	32136	4	0.378549	32020	4	0.304145	9846126	0.000000
319854209	46425.000000	2410	3072.061911	31961	5	0.548300	31884	11	0.185336	9841225	0.000000
319878388	46659.000000	2396	3114.950066	31822	4	0.556654	31939	15	0.268394	9836216	0.000000
319861530	46468.000000	2357	3121.017355	32022	5	0.295058	31936	4	0.280229	9831420	0.000000
319864350	46492.000000	2413	3122.701707	31962	10	0.347766	32217	5	0.238834	9826581	0.000000
319883796	46456.000000	2471	3107.068724	31978	4	0.280879	31885	8	0.365813	9821656	0.000000
319835204	46867.000000	2498	3146.015311	32027	5	0.254608	31975	2	0.416904	9816703	0.000000
319875257	46887.000000	2437	3176.896733	31961	3	0.183184	31922	7	0.486796	9811832	0.000000
319857001	46674.000000	2390	3156.515025	31833	3	0.454280	32058	2	0.530337	9806935	0.000000
319885880	46500.000000	2391	3133.368523	32212	7	0.189800	31793	4	0.715139	9801984	-1.#IND00
319845530	46664.000000	2414	3123.737708	32125	2	0.353529	31771	7	0.687832	9797099	-1.#IND00
319870725	47103.000000	2420	3157.707348	31786	6	0.463325	32195	3	0.345868	9792331	-1.#IND00
319864702	46845.000000	2416	3158.182298	31883	6	0.638040	32104	6	0.372297	9787480	-1.#IND00
319872392	46719.000000	2393	3205.655871	32061	6	0.216522	32162	2	0.330648	9782648	0.000095
319885632	46243.000000	2399	3106.753027	32203	7	0.355108	31919	3	0.190193	9777834	0.000623
319854561	46556.000000	2407	3115.139959	31788	3	0.273748	32035	4	0.248947	9772877	-0.001283
319890241	46614.000000	2477	3150.039282	31686	6	0.503587	32047	4	0.243457	9768066	-0.003724
319856001	46146.000000	2449	3086.219562	32077	8	0.471145	31849	6	0.364474	9763192	-0.004975
319889938	46282.000000	2376	3097.226435	31835	2	0.293276	32064	4	0.230223	9758191	-0.004699
319867616	46082.000000	2379	3087.004806	31874	2	0.125395	31859	3	0.261436	9753424	-0.003133
319892013	46152.000000	2352	3050.876488	32118	6	0.462103	31996	4	0.267530	9748504	-0.002300
319854880	46552.000000	2426	3122.612194	32021	6	0.306825	32158	5	0.528313	9743558	-0.002167
319873596	46858.000000	2399	3151.671380	32144	8	0.277069	32000	9	0.571130	9738790	-0.003150
319866052	46788.000000	2437	3136.977878	31911	5	0.340381	32145	4	0.334623	9733989	-0.005123
319893514	46518.000000	2385	3130.855472	32095	6	0.201977	31933	5	0.265662	9729195	-0.005639
319876387	46826.000000	2430	3139.092761	32014	5	0.168866	31905	3	0.229884	9724320	-0.004863
319861439	47147.000000	2510	3179.737416	31758	5	0.234814	31896	8	0.304070	9719481	-0.005037
319851961	46107.000000	2500	3126.161130	31888	3	0.264081	32109	2	0.577902	9714628	-0.004592
319882118	46692.000000	2365	3137.873265	31755	1	0.402593	31935	5	0.299497	9709731	-0.005165
319869799	47213.000000	2433	3167.643529	31776	6	0.166564	32015	3	0.263162	9704779	-0.005351
319863343	46514.000000	2488	3133.357079	31908	5	0.339426	31808	3	0.476940	9699907	-0.004975
319869488	46363.000000	2365	3088.840502	31843	3	0.253668	32054	6	0.504591	9695069	-0.003528
319861322	46411.000000	2379	3101.172575	31833	4	0.110452	31949	2	0.184730	9690162	-0.002972
319864773	46427.000000	2434	3089.555618	31961	5	0.216747	31938	5	0.334453	9685452	-0.003245
319870920	46045.000000	2360	3125.063124	32019	8	0.285718	32165	6	0.186036	9680704	-0.003245
319858308	46077.000000	2444	3087.128098	31872	6	0.317342	31907	9	0.305474	9675803	-0.003864
319869542	46469.000000	2364	3091.701790	32404	3	0.324791	32094	4	0.543837	9671039	-0.005880
319858063	46631.000000	2403	3144.321566	32039	4	0.148577	32004	4	0.201738	9666165	-0.005490
319867690	46568.000000	2493	3121.670192	31912	6	0.383720	32066	7	0.173103	9661215	-0.005256
319878541	46548.000000	2400	3123.283060	31962	6	0.292904	32069	7	0.340834	9656264	-0.005466
319857570	46426.000000	2413	3137.262963	32187	7	0.571130	32147	3	0.298200	9651497	-0.005986
319844521	46648.000000	2311	3100.538925	32170	2	0.221561	31994	6	0.281139	9646602	-0.005601
319858512	46802.000000	2322	3133.737170	32036	6	0.206982	32068	5	0.563994	9641943	-0.005410
319868155	46342.000000	2476	3152.523228	31921	11	0.486980	31637	6	0.261484	9637134	-0.005968
319868764	45995.000000	2348	3072.555402	31893	5	0.098584	32353	9	0.218568	9632363	-0.006124
319888431	46702.000000	2421	3060.984693	31782	4	0.359761	31900	3	0.238857	9627565	-0.005550
319886085	46674.000000	2350	3164.717789	31921	6	0.534231	31822	2	0.396725	9622786	-0.006650
319883918	46328.000000	2401	3115.623638	32006	9	0.217615	32084	2	0.504267	9618107	-0.006518
319886792	46341.000000	2403	3098.180566	32141	5	0.276458	31973	4	0.415958	9613351	-0.005505
319855962	46219.000000	2354	3069.449087	32026	4	0.172007	32149	2	0.422232	9608403	-0.005190
319869332	46511.000000	2446	3075.277184	31976	5	0.287519	32007	5	0.378159	9603676	-0.005390
319883863	46321.000000	2422	3123.721565	32047	1	0.272287	31874	5	0.341144	9598824	-0.004466
319869060	46603.000000	2466	3142.388757	32035	4	0.276203	32102	7	0.304403	9593997	-0.004300
319869488	45936.000000	2427	3073.017400	31863	7	0.205396	31859	2	0.094437	9589220	-0.004186
319840599	47197.000000	2495	3149.227146	31969	4	0.419604	31903	6	0.203828	9584365	-0.003809
319881120	46458.000000	2476	3173.485012	31839	4	0.273243	31982	1	0.374679	9579583	-0.004207
319892359	46049.000000	2475	3108.147538	32145	8	0.457098	32260	3	0.396928	9574747	-0.004376
319894570	46597.000000	2420	3097.451838	31963	5	0.345682	32057	3	0.443295	9569963	-0.004289
319879974	46157.000000	2398	3090.982640	32053	1	0.277737	32137	3	0.570764	9565066	-0.004164
319869091	46854.000000	2406	3106.605601	32022	5	0.332020	32050	1	0.179523	9560316	-0.004638
319849722	47273.000000	2400	3167.126649	31962	5	0.136335	32095	2	0.410481	9555559	-0.005324
319859802	46739.000000	2451	3154.455922	31886	10	0.432732	32047	7	0.339165	9550787	-0.005421
319871423	45839.000000	2400	3109.202102	31888	5	0.635821	32070	3	0.325015	9546003	-0.005277
319880944	46394.000000	2439	3114.761689	32111	3	0.539179	32186	5	0.167918	9541361	-0.005413
319863993	46419.000000	2407	3107.532255	32018	4	0.286355	31660	4	0.426336	9536660	-0.005431
319872171	46700.000000	2435	3130.998448	31863	8	0.347773	31916	4	0.294303	9531857	-0.005199
319873343	46593.000000	2409	3142.508942	31945	8	0.516825	31996	4	0.371974	9527183	-0.005043
319884074	46648.000000	2362	3127.776231	31960	5	0.434721	31812	6	0.469699	9522465	-0.005109
319875044	46486.000000	2475	3142.326670	32246	3	0.496809	31816	4	0.488997	9517782	-0.004410
npatches	nstrain	runtime	dt	init_x	init_y	init_y_blood	init_z	init_S	beta0	beta1	beta2	beta3	mean_beta	B	d	delta	delta_blood	b[0]	mut	m	CTL	c	g	epsilon	k	het	lambda	rho	omega	x_max	patch.dyna	DELTA	A	VA
10000	1	100.000000	0.000100	21900	9499	5000000	0.001000	10000000	2.255153	2.014746	1.249540	2.525044	2	8000000000.000000	0.010000	1.000000	1.000000	800000	0.000050	0.048000	0	0.500000	0.000000	25.000000	4.000000	0.500000	0.000000	0.000000	0.000000	31987	0	10.000000	7.000000	1.000000
sus	inf	inf_blood	z	x[0]	y[0][0]	z[0]	x[1]	y[1][0]	z[1]	S[0]	synchrony
219000000	94990000.000000	5000000	10.000000	21900	9499	0.001000	21900	9499	0.001000	10000000	0.000000
311999265	97930274.000000	5095051	3940.834452	31117	9876	0.394083	31088	9964	0.394083	9994992	0.000000
317100181	32492850.000000	1695710	6324.976263	31681	3406	0.632498	31490	3330	0.632498	9990082	0.000000
319386961	5416725.000000	283396	7771.013291	32091	520	0.777101	31950	560	0.777101	9985215	0.000000
319825929	589554.000000	30713	8648.068121	32033	54	0.864807	31822	48	0.864807	9980146	0.000000
319873330	50337.000000	2524	8559.876663	31957	5	0.918002	31777	3	0.918002	9975144	0.000000
319892944	31056.000000	1591	1262.870205	31868	3	0.148686	32030	3	0.141549	9970272	0.000000
319845212	41932.000000	2214	2018.465750	32033	4	0.053689	31743	3	0.363337	9965284	0.000000
319856412	42126.000000	2299	2469.282269	31915	6	0.314742	32046	1	0.190376	9960390	0.000000
319898083	40812.000000	2112	2347.504686	31845	3	0.158144	31938	3	0.180710	9955449	0.000000
319872002	41510.000000	2117	2329.441133	31872	3	0.270004	31594	6	0.206000	9950393	0.000000
319848080	40777.000000	2120	2339.793942	31976	6	0.132370	32027	3	0.106792	9945521	0.000000
319886804	40886.000000	2140	2284.925294	32155	4	0.421159	31978	2	0.113472	9940550	0.000000
319868441	41053.000000	2209	2336.255738	31974	8	0.309859	32134	3	0.346280	9935579	0.000000
319863059	41108.000000	2142	2342.038835	31987	10	0.497345	31791	3	0.475977	9930641	0.000000
319874895	41304.000000	2135	2358.284808	32123	2	0.109400	31950	2	0.302908	9925554	0.000000
319861499	41094.000000	2216	2342.881762	31933	4	0.183363	31926	5	0.275109	9920471	0.000000
319884840	40770.000000	2132	2320.176591	32172	8	0.164620	32083	5	0.243754	9915478	0.000000
319874876	41001.000000	2146	2304.699419	32249	5	0.260238	32107	4	0.459398	9910576	0.000000
319854044	40798.000000	2064	2328.624126	31991	1	0.047241	32116	8	0.411300	9905499	0.000000
319845193	40569.000000	2097	2263.070946	31928	4	0.164710	31930	2	0.219668	9900510	0.000000
319865019	41085.000000	2103	2332.998913	31940	2	0.364229	31810	10	0.320479	9895553	0.000000
319888114	41068.000000	2085	2338.090625	31899	5	0.114217	32019	5	0.164688	9890564	0.000000
319874011	41375.000000	2073	2349.261773	31869	4	0.307522	31912	9	0.275519	9885655	0.000000
319880030	41325.000000	2163	2363.717861	31991	6	0.262151	32101	4	0.170754	9880709	0.000000
319864671	40737.000000	2098	2342.530413	31776	4	0.215056	32157	3	0.214065	9875717	0.000000
319856263	40779.000000	2179	2297.032276	32023	4	0.153349	32039	1	0.051645	9870789	0.000000
319878463	41017.000000	2048	2324.562984	32055	1	0.235991	32081	3	0.374020	9865838	0.000000
319874517	41082.000000	2068	2306.672481	31971	3	0.370811	32003	5	0.147099	9860936	0.000000
319853586	40740.000000	2093	2334.611203	31989	6	0.274082	32181	4	0.302606	9856053	0.000000
319862820	40302.000000	2035	2248.456245	31865	5	0.167797	32140	6	0.293575	9851143	0.000000
319869228	41387.000000	2195	2338.822617	31903	5	0.189097	31839	2	0.237163	9846233	0.000000
319866426	40718.000000	2117	2318.763686	31871	4	0.281755	31945	6	0.188555	9841389	0.000000
319862340	41256.000000	2153	2330.663685	32294	2	0.164068	32157	2	0.065103	9836525	0.000000
319867683	41028.000000	2053	2325.314589	32098	3	0.262673	32044	2	0.128775	9831695	0.000000
319862213	40831.000000	2180	2299.725697	32157	7	0.324987	31902	4	0.159558	9826807	0.000000
319881499	40577.000000	2098	2288.661603	31947	4	0.373696	31933	7	0.380077	9821789	0.000000
319857438	40744.000000	2143	2275.907803	31951	5	0.323558	31838	2	0.341807	9816858	0.000000
319871540	41250.000000	2061	2346.542351	31872	4	0.422896	31799	1	0.295583	9811852	0.000000
319847682	40387.000000	2124	2290.263574	32051	5	0.492226	31901	3	0.199909	9806897	0.000000
319829971	41204.000000	2183	2318.728848	31848	6	0.309054	32005	3	0.135781	9802063	-1.#IND00
319896032	41015.000000	2084	2330.962177	32088	5	0.151231	31672	3	0.206221	9797145	-1.#IND00
319879401	40849.000000	2072	2288.675877	31925	2	0.150065	32145	0	0.172282	9792232	-1.#IND00
319856947	41085.000000	2111	2313.338448	32009	7	0.175073	32101	3	0.228638	9787262	0.016118
319888798	40999.000000	2219	2349.081685	32261	1	0.193764	31777	7	0.179391	9782355	0.005648
319872529	40689.000000	2114	2318.081178	32016	2	0.151095	31808	2	0.079556	9777497	-0.002910
319859854	40222.000000	2103	2251.729318	31849	3	0.250081	32067	2	0.059406	9772503	-0.005877
319893495	41179.000000	2174	2313.260480	31926	5	0.204637	31956	5	0.132577	9767671	-0.005245
319873177	40649.000000	2063	2299.010397	32075	4	0.346939	32026	4	0.307732	9762824	-0.006584
319869544	41386.000000	2165	2358.828589	32005	2	0.147034	31761	0	0.093669	9757995	-0.004453
319876607	40523.000000	2155	2331.331177	31730	2	0.048968	32014	2	0.119598	9753063	-0.006212
319869516	40907.000000	2128	2289.524267	32205	5	0.172304	32034	5	0.323174	9748141	-0.002582
319877179	40795.000000	2038	2275.850722	31714	1	0.169861	32015	3	0.129087	9743271	-0.001781
319861850	41029.000000	2079	2279.588171	32178	7	0.178784	31966	4	0.385685	9738383	-0.000423
319882171	40586.000000	2145	2291.807416	31934	2	0.270358	31930	8	0.220802	9733427	-0.000126
319871884	41273.000000	2179	2317.185639	31943	1	0.178297	32005	4	0.268785	9728724	0.000352
319877294	41337.000000	2100	2366.911508	31806	4	0.380394	32133	3	0.436238	9723834	0.001156
319873633	40426.000000	2074	2322.594973	32106	2	0.079989	32252	3	0.123569	9718991	0.001582
319862991	41247.000000	2139	2309.348058	32054	5	0.158370	31870	4	0.221000	9714169	-0.001258
319878941	41509.000000	2198	2388.925282	31862	4	0.274005	31881	5	0.186412	9709226	-0.001348
319876411	40782.000000	2143	2347.832974	32084	0	0.238511	31969	6	0.267138	9704360	-0.001991
319869547	41477.000000	2096	2351.721580	32323	2	0.200391	32209	2	0.232934	9699544	-0.001977
319854211	40754.000000	2106	2315.048085	32088	3	0.331165	32034	3	0.163657	9694746	-0.002910
319862482	41326.000000	2087	2345.180342	31704	5	0.302354	31869	3	0.102141	9689874	-0.002976
319872183	40601.000000	2129	2288.930975	32044	4	0.240056	32008	4	0.202362	9685042	-0.002799
319859941	41044.000000	2096	2307.531943	31965	5	0.293863	31788	2	0.311484	9680193	-0.002974
319858699	41073.000000	2103	2310.022670	31692	3	0.128387	31883	2	0.130966	9675365	-0.003485
319846673	41022.000000	2155	2330.292850	31998	5	0.333250	31919	3	0.123875	9670514	-0.003993
319890420	41157.000000	2110	2338.726677	31959	0	0.166558	32011	5	0.269682	9665638	-0.003214
319867737	41070.000000	2115	2327.923857	32066	5	0.243356	31941	4	0.360992	9660819	-0.003185
319870561	41169.000000	2167	2328.427823	32066	5	0.420705	32053	5	0.237791	9656052	-0.003176
319878714	40802.000000	2190	2323.073574	32114	5	0.162388	32054	5	0.307807	9651138	-0.003051
319861596	40990.000000	2201	2303.131030	31955	3	0.151240	31985	6	0.380478	9646293	-0.003057
319859272	41177.000000	2220	2350.485991	32074	4	0.087920	32000	6	0.132456	9641507	-0.003991
319876356	40528.000000	2144	2292.479462	32181	5	0.299152	32057	6	0.252610	9636738	-0.003931
319865077	40737.000000	2140	2288.290787	32058	3	0.123205	32139	5	0.323385	9632019	-0.003726
319878909	40867.000000	2114	2347.633487	32109	2	0.135134	31981	4	0.183693	9627367	-0.003861
319862515	41105.000000	2247	2327.621740	31918	3	0.177284	32010	5	0.179149	9622559	-0.003288
319883944	40760.000000	2091	2311.371898	31965	7	0.416375	32014	5	0.195879	9617618	-0.002961
319868657	40850.000000	2198	2326.406652	31914	3	0.195089	31955	2	0.122023	9612761	-0.002292
319868118	41066.000000	2078	2320.919889	31923	2	0.215501	31792	4	0.205216	9608019	-0.002494
319876951	41056.000000	2145	2312.362535	31874	8	0.409832	31969	2	0.200780	9603243	-0.002332
319876010	40907.000000	2187	2318.015241	32079	6	0.244338	32110	3	0.193404	9598360	-0.002107
319858081	40457.000000	2120	2283.106994	31805	3	0.218258	31718	5	0.402975	9593541	-0.001493
319869777	41127.000000	2152	2307.349108	32053	3	0.350541	31924	3	0.295250	9588799	-0.000670
319867620	40959.000000	2151	2322.513142	31919	9	0.378591	31884	4	0.189499	9584063	-0.000763
319865018	40811.000000	2088	2324.295286	32005	4	0.438867	32265	9	0.327227	9579352	-0.000796
319878456	40988.000000	2149	2310.630656	32023	5	0.220941	31905	5	0.514116	9574607	-0.000824
319868248	40686.000000	2147	2307.332496	31840	1	0.342462	31961	3	0.143330	9569916	-0.000776
319853142	41150.000000	2092	2327.320924	31994	1	0.111928	32124	5	0.224361	9565276	-0.000352
319893725	41517.000000	2135	2363.904743	31913	4	0.255876	32016	3	0.226795	9560470	-0.000476
319866696	40900.000000	2075	2309.498166	31983	1	0.103725	31869	2	0.160025	9555745	-0.000490
319854371	40680.000000	2165	2325.590010	31785	7	0.356820	31806	2	0.302500	9550965	-0.001648
319881031	41430.000000	2189	2340.277663	32072	3	0.136541	31896	6	0.164745	9546247	-0.001724
319890147	40934.000000	2187	2344.120448	32093	3	0.320098	32133	4	0.260441	9541514	-0.001830
319867237	40637.000000	2170	2267.661137	32028	4	0.246002	32069	4	0.130399	9536827	-0.001787
319871152	41054.000000	2170	2331.191296	31986	6	0.316935	31789	3	0.286306	9531979	-0.001645
319864087	41022.000000	2107	2336.589924	32168	4	0.179137	31862	1	0.085513	9527340	-0.001990
319845794	41035.000000	2089	2314.919188	31772	3	0.051608	32065	2	0.074863	9522608	-0.001581
319874068	41076.000000	2120	2317.860156	31908	5	0.242614	32180	6	0.330022	9517944	-0.001533
npatches	nstrain	runtime	dt	init_x	init_y	init_y_blood	init_z	init_S	beta0	beta1	beta2	beta3	mean_beta	B	d	delta	delta_blood	b[0]	mut	m	CTL	c	g	epsilon	k	het	lambda	rho	omega	x_max	patch.dyna	DELTA	A	VA
10000	1	100.000000	0.000100	21900	9499	5000000	0.001000	10000000	1.043503	2.778074	1.628191	2.216252	2	8000000000.000000	0.010000	1.000000	1.000000	800000	0.000050	0.048000	0	0.500000	0.000000	25.000000	5.000000	0.500000	0.000000	0.000000	0.000000	31987	0	10.000000	7.000000	1.000000
sus	inf	inf_blood	z	x[0]	y[0][0]	z[0]	x[1]	y[1][0]	z[1]	S[0]	synchrony
219000000	94990000.000000	5000000	10.000000	21900	9499	0.001000	21900	9499	0.001000	10000000	0.000000
313265651	80406608.000000	4188104	3940.834452	31652	7645	0.394083	31146	8175	0.394083	9995044	0.000000
318425237	16445026.000000	856817	6324.976263	31800	1614	0.632498	31840	1724	0.632498	9989977	0.000000
319746403	1406200.000000	73025	7771.013291	31938	132	0.777101	31950	152	0.777101	9985010	0.000000
319880382	69936.000000	3756	8578.742424	32123	7	0.768574	32008	5	0.864807	9979958	0.000000
319865786	26667.000000	1351	967.253409	31855	6	0.068602	31829	2	0.025698	9974998	0.000000
319871029	36051.000000	1854	1526.062655	32215	6	0.355572	32076	8	0.160670	9970005	0.000000
319894516	38219.000000	1978	1936.724227	32260	0	0.155109	31965	5	0.119574	9964979	0.000000
319884152	36813.000000	1903	1886.255476	32178	6	0.225634	32068	7	0.300066	9960086	0.000000
319872013	36235.000000	1928	1797.571161	32224	3	0.124152	32017	3	0.202168	9955118	0.000000
319862047	36933.000000	1952	1801.842912	32014	6	0.234413	32195	0	0.031711	9950128	0.000000
319887663	36772.000000	1898	1849.479311	32034	6	0.075157	31913	7	0.215171	9945250	0.000000
319846786	36538.000000	1861	1797.550152	31845	1	0.119802	31925	4	0.197900	9940222	0.000000
319861588	37237.000000	1891	1833.130987	31984	7	0.233088	31881	3	0.193165	9935172	0.000000
319861625	36600.000000	1891	1842.983830	31983	3	0.262333	31805	1	0.082530	9930048	0.000000
319859898	37671.000000	1938	1864.259243	31881	3	0.086501	32024	3	0.165815	9924935	0.000000
319867013	36573.000000	1856	1854.376554	32038	3	0.088160	32195	1	0.046373	9920022	0.000000
319870729	37066.000000	1901	1834.551529	32177	4	0.209661	31861	3	0.115605	9914961	0.000000
319877100	36819.000000	1909	1840.422937	31718	5	0.223049	32023	3	0.086787	9909957	0.000000
319890558	36897.000000	1952	1830.880670	32152	2	0.147208	32021	4	0.177633	9905041	0.000000
319857343	36738.000000	1923	1820.109852	31833	3	0.119079	32117	4	0.308573	9900064	0.000000
319880449	37200.000000	1873	1850.736294	31929	4	0.070104	31922	6	0.304539	9895012	0.000000
319855907	36727.000000	1959	1872.761049	32103	1	0.178227	31882	5	0.351387	9890055	0.000000
319877080	36620.000000	1881	1799.272889	31847	1	0.028701	32027	1	0.322571	9885147	0.000000
319834958	36873.000000	1944	1837.826999	31968	2	0.233792	32042	5	0.190489	9880279	0.000000
319874770	37133.000000	1939	1891.650162	31959	2	0.349573	31974	1	0.072283	9875352	0.000000
319879734	36978.000000	1897	1854.060542	32009	3	0.360658	31866	2	0.257521	9870405	0.000000
319880226	37051.000000	1964	1835.443693	31820	6	0.183603	31836	5	0.286455	9865550	0.000000
319852761	36889.000000	1877	1833.278931	31823	2	0.165837	32076	2	0.153011	9860682	0.000000
319852814	36666.000000	1938	1825.307849	32143	8	0.227631	32070	5	0.159567	9855844	0.000000
319830298	36653.000000	1934	1816.194299	32023	5	0.069333	32177	7	0.227920	9850913	0.000000
319861952	36642.000000	1934	1820.309358	32014	6	0.176005	32137	3	0.209188	9845857	0.000000
319869760	37085.000000	1943	1837.855509	31977	2	0.211695	32039	1	0.264516	9840880	0.000000
319865449	36662.000000	1946	1852.623876	31876	2	0.187615	31884	5	0.078472	9835881	0.000000
319859495	37076.000000	1994	1840.461197	31900	4	0.191195	31870	5	0.230151	9830855	0.000000
319879428	36666.000000	1877	1836.017465	32060	2	0.279826	31941	3	0.282435	9825921	0.000000
319879638	36590.000000	1967	1823.544970	31985	6	0.339137	32079	6	0.178612	9821156	0.000000
319880151	36438.000000	1934	1785.564410	32041	6	0.214804	31968	5	0.100744	9816264	0.000000
319846219	36777.000000	1820	1815.743170	32092	5	0.283290	31805	4	0.047054	9811251	0.000000
319882235	36881.000000	1934	1848.761310	31962	5	0.133163	32129	3	0.162523	9806315	0.000000
319860381	37178.000000	1921	1853.690334	31995	6	0.129794	31813	6	0.167327	9801432	-1.#IND00
319873854	36804.000000	1817	1819.945925	31992	3	0.180051	31928	5	0.149696	9796685	-1.#IND00
319867059	37343.000000	1977	1854.733236	31945	3	0.075277	31916	1	0.169173	9791772	-1.#IND00
319886539	37164.000000	1872	1868.813685	31850	5	0.314239	32012	7	0.368838	9786921	-1.#IND00
319897380	36588.000000	1876	1787.277837	32117	2	0.128909	31836	4	0.274394	9782117	0.014599
319879602	36713.000000	1938	1817.453247	32199	2	0.220810	31972	2	0.168489	9777214	0.026112
319887778	36543.000000	1888	1793.349294	32084	2	0.142486	32311	3	0.110105	9772334	0.022879
319881243	37194.000000	1879	1817.344072	31973	2	0.083074	31899	4	0.419857	9767477	0.018902
319849890	36780.000000	1990	1845.157734	31951	5	0.249873	31898	4	0.267015	9762635	0.017556
319867735	36872.000000	1907	1843.445495	32277	3	0.144024	31869	6	0.320120	9757774	0.015837
319876633	36466.000000	1902	1792.457545	31911	5	0.199127	32280	3	0.132931	9752912	0.015661
319859053	36575.000000	1934	1796.978745	32046	2	0.259405	31956	3	0.338630	9748112	0.014816
319876558	37243.000000	1930	1825.837122	32080	5	0.161052	31860	2	0.058614	9743245	0.013345
319873771	36826.000000	1941	1837.253222	32128	3	0.371447	31835	2	0.047108	9738409	0.011617
319847856	36601.000000	1874	1819.624300	31852	5	0.110265	31896	4	0.130887	9733500	0.010844
319901539	37170.000000	1915	1843.131013	31907	2	0.325546	31864	1	0.057660	9728695	0.009379
319873375	36892.000000	1886	1836.117644	32095	5	0.255799	31847	10	0.116985	9723780	0.008683
319877390	37328.000000	1948	1843.820728	32001	5	0.068940	31971	3	0.173323	9718913	0.011298
319877990	36854.000000	1905	1837.929885	31906	4	0.288222	31896	3	0.090810	9713949	0.011193
319860705	36136.000000	1860	1788.236559	31919	2	0.094827	31831	5	0.226866	9709067	0.010494
319857984	37342.000000	1978	1832.779858	31804	7	0.257772	31992	1	0.117896	9704267	0.007612
319882895	36867.000000	1933	1853.952633	31824	4	0.321170	31972	3	0.270422	9699255	0.009671
319870525	36836.000000	2034	1845.711044	32043	3	0.319538	31979	3	0.216688	9694485	0.008102
319868732	37147.000000	1871	1863.077626	32073	4	0.314649	31821	2	0.111345	9689768	0.006866
319885807	36777.000000	1931	1813.725279	32087	2	0.224407	31975	2	0.117150	9684947	0.006734
319878768	36372.000000	1929	1799.701215	32007	3	0.102985	32051	6	0.247423	9680083	0.006475
319850581	37046.000000	1884	1809.066118	31838	1	0.135618	31939	3	0.299951	9675113	0.006417
319853322	37318.000000	1959	1877.172662	31958	5	0.146789	32189	3	0.172607	9670257	0.006149
319855260	36237.000000	1938	1811.163113	31930	3	0.097293	32160	3	0.139043	9665411	0.004892
319864551	36807.000000	1879	1818.542422	32113	2	0.111108	32004	3	0.146992	9660564	0.004665
319864909	36980.000000	1887	1828.953737	31854	0	0.153202	32059	4	0.328422	9655707	0.003914
319883195	36836.000000	1967	1850.650736	31896	2	0.095456	32052	6	0.210356	9651001	0.003671
319864955	36714.000000	1887	1803.201041	31883	2	0.213730	31808	5	0.232215	9646192	0.003466
319870908	37009.000000	1992	1832.600328	32075	3	0.109449	32070	4	0.320945	9641403	0.004619
319866789	36881.000000	1859	1849.453214	32026	2	0.116046	32064	1	0.184994	9636468	0.004477
319881965	36922.000000	1903	1831.271088	31930	5	0.306841	31977	4	0.174881	9631696	0.004867
319873165	37522.000000	1922	1871.677737	31987	3	0.235747	31977	5	0.247031	9626906	0.004332
319856983	36549.000000	1898	1838.879939	31993	3	0.161451	31853	2	0.190468	9622014	0.004296
319864843	36671.000000	1938	1812.555653	32091	6	0.148153	32017	4	0.286256	9617188	0.003771
319853394	36519.000000	1955	1827.262842	31861	6	0.081322	31929	1	0.090472	9612420	0.004076
319857724	36117.000000	1903	1785.536306	32114	6	0.306276	32072	4	0.190052	9607564	0.003571
319851585	37097.000000	1881	1829.562932	32058	3	0.201421	32047	4	0.259500	9602776	0.003337
319854971	37296.000000	1876	1864.423669	32035	2	0.084894	32042	9	0.099112	9597882	0.003849
319875138	37044.000000	1926	1847.376770	32009	5	0.200486	32215	3	0.128002	9593003	0.003026
319852339	36987.000000	1907	1851.725591	31775	9	0.172588	31910	9	0.140494	9588220	0.002163
319855499	36825.000000	1939	1820.425762	32110	3	0.089947	32032	3	0.173933	9583451	0.002052
319870828	37089.000000	1956	1846.076047	31822	0	0.082757	32101	2	0.259770	9578628	0.000213
319857250	37066.000000	1948	1871.909819	32022	2	0.139539	32047	6	0.528096	9573823	0.000336
319861851	36468.000000	1869	1797.847067	32190	3	0.233647	32065	3	0.101294	9569123	-0.000191
319863919	36755.000000	1896	1828.838832	32078	4	0.163929	32077	3	0.349829	9564300	-0.000182
319858594	36655.000000	1919	1800.798782	32017	3	0.190380	32038	0	0.036227	9559531	-0.000192
319877320	37228.000000	1828	1854.000109	31884	5	0.117160	32098	3	0.186630	9554697	0.000388
319865518	36906.000000	1928	1838.183805	32230	2	0.059698	31999	6	0.407204	9550084	0.000366
319874167	37107.000000	1973	1849.324741	31902	7	0.217058	31988	2	0.159018	9545361	0.000290
319875426	36979.000000	1933	1845.707335	32031	2	0.114538	32059	7	0.170729	9540618	0.000476
319874230	37007.000000	1872	1847.558130	32105	0	0.049974	32127	5	0.160348	9535926	0.000550
319865776	37174.000000	1937	1848.554582	32084	4	0.131862	32221	7	0.203924	9531193	0.000602
319870040	36630.000000	1885	1813.327263	32127	4	0.204147	32087	3	0.262394	9526450	0.000468
319880713	36833.000000	1874	1822.299136	31996	3	0.159562	31850	3	0.178581	9521630	0.000640
319878593	36752.000000	1929	1810.517981	32109	3	0.208915	31808	5	0.179927	9516975	0.000667
npatches	nstrain	runtime	dt	init_x	init_y	init_y_blood	init_z	init_S	beta0	beta1	beta2	beta3	mean_beta	B	d	delta	delta_blood	b[0]	mut	m	CTL	c	g	epsilon	k	het	lambda	rho	omega	x_max	patch.dyna	DELTA	A	VA
10000	1	100.000000	0.000100	21900	9499	5000000	0.001000	10000000	1.688916	2.198166	1.799017	1.563644	2	8000000000.000000	0.010000	1.000000	1.000000	800000	0.000050	0.048000	0	0.500000	0.000000	25.000000	6.000000	0.500000	0.000000	0.000000	0.000000	31987	0	10.000000	7.000000	1.000000
sus	inf	inf_blood	z	x[0]	y[0][0]	z[0]	x[1]	y[1][0]	z[1]	S[0]	synchrony
219000000	94990000.000000	5000000	10.000000	21900	9499	0.001000	21900	9499	0.001000	10000000	0.000000
314459272	65146546.000000	3397949	3940.834452	31668	6389	0.394083	31392	6554	0.394083	9995057	0.000000
319148901	8070780.000000	422624	6324.976263	31776	805	0.632498	31859	812	0.632498	9990130	0.000000
319837146	348154.000000	18236	7771.013291	32097	35	0.777101	31951	45	0.777101	9985294	0.000000
319884923	21192.000000	1085	1368.016953	32122	4	0.123432	31805	2	0.067607	9980268	0.000000
319858862	28964.000000	1526	1017.699854	32155	3	0.111532	32018	4	0.102023	9975259	0.000000
319865002	33711.000000	1823	1442.596579	32100	3	0.145039	31893	3	0.124388	9970253	0.000000
319873615	33566.000000	1724	1516.370241	31871	3	0.086101	31834	3	0.190472	9965304	0.000000
319874834	33356.000000	1777	1477.989092	32005	6	0.174838	31814	2	0.271976	9960442	0.000000
319879887	33185.000000	1736	1466.657025	31936	4	0.157934	32015	1	0.057679	9955570	0.000000
319867359	33068.000000	1757	1473.769459	32109	1	0.149553	32094	4	0.216707	9950571	0.000000
319874373	33629.000000	1718	1508.680302	31944	7	0.283326	32201	5	0.122977	9945670	0.000000
319855545	33417.000000	1710	1484.963997	31878	4	0.109358	31922	2	0.205582	9940680	0.000000
319872123	33069.000000	1771	1479.567100	31644	2	0.183712	31966	1	0.243522	9935750	0.000000
319844303	33379.000000	1773	1490.016998	31905	1	0.134465	31809	4	0.175554	9930789	0.000000
319868483	33366.000000	1754	1479.210521	31959	0	0.038013	32178	1	0.224841	9925770	0.000000
319868197	33260.000000	1713	1484.510636	32126	3	0.157817	32161	5	0.198761	9920836	0.000000
319860789	33031.000000	1675	1464.230001	32011	3	0.056434	32138	2	0.118493	9915817	0.000000
319868431	33551.000000	1736	1506.762484	32036	3	0.094116	31953	2	0.114943	9910882	0.000000
319866430	33204.000000	1756	1471.679265	32128	4	0.094992	31806	2	0.041968	9905977	0.000000
319872424	33479.000000	1691	1487.576792	32056	2	0.056025	32012	3	0.247778	9901042	0.000000
319876292	33564.000000	1772	1494.984181	31929	3	0.090626	31923	4	0.075475	9896174	0.000000
319850488	33344.000000	1691	1478.436572	31820	2	0.185961	31735	4	0.312115	9891174	0.000000
319861810	33840.000000	1793	1520.157443	31965	1	0.159851	31887	4	0.202082	9886378	0.000000
319871813	33507.000000	1684	1495.564305	31850	2	0.138739	32083	8	0.161414	9881420	0.000000
319877629	33159.000000	1728	1467.643367	31761	5	0.156770	31886	3	0.086847	9876465	0.000000
319868333	32969.000000	1611	1445.545213	32116	1	0.057121	31937	2	0.199022	9871561	0.000000
319865394	33601.000000	1676	1492.586819	31974	2	0.126464	32013	1	0.043632	9866574	0.000000
319871718	33607.000000	1708	1522.469394	31983	3	0.263977	31909	4	0.114531	9861791	0.000000
319858557	33496.000000	1745	1507.147758	31890	6	0.140422	32016	3	0.103670	9856851	0.000000
319846889	33125.000000	1660	1477.503689	31917	0	0.054783	31931	1	0.050017	9851973	0.000000
319872522	33236.000000	1723	1463.790424	32076	2	0.292466	31958	5	0.126181	9846998	0.000000
319860412	33692.000000	1684	1499.654240	32124	4	0.106107	32035	4	0.277783	9842083	0.000000
319866146	33769.000000	1688	1517.731622	32376	5	0.203413	32126	1	0.055100	9837076	0.000000
319893124	33411.000000	1704	1486.553965	32076	5	0.269522	31941	2	0.126267	9832212	0.000000
319869839	33286.000000	1768	1486.492966	31895	0	0.070140	32049	7	0.172344	9827342	0.000000
319876394	33482.000000	1676	1498.076984	31864	5	0.108925	32109	7	0.114935	9822436	0.000000
319884592	33503.000000	1707	1501.503711	31927	2	0.094425	32088	2	0.033184	9817697	0.000000
319870703	33293.000000	1708	1478.479517	31841	1	0.059522	32117	4	0.183342	9812739	0.000000
319863868	33407.000000	1757	1482.502344	32224	7	0.159973	31978	8	0.276769	9807855	0.000000
319857282	33621.000000	1666	1496.693404	32071	1	0.045213	32210	4	0.068643	9802951	-1.#IND00
319874873	33427.000000	1802	1524.777590	32128	4	0.229428	31888	0	0.022126	9798102	-1.#IND00
319865574	33468.000000	1774	1500.554864	32053	4	0.180265	31857	5	0.130701	9793217	-1.#IND00
319860737	33132.000000	1688	1478.160492	31910	0	0.137924	32044	4	0.265416	9788322	0.009020
319860484	33556.000000	1764	1490.194622	31879	3	0.046101	31979	8	0.106155	9783326	0.006869
319877476	33308.000000	1706	1504.511386	31943	7	0.138513	31965	2	0.350347	9778483	0.010423
319881596	33460.000000	1752	1493.763342	32079	2	0.215397	31732	2	0.045480	9773551	0.007351
319870255	33751.000000	1761	1530.737618	31831	3	0.121902	31824	5	0.110422	9768631	0.007663
319909381	33357.000000	1705	1485.002585	31862	3	0.048889	31978	5	0.150439	9763833	0.006362
319866697	33447.000000	1757	1490.541705	32306	2	0.125931	31982	3	0.108304	9759038	0.004782
319856367	33333.000000	1781	1488.489952	31956	2	0.117871	32064	1	0.045915	9754209	0.008035
319866519	33438.000000	1643	1473.918160	31852	6	0.190109	31993	4	0.146381	9749206	0.006541
319860519	34004.000000	1768	1535.638347	32310	4	0.077583	32079	1	0.256848	9744350	0.006382
319868912	33046.000000	1753	1472.071055	31704	1	0.064556	31966	3	0.260612	9739415	0.004302
319859421	33407.000000	1709	1466.939712	32020	2	0.248885	31829	8	0.207821	9734522	0.005959
319876229	33410.000000	1791	1488.683954	32083	5	0.138452	31921	4	0.219127	9729677	0.007507
319866781	32973.000000	1754	1472.213033	31778	2	0.294919	31935	6	0.170117	9724826	0.004997
319871194	33104.000000	1745	1457.325733	31999	2	0.094811	32082	5	0.176923	9720028	0.004856
319862970	33260.000000	1728	1495.272655	32035	1	0.082836	32166	1	0.176929	9715129	0.004457
319882149	33019.000000	1732	1462.310548	31936	6	0.395723	32264	1	0.188222	9710328	0.003089
319837507	33348.000000	1629	1475.190247	31910	7	0.171874	31953	2	0.259973	9705420	0.003601
319862285	33284.000000	1733	1469.470346	31985	2	0.305311	31978	3	0.206703	9700584	0.003454
319841184	33369.000000	1692	1474.204095	31916	2	0.164891	31841	2	0.166006	9695798	0.002005
319857729	33630.000000	1661	1479.263611	31934	6	0.066921	32087	5	0.094365	9690952	0.001814
319868461	33002.000000	1767	1470.087392	31931	5	0.064904	31983	3	0.184220	9686121	0.001585
319861032	33432.000000	1729	1469.110287	32065	8	0.152052	31793	6	0.260507	9681189	0.002155
319871155	33115.000000	1787	1467.986947	31834	1	0.053235	31990	5	0.086559	9676397	0.002094
319890558	33730.000000	1796	1515.257748	32045	3	0.130775	31939	4	0.111448	9671548	0.001401
319866232	33609.000000	1819	1505.362373	31876	4	0.229836	31735	2	0.322584	9666725	0.001198
319865189	33227.000000	1767	1498.722356	32081	1	0.233119	31994	3	0.089643	9661886	0.000941
319853588	32978.000000	1724	1453.486463	31909	3	0.033654	31903	4	0.282952	9657140	0.001099
319862420	33218.000000	1792	1461.155911	31789	5	0.200059	31888	2	0.121656	9652424	-0.000149
319843508	33604.000000	1741	1496.315880	31982	1	0.090325	31942	0	0.041586	9647601	-0.000270
319867053	33785.000000	1694	1522.475282	32090	6	0.167271	31875	2	0.069252	9642673	-0.000173
319883740	33170.000000	1673	1462.885034	31990	4	0.083908	31827	2	0.143711	9637913	-0.000129
319905345	33207.000000	1756	1488.982708	31946	3	0.040961	32144	2	0.138353	9633033	0.000865
319873267	33795.000000	1727	1485.443639	31958	4	0.212223	31813	5	0.087192	9628454	0.000867
319870273	33525.000000	1722	1523.191338	31967	2	0.065310	31917	5	0.099581	9623697	0.000810
319865424	33374.000000	1732	1486.026618	32058	5	0.114100	32030	5	0.242666	9618939	0.000935
319863932	33490.000000	1689	1502.397812	32030	4	0.139805	32004	4	0.068301	9614168	0.000898
319869273	33617.000000	1726	1487.073829	32102	4	0.369832	31953	0	0.086370	9609505	0.000061
319872718	33413.000000	1684	1496.673248	32036	1	0.216935	31984	6	0.176871	9604689	0.000146
319856473	33073.000000	1728	1453.132186	32045	2	0.186416	31939	1	0.096002	9599943	0.000715
319884197	33258.000000	1743	1481.140517	31893	5	0.054050	31878	4	0.235666	9595144	0.001811
319880908	33236.000000	1747	1454.542983	31975	5	0.207190	31876	6	0.153371	9590226	0.001767
319880916	33621.000000	1837	1519.293756	31950	1	0.045514	31986	4	0.057412	9585473	0.001478
319858987	33328.000000	1691	1486.819826	31963	4	0.133338	31772	4	0.329433	9580595	0.001172
319880710	33416.000000	1705	1493.247935	32020	9	0.119273	32146	4	0.102936	9575791	0.001744
319865335	33738.000000	1732	1518.602594	32084	2	0.042572	32003	5	0.119792	9571071	0.001349
319872035	33179.000000	1757	1491.251884	31923	1	0.075275	32007	5	0.176784	9566293	0.002089
319877328	33175.000000	1720	1467.703341	32174	1	0.089631	32097	4	0.148084	9561509	0.002160
319863008	33299.000000	1823	1486.165557	31934	1	0.041512	31909	2	0.148889	9556627	0.002149
319877055	33184.000000	1748	1486.405717	31923	5	0.229329	32193	6	0.340576	9551879	0.002362
319875243	33310.000000	1751	1488.019347	31769	2	0.040498	32152	1	0.178104	9547013	0.002304
319873443	33325.000000	1716	1492.714001	32047	4	0.197690	31919	6	0.166945	9542166	0.002267
319849144	33817.000000	1724	1504.057508	31800	0	0.071032	32066	6	0.267261	9537452	0.002094
319844896	33185.000000	1764	1459.897119	32043	5	0.320274	31876	6	0.276348	9532643	0.001967
319863462	33399.000000	1788	1469.222748	31930	2	0.141095	32042	2	0.188739	9527886	0.002618
319871341	33154.000000	1702	1480.414993	32115	6	0.129611	32099	6	0.155276	9523173	0.002407
319865738	33438.000000	1694	1475.610696	32089	7	0.181657	32036	1	0.044770	9518470	0.001933
npatches	nstrain	runtime	dt	init_x	init_y	init_y_blood	init_z	init_S	beta0	beta1	beta2	beta3	mean_beta	B	d	delta	delta_blood	b[0]	mut	m	CTL	c	g	epsilon	k	het	lambda	rho	omega	x_max	patch.dyna	DELTA	A	VA
10000	1	100.000000	0.000100	21900	9499	5000000	0.001000	10000000	2.716311	2.370378	2.461084	2.414844	2	8000000000.000000	0.010000	1.000000	1.000000	800000	0.000050	0.048000	0	0.500000	0.000000	25.000000	7.000000	0.500000	0.000000	0.000000	0.000000	31987	0	10.000000	7.000000	1.000000
sus	inf	inf_blood	z	x[0]	y[0][0]	z[0]	x[1]	y[1][0]	z[1]	S[0]	synchrony
219000000	94990000.000000	5000000	10.000000	21900	9499	0.001000	21900	9499	0.001000	10000000	0.000000
315327830	53612649.000000	2794584	3940.834452	31385	5633	0.394083	31481	5465	0.394083	9994890	0.000000
319491070	4088732.000000	213420	6324.976263	31857	412	0.632498	32013	363	0.632498	9990012	0.000000
319863877	90162.000000	4708	7762.168290	32043	15	0.777101	31966	12	0.777101	9984968	0.000000
319858738	21873.000000	1154	689.240387	32200	3	0.133864	32098	1	0.023663	9979997	0.000000
319868849	28813.000000	1490	1042.567370	32146	4	0.127073	31794	3	0.168328	9975025	0.000000
319855835	30747.000000	1615	1245.842532	31866	0	0.126249	31995	5	0.080026	9970018	0.000000
319883435	30640.000000	1586	1258.326088	31920	4	0.391609	31887	0	0.142891	9965036	0.000000
319852428	30601.000000	1614	1264.557805	32024	3	0.068041	31884	2	0.042665	9960004	0.000000
319889476	30961.000000	1623	1273.874993	31809	5	0.118367	32161	1	0.124401	9954979	0.000000
319862680	30765.000000	1619	1273.600715	32279	2	0.137236	31997	4	0.106157	9949950	0.000000
319862169	30455.000000	1577	1239.652426	31992	3	0.226293	31798	4	0.233282	9944893	0.000000
319864077	30897.000000	1553	1264.523192	32007	6	0.211066	32028	4	0.123557	9939957	0.000000
319876413	30773.000000	1519	1262.452187	31894	7	0.180136	32030	7	0.054047	9935028	0.000000
319863395	30666.000000	1556	1252.394167	31847	3	0.070150	31877	4	0.085779	9930108	0.000000
319861333	30933.000000	1665	1282.210681	31989	4	0.159450	32086	1	0.068885	9925083	0.000000
319873416	30554.000000	1608	1257.407134	31924	1	0.068790	31719	2	0.078815	9920119	0.000000
319855067	30837.000000	1612	1268.261948	31816	3	0.056996	31743	5	0.156432	9915193	0.000000
319885420	30642.000000	1590	1263.752982	32179	6	0.213179	32107	3	0.165805	9910327	0.000000
319852903	30466.000000	1683	1246.923629	31876	4	0.072213	31740	1	0.088758	9905290	0.000000
319874601	30924.000000	1639	1275.052673	32185	4	0.148530	31791	3	0.262252	9900283	0.000000
319879666	30836.000000	1583	1265.858037	31796	5	0.130615	31888	2	0.059949	9895292	0.000000
319876129	30586.000000	1614	1255.526214	31834	3	0.207482	32199	5	0.100992	9890346	0.000000
319850993	30746.000000	1644	1260.764314	32059	2	0.064512	32055	3	0.056731	9885439	0.000000
319844768	31165.000000	1666	1274.772431	32212	2	0.204416	32096	3	0.149421	9880458	0.000000
319839455	30587.000000	1635	1268.734429	32047	5	0.154030	31941	4	0.082456	9875548	0.000000
319872029	31014.000000	1566	1287.007258	32130	5	0.149853	32031	3	0.137907	9870712	0.000000
319841944	30499.000000	1543	1245.853623	31907	4	0.186635	32103	3	0.204235	9865777	0.000000
319882168	30953.000000	1624	1273.353510	31951	3	0.062749	31867	2	0.136814	9860732	0.000000
319842127	30830.000000	1580	1255.595519	32088	4	0.227422	31994	4	0.074753	9855845	0.000000
319853190	31102.000000	1558	1273.688630	32143	3	0.159317	32206	5	0.150298	9850943	0.000000
319859668	31192.000000	1594	1280.619206	31922	1	0.058980	31976	4	0.140849	9846044	0.000000
319873381	30840.000000	1563	1280.919169	32188	3	0.249370	32015	5	0.064824	9841149	0.000000
319878873	30631.000000	1653	1269.163523	31821	0	0.092264	31851	4	0.087192	9836219	0.000000
319862745	30674.000000	1642	1252.632733	31802	2	0.110896	31994	6	0.210590	9831353	0.000000
319874600	30566.000000	1615	1255.119115	32020	3	0.209675	31960	6	0.051607	9826382	0.000000
319888082	30982.000000	1591	1262.762154	32034	2	0.026473	31991	4	0.166508	9821419	0.000000
319865131	30934.000000	1666	1273.651834	31970	1	0.048752	31898	4	0.099246	9816504	0.000000
319866367	30504.000000	1587	1266.218403	31961	4	0.166188	31765	1	0.096741	9811763	0.000000
319879880	30447.000000	1639	1241.998535	31686	5	0.098301	31907	1	0.083061	9806869	0.000000
319870408	30969.000000	1519	1280.540315	31944	1	0.073941	32162	6	0.135326	9801907	-1.#IND00
319866596	30778.000000	1517	1247.982494	31950	5	0.130472	32040	7	0.127935	9796905	-1.#IND00
319861159	30993.000000	1645	1283.969838	32105	9	0.086562	31948	4	0.162409	9792144	-1.#IND00
319874997	30553.000000	1620	1269.520440	31592	0	0.046476	31930	4	0.048698	9787316	-1.#IND00
319861583	31220.000000	1558	1283.986503	31875	2	0.069675	31878	4	0.173790	9782387	-1.#IND00
319875776	30414.000000	1527	1256.580764	32063	3	0.280886	31992	4	0.081810	9777565	-1.#IND00
319863158	30776.000000	1561	1255.752118	31831	5	0.108868	31924	8	0.275488	9772561	-1.#IND00
319865130	31052.000000	1633	1273.442667	32046	4	0.213288	31998	4	0.137033	9767588	0.002208
319866404	30760.000000	1558	1259.179741	31992	2	0.096789	32012	7	0.179801	9762581	0.003200
319861791	31019.000000	1572	1276.894017	32031	1	0.039209	31837	1	0.035116	9757765	0.002426
319888283	30517.000000	1606	1260.251017	31929	3	0.154628	31863	4	0.293856	9752917	0.002392
319886329	30806.000000	1644	1263.646224	31991	5	0.108066	32142	3	0.074523	9748011	0.002531
319854944	30994.000000	1596	1280.848865	31888	2	0.229771	31989	5	0.135860	9743099	0.003093
319857440	30778.000000	1594	1265.895344	32134	2	0.083664	31752	1	0.064806	9738240	0.002709
319871865	31195.000000	1665	1295.232183	31760	6	0.090629	32052	3	0.186841	9733366	0.004738
319892755	31108.000000	1660	1299.918263	31681	5	0.076484	31990	3	0.153634	9728361	0.004259
319873598	30759.000000	1670	1279.430937	32028	3	0.110964	32180	3	0.059629	9723474	0.006002
319905370	30935.000000	1639	1278.289484	31926	1	0.066798	32076	5	0.134558	9718583	0.005336
319874702	30391.000000	1528	1251.716710	31985	6	0.094165	31975	10	0.206890	9713686	0.004803
319855422	30642.000000	1688	1251.788624	31867	0	0.054097	31967	1	0.123553	9708778	0.004357
319882635	30841.000000	1615	1262.267698	31908	3	0.163583	32091	3	0.147657	9704015	0.003988
319880923	30569.000000	1617	1272.872104	31986	2	0.034003	31873	3	0.174871	9699206	0.003130
319859134	30646.000000	1573	1241.626989	31877	0	0.036664	31863	3	0.140081	9694413	0.002942
319857916	30754.000000	1580	1262.697470	31921	1	0.198549	32016	0	0.087411	9689482	0.003079
319867364	31065.000000	1631	1298.881548	32090	1	0.038534	32096	0	0.042884	9684641	0.003457
319860653	30901.000000	1591	1296.008186	32070	3	0.098098	31839	5	0.153219	9679843	0.003443
319861919	31132.000000	1611	1281.599147	31849	1	0.048884	31952	1	0.057134	9675035	0.002494
319869622	30674.000000	1693	1250.374286	32056	1	0.147533	31996	5	0.079787	9670152	0.002624
319850659	30827.000000	1547	1268.520766	31808	0	0.025654	31911	7	0.113894	9665253	0.002098
319855622	31231.000000	1617	1287.323441	32029	1	0.083945	31721	1	0.218295	9660350	0.001934
319866336	30643.000000	1553	1249.700302	31985	0	0.083370	32120	3	0.134993	9655552	0.001915
319869542	30484.000000	1560	1242.368477	31937	3	0.110551	32077	4	0.172007	9650567	0.001609
319888658	30809.000000	1642	1251.405219	31855	0	0.074533	32063	2	0.094326	9645650	0.001836
319858633	31032.000000	1599	1275.664088	32024	4	0.380184	31862	1	0.059626	9640918	0.001919
319873479	30781.000000	1689	1278.550786	31813	2	0.169779	32154	1	0.104058	9636104	0.001979
319859140	30637.000000	1632	1260.299747	31861	1	0.075209	31936	0	0.072648	9631281	0.001595
319854689	30670.000000	1582	1249.357162	31818	1	0.164049	32097	2	0.095163	9626480	0.001518
319890756	30521.000000	1601	1253.997782	31975	4	0.090036	32171	0	0.029412	9621626	0.002027
319853035	30553.000000	1615	1256.901130	31977	3	0.189023	31987	2	0.087591	9616801	0.001321
319853333	30078.000000	1641	1232.596207	31780	2	0.137703	31843	1	0.083142	9612066	0.001467
319850442	30957.000000	1623	1279.252568	31906	6	0.190996	31800	2	0.302148	9607261	0.001257
319848410	30828.000000	1579	1276.734147	31985	4	0.086855	31845	2	0.191019	9602409	0.000964
319850433	30654.000000	1683	1267.000896	32124	2	0.130156	32060	6	0.096687	9597715	0.000586
319861040	30315.000000	1527	1243.812728	31917	6	0.219548	32181	2	0.051937	9592964	0.000383
319874494	30736.000000	1537	1248.584712	31916	4	0.189367	31900	4	0.269650	9588116	0.000292
319880925	30845.000000	1535	1269.945238	32131	2	0.118003	32225	3	0.079827	9583381	0.000135
319884263	30837.000000	1587	1269.685163	31976	1	0.072677	31864	3	0.242217	9578612	0.000067
319874502	30976.000000	1622	1277.615218	32120	2	0.197887	31932	2	0.042813	9573811	-0.000124
319871482	30650.000000	1577	1259.022693	32125	0	0.049827	31916	4	0.190359	9568902	-0.000229
319865965	31012.000000	1590	1305.107279	31906	4	0.090916	32021	3	0.170942	9564042	-0.000126
319863059	30945.000000	1617	1279.656608	31924	3	0.048307	31877	1	0.047005	9559319	-0.000707
319870509	30886.000000	1639	1276.982498	31845	3	0.183009	31917	0	0.048674	9554657	-0.000876
319878284	30711.000000	1585	1256.122540	32070	2	0.085444	31987	1	0.082144	9549790	-0.000934
319891099	30510.000000	1568	1255.174941	31845	2	0.064534	31943	4	0.181198	9545039	-0.000606
319863952	31237.000000	1616	1291.265829	31882	5	0.090727	32178	3	0.123820	9540253	-0.000684
319881984	30667.000000	1588	1270.469517	31810	3	0.117375	32045	5	0.172908	9535506	-0.000695
319870273	30999.000000	1613	1302.545076	32015	4	0.144254	31951	3	0.245850	9530837	-0.000764
319885207	31056.000000	1588	1274.073465	31897	3	0.145201	32240	2	0.108918	9526108	-0.000711
319841456	31282.000000	1550	1291.468066	32087	2	0.177503	31966	4	0.399321	9521332	-0.000759
319858675	30666.000000	1719	1276.943305	31951	2	0.132928	32055	4	0.103337	9516666	-0.000721
npatches	nstrain	runtime	dt	init_x	init_y	init_y_blood	init_z	init_S	beta0	beta1	beta2	beta3	mean_beta	B	d	delta	delta_blood	b[0]	mut	m	CTL	c	g	epsilon	k	het	lambda	rho	omega	x_max	patch.dyna	DELTA	A	VA
10000	1	100.000000	0.000100	21900	9499	5000000	0.001000	10000000	1.066646	2.717222	2.142844	1.285857	2	8000000000.000000	0.010000	1.000000	1.000000	800000	0.000050	0.048000	0	0.500000	0.000000	25.000000	8.000000	0.500000	0.000000	0.000000	0.000000	31987	0	10.000000	7.000000	1.000000
sus	inf	inf_blood	z	x[0]	y[0][0]	z[0]	x[1]	y[1][0]	z[1]	S[0]	synchrony
219000000	94990000.000000	5000000	10.000000	21900	9499	0.001000	21900	9499	0.001000	10000000	0.000000
316134761	43450794.000000	2268187	3940.834452	31598	4076	0.394083	31581	4382	0.394083	9994930	0.000000
319670850	2000091.000000	104969	6324.976263	31880	196	0.632498	31756	215	0.632498	9989919	0.000000
319876686	25212.000000	1313	4760.906438	31844	0	0.342525	32159	5	0.738232	9984922	0.000000
319869087	22523.000000	1151	698.148319	32270	3	0.040874	31955	5	0.091547	9979794	0.000000
319861935	26779.000000	1387	946.992105	31848	0	0.076027	31866	0	0.021991	9974830	0.000000
319864467	28450.000000	1445	1064.795639	32098	7	0.072270	32018	1	0.063007	9969924	0.000000
319868295	28445.000000	1457	1086.631006	31858	3	0.029842	31848	0	0.084851	9964895	0.000000
319872087	28244.000000	1485	1069.202104	31958	0	0.147522	32135	6	0.207424	9959790	0.000000
319875174	28599.000000	1495	1105.200269	32061	2	0.227777	31848	7	0.196798	9954765	0.000000
319869105	28369.000000	1452	1087.166446	32108	1	0.081659	31993	0	0.109151	9949745	0.000000
319887942	28404.000000	1458	1085.542735	31848	3	0.094725	31971	4	0.079159	9944745	0.000000
319862661	28364.000000	1424	1092.563516	31755	4	0.148675	32013	5	0.134528	9939673	0.000000
319876002	28750.000000	1473	1111.200048	31976	5	0.086150	32004	6	0.132935	9934724	0.000000
319880753	28020.000000	1441	1071.740274	31857	3	0.038757	31842	0	0.047613	9929724	0.000000
319879160	28555.000000	1505	1099.610652	31968	3	0.206864	32224	1	0.054959	9924958	0.000000
319841196	28410.000000	1449	1086.770803	32126	3	0.162993	31944	5	0.084861	9919976	0.000000
319843988	28347.000000	1468	1099.243252	31765	2	0.122100	32045	3	0.085699	9914988	0.000000
319874969	28603.000000	1470	1074.807740	31889	5	0.115303	31986	5	0.115938	9910000	0.000000
319895770	28241.000000	1444	1090.307909	31920	1	0.060979	32146	3	0.190818	9905007	0.000000
319896975	28367.000000	1426	1077.904048	32005	3	0.183972	32106	3	0.143212	9899970	0.000000
319864973	28233.000000	1456	1084.247720	31797	3	0.093792	32016	3	0.102498	9894897	0.000000
319872833	27995.000000	1467	1074.034183	31898	1	0.152984	32186	2	0.170247	9889898	0.000000
319854716	28242.000000	1452	1081.683581	31893	5	0.125510	31959	4	0.163629	9884992	0.000000
319867748	28639.000000	1438	1088.171987	31763	3	0.040940	31755	1	0.140982	9880034	0.000000
319869007	28263.000000	1464	1099.082025	32244	3	0.101525	32045	4	0.130505	9875131	0.000000
319853885	28209.000000	1427	1074.282871	32122	0	0.083482	31834	3	0.148470	9870134	0.000000
319858853	28029.000000	1405	1058.525370	31983	1	0.056343	32159	3	0.130121	9865183	0.000000
319856394	28627.000000	1530	1108.420532	31920	3	0.056146	31736	1	0.026044	9860207	0.000000
319889213	28335.000000	1512	1077.657647	31810	3	0.078741	32026	7	0.233610	9855272	0.000000
319856878	28174.000000	1460	1085.314490	31953	5	0.058994	32123	0	0.110373	9850362	0.000000
319873698	28289.000000	1472	1078.817213	31961	4	0.100714	31931	3	0.081652	9845482	0.000000
319845969	28462.000000	1467	1093.513097	32131	4	0.081928	32025	1	0.116863	9840502	0.000000
319875907	28701.000000	1450	1112.564378	31949	0	0.040445	32027	3	0.096714	9835589	0.000000
319895201	28266.000000	1456	1093.395348	31923	2	0.038546	31789	2	0.290451	9830590	0.000000
319866287	28164.000000	1486	1070.919971	32054	5	0.211370	31925	4	0.059907	9825611	0.000000
319860200	27631.000000	1453	1043.609230	31935	2	0.172943	31951	4	0.076179	9820684	0.000000
319873099	28211.000000	1551	1066.673245	31941	5	0.165734	32107	1	0.077687	9815756	0.000000
319894034	28479.000000	1539	1096.113107	31775	3	0.070772	31865	4	0.199849	9810729	0.000000
319864235	28158.000000	1494	1077.440139	31926	3	0.133062	32130	1	0.164429	9805796	0.000000
319882103	28157.000000	1450	1062.500736	31978	1	0.025410	32012	0	0.049687	9800782	-1.#IND00
319865236	28177.000000	1471	1080.032442	31950	2	0.038773	32039	3	0.082923	9795784	-1.#IND00
319891367	27717.000000	1502	1053.311136	31966	3	0.046720	31951	3	0.107762	9790831	-1.#IND00
319860803	28084.000000	1428	1061.642012	31877	3	0.126101	31982	2	0.082338	9785960	0.008802
319875605	28001.000000	1477	1063.352265	31954	5	0.116163	31909	3	0.215355	9780986	0.004462
319860173	28316.000000	1479	1088.592342	32108	2	0.025862	32084	3	0.052993	9776051	0.004381
319855507	28124.000000	1494	1075.939992	32105	1	0.091985	31893	3	0.134787	9771184	0.003601
319863137	27998.000000	1484	1059.576883	31965	3	0.123798	31939	1	0.074888	9766303	0.005047
319838813	28425.000000	1489	1079.711554	32007	1	0.059148	31986	4	0.057926	9761361	0.008799
319856262	28392.000000	1498	1089.827998	32088	3	0.079945	31866	3	0.085964	9756548	0.009539
319869026	28524.000000	1501	1086.411235	31836	2	0.052074	32006	4	0.162412	9751664	0.008687
319865112	28239.000000	1509	1082.420907	32065	1	0.092047	31940	2	0.055438	9746875	0.005633
319875491	28558.000000	1494	1088.253689	31985	2	0.049480	31954	1	0.084073	9741943	0.006919
319862830	28187.000000	1475	1082.886122	32140	1	0.101379	32086	4	0.090900	9737061	0.004859
319872970	28515.000000	1469	1095.212148	32300	1	0.139770	31927	3	0.084758	9732266	0.005711
319872121	28209.000000	1426	1070.680381	32037	2	0.033087	32100	6	0.127618	9727378	0.003518
319884493	28417.000000	1496	1093.824044	31890	1	0.053400	31973	4	0.180787	9722556	0.001193
319871831	28729.000000	1535	1115.289950	32123	0	0.033007	32046	2	0.066132	9717692	0.001919
319880606	28376.000000	1467	1081.365816	32053	5	0.105396	32017	2	0.035203	9712802	0.001941
319860673	28101.000000	1409	1075.283411	32019	1	0.022222	31904	2	0.135619	9707947	0.003709
319845900	28172.000000	1459	1070.248131	31996	0	0.077528	31888	3	0.060564	9703105	0.006668
319870860	28277.000000	1467	1082.456510	31888	3	0.116179	31989	6	0.093972	9698284	0.007362
319871440	28330.000000	1453	1082.059580	32115	6	0.104873	32024	5	0.055096	9693559	0.006524
319873338	28237.000000	1485	1074.107278	32038	3	0.184947	31965	3	0.200429	9688668	0.006406
319852406	28400.000000	1512	1084.984833	31995	6	0.150230	32008	3	0.096741	9683932	0.006316
319876305	28257.000000	1468	1081.485527	32146	2	0.185432	31930	3	0.155698	9679033	0.006471
319883187	28024.000000	1395	1058.839579	31989	1	0.053571	31887	0	0.030357	9674227	0.005023
319877143	28637.000000	1465	1099.736383	31908	3	0.193561	31995	3	0.301264	9669516	0.003886
319869720	28274.000000	1483	1078.250770	31963	1	0.030952	31855	2	0.077064	9664769	0.003913
319884882	28645.000000	1473	1099.973825	32072	4	0.178314	31948	5	0.289610	9660004	0.003816
319890238	28108.000000	1512	1084.870096	32020	3	0.156837	31875	3	0.121538	9655193	0.004471
319887132	28376.000000	1487	1063.300916	31953	0	0.027034	31883	3	0.072241	9650357	0.004328
319875297	28608.000000	1499	1095.005570	31760	0	0.044235	32042	4	0.132764	9645575	0.003387
319893055	27895.000000	1489	1058.965266	31923	3	0.224598	31959	3	0.186101	9640788	0.003399
319865810	28331.000000	1466	1081.511486	31986	2	0.114586	31911	2	0.234360	9636073	0.003455
319876803	28449.000000	1447	1102.922477	31893	2	0.057056	31962	1	0.040957	9631185	0.003351
319882094	28189.000000	1486	1060.195806	32472	1	0.044749	31845	0	0.022028	9626335	0.003809
319873088	28696.000000	1491	1101.296010	32128	4	0.245188	31774	4	0.119741	9621543	0.003801
319882304	28571.000000	1494	1096.793235	32075	2	0.048268	32070	5	0.121827	9616878	0.003822
319870890	28244.000000	1420	1065.568970	32209	2	0.200842	31958	5	0.135620	9611972	0.003786
319859181	28097.000000	1473	1082.037089	31910	0	0.166346	31996	2	0.038868	9607224	0.003522
319879438	28021.000000	1454	1069.147330	31854	4	0.109327	32007	1	0.214207	9602345	0.003714
319877009	28247.000000	1473	1086.482399	32090	1	0.046957	32014	5	0.072500	9597495	0.003673
319875316	28035.000000	1373	1059.140638	32104	2	0.031512	32086	4	0.173253	9592711	0.003943
319878118	27921.000000	1491	1068.951604	32286	1	0.023229	32205	3	0.042772	9587903	0.005174
319875583	28511.000000	1511	1092.197790	31782	2	0.057388	32006	1	0.118727	9583105	0.005242
319870482	28295.000000	1502	1089.732561	31878	1	0.045188	32054	4	0.081228	9578175	0.005022
319867004	27873.000000	1481	1063.891196	31920	0	0.086186	32050	0	0.031777	9573403	0.002282
319865459	28322.000000	1464	1080.710667	31937	0	0.044073	31885	1	0.171664	9568664	0.002273
319856438	28309.000000	1444	1064.468752	32037	3	0.040106	32009	4	0.131114	9563713	0.002291
319863780	28635.000000	1453	1091.041595	31976	1	0.093171	31979	9	0.115892	9558888	0.001873
319874358	28239.000000	1484	1081.532726	31924	3	0.119030	31723	2	0.139940	9554186	0.001353
319894627	28272.000000	1413	1077.456893	32016	5	0.172027	32043	6	0.140611	9549393	0.000802
319853772	28194.000000	1444	1068.625233	31843	0	0.041045	32035	2	0.039209	9544581	-0.000054
319875979	28220.000000	1420	1075.318757	32119	1	0.057724	32295	5	0.050351	9539855	-0.000007
319868004	28299.000000	1492	1079.820581	31896	4	0.074837	32058	2	0.174616	9535125	0.000553
319859776	28112.000000	1511	1085.416078	31859	1	0.026206	31817	2	0.076463	9530496	0.000229
319875886	28269.000000	1504	1081.720875	32156	1	0.175937	32126	1	0.046248	9525802	0.000586
319877226	27861.000000	1419	1055.910162	32179	2	0.097270	32026	6	0.061840	9521046	0.000970
319870877	28428.000000	1526	1092.879297	32023	1	0.072076	32072	3	0.198202	9516278	0.001256
npatches	nstrain	runtime	dt	init_x	init_y	init_y_blood	init_z	init_S	beta0	beta1	beta2	beta3	mean_beta	B	d	delta	delta_blood	b[0]	mut	m	CTL	c	g	epsilon	k	het	lambda	rho	omega	x_max	patch.dyna	DELTA	A	VA
10000	1	100.000000	0.000100	21900	9499	5000000	0.001000	10000000	1.315774	2.665203	1.027777	2.778084	2	8000000000.000000	0.010000	1.000000	1.000000	800000	0.000050	0.048000	0	0.500000	0.000000	25.000000	9.000000	0.500000	0.000000	0.000000	0.000000	31987	0	10.000000	7.000000	1.000000
sus	inf	inf_blood	z	x[0]	y[0][0]	z[0]	x[1]	y[1][0]	z[1]	S[0]	synchrony
219000000	94990000.000000	5000000	10.000000	21900	9499	0.001000	21900	9499	0.001000	10000000	0.000000
316714133	35998223.000000	1880041	3940.834452	31745	3428	0.394083	31530	3746	0.394083	9994973	0.000000
319764170	1025285.000000	53495	6324.976263	31874	114	0.632498	32030	111	0.632498	9989914	0.000000
319860823	17054.000000	886	1117.659976	32001	0	0.074085	31901	2	0.041095	9984830	0.000000
319870226	22026.000000	1110	680.291926	32047	3	0.099062	31905	2	0.082921	9979765	0.000000
319874881	25221.000000	1325	865.186661	32122	2	0.068823	32158	5	0.046239	9974764	0.000000
319857826	26036.000000	1399	935.708016	32112	1	0.025393	32001	1	0.028622	9969724	0.000000
319872042	26387.000000	1391	952.842049	31908	3	0.052657	32029	3	0.120127	9964831	0.000000
319862606	26575.000000	1340	954.080139	31891	2	0.242412	31929	6	0.105021	9959946	0.000000
319867787	26779.000000	1373	969.240100	31750	2	0.045858	31798	2	0.107398	9955016	0.000000
319874278	26839.000000	1395	981.527638	31967	5	0.123344	32039	2	0.116916	9950093	0.000000
319868106	26712.000000	1415	968.101447	32055	3	0.071286	32015	5	0.146618	9945254	0.000000
319856606	26522.000000	1377	969.983516	31966	3	0.227233	31715	5	0.099678	9940323	0.000000
319886910	26326.000000	1343	960.362819	31911	3	0.094432	32038	1	0.093794	9935329	0.000000
319875960	26693.000000	1330	973.027890	31851	4	0.039870	32166	3	0.236787	9930253	0.000000
319868644	26211.000000	1439	959.404412	32085	1	0.020071	31971	6	0.060240	9925252	0.000000
319857751	26824.000000	1413	981.343450	32140	1	0.044786	32239	5	0.167645	9920276	0.000000
319855683	26325.000000	1402	966.336689	32030	0	0.037911	32122	4	0.241517	9915248	0.000000
319894476	26552.000000	1426	963.966738	32200	1	0.047614	31922	2	0.201702	9910219	0.000000
319869625	26719.000000	1393	979.144025	32079	2	0.182494	31821	1	0.040296	9905110	0.000000
319861336	26630.000000	1431	965.659777	31884	1	0.108934	32051	3	0.091946	9900085	0.000000
319853811	26539.000000	1320	959.974239	31948	3	0.109843	32036	4	0.107378	9895100	0.000000
319865908	26395.000000	1400	960.100906	31881	8	0.101434	32185	4	0.223938	9890082	0.000000
319858049	26601.000000	1396	964.521816	32163	4	0.125940	31652	5	0.074455	9885187	0.000000
319886362	26576.000000	1365	970.584535	32251	6	0.108922	32158	2	0.030223	9880246	0.000000
319884876	26180.000000	1368	946.073132	31938	5	0.122487	32137	4	0.298348	9875367	0.000000
319858260	26506.000000	1433	951.703798	32019	1	0.225717	32173	2	0.159889	9870282	0.000000
319876419	26694.000000	1401	978.424530	32096	5	0.063095	32016	5	0.133756	9865479	0.000000
319880083	26978.000000	1413	999.597105	32148	2	0.086558	32130	3	0.066381	9860547	0.000000
319833108	26515.000000	1354	970.836110	31836	1	0.043507	32073	3	0.128141	9855679	0.000000
319862391	26523.000000	1325	951.587234	31860	1	0.031701	31969	4	0.107336	9850676	0.000000
319879417	26411.000000	1377	969.329210	31880	4	0.041602	32104	3	0.057179	9845799	0.000000
319857421	26444.000000	1399	964.811500	32157	4	0.130705	31702	2	0.097371	9840759	0.000000
319866956	26796.000000	1443	986.458193	31954	2	0.055089	31977	4	0.165139	9835753	0.000000
319887740	27064.000000	1374	987.765963	31859	1	0.079878	32033	2	0.045113	9830888	0.000000
319862475	26825.000000	1360	981.468663	31884	1	0.124143	31990	6	0.096504	9825861	0.000000
319874418	26567.000000	1309	952.986086	32024	2	0.084260	31963	4	0.161880	9821031	0.000000
319871758	26298.000000	1373	958.102806	32129	5	0.165820	32056	2	0.129604	9816051	0.000000
319862613	26491.000000	1374	947.137771	32032	2	0.124412	31801	1	0.070650	9811229	0.000000
319874864	26907.000000	1371	980.652192	31850	3	0.123803	32000	0	0.059911	9806280	0.000000
319852076	26525.000000	1372	972.165765	32132	4	0.169253	32056	0	0.031148	9801327	-1.#IND00
319866684	26702.000000	1366	968.903259	31944	3	0.162032	31877	3	0.283865	9796535	-1.#IND00
319871808	26949.000000	1363	982.471202	31978	3	0.193315	32147	1	0.051418	9791513	-1.#IND00
319863742	26589.000000	1375	966.841877	31940	4	0.154087	32114	3	0.114268	9786626	0.016062
319880996	26507.000000	1432	970.200625	31954	3	0.240688	31968	4	0.049887	9781784	0.014648
319881029	26209.000000	1361	957.996806	31868	4	0.053995	31957	4	0.069782	9776949	0.009305
319870664	26475.000000	1412	951.181347	32092	4	0.111494	31975	1	0.046720	9772049	0.008575
319867846	26325.000000	1384	943.693668	31945	2	0.134298	32240	2	0.127400	9767197	0.005244
319875828	26547.000000	1338	962.027792	31882	5	0.064513	31945	3	0.053766	9762386	0.004617
319875071	26454.000000	1367	961.243788	32234	1	0.110300	32248	5	0.095783	9757552	-0.000122
319859014	26353.000000	1376	947.546814	31887	4	0.061716	32037	2	0.031124	9752616	0.000798
319878872	26462.000000	1390	951.088722	31976	4	0.113786	32232	1	0.034305	9747656	-0.000808
319875024	26387.000000	1343	963.739599	32180	5	0.081833	31797	1	0.095555	9742692	-0.000638
319866889	26674.000000	1377	965.523003	32110	3	0.099880	32074	1	0.054632	9737705	-0.000952
319851419	26788.000000	1416	976.783509	32023	3	0.076695	32015	1	0.023765	9732860	-0.001304
319877967	26657.000000	1439	972.658033	31906	2	0.191013	31972	2	0.105169	9728094	-0.003632
319874316	26771.000000	1366	970.463223	32116	2	0.054361	32257	1	0.119880	9723165	-0.004305
319838600	26512.000000	1454	971.944097	32204	1	0.027411	31994	0	0.049154	9718346	-0.005399
319869208	26552.000000	1315	958.030881	32281	0	0.024426	31975	2	0.048721	9713516	-0.006441
319865570	26531.000000	1358	974.267553	31682	3	0.036633	31781	3	0.061842	9708643	-0.006047
319849334	26517.000000	1412	969.882250	31882	3	0.149787	32028	1	0.037402	9703842	-0.005777
319863077	26885.000000	1282	973.123662	31985	4	0.111524	32023	0	0.025951	9698912	-0.005847
319860426	26739.000000	1424	982.125678	32008	2	0.050866	31996	2	0.076684	9694171	-0.004691
319858735	26792.000000	1395	974.286129	32009	3	0.069652	31744	3	0.169400	9689278	-0.006682
319840346	26225.000000	1387	951.309138	31941	4	0.083114	32078	3	0.209906	9684463	-0.003893
319866357	26209.000000	1312	934.582194	31973	1	0.053410	32156	2	0.127185	9679491	-0.002339
319863129	26979.000000	1347	988.911937	32001	1	0.090409	31965	7	0.071404	9674584	-0.002651
319863007	26402.000000	1405	960.420840	31922	2	0.161676	32251	4	0.062498	9669730	-0.002408
319901924	26503.000000	1348	946.270460	32058	2	0.163160	31955	4	0.103900	9665040	-0.002268
319874908	26577.000000	1359	969.946009	31761	0	0.027976	31983	0	0.087367	9660211	-0.002572
319889363	26614.000000	1358	971.616559	31999	1	0.075564	32117	5	0.278722	9655394	-0.002599
319863418	26758.000000	1393	971.000259	31930	1	0.055022	32046	4	0.211558	9650483	-0.002270
319877435	26395.000000	1367	954.172213	32018	4	0.107906	31882	1	0.028615	9645640	-0.001678
319888630	26524.000000	1401	967.270567	31947	4	0.108920	32053	3	0.136064	9640790	-0.001522
319855350	27021.000000	1369	991.731312	31956	3	0.043349	32282	2	0.028535	9635982	-0.001801
319887675	26745.000000	1370	976.255276	32028	4	0.160505	31894	3	0.065048	9631140	-0.001562
319878717	26490.000000	1348	968.627686	32008	5	0.158777	32105	0	0.134434	9626324	-0.001525
319859497	26283.000000	1414	950.075868	32072	6	0.046076	32183	3	0.079091	9621509	-0.001489
319882323	26716.000000	1348	964.586143	31971	3	0.234416	32070	1	0.062169	9616675	-0.001460
319868316	26794.000000	1417	982.560388	31989	2	0.041783	31874	6	0.141702	9611875	-0.002832
319873460	26745.000000	1412	977.751720	31977	3	0.039892	31937	2	0.032180	9606904	-0.002669
319886225	26638.000000	1370	968.382694	32190	2	0.062284	31717	2	0.111139	9602055	-0.001805
319894306	26438.000000	1366	967.250282	32095	2	0.237403	32028	2	0.045792	9597175	-0.000652
319878095	26571.000000	1366	969.202448	31998	3	0.138197	31837	1	0.080581	9592387	-0.000122
319864660	26468.000000	1407	957.006204	31763	5	0.101712	32162	2	0.115562	9587687	-0.000229
319886838	26547.000000	1443	970.316196	32069	3	0.113231	31987	3	0.111975	9582854	-0.000747
319863868	27103.000000	1403	983.638151	32087	2	0.163506	32064	2	0.104933	9578158	-0.000765
319876870	26512.000000	1451	970.402640	32049	6	0.144119	32057	3	0.084258	9573389	-0.000692
319869861	26335.000000	1382	953.859299	32064	0	0.049798	31938	2	0.079175	9568662	-0.000785
319881757	26838.000000	1437	971.805567	31918	3	0.142144	31945	0	0.048903	9563855	-0.001092
319869555	26249.000000	1371	955.734107	31949	3	0.068658	32126	1	0.060879	9559026	-0.001305
319883686	26657.000000	1371	967.278605	32082	2	0.068581	32007	2	0.115709	9554280	-0.001756
319874144	26776.000000	1380	961.865741	31894	1	0.032372	32228	4	0.229846	9549335	-0.001488
319881296	26329.000000	1381	956.693940	31906	2	0.057611	31772	7	0.061666	9544676	-0.001329
319870332	26279.000000	1350	953.481181	32054	2	0.041536	31963	2	0.185979	9539901	-0.001570
319872550	26371.000000	1381	957.554264	32156	3	0.060357	31747	0	0.047135	9535155	-0.001485
319864519	26845.000000	1431	975.964655	32043	1	0.066784	31994	1	0.059371	9530343	-0.001808
319887824	26739.000000	1468	971.259180	31870	1	0.036523	32037	1	0.085670	9525559	-0.001753
319875924	26681.000000	1418	975.037181	32170	4	0.181423	32019	3	0.087809	9520732	-0.001721
319857499	26455.000000	1389	955.726888	31828	0	0.027565	31862	4	0.131894	9515955	-0.001712
npatches	nstrain	runtime	dt	init_x	init_y	init_y_blood	init_z	init_S	beta0	beta1	beta2	beta3	mean_beta	B	d	delta	delta_blood	b[0]	mut	m	CTL	c	g	epsilon	k	het	lambda	rho	omega	x_max	patch.dyna	DELTA	A	VA
10000	1	100.000000	0.000100	21900	9499	5000000	0.001000	10000000	1.827437	1.355486	2.617205	2.935995	2	8000000000.000000	0.010000	1.000000	1.000000	800000	0.000050	0.048000	0	0.500000	0.000000	25.000000	10.000000	0.500000	0.000000	0.000000	0.000000	31987	0	10.000000	7.000000	1.000000
sus	inf	inf_blood	z	x[0]	y[0][0]	z[0]	x[1]	y[1][0]	z[1]	S[0]	synchrony
219000000	94990000.000000	5000000	10.000000	21900	9499	0.001000	21900	9499	0.001000	10000000	0.000000
317269620	29171371.000000	1526005	3940.834452	31799	2846	0.394083	31762	2866	0.394083	9995011	0.000000
319801925	502519.000000	26413	6324.976263	32114	39	0.632498	32087	50	0.632498	9989912	0.000000
319851448	16201.000000	831	539.039475	31885	2	0.049630	32118	0	0.021297	9984922	0.000000
319865026	20932.000000	1103	643.997483	32089	2	0.045283	31985	1	0.022137	9979875	0.000000
319857883	23718.000000	1216	777.023104	32035	2	0.099165	32204	1	0.027794	9974913	0.000000
319873367	24013.000000	1269	815.462223	32008	2	0.096905	31935	3	0.042466	9969859	0.000000
319864141	24626.000000	1359	857.054071	32081	1	0.037281	31990	1	0.046757	9964797	0.000000
319868686	24564.000000	1283	849.224871	32145	4	0.077714	32020	0	0.044887	9959887	0.000000
319843151	24221.000000	1277	831.578931	32066	1	0.020438	31932	5	0.089126	9954917	0.000000
319848852	24444.000000	1347	848.650528	31959	1	0.028259	31915	1	0.145116	9949990	0.000000
319870354	24536.000000	1251	847.250334	31988	1	0.032217	31933	2	0.134211	9945064	0.000000
319868715	24273.000000	1266	828.836959	31840	4	0.054109	32013	1	0.062777	9940171	0.000000
319889925	24697.000000	1290	853.499202	32257	1	0.026772	32053	2	0.076457	9935223	0.000000
319857221	24576.000000	1232	847.634420	31857	3	0.151277	32225	7	0.070817	9930296	0.000000
319882591	24309.000000	1217	829.110200	32113	3	0.129770	32004	2	0.029885	9925330	0.000000
319870703	24325.000000	1296	838.376441	32035	2	0.178545	32032	3	0.041930	9920398	0.000000
319861052	24737.000000	1228	849.442232	31980	1	0.129339	32037	1	0.046892	9915459	0.000000
319894512	24689.000000	1254	855.420600	32083	1	0.031146	32031	1	0.054098	9910475	0.000000
319879350	24707.000000	1228	848.853001	31963	1	0.049342	32010	1	0.031023	9905497	0.000000
319863686	24748.000000	1279	858.016723	31894	1	0.124682	31894	3	0.162349	9900598	0.000000
319856891	24626.000000	1316	852.649393	32125	4	0.058727	31925	0	0.043682	9895673	0.000000
319853532	24622.000000	1270	856.636152	31879	3	0.100205	32177	1	0.028031	9890695	0.000000
319874625	24708.000000	1274	853.848798	32138	2	0.040954	31979	3	0.062234	9885683	0.000000
319870783	24582.000000	1241	842.087757	31865	3	0.108984	31985	2	0.034822	9880753	0.000000
319899144	24763.000000	1276	850.264958	31955	1	0.090530	32009	0	0.048683	9875713	0.000000
319875493	24405.000000	1231	840.505725	32064	1	0.036807	32037	1	0.026323	9870759	0.000000
319879913	24471.000000	1238	831.299582	31959	0	0.026428	31916	3	0.112885	9865786	0.000000
319870167	24799.000000	1230	850.737052	32067	3	0.032030	32024	1	0.098569	9860874	0.000000
319842353	24707.000000	1280	858.018595	31740	3	0.153406	31828	3	0.272062	9855966	0.000000
319870247	24830.000000	1250	854.192797	31988	3	0.058741	32063	3	0.067926	9851089	0.000000
319869801	24497.000000	1304	852.619551	32025	0	0.085087	31970	0	0.047507	9846138	0.000000
319871560	23821.000000	1304	813.775221	31768	6	0.063248	31812	1	0.075741	9841211	0.000000
319875696	24023.000000	1178	820.099863	32075	3	0.093713	31927	2	0.064217	9836330	0.000000
319871739	24487.000000	1300	848.308234	32048	1	0.045577	31880	2	0.042907	9831320	0.000000
319861711	24497.000000	1321	856.562036	32063	3	0.171743	31941	0	0.019885	9826502	0.000000
319871418	24192.000000	1339	832.781764	32172	3	0.048995	32189	4	0.175522	9821637	0.000000
319856714	24449.000000	1298	844.513526	31999	1	0.063418	31924	2	0.088196	9816725	0.000000
319876835	24846.000000	1265	856.110994	31988	1	0.049300	31859	2	0.149691	9811764	0.000000
319863395	24700.000000	1280	860.967118	32134	4	0.135058	32029	0	0.027319	9806768	0.000000
319888819	24701.000000	1296	855.188110	31901	2	0.023883	32010	1	0.031190	9801897	-1.#IND00
319878616	24448.000000	1334	856.695878	32022	4	0.090659	31941	4	0.098515	9796987	-1.#IND00
319874557	24172.000000	1248	826.791703	31932	1	0.030397	31948	5	0.100595	9792152	-1.#IND00
319889397	24854.000000	1315	857.364892	32120	0	0.022547	32028	3	0.052795	9787188	-1.#IND00
319872911	24614.000000	1289	853.493932	31885	2	0.322541	31985	1	0.036392	9782329	0.000930
319868398	24163.000000	1221	829.977509	31747	1	0.062928	31955	0	0.051040	9777410	0.001418
319836452	24661.000000	1313	851.695016	32023	0	0.026033	32020	3	0.093506	9772505	0.000560
319879665	24161.000000	1272	819.160803	32049	1	0.055716	31912	3	0.038804	9767648	-0.000412
319855362	24709.000000	1204	846.548673	31936	0	0.146893	31957	3	0.056668	9762860	0.003277
319849328	24443.000000	1203	842.893237	31885	7	0.147749	31920	2	0.035209	9757979	0.002285
319867541	24522.000000	1229	849.227192	32061	3	0.042107	32119	3	0.152234	9753183	0.004314
319871238	24721.000000	1289	849.367750	31952	1	0.096504	31946	4	0.058170	9748373	0.004494
319864993	24478.000000	1291	841.560319	32014	3	0.080416	31968	2	0.072171	9743404	0.005025
319878067	24722.000000	1291	860.488960	32068	3	0.057444	31999	1	0.100489	9738633	0.004293
319887193	24406.000000	1285	854.160136	32109	3	0.022358	31872	2	0.183768	9733708	0.004761
319860294	24264.000000	1289	831.146189	31982	5	0.140641	31888	2	0.063330	9728931	0.004319
319886066	24240.000000	1285	838.070570	31862	1	0.056153	31838	3	0.041076	9724171	0.001755
319863983	24520.000000	1246	841.512154	31800	4	0.163966	31946	1	0.068270	9719412	0.002159
319869726	24636.000000	1320	855.690370	31998	7	0.161933	32006	2	0.121286	9714484	0.005445
319863933	24702.000000	1282	855.448610	31974	7	0.083108	31980	2	0.171533	9709611	0.008739
319875233	24091.000000	1262	829.663254	32095	2	0.094805	31795	4	0.122472	9704730	0.006862
319857918	24534.000000	1263	836.640092	32058	1	0.048108	31931	0	0.030090	9699828	0.006807
319851066	24606.000000	1177	848.380518	31963	1	0.063756	32177	5	0.198988	9694860	0.005753
319874347	24919.000000	1245	854.502844	31874	3	0.102020	32285	1	0.038384	9689885	0.005746
319876177	24712.000000	1291	862.260881	32082	1	0.100117	32026	3	0.072949	9685093	0.005491
319869301	24599.000000	1273	858.969952	31938	4	0.094271	32121	3	0.084925	9680169	0.006195
319875235	24573.000000	1266	838.704457	31899	0	0.048302	31907	3	0.154490	9675389	0.008799
319862147	24324.000000	1270	840.592472	31984	0	0.067787	31953	2	0.033258	9670480	0.008080
319874437	24538.000000	1234	842.168723	32021	1	0.022889	31862	3	0.084242	9665623	0.006957
319857107	24366.000000	1335	849.820825	31964	1	0.041043	31946	5	0.245803	9660754	0.006094
319893055	24479.000000	1204	843.526409	32019	1	0.038120	31953	0	0.023121	9655867	0.007251
319886845	24564.000000	1281	840.688339	32260	1	0.125383	32108	3	0.150440	9651045	0.007172
319874549	24684.000000	1255	851.430167	31959	2	0.056355	32097	2	0.053892	9646180	0.006990
319871768	24448.000000	1258	832.829561	31801	4	0.057718	32004	0	0.027560	9641200	0.006903
319883122	24869.000000	1282	861.863596	32078	3	0.070872	31831	2	0.057619	9636395	0.006931
319877723	24468.000000	1240	847.427980	31947	5	0.205193	32025	2	0.079033	9631634	0.007109
319861474	24518.000000	1233	842.494953	31748	4	0.042147	32171	4	0.032087	9626832	0.006239
319870396	24620.000000	1289	841.901669	31896	2	0.125175	31944	1	0.023052	9621986	0.006177
319863979	24628.000000	1225	846.926361	31924	2	0.095888	32165	4	0.063668	9617211	0.006578
319856740	24480.000000	1276	845.051364	32140	2	0.050269	32048	1	0.058693	9612471	0.006868
319867697	24734.000000	1280	859.033989	31897	0	0.116178	32053	1	0.030811	9607653	0.006529
319873037	24668.000000	1260	848.399738	32240	1	0.057595	32010	1	0.074070	9602875	0.006334
319886544	24869.000000	1233	857.224580	32013	2	0.035266	32200	0	0.042449	9598082	0.007228
319870549	24602.000000	1246	849.246719	31924	1	0.058618	31973	0	0.021750	9593314	0.005891
319855854	24502.000000	1353	836.209805	32101	4	0.064873	32097	3	0.069253	9588525	0.006197
319858181	24628.000000	1298	856.078381	32051	3	0.073409	32068	1	0.048483	9583762	0.006070
319886527	24513.000000	1234	845.139985	31912	2	0.026518	31902	4	0.066078	9578822	0.006246
319876739	24660.000000	1273	842.071742	31944	2	0.048602	31980	0	0.067984	9574067	0.004967
319886862	24683.000000	1290	848.633893	31958	4	0.221576	32225	2	0.030006	9569239	0.004821
319861113	24521.000000	1302	844.175144	32127	2	0.052458	31797	4	0.055690	9564458	0.005032
319865561	24515.000000	1295	846.990740	32099	3	0.105441	31764	3	0.037912	9559774	0.004815
319881974	24340.000000	1258	846.008191	32170	1	0.053152	31693	7	0.082232	9554980	0.004982
319856542	24258.000000	1273	836.803571	32120	1	0.038932	32094	5	0.049020	9550316	0.004872
319872007	24122.000000	1250	826.644797	32062	1	0.023638	31869	3	0.147917	9545501	0.004641
319887267	24696.000000	1271	846.926462	32240	5	0.122165	32087	1	0.030506	9540722	0.004610
319864384	24816.000000	1301	859.676789	32019	4	0.147498	31847	2	0.026144	9535979	0.004464
319851549	24699.000000	1216	851.424667	32064	4	0.138722	32144	6	0.079188	9531239	0.004420
319875588	24660.000000	1211	851.939916	32129	1	0.039210	32047	4	0.140125	9526492	0.004184
319884895	24961.000000	1292	857.217536	31886	3	0.115193	32202	3	0.079656	9521704	0.004193
319874639	24732.000000	1329	858.867412	32047	2	0.075271	32031	2	0.083458	9516931	0.003766
npatches	nstrain	runtime	dt	init_x	init_y	init_y_blood	init_z	init_S	beta0	beta1	beta2	beta3	mean_beta	B	d	delta	delta_blood	b[0]	mut	m	CTL	c	g	epsilon	k	het	lambda	rho	omega	x_max	patch.dyna	DELTA	A	VA
10000	1	100.000000	0.000100	21900	9499	5000000	0.001000	10000000	1.943497	2.613887	1.005059	2.970455	2	8000000000.000000	0.010000	1.000000	1.000000	800000	0.000050	0.048000	0	0.500000	0.000000	25.000000	11.000000	0.500000	0.000000	0.000000	0.000000	31987	0	10.000000	7.000000	1.000000
sus	inf	inf_blood	z	x[0]	y[0][0]	z[0]	x[1]	y[1][0]	z[1]	S[0]	synchrony
219000000	94990000.000000	5000000	10.000000	21900	9499	0.001000	21900	9499	0.001000	10000000	0.000000
317679659	23800017.000000	1245573	3940.834452	31682	2472	0.394083	31588	2348	0.394083	9995033	0.000000
319843225	248577.000000	13121	6324.976263	31886	27	0.632498	31900	18	0.632498	9989986	0.000000
319873215	16359.000000	737	479.801894	31916	1	0.045285	32012	1	0.064342	9984908	0.000000
319882015	20615.000000	1067	633.518676	32153	0	0.019728	31962	1	0.051138	9979815	0.000000
319884174	22271.000000	1194	726.958983	32029	4	0.092820	32252	4	0.102930	9974748	0.000000
319872124	23142.000000	1197	768.832514	31954	2	0.045799	32126	2	0.072941	9969817	0.000000
319876568	22765.000000	1186	748.251308	31993	4	0.105845	31983	7	0.120967	9964898	0.000000
319880777	22539.000000	1228	744.990294	32036	7	0.099637	31950	2	0.034660	9959945	0.000000
319865915	22527.000000	1210	743.365120	32102	3	0.067223	32031	1	0.052139	9955040	0.000000
319867073	22828.000000	1198	761.302239	31732	2	0.058201	31910	2	0.042027	9950146	0.000000
319871166	23337.000000	1143	773.080361	31991	1	0.029077	31812	3	0.118536	9945182	0.000000
319853086	23157.000000	1183	764.780136	32095	4	0.117671	31923	1	0.136300	9940121	0.000000
319876400	23062.000000	1187	764.717102	31985	1	0.067957	32145	2	0.096581	9935234	0.000000
319862929	22767.000000	1137	756.256966	32014	5	0.033167	31919	2	0.045562	9930217	0.000000
319886320	22470.000000	1134	731.796893	32093	0	0.050559	32016	2	0.030427	9925209	0.000000
319876858	22841.000000	1226	759.798140	32154	2	0.100669	31939	0	0.182205	9920316	0.000000
319879164	22674.000000	1125	752.934653	32020	1	0.079988	32107	3	0.104459	9915281	0.000000
319860304	22908.000000	1158	760.531892	32022	3	0.086733	32058	3	0.228947	9910371	0.000000
319859305	22971.000000	1164	759.982582	31989	1	0.031667	31911	4	0.089530	9905316	0.000000
319886833	23116.000000	1157	778.183668	31999	1	0.050309	31985	2	0.055925	9900236	0.000000
319860586	23281.000000	1230	785.785494	32136	1	0.025721	32195	1	0.037414	9895302	0.000000
319869767	22837.000000	1228	753.477314	31989	1	0.045592	31813	3	0.195759	9890447	0.000000
319864729	22865.000000	1147	744.903537	32130	5	0.050516	31903	0	0.026396	9885431	0.000000
319853992	22973.000000	1230	759.063355	32114	1	0.073086	31864	2	0.111038	9880440	0.000000
319863910	22849.000000	1153	748.522400	31859	1	0.050775	32049	3	0.068977	9875479	0.000000
319883223	22662.000000	1233	751.687008	31999	2	0.058317	31930	1	0.071818	9870562	0.000000
319870347	23276.000000	1192	771.142755	32091	5	0.059302	32034	2	0.050084	9865584	0.000000
319875374	22982.000000	1212	768.445449	32115	1	0.071290	31958	1	0.075059	9860562	0.000000
319852402	22751.000000	1206	757.456572	32069	3	0.076517	32062	1	0.035984	9855690	0.000000
319885125	22870.000000	1232	756.683520	32017	0	0.020838	31909	1	0.021096	9850886	0.000000
319873352	23174.000000	1199	771.547876	31945	3	0.147691	31878	2	0.050091	9845905	0.000000
319859385	23050.000000	1146	758.525395	32037	2	0.037177	31865	4	0.136702	9841116	0.000000
319892807	23188.000000	1193	771.768803	32152	1	0.090875	32011	3	0.071438	9836160	0.000000
319877231	23475.000000	1182	780.642123	32083	1	0.094884	32021	4	0.035723	9831311	0.000000
319897560	23004.000000	1216	766.465857	32168	3	0.059686	32024	1	0.063088	9826478	0.000000
319891348	22959.000000	1232	757.398694	32165	6	0.186244	31950	2	0.042806	9821578	0.000000
319868863	22661.000000	1180	749.037792	31978	2	0.086254	32082	5	0.090940	9816665	0.000000
319877195	22856.000000	1207	756.121540	31866	2	0.121562	31778	0	0.030746	9811688	0.000000
319853619	22724.000000	1156	753.269997	31868	1	0.038471	32190	6	0.072648	9806707	0.000000
319867407	22610.000000	1176	752.098420	31830	2	0.078900	32040	4	0.041241	9801818	-1.#IND00
319879248	22655.000000	1182	744.705780	31781	1	0.038608	31775	4	0.156597	9796945	-1.#IND00
319857224	22729.000000	1162	756.592742	31886	5	0.143686	31972	3	0.074255	9791909	-1.#IND00
319886777	22849.000000	1234	755.640738	31993	3	0.079031	31877	2	0.067866	9787067	0.000073
319868335	23045.000000	1222	761.690496	31875	1	0.068083	32008	5	0.220873	9782186	-0.013780
319876602	23205.000000	1170	767.688149	32208	4	0.150346	32241	0	0.026334	9777381	-0.045078
319888143	23113.000000	1220	774.817632	32153	3	0.063980	32011	2	0.057310	9772527	-0.039878
319860216	22979.000000	1140	763.108942	31970	2	0.086658	32098	3	0.166355	9767466	-0.035845
319822572	22805.000000	1140	746.996431	32003	1	0.079693	32090	0	0.021506	9762654	-0.027625
319860834	22687.000000	1221	742.640119	32144	1	0.094576	31929	2	0.104854	9757909	-0.026159
319855306	22902.000000	1187	748.870912	32096	0	0.042226	32012	3	0.078582	9753080	-0.024144
319871905	22852.000000	1226	751.448887	32168	1	0.055909	32094	4	0.064142	9748190	-0.023329
319882699	23187.000000	1212	772.656689	31955	4	0.061225	31941	1	0.057220	9743285	-0.022074
319871090	23129.000000	1189	763.716182	31827	2	0.135910	32004	4	0.129901	9738457	-0.021142
319879639	22763.000000	1096	748.246501	32138	2	0.037459	31947	2	0.097195	9733586	-0.020272
319858860	22637.000000	1199	747.673916	31878	2	0.103778	31983	2	0.038500	9728642	-0.019152
319872847	22704.000000	1224	752.649668	32087	5	0.069030	32140	2	0.124284	9723824	-0.018463
319873842	22749.000000	1158	756.490398	31986	5	0.189742	32092	1	0.033945	9718918	-0.017087
319878957	22696.000000	1125	745.323012	31819	2	0.086572	32097	3	0.051853	9714097	-0.016333
319851361	22501.000000	1181	740.373060	32014	0	0.042739	32157	6	0.144394	9709321	-0.015314
319884607	22726.000000	1177	748.180629	32158	1	0.042961	32212	1	0.088680	9704497	-0.015006
319854003	22669.000000	1217	755.406424	31889	3	0.083953	32160	2	0.120031	9699646	-0.014493
319890632	22927.000000	1190	756.155534	32192	2	0.078568	32175	2	0.089140	9694701	-0.012994
319854120	22940.000000	1176	762.341597	32035	4	0.050211	32170	4	0.073525	9689859	-0.011639
319868103	23089.000000	1254	762.118406	32200	1	0.036413	32109	2	0.050067	9685106	-0.009894
319861573	22851.000000	1202	764.043142	32055	1	0.098982	32239	3	0.088988	9680165	-0.009816
319860799	22727.000000	1219	750.022475	31848	1	0.081602	31971	2	0.095606	9675258	-0.009259
319882211	22748.000000	1230	759.184824	32230	2	0.051419	32206	2	0.161732	9670502	-0.008857
319874898	22310.000000	1122	734.267277	31981	2	0.164846	31757	2	0.046675	9665707	-0.008161
319863522	22818.000000	1157	747.673343	31943	3	0.104738	31938	0	0.025925	9660969	-0.008161
319877311	22932.000000	1208	760.814329	31991	1	0.032024	31858	2	0.039226	9656272	-0.008965
319882822	23156.000000	1203	771.156329	32076	2	0.113236	31993	3	0.256136	9651398	-0.008638
319851749	23059.000000	1212	762.618073	32027	6	0.106871	32032	4	0.059281	9646584	-0.008456
319874104	22678.000000	1182	754.831976	31962	1	0.131798	32044	3	0.039475	9641770	-0.007391
319868680	23167.000000	1192	761.915668	31923	1	0.103002	32028	5	0.036886	9637040	-0.007264
319874460	23100.000000	1155	770.767426	31999	1	0.164499	31830	0	0.097025	9632233	-0.007126
319853685	23308.000000	1173	772.947238	31801	3	0.036265	31968	0	0.020569	9627454	-0.006868
319887908	22806.000000	1164	755.353907	32052	1	0.027892	31765	4	0.109572	9622663	-0.006359
319871663	22923.000000	1205	760.048708	31987	3	0.038009	32001	4	0.108496	9617764	-0.006175
319874359	22867.000000	1183	758.005022	31719	2	0.044012	32063	2	0.052651	9612895	-0.005610
319865222	23305.000000	1210	781.149549	31975	0	0.028051	31962	1	0.029694	9608181	-0.005310
319861365	22775.000000	1200	753.195571	31947	4	0.050275	32117	2	0.087022	9603310	-0.005193
319861562	22490.000000	1239	742.455457	31732	5	0.056724	31976	4	0.157481	9598590	-0.005670
319845682	22802.000000	1218	754.194404	32082	3	0.080156	32102	3	0.082352	9593840	-0.005833
319867885	23061.000000	1177	769.539228	32112	1	0.075834	32175	1	0.059295	9589061	-0.005795
319857099	22921.000000	1212	761.587294	32052	2	0.069652	31994	3	0.104429	9584375	-0.004761
319884927	22954.000000	1164	756.009135	31897	0	0.029147	31948	3	0.057008	9579585	-0.004497
319877908	23123.000000	1177	772.727940	32146	3	0.090381	31988	2	0.118235	9574744	-0.004558
319874086	22541.000000	1179	747.039472	32321	1	0.132338	32006	0	0.037791	9569865	-0.004860
319861401	22699.000000	1252	747.336457	32053	2	0.028452	32121	2	0.041056	9565003	-0.005214
319862265	22988.000000	1107	760.371013	32219	2	0.042157	31833	1	0.046300	9560210	-0.005260
319892504	22961.000000	1240	768.292153	32082	2	0.042904	31953	2	0.038423	9555382	-0.004781
319877977	22755.000000	1192	750.794167	31987	3	0.094691	32113	5	0.058343	9550663	-0.005467
319836447	23179.000000	1157	759.597152	31911	4	0.088898	31922	2	0.149197	9545887	-0.005271
319881080	23015.000000	1122	764.323234	32166	0	0.025120	31920	0	0.024008	9541187	-0.005370
319868304	22871.000000	1229	761.215390	32087	1	0.089886	32002	2	0.042715	9536409	-0.005267
319892333	22982.000000	1170	761.459545	31929	1	0.022513	31992	1	0.032037	9531698	-0.005218
319880563	22874.000000	1196	759.561281	31876	1	0.030051	32008	2	0.059415	9526967	-0.005209
319860710	22873.000000	1152	759.646438	32005	3	0.220566	31990	2	0.094028	9522123	-0.005516
319865937	22945.000000	1200	760.585874	32038	1	0.120024	31991	2	0.043707	9517232	-0.005683
npatches	nstrain	runtime	dt	init_x	init_y	init_y_blood	init_z	init_S	beta0	beta1	beta2	beta3	mean_beta	B	d	delta	delta_blood	b[0]	mut	m	CTL	c	g	epsilon	k	het	lambda	rho	omega	x_max	patch.dyna	DELTA	A	VA
10000	1	100.000000	0.000100	21900	9499	5000000	0.001000	10000000	2.319826	1.586576	2.242244	1.155441	2	8000000000.000000	0.010000	1.000000	1.000000	800000	0.000050	0.048000	0	0.500000	0.000000	25.000000	12.000000	0.500000	0.000000	0.000000	0.000000	31987	0	10.000000	7.000000	1.000000
sus	inf	inf_blood	z	x[0]	y[0][0]	z[0]	x[1]	y[1][0]	z[1]	S[0]	synchrony
219000000	94990000.000000	5000000	10.000000	21900	9499	0.001000	21900	9499	0.001000	10000000	0.000000
318070426	19479382.000000	1020644	3940.834452	31485	1942	0.394083	31796	1905	0.394083	9995040	0.000000
319862718	124017.000000	6537	6324.860495	31960	16	0.632498	31975	10	0.632498	9990021	0.000000
319872578	16262.000000	867	473.513677	32163	4	0.038689	31992	3	0.033078	9985015	0.000000
319885431	19268.000000	1047	583.180037	32038	1	0.067752	32031	4	0.075450	9979999	0.000000
319851695	21178.000000	1097	670.601361	32107	1	0.049183	31978	2	0.085477	9975000	0.000000
319853417	21540.000000	1099	688.561128	31926	5	0.043411	31872	2	0.067120	9969995	0.000000
319888404	21431.000000	1137	691.782962	31991	1	0.094743	32027	2	0.204858	9964961	0.000000
319867844	21048.000000	1114	676.022572	31985	1	0.035644	32018	0	0.021659	9959844	0.000000
319881739	21614.000000	1109	696.230130	31808	0	0.030897	31703	3	0.063491	9954798	0.000000
319878079	21763.000000	1160	701.966330	31991	1	0.020953	31967	2	0.023633	9949821	0.000000
319876134	21699.000000	1088	699.679090	31987	0	0.037574	32124	4	0.054502	9944742	0.000000
319858731	21456.000000	1099	688.315139	32140	1	0.028635	31684	2	0.102058	9939826	0.000000
319867798	21477.000000	1124	690.018250	32097	2	0.059999	32304	3	0.145226	9934905	0.000000
319867409	21413.000000	1147	690.916808	31975	2	0.122246	32033	2	0.086090	9929834	0.000000
319857959	21261.000000	1146	682.306171	32233	3	0.030542	31974	1	0.061888	9924894	0.000000
319836011	21349.000000	1094	675.965302	31968	5	0.033906	31868	2	0.123635	9919920	0.000000
319855967	21442.000000	1113	685.963485	31863	2	0.067726	32138	3	0.076237	9914949	0.000000
319887925	21351.000000	1079	673.114573	32001	2	0.052967	31696	2	0.053694	9909927	0.000000
319874032	21539.000000	1147	692.559665	32169	5	0.178678	32120	3	0.045188	9904980	0.000000
319882066	21475.000000	1041	689.020847	32043	0	0.021097	31912	1	0.100484	9900113	0.000000
319850875	21704.000000	1173	705.059981	31931	2	0.083506	31785	0	0.053226	9895072	0.000000
319878886	21715.000000	1179	700.404903	31993	4	0.156813	32100	2	0.057032	9890097	0.000000
319877445	21266.000000	1133	678.637756	32065	1	0.023170	32096	2	0.150814	9885206	0.000000
319879718	21516.000000	1076	688.060211	32010	1	0.043240	31839	2	0.070567	9880314	0.000000
319866436	21440.000000	1113	690.541916	31838	0	0.041300	31780	2	0.022292	9875377	0.000000
319895012	21130.000000	1153	679.063809	32070	4	0.032576	32000	0	0.038972	9870614	0.000000
319856370	20868.000000	1100	669.798489	31960	1	0.036161	31919	2	0.070247	9865740	0.000000
319858688	21626.000000	1091	692.845405	31825	2	0.069937	32056	3	0.031141	9860865	0.000000
319855414	21732.000000	1166	704.698911	31916	3	0.105140	32017	2	0.050665	9855942	0.000000
319874666	21433.000000	1102	692.765374	31989	2	0.033763	31941	0	0.044232	9850937	0.000000
319869508	21319.000000	1117	686.665653	32085	2	0.043588	32085	2	0.115555	9846013	0.000000
319864108	21723.000000	1090	698.977620	32078	4	0.076160	31915	1	0.030400	9841032	0.000000
319855203	21842.000000	1154	704.133489	31578	4	0.032016	32224	2	0.076056	9836153	0.000000
319861084	21660.000000	1058	698.988234	31998	1	0.039648	32127	1	0.020651	9831246	0.000000
319899599	21488.000000	1143	698.132963	31950	2	0.036953	31857	3	0.054642	9826290	0.000000
319866794	21313.000000	1129	679.663056	31957	4	0.118411	32054	3	0.072480	9821440	0.000000
319871380	21537.000000	1093	686.253244	31811	2	0.035279	32030	3	0.046353	9816569	0.000000
319864361	21715.000000	1098	696.816544	31966	1	0.088580	32040	1	0.064470	9811733	0.000000
319861271	21520.000000	1086	692.638555	32041	2	0.052744	31847	0	0.032312	9806809	0.000000
319874579	21210.000000	1091	679.469512	32245	2	0.058110	32069	1	0.049268	9802075	-1.#IND00
319886232	21419.000000	1077	679.771921	31917	2	0.105597	31940	1	0.032456	9797084	-1.#IND00
319880014	21542.000000	1136	690.518591	31906	4	0.154965	31992	0	0.065998	9792058	-1.#IND00
319869785	21469.000000	1095	693.427980	32207	2	0.025874	32151	3	0.066993	9787180	-1.#IND00
319854008	21363.000000	1133	691.048054	32023	1	0.060706	32088	1	0.035372	9782234	-0.003666
319875547	21722.000000	1144	697.644664	32034	3	0.058741	31818	1	0.028385	9777324	0.002128
319870520	21446.000000	1110	688.847999	32068	3	0.060832	31870	1	0.029643	9772576	-0.001476
319882450	21341.000000	1129	677.216043	32127	5	0.065438	32130	4	0.195784	9767605	0.002348
319843625	21441.000000	1071	688.070690	31992	1	0.027429	32004	3	0.042525	9762658	0.003604
319879548	21922.000000	1088	701.489754	31941	0	0.048893	32122	6	0.072559	9757785	0.001773
319857495	21348.000000	1100	688.909573	31950	2	0.027904	32023	3	0.101622	9752983	0.002405
319884134	21515.000000	1113	690.039252	31909	4	0.032998	32214	1	0.022224	9748066	0.002394
319874621	21342.000000	1110	687.029534	31990	2	0.056644	31971	5	0.040448	9743271	0.002966
319864117	21318.000000	1054	689.112405	31898	3	0.029689	31952	0	0.023336	9738424	0.005218
319863868	21223.000000	1031	678.270735	32234	4	0.027212	31802	0	0.061281	9733427	0.005795
319852120	21118.000000	1098	676.631723	32172	2	0.041625	31905	3	0.058463	9728488	0.006103
319889324	21243.000000	1176	679.776366	32117	2	0.111333	31854	9	0.089566	9723598	0.005937
319867148	21579.000000	1116	691.817960	31824	3	0.056987	31907	4	0.047113	9718795	0.005766
319867890	21253.000000	1088	682.816008	32097	5	0.046378	31970	3	0.042164	9713818	0.005572
319869848	21257.000000	1059	677.588922	32086	2	0.215842	31993	2	0.058153	9708913	0.005824
319855944	21093.000000	1099	671.676645	32031	3	0.083066	32098	3	0.039914	9704094	0.005626
319851994	21510.000000	1149	698.976520	31872	3	0.038113	31932	5	0.057412	9699272	0.005193
319876514	21714.000000	1141	705.179078	32000	1	0.027821	31960	1	0.032965	9694528	0.005048
319865351	21459.000000	1105	688.206881	31795	2	0.041126	31995	5	0.026479	9689728	0.004784
319881439	21520.000000	1086	694.049355	32158	2	0.167869	32103	0	0.025739	9684717	0.004038
319862930	21687.000000	1167	701.649039	31805	4	0.085315	31941	2	0.116121	9679874	0.004396
319863721	21565.000000	1100	691.927362	31799	4	0.090447	32048	3	0.098038	9675061	0.004026
319853866	21258.000000	1076	674.114425	32017	1	0.088765	31717	1	0.065462	9670185	0.004786
319868899	21399.000000	1122	686.615152	31900	2	0.149044	32297	0	0.029714	9665306	0.005210
319864287	21339.000000	1147	683.870328	32100	3	0.055049	31739	4	0.148957	9660482	0.004966
319847305	21753.000000	1111	698.729078	31824	2	0.099388	31962	2	0.052107	9655647	0.004745
319871303	21412.000000	1094	683.919180	31874	1	0.059409	32191	2	0.145968	9650859	0.004054
319841729	21443.000000	1140	690.899729	31813	2	0.076832	31832	7	0.079731	9645955	0.003863
319870617	21648.000000	1112	700.011214	31776	0	0.025746	32092	1	0.027371	9641116	0.003295
319863970	21373.000000	1119	692.268146	32004	5	0.046395	32032	4	0.121895	9636413	0.002730
319879341	21584.000000	1077	689.072324	32076	0	0.029109	32167	1	0.023276	9631682	0.003557
319856412	21315.000000	1075	685.637454	31997	1	0.024420	31931	1	0.058424	9626838	0.003388
319844640	21318.000000	1178	685.372054	31971	2	0.034662	31966	1	0.042777	9621980	0.002915
319869435	21381.000000	1133	689.400152	32114	1	0.026898	31735	2	0.084568	9617111	0.002382
319858960	21493.000000	1188	694.289045	31886	1	0.064759	31907	1	0.070993	9612264	0.002594
319851953	21327.000000	1126	685.379261	32092	5	0.041610	32127	2	0.060481	9607402	0.002709
319874804	20924.000000	1175	672.301461	32079	3	0.056071	31913	5	0.070995	9602543	0.002523
319865625	21264.000000	1074	677.790649	32127	2	0.057393	32006	0	0.097005	9597785	0.002471
319872975	21405.000000	1167	683.229352	31785	5	0.097839	32068	1	0.041429	9592953	0.002544
319892630	21325.000000	1151	684.568735	32196	1	0.082875	31926	1	0.094252	9588195	0.002534
319857086	21623.000000	1148	694.000317	31897	1	0.034587	31697	4	0.106263	9583341	0.003306
319862538	21215.000000	1132	681.721791	32062	2	0.031671	32043	0	0.041322	9578695	0.003330
319868968	21259.000000	1022	680.376463	32105	2	0.119069	31917	6	0.046678	9573989	0.003794
319878175	21545.000000	1097	691.085110	32191	1	0.030846	31957	1	0.030377	9569253	0.004052
319865238	21291.000000	1139	677.704317	32118	3	0.061297	31908	1	0.121492	9564621	0.003979
319881079	21348.000000	1097	677.923814	31964	3	0.042496	32074	6	0.102137	9559857	0.003870
319879182	21582.000000	1149	690.499290	31645	1	0.034671	31808	1	0.041118	9555090	0.003954
319846643	21372.000000	1165	688.193134	31878	1	0.069387	32037	2	0.079027	9550187	0.004465
319888377	21352.000000	1135	682.115974	31993	0	0.058620	32024	2	0.052870	9545397	0.003686
319875769	21425.000000	1133	682.479819	32008	1	0.026276	32157	0	0.030432	9540553	0.003169
319872429	21298.000000	1062	686.680599	31891	3	0.088247	32207	0	0.092259	9535768	0.003071
319863652	21529.000000	1121	692.308901	31749	2	0.065489	31798	3	0.054141	9531087	0.002494
319882250	21187.000000	1103	678.197361	32003	2	0.094117	32036	2	0.027909	9526288	0.002465
319867696	21465.000000	1095	689.422038	32260	2	0.099907	32055	3	0.078451	9521472	0.002489
319877810	21297.000000	1117	685.551121	31863	5	0.127681	32085	4	0.035899	9516692	0.001685
npatches	nstrain	runtime	dt	init_x	init_y	init_y_blood	init_z	init_S	beta0	beta1	beta2	beta3	mean_beta	B	d	delta	delta_blood	b[0]	mut	m	CTL	c	g	epsilon	k	het	lambda	rho	omega	x_max	patch.dyna	DELTA	A	VA
10000	1	100.000000	0.000100	21900	9499	5000000	0.001000	10000000	1.956760	2.272418	2.951887	2.586776	2	8000000000.000000	0.010000	1.000000	1.000000	800000	0.000050	0.048000	0	0.500000	0.000000	25.000000	13.000000	0.500000	0.000000	0.000000	0.000000	31987	0	10.000000	7.000000	1.000000
sus	inf	inf_blood	z	x[0]	y[0][0]	z[0]	x[1]	y[1][0]	z[1]	S[0]	synchrony
219000000	94990000.000000	5000000	10.000000	21900	9499	0.001000	21900	9499	0.001000	10000000	0.000000
318391008	15754869.000000	827417	3940.834452	31792	1554	0.394083	31938	1551	0.394083	9994890	0.000000
319865396	60770.000000	3202	6267.476096	32007	8	0.632498	32090	1	0.549949	9989861	0.000000
319887470	15473.000000	799	447.238552	32099	3	0.059215	31964	2	0.055205	9984920	0.000000
319881866	18070.000000	916	543.591323	32099	3	0.052648	32079	0	0.078630	9979874	0.000000
319880238	19272.000000	998	587.408727	32148	1	0.037827	32055	1	0.028257	9974887	0.000000
319858142	19791.000000	1052	612.835206	31808	0	0.039291	31786	6	0.147568	9970012	0.000000
319873298	19799.000000	1039	615.982807	32087	0	0.084638	32100	1	0.126573	9965021	0.000000
319872645	19623.000000	1044	602.904061	31942	1	0.058930	32210	2	0.024523	9960122	0.000000
319868104	19900.000000	1008	619.011077	31872	0	0.020965	32068	1	0.058320	9955159	0.000000
319852316	19500.000000	1052	607.353732	31934	1	0.030723	31865	1	0.045127	9950142	0.000000
319857706	19807.000000	1040	616.115387	31797	2	0.099717	31940	0	0.079615	9945200	0.000000
319881350	19687.000000	1024	610.027558	31986	0	0.022724	31908	0	0.023774	9940193	0.000000
319883700	20173.000000	1071	627.721940	32078	5	0.086833	32012	3	0.165879	9935270	0.000000
319877289	20100.000000	1080	632.076354	31917	2	0.033077	32032	2	0.083931	9930292	0.000000
319863135	20237.000000	1028	627.489705	32009	1	0.019629	31854	5	0.074826	9925287	0.000000
319864471	19719.000000	1006	614.566781	32166	2	0.084997	31850	0	0.046037	9920283	0.000000
319882697	19758.000000	1025	617.234898	31750	3	0.088980	31899	3	0.087590	9915350	0.000000
319870143	19879.000000	1065	619.314475	32138	1	0.022995	31864	2	0.059426	9910355	0.000000
319872168	19961.000000	1038	618.215152	31929	2	0.074196	32034	1	0.036886	9905524	0.000000
319869885	19773.000000	1030	618.725802	32072	1	0.022268	31828	2	0.062380	9900387	0.000000
319890959	20222.000000	983	626.692090	31907	0	0.057014	31987	4	0.086818	9895476	0.000000
319851174	20058.000000	1082	630.261703	32102	1	0.049626	32134	4	0.063436	9890600	0.000000
319875782	19769.000000	983	619.355947	32051	4	0.085612	31645	2	0.065747	9885641	0.000000
319877756	19721.000000	1018	612.825528	32013	1	0.046137	32117	3	0.065925	9880684	0.000000
319866540	20112.000000	1002	626.095692	32070	2	0.052948	32083	3	0.084724	9875730	0.000000
319844479	19688.000000	1059	621.335283	32030	2	0.120585	31991	1	0.020266	9870805	0.000000
319876056	19885.000000	997	618.829710	32020	4	0.065065	31908	0	0.036648	9865771	0.000000
319894310	19751.000000	1016	616.189135	31974	1	0.024203	32070	0	0.025968	9860811	0.000000
319874340	19852.000000	1005	617.328559	31992	2	0.035176	31992	4	0.067621	9855886	0.000000
319874167	19635.000000	1022	610.851536	31955	2	0.038095	31952	1	0.026434	9850907	0.000000
319860406	19909.000000	1017	620.854368	32257	0	0.032317	32245	2	0.052828	9845996	0.000000
319870453	19779.000000	1052	618.209724	31892	1	0.064604	31971	1	0.031715	9841083	0.000000
319858424	19653.000000	1012	606.759060	31951	1	0.051815	31889	2	0.036486	9836167	0.000000
319865197	19885.000000	1056	615.981053	32157	1	0.025134	31860	1	0.049019	9831366	0.000000
319866359	19968.000000	1047	621.146336	31975	2	0.110739	31964	3	0.074242	9826433	0.000000
319886103	19545.000000	1102	609.107170	32042	4	0.033075	32172	3	0.045259	9821446	0.000000
319868683	19515.000000	1020	604.170803	32271	4	0.109856	31902	0	0.066062	9816582	0.000000
319858512	19965.000000	1040	624.485449	31910	1	0.025595	31945	1	0.023958	9811568	0.000000
319873166	19941.000000	1013	624.009038	32115	0	0.032354	32041	0	0.067475	9806537	0.000000
319873605	19948.000000	1053	618.676804	31767	3	0.040531	32153	1	0.067861	9801683	-1.#IND00
319855092	19562.000000	1128	610.703356	31958	0	0.022395	31942	1	0.022828	9796796	-1.#IND00
319877056	19789.000000	1055	616.813584	31854	1	0.024363	32216	0	0.037038	9791874	-1.#IND00
319875947	19969.000000	1078	619.398751	32214	3	0.076081	32040	2	0.152209	9786962	-1.#IND00
319852052	19993.000000	1103	625.213943	32011	1	0.036413	31618	2	0.051105	9781969	-0.011637
319871884	19983.000000	1004	622.451989	31931	5	0.253858	32108	1	0.019805	9777084	-0.013976
319889243	19916.000000	1059	621.604660	31811	2	0.042138	31894	2	0.106539	9772137	-0.008213
319870783	20035.000000	1033	620.844355	31999	1	0.022414	32220	2	0.080553	9767352	-0.006471
319868707	19487.000000	1014	602.935336	31970	2	0.087932	31999	1	0.057275	9762301	-0.007248
319868312	20194.000000	1006	629.721052	32001	1	0.051135	31978	1	0.027438	9757399	-0.009376
319882313	19776.000000	992	616.722682	32000	1	0.044174	32087	2	0.041602	9752468	-0.009911
319866180	19593.000000	1033	608.255272	31965	0	0.023254	31973	1	0.039814	9747614	-0.007925
319875310	19496.000000	1056	601.984487	32105	0	0.039527	32176	0	0.037926	9742712	-0.003943
319869361	19704.000000	1041	610.022621	31838	0	0.029444	31953	7	0.061635	9737852	-0.004309
319874960	19911.000000	1035	621.174827	31992	3	0.076216	31959	0	0.032041	9732995	-0.005479
319859323	20227.000000	1025	629.308059	32013	1	0.042661	32016	1	0.019739	9728184	-0.004478
319853502	20202.000000	1073	628.678513	32085	2	0.168131	31928	1	0.028009	9723434	-0.004961
319857955	20194.000000	1000	627.982616	32094	0	0.025828	31869	3	0.079060	9718586	-0.004934
319846736	19916.000000	1050	622.994859	32073	1	0.025049	31780	1	0.027815	9713630	-0.003853
319880058	19466.000000	1060	606.707776	31771	1	0.024460	32207	2	0.035107	9708827	-0.005044
319855581	20014.000000	1024	621.678604	31870	2	0.165115	32025	1	0.046432	9703935	-0.006081
319864530	19718.000000	986	608.696661	31907	1	0.044546	31953	2	0.046230	9699110	-0.007451
319870471	19922.000000	998	617.306901	32135	0	0.044039	32044	2	0.047386	9694343	-0.009873
319872592	20499.000000	1073	640.833176	31993	4	0.082417	32015	4	0.054374	9689563	-0.009509
319873301	19816.000000	1046	617.816443	31924	2	0.098931	31996	3	0.042464	9684656	-0.008636
319875356	19583.000000	1051	608.978266	32105	3	0.032155	31918	0	0.023693	9679801	-0.007597
319907936	19763.000000	1032	615.939143	32025	1	0.065620	31847	1	0.054976	9674891	-0.007233
319871139	19827.000000	1009	619.130037	31984	3	0.052184	31973	1	0.023613	9669908	-0.007062
319852720	19943.000000	1006	622.967536	31994	2	0.047001	32099	3	0.089652	9665035	-0.007029
319854383	19824.000000	1084	617.729911	31799	0	0.039741	31925	2	0.052002	9660209	-0.006936
319849309	20200.000000	1016	630.399363	31939	2	0.130702	31825	3	0.041689	9655348	-0.006908
319877100	20240.000000	1038	629.510934	32145	2	0.271307	31972	0	0.024486	9650454	-0.006887
319884502	20086.000000	1039	630.751284	31857	2	0.039818	31841	0	0.031411	9645606	-0.006772
319890061	19945.000000	1008	622.471957	31983	2	0.056244	32223	0	0.070001	9640715	-0.006460
319874745	19982.000000	1084	625.463189	31938	4	0.055372	32029	4	0.075438	9635915	-0.007553
319862174	20114.000000	991	629.320893	31903	4	0.087085	32285	2	0.086831	9631085	-0.008814
319892541	19696.000000	1052	616.755232	31982	1	0.023784	31991	3	0.104798	9626325	-0.008653
319851203	19658.000000	1018	608.194183	31865	1	0.036047	31789	1	0.129402	9621435	-0.008623
319867146	19545.000000	1039	609.505744	32126	0	0.035240	31948	5	0.035662	9616739	-0.008300
319882313	19842.000000	1039	614.163116	32006	2	0.048646	31880	3	0.102194	9611883	-0.008496
319880900	19960.000000	1050	620.907324	32105	5	0.070272	32147	2	0.086868	9607099	-0.006997
319870530	19710.000000	1029	610.335365	32051	2	0.059737	31968	1	0.020837	9602233	-0.006896
319852314	19944.000000	968	617.501317	32020	2	0.032059	31905	2	0.043905	9597428	-0.007083
319892623	20137.000000	1046	630.713246	32133	1	0.020146	31902	5	0.066349	9592639	-0.006986
319852243	19874.000000	1031	616.741431	31979	1	0.112595	32024	1	0.038745	9587761	-0.006552
319848640	19724.000000	1055	615.942834	32170	4	0.102027	32322	6	0.118990	9582941	-0.006603
319854008	19827.000000	1062	613.218077	31940	0	0.052109	32230	1	0.030585	9578144	-0.006555
319879608	19821.000000	1061	615.713434	31809	2	0.073171	31894	1	0.096036	9573293	-0.006367
319870914	19933.000000	973	619.897351	31805	3	0.055430	32231	0	0.019706	9568564	-0.006130
319872526	19894.000000	1027	614.448596	31963	3	0.104628	32314	1	0.061390	9563762	-0.007090
319870281	20216.000000	1084	632.127292	32104	2	0.071133	32114	1	0.059690	9558956	-0.006530
319869399	19775.000000	1000	614.960520	32001	2	0.045639	31971	1	0.027825	9554139	-0.005155
319874923	19950.000000	996	624.552675	31896	3	0.136314	32145	2	0.064482	9549453	-0.005129
319869875	20349.000000	1055	630.166256	32037	0	0.033453	31824	1	0.035582	9544665	-0.005115
319868994	19855.000000	1055	617.904690	32071	3	0.071905	32108	1	0.066527	9539986	-0.005122
319867397	19927.000000	1039	618.789469	31847	2	0.071083	31938	2	0.038119	9535189	-0.004741
319849051	19747.000000	1063	618.569441	32024	1	0.050418	31873	1	0.047910	9530262	-0.003751
319844795	19894.000000	1089	621.061232	32053	8	0.056681	31869	2	0.046251	9525543	-0.003611
319845876	19831.000000	1137	617.458726	32030	2	0.025779	32115	2	0.058116	9520665	-0.003094
319885905	20001.000000	1043	625.146157	31768	1	0.061549	32003	1	0.025717	9515891	-0.002876
npatches	nstrain	runtime	dt	init_x	init_y	init_y_blood	init_z	init_S	beta0	beta1	beta2	beta3	mean_beta	B	d	delta	delta_blood	b[0]	mut	m	CTL	c	g	epsilon	k	het	lambda	rho	omega	x_max	patch.dyna	DELTA	A	VA
10000	1	100.000000	0.000100	21900	9499	5000000	0.001000	10000000	2.670721	2.317590	1.202546	1.185162	2	8000000000.000000	0.010000	1.000000	1.000000	800000	0.000050	0.048000	0	0.500000	0.000000	25.000000	14.000000	0.500000	0.000000	0.000000	0.000000	31987	0	10.000000	7.000000	1.000000
sus	inf	inf_blood	z	x[0]	y[0][0]	z[0]	x[1]	y[1][0]	z[1]	S[0]	synchrony
219000000	94990000.000000	5000000	10.000000	21900	9499	0.001000	21900	9499	0.001000	10000000	0.000000
318627241	12997354.000000	680846	3940.834452	31743	1386	0.394083	31851	1353	0.394083	9995013	0.000000
319854283	31501.000000	1603	5405.628071	31882	3	0.544619	32000	3	0.632498	9990087	0.000000
319870134	15248.000000	782	438.134216	31993	2	0.054894	31968	1	0.021972	9985052	0.000000
319891193	17262.000000	924	514.500486	31925	4	0.051037	31899	1	0.028506	9979960	0.000000
319860014	18418.000000	1002	555.274830	32118	0	0.020868	31951	3	0.042766	9975073	0.000000
319883924	19111.000000	980	583.489689	31897	6	0.077774	32070	2	0.084675	9970125	0.000000
319894992	19200.000000	954	588.931697	31715	2	0.108788	32187	4	0.077460	9965052	0.000000
319873935	18801.000000	944	579.620657	31959	1	0.042185	31871	1	0.034289	9960100	0.000000
319869946	18883.000000	999	574.565950	31761	4	0.102011	31890	1	0.021844	9955127	0.000000
319887559	18879.000000	953	577.842817	32145	2	0.038641	31866	1	0.059195	9950186	0.000000
319891457	18965.000000	953	574.995146	31920	1	0.030521	32124	1	0.063947	9945190	0.000000
319875889	18583.000000	987	567.070135	32182	2	0.032920	31931	2	0.088076	9940288	0.000000
319853448	18743.000000	1005	577.310129	32050	1	0.024677	32010	1	0.030449	9935390	0.000000
319861563	18904.000000	934	578.593978	32050	0	0.030639	31956	2	0.056016	9930402	0.000000
319858549	18977.000000	1040	582.441277	32129	2	0.037267	32090	1	0.037754	9925435	0.000000
319885011	18710.000000	985	579.037520	32010	1	0.026688	32019	1	0.036068	9920567	0.000000
319869309	18414.000000	987	561.475953	31897	1	0.021442	31958	0	0.097695	9915511	0.000000
319862332	18690.000000	966	569.735071	31989	0	0.048427	32108	5	0.149069	9910516	0.000000
319873528	18956.000000	987	578.289094	31979	0	0.042113	31874	4	0.045973	9905538	0.000000
319900824	19130.000000	1033	588.829323	31892	1	0.042301	31954	2	0.024503	9900527	0.000000
319872692	18860.000000	1016	577.352458	32235	2	0.044855	32116	4	0.104791	9895580	0.000000
319861433	18915.000000	1058	582.534973	31992	1	0.026288	31993	2	0.069706	9890677	0.000000
319854602	18714.000000	975	572.445235	31941	2	0.096851	32040	1	0.086523	9885884	0.000000
319880024	18708.000000	960	567.873855	32013	1	0.034517	32152	2	0.146769	9880954	0.000000
319869737	18932.000000	1015	578.711719	32005	3	0.066081	32115	4	0.065177	9875926	0.000000
319840576	19019.000000	919	581.612024	32066	1	0.036798	31978	1	0.046655	9870953	0.000000
319871197	18896.000000	958	577.372413	32088	2	0.083696	32052	1	0.034860	9866081	0.000000
319875052	18945.000000	983	580.602611	32080	2	0.048459	32007	1	0.021620	9861237	0.000000
319850247	18909.000000	968	581.376819	31855	0	0.046045	32036	5	0.089040	9856327	0.000000
319874232	18724.000000	958	571.708909	32004	1	0.042740	32141	3	0.074090	9851389	0.000000
319884917	18846.000000	992	573.427752	32144	4	0.075569	32087	0	0.048592	9846417	0.000000
319871909	18822.000000	951	576.825556	31932	2	0.091311	32100	4	0.038779	9841426	0.000000
319852655	18625.000000	963	566.593938	32151	2	0.053785	31804	1	0.038711	9836539	0.000000
319874081	18516.000000	956	566.811681	31936	4	0.207845	32127	0	0.021551	9831676	0.000000
319866766	18519.000000	937	568.240538	31725	0	0.044243	31994	4	0.142235	9826754	0.000000
319861540	18530.000000	900	564.175328	32031	0	0.019780	32145	1	0.113603	9821838	0.000000
319870512	18441.000000	942	561.363008	32140	2	0.059846	31871	2	0.099439	9817012	0.000000
319886146	18643.000000	934	566.299064	32024	1	0.097554	31880	4	0.045720	9812163	0.000000
319878395	19231.000000	1015	586.786627	31860	2	0.027118	32012	2	0.044842	9807231	0.000000
319869451	19063.000000	995	586.548265	32079	2	0.062519	31747	0	0.026682	9802251	-1.#IND00
319877498	18976.000000	988	576.265155	31720	2	0.075002	31920	2	0.082714	9797426	-1.#IND00
319869787	19011.000000	950	576.175290	32085	6	0.065457	31865	4	0.111479	9792656	-1.#IND00
319867328	18747.000000	946	571.033531	32047	0	0.021119	31826	2	0.043654	9787794	-1.#IND00
319884295	18894.000000	964	574.585439	31756	3	0.034811	31852	2	0.079725	9782872	-1.#IND00
319868414	18703.000000	947	569.840380	31948	1	0.052205	32009	0	0.035950	9777952	0.003985
319849555	18699.000000	976	572.217069	32094	1	0.023382	31847	2	0.045901	9773158	0.002413
319855145	18657.000000	987	574.666966	31991	5	0.103028	32137	0	0.028728	9768271	0.008757
319861813	18508.000000	988	566.950061	32038	3	0.086965	32017	3	0.055653	9763400	0.009432
319868605	18742.000000	966	575.356992	32110	0	0.042183	32025	1	0.022697	9758596	0.009291
319890446	18520.000000	1022	567.260342	32177	0	0.023379	32062	2	0.058487	9753672	0.014682
319855082	18866.000000	998	570.271264	32144	1	0.035577	32069	0	0.062772	9748816	0.013071
319852369	19001.000000	1033	586.580316	32035	3	0.153933	31671	0	0.050205	9743989	0.014246
319849066	18998.000000	978	586.477548	32147	3	0.071153	31794	2	0.053399	9739131	0.011614
319879431	18376.000000	938	557.238231	32073	2	0.021383	31894	3	0.067952	9734262	0.014146
319882047	18695.000000	943	569.586612	31878	2	0.150643	32092	2	0.035506	9729430	0.013748
319870899	18630.000000	923	569.161742	31822	0	0.020641	32245	0	0.020196	9724505	0.012986
319866828	18679.000000	964	564.333821	32046	0	0.026012	31796	0	0.021035	9719696	0.012859
319876609	18686.000000	1005	571.543062	32036	3	0.076690	31983	0	0.030598	9714777	0.012742
319846938	19087.000000	970	583.239116	31859	1	0.068201	31984	1	0.095228	9709980	0.011367
319857504	18729.000000	1037	575.708497	32049	3	0.054442	31924	0	0.024085	9705222	0.008582
319861934	18848.000000	1033	572.100208	31983	1	0.039110	32181	2	0.194278	9700429	0.008150
319864480	18707.000000	943	568.459331	31977	0	0.030052	32171	2	0.126374	9695528	0.007867
319862783	19002.000000	979	582.127710	31831	1	0.035992	31760	4	0.049789	9690755	0.006914
319870400	19032.000000	945	579.206239	31900	3	0.040723	31953	2	0.054032	9685883	0.008324
319863855	18896.000000	966	579.616237	31947	2	0.033750	31932	0	0.026766	9681190	0.007918
319874413	18872.000000	922	572.634584	31966	1	0.056867	32067	3	0.076912	9676431	0.007198
319864803	18819.000000	974	574.155077	31967	5	0.076158	32030	0	0.062532	9671577	0.006897
319862970	18598.000000	973	571.638434	32167	4	0.044998	32024	0	0.027604	9666680	0.006803
319866728	18652.000000	946	569.595543	31771	0	0.040692	31806	0	0.051953	9661819	0.005831
319863387	18822.000000	1029	575.973394	32059	3	0.101455	31954	1	0.095465	9657020	0.005741
319858047	18745.000000	952	571.826833	32045	0	0.026369	32006	0	0.029291	9652282	0.006492
319866284	18572.000000	971	566.270576	32004	1	0.058666	32124	4	0.080836	9647497	0.006229
319882230	18882.000000	978	570.954404	31863	4	0.053382	31946	3	0.084931	9642705	0.006716
319873575	19067.000000	1022	585.429591	32277	0	0.022773	31927	1	0.024361	9637960	0.005890
319865131	19032.000000	1013	580.427404	31965	2	0.023612	31909	4	0.081169	9633245	0.005673
319864147	19026.000000	1054	584.047502	32061	2	0.058973	31998	2	0.104857	9628367	0.004801
319867944	18914.000000	958	583.443450	32115	3	0.243808	32262	1	0.039113	9623554	0.005282
319876702	18816.000000	977	574.261230	31872	0	0.019843	31978	4	0.053038	9618742	0.005285
319861492	18874.000000	1038	578.912590	31980	4	0.071553	32093	1	0.019668	9613872	0.004781
319872371	18858.000000	941	574.663838	31810	1	0.091721	32122	0	0.024381	9609042	0.004875
319875496	18671.000000	999	572.110706	31829	2	0.127473	31866	1	0.037304	9604255	0.004681
319863380	18759.000000	980	573.844743	31782	2	0.074279	31971	2	0.110143	9599472	0.004085
319887052	18846.000000	951	572.331716	32098	2	0.054877	32244	5	0.088697	9594762	0.004100
319863668	18802.000000	1006	572.636426	32104	6	0.111440	32237	0	0.019668	9589984	0.003659
319855266	18763.000000	1003	571.250677	31820	2	0.034872	31901	1	0.037384	9585289	0.003655
319887499	18972.000000	985	578.986354	31860	1	0.047701	32106	2	0.047312	9580418	0.001740
319891745	18920.000000	924	579.391626	31962	0	0.046351	32048	1	0.062167	9575500	0.001958
319870501	18850.000000	934	573.564502	31857	1	0.040627	31950	1	0.062959	9570669	0.001987
319860758	18600.000000	974	572.751191	31833	4	0.063216	31835	2	0.060219	9565974	0.003030
319871215	18692.000000	985	567.808769	31968	3	0.056899	32163	0	0.081508	9561216	0.003102
319866622	19080.000000	976	577.620476	31931	3	0.062374	31855	6	0.151529	9556373	0.003215
319881894	19035.000000	1001	589.539170	32000	2	0.038937	31913	1	0.019801	9551557	0.003277
319873361	18814.000000	943	576.729134	31881	5	0.129686	31752	2	0.051432	9546798	0.002557
319882273	18719.000000	1000	578.727349	32127	0	0.026358	31977	5	0.041053	9542010	0.002476
319890564	18988.000000	998	584.979541	32153	0	0.036116	31939	1	0.038758	9537370	0.001047
319860385	19051.000000	987	584.246095	31852	1	0.049695	31799	0	0.034384	9532510	0.001145
319877433	18782.000000	937	571.688848	31877	3	0.050382	32046	1	0.022020	9527721	0.000978
319884383	18857.000000	961	575.063178	31831	4	0.136741	31911	0	0.051900	9522985	0.000984
319851731	18952.000000	989	578.356901	31848	2	0.084802	31965	4	0.048320	9518364	0.001143
npatches	nstrain	runtime	dt	init_x	init_y	init_y_blood	init_z	init_S	beta0	beta1	beta2	beta3	mean_beta	B	d	delta	delta_blood	b[0]	mut	m	CTL	c	g	epsilon	k	het	lambda	rho	omega	x_max	patch.dyna	DELTA	A	VA
10000	1	100.000000	0.000100	21900	9499	5000000	0.001000	10000000	2.387278	2.300748	2.274843	2.796251	2	8000000000.000000	0.010000	1.000000	1.000000	800000	0.000050	0.048000	0	0.500000	0.000000	25.000000	15.000000	0.500000	0.000000	0.000000	0.000000	31987	0	10.000000	7.000000	1.000000
sus	inf	inf_blood	z	x[0]	y[0][0]	z[0]	x[1]	y[1][0]	z[1]	S[0]	synchrony
219000000	94990000.000000	5000000	10.000000	21900	9499	0.001000	21900	9499	0.001000	10000000	0.000000
318837492	10582351.000000	556911	3940.834452	31852	1108	0.394083	31911	1048	0.394083	9995145	0.000000
319866248	18580.000000	935	3248.572645	31984	2	0.293841	32059	2	0.069395	9990136	0.000000
319827554	14480.000000	749	419.826216	31957	2	0.030491	31931	1	0.083881	9985153	0.000000
319865998	16683.000000	869	491.366273	31886	2	0.027530	32001	3	0.029864	9980229	0.000000
319864499	17280.000000	950	517.103707	31836	2	0.046521	32021	1	0.025787	9975199	0.000000
319894119	17413.000000	851	520.833991	32230	2	0.057863	32045	0	0.041579	9970316	0.000000
319872280	17396.000000	903	519.710351	31971	2	0.037770	31799	3	0.121647	9965400	0.000000
319864765	17923.000000	871	535.801122	31647	3	0.332606	32071	2	0.057372	9960203	0.000000
319864853	17665.000000	926	535.611353	31969	1	0.026372	32130	3	0.088343	9955128	0.000000
319842150	17950.000000	943	537.951332	32053	5	0.045274	32204	3	0.123834	9950150	0.000000
319872828	17955.000000	926	542.302894	31762	6	0.050915	31775	6	0.093345	9945095	0.000000
319881789	17696.000000	904	529.007963	31962	2	0.073430	31959	4	0.084783	9940116	0.000000
319876201	17620.000000	892	530.318680	31939	0	0.031957	32178	1	0.026576	9935099	0.000000
319886482	17738.000000	915	530.767859	31971	0	0.026610	31829	3	0.036535	9930191	0.000000
319874726	17931.000000	943	541.641051	32145	1	0.019886	31918	3	0.083326	9925221	0.000000
319859151	17583.000000	904	528.835135	32087	2	0.041961	31933	0	0.065653	9920240	0.000000
319884929	18014.000000	965	539.394963	31977	0	0.029922	32239	0	0.028465	9915277	0.000000
319863728	17476.000000	925	525.170172	32110	1	0.074647	32088	1	0.026468	9910323	0.000000
319875677	17783.000000	895	532.454921	31930	3	0.025286	31980	6	0.057900	9905376	0.000000
319859077	17830.000000	887	534.170256	31965	0	0.022712	31936	1	0.032348	9900562	0.000000
319857752	17714.000000	930	537.247473	31780	4	0.037740	32040	2	0.036218	9895710	0.000000
319875974	18084.000000	942	541.663965	31952	3	0.103553	32098	4	0.025777	9890616	0.000000
319852144	17834.000000	932	539.272796	31939	2	0.030506	31954	3	0.053687	9885644	0.000000
319876605	17723.000000	906	533.012298	31995	1	0.039506	32129	1	0.022476	9880815	0.000000
319860818	17657.000000	917	532.225215	32084	1	0.028068	31834	2	0.062304	9875989	0.000000
319871007	17763.000000	891	531.494584	31928	4	0.063939	31953	2	0.077100	9871134	0.000000
319861100	17516.000000	934	524.691839	31838	3	0.063149	31783	1	0.026939	9866244	0.000000
319861976	17626.000000	921	527.519500	31937	2	0.033702	31867	1	0.024478	9861407	0.000000
319888856	17656.000000	890	527.547640	31962	0	0.030728	31855	1	0.019840	9856312	0.000000
319853030	17414.000000	876	521.619058	31940	0	0.035546	31987	1	0.043460	9851290	0.000000
319855066	17707.000000	919	527.525188	31909	3	0.124169	31991	2	0.052685	9846332	0.000000
319864143	17644.000000	979	533.873405	31919	4	0.051807	31857	0	0.028007	9841350	0.000000
319869495	17706.000000	921	530.896673	31890	4	0.098830	31902	0	0.021316	9836429	0.000000
319881045	17354.000000	958	522.559682	31838	2	0.028406	32004	2	0.045514	9831531	0.000000
319862303	17614.000000	976	527.395497	32038	3	0.043571	31998	1	0.024092	9826720	0.000000
319880059	17888.000000	931	537.667409	31971	4	0.029385	31976	3	0.055659	9821733	0.000000
319881629	17624.000000	878	531.382645	31848	3	0.119179	31943	1	0.025048	9816770	0.000000
319880144	17387.000000	885	520.902986	32091	1	0.036800	31943	0	0.030033	9811854	0.000000
319862728	17498.000000	907	518.995003	32066	0	0.050788	32126	0	0.036929	9806950	0.000000
319865067	17379.000000	909	522.270411	31927	2	0.052219	32174	0	0.040678	9801980	-1.#IND00
319881624	17711.000000	974	532.288250	32014	1	0.025143	31965	2	0.044136	9797115	-1.#IND00
319870952	17706.000000	894	530.990893	31922	1	0.025156	31922	1	0.020355	9792107	-1.#IND00
319872795	17589.000000	907	524.468866	31960	1	0.033111	31976	0	0.023632	9787331	-1.#IND00
319891793	17847.000000	932	536.520195	31964	1	0.066177	32006	0	0.048638	9782420	-1.#IND00
319857277	17590.000000	885	528.912424	31829	6	0.059059	31918	0	0.065194	9777506	-1.#IND00
319880381	17475.000000	865	517.518287	32116	6	0.154278	32001	3	0.037098	9772576	-1.#IND00
319883109	17641.000000	928	533.755467	31628	0	0.019654	32055	2	0.090016	9767771	-0.009766
319886884	17490.000000	917	526.865032	31987	2	0.061827	31946	4	0.134221	9762805	-0.008017
319875259	17203.000000	912	520.694002	31925	1	0.021539	31983	2	0.067609	9757904	-0.007811
319875888	17870.000000	943	532.972883	31964	1	0.027946	31982	0	0.031399	9753075	-0.005982
319886738	17877.000000	928	539.813070	31827	3	0.041458	32074	1	0.045359	9748107	-0.005676
319880392	17655.000000	881	528.869041	31889	0	0.025186	31926	1	0.020729	9743165	-0.003336
319870706	17867.000000	882	539.844101	32044	5	0.108752	32024	3	0.113374	9738359	-0.007753
319889116	17661.000000	895	527.707182	31989	3	0.068618	31933	4	0.086726	9733503	-0.007002
319874747	17390.000000	948	522.503148	31932	0	0.034533	31904	1	0.033036	9728464	-0.003739
319879233	17711.000000	903	528.325573	32150	1	0.055220	31998	3	0.103408	9723513	-0.001247
319882894	17479.000000	993	525.090919	32066	0	0.037558	31862	3	0.087302	9718696	-0.000986
319876962	17704.000000	876	526.831514	32291	2	0.080199	31779	0	0.024710	9713925	-0.000704
319864600	17846.000000	889	536.367655	32156	2	0.071778	31861	4	0.033384	9709092	-0.000396
319867237	17947.000000	893	540.777282	32018	1	0.070690	32132	2	0.040537	9704296	-0.000387
319864356	17627.000000	916	529.923133	31868	0	0.027557	32035	0	0.027245	9699418	-0.000652
319875422	17302.000000	919	517.170542	31799	0	0.025281	32036	3	0.062431	9694685	-0.000907
319867198	17443.000000	899	521.108961	31998	1	0.042533	31843	0	0.026844	9689778	-0.000929
319862874	17532.000000	973	527.283545	31769	2	0.120742	32197	2	0.141884	9684894	-0.001297
319873506	17461.000000	943	525.428806	32193	1	0.027203	31905	2	0.075503	9680050	-0.000137
319886071	17731.000000	878	528.665553	32063	1	0.035181	31941	0	0.060367	9675266	-0.000200
319848296	17699.000000	905	530.163493	32028	6	0.084922	31928	4	0.041755	9670485	-0.000059
319862699	17628.000000	934	526.840326	31968	3	0.094955	31899	2	0.063760	9665505	-0.001090
319869825	17620.000000	977	528.365621	31697	2	0.078634	32197	3	0.094000	9660622	-0.001985
319877422	17441.000000	880	516.812307	32008	0	0.035911	32005	1	0.021704	9655719	-0.003392
319870911	17418.000000	930	528.127430	31990	3	0.032579	32218	1	0.023085	9651044	-0.002192
319883550	17399.000000	911	522.501643	31914	1	0.041090	32112	2	0.051080	9646240	-0.003208
319880745	17521.000000	914	524.269680	31996	1	0.029925	31738	0	0.045271	9641417	-0.003103
319864064	17610.000000	941	532.396252	32047	0	0.026186	32184	0	0.032278	9636547	-0.002864
319874575	18148.000000	959	545.790507	31822	4	0.089673	31967	5	0.062498	9631746	-0.002691
319856792	17938.000000	943	543.856726	32104	2	0.023890	31866	1	0.031601	9626784	-0.002526
319875303	17992.000000	922	541.268588	32265	2	0.054883	31922	2	0.203888	9621925	-0.002190
319862685	17528.000000	921	521.764915	31965	0	0.020992	32225	0	0.028448	9617086	-0.002023
319877478	17263.000000	941	513.676252	31943	3	0.043335	32092	1	0.030309	9612178	-0.002354
319879748	17368.000000	893	522.858342	32141	3	0.089968	31948	3	0.069378	9607381	-0.002225
319899650	17604.000000	933	527.638573	32082	1	0.024456	31826	2	0.024081	9602602	-0.001553
319891630	17667.000000	850	524.154145	32190	0	0.052124	32035	3	0.044847	9597993	-0.001473
319863033	17680.000000	952	530.736000	31988	3	0.090351	31863	1	0.047096	9593190	-0.000469
319860273	17883.000000	965	541.951790	31910	1	0.046949	32116	3	0.048542	9588272	0.000210
319884354	17568.000000	917	528.223069	31833	2	0.031164	31760	3	0.103704	9583580	0.000335
319880244	17725.000000	900	530.987446	32059	4	0.072158	32002	2	0.024810	9578751	-0.000179
319885642	17646.000000	950	531.118372	32086	2	0.036390	31999	1	0.058975	9573998	-0.000125
319872190	17611.000000	929	527.342544	32025	2	0.046070	32063	3	0.043712	9569285	0.000011
319866634	17914.000000	961	537.939763	31919	4	0.078781	32087	0	0.063101	9564456	0.000470
319877290	17789.000000	914	536.749027	32107	1	0.026851	32097	0	0.041909	9559654	0.000370
319845974	17803.000000	955	538.239768	32121	5	0.056678	32327	2	0.031919	9554859	0.000930
319874001	17740.000000	900	530.013641	31979	2	0.054545	31941	1	0.021336	9550035	0.000896
319873623	17482.000000	867	522.321670	32137	1	0.060704	32008	2	0.038028	9545321	0.000990
319882832	17915.000000	999	537.463361	31956	2	0.071633	31873	0	0.027511	9540596	0.001386
319877280	17935.000000	925	539.377917	32195	5	0.084440	31911	1	0.019839	9535711	0.001351
319865916	17642.000000	905	529.229592	31846	2	0.048397	32020	2	0.027743	9530977	0.001344
319880561	17766.000000	910	531.488539	32128	0	0.024021	31955	2	0.091889	9526268	0.001094
319881002	17622.000000	886	528.503522	32019	2	0.053289	32064	4	0.069843	9521457	0.001120
319884957	17440.000000	917	526.777716	31937	2	0.065353	32027	1	0.030547	9516725	0.001586
npatches	nstrain	runtime	dt	init_x	init_y	init_y_blood	init_z	init_S	beta0	beta1	beta2	beta3	mean_beta	B	d	delta	delta_blood	b[0]	mut	m	CTL	c	g	epsilon	k	het	lambda	rho	omega	x_max	patch.dyna	DELTA	A	VA
10000	1	100.000000	0.000100	21900	9499	5000000	0.001000	10000000	1.313273	2.147017	1.460242	2.842084	2	8000000000.000000	0.010000	1.000000	1.000000	800000	0.000050	0.048000	0	0.500000	0.000000	25.000000	16.000000	0.500000	0.000000	0.000000	0.000000	31987	0	10.000000	7.000000	1.000000
sus	inf	inf_blood	z	x[0]	y[0][0]	z[0]	x[1]	y[1][0]	z[1]	S[0]	synchrony
219000000	94990000.000000	5000000	10.000000	21900	9499	0.001000	21900	9499	0.001000	10000000	0.000000
319008649	8612413.000000	451009	3940.834452	32090	805	0.394083	31806	829	0.394083	9995060	0.000000
319882436	14099.000000	765	1585.102463	32035	3	0.155464	31848	2	0.140109	9990091	0.000000
319847821	14253.000000	768	412.652647	31982	2	0.019926	32062	2	0.039921	9985109	0.000000
319873314	15665.000000	757	454.636849	31973	2	0.042306	31961	0	0.032095	9980137	0.000000
319860108	16271.000000	842	477.676226	31942	2	0.082381	31741	1	0.090757	9975218	0.000000
319870047	16461.000000	858	483.822722	32045	3	0.056412	31954	6	0.058416	9970321	0.000000
319876988	16409.000000	854	484.476535	32097	2	0.026049	32081	3	0.070192	9965264	0.000000
319867806	16494.000000	821	489.401299	32046	1	0.019819	31790	3	0.029122	9960373	0.000000
319871441	16769.000000	871	496.739862	32053	3	0.052025	32084	1	0.025697	9955440	0.000000
319859393	16459.000000	887	494.731549	32083	0	0.019884	31643	1	0.020043	9950569	0.000000
319866175	16385.000000	872	485.011862	32084	2	0.070758	31992	3	0.097922	9945567	0.000000
319885252	16724.000000	823	495.702680	32045	0	0.048244	31942	0	0.023616	9940541	0.000000
319857346	16590.000000	870	493.206861	32010	2	0.055556	32002	4	0.164568	9935701	0.000000
319869944	16461.000000	850	488.295493	31834	2	0.092928	32152	4	0.097452	9930532	0.000000
319882047	16298.000000	794	479.354448	32101	2	0.034040	31846	0	0.031857	9925626	0.000000
319888150	16185.000000	844	477.975600	32079	6	0.061719	32018	0	0.022610	9920553	0.000000
319864861	16725.000000	885	497.067663	31932	2	0.027102	32091	3	0.040278	9915624	0.000000
319884242	16486.000000	874	490.101328	31966	1	0.023135	32207	1	0.053910	9910694	0.000000
319877105	16513.000000	826	487.524235	31941	4	0.037793	31958	0	0.038080	9905685	0.000000
319864265	16271.000000	838	484.924150	31941	1	0.023890	32078	2	0.050729	9900678	0.000000
319884076	16834.000000	841	499.766070	32078	2	0.051724	32111	0	0.034710	9895530	0.000000
319891486	16454.000000	881	489.374226	31887	2	0.086529	31791	2	0.033253	9890549	0.000000
319872259	16630.000000	845	493.299515	31750	0	0.021690	31936	1	0.068667	9885541	0.000000
319872778	16551.000000	853	494.294975	32002	0	0.021352	31719	0	0.023952	9880544	0.000000
319851178	16411.000000	877	482.474958	31873	3	0.029570	32210	2	0.052559	9875547	0.000000
319882088	16510.000000	830	485.502922	31643	3	0.027370	31871	4	0.101169	9870585	0.000000
319891856	16339.000000	902	486.646125	32150	4	0.027116	31878	0	0.019728	9865711	0.000000
319856603	16653.000000	888	494.300240	32095	0	0.030807	31976	1	0.022160	9860803	0.000000
319889901	16598.000000	854	492.698918	32085	1	0.035067	32126	0	0.023470	9855862	0.000000
319845271	16391.000000	879	486.621561	32098	1	0.023668	32066	1	0.042917	9850950	0.000000
319872337	16437.000000	836	486.551516	32018	4	0.059457	31910	2	0.056911	9846105	0.000000
319883149	16437.000000	848	485.495334	31885	2	0.037097	32075	1	0.060462	9841227	0.000000
319866956	16563.000000	842	487.668956	32125	3	0.079812	31994	2	0.024131	9836451	0.000000
319856480	16438.000000	844	487.863868	32158	1	0.038589	32020	0	0.024756	9831546	0.000000
319879895	16152.000000	877	479.318248	31896	0	0.027907	31937	0	0.019748	9826576	0.000000
319887964	16508.000000	819	487.630981	31954	1	0.053764	31805	3	0.039040	9821689	0.000000
319874967	16648.000000	892	490.531813	31754	2	0.034241	31916	2	0.028679	9816951	0.000000
319886015	16514.000000	872	488.171913	32102	1	0.057194	31961	3	0.090083	9812181	0.000000
319863113	16127.000000	848	478.144435	31985	2	0.071341	31957	2	0.027025	9807234	0.000000
319871028	16447.000000	870	486.517955	31949	0	0.045074	31877	0	0.033488	9802423	-1.#IND00
319873799	16614.000000	819	488.066718	31795	3	0.030251	31931	4	0.069649	9797540	-1.#IND00
319868465	16582.000000	882	491.274891	32024	3	0.099275	32041	1	0.023639	9792639	-1.#IND00
319871066	16525.000000	890	491.110479	32074	0	0.026891	31883	1	0.021299	9787772	0.007517
319874780	16651.000000	869	496.256311	32029	0	0.058666	31825	1	0.021049	9782841	0.011470
319877118	16182.000000	786	479.805856	31904	3	0.063481	32099	2	0.025741	9777960	0.014417
319874779	16306.000000	893	486.277425	32005	1	0.068472	31890	0	0.029732	9773077	0.012058
319868056	16650.000000	877	491.904345	31918	2	0.050191	32017	2	0.054527	9768234	0.011075
319883569	16160.000000	810	478.634185	31928	2	0.050359	31977	2	0.062506	9763380	0.010308
319881912	16444.000000	866	486.490837	32146	0	0.028957	32062	2	0.079416	9758483	0.006641
319861226	16517.000000	865	489.173729	31988	0	0.023951	32217	4	0.093542	9753754	0.005960
319870169	16253.000000	905	483.115492	31981	2	0.114380	32239	0	0.068599	9748829	0.006682
319872011	16495.000000	866	489.690316	32129	2	0.035250	32075	3	0.063505	9743949	0.003008
319881498	16422.000000	816	481.980567	32059	0	0.022754	31944	0	0.020200	9739196	0.003452
319853033	16835.000000	868	503.420057	31859	2	0.050017	31985	4	0.098697	9734393	0.003340
319899687	16474.000000	873	488.569973	32069	1	0.138811	31944	2	0.050502	9729423	0.003404
319870321	16592.000000	911	492.476925	31906	2	0.034667	32027	3	0.046290	9724574	0.004056
319868894	16632.000000	908	492.083947	32026	2	0.041643	32227	5	0.073879	9719815	0.004368
319876143	16912.000000	826	495.438627	32069	1	0.024423	32108	0	0.022078	9714858	0.004080
319868275	16502.000000	885	494.734886	31875	1	0.029298	32066	2	0.072014	9709992	0.003380
319872444	16493.000000	834	493.765760	32236	2	0.049215	32083	0	0.021888	9705207	0.001813
319878308	16716.000000	874	494.441446	32141	2	0.042526	32298	2	0.034131	9700375	0.001558
319881176	16567.000000	866	496.583477	32107	3	0.060108	31974	1	0.115931	9695553	0.001383
319902607	16608.000000	837	491.536325	32015	4	0.063693	31862	0	0.034259	9690678	0.002335
319869000	16742.000000	896	503.326454	31697	2	0.045486	32246	0	0.033989	9685735	0.002427
319888717	16196.000000	840	482.889492	31732	2	0.055103	32111	1	0.042842	9680904	0.002722
319869484	16603.000000	846	491.450488	31955	0	0.025854	31816	1	0.066302	9676037	0.002292
319882395	16579.000000	842	489.514377	32084	1	0.023203	32004	3	0.056569	9671269	0.003036
319867934	16565.000000	824	487.575462	32192	1	0.042397	31886	3	0.051311	9666457	0.003255
319878622	16520.000000	905	493.935943	32063	0	0.036631	32034	2	0.048613	9661650	0.003228
319856103	16429.000000	844	487.291735	32053	0	0.019617	32028	1	0.029252	9656887	0.004133
319881121	16713.000000	826	495.038387	31747	1	0.029459	31993	0	0.022884	9651912	0.003820
319866457	16656.000000	873	495.636156	31909	5	0.073431	32390	1	0.021922	9647113	0.003759
319861948	16474.000000	839	489.511423	32124	1	0.046186	32093	2	0.082313	9642340	0.002930
319867258	16201.000000	846	480.771067	31890	2	0.071992	31913	2	0.033412	9637525	0.003214
319856659	16010.000000	860	473.979947	31953	2	0.028754	32132	0	0.019638	9632816	0.003074
319874095	16312.000000	824	482.280753	31948	0	0.038656	31889	0	0.043747	9628019	0.003354
319889941	16532.000000	852	486.905209	31892	2	0.194834	32106	2	0.033789	9623068	0.003224
319895249	16452.000000	852	487.600353	32026	1	0.023457	31801	2	0.068627	9618270	0.003715
319864692	16531.000000	876	491.782162	32177	2	0.028792	32080	2	0.095917	9613420	0.003614
319865640	16705.000000	865	496.386910	31849	1	0.038422	31908	0	0.125482	9608701	0.003278
319869385	16669.000000	860	491.645018	32103	2	0.049770	31787	1	0.023207	9603954	0.003029
319865109	16553.000000	866	493.225095	31919	0	0.021678	31991	2	0.040056	9599144	0.002842
319852995	16650.000000	861	495.532485	32063	1	0.020607	32047	2	0.037754	9594352	0.002740
319865708	16618.000000	813	491.305693	31959	2	0.050473	32042	0	0.026941	9589625	0.002661
319864989	16588.000000	874	489.961752	32125	2	0.095793	32269	3	0.082362	9584748	0.002934
319863625	16430.000000	827	488.204584	32082	3	0.074550	32132	0	0.020309	9580003	0.002658
319867913	16130.000000	857	479.658846	32069	1	0.020931	31903	1	0.122719	9575185	0.003551
319863170	16573.000000	850	488.882119	31883	4	0.044181	31888	3	0.048057	9570367	0.003526
319856693	16262.000000	840	481.639675	32165	2	0.079672	32169	0	0.020212	9565514	0.003543
319857614	16322.000000	859	484.028402	31931	4	0.033728	32024	2	0.056996	9560886	0.002738
319878885	16494.000000	807	490.406221	31981	0	0.021913	31966	3	0.039907	9556126	0.002807
319859485	16670.000000	859	492.738825	31908	0	0.029386	32114	3	0.037339	9551438	0.002849
319900197	16396.000000	849	486.747379	31839	2	0.029147	31949	2	0.074814	9546683	0.002957
319844818	16472.000000	796	488.833954	32057	3	0.114921	32002	0	0.038044	9541952	0.002678
319855814	16435.000000	874	488.697011	32054	2	0.139717	31952	2	0.043981	9537183	0.003196
319885820	16632.000000	839	489.755817	32101	1	0.034993	32384	3	0.048238	9532312	0.003450
319891622	16596.000000	865	491.349229	32053	0	0.057694	32048	0	0.024968	9527560	0.002909
319894594	16725.000000	861	496.646230	31984	1	0.029894	31718	2	0.068497	9522845	0.002741
319879544	16808.000000	918	496.557162	32101	0	0.045067	32007	1	0.027919	9518106	0.002791
npatches	nstrain	runtime	dt	init_x	init_y	init_y_blood	init_z	init_S	beta0	beta1	beta2	beta3	mean_beta	B	d	delta	delta_blood	b[0]	mut	m	CTL	c	g	epsilon	k	het	lambda	rho	omega	x_max	patch.dyna	DELTA	A	VA
10000	1	100.000000	0.000100	21900	9499	5000000	0.001000	10000000	1.934726	2.620631	1.783540	1.071183	2	8000000000.000000	0.010000	1.000000	1.000000	800000	0.000050	0.048000	0	0.500000	0.000000	25.000000	17.000000	0.500000	0.000000	0.000000	0.000000	31987	0	10.000000	7.000000	1.000000
sus	inf	inf_blood	z	x[0]	y[0][0]	z[0]	x[1]	y[1][0]	z[1]	S[0]	synchrony
219000000	94990000.000000	5000000	10.000000	21900	9499	0.001000	21900	9499	0.001000	10000000	0.000000
319167709	7072450.000000	372348	3940.834452	32089	707	0.394083	31814	728	0.394083	9995033	0.000000
319894430	12416.000000	596	839.917316	32107	0	0.063548	32125	3	0.045710	9989920	0.000000
319864333	13538.000000	649	392.037886	31959	0	0.021901	32072	0	0.019658	9985033	0.000000
319865743	14093.000000	748	414.103989	31903	0	0.030014	32000	1	0.040069	9980048	0.000000
319878777	14788.000000	794	432.703774	31814	2	0.054311	32143	2	0.045527	9974986	0.000000
319866957	15398.000000	778	448.296209	31850	2	0.031682	31969	1	0.021278	9969931	0.000000
319883766	15448.000000	839	455.616380	31931	1	0.020611	31990	2	0.033241	9965014	0.000000
319866712	15396.000000	799	452.899705	31811	0	0.020405	31963	2	0.039277	9960142	0.000000
319870671	15789.000000	800	463.806004	31739	0	0.021471	32143	3	0.037157	9955063	0.000000
319877650	15445.000000	823	456.832043	32126	3	0.079619	32013	0	0.031783	9950074	0.000000
319871423	15565.000000	803	459.041604	32088	1	0.039921	31915	1	0.083542	9945037	0.000000
319832311	15649.000000	805	459.172529	32108	2	0.038090	32162	3	0.073288	9940031	0.000000
319858927	15673.000000	822	458.464069	32231	5	0.069244	32126	5	0.072294	9935112	0.000000
319882991	15775.000000	786	464.711727	31866	0	0.022311	32075	1	0.051956	9930083	0.000000
319890789	15331.000000	774	453.099547	31969	3	0.045245	31955	2	0.047358	9925142	0.000000
319863802	15441.000000	843	455.898531	32225	2	0.046843	32028	1	0.028962	9920183	0.000000
319879694	15531.000000	779	456.166419	31908	4	0.044403	31862	0	0.020703	9915217	0.000000
319855756	15239.000000	797	450.123757	32002	2	0.025218	32182	1	0.022116	9910233	0.000000
319872821	15541.000000	824	454.560799	31985	0	0.041901	31964	2	0.097686	9905276	0.000000
319890133	15552.000000	805	457.764098	31950	0	0.021287	31818	3	0.057602	9900398	0.000000
319877168	15629.000000	811	461.253191	31789	2	0.067839	32128	4	0.118274	9895432	0.000000
319873834	15636.000000	824	461.539528	31963	1	0.038464	32006	3	0.121435	9890455	0.000000
319872559	15743.000000	829	463.154268	32096	1	0.025351	31998	3	0.032351	9885613	0.000000
319868531	15672.000000	799	461.718208	32075	0	0.060493	31981	0	0.037200	9880624	0.000000
319864410	15285.000000	834	451.218211	32069	0	0.026392	32037	1	0.026495	9875511	0.000000
319860794	15204.000000	788	444.758194	32129	1	0.048272	31910	0	0.021042	9870516	0.000000
319862987	15334.000000	807	451.866820	32065	2	0.067313	31862	1	0.023131	9865577	0.000000
319879268	15435.000000	864	455.466838	31927	1	0.027615	31926	1	0.046419	9860648	0.000000
319870185	15972.000000	810	467.307589	32034	0	0.025322	32110	1	0.029922	9855674	0.000000
319882499	15393.000000	835	455.226424	32074	2	0.040219	32321	0	0.035085	9850775	0.000000
319869740	15581.000000	814	456.635649	31991	1	0.036845	31822	0	0.021081	9845912	0.000000
319851740	15783.000000	824	466.961577	31927	3	0.069030	32054	2	0.025015	9840885	0.000000
319849835	15571.000000	835	460.453473	32163	5	0.052937	31849	0	0.050147	9835987	0.000000
319874946	15865.000000	833	466.297747	32048	1	0.025713	32175	3	0.094246	9831106	0.000000
319881105	15468.000000	854	454.423773	32320	1	0.045957	31989	0	0.108797	9826267	0.000000
319853881	15574.000000	810	459.600806	32000	1	0.031946	32334	2	0.040395	9821331	0.000000
319866312	15717.000000	828	463.981187	32018	1	0.032963	32117	0	0.034312	9816471	0.000000
319863533	15578.000000	848	457.515293	31835	0	0.031187	32007	3	0.036720	9811679	0.000000
319866451	15771.000000	825	466.058470	31781	4	0.030132	32224	3	0.036351	9806703	0.000000
319874826	15794.000000	830	468.055303	31853	0	0.027732	32068	4	0.060792	9801855	-1.#IND00
319863289	15262.000000	838	447.647474	31828	3	0.097453	32044	1	0.022058	9797027	-1.#IND00
319871908	15297.000000	747	444.706182	32111	2	0.049346	31986	3	0.074445	9792137	-1.#IND00
319860516	15393.000000	800	455.058338	32040	2	0.049407	32064	2	0.048982	9787338	-1.#IND00
319870314	15746.000000	810	464.095105	32037	1	0.034029	32092	0	0.053191	9782307	-1.#IND00
319851685	15292.000000	847	450.766984	31896	1	0.062567	31936	3	0.080241	9777402	0.003865
319891535	15349.000000	812	448.134217	31989	3	0.096215	32020	1	0.023995	9772451	0.001843
319862396	15266.000000	743	448.606747	32249	2	0.035729	31987	1	0.065893	9767521	-0.000307
319873963	15439.000000	814	452.707462	31946	1	0.024111	31850	2	0.043412	9762452	0.004925
319877214	15459.000000	778	459.085623	32099	2	0.059412	32209	0	0.022597	9757502	0.003782
319891906	15439.000000	813	453.779761	31882	1	0.034759	31957	1	0.025758	9752624	0.002502
319866104	15130.000000	796	445.764916	32083	0	0.030061	32017	1	0.035371	9747717	0.001911
319878924	15328.000000	805	447.090477	32023	2	0.026364	32208	1	0.042771	9742833	-0.004830
319857449	15300.000000	842	446.554405	32285	1	0.023099	32066	2	0.028295	9738035	-0.005304
319832005	15305.000000	763	448.245457	32096	2	0.031812	31698	0	0.030786	9733139	-0.004586
319866295	15242.000000	749	448.014637	31953	0	0.048753	32131	1	0.032236	9728118	-0.004311
319875105	15251.000000	737	448.716561	31965	0	0.039856	32034	1	0.020102	9723358	-0.004189
319857760	15327.000000	840	452.044446	32007	0	0.033077	31796	2	0.041540	9718537	-0.005149
319865084	15641.000000	789	457.867470	31921	0	0.044701	32201	0	0.036933	9713713	-0.004751
319867226	15556.000000	764	458.050012	32012	0	0.032094	32014	3	0.037899	9708844	-0.004348
319875016	15616.000000	750	456.445498	31828	1	0.028229	31873	1	0.051668	9703979	-0.004112
319854736	15426.000000	824	454.396226	32175	3	0.080821	32000	2	0.077939	9699115	-0.007506
319869927	15724.000000	779	459.891230	31763	1	0.052117	32065	1	0.070064	9694255	-0.006933
319881987	15593.000000	787	456.464305	32183	1	0.053110	31988	0	0.025996	9689354	-0.006396
319855185	15196.000000	787	446.982185	31962	1	0.057440	32111	0	0.068942	9684514	-0.006416
319875953	15437.000000	789	455.912059	32195	2	0.023778	32252	0	0.019716	9679624	-0.006746
319873269	15536.000000	804	455.358168	31848	2	0.032013	32048	1	0.070525	9674898	-0.006443
319876608	15513.000000	807	461.656437	32225	3	0.145330	32176	1	0.024243	9670074	-0.006324
319834772	15586.000000	779	456.440154	32079	1	0.047675	32105	1	0.020809	9665283	-0.006183
319860855	15524.000000	817	456.035430	32147	1	0.033442	32030	0	0.026695	9660463	-0.006301
319880302	15178.000000	798	447.828297	32048	1	0.021783	32056	2	0.049825	9655639	-0.005926
319862092	15529.000000	773	453.032417	31964	2	0.068308	32055	5	0.037348	9650723	-0.006386
319876223	15710.000000	801	463.241644	32067	1	0.043804	31875	1	0.030011	9645989	-0.006088
319865584	15313.000000	808	453.372821	32090	0	0.046404	31855	2	0.044637	9641177	-0.005284
319856587	15386.000000	822	452.149058	31910	1	0.024106	32067	4	0.040997	9636462	-0.005604
319868905	15568.000000	790	453.713790	32131	1	0.028434	31902	2	0.125921	9631630	-0.005013
319868892	15298.000000	826	451.083396	31886	1	0.025241	31920	1	0.059535	9626837	-0.004831
319856439	15494.000000	806	456.814579	31905	2	0.036894	32059	0	0.035204	9622157	-0.004210
319872013	15933.000000	828	467.981139	31874	2	0.045359	32214	3	0.052039	9617347	-0.004191
319860144	15722.000000	790	458.774354	31873	2	0.051570	32064	1	0.106435	9612653	-0.003983
319860704	15643.000000	810	458.412306	32141	3	0.035528	31983	5	0.071440	9607798	-0.003805
319876113	15627.000000	781	461.757009	31740	0	0.033019	31857	6	0.130270	9602972	-0.002578
319875131	15696.000000	809	463.682666	31882	3	0.048489	32104	2	0.027976	9598113	-0.001949
319866969	15644.000000	824	459.758109	31970	1	0.059892	31954	1	0.024926	9593319	-0.001733
319878072	15773.000000	782	465.672957	31852	2	0.051776	31852	2	0.076664	9588596	0.001576
319874768	15601.000000	756	458.890200	31767	3	0.084209	31994	1	0.045179	9583817	0.000929
319871416	15532.000000	759	458.089112	32116	1	0.026827	32235	0	0.021590	9579087	0.001812
319865530	15327.000000	824	450.615053	32067	2	0.027310	32102	2	0.047302	9574359	0.001534
319859146	15461.000000	801	452.935292	31994	1	0.094942	32037	0	0.035760	9569710	0.001100
319874779	15860.000000	840	466.381324	32068	2	0.028539	31923	2	0.094342	9565028	0.000980
319868592	15593.000000	810	462.589206	32025	1	0.052018	31917	0	0.029111	9560294	0.001551
319867473	15711.000000	824	461.280756	31930	0	0.020879	32088	3	0.178290	9555485	0.001402
319856257	15526.000000	854	457.342296	31987	4	0.070506	32215	2	0.025449	9550781	0.000830
319897691	15385.000000	765	449.712072	32011	3	0.057179	31936	2	0.057458	9546019	0.001068
319858952	15375.000000	740	448.098474	31918	1	0.032395	31961	0	0.027346	9541253	0.001197
319884095	15550.000000	797	457.479031	32073	1	0.023225	31994	0	0.020549	9536447	0.001228
319860839	15473.000000	821	453.596026	32051	2	0.065342	32127	2	0.047307	9531719	0.001404
319860726	15352.000000	788	449.806890	32058	2	0.052991	31888	1	0.019874	9526951	0.001338
319867062	15497.000000	803	456.948078	31961	1	0.041792	32000	1	0.032568	9522257	0.001134
319871380	15131.000000	784	444.526942	32228	2	0.049513	32170	1	0.035560	9517492	0.001220
npatches	nstrain	runtime	dt	init_x	init_y	init_y_blood	init_z	init_S	beta0	beta1	beta2	beta3	mean_beta	B	d	delta	delta_blood	b[0]	mut	m	CTL	c	g	epsilon	k	het	lambda	rho	omega	x_max	patch.dyna	DELTA	A	VA
10000	1	100.000000	0.000100	21900	9499	5000000	0.001000	10000000	1.652036	2.051081	2.138633	1.865768	2	8000000000.000000	0.010000	1.000000	1.000000	800000	0.000050	0.048000	0	0.500000	0.000000	25.000000	18.000000	0.500000	0.000000	0.000000	0.000000	31987	0	10.000000	7.000000	1.000000
sus	inf	inf_blood	z	x[0]	y[0][0]	z[0]	x[1]	y[1][0]	z[1]	S[0]	synchrony
219000000	94990000.000000	5000000	10.000000	21900	9499	0.001000	21900	9499	0.001000	10000000	0.000000
319291337	5799806.000000	304675	3940.834452	32136	597	0.394083	32022	594	0.394083	9994979	0.000000
319839802	11617.000000	577	536.868410	31830	1	0.038228	32006	1	0.033573	9989941	0.000000
319860039	12984.000000	684	378.792351	31955	1	0.019957	31852	1	0.024552	9984998	0.000000
319885770	13919.000000	713	404.487000	31892	0	0.025576	32096	0	0.020388	9979965	0.000000
319879428	14413.000000	789	420.677343	31978	1	0.019924	32074	0	0.048922	9974893	0.000000
319866381	14660.000000	750	427.574038	31938	0	0.038217	31840	3	0.039326	9969866	0.000000
319876820	14827.000000	785	434.118000	31871	0	0.021046	31823	1	0.053130	9964946	0.000000
319863606	14549.000000	767	428.806103	31879	0	0.020551	32210	2	0.059945	9959972	0.000000
319874735	14689.000000	756	428.504880	31786	1	0.021504	32072	1	0.032175	9954993	0.000000
319886998	14774.000000	774	431.814781	32056	0	0.025690	32239	0	0.019726	9949871	0.000000
319888255	14979.000000	791	441.628084	32413	1	0.031790	31937	3	0.062324	9944992	0.000000
319867468	14741.000000	812	436.696846	32024	4	0.089454	32109	0	0.021006	9940013	0.000000
319859764	14767.000000	778	435.100602	31987	1	0.020226	32081	2	0.031335	9935048	0.000000
319876154	14874.000000	733	434.749587	31979	0	0.039068	31957	1	0.031355	9930019	0.000000
319876132	14893.000000	747	435.356152	31921	2	0.072336	31965	1	0.052450	9925108	0.000000
319857620	14838.000000	751	433.906475	32183	1	0.020251	32045	0	0.022353	9920177	0.000000
319878020	14600.000000	754	429.207260	32126	0	0.056289	31855	0	0.128870	9915112	0.000000
319860149	14732.000000	751	433.029846	32247	1	0.054141	31895	1	0.064140	9910091	0.000000
319880602	14639.000000	769	429.879268	32088	1	0.021650	31992	2	0.060818	9905175	0.000000
319885027	14642.000000	758	430.580566	31999	3	0.076801	31901	2	0.035935	9900209	0.000000
319895823	14789.000000	755	432.945576	32059	3	0.022015	31898	3	0.067523	9895221	0.000000
319867399	14724.000000	752	428.964746	31929	1	0.033190	31950	3	0.186833	9890223	0.000000
319870669	15018.000000	781	439.427241	31930	0	0.023505	31828	0	0.055988	9885437	0.000000
319859849	14995.000000	802	440.144267	31701	2	0.100779	31965	2	0.032359	9880536	0.000000
319868977	14727.000000	768	434.391375	31975	1	0.030917	31954	3	0.052639	9875651	0.000000
319861784	14819.000000	792	433.883747	32032	0	0.019653	32347	0	0.062556	9870618	0.000000
319845265	14865.000000	783	434.051010	31882	1	0.030021	32197	0	0.023688	9865625	0.000000
319864907	15011.000000	768	438.526016	32132	4	0.035909	32005	4	0.071629	9860693	0.000000
319871728	14529.000000	830	427.955216	32076	2	0.025520	31700	4	0.058454	9855708	0.000000
319839435	14704.000000	746	432.848674	32089	2	0.037207	31915	1	0.036970	9850757	0.000000
319874648	14719.000000	792	426.657111	32209	1	0.037532	31969	1	0.023442	9845740	0.000000
319876976	14695.000000	813	430.971776	32005	1	0.031493	32164	1	0.070606	9840835	0.000000
319883314	14584.000000	767	429.161541	32024	2	0.048507	32112	0	0.021315	9835962	0.000000
319878364	14722.000000	696	427.596151	31933	3	0.040314	32080	2	0.036675	9830931	0.000000
319884993	14731.000000	730	432.796445	32091	3	0.035892	31974	0	0.024691	9826060	0.000000
319880956	14576.000000	759	426.807581	31862	4	0.111386	31901	1	0.032827	9821110	0.000000
319868575	14889.000000	801	433.352627	32012	0	0.033697	32169	1	0.033270	9816082	0.000000
319870787	14947.000000	789	440.708271	31925	4	0.044147	32127	2	0.039039	9811269	0.000000
319889480	15115.000000	761	443.919570	31891	0	0.058775	31883	1	0.023612	9806457	0.000000
319870533	15000.000000	801	443.160344	31772	1	0.019710	32016	1	0.023531	9801576	-1.#IND00
319861262	14752.000000	763	430.715695	32081	1	0.034074	31926	2	0.051594	9796692	-1.#IND00
319880025	14628.000000	717	429.002486	31895	0	0.082843	31910	1	0.051757	9791822	-1.#IND00
319850607	14797.000000	799	435.990925	31812	2	0.047169	31955	2	0.120747	9786933	-1.#IND00
319871134	14983.000000	806	440.866598	32069	3	0.087319	31797	3	0.107918	9782108	-1.#IND00
319859566	14895.000000	764	437.113990	32241	4	0.032454	31828	0	0.020991	9777199	0.002493
319875472	14803.000000	723	433.940955	32057	2	0.030451	31954	1	0.019912	9772296	0.007517
319862526	14780.000000	768	434.033953	32059	0	0.032628	31935	0	0.020421	9767271	0.010233
319861991	14652.000000	800	429.240168	32046	1	0.024353	31855	0	0.026357	9762459	0.006881
319878540	14863.000000	728	435.041374	31983	1	0.024373	31939	3	0.043327	9757533	0.008420
319872782	14681.000000	793	429.875917	32016	1	0.030448	32271	3	0.060276	9752486	0.007831
319855799	14524.000000	743	424.649337	31868	6	0.059087	32106	1	0.085366	9747679	0.007829
319886844	14374.000000	779	421.486001	31813	0	0.023933	31915	1	0.035511	9742804	0.006800
319905347	14732.000000	731	432.847158	31902	1	0.024000	32097	1	0.019865	9737890	0.005943
319878423	14886.000000	780	434.880834	31955	1	0.027669	32035	3	0.041632	9732992	0.005845
319886918	14912.000000	798	439.215331	31850	0	0.025515	31949	0	0.030179	9728072	0.005156
319869957	15076.000000	759	442.611337	32040	0	0.019657	31857	1	0.029975	9723225	0.004720
319884977	14904.000000	735	436.624915	31705	0	0.020232	32053	3	0.044695	9718301	0.004547
319871914	14731.000000	789	433.408519	31763	2	0.077468	31934	0	0.027969	9713411	0.004508
319892839	14499.000000	757	427.302539	32091	1	0.019860	31948	0	0.024270	9708602	0.003730
319878479	14592.000000	726	426.759782	32081	2	0.029886	31963	0	0.040780	9703793	0.003769
319851225	14476.000000	785	428.111937	31968	0	0.059943	31884	3	0.036491	9698901	0.003471
319834915	14453.000000	728	424.107968	32097	0	0.025247	32227	1	0.055850	9694055	0.003145
319878108	14801.000000	761	433.211921	31794	0	0.020034	31977	0	0.024128	9689198	0.004259
319874167	14917.000000	708	435.359871	32124	2	0.064896	31828	1	0.052716	9684362	0.004270
319871579	14390.000000	826	426.181507	32107	1	0.019756	32008	2	0.032132	9679449	0.003795
319882257	14781.000000	810	434.125265	32109	4	0.074620	31982	0	0.019868	9674689	0.003664
319854022	14762.000000	751	433.295775	32084	1	0.058901	31783	2	0.063597	9669774	0.003233
319859273	15005.000000	763	437.406805	31922	0	0.023733	31968	0	0.023611	9665031	0.002847
319888419	14826.000000	750	431.591826	32004	4	0.036304	31918	2	0.072287	9660061	0.002634
319852847	14816.000000	787	433.946714	32013	1	0.020994	32253	2	0.099923	9655338	0.002367
319866658	14877.000000	751	434.699993	31858	1	0.029458	31919	1	0.030985	9650650	0.002463
319877433	14731.000000	744	428.555259	31994	1	0.055067	32027	1	0.019646	9645740	0.002478
319868966	14628.000000	850	432.812655	31936	0	0.020677	31803	0	0.023448	9640930	0.001633
319869738	14814.000000	776	438.568784	32034	3	0.064554	31851	2	0.056795	9636178	0.001672
319848767	14626.000000	758	434.788021	31705	4	0.033096	32206	1	0.060057	9631366	0.001849
319863507	14701.000000	784	431.005970	31820	4	0.038873	32268	2	0.062232	9626458	0.001880
319862885	14733.000000	760	434.022702	32027	2	0.102129	32094	2	0.078029	9621564	0.001269
319894273	15099.000000	785	444.584566	32114	1	0.035981	31989	1	0.037801	9616841	0.000962
319882966	14829.000000	759	433.576584	32073	3	0.046139	31860	3	0.113476	9611945	0.000921
319861717	14438.000000	792	425.004160	31820	1	0.019873	31945	0	0.022403	9607130	0.000845
319872322	14889.000000	803	437.006393	32013	4	0.036054	32027	0	0.022229	9602530	0.000749
319878937	14607.000000	734	429.064173	32017	2	0.040320	32153	2	0.051665	9597703	0.000518
319859320	14809.000000	775	430.537183	32022	0	0.019608	31997	1	0.042613	9592893	0.000446
319879208	14897.000000	763	439.750769	32125	2	0.121085	31841	2	0.038039	9588195	0.000170
319832774	14681.000000	732	427.969178	31869	0	0.038051	31923	1	0.023226	9583303	0.000149
319864429	14584.000000	757	429.869696	32010	0	0.055264	31988	0	0.023965	9578544	0.000112
319853732	14623.000000	786	430.347380	31970	0	0.035061	31801	2	0.057375	9573629	0.000405
319861907	14610.000000	819	427.252231	31767	0	0.019702	31917	2	0.089941	9568865	0.000135
319870737	14624.000000	776	426.250025	31842	0	0.022158	31825	0	0.027236	9564031	0.000162
319874524	14752.000000	774	431.774434	32082	3	0.062465	32204	2	0.081355	9559162	0.001247
319870335	14811.000000	764	430.859411	31961	1	0.026545	32347	0	0.022075	9554341	0.000912
319875963	15000.000000	789	437.490916	31939	4	0.055533	31774	3	0.067667	9549676	0.001269
319856017	15107.000000	814	444.369375	32082	0	0.037013	31820	3	0.038710	9544908	0.001207
319867067	15226.000000	724	443.533281	32011	1	0.031261	31822	3	0.054349	9540193	0.001227
319854797	14728.000000	754	430.846533	32129	2	0.030993	31989	1	0.034786	9535483	0.001444
319888237	14833.000000	733	433.580456	32241	3	0.024588	32048	1	0.028604	9530742	0.001398
319846002	15046.000000	795	437.425026	31940	1	0.020702	31878	3	0.084217	9525885	0.001060
319874510	14701.000000	778	429.694468	32126	1	0.019654	31949	1	0.064946	9521115	0.000913
319866782	14870.000000	822	438.435747	32049	2	0.043640	32093	1	0.030331	9516436	0.001338
npatches	nstrain	runtime	dt	init_x	init_y	init_y_blood	init_z	init_S	beta0	beta1	beta2	beta3	mean_beta	B	d	delta	delta_blood	b[0]	mut	m	CTL	c	g	epsilon	k	het	lambda	rho	omega	x_max	patch.dyna	DELTA	A	VA
10000	1	100.000000	0.000100	21900	9499	5000000	0.001000	10000000	2.324591	2.003899	1.490613	2.874628	2	8000000000.000000	0.010000	1.000000	1.000000	800000	0.000050	0.048000	0	0.500000	0.000000	25.000000	19.000000	0.500000	0.000000	0.000000	0.000000	31987	0	10.000000	7.000000	1.000000
sus	inf	inf_blood	z	x[0]	y[0][0]	z[0]	x[1]	y[1][0]	z[1]	S[0]	synchrony
219000000	94990000.000000	5000000	10.000000	21900	9499	0.001000	21900	9499	0.001000	10000000	0.000000
319363372	4762203.000000	251406	3940.834452	31832	482	0.394083	31837	469	0.394083	9995112	0.000000
319876451	11208.000000	593	412.715085	32049	2	0.031634	31837	2	0.266145	9990164	0.000000
319879574	12503.000000	617	365.282749	32135	5	0.044063	31900	0	0.019740	9985231	0.000000
319852480	13210.000000	653	386.117518	32097	4	0.035192	31917	2	0.029903	9980408	0.000000
319875984	13309.000000	702	391.041169	32215	1	0.025393	32015	1	0.020603	9975338	0.000000
319840619	13764.000000	687	398.575442	32103	1	0.051826	32093	0	0.021027	9970241	0.000000
319896545	13967.000000	737	411.116341	32269	3	0.030906	31928	0	0.019670	9965298	0.000000
319872816	13838.000000	732	406.378209	31994	1	0.047449	32002	5	0.119347	9960383	0.000000
319859029	14007.000000	752	412.227838	31928	2	0.021534	32016	2	0.036702	9955351	0.000000
319840020	14202.000000	735	418.296912	31867	1	0.023366	31837	1	0.045477	9950309	0.000000
319868993	14040.000000	768	412.100599	32000	3	0.029728	32033	0	0.025709	9945430	0.000000
319875014	14211.000000	704	414.846852	32118	1	0.033247	31792	2	0.024305	9940402	0.000000
319883691	13943.000000	698	405.710979	31993	3	0.052341	32040	1	0.020182	9935448	0.000000
319858233	13925.000000	727	408.371679	31916	3	0.065397	32111	3	0.022923	9930563	0.000000
319879760	14158.000000	689	414.189356	32036	0	0.028280	32194	0	0.038678	9925553	0.000000
319869476	13946.000000	729	409.872976	31982	2	0.086180	32119	1	0.050854	9920665	0.000000
319864410	13989.000000	723	409.599230	32105	2	0.081812	32217	0	0.023379	9915707	0.000000
319866138	14183.000000	697	415.497741	32198	0	0.023686	32212	2	0.101229	9910789	0.000000
319875410	14112.000000	724	413.619094	31840	1	0.030792	31901	2	0.101275	9905842	0.000000
319881609	13976.000000	697	409.440539	32105	2	0.081951	32127	2	0.024766	9900978	0.000000
319876222	13890.000000	758	408.329746	31981	2	0.037544	32181	4	0.126107	9895903	0.000000
319861239	14014.000000	718	409.772171	31887	2	0.023958	31812	0	0.029869	9891079	0.000000
319881200	13982.000000	747	410.879337	32067	6	0.065548	31978	0	0.026889	9886130	0.000000
319894222	14214.000000	695	409.759234	31719	0	0.039290	32015	1	0.020425	9881205	0.000000
319877636	14258.000000	712	418.947962	32288	1	0.020468	31918	0	0.023038	9876319	0.000000
319867009	13982.000000	712	410.349626	32155	1	0.024976	31921	0	0.030233	9871413	0.000000
319881710	13892.000000	702	406.696431	32372	3	0.040416	31788	1	0.105192	9866520	0.000000
319882000	14319.000000	729	416.445123	32078	1	0.021951	31763	1	0.019802	9861611	0.000000
319856542	14309.000000	696	419.725019	31930	2	0.041751	31819	2	0.036579	9856577	0.000000
319885978	13938.000000	718	409.784337	31987	0	0.023974	32102	1	0.019954	9851690	0.000000
319884970	13894.000000	730	408.723453	31895	2	0.073559	31987	2	0.103176	9846746	0.000000
319862708	14076.000000	694	411.073315	32053	1	0.026898	31969	3	0.051933	9841940	0.000000
319869190	14225.000000	715	414.302280	32038	1	0.027301	32039	0	0.033843	9837060	0.000000
319886705	14176.000000	731	417.162306	32080	1	0.025587	32023	4	0.077378	9832081	0.000000
319867947	13916.000000	761	406.907049	31987	3	0.023342	31846	2	0.047754	9827157	0.000000
319854173	13904.000000	718	407.531038	31978	1	0.027162	32027	2	0.087516	9822305	0.000000
319862723	13997.000000	726	409.811997	32054	0	0.021397	31984	0	0.026141	9817261	0.000000
319865575	13991.000000	727	409.115296	32047	0	0.105082	31893	3	0.033985	9812313	0.000000
319873657	14105.000000	736	414.772953	31976	2	0.035602	31677	1	0.023821	9807402	0.000000
[truncated: 163 more rows]
