# Supplementary material for: Large Variations in HIV-1 Viral Load Explained by Shifting-Mosaic Metapopulation Dynamics
Source: PLoS Biol. 2016 Oct 5;14(10):e1002567. doi: 10.1371/journal.pbio.1002567 (PMC5051940; doi:10.1371/journal.pbio.1002567)
Supplement: S1 Data — Each file gives the output from the simulations indicated by the filename: low migration (ms1, db432); high migration (ms1, db1); very high migration (ms10, db1); number of patches (np); reservoir (storage); no reservoir (nostorage); CTL immigration model (CTLimmig); CTL proliferation model (CTLprolif); β¯ (beta1, beta2, …). Within each file, there are 21 simulations for (k = 0,1,..,20), and data is output each day. For measures of synchrony, the final entry should be used. See Methods and S1 Simulation Code for further details. (ZIP) [file pbio.1002567.s002.zip › S1_Data/ms10_np10000_nostorage_noPD_CTLimmig_db1_beta20.tsv]

npatches	nstrain	runtime	dt	init_x	init_y	init_y_blood	init_z	init_S	beta0	beta1	beta2	beta3	mean_beta	B	d	delta	delta_blood	b[0]	mut	m	CTL	c	g	epsilon	k	het	lambda	rho	omega	x_max	patch.dyna	DELTA	A	VA
10000	1	100.000000	0.000100	21900	9499	5000000	0.001000	10000000	22.442187	29.637998	15.211135	29.413224	20	8000000000.000000	0.010000	1.000000	1.000000	800000	0.000050	0.048000	0	0.500000	0.000000	25.000000	0.000000	0.500000	0.000000	0.000000	0.000000	31987	0	10.000000	7.000000	1.000000
sus	inf	inf_blood	z	x[0]	y[0][0]	z[0]	x[1]	y[1][0]	z[1]	S[0]	synchrony
219000000	94990000.000000	5000000	10.000000	21900	9499	0.001000	21900	9499	0.001000	10000000	0.000000
32300068	3886866749.000000	201695832	3940.834452	2726	388788	0.394083	2025	389951	0.394083	9994963	0.000000
22155359	5864990560.000000	304705307	6324.976263	1859	587474	0.632498	1417	587117	0.632498	9989977	0.000000
19687932	6658115194.000000	345957291	7771.013291	1636	664827	0.777101	1221	666061	0.777101	9985043	0.000000
18870159	6969257291.000000	362221955	8648.068121	1551	695885	0.864807	1171	698141	0.864807	9980201	0.000000
18561683	7090515818.000000	368528858	9180.022116	1484	708779	0.918002	1201	709180	0.918002	9975202	0.000000
18445966	7137979677.000000	370956842	9502.664490	1554	715101	0.950266	1161	715488	0.950266	9970093	0.000000
18398913	7156311015.000000	371954162	9698.354536	1569	716682	0.969835	1156	716895	0.969835	9965099	0.000000
18383969	7163349798.000000	372288870	9817.045065	1476	717143	0.981705	1166	717162	0.981705	9959970	0.000000
18370858	7166257117.000000	372476774	9889.033609	1556	717855	0.988903	1146	718154	0.988903	9954912	0.000000
18373554	7167323871.000000	372510868	9932.696323	1570	717843	0.993270	1164	716740	0.993270	9950110	0.000000
18369143	7167747086.000000	372547624	9959.178767	1531	715012	0.995918	1178	718244	0.995918	9945245	0.000000
18373260	7167848572.000000	372568467	9975.240980	1497	717801	0.997524	1171	716376	0.997524	9940317	0.000000
18372539	7167957076.000000	372525333	9984.983083	1509	718307	0.998498	1149	717496	0.998498	9935382	0.000000
18369307	7167932154.000000	372565530	9990.891893	1508	717538	0.999089	1176	716357	0.999089	9930376	0.000000
18368651	7168008513.000000	372550570	9994.475723	1506	717631	0.999448	1161	716866	0.999448	9925401	0.000000
18374589	7167993336.000000	372575445	9996.649399	1513	716998	0.999665	1219	718481	0.999665	9920460	0.000000
18372494	7167989453.000000	372547525	9997.967783	1550	716872	0.999797	1153	717613	0.999797	9915423	0.000000
18370114	7168113626.000000	372548730	9998.767413	1531	716168	0.999877	1119	718483	0.999877	9910482	0.000000
18373132	7168009366.000000	372561394	9999.252408	1495	716827	0.999925	1143	717294	0.999925	9905416	0.000000
18373273	7167935608.000000	372528632	9999.546568	1531	716968	0.999955	1170	717789	0.999955	9900470	0.000000
18378560	7168017690.000000	372541580	9999.724983	1514	717472	0.999972	1153	717256	0.999972	9895585	0.000000
18374222	7167886060.000000	372539160	9999.833196	1500	716997	0.999983	1133	717711	0.999983	9890763	0.000000
18372069	7167899833.000000	372554040	9999.898829	1532	717210	0.999990	1142	717418	0.999990	9885911	0.000000
18371247	7167867377.000000	372587455	9999.938638	1541	716765	0.999994	1173	719463	0.999994	9880955	0.000000
18371363	7167828025.000000	372528437	9999.962782	1510	717101	0.999996	1188	717486	0.999996	9876058	0.000000
18375564	7167882747.000000	372569473	9999.977427	1488	716038	0.999998	1140	717811	0.999998	9871219	0.000000
18367828	7167864519.000000	372538758	9999.986309	1550	718148	0.999999	1176	718049	0.999999	9866312	0.000000
18376304	7167944100.000000	372557659	9999.991696	1531	717950	0.999999	1176	716552	0.999999	9861481	0.000000
18365974	7167843954.000000	372580501	9999.994963	1495	716685	0.999999	1135	717996	0.999999	9856605	0.000000
18373461	7167900282.000000	372509772	9999.996945	1516	717648	1.000000	1165	718586	1.000000	9851686	0.000000
18377058	7167852151.000000	372524391	9999.998147	1534	717056	1.000000	1214	717272	1.000000	9846780	0.000000
18369003	7167820516.000000	372579321	9999.998876	1558	717026	1.000000	1160	717654	1.000000	9841850	0.000000
18379822	7167838937.000000	372544289	9999.999318	1537	716680	1.000000	1161	718317	1.000000	9836932	0.000000
18372124	7167872441.000000	372570262	9999.999587	1527	715782	1.000000	1172	718386	1.000000	9832084	0.000000
18375733	7167899484.000000	372569149	9999.999749	1527	716843	1.000000	1163	718412	1.000000	9827157	0.000000
18376990	7167987822.000000	372597655	9999.999848	1439	716579	1.000000	1155	717617	1.000000	9822268	0.000000
18372074	7168011743.000000	372545787	9999.999908	1495	717847	1.000000	1152	718499	1.000000	9817475	0.000000
18374696	7167996506.000000	372556011	9999.999944	1522	717900	1.000000	1142	717994	1.000000	9812648	0.000000
18373325	7167993358.000000	372569248	9999.999966	1510	717588	1.000000	1169	717066	1.000000	9807708	0.000000
18377077	7167970793.000000	372540274	9999.999979	1523	717647	1.000000	1178	717686	1.000000	9802791	-1.#IND00
18371663	7168008647.000000	372571012	9999.999988	1541	716372	1.000000	1125	717736	1.000000	9797794	0.006400
18371332	7168028913.000000	372575859	9999.999992	1515	718413	1.000000	1209	716861	1.000000	9792967	-0.006881
18376480	7168000128.000000	372553644	9999.999995	1517	716697	1.000000	1142	716520	1.000000	9788121	-0.012724
18373894	7168002281.000000	372580644	9999.999997	1499	719411	1.000000	1155	717602	1.000000	9783225	-0.009988
18373491	7168117807.000000	372542999	9999.999998	1500	718294	1.000000	1153	717856	1.000000	9778409	-0.012159
18364406	7167977490.000000	372572885	9999.999999	1458	717261	1.000000	1158	718362	1.000000	9773480	-0.010278
18374821	7167895736.000000	372541788	9999.999999	1486	716859	1.000000	1208	716662	1.000000	9768590	-0.008474
18374212	7167887513.000000	372524712	10000.000000	1511	718594	1.000000	1144	716555	1.000000	9763724	-0.013368
18369308	7167934285.000000	372553490	10000.000000	1487	719373	1.000000	1130	719090	1.000000	9758666	-0.011732
18366360	7167890840.000000	372543629	10000.000000	1468	718969	1.000000	1172	719045	1.000000	9753770	-0.011508
18372141	7168028526.000000	372550015	10000.000000	1523	718495	1.000000	1137	716744	1.000000	9748780	-0.010704
18373646	7167995962.000000	372523249	10000.000000	1538	717423	1.000000	1171	717078	1.000000	9743950	-0.009552
18368051	7167908983.000000	372550457	10000.000000	1498	715678	1.000000	1134	717675	1.000000	9739102	-0.009054
18371968	7167913293.000000	372578470	10000.000000	1544	717452	1.000000	1133	716059	1.000000	9734345	-0.008432
18369267	7167943767.000000	372567538	10000.000000	1492	716408	1.000000	1177	717667	1.000000	9729386	-0.009458
18381378	7167999384.000000	372542560	10000.000000	1500	717029	1.000000	1166	716152	1.000000	9724534	-0.009478
18379560	7167916993.000000	372560587	10000.000000	1537	717104	1.000000	1157	715865	1.000000	9719716	-0.009744
18375064	7167977686.000000	372534226	10000.000000	1544	716062	1.000000	1131	719334	1.000000	9714805	-0.009325
18375179	7167922267.000000	372562131	10000.000000	1490	715996	1.000000	1188	716585	1.000000	9709969	-0.008482
18372548	7167873127.000000	372570086	10000.000000	1486	716831	1.000000	1178	716600	1.000000	9705024	-0.007905
18375383	7167969760.000000	372581585	10000.000000	1536	716586	1.000000	1218	717829	1.000000	9700186	-0.007456
18371911	7168074478.000000	372535727	10000.000000	1483	716768	1.000000	1143	718243	1.000000	9695413	-0.006720
18374060	7167983666.000000	372567970	10000.000000	1507	715725	1.000000	1179	716824	1.000000	9690480	-0.006551
18369411	7168004475.000000	372559773	10000.000000	1499	718485	1.000000	1183	719291	1.000000	9685585	-0.005747
18367756	7168020976.000000	372594166	10000.000000	1544	716604	1.000000	1168	716907	1.000000	9680675	-0.005936
18370940	7167987040.000000	372541298	10000.000000	1547	715920	1.000000	1158	716406	1.000000	9675866	-0.004253
18371442	7168013124.000000	372593674	10000.000000	1507	718331	1.000000	1176	718022	1.000000	9671022	-0.003665
18372677	7168067445.000000	372557061	10000.000000	1504	717799	1.000000	1188	717369	1.000000	9666167	-0.004025
18375511	7167969296.000000	372573384	10000.000000	1514	717524	1.000000	1161	715179	1.000000	9661299	-0.004176
18373262	7168070066.000000	372511524	10000.000000	1493	716992	1.000000	1165	718830	1.000000	9656621	-0.004044
18371476	7167981315.000000	372576139	10000.000000	1502	717080	1.000000	1175	716914	1.000000	9651819	-0.004466
18370673	7168022982.000000	372546990	10000.000000	1531	717503	1.000000	1121	716367	1.000000	9647093	-0.004106
18370410	7168036154.000000	372542276	10000.000000	1479	716386	1.000000	1174	716737	1.000000	9642348	-0.004409
18367761	7167869177.000000	372573292	10000.000000	1515	717081	1.000000	1177	718070	1.000000	9637559	-0.004346
18369585	7168000177.000000	372561420	10000.000000	1482	716811	1.000000	1133	716593	1.000000	9632793	-0.004703
18372454	7168075829.000000	372528169	10000.000000	1489	716929	1.000000	1188	717368	1.000000	9628130	-0.004658
18375011	7167987651.000000	372564136	10000.000000	1501	718054	1.000000	1135	716807	1.000000	9623257	-0.003609
18365833	7167912933.000000	372555728	10000.000000	1507	716506	1.000000	1145	718045	1.000000	9618429	-0.002929
18367249	7167980508.000000	372579128	10000.000000	1527	718295	1.000000	1134	717072	1.000000	9613650	-0.002933
18369267	7167952403.000000	372567118	10000.000000	1510	718378	1.000000	1156	717652	1.000000	9608952	-0.002767
18374115	7167922818.000000	372545530	10000.000000	1538	717018	1.000000	1160	716809	1.000000	9604047	-0.002214
18371834	7168085810.000000	372525749	10000.000000	1535	717871	1.000000	1148	716589	1.000000	9599243	-0.001901
18371073	7168026091.000000	372573268	10000.000000	1507	717287	1.000000	1129	718819	1.000000	9594558	-0.001782
18376101	7168049008.000000	372536924	10000.000000	1508	716491	1.000000	1127	716995	1.000000	9589729	-0.001582
18374002	7168075409.000000	372558133	10000.000000	1530	717912	1.000000	1133	716458	1.000000	9585083	-0.001600
18371620	7168021123.000000	372569523	10000.000000	1537	715778	1.000000	1152	716663	1.000000	9580336	-0.001727
18375218	7168026662.000000	372559189	10000.000000	1506	717365	1.000000	1154	717060	1.000000	9575556	-0.001230
18373289	7168102803.000000	372540951	10000.000000	1458	716142	1.000000	1190	717112	1.000000	9570853	-0.001430
18375791	7167962521.000000	372557347	10000.000000	1495	716592	1.000000	1146	717360	1.000000	9566070	-0.001912
18370572	7167978958.000000	372561013	10000.000000	1526	716821	1.000000	1134	718688	1.000000	9561194	-0.001780
18374023	7168016454.000000	372543974	10000.000000	1491	718379	1.000000	1185	715648	1.000000	9556280	-0.001454
18372347	7167980534.000000	372556673	10000.000000	1492	716801	1.000000	1174	716770	1.000000	9551432	-0.001272
18370465	7167908808.000000	372553124	10000.000000	1488	716858	1.000000	1132	718365	1.000000	9546622	-0.001449
18370845	7167907267.000000	372539233	10000.000000	1507	717212	1.000000	1195	717618	1.000000	9541878	-0.001010
18373908	7167993851.000000	372557096	10000.000000	1509	717605	1.000000	1188	716153	1.000000	9537030	-0.000961
18369452	7167926658.000000	372572609	10000.000000	1513	717129	1.000000	1186	717246	1.000000	9532264	-0.000985
18372563	7167884647.000000	372561669	10000.000000	1472	718489	1.000000	1168	718371	1.000000	9527446	-0.001063
18370361	7167921034.000000	372554690	10000.000000	1503	718117	1.000000	1168	717404	1.000000	9522534	-0.001254
18376939	7168015431.000000	372558278	10000.000000	1489	717691	1.000000	1182	717143	1.000000	9517805	-0.001221
npatches	nstrain	runtime	dt	init_x	init_y	init_y_blood	init_z	init_S	beta0	beta1	beta2	beta3	mean_beta	B	d	delta	delta_blood	b[0]	mut	m	CTL	c	g	epsilon	k	het	lambda	rho	omega	x_max	patch.dyna	DELTA	A	VA
10000	1	100.000000	0.000100	21900	9499	5000000	0.001000	10000000	16.067472	21.915157	23.961136	18.388677	20	8000000000.000000	0.010000	1.000000	1.000000	800000	0.000050	0.048000	0	0.500000	0.000000	25.000000	1.000000	0.500000	0.000000	0.000000	0.000000	31987	0	10.000000	7.000000	1.000000
sus	inf	inf_blood	z	x[0]	y[0][0]	z[0]	x[1]	y[1][0]	z[1]	S[0]	synchrony
219000000	94990000.000000	5000000	10.000000	21900	9499	0.001000	21900	9499	0.001000	10000000	0.000000
35793908	3465663108.000000	179926278	3940.834452	4063	345511	0.394083	3073	345556	0.394083	9995008	0.000000
29596205	4278482313.000000	222358697	6324.976263	3396	427336	0.632498	2481	429856	0.632498	9990158	0.000000
30707291	4105544432.000000	213413559	7771.013291	3528	410067	0.777101	2632	410549	0.777101	9985139	0.000000
32438230	3862251205.000000	200771007	8648.068121	3648	386172	0.864807	2732	385726	0.864807	9980222	0.000000
33713902	3699247305.000000	192291901	9180.022116	3845	369572	0.918002	2860	370685	0.918002	9975332	0.000000
34513577	3602578760.000000	187252249	9502.664490	3860	360249	0.950266	2965	360243	0.950266	9970283	0.000000
34995964	3545963885.000000	184305671	9698.354536	3923	354575	0.969835	2957	355414	0.969835	9965356	0.000000
35286351	3512779451.000000	182600469	9817.045065	4007	351117	0.981705	3020	350793	0.981705	9960454	0.000000
35455840	3493098913.000000	181557992	9889.033609	4018	348625	0.988903	3073	348869	0.988903	9955517	0.000000
35569603	3481185519.000000	180909073	9932.696323	3994	348660	0.993270	3065	349321	0.993270	9950571	0.000000
35630189	3474067961.000000	180562791	9959.178767	3989	347799	0.995918	3061	347262	0.995918	9945705	0.000000
35669813	3469856983.000000	180332719	9975.240980	4039	347324	0.997524	3010	346626	0.997524	9940841	0.000000
35698271	3467106154.000000	180216009	9984.983083	4014	346749	0.998498	3110	346628	0.998498	9935982	0.000000
35712186	3465670881.000000	180109041	9990.891893	4053	345666	0.999089	3061	347903	0.999089	9931071	0.000000
35714315	3464614911.000000	180044305	9994.475723	3980	345864	0.999448	3059	346280	0.999448	9925990	0.000000
35721650	3464121604.000000	180040989	9996.649399	4040	345609	0.999665	3053	347330	0.999665	9921028	0.000000
35723805	3463773492.000000	180018339	9997.967783	3981	345457	0.999797	3053	346432	0.999797	9916190	0.000000
35728146	3463517935.000000	179975221	9998.767413	3969	346580	0.999877	3076	346408	0.999877	9911106	0.000000
35729966	3463357816.000000	179995880	9999.252408	3941	345223	0.999925	3019	345898	0.999925	9906196	0.000000
35734262	3463311197.000000	179986822	9999.546568	4018	345469	0.999955	3052	346738	0.999955	9901247	0.000000
35733267	3463236423.000000	179985824	9999.724983	4052	346198	0.999972	3031	346435	0.999972	9896284	0.000000
35734265	3463097045.000000	180004989	9999.833196	4054	345720	0.999983	3016	346835	0.999983	9891280	0.000000
35742628	3463162026.000000	180015070	9999.898829	3973	346240	0.999990	3148	346943	0.999990	9886421	0.000000
35741893	3463152657.000000	180004325	9999.938638	4021	345830	0.999994	3011	347361	0.999994	9881388	0.000000
35733697	3463169310.000000	180006508	9999.962782	4036	347231	0.999996	3086	345890	0.999996	9876505	0.000000
35733959	3463218884.000000	179985973	9999.977427	3915	344686	0.999998	3063	346113	0.999998	9871618	0.000000
35729654	3463259079.000000	180006185	9999.986309	3956	345258	0.999999	3024	346682	0.999999	9866660	0.000000
35727882	3463234198.000000	179997128	9999.991696	4029	345693	0.999999	3047	346077	0.999999	9861817	0.000000
35730843	3463195556.000000	179997632	9999.994963	4073	345189	0.999999	2955	346350	0.999999	9856795	0.000000
35736359	3463180798.000000	180005014	9999.996945	4029	345874	1.000000	3063	346621	1.000000	9851811	0.000000
35729162	3463190613.000000	180012288	9999.998147	4027	345743	1.000000	3011	347469	1.000000	9846907	0.000000
35735154	3463135949.000000	179962200	9999.998876	4070	346103	1.000000	3065	346886	1.000000	9842082	0.000000
35731838	3463125862.000000	179998307	9999.999318	4111	346272	1.000000	3019	347040	1.000000	9837246	0.000000
35733021	3463158346.000000	180007901	9999.999587	4025	346376	1.000000	3079	346212	1.000000	9832325	0.000000
35726897	3463119649.000000	179980387	9999.999749	4005	344904	1.000000	3115	346474	1.000000	9827541	0.000000
35740110	3463090824.000000	180007081	9999.999848	3948	345413	1.000000	3107	346496	1.000000	9822706	0.000000
35740214	3463187447.000000	180004763	9999.999908	4049	346338	1.000000	3114	346571	1.000000	9817763	0.000000
35734854	3463183386.000000	180012176	9999.999944	4034	346080	1.000000	3000	347472	1.000000	9812764	0.000000
35732497	3463174154.000000	179992225	9999.999966	3978	345971	1.000000	3023	346711	1.000000	9807787	0.000000
35738175	3463084010.000000	179967248	9999.999979	4005	345437	1.000000	2971	347641	1.000000	9802872	-1.#IND00
35733833	3463124481.000000	180021572	9999.999988	3994	345476	1.000000	3123	347535	1.000000	9797949	0.001600
35732550	3463198361.000000	179995492	9999.999992	3919	346268	1.000000	3096	346998	1.000000	9793052	0.000050
35730290	3463188920.000000	180003452	9999.999995	3969	346183	1.000000	3022	347151	1.000000	9788226	0.008130
35736320	3463263320.000000	179996268	9999.999997	4047	346354	1.000000	3035	346368	1.000000	9783491	0.005603
35729852	3463165258.000000	180004238	9999.999998	4077	346451	1.000000	3012	347334	1.000000	9778490	-0.000450
35731163	3463227385.000000	179986958	9999.999999	4081	344480	1.000000	3039	346914	1.000000	9773575	0.004740
35730584	3463230981.000000	180019590	9999.999999	4015	344994	1.000000	3076	345699	1.000000	9768587	0.005350
35736047	3463174231.000000	179988373	10000.000000	4024	346232	1.000000	3033	347022	1.000000	9763758	0.007249
35732974	3463081735.000000	179995377	10000.000000	3991	346143	1.000000	3096	347373	1.000000	9758950	0.008258
35732298	3463113301.000000	179961893	10000.000000	4011	345359	1.000000	3022	347454	1.000000	9754004	0.010266
35736069	3463174661.000000	180013085	10000.000000	3987	345372	1.000000	3057	347009	1.000000	9749088	0.007908
35726555	3463060967.000000	180009542	10000.000000	4099	345179	1.000000	3068	345939	1.000000	9744130	0.007275
35728000	3463082341.000000	179993679	10000.000000	3946	347283	1.000000	3053	347012	1.000000	9739228	0.007333
35737876	3463149992.000000	179998230	10000.000000	4008	345709	1.000000	3075	347605	1.000000	9734409	0.007026
35736352	3463141006.000000	180007743	10000.000000	4039	346558	1.000000	3039	346143	1.000000	9729598	0.006737
35732915	3463171023.000000	179995829	10000.000000	4097	345012	1.000000	3036	347310	1.000000	9724705	0.005899
35727151	3463166070.000000	180008446	10000.000000	4054	346192	1.000000	3114	345845	1.000000	9719750	0.011865
35726223	3463150543.000000	179983866	10000.000000	4014	346767	1.000000	3030	347047	1.000000	9714839	0.011766
35723725	3463126845.000000	180005706	10000.000000	4040	346562	1.000000	3057	347428	1.000000	9709969	0.010230
35735471	3463115044.000000	179980264	10000.000000	3948	346590	1.000000	2984	346032	1.000000	9705101	0.009762
35730291	3463144986.000000	179991476	10000.000000	4054	345792	1.000000	3065	346919	1.000000	9700309	0.009337
35731082	3463164669.000000	179983036	10000.000000	4026	345454	1.000000	3077	346368	1.000000	9695422	0.004966
35730693	3463209354.000000	179999940	10000.000000	3996	347143	1.000000	2929	346473	1.000000	9690563	0.005168
35734622	3463156329.000000	180007391	10000.000000	4076	346993	1.000000	3006	345681	1.000000	9685744	0.004796
35729318	3463259237.000000	179985104	10000.000000	4002	346006	1.000000	2997	347856	1.000000	9680822	0.004732
35730555	3463201738.000000	180010695	10000.000000	3952	347126	1.000000	3055	346893	1.000000	9676005	0.005102
35731594	3463203278.000000	179997711	10000.000000	4048	346242	1.000000	3084	347467	1.000000	9671105	0.005556
35731788	3463193458.000000	179984525	10000.000000	4005	346297	1.000000	3040	346998	1.000000	9666304	0.005521
35732926	3463178271.000000	179993042	10000.000000	4112	345830	1.000000	2993	347062	1.000000	9661493	0.005466
35742413	3463106696.000000	180010101	10000.000000	4029	345805	1.000000	3083	346387	1.000000	9656716	0.006365
35734603	3463190975.000000	180000233	10000.000000	4029	345723	1.000000	2971	347058	1.000000	9651892	0.005980
35725782	3463155398.000000	179994629	10000.000000	4057	345682	1.000000	3039	346055	1.000000	9647030	0.003308
35725170	3463192972.000000	179982961	10000.000000	4035	347126	1.000000	3005	347436	1.000000	9642212	0.003307
35735322	3463131585.000000	180008898	10000.000000	4023	346627	1.000000	3084	347122	1.000000	9637495	0.003175
35724895	3463224251.000000	180006518	10000.000000	4039	346195	1.000000	3051	347026	1.000000	9632516	0.003095
35733110	3463168931.000000	180001447	10000.000000	3998	345496	1.000000	3077	345816	1.000000	9627714	0.001817
35729573	3463112527.000000	179991354	10000.000000	3956	345854	1.000000	3057	347527	1.000000	9623038	0.001791
35737024	3463247806.000000	180000918	10000.000000	4045	345861	1.000000	3043	346676	1.000000	9618156	0.001743
35726454	3463240593.000000	179999013	10000.000000	3918	346162	1.000000	3057	346643	1.000000	9613303	0.002801
35728082	3463199584.000000	180001608	10000.000000	4050	346599	1.000000	3105	346544	1.000000	9608605	0.002308
35732800	3463184551.000000	180006856	10000.000000	4020	346064	1.000000	3047	347412	1.000000	9603778	0.001688
35727320	3463145283.000000	179965887	10000.000000	4032	346241	1.000000	3060	347007	1.000000	9598959	0.001422
35734099	3463242377.000000	180009072	10000.000000	3961	345819	1.000000	3030	347479	1.000000	9594193	0.001529
35724487	3463161662.000000	179996569	10000.000000	3985	345262	1.000000	2996	346559	1.000000	9589504	0.001060
35737073	3463248966.000000	180006453	10000.000000	4066	345889	1.000000	3027	347723	1.000000	9584747	0.001692
35723967	3463198640.000000	179981444	10000.000000	3977	345781	1.000000	3103	346217	1.000000	9580003	0.001416
35735689	3463140357.000000	179996715	10000.000000	3982	345875	1.000000	3021	346466	1.000000	9575244	0.001532
35735697	3463257789.000000	180004341	10000.000000	4013	347795	1.000000	3167	346501	1.000000	9570445	0.001615
35733760	3463205178.000000	179996204	10000.000000	4050	345812	1.000000	3046	347085	1.000000	9565611	0.001832
35729952	3463190969.000000	179995074	10000.000000	4012	346457	1.000000	3026	347187	1.000000	9560777	0.001802
35733571	3463162415.000000	180004429	10000.000000	4036	345838	1.000000	3030	346512	1.000000	9555964	0.002099
35730148	3463213146.000000	179999034	10000.000000	3999	345784	1.000000	3034	346576	1.000000	9551152	0.002073
35727463	3463247994.000000	180002977	10000.000000	3977	345702	1.000000	3052	347531	1.000000	9546482	0.002111
35728827	3463185428.000000	180001325	10000.000000	4020	345778	1.000000	3088	347318	1.000000	9541672	0.001929
35735525	3463116399.000000	180000513	10000.000000	3966	345725	1.000000	3076	346995	1.000000	9536826	0.001649
35732339	3463116912.000000	179972484	10000.000000	4011	346683	1.000000	3030	346299	1.000000	9532100	0.001541
35732455	3463146802.000000	179986030	10000.000000	3927	346568	1.000000	3020	348148	1.000000	9527345	0.001324
35733555	3463142813.000000	180007426	10000.000000	4020	345749	1.000000	3000	346590	1.000000	9522579	0.001273
35728583	3463206583.000000	180005856	10000.000000	4016	345964	1.000000	3070	345968	1.000000	9517844	0.001230
npatches	nstrain	runtime	dt	init_x	init_y	init_y_blood	init_z	init_S	beta0	beta1	beta2	beta3	mean_beta	B	d	delta	delta_blood	b[0]	mut	m	CTL	c	g	epsilon	k	het	lambda	rho	omega	x_max	patch.dyna	DELTA	A	VA
10000	1	100.000000	0.000100	21900	9499	5000000	0.001000	10000000	10.656997	18.298921	23.325411	11.465821	20	8000000000.000000	0.010000	1.000000	1.000000	800000	0.000050	0.048000	0	0.500000	0.000000	25.000000	2.000000	0.500000	0.000000	0.000000	0.000000	31987	0	10.000000	7.000000	1.000000
sus	inf	inf_blood	z	x[0]	y[0][0]	z[0]	x[1]	y[1][0]	z[1]	S[0]	synchrony
219000000	94990000.000000	5000000	10.000000	21900	9499	0.001000	21900	9499	0.001000	10000000	0.000000
39443043	3100967415.000000	161030431	3940.834452	6316	307809	0.394083	3982	309860	0.394083	9994971	0.000000
37947867	3232803099.000000	168074528	6324.976263	6065	321936	0.632498	3794	323255	0.632498	9990063	0.000000
42928905	2802442270.000000	145675867	7771.013291	6795	277679	0.777101	4310	279079	0.777101	9985033	0.000000
46866250	2528269392.000000	131427053	8648.068121	7359	250547	0.864807	4739	253241	0.864807	9980031	0.000000
49299472	2381415974.000000	123759506	9180.022116	7798	235167	0.918002	4964	238636	0.918002	9975070	0.000000
50734798	2300790909.000000	119598743	9502.664490	7927	226880	0.950266	5144	229869	0.950266	9970134	0.000000
51597894	2254779004.000000	117190115	9698.354536	8031	223141	0.969835	5207	225207	0.969835	9965121	0.000000
52107599	2227841622.000000	115796395	9817.045065	8206	220360	0.981705	5263	222477	0.981705	9960112	0.000000
52421373	2211865632.000000	114958383	9889.033609	8160	218700	0.988903	5315	220157	0.988903	9955148	0.000000
52621157	2202277141.000000	114454457	9932.696323	8287	217447	0.993270	5241	221151	0.993270	9950188	0.000000
52731054	2196444398.000000	114177881	9959.178767	8184	216959	0.995918	5295	220374	0.995918	9945316	0.000000
52810765	2192990782.000000	114004309	9975.240980	8244	216274	0.997524	5401	218922	0.997524	9940270	0.000000
52835097	2190979368.000000	113881681	9984.983083	8275	216029	0.998498	5378	219270	0.998498	9935269	0.000000
52870264	2189727774.000000	113810215	9990.891893	8292	216781	0.999089	5349	218415	0.999089	9930388	0.000000
52877798	2188895772.000000	113775405	9994.475723	8207	215489	0.999448	5335	219131	0.999448	9925381	0.000000
52899327	2188450663.000000	113740152	9996.649399	8193	216728	0.999665	5325	218642	0.999665	9920360	0.000000
52898085	2188116150.000000	113742012	9997.967783	8301	215558	0.999797	5323	218749	0.999797	9915443	0.000000
52903630	2187971645.000000	113720481	9998.767413	8224	215554	0.999877	5288	219141	0.999877	9910672	0.000000
52893537	2187912606.000000	113712315	9999.252408	8279	216178	0.999925	5391	218432	0.999925	9905781	0.000000
52896195	2187888180.000000	113720187	9999.546568	8227	216558	0.999955	5264	219131	0.999955	9900843	0.000000
52906361	2187741863.000000	113702864	9999.724983	8158	216761	0.999972	5244	219466	0.999972	9895756	0.000000
52900186	2187689107.000000	113718469	9999.833196	8303	216358	0.999983	5211	218762	0.999983	9890761	0.000000
52897860	2187695197.000000	113714626	9999.898829	8233	216758	0.999990	5274	218840	0.999990	9885709	0.000000
52897565	2187760351.000000	113695722	9999.938638	8129	216301	0.999994	5303	218635	0.999994	9880800	0.000000
52906619	2187763820.000000	113724501	9999.962782	8203	216111	0.999996	5248	219115	0.999996	9875874	0.000000
52902820	2187716387.000000	113696722	9999.977427	8152	215967	0.999998	5229	218658	0.999998	9870958	0.000000
52902002	2187773643.000000	113710654	9999.986309	8272	216009	0.999999	5298	218737	0.999999	9866128	0.000000
52905308	2187683351.000000	113708456	9999.991696	8331	216548	0.999999	5317	218639	0.999999	9861228	0.000000
52910216	2187719703.000000	113724413	9999.994963	8264	216765	0.999999	5368	218319	0.999999	9856402	0.000000
52912904	2187688312.000000	113713329	9999.996945	8196	215078	1.000000	5385	219189	1.000000	9851552	0.000000
52903403	2187708488.000000	113711838	9999.998147	8327	215699	1.000000	5318	218874	1.000000	9846650	0.000000
52906334	2187737313.000000	113709825	9999.998876	8258	215694	1.000000	5268	218499	1.000000	9841729	0.000000
52900917	2187812126.000000	113681571	9999.999318	8239	215937	1.000000	5304	218275	1.000000	9836705	0.000000
52909831	2187741071.000000	113714191	9999.999587	8232	216270	1.000000	5408	218115	1.000000	9831816	0.000000
52907529	2187727134.000000	113690125	9999.999749	8293	216342	1.000000	5294	218963	1.000000	9826819	0.000000
52903646	2187720219.000000	113689665	9999.999848	8293	215284	1.000000	5357	218907	1.000000	9821863	0.000000
52897624	2187769230.000000	113723336	9999.999908	8194	216345	1.000000	5263	218598	1.000000	9817008	0.000000
52895073	2187750314.000000	113711342	9999.999944	8258	215824	1.000000	5305	219714	1.000000	9812059	0.000000
52909805	2187683596.000000	113720964	9999.999966	8245	216342	1.000000	5366	218161	1.000000	9807271	0.000000
52898158	2187792761.000000	113709051	9999.999979	8422	215336	1.000000	5307	218913	1.000000	9802388	-1.#IND00
52900081	2187785524.000000	113712479	9999.999988	8284	216055	1.000000	5223	219112	1.000000	9797521	-0.000000
52899475	2187706197.000000	113691736	9999.999992	8256	216204	1.000000	5343	218243	1.000000	9792677	-0.012520
52908615	2187799550.000000	113707696	9999.999995	8174	215789	1.000000	5232	218566	1.000000	9787803	-0.006959
52904334	2187752329.000000	113725058	9999.999997	8145	215926	1.000000	5243	218612	1.000000	9782880	-0.003540
52906631	2187678464.000000	113711153	9999.999998	8163	216462	1.000000	5287	218582	1.000000	9777947	-0.000132
52909264	2187787554.000000	113694804	9999.999999	8312	216317	1.000000	5400	219210	1.000000	9773044	-0.001215
52906585	2187727920.000000	113716081	9999.999999	8345	215776	1.000000	5398	217971	1.000000	9768194	-0.000212
52905285	2187791097.000000	113703304	10000.000000	8346	216408	1.000000	5343	218240	1.000000	9763366	-0.002141
52899816	2187768644.000000	113714575	10000.000000	8385	215183	1.000000	5392	218402	1.000000	9758484	0.000619
52898970	2187751536.000000	113707853	10000.000000	8236	216512	1.000000	5324	218816	1.000000	9753566	0.000327
52902740	2187742110.000000	113694704	10000.000000	8345	215985	1.000000	5364	218525	1.000000	9748590	0.003046
52911545	2187713639.000000	113699283	10000.000000	8311	215771	1.000000	5382	218644	1.000000	9743742	0.001938
52901310	2187724459.000000	113693497	10000.000000	8219	216598	1.000000	5378	218898	1.000000	9738854	0.001947
52911170	2187723783.000000	113707885	10000.000000	8292	216273	1.000000	5347	219687	1.000000	9734062	0.001776
52902566	2187774446.000000	113703692	10000.000000	8345	216586	1.000000	5391	218177	1.000000	9729206	0.002321
52910352	2187670933.000000	113687695	10000.000000	8277	217675	1.000000	5330	218523	1.000000	9724306	0.001194
52892584	2187776402.000000	113704812	10000.000000	8245	216319	1.000000	5264	218947	1.000000	9719444	0.001453
52899899	2187765886.000000	113708484	10000.000000	8312	215802	1.000000	5317	219149	1.000000	9714607	0.000905
52901676	2187764500.000000	113710562	10000.000000	8202	215118	1.000000	5354	218665	1.000000	9709751	0.000325
52902395	2187664045.000000	113711468	10000.000000	8264	216261	1.000000	5389	219422	1.000000	9704982	0.000582
52900812	2187724764.000000	113718594	10000.000000	8300	216129	1.000000	5298	218942	1.000000	9700244	-0.000182
52901112	2187745579.000000	113707722	10000.000000	8154	216552	1.000000	5226	219356	1.000000	9695328	-0.000130
52904826	2187735440.000000	113716204	10000.000000	8153	217124	1.000000	5254	219753	1.000000	9690508	0.000350
52889669	2187739485.000000	113705722	10000.000000	8105	217327	1.000000	5177	218560	1.000000	9685585	0.002078
52895458	2187735655.000000	113696174	10000.000000	8280	216580	1.000000	5343	217575	1.000000	9680741	0.002270
52896112	2187704040.000000	113687744	10000.000000	8254	216870	1.000000	5324	218541	1.000000	9675806	0.000691
52904980	2187762073.000000	113694722	10000.000000	8326	215730	1.000000	5334	219310	1.000000	9670902	-0.000763
52893387	2187707169.000000	113721919	10000.000000	8220	215891	1.000000	5329	217848	1.000000	9666076	-0.000536
52912312	2187693847.000000	113714376	10000.000000	8236	216076	1.000000	5317	219419	1.000000	9661234	-0.000180
52901322	2187702458.000000	113702037	10000.000000	8328	215893	1.000000	5323	218561	1.000000	9656438	-0.000171
52902098	2187750105.000000	113678434	10000.000000	8290	216223	1.000000	5295	219388	1.000000	9651654	0.000062
52905037	2187699117.000000	113719003	10000.000000	8218	215948	1.000000	5328	218348	1.000000	9646822	-0.000015
52902947	2187785038.000000	113714345	10000.000000	8237	216108	1.000000	5327	218418	1.000000	9642042	0.000251
52907598	2187718059.000000	113705348	10000.000000	8191	216273	1.000000	5335	218652	1.000000	9637214	-0.000501
52905054	2187679351.000000	113691179	10000.000000	8283	216058	1.000000	5327	219212	1.000000	9632448	-0.000570
52901171	2187755969.000000	113712526	10000.000000	8310	216119	1.000000	5392	218646	1.000000	9627628	-0.000648
52896869	2187671173.000000	113719108	10000.000000	8229	215514	1.000000	5377	218714	1.000000	9622775	0.000545
52899599	2187723889.000000	113698724	10000.000000	8156	216367	1.000000	5316	218715	1.000000	9617964	0.000544
52899385	2187751238.000000	113694913	10000.000000	8221	215740	1.000000	5348	218263	1.000000	9613221	-0.000779
52906752	2187673467.000000	113706991	10000.000000	8339	216160	1.000000	5259	219215	1.000000	9608523	-0.000667
52902667	2187649468.000000	113697008	10000.000000	8212	216377	1.000000	5278	218995	1.000000	9603678	-0.000568
52903777	2187759298.000000	113693553	10000.000000	8244	216063	1.000000	5372	219474	1.000000	9598898	-0.000436
52899348	2187730162.000000	113691740	10000.000000	8187	215937	1.000000	5341	218468	1.000000	9594061	-0.000737
52906918	2187680247.000000	113707708	10000.000000	8211	216023	1.000000	5318	220001	1.000000	9589236	-0.000543
52899064	2187693695.000000	113727731	10000.000000	8256	215803	1.000000	5322	218386	1.000000	9584392	-0.000426
52899931	2187796236.000000	113695503	10000.000000	8270	216915	1.000000	5328	218561	1.000000	9579674	-0.000431
52896061	2187765201.000000	113699253	10000.000000	8244	215947	1.000000	5386	218225	1.000000	9574830	0.000120
52898321	2187738312.000000	113727129	10000.000000	8272	215505	1.000000	5324	218659	1.000000	9569967	0.000557
52909118	2187752717.000000	113714443	10000.000000	8250	216369	1.000000	5334	219012	1.000000	9565246	0.000508
52906202	2187761879.000000	113693560	10000.000000	8222	216637	1.000000	5293	218623	1.000000	9560429	0.000400
52905079	2187717571.000000	113737452	10000.000000	8302	215749	1.000000	5328	218326	1.000000	9555609	0.000329
52903305	2187818437.000000	113703706	10000.000000	8211	216072	1.000000	5308	218266	1.000000	9550886	0.000117
52900143	2187707017.000000	113687989	10000.000000	8200	215573	1.000000	5337	218504	1.000000	9546155	-0.000386
52900005	2187775542.000000	113711176	10000.000000	8291	215623	1.000000	5417	219020	1.000000	9541376	-0.000432
52912012	2187817989.000000	113708616	10000.000000	8177	216532	1.000000	5219	218427	1.000000	9536610	0.000017
52905195	2187745043.000000	113692173	10000.000000	8303	216076	1.000000	5246	218725	1.000000	9531835	0.000214
52907165	2187692882.000000	113708569	10000.000000	8205	216503	1.000000	5358	218327	1.000000	9526912	0.000743
52897291	2187771583.000000	113696282	10000.000000	8248	216359	1.000000	5392	218493	1.000000	9522064	0.001122
52911528	2187704144.000000	113718671	10000.000000	8296	215761	1.000000	5333	218361	1.000000	9517293	0.000855
npatches	nstrain	runtime	dt	init_x	init_y	init_y_blood	init_z	init_S	beta0	beta1	beta2	beta3	mean_beta	B	d	delta	delta_blood	b[0]	mut	m	CTL	c	g	epsilon	k	het	lambda	rho	omega	x_max	patch.dyna	DELTA	A	VA
10000	1	100.000000	0.000100	21900	9499	5000000	0.001000	10000000	24.910718	15.767891	21.453619	21.953850	20	8000000000.000000	0.010000	1.000000	1.000000	800000	0.000050	0.048000	0	0.500000	0.000000	25.000000	3.000000	0.500000	0.000000	0.000000	0.000000	31987	0	10.000000	7.000000	1.000000
sus	inf	inf_blood	z	x[0]	y[0][0]	z[0]	x[1]	y[1][0]	z[1]	S[0]	synchrony
219000000	94990000.000000	5000000	10.000000	21900	9499	0.001000	21900	9499	0.001000	10000000	0.000000
42772471	2791005644.000000	144978697	3940.834452	3342	280415	0.394083	4939	277851	0.394083	9994986	0.000000
46489344	2523213062.000000	131211967	6324.976263	3660	252571	0.632498	5350	251467	0.632498	9989988	0.000000
55083093	2058118479.000000	107009716	7771.013291	4329	206469	0.777101	6319	204742	0.777101	9985140	0.000000
60793939	1822627202.000000	94733811	8648.068121	4720	184387	0.864807	7069	182089	0.864807	9980160	0.000000
64170075	1703346030.000000	88520809	9180.022116	4954	171945	0.918002	7372	169658	0.918002	9975198	0.000000
66154192	1638482459.000000	85147730	9502.664490	5196	164516	0.950266	7525	163191	0.950266	9970214	0.000000
67352268	1601416608.000000	83218180	9698.354536	5391	160653	0.969835	7805	158632	0.969835	9965076	0.000000
68068108	1579774602.000000	82103564	9817.045065	5371	159207	0.981705	7876	157435	0.981705	9960011	0.000000
68495400	1566852795.000000	81446416	9889.033609	5373	157600	0.988903	7922	155991	0.988903	9954949	0.000000
68763032	1559140101.000000	81035155	9932.696323	5352	157228	0.993270	7881	155047	0.993270	9949895	0.000000
68929300	1554475308.000000	80801696	9959.178767	5447	157077	0.995918	7802	154377	0.995918	9944935	0.000000
69009253	1551663282.000000	80658228	9975.240980	5429	156146	0.997524	8016	154445	0.997524	9940089	0.000000
69083880	1549996346.000000	80561746	9984.983083	5502	156064	0.998498	7813	154432	0.998498	9935127	0.000000
69122619	1549001745.000000	80509559	9990.891893	5404	156997	0.999089	7830	153856	0.999089	9930293	0.000000
69139534	1548356337.000000	80483365	9994.475723	5512	155417	0.999448	7970	154230	0.999448	9925415	0.000000
69155364	1547962101.000000	80458404	9996.649399	5453	156015	0.999665	8156	153532	0.999665	9920458	0.000000
69157884	1547850886.000000	80449880	9997.967783	5472	155945	0.999797	7999	153355	0.999797	9915479	0.000000
69167257	1547589982.000000	80430265	9998.767413	5489	156191	0.999877	7982	153915	0.999877	9910503	0.000000
69169818	1547530498.000000	80441330	9999.252408	5501	156543	0.999925	8005	153676	0.999925	9905593	0.000000
69176234	1547463711.000000	80425465	9999.546568	5460	156371	0.999955	7967	153443	0.999955	9900563	0.000000
69164645	1547472702.000000	80400653	9999.724983	5525	155545	0.999972	7964	153612	0.999972	9895625	0.000000
69173408	1547385074.000000	80435372	9999.833196	5438	156055	0.999983	7986	153297	0.999983	9890720	0.000000
69164650	1547404814.000000	80439493	9999.898829	5471	156140	0.999990	7952	153969	0.999990	9885903	0.000000
69176959	1547407147.000000	80421749	9999.938638	5369	156699	0.999994	7959	153050	0.999994	9880903	0.000000
69179746	1547332631.000000	80413346	9999.962782	5454	155801	0.999996	7905	153212	0.999996	9875882	0.000000
69172946	1547452598.000000	80433892	9999.977427	5478	156373	0.999998	7940	153805	0.999998	9871012	0.000000
69179588	1547352992.000000	80422059	9999.986309	5470	155879	0.999999	7996	153663	0.999999	9866072	0.000000
69181376	1547343189.000000	80420997	9999.991696	5478	155924	0.999999	7963	153749	0.999999	9861286	0.000000
69169529	1547359830.000000	80414207	9999.994963	5444	156106	0.999999	7932	153448	0.999999	9856311	0.000000
69177028	1547402799.000000	80421114	9999.996945	5496	156370	1.000000	7939	154508	1.000000	9851258	0.000000
69185736	1547375782.000000	80430516	9999.998147	5481	155812	1.000000	7911	153495	1.000000	9846290	0.000000
69175839	1547327514.000000	80419176	9999.998876	5422	156008	1.000000	7912	154016	1.000000	9841307	0.000000
69171848	1547369232.000000	80422536	9999.999318	5436	156010	1.000000	7971	154453	1.000000	9836397	0.000000
69174915	1547414481.000000	80421180	9999.999587	5376	156092	1.000000	7960	154208	1.000000	9831513	0.000000
69176984	1547418891.000000	80417982	9999.999749	5486	156249	1.000000	7911	154026	1.000000	9826669	0.000000
69173349	1547335739.000000	80400618	9999.999848	5531	156287	1.000000	7929	154405	1.000000	9821728	0.000000
69161971	1547411534.000000	80426759	9999.999908	5474	156145	1.000000	7803	154528	1.000000	9816803	0.000000
69179392	1547372181.000000	80420231	9999.999944	5410	155974	1.000000	8021	153507	1.000000	9812004	0.000000
69170490	1547467019.000000	80430412	9999.999966	5521	155823	1.000000	7990	153620	1.000000	9807191	0.000000
69173853	1547373995.000000	80422204	9999.999979	5540	155937	1.000000	7997	154189	1.000000	9802086	-1.#IND00
69181388	1547354713.000000	80423534	9999.999988	5454	155495	1.000000	7944	153997	1.000000	9797244	0.009600
69179959	1547335814.000000	80428366	9999.999992	5454	155219	1.000000	7954	154016	1.000000	9792282	0.002303
69172399	1547337255.000000	80421589	9999.999995	5412	155897	1.000000	7944	153679	1.000000	9787482	-0.009851
69170468	1547329456.000000	80410964	9999.999997	5530	155668	1.000000	7879	153449	1.000000	9782616	0.002495
69171176	1547425233.000000	80426587	9999.999998	5458	155683	1.000000	7968	153772	1.000000	9777655	-0.004686
69181404	1547402570.000000	80420598	9999.999999	5471	156543	1.000000	7916	153903	1.000000	9772778	-0.003043
69177031	1547386090.000000	80433804	9999.999999	5448	155848	1.000000	7853	154350	1.000000	9767939	-0.002532
69180328	1547436423.000000	80425355	10000.000000	5468	156063	1.000000	8004	153509	1.000000	9763039	0.000604
69168346	1547395476.000000	80425740	10000.000000	5525	155852	1.000000	7886	154381	1.000000	9758241	-0.000229
69171689	1547398825.000000	80428405	10000.000000	5499	155984	1.000000	7974	154806	1.000000	9753470	0.000905
69174612	1547443479.000000	80425558	10000.000000	5437	156282	1.000000	7928	153683	1.000000	9748696	-0.002407
69165909	1547416524.000000	80413016	10000.000000	5401	156225	1.000000	8014	153278	1.000000	9743877	0.000056
69164322	1547448886.000000	80431077	10000.000000	5541	156247	1.000000	7887	153788	1.000000	9739159	0.000173
69179145	1547382773.000000	80424181	10000.000000	5457	156683	1.000000	7972	153574	1.000000	9734191	-0.000875
69180788	1547402762.000000	80412932	10000.000000	5388	156875	1.000000	7918	154120	1.000000	9729344	0.001176
69176367	1547383902.000000	80429653	10000.000000	5559	155997	1.000000	8061	153282	1.000000	9724459	0.000923
69167222	1547385398.000000	80411663	10000.000000	5428	155751	1.000000	7916	153848	1.000000	9719610	0.000632
69176695	1547376507.000000	80431814	10000.000000	5464	155904	1.000000	7881	154331	1.000000	9714894	0.000469
69182054	1547421982.000000	80430836	10000.000000	5580	155052	1.000000	7843	154331	1.000000	9709951	-0.000644
69167983	1547366403.000000	80424769	10000.000000	5471	156091	1.000000	7923	153632	1.000000	9705023	-0.000265
69172712	1547316523.000000	80416479	10000.000000	5541	155972	1.000000	7870	153423	1.000000	9700283	-0.000387
69170151	1547384502.000000	80424316	10000.000000	5491	156138	1.000000	7993	153181	1.000000	9695395	0.000003
69171106	1547393987.000000	80421243	10000.000000	5528	155502	1.000000	7953	153695	1.000000	9690530	0.000294
69188480	1547382539.000000	80404543	10000.000000	5417	156314	1.000000	8023	153559	1.000000	9685573	0.000531
69174882	1547367953.000000	80427039	10000.000000	5539	156023	1.000000	8014	153304	1.000000	9680694	0.000402
69187209	1547386424.000000	80415956	10000.000000	5494	155787	1.000000	7949	154489	1.000000	9675923	0.000427
69173013	1547383521.000000	80422486	10000.000000	5491	155519	1.000000	7982	153627	1.000000	9671044	-0.000015
69181418	1547377236.000000	80405354	10000.000000	5465	155499	1.000000	7886	154689	1.000000	9666095	-0.000196
69171448	1547401414.000000	80429620	10000.000000	5514	155850	1.000000	7925	153949	1.000000	9661293	-0.000530
69180188	1547335773.000000	80403266	10000.000000	5518	155464	1.000000	7985	153801	1.000000	9656497	-0.000629
69178872	1547332318.000000	80419017	10000.000000	5549	156325	1.000000	7981	153349	1.000000	9651617	0.000195
69176094	1547415608.000000	80441916	10000.000000	5442	155764	1.000000	8021	153787	1.000000	9646917	0.000349
69171083	1547429174.000000	80423222	10000.000000	5463	155793	1.000000	8037	153215	1.000000	9642099	-0.000173
69173481	1547393187.000000	80422328	10000.000000	5463	155879	1.000000	7865	153291	1.000000	9637304	-0.000142
69170476	1547366987.000000	80405133	10000.000000	5480	155771	1.000000	8095	152956	1.000000	9632462	-0.000126
69182604	1547351242.000000	80424544	10000.000000	5472	155764	1.000000	7883	154489	1.000000	9627659	-0.001874
69177835	1547400960.000000	80421647	10000.000000	5469	155534	1.000000	7973	153944	1.000000	9622943	-0.001718
69175810	1547410719.000000	80423865	10000.000000	5498	155403	1.000000	7860	154306	1.000000	9618015	-0.001202
69172625	1547330143.000000	80417289	10000.000000	5442	156461	1.000000	7878	153368	1.000000	9613257	-0.001834
69169660	1547393276.000000	80405866	10000.000000	5447	156267	1.000000	7933	153988	1.000000	9608416	-0.001976
69172309	1547382469.000000	80426142	10000.000000	5599	155778	1.000000	7954	154302	1.000000	9603580	-0.002208
69171562	1547373761.000000	80426607	10000.000000	5499	156244	1.000000	7986	153806	1.000000	9598769	-0.002323
69163405	1547439034.000000	80421980	10000.000000	5379	155500	1.000000	7932	153964	1.000000	9593918	-0.002453
69173395	1547351725.000000	80417834	10000.000000	5489	155711	1.000000	7959	154580	1.000000	9588976	-0.001964
69182544	1547440657.000000	80416403	10000.000000	5526	155735	1.000000	7919	153448	1.000000	9584233	-0.001934
69179533	1547354027.000000	80414652	10000.000000	5472	156163	1.000000	7952	153719	1.000000	9579545	-0.001968
69170198	1547358620.000000	80426759	10000.000000	5449	156399	1.000000	7808	153542	1.000000	9574871	-0.001619
69170992	1547380417.000000	80415655	10000.000000	5467	156409	1.000000	7974	153723	1.000000	9570148	-0.001512
69173096	1547415942.000000	80427536	10000.000000	5537	156409	1.000000	7955	153966	1.000000	9565331	-0.001979
69174834	1547404166.000000	80428287	10000.000000	5479	155749	1.000000	7875	154127	1.000000	9560565	-0.001831
69164911	1547395977.000000	80431580	10000.000000	5423	156257	1.000000	7982	153448	1.000000	9555878	-0.001658
69173655	1547380811.000000	80432517	10000.000000	5378	156740	1.000000	7949	153486	1.000000	9551128	-0.001578
69163562	1547460188.000000	80426955	10000.000000	5463	155659	1.000000	7923	153850	1.000000	9546334	-0.002400
69180410	1547372946.000000	80450093	10000.000000	5456	155626	1.000000	7857	154081	1.000000	9541621	-0.002264
69182071	1547390378.000000	80425484	10000.000000	5507	155853	1.000000	7918	153939	1.000000	9536759	-0.002138
69172842	1547362193.000000	80429701	10000.000000	5420	156313	1.000000	7940	153853	1.000000	9532019	-0.001270
69178083	1547414160.000000	80423342	10000.000000	5469	155972	1.000000	8016	153757	1.000000	9527283	-0.001039
69168288	1547356341.000000	80416482	10000.000000	5491	155657	1.000000	7880	153250	1.000000	9522570	-0.001475
69172069	1547372086.000000	80420749	10000.000000	5346	156164	1.000000	7837	153184	1.000000	9517786	-0.001634
npatches	nstrain	runtime	dt	init_x	init_y	init_y_blood	init_z	init_S	beta0	beta1	beta2	beta3	mean_beta	B	d	delta	delta_blood	b[0]	mut	m	CTL	c	g	epsilon	k	het	lambda	rho	omega	x_max	patch.dyna	DELTA	A	VA
10000	1	100.000000	0.000100	21900	9499	5000000	0.001000	10000000	15.096959	24.881107	22.480315	27.210452	20	8000000000.000000	0.010000	1.000000	1.000000	800000	0.000050	0.048000	0	0.500000	0.000000	25.000000	4.000000	0.500000	0.000000	0.000000	0.000000	31987	0	10.000000	7.000000	1.000000
sus	inf	inf_blood	z	x[0]	y[0][0]	z[0]	x[1]	y[1][0]	z[1]	S[0]	synchrony
219000000	94990000.000000	5000000	10.000000	21900	9499	0.001000	21900	9499	0.001000	10000000	0.000000
47425755	2503281821.000000	130083772	3940.834452	5594	249701	0.394083	3575	251732	0.394083	9994903	0.000000
56657146	2012636808.000000	104692144	6324.976263	6660	200328	0.632498	4337	202693	0.632498	9989981	0.000000
68733065	1579070996.000000	82104940	7771.013291	8099	156815	0.777101	5348	159744	0.777101	9985012	0.000000
76125973	1381413678.000000	71813928	8648.068121	8803	137481	0.864807	5991	139743	0.864807	9980004	0.000000
80485843	1282650906.000000	66667676	9180.022116	9403	127203	0.918002	6380	129681	0.918002	9975081	0.000000
83054379	1228700240.000000	63870420	9502.664490	9731	121481	0.950266	6529	124418	0.950266	9970012	0.000000
84595241	1197941790.000000	62270962	9698.354536	9891	118215	0.969835	6744	120856	0.969835	9964911	0.000000
85518328	1180000580.000000	61319235	9817.045065	10001	116646	0.981705	6704	119708	0.981705	9959943	0.000000
86102993	1169159911.000000	60770493	9889.033609	10072	115872	0.988903	6829	118692	0.988903	9954961	0.000000
86439680	1162803828.000000	60438833	9932.696323	9882	115164	0.993270	6853	117678	0.993270	9950041	0.000000
86651269	1158922333.000000	60231531	9959.178767	10091	114177	0.995918	6883	117417	0.995918	9945052	0.000000
86765434	1156607338.000000	60115845	9975.240980	10140	114251	0.997524	6894	117552	0.997524	9940014	0.000000
86852951	1155111212.000000	60027017	9984.983083	10140	114078	0.998498	6930	116526	0.998498	9935036	0.000000
86906493	1154300840.000000	60003638	9990.891893	10135	114386	0.999089	6921	116735	0.999089	9930102	0.000000
86940538	1153818533.000000	59959558	9994.475723	10110	114133	0.999448	6922	116705	0.999448	9925176	0.000000
86948426	1153479910.000000	59950748	9996.649399	10134	113957	0.999665	6875	117194	0.999665	9920051	0.000000
86949450	1153334256.000000	59957536	9997.967783	10258	113227	0.999797	6974	116658	0.999797	9915146	0.000000
86961262	1153214516.000000	59948082	9998.767413	10144	113557	0.999877	6920	116899	0.999877	9910226	0.000000
86958626	1153124026.000000	59940372	9999.252408	10165	114026	0.999925	6839	117148	0.999925	9905335	0.000000
86959430	1153074545.000000	59931062	9999.546568	10127	113802	0.999955	6944	116504	0.999955	9900472	0.000000
86963316	1153075072.000000	59929501	9999.724983	10224	113554	0.999972	6904	117351	0.999972	9895548	0.000000
86953523	1153113021.000000	59922381	9999.833196	10057	114003	0.999983	7061	116780	0.999983	9890616	0.000000
86972233	1152993368.000000	59932933	9999.898829	10311	114159	0.999990	7027	116644	0.999990	9885712	0.000000
86968782	1152998803.000000	59920996	9999.938638	10102	113912	0.999994	6926	117236	0.999994	9880783	0.000000
86970201	1152982517.000000	59934454	9999.962782	10294	114017	0.999996	6851	116497	0.999996	9875878	0.000000
86960111	1152991300.000000	59927225	9999.977427	10084	114522	0.999998	7011	116747	0.999998	9870954	0.000000
86963533	1153078357.000000	59933158	9999.986309	10184	113714	0.999999	6860	116707	0.999999	9866068	0.000000
86965285	1153035141.000000	59927459	9999.991696	10147	114589	0.999999	6882	116828	0.999999	9861055	0.000000
86963904	1152954507.000000	59930072	9999.994963	10114	114099	0.999999	6900	117172	0.999999	9856028	0.000000
86970198	1152942882.000000	59910265	9999.996945	10277	114154	1.000000	6935	116728	1.000000	9851310	0.000000
86960978	1153025158.000000	59908131	9999.998147	10041	114259	1.000000	6910	116913	1.000000	9846299	0.000000
86968915	1152966540.000000	59915688	9999.998876	10011	113865	1.000000	6884	116444	1.000000	9841354	0.000000
86971274	1152993366.000000	59928078	9999.999318	10176	113937	1.000000	6771	117505	1.000000	9836409	0.000000
86967719	1153014131.000000	59927323	9999.999587	10022	114590	1.000000	6847	117372	1.000000	9831455	0.000000
86976451	1152969020.000000	59928833	9999.999749	10089	114420	1.000000	6944	117060	1.000000	9826564	0.000000
86979223	1153004586.000000	59927071	9999.999848	10156	113796	1.000000	6966	116587	1.000000	9821584	0.000000
86978850	1152950919.000000	59929108	9999.999908	10258	113918	1.000000	7028	115954	1.000000	9816650	0.000000
86982713	1152960573.000000	59916078	9999.999944	10268	113925	1.000000	6811	117476	1.000000	9811732	0.000000
86967809	1153054702.000000	59926865	9999.999966	10066	114712	1.000000	6951	116972	1.000000	9806881	0.000000
86962462	1153004184.000000	59929855	9999.999979	10098	114094	1.000000	6967	116650	1.000000	9801877	-1.#IND00
86963005	1153000128.000000	59934246	9999.999988	10160	114338	1.000000	6882	117232	1.000000	9797071	0.032000
86951478	1153057088.000000	59924846	9999.999992	10170	114215	1.000000	6996	116672	1.000000	9792409	0.013067
86963370	1153058807.000000	59930674	9999.999995	10109	113712	1.000000	6898	116728	1.000000	9787521	-0.000720
86968831	1152929199.000000	59936952	9999.999997	10155	113948	1.000000	6882	116666	1.000000	9782722	-0.002304
86959002	1153001031.000000	59921131	9999.999998	10202	114623	1.000000	6835	116774	1.000000	9777792	-0.003427
86970455	1153028707.000000	59909223	9999.999999	10174	113878	1.000000	6969	116802	1.000000	9772882	-0.004327
86976141	1152966128.000000	59931028	9999.999999	10114	113968	1.000000	6840	117260	1.000000	9767937	-0.006383
86975511	1152960088.000000	59936057	10000.000000	10142	113678	1.000000	6823	116733	1.000000	9763082	-0.006443
86961313	1152962252.000000	59945149	10000.000000	10191	113913	1.000000	7014	116657	1.000000	9758234	-0.005775
86978688	1152934223.000000	59919643	10000.000000	10177	114210	1.000000	6962	116454	1.000000	9753379	-0.009322
86951652	1153057720.000000	59937432	10000.000000	10172	114313	1.000000	6843	116509	1.000000	9748566	-0.007690
86973039	1153002402.000000	59921838	10000.000000	10214	114088	1.000000	6871	116974	1.000000	9743702	-0.008836
86964729	1152993055.000000	59935675	10000.000000	10204	113901	1.000000	6986	116194	1.000000	9738793	-0.007153
86973635	1152983958.000000	59934990	10000.000000	10102	113991	1.000000	6898	116716	1.000000	9733783	-0.005464
86973676	1152936194.000000	59932668	10000.000000	10170	114492	1.000000	6794	116423	1.000000	9728829	-0.005175
86969407	1152989922.000000	59925783	10000.000000	10192	113469	1.000000	6949	116285	1.000000	9723957	-0.003450
86978711	1152957111.000000	59924974	10000.000000	10020	114529	1.000000	6915	117289	1.000000	9719053	-0.003195
86969929	1153046274.000000	59918849	10000.000000	10302	113598	1.000000	6901	116853	1.000000	9714154	-0.003234
86965823	1153025654.000000	59917422	10000.000000	10105	113732	1.000000	6865	116820	1.000000	9709315	-0.004698
86957028	1153003423.000000	59929867	10000.000000	10171	113964	1.000000	6867	116246	1.000000	9704415	-0.005168
86962973	1153008427.000000	59937724	10000.000000	10137	113935	1.000000	6963	116556	1.000000	9699404	-0.004255
86969386	1152997919.000000	59927686	10000.000000	10236	113696	1.000000	6965	116704	1.000000	9694538	-0.004746
86965997	1152989061.000000	59931531	10000.000000	10218	114294	1.000000	6956	116937	1.000000	9689699	-0.003967
86970712	1153026824.000000	59923392	10000.000000	10180	114476	1.000000	6895	117034	1.000000	9684949	-0.005725
86972645	1152989326.000000	59928451	10000.000000	10198	113884	1.000000	6853	116896	1.000000	9680116	-0.005471
86960350	1153025508.000000	59920592	10000.000000	10128	113768	1.000000	6860	116413	1.000000	9675165	-0.005103
86971928	1152987667.000000	59919336	10000.000000	10178	113741	1.000000	6875	117166	1.000000	9670359	-0.004821
86960626	1153016471.000000	59931130	10000.000000	10138	114256	1.000000	6905	117221	1.000000	9665522	-0.004994
86955814	1153056339.000000	59934850	10000.000000	10228	114345	1.000000	6824	116537	1.000000	9660711	-0.005382
86967849	1152959287.000000	59926421	10000.000000	10013	114521	1.000000	6945	116744	1.000000	9655887	-0.004761
86982431	1152938173.000000	59934951	10000.000000	10246	114215	1.000000	6849	116074	1.000000	9651032	-0.002159
86972976	1152930666.000000	59935695	10000.000000	10244	113612	1.000000	6889	116890	1.000000	9646082	-0.002299
86971017	1153048793.000000	59932071	10000.000000	10206	113958	1.000000	6949	116470	1.000000	9641293	-0.002882
86962499	1153014238.000000	59939627	10000.000000	10105	113801	1.000000	6792	117008	1.000000	9636388	-0.002790
86968635	1153006128.000000	59922828	10000.000000	10140	114751	1.000000	6891	116200	1.000000	9631614	-0.002310
86964217	1153080020.000000	59927738	10000.000000	10290	114284	1.000000	6947	116359	1.000000	9626923	-0.002073
86974298	1152992196.000000	59929631	10000.000000	10121	113888	1.000000	6921	116488	1.000000	9622234	-0.002617
86966599	1152936899.000000	59927449	10000.000000	10129	114562	1.000000	6875	116765	1.000000	9617216	-0.002538
86963025	1152996051.000000	59933819	10000.000000	10196	113928	1.000000	6825	117121	1.000000	9612402	-0.002544
86972789	1152950878.000000	59925817	10000.000000	10186	114208	1.000000	6882	116978	1.000000	9607604	-0.002597
86965490	1153059562.000000	59925706	10000.000000	10132	113772	1.000000	6903	116868	1.000000	9602820	-0.002359
86973710	1153010789.000000	59930604	10000.000000	10156	113422	1.000000	6895	117553	1.000000	9598063	-0.002456
86980404	1152981265.000000	59922364	10000.000000	10126	114084	1.000000	6919	116822	1.000000	9593271	-0.002966
86968722	1153006727.000000	59942790	10000.000000	10069	113997	1.000000	7035	116172	1.000000	9588395	-0.003265
86955534	1152983137.000000	59931212	10000.000000	10079	114472	1.000000	6967	116532	1.000000	9583646	-0.003371
86970105	1152986580.000000	59916539	10000.000000	10078	114236	1.000000	6875	116828	1.000000	9578822	-0.001642
86962680	1153021054.000000	59937360	10000.000000	10065	114063	1.000000	6967	116469	1.000000	9574011	-0.001418
86969296	1153039008.000000	59934363	10000.000000	10246	113342	1.000000	6915	116728	1.000000	9569269	-0.001484
86967681	1153016432.000000	59928038	10000.000000	10217	114026	1.000000	6860	117246	1.000000	9564499	-0.001326
86967441	1152954836.000000	59916912	10000.000000	10199	114097	1.000000	6899	116850	1.000000	9559615	-0.000575
86975382	1153023199.000000	59926471	10000.000000	9988	114240	1.000000	6809	116958	1.000000	9554998	-0.000309
86963803	1152978417.000000	59921482	10000.000000	10115	113882	1.000000	6872	116638	1.000000	9550289	-0.000186
86972897	1152994028.000000	59927979	10000.000000	10201	113315	1.000000	6800	116988	1.000000	9545498	-0.000518
86970338	1152993182.000000	59916018	10000.000000	10151	114280	1.000000	6864	117019	1.000000	9540704	-0.001187
86961881	1152980558.000000	59938409	10000.000000	10072	113850	1.000000	6855	116807	1.000000	9536038	-0.001819
86969254	1152941191.000000	59921767	10000.000000	10200	114304	1.000000	6864	116808	1.000000	9531155	-0.001781
86976379	1152989412.000000	59914068	10000.000000	10133	114119	1.000000	7048	116319	1.000000	9526406	-0.001632
86971739	1153017967.000000	59930080	10000.000000	10153	113968	1.000000	7036	116493	1.000000	9521670	-0.001201
86951995	1153027933.000000	59928012	10000.000000	10175	114088	1.000000	7011	116366	1.000000	9516893	-0.000970
npatches	nstrain	runtime	dt	init_x	init_y	init_y_blood	init_z	init_S	beta0	beta1	beta2	beta3	mean_beta	B	d	delta	delta_blood	b[0]	mut	m	CTL	c	g	epsilon	k	het	lambda	rho	omega	x_max	patch.dyna	DELTA	A	VA
10000	1	100.000000	0.000100	21900	9499	5000000	0.001000	10000000	23.772881	20.712808	28.818175	16.445191	20	8000000000.000000	0.010000	1.000000	1.000000	800000	0.000050	0.048000	0	0.500000	0.000000	25.000000	5.000000	0.500000	0.000000	0.000000	0.000000	31987	0	10.000000	7.000000	1.000000
sus	inf	inf_blood	z	x[0]	y[0][0]	z[0]	x[1]	y[1][0]	z[1]	S[0]	synchrony
219000000	94990000.000000	5000000	10.000000	21900	9499	0.001000	21900	9499	0.001000	10000000	0.000000
51587131	2259896061.000000	117479401	3940.834452	4214	226223	0.394083	4665	226757	0.394083	9994932	0.000000
66472608	1644482322.000000	85529659	6324.976263	5498	165504	0.632498	6026	164704	0.632498	9989868	0.000000
81553660	1256369367.000000	65342562	7771.013291	6855	127029	0.777101	7485	126191	0.777101	9984863	0.000000
90473823	1088291043.000000	56568199	8648.068121	7404	109992	0.864807	8378	109150	0.864807	9979961	0.000000
95700744	1004318413.000000	52211759	9180.022116	8002	101548	0.918002	8820	101154	0.918002	9975095	0.000000
98817841	958415901.000000	49818370	9502.664490	8164	97470	0.950266	9132	96460	0.950266	9970037	0.000000
100697195	932116800.000000	48450965	9698.354536	8409	94401	0.969835	9285	94035	0.969835	9965021	0.000000
101848461	916812127.000000	47667134	9817.045065	8510	93293	0.981705	9528	92373	0.981705	9960152	0.000000
102528793	907600654.000000	47179744	9889.033609	8576	91795	0.988903	9447	91713	0.988903	9955242	0.000000
102942206	902114554.000000	46893842	9932.696323	8610	91533	0.993270	9607	90598	0.993270	9950309	0.000000
103204593	898849818.000000	46718482	9959.178767	8639	91221	0.995918	9522	90276	0.995918	9945219	0.000000
103351688	896859108.000000	46623355	9975.240980	8716	90869	0.997524	9516	90420	0.997524	9940123	0.000000
103459120	895625891.000000	46558518	9984.983083	8527	90739	0.998498	9584	90039	0.998498	9935078	0.000000
103484037	894932640.000000	46515831	9990.891893	8775	90549	0.999089	9511	90139	0.999089	9930071	0.000000
103532755	894497470.000000	46489878	9994.475723	8806	90496	0.999448	9588	90063	0.999448	9925131	0.000000
103560246	894209821.000000	46474928	9996.649399	8655	90362	0.999665	9649	89942	0.999665	9920259	0.000000
103568675	894050264.000000	46469529	9997.967783	8717	90648	0.999797	9621	90054	0.999797	9915432	0.000000
103570467	893977867.000000	46463077	9998.767413	8555	90919	0.999877	9598	90417	0.999877	9910408	0.000000
103590276	893869074.000000	46461454	9999.252408	8689	90882	0.999925	9556	89952	0.999925	9905488	0.000000
103584332	893858115.000000	46461867	9999.546568	8580	90434	0.999955	9599	89881	0.999955	9900526	0.000000
103586875	893822489.000000	46455575	9999.724983	8629	90873	0.999972	9582	89943	0.999972	9895582	0.000000
103577214	893845923.000000	46451551	9999.833196	8559	91258	0.999983	9712	90463	0.999983	9890715	0.000000
103590209	893835418.000000	46451508	9999.898829	8892	90689	0.999990	9673	89398	0.999990	9885884	0.000000
103590277	893762959.000000	46467337	9999.938638	8572	90943	0.999994	9650	89707	0.999994	9881008	0.000000
103592451	893790874.000000	46459596	9999.962782	8688	91151	0.999996	9560	89846	0.999996	9875963	0.000000
103593190	893802187.000000	46453925	9999.977427	8639	90901	0.999998	9555	90321	0.999998	9870904	0.000000
103591423	893808797.000000	46460171	9999.986309	8684	90505	0.999999	9566	90019	0.999999	9865865	0.000000
103596264	893820405.000000	46445620	9999.991696	8725	90280	0.999999	9605	90265	0.999999	9860912	0.000000
103589143	893784248.000000	46460946	9999.994963	8700	90874	0.999999	9502	90197	0.999999	9855948	0.000000
103585741	893834647.000000	46455617	9999.996945	8674	90830	1.000000	9703	90008	1.000000	9851081	0.000000
103601793	893793513.000000	46448123	9999.998147	8705	90681	1.000000	9695	90008	1.000000	9846150	0.000000
103584649	893815814.000000	46454057	9999.998876	8552	91049	1.000000	9682	89745	1.000000	9841292	0.000000
103592507	893815753.000000	46443694	9999.999318	8707	90775	1.000000	9532	90231	1.000000	9836392	0.000000
103592297	893760376.000000	46448868	9999.999587	8681	90341	1.000000	9501	90284	1.000000	9831461	0.000000
103585717	893841112.000000	46431479	9999.999749	8800	90936	1.000000	9547	90002	1.000000	9826506	0.000000
103589746	893798856.000000	46447524	9999.999848	8617	90740	1.000000	9737	90297	1.000000	9821579	0.000000
103587253	893791098.000000	46453622	9999.999908	8604	91021	1.000000	9694	90091	1.000000	9816742	0.000000
103586016	893804055.000000	46454728	9999.999944	8543	90909	1.000000	9659	89785	1.000000	9811886	0.000000
103590698	893780822.000000	46456633	9999.999966	8624	90631	1.000000	9547	89885	1.000000	9806841	0.000000
103578425	893832823.000000	46447855	9999.999979	8584	90693	1.000000	9671	90055	1.000000	9801887	-1.#IND00
103589710	893760628.000000	46451395	9999.999988	8698	90863	1.000000	9589	89648	1.000000	9797008	0.012800
103585867	893806755.000000	46445039	9999.999992	8625	90396	1.000000	9682	89782	1.000000	9791968	-0.016864
103583790	893809317.000000	46462532	9999.999995	8778	90476	1.000000	9543	89894	1.000000	9786945	-0.021177
103589878	893800536.000000	46455450	9999.999997	8670	90802	1.000000	9595	90144	1.000000	9782057	-0.021810
103588212	893814837.000000	46456057	9999.999998	8631	90779	1.000000	9534	90346	1.000000	9777183	-0.015838
103593996	893794216.000000	46462272	9999.999999	8654	90835	1.000000	9588	90120	1.000000	9772212	-0.013746
103595489	893797485.000000	46454917	9999.999999	8649	90505	1.000000	9635	89567	1.000000	9767386	-0.018115
103580210	893854574.000000	46447942	10000.000000	8631	90039	1.000000	9567	90113	1.000000	9762514	-0.015815
103596861	893779072.000000	46451173	10000.000000	8768	90562	1.000000	9699	89453	1.000000	9757469	-0.014806
103574745	893798717.000000	46447292	10000.000000	8553	91212	1.000000	9583	89999	1.000000	9752545	-0.013482
103600216	893761857.000000	46447011	10000.000000	8703	90939	1.000000	9561	90009	1.000000	9747592	-0.016187
103578801	893839608.000000	46455694	10000.000000	8605	90681	1.000000	9719	89788	1.000000	9742750	-0.015818
103585882	893844726.000000	46455713	10000.000000	8595	90962	1.000000	9582	89639	1.000000	9737891	-0.014562
103587924	893810715.000000	46453717	10000.000000	8751	90602	1.000000	9633	90335	1.000000	9732975	-0.012954
103587673	893811743.000000	46469128	10000.000000	8734	90513	1.000000	9529	90122	1.000000	9728196	-0.009950
103585366	893838357.000000	46464614	10000.000000	8704	91101	1.000000	9637	90271	1.000000	9723280	-0.008747
103579043	893859630.000000	46453897	10000.000000	8627	90627	1.000000	9477	90417	1.000000	9718302	-0.008493
103576125	893812045.000000	46462726	10000.000000	8463	90918	1.000000	9620	90884	1.000000	9713461	-0.009407
103583849	893784323.000000	46465593	10000.000000	8585	90949	1.000000	9534	90466	1.000000	9708535	-0.009412
103579816	893809928.000000	46456814	10000.000000	8555	90888	1.000000	9657	89850	1.000000	9703567	-0.008975
103585437	893817991.000000	46453441	10000.000000	8699	90608	1.000000	9727	90037	1.000000	9698738	-0.009031
103595930	893838429.000000	46461614	10000.000000	8616	90857	1.000000	9632	90275	1.000000	9693919	-0.009485
103593622	893788427.000000	46452260	10000.000000	8842	90244	1.000000	9741	89698	1.000000	9689137	-0.009487
103578883	893817302.000000	46447393	10000.000000	8543	90691	1.000000	9701	89494	1.000000	9684246	-0.009418
103585842	893814637.000000	46441563	10000.000000	8601	90592	1.000000	9604	89939	1.000000	9679425	-0.008907
103591086	893761863.000000	46466687	10000.000000	8693	90731	1.000000	9657	89748	1.000000	9674571	-0.004009
103589049	893784720.000000	46443330	10000.000000	8563	91181	1.000000	9599	89948	1.000000	9669640	-0.004103
103590935	893795765.000000	46460597	10000.000000	8726	90881	1.000000	9555	90326	1.000000	9664849	-0.001597
103582155	893809860.000000	46454253	10000.000000	8730	91092	1.000000	9666	90297	1.000000	9660146	-0.001732
103590071	893769531.000000	46442964	10000.000000	8747	90701	1.000000	9678	90045	1.000000	9655179	-0.001350
103583408	893835652.000000	46456500	10000.000000	8719	90769	1.000000	9586	89948	1.000000	9650251	-0.001409
103587125	893797786.000000	46444673	10000.000000	8771	90674	1.000000	9560	90482	1.000000	9645446	-0.001693
103589346	893838667.000000	46460241	10000.000000	8686	90741	1.000000	9705	89818	1.000000	9640624	-0.001993
103587301	893859382.000000	46468935	10000.000000	8595	90576	1.000000	9544	89532	1.000000	9635722	-0.001962
103577667	893738697.000000	46447388	10000.000000	8665	90242	1.000000	9674	89786	1.000000	9630861	-0.001725
103585849	893806757.000000	46463300	10000.000000	8749	90504	1.000000	9642	90216	1.000000	9626028	-0.001796
103602607	893763753.000000	46455435	10000.000000	8665	90873	1.000000	9581	90412	1.000000	9621175	-0.001738
103584098	893763568.000000	46458033	10000.000000	8562	90779	1.000000	9706	89888	1.000000	9616417	-0.001827
103585276	893802839.000000	46453215	10000.000000	8555	90759	1.000000	9540	90523	1.000000	9611583	-0.001656
103595230	893814486.000000	46445136	10000.000000	8629	91153	1.000000	9645	89666	1.000000	9606820	-0.001612
103592519	893805939.000000	46461215	10000.000000	8711	90611	1.000000	9731	89765	1.000000	9602125	-0.001569
103589348	893786724.000000	46458536	10000.000000	8705	90496	1.000000	9566	89758	1.000000	9597431	-0.001386
103584419	893781243.000000	46469593	10000.000000	8476	90592	1.000000	9669	89843	1.000000	9592573	-0.001283
103597348	893774704.000000	46460371	10000.000000	8589	90570	1.000000	9541	89761	1.000000	9587662	-0.001521
103588815	893769282.000000	46457612	10000.000000	8608	90528	1.000000	9516	90036	1.000000	9582921	-0.001511
103584486	893795816.000000	46461271	10000.000000	8713	90946	1.000000	9608	89456	1.000000	9578193	-0.001050
103589338	893785604.000000	46453140	10000.000000	8606	90894	1.000000	9409	89793	1.000000	9573286	-0.000803
103574357	893817566.000000	46446694	10000.000000	8735	90403	1.000000	9523	90424	1.000000	9568393	-0.000529
103591612	893762076.000000	46447815	10000.000000	8667	90881	1.000000	9547	90678	1.000000	9563536	-0.000557
103585001	893824433.000000	46470502	10000.000000	8645	90506	1.000000	9612	89813	1.000000	9558627	-0.001200
103592193	893776039.000000	46452799	10000.000000	8778	89802	1.000000	9602	89974	1.000000	9553889	-0.001347
103590157	893784401.000000	46455643	10000.000000	8735	89997	1.000000	9583	90239	1.000000	9549261	-0.001298
103589750	893818601.000000	46458859	10000.000000	8706	90102	1.000000	9641	89791	1.000000	9544559	-0.001167
103580949	893826935.000000	46457359	10000.000000	8732	90619	1.000000	9587	90317	1.000000	9539756	-0.000864
103582687	893792294.000000	46445422	10000.000000	8594	91104	1.000000	9563	89778	1.000000	9534946	-0.000852
103571345	893796289.000000	46461315	10000.000000	8750	90308	1.000000	9636	89747	1.000000	9530292	-0.000823
103584920	893773969.000000	46451936	10000.000000	8560	91088	1.000000	9701	89632	1.000000	9525555	-0.000773
103574758	893832508.000000	46460928	10000.000000	8642	90540	1.000000	9614	90036	1.000000	9520734	-0.000812
103585780	893778528.000000	46457972	10000.000000	8671	90723	1.000000	9569	89747	1.000000	9515966	-0.000687
npatches	nstrain	runtime	dt	init_x	init_y	init_y_blood	init_z	init_S	beta0	beta1	beta2	beta3	mean_beta	B	d	delta	delta_blood	b[0]	mut	m	CTL	c	g	epsilon	k	het	lambda	rho	omega	x_max	patch.dyna	DELTA	A	VA
10000	1	100.000000	0.000100	21900	9499	5000000	0.001000	10000000	14.058074	15.352057	24.600023	28.086437	20	8000000000.000000	0.010000	1.000000	1.000000	800000	0.000050	0.048000	0	0.500000	0.000000	25.000000	6.000000	0.500000	0.000000	0.000000	0.000000	31987	0	10.000000	7.000000	1.000000
sus	inf	inf_blood	z	x[0]	y[0][0]	z[0]	x[1]	y[1][0]	z[1]	S[0]	synchrony
219000000	94990000.000000	5000000	10.000000	21900	9499	0.001000	21900	9499	0.001000	10000000	0.000000
55520161	2049424258.000000	106562080	3940.834452	6903	204057	0.394083	6626	204855	0.394083	9994958	0.000000
75977142	1370184643.000000	71271637	6324.976263	9488	135490	0.632498	8770	136080	0.632498	9989867	0.000000
93724415	1026056738.000000	53350037	7771.013291	11568	100483	0.777101	10844	101235	0.777101	9984853	0.000000
104026492	880499401.000000	45779699	8648.068121	12851	86438	0.864807	11891	86985	0.864807	9979862	0.000000
110111130	807461053.000000	41967733	9180.022116	13402	79131	0.918002	12633	79540	0.918002	9974736	0.000000
113743528	767575330.000000	39893978	9502.664490	13838	74858	0.950266	13068	75752	0.950266	9969743	0.000000
115923492	744708126.000000	38712247	9698.354536	14175	72513	0.969835	13358	72888	0.969835	9964768	0.000000
117246128	731343256.000000	38018086	9817.045065	14123	70992	0.981705	13403	72219	0.981705	9959793	0.000000
118045157	723436832.000000	37606087	9889.033609	14398	70346	0.988903	13522	71035	0.988903	9954804	0.000000
118527304	718695519.000000	37353216	9932.696323	14408	69744	0.993270	13563	70398	0.993270	9949841	0.000000
118820337	715773090.000000	37204598	9959.178767	14355	69624	0.995918	13674	69555	0.995918	9944896	0.000000
119005234	714061808.000000	37102701	9975.240980	14368	69832	0.997524	13696	69733	0.997524	9939830	0.000000
119101430	713001020.000000	37053762	9984.983083	14383	69841	0.998498	13772	70076	0.998498	9934883	0.000000
119181697	712346679.000000	37023154	9990.891893	14420	69455	0.999089	13642	70084	0.999089	9929876	0.000000
119215102	712014123.000000	37012991	9994.475723	14339	69672	0.999448	13725	69482	0.999448	9924773	0.000000
119241198	711794871.000000	36989503	9996.649399	14498	69234	0.999665	13702	69862	0.999665	9919884	0.000000
119253308	711611721.000000	36987139	9997.967783	14222	69350	0.999797	13570	70130	0.999797	9914794	0.000000
119255184	711565891.000000	36978845	9998.767413	14442	68943	0.999877	13559	69789	0.999877	9909791	0.000000
119278299	711510883.000000	36980679	9999.252408	14313	69370	0.999925	13616	69759	0.999925	9904829	0.000000
119269799	711473986.000000	36970665	9999.546568	14433	69523	0.999955	13687	69926	0.999955	9899910	0.000000
119264140	711429429.000000	36978395	9999.724983	14583	69234	0.999972	13574	69723	0.999972	9894943	0.000000
119261541	711461284.000000	36971962	9999.833196	14348	69013	0.999983	13763	69585	0.999983	9889984	0.000000
119280058	711420124.000000	36972136	9999.898829	14473	69001	0.999990	13767	69820	0.999990	9885006	0.000000
119272968	711463684.000000	36976994	9999.938638	14637	69542	0.999994	13679	69431	0.999994	9880170	0.000000
119290164	711368394.000000	36971752	9999.962782	14456	68942	0.999996	13611	69859	0.999996	9875239	0.000000
119262587	711438900.000000	36982778	9999.977427	14413	69170	0.999998	13668	69954	0.999998	9870276	0.000000
119269038	711392805.000000	36980441	9999.986309	14309	69265	0.999999	13638	69659	0.999999	9865364	0.000000
119260780	711411594.000000	36983202	9999.991696	14353	69573	0.999999	13516	69570	0.999999	9860389	0.000000
119280148	711401550.000000	36969576	9999.994963	14583	69272	0.999999	13774	69687	0.999999	9855644	0.000000
119277963	711417908.000000	36980379	9999.996945	14372	69140	1.000000	13762	70443	1.000000	9850655	0.000000
119266677	711446756.000000	36968954	9999.998147	14392	68903	1.000000	13700	69613	1.000000	9845735	0.000000
119272799	711444364.000000	36962289	9999.998876	14367	69543	1.000000	13664	69818	1.000000	9840836	0.000000
119293781	711390531.000000	36966584	9999.999318	14420	69299	1.000000	13692	69612	1.000000	9835845	0.000000
119275748	711399244.000000	36979600	9999.999587	14530	68878	1.000000	13659	69767	1.000000	9830913	0.000000
119269875	711428359.000000	36978023	9999.999749	14321	69275	1.000000	13532	69922	1.000000	9825994	0.000000
119268673	711441319.000000	36969388	9999.999848	14456	68936	1.000000	13443	69560	1.000000	9821141	0.000000
119299337	711385594.000000	36969403	9999.999908	14414	68952	1.000000	13565	69881	1.000000	9816385	0.000000
119278995	711412951.000000	36978216	9999.999944	14437	69325	1.000000	13789	69626	1.000000	9811499	0.000000
119285123	711377995.000000	36973954	9999.999966	14398	69436	1.000000	13707	69330	1.000000	9806586	0.000000
119274316	711416756.000000	36976948	9999.999979	14343	69253	1.000000	13543	69896	1.000000	9801798	-1.#IND00
119265540	711501200.000000	36972034	9999.999988	14548	68812	1.000000	13615	69713	1.000000	9796772	0.067200
119269394	711435316.000000	36978090	9999.999992	14357	69379	1.000000	13646	69542	1.000000	9791912	0.037933
119274501	711454250.000000	36975082	9999.999995	14470	68947	1.000000	13696	69761	1.000000	9787017	0.022112
119279155	711408956.000000	36976339	9999.999997	14501	68957	1.000000	13728	69375	1.000000	9782170	0.007289
119288051	711414455.000000	36975583	9999.999998	14381	68786	1.000000	13622	70386	1.000000	9777204	-0.002115
119273734	711474280.000000	36971409	9999.999999	14519	68926	1.000000	13684	70010	1.000000	9772307	-0.000226
119291176	711400258.000000	36976619	9999.999999	14392	69648	1.000000	13713	69533	1.000000	9767362	-0.001413
119280985	711381131.000000	36975712	10000.000000	14417	68877	1.000000	13690	69728	1.000000	9762489	-0.001982
119297344	711355998.000000	36982800	10000.000000	14371	69262	1.000000	13583	69817	1.000000	9757634	-0.005617
119262416	711486946.000000	36977415	10000.000000	14381	69663	1.000000	13774	69501	1.000000	9752695	-0.008702
119293532	711349729.000000	36973250	10000.000000	14492	69272	1.000000	13830	69388	1.000000	9747910	-0.005079
119277701	711423151.000000	36980269	10000.000000	14491	68889	1.000000	13668	69541	1.000000	9743100	-0.009503
119271278	711388372.000000	36973695	10000.000000	14599	69223	1.000000	13549	69612	1.000000	9738323	-0.009420
119286823	711406589.000000	36969692	10000.000000	14585	68771	1.000000	13743	69138	1.000000	9733505	-0.009086
119283791	711376469.000000	36986387	10000.000000	14481	69021	1.000000	13717	69939	1.000000	9728600	-0.008695
119278767	711414441.000000	36978306	10000.000000	14339	69926	1.000000	13653	69437	1.000000	9723801	-0.008000
119267716	711458510.000000	36988795	10000.000000	14405	69318	1.000000	13702	69873	1.000000	9718959	-0.006638
119277200	711439694.000000	36979729	10000.000000	14405	69539	1.000000	13742	69237	1.000000	9714154	-0.006029
119271194	711416538.000000	36974150	10000.000000	14471	69444	1.000000	13633	70205	1.000000	9709207	-0.005628
119282010	711378852.000000	36970217	10000.000000	14484	69268	1.000000	13562	69827	1.000000	9704259	-0.005187
119272672	711400837.000000	36968526	10000.000000	14489	69245	1.000000	13730	69709	1.000000	9699369	-0.004770
119284126	711424317.000000	36962805	10000.000000	14440	69227	1.000000	13571	70028	1.000000	9694649	-0.006718
119286057	711418135.000000	36975044	10000.000000	14291	69368	1.000000	13680	70041	1.000000	9689921	-0.005922
119292587	711402144.000000	36968450	10000.000000	14466	69105	1.000000	13620	70142	1.000000	9685076	-0.006202
119285066	711374824.000000	36988974	10000.000000	14429	68952	1.000000	13679	70054	1.000000	9680226	-0.006849
119285659	711420549.000000	36973512	10000.000000	14521	69124	1.000000	13705	69390	1.000000	9675381	-0.006443
119286892	711457000.000000	36971604	10000.000000	14525	69083	1.000000	13776	69451	1.000000	9670469	-0.007070
119267378	711435206.000000	36966016	10000.000000	14509	69308	1.000000	13725	69498	1.000000	9665634	-0.006628
119290839	711396828.000000	36977389	10000.000000	14500	68850	1.000000	13758	69587	1.000000	9660774	-0.007259
119279485	711440843.000000	36960372	10000.000000	14530	68528	1.000000	13637	70381	1.000000	9655952	-0.006800
119273854	711461982.000000	36975607	10000.000000	14353	69504	1.000000	13565	69795	1.000000	9651032	-0.006442
119284791	711377493.000000	36969793	10000.000000	14481	69153	1.000000	13659	69625	1.000000	9646272	-0.006555
119291712	711345998.000000	36975862	10000.000000	14426	69424	1.000000	13615	69875	1.000000	9641496	-0.006641
119275937	711436837.000000	36975399	10000.000000	14322	69123	1.000000	13603	70006	1.000000	9636673	-0.006144
119269061	711487981.000000	36977277	10000.000000	14526	68912	1.000000	13652	70005	1.000000	9631856	-0.005541
119278049	711463545.000000	36969535	10000.000000	14327	69512	1.000000	13594	69900	1.000000	9626903	-0.005196
119266288	711472429.000000	36980162	10000.000000	14429	69425	1.000000	13726	69497	1.000000	9622164	-0.004786
119264563	711381458.000000	36968796	10000.000000	14399	69491	1.000000	13639	69561	1.000000	9617385	-0.004393
119291287	711396476.000000	36964518	10000.000000	14473	69302	1.000000	13611	69840	1.000000	9612568	-0.003777
119285565	711349195.000000	36964671	10000.000000	14329	69209	1.000000	13733	69372	1.000000	9607633	-0.003635
119281847	711413571.000000	36975499	10000.000000	14436	69377	1.000000	13720	69627	1.000000	9602905	-0.003456
119274994	711380821.000000	36971314	10000.000000	14567	69306	1.000000	13598	69771	1.000000	9598150	-0.003446
119284673	711402331.000000	36971799	10000.000000	14531	69284	1.000000	13597	69815	1.000000	9593347	-0.002548
119288974	711426454.000000	36971687	10000.000000	14369	69078	1.000000	13758	70068	1.000000	9588466	-0.003035
119274453	711406741.000000	36967323	10000.000000	14472	69120	1.000000	13646	69481	1.000000	9583603	-0.002930
119274976	711447387.000000	36979580	10000.000000	14370	68966	1.000000	13673	69753	1.000000	9578736	-0.002920
119272970	711390504.000000	36983090	10000.000000	14359	69090	1.000000	13708	69774	1.000000	9573958	-0.002902
119290193	711393890.000000	36975070	10000.000000	14469	68759	1.000000	13693	70183	1.000000	9569231	-0.003541
119265162	711449454.000000	36969874	10000.000000	14411	69292	1.000000	13681	70175	1.000000	9564496	-0.003032
119262796	711399976.000000	36977112	10000.000000	14448	69094	1.000000	13823	69256	1.000000	9559721	-0.004066
119265141	711426929.000000	36971121	10000.000000	14328	69493	1.000000	13590	70084	1.000000	9554911	-0.004201
119277753	711413480.000000	36971895	10000.000000	14315	69392	1.000000	13671	70120	1.000000	9550117	-0.004143
119265619	711413338.000000	36978715	10000.000000	14307	69227	1.000000	13594	69491	1.000000	9545369	-0.004255
119277806	711393971.000000	36975991	10000.000000	14504	69244	1.000000	13680	69700	1.000000	9540610	-0.003723
119283339	711402393.000000	36970744	10000.000000	14388	69678	1.000000	13547	70012	1.000000	9535863	-0.003959
119269625	711447576.000000	36970349	10000.000000	14550	69228	1.000000	13740	69860	1.000000	9531134	-0.004032
119276173	711434124.000000	36969293	10000.000000	14468	68814	1.000000	13544	69956	1.000000	9526340	-0.004378
119289580	711418620.000000	36984340	10000.000000	14462	68932	1.000000	13830	69524	1.000000	9521717	-0.004352
119281161	711393619.000000	36974083	10000.000000	14335	68885	1.000000	13650	69883	1.000000	9516836	-0.004167
npatches	nstrain	runtime	dt	init_x	init_y	init_y_blood	init_z	init_S	beta0	beta1	beta2	beta3	mean_beta	B	d	delta	delta_blood	b[0]	mut	m	CTL	c	g	epsilon	k	het	lambda	rho	omega	x_max	patch.dyna	DELTA	A	VA
10000	1	100.000000	0.000100	21900	9499	5000000	0.001000	10000000	19.094001	25.871503	20.118766	13.498321	20	8000000000.000000	0.010000	1.000000	1.000000	800000	0.000050	0.048000	0	0.500000	0.000000	25.000000	7.000000	0.500000	0.000000	0.000000	0.000000	31987	0	10.000000	7.000000	1.000000
sus	inf	inf_blood	z	x[0]	y[0][0]	z[0]	x[1]	y[1][0]	z[1]	S[0]	synchrony
219000000	94990000.000000	5000000	10.000000	21900	9499	0.001000	21900	9499	0.001000	10000000	0.000000
60212302	1857738692.000000	96614025	3940.834452	5912	185470	0.394083	4589	187088	0.394083	9995036	0.000000
86284206	1154923862.000000	60065148	6324.976263	8398	115160	0.632498	6728	116637	0.632498	9989984	0.000000
106674012	848912996.000000	44126914	7771.013291	10429	85086	0.777101	8472	86941	0.777101	9984928	0.000000
118466571	720578039.000000	37463408	8648.068121	11736	71955	0.864807	9319	73837	0.864807	9979911	0.000000
125417785	656184225.000000	34111035	9180.022116	12234	65641	0.918002	10003	67731	0.918002	9974863	0.000000
129585719	620908798.000000	32275998	9502.664490	12842	62102	0.950266	10365	64244	0.950266	9969859	0.000000
132087471	600757421.000000	31230251	9698.354536	13190	60163	0.969835	10588	61887	0.969835	9964973	0.000000
133611089	588946803.000000	30604094	9817.045065	13260	59036	0.981705	10778	60767	0.981705	9960015	0.000000
134526286	581897979.000000	30248609	9889.033609	13385	58415	0.988903	10908	60351	0.988903	9955028	0.000000
135085393	577688971.000000	30034699	9932.696323	13314	57753	0.993270	10990	59652	0.993270	9949937	0.000000
135436921	575155597.000000	29888643	9959.178767	13408	57847	0.995918	10938	59385	0.995918	9944908	0.000000
135626163	573643802.000000	29814801	9975.240980	13599	57197	0.997524	11006	58534	0.997524	9939933	0.000000
135735645	572718214.000000	29763743	9984.983083	13545	57104	0.998498	10872	59531	0.998498	9934917	0.000000
135810749	572223684.000000	29734112	9990.891893	13566	56993	0.999089	10940	59459	0.999089	9929974	0.000000
135855094	571829520.000000	29715962	9994.475723	13371	57531	0.999448	10996	59024	0.999448	9924984	0.000000
135889194	571658090.000000	29709702	9996.649399	13580	57187	0.999665	10926	58847	0.999665	9920009	0.000000
135916694	571458990.000000	29712192	9997.967783	13631	57290	0.999797	11014	59325	0.999797	9915023	0.000000
135928243	571413425.000000	29705313	9998.767413	13374	57204	0.999877	10983	59287	0.999877	9910135	0.000000
135935760	571363531.000000	29684779	9999.252408	13591	57074	0.999925	10998	59071	0.999925	9905148	0.000000
135950431	571302017.000000	29694319	9999.546568	13569	57096	0.999955	10912	59512	0.999955	9900258	0.000000
135943425	571301210.000000	29692211	9999.724983	13562	57444	0.999972	10941	59256	0.999972	9895189	0.000000
135933505	571280831.000000	29686253	9999.833196	13480	57473	0.999983	10879	58946	0.999983	9890302	0.000000
135938654	571333955.000000	29685709	9999.898829	13546	57321	0.999990	10902	59323	0.999990	9885318	0.000000
135945712	571351706.000000	29692302	9999.938638	13712	57108	0.999994	10987	59154	0.999994	9880412	0.000000
135956003	571249146.000000	29692583	9999.962782	13465	57142	0.999996	11054	58722	0.999996	9875485	0.000000
135963928	571294102.000000	29695777	9999.977427	13653	57503	0.999998	10995	59114	0.999998	9870437	0.000000
135935821	571335713.000000	29687152	9999.986309	13444	57411	0.999999	10983	58574	0.999999	9865527	0.000000
135935459	571313787.000000	29702261	9999.991696	13509	56768	0.999999	11048	58681	0.999999	9860616	0.000000
135932160	571297161.000000	29699372	9999.994963	13673	56923	0.999999	10836	59632	0.999999	9855573	0.000000
135934391	571319364.000000	29692425	9999.996945	13583	57300	1.000000	10984	58847	1.000000	9850748	0.000000
135958519	571288504.000000	29691174	9999.998147	13535	57160	1.000000	10926	59565	1.000000	9845932	0.000000
135947641	571249566.000000	29690322	9999.998876	13674	57044	1.000000	11078	59040	1.000000	9840947	0.000000
135932531	571331548.000000	29695007	9999.999318	13625	57297	1.000000	11098	59225	1.000000	9835917	0.000000
135945782	571275672.000000	29693703	9999.999587	13562	57148	1.000000	11055	59138	1.000000	9830951	0.000000
135955631	571320280.000000	29686722	9999.999749	13448	57388	1.000000	10943	59411	1.000000	9826094	0.000000
135943069	571288920.000000	29690775	9999.999848	13605	57006	1.000000	10941	59295	1.000000	9821169	0.000000
135938167	571350366.000000	29688671	9999.999908	13432	57401	1.000000	10980	59113	1.000000	9816110	0.000000
135950593	571288378.000000	29690157	9999.999944	13746	57021	1.000000	10993	59524	1.000000	9811195	0.000000
135941334	571304488.000000	29696175	9999.999966	13419	56903	1.000000	10978	59103	1.000000	9806305	0.000000
135945760	571299043.000000	29703150	9999.999979	13493	57077	1.000000	10950	58930	1.000000	9801565	-1.#IND00
135952736	571277870.000000	29700668	9999.999988	13460	57190	1.000000	10927	59613	1.000000	9796616	0.033600
135953182	571286465.000000	29698668	9999.999992	13531	57081	1.000000	10964	59305	1.000000	9791729	0.022767
135926628	571309668.000000	29682583	9999.999995	13511	57300	1.000000	11061	58771	1.000000	9786847	0.048100
135946215	571281079.000000	29690973	9999.999997	13710	56535	1.000000	10920	59050	1.000000	9781996	0.043162
135973888	571247573.000000	29700406	9999.999998	13483	57178	1.000000	10950	59314	1.000000	9777113	0.034507
135942539	571317205.000000	29695822	9999.999999	13528	57346	1.000000	11124	58829	1.000000	9772331	0.028826
135944271	571262955.000000	29697705	9999.999999	13605	56715	1.000000	11064	58656	1.000000	9767391	0.024009
135937905	571311037.000000	29690615	10000.000000	13390	57082	1.000000	10942	59317	1.000000	9762592	0.020105
135942508	571297559.000000	29694798	10000.000000	13596	57263	1.000000	10999	58730	1.000000	9757842	0.008390
135961146	571289365.000000	29686280	10000.000000	13579	57074	1.000000	11024	59109	1.000000	9752966	0.008525
135938193	571283306.000000	29695986	10000.000000	13500	57001	1.000000	11076	59049	1.000000	9748181	0.008425
135939723	571287418.000000	29698421	10000.000000	13619	57061	1.000000	11094	58908	1.000000	9743272	0.007562
135933441	571369580.000000	29692508	10000.000000	13453	57397	1.000000	10850	59092	1.000000	9738448	0.006313
135933412	571294269.000000	29693075	10000.000000	13439	57078	1.000000	10997	59614	1.000000	9733616	0.005569
135936249	571282954.000000	29692002	10000.000000	13530	57065	1.000000	11037	59201	1.000000	9728727	0.008407
135923069	571303156.000000	29697992	10000.000000	13482	57208	1.000000	10943	59037	1.000000	9723929	0.009859
135935753	571306027.000000	29701156	10000.000000	13484	57704	1.000000	11050	59185	1.000000	9719162	0.008495
135944100	571268300.000000	29695296	10000.000000	13508	57409	1.000000	10952	58880	1.000000	9714269	0.009045
135949212	571300683.000000	29690036	10000.000000	13473	57112	1.000000	11023	59091	1.000000	9709368	0.009027
135954233	571296409.000000	29689276	10000.000000	13576	57046	1.000000	11061	59276	1.000000	9704595	0.008196
135943395	571339345.000000	29692172	10000.000000	13606	57149	1.000000	11025	59069	1.000000	9699606	0.007531
135934932	571312100.000000	29703151	10000.000000	13380	57370	1.000000	10999	58659	1.000000	9694744	0.007974
135930608	571317079.000000	29699060	10000.000000	13582	56830	1.000000	11045	58921	1.000000	9689895	0.008304
135939714	571317008.000000	29698772	10000.000000	13531	56907	1.000000	10968	59428	1.000000	9685022	0.007625
135949143	571301495.000000	29697622	10000.000000	13467	57317	1.000000	10926	59218	1.000000	9680072	0.008021
135936272	571282428.000000	29691888	10000.000000	13485	57090	1.000000	10948	59143	1.000000	9675163	0.006563
135944811	571317305.000000	29691258	10000.000000	13442	57087	1.000000	10877	59136	1.000000	9670174	0.006308
135941299	571296811.000000	29695265	10000.000000	13641	56958	1.000000	10853	59343	1.000000	9665492	0.006219
135948804	571232208.000000	29687092	10000.000000	13679	57164	1.000000	11045	59278	1.000000	9660741	0.005852
135925713	571340945.000000	29697337	10000.000000	13484	57723	1.000000	10913	58905	1.000000	9655934	0.005465
135942717	571311891.000000	29694464	10000.000000	13423	57218	1.000000	11087	58580	1.000000	9651061	0.003558
135937081	571285353.000000	29695953	10000.000000	13491	57135	1.000000	10992	59422	1.000000	9646146	0.003200
135930568	571342462.000000	29691583	10000.000000	13621	56965	1.000000	10919	59461	1.000000	9641306	0.003302
135935230	571295522.000000	29690291	10000.000000	13568	57065	1.000000	10933	59124	1.000000	9636492	0.003272
135950588	571266113.000000	29696017	10000.000000	13476	56988	1.000000	11215	58974	1.000000	9631719	0.003453
135929933	571341159.000000	29693914	10000.000000	13581	57243	1.000000	11063	58721	1.000000	9626899	0.003314
135937274	571326574.000000	29685640	10000.000000	13512	57074	1.000000	10954	59303	1.000000	9622034	0.003712
135933693	571279330.000000	29703394	10000.000000	13591	57012	1.000000	10833	59712	1.000000	9617136	0.003602
135934352	571326516.000000	29683771	10000.000000	13549	57074	1.000000	10965	58985	1.000000	9612293	0.003196
135932134	571300215.000000	29692315	10000.000000	13644	57556	1.000000	10970	59414	1.000000	9607461	0.003522
135940750	571257496.000000	29688383	10000.000000	13459	57318	1.000000	10999	59143	1.000000	9602600	0.003525
135938163	571343876.000000	29692481	10000.000000	13524	57114	1.000000	10928	59259	1.000000	9597998	0.003152
135925980	571345601.000000	29701112	10000.000000	13544	56927	1.000000	11042	58402	1.000000	9593366	0.002648
135945102	571326057.000000	29691254	10000.000000	13467	57332	1.000000	11006	59376	1.000000	9588474	0.002920
135930061	571346750.000000	29692157	10000.000000	13493	57105	1.000000	10997	59240	1.000000	9583744	0.004004
135963020	571290640.000000	29693583	10000.000000	13563	57410	1.000000	10970	58969	1.000000	9579004	0.003493
135949278	571280768.000000	29690202	10000.000000	13620	57054	1.000000	10862	59544	1.000000	9574318	0.002960
135948651	571326907.000000	29702305	10000.000000	13585	57527	1.000000	11077	58981	1.000000	9569564	0.003303
135938477	571298358.000000	29694144	10000.000000	13460	57450	1.000000	11085	58991	1.000000	9564732	0.003127
135950272	571279890.000000	29698260	10000.000000	13476	57070	1.000000	10952	59328	1.000000	9559959	0.002988
135945725	571338152.000000	29691983	10000.000000	13547	57141	1.000000	11009	58723	1.000000	9555263	0.001655
135928454	571264228.000000	29692626	10000.000000	13514	57139	1.000000	10882	59137	1.000000	9550454	0.001328
135926349	571311367.000000	29702603	10000.000000	13480	57057	1.000000	10925	59161	1.000000	9545758	0.001159
135934499	571350412.000000	29687806	10000.000000	13463	57278	1.000000	11021	58792	1.000000	9541009	0.001039
135925713	571289484.000000	29693186	10000.000000	13583	57189	1.000000	10996	59009	1.000000	9536182	0.001563
135931741	571333149.000000	29691917	10000.000000	13544	57219	1.000000	11084	59060	1.000000	9531491	0.001717
135942925	571327430.000000	29694647	10000.000000	13489	57363	1.000000	11105	58653	1.000000	9526695	0.001688
135930389	571357224.000000	29713476	10000.000000	13482	57292	1.000000	10889	58840	1.000000	9521998	0.001600
135950463	571319344.000000	29689345	10000.000000	13446	57602	1.000000	10991	59215	1.000000	9517258	0.001444
npatches	nstrain	runtime	dt	init_x	init_y	init_y_blood	init_z	init_S	beta0	beta1	beta2	beta3	mean_beta	B	d	delta	delta_blood	b[0]	mut	m	CTL	c	g	epsilon	k	het	lambda	rho	omega	x_max	patch.dyna	DELTA	A	VA
10000	1	100.000000	0.000100	21900	9499	5000000	0.001000	10000000	28.272376	24.655288	22.141332	27.935214	20	8000000000.000000	0.010000	1.000000	1.000000	800000	0.000050	0.048000	0	0.500000	0.000000	25.000000	8.000000	0.500000	0.000000	0.000000	0.000000	31987	0	10.000000	7.000000	1.000000
sus	inf	inf_blood	z	x[0]	y[0][0]	z[0]	x[1]	y[1][0]	z[1]	S[0]	synchrony
219000000	94990000.000000	5000000	10.000000	21900	9499	0.001000	21900	9499	0.001000	10000000	0.000000
64846024	1690093582.000000	87924292	3940.834452	4597	169629	0.394083	5234	170002	0.394083	9994952	0.000000
96320843	985861104.000000	51279099	6324.976263	7029	100458	0.632498	7690	100185	0.632498	9989951	0.000000
119142937	712104562.000000	37032202	7771.013291	8811	73496	0.777101	9757	73584	0.777101	9985018	0.000000
132290714	597674828.000000	31078368	8648.068121	9978	62001	0.864807	11124	61436	0.864807	9980066	0.000000
140069918	540118843.000000	28074911	9180.022116	10721	56379	0.918002	11865	55349	0.918002	9975181	0.000000
144725288	508582077.000000	26441946	9502.664490	11100	53502	0.950266	12235	52666	0.950266	9970234	0.000000
147527017	490585663.000000	25506172	9698.354536	11386	51356	0.969835	12569	50570	0.969835	9965290	0.000000
149218025	480035842.000000	24952019	9817.045065	11561	50274	0.981705	12494	50183	0.981705	9960228	0.000000
150257832	473749588.000000	24630263	9889.033609	11684	49996	0.988903	12698	49035	0.988903	9955311	0.000000
150881669	470022602.000000	24431645	9932.696323	11496	49396	0.993270	12799	48767	0.993270	9950364	0.000000
151268069	467747167.000000	24303548	9959.178767	11649	49281	0.995918	12774	48677	0.995918	9945395	0.000000
151488791	466407163.000000	24233193	9975.240980	11736	49100	0.997524	12765	48187	0.997524	9940452	0.000000
151633050	465499957.000000	24192061	9984.983083	11593	49252	0.998498	12811	48211	0.998498	9935520	0.000000
151726156	465005798.000000	24176716	9990.891893	11782	49046	0.999089	12647	48265	0.999089	9930638	0.000000
151764901	464718043.000000	24153299	9994.475723	11756	48609	0.999448	12806	47949	0.999448	9925659	0.000000
151803286	464545867.000000	24144143	9996.649399	11716	49254	0.999665	12730	48669	0.999665	9920648	0.000000
151830717	464383580.000000	24138664	9997.967783	11679	49177	0.999797	12788	48244	0.999797	9915671	0.000000
151816566	464355388.000000	24130910	9998.767413	11732	48699	0.999877	12759	47935	0.999877	9910821	0.000000
151846101	464285994.000000	24125023	9999.252408	11689	48986	0.999925	12829	48164	0.999925	9905873	0.000000
151831837	464265021.000000	24127932	9999.546568	11812	48967	0.999955	12875	48331	0.999955	9900881	0.000000
151834416	464245589.000000	24133707	9999.724983	11636	49101	0.999972	12882	48373	0.999972	9896025	0.000000
151833414	464262042.000000	24136755	9999.833196	11732	49033	0.999983	12920	48131	0.999983	9890993	0.000000
151849950	464224981.000000	24126905	9999.898829	11859	48671	0.999990	12912	48100	0.999990	9886102	0.000000
151826460	464318361.000000	24136185	9999.938638	11749	48869	0.999994	12859	48331	0.999994	9881140	0.000000
151841549	464260338.000000	24136499	9999.962782	11622	49313	0.999996	13013	48054	0.999996	9876234	0.000000
151842287	464254085.000000	24129700	9999.977427	11718	48754	0.999998	12952	47757	0.999998	9871372	0.000000
151843275	464238265.000000	24130102	9999.986309	11667	48919	0.999999	12906	48065	0.999999	9866454	0.000000
151849828	464233337.000000	24124153	9999.991696	11651	48933	0.999999	12968	48206	0.999999	9861567	0.000000
151856397	464234691.000000	24125088	9999.994963	11710	48821	0.999999	12730	48196	0.999999	9856612	0.000000
151840331	464261032.000000	24134578	9999.996945	11701	49237	1.000000	12919	48231	1.000000	9851749	0.000000
151846763	464266312.000000	24130248	9999.998147	11833	49087	1.000000	12897	48386	1.000000	9846821	0.000000
151853022	464212283.000000	24123292	9999.998876	11708	49146	1.000000	12897	48202	1.000000	9841772	0.000000
151842352	464244594.000000	24129783	9999.999318	11783	48714	1.000000	12954	48154	1.000000	9836862	0.000000
151848032	464224954.000000	24134242	9999.999587	11680	48958	1.000000	12858	48170	1.000000	9832028	0.000000
151852562	464214771.000000	24116960	9999.999749	11872	48579	1.000000	12853	48261	1.000000	9827106	0.000000
151840038	464257265.000000	24133896	9999.999848	11695	49279	1.000000	12978	47678	1.000000	9822161	0.000000
151827871	464276507.000000	24137503	9999.999908	11678	49202	1.000000	13066	47890	1.000000	9817215	0.000000
151859726	464280285.000000	24134679	9999.999944	11797	48736	1.000000	12795	48360	1.000000	9812275	0.000000
151835650	464259900.000000	24129733	9999.999966	11785	49064	1.000000	12789	48056	1.000000	9807277	0.000000
151833490	464266928.000000	24128981	9999.999979	11834	48590	1.000000	12909	48340	1.000000	9802271	-1.#IND00
151829200	464246117.000000	24127247	9999.999988	11701	48721	1.000000	12971	47924	1.000000	9797482	0.000000
151857433	464212383.000000	24137036	9999.999992	11726	49235	1.000000	13169	47906	1.000000	9792503	0.000828
151831966	464268158.000000	24130344	9999.999995	11702	48950	1.000000	12929	48502	1.000000	9787569	-0.004002
151860535	464226274.000000	24129889	9999.999997	11785	48822	1.000000	12927	48397	1.000000	9782745	0.005955
151859220	464224546.000000	24130424	9999.999998	11724	49315	1.000000	12886	48241	1.000000	9777834	0.007597
151842472	464239926.000000	24124206	9999.999999	11740	49260	1.000000	12957	48135	1.000000	9773138	0.008736
151859545	464224846.000000	24128613	9999.999999	11526	49073	1.000000	12824	47994	1.000000	9768200	0.008116
151862143	464185747.000000	24121790	10000.000000	11653	48812	1.000000	12932	48202	1.000000	9763188	0.008820
151847867	464224066.000000	24126219	10000.000000	11564	48928	1.000000	12796	48305	1.000000	9758269	0.008484
151845443	464228155.000000	24127351	10000.000000	11619	48855	1.000000	12886	48150	1.000000	9753329	0.008662
151862417	464225266.000000	24123505	10000.000000	11685	49428	1.000000	12936	48123	1.000000	9748463	0.005705
151847490	464194828.000000	24122226	10000.000000	11731	48854	1.000000	12975	48184	1.000000	9743679	0.005502
151837862	464270780.000000	24129864	10000.000000	11803	48677	1.000000	12726	47990	1.000000	9738794	0.005806
151842753	464285514.000000	24130616	10000.000000	11620	48740	1.000000	12856	47894	1.000000	9733937	0.004033
151847132	464214316.000000	24129539	10000.000000	11662	48844	1.000000	12856	48193	1.000000	9729043	0.003853
151833796	464242691.000000	24132247	10000.000000	11740	48970	1.000000	12836	48009	1.000000	9724266	0.003202
151863147	464253054.000000	24129442	10000.000000	11691	48704	1.000000	12845	48113	1.000000	9719355	0.003367
151840455	464261474.000000	24130300	10000.000000	11690	49001	1.000000	12913	48382	1.000000	9714450	0.003450
151853803	464259004.000000	24133077	10000.000000	11675	49105	1.000000	12881	48274	1.000000	9709474	0.006495
151852784	464234621.000000	24121274	10000.000000	11677	48819	1.000000	13061	47540	1.000000	9704530	0.006483
151869540	464204432.000000	24125952	10000.000000	11529	48889	1.000000	12850	48448	1.000000	9699722	0.006172
151857965	464237969.000000	24126643	10000.000000	11686	48758	1.000000	12838	47920	1.000000	9694760	0.008220
151842227	464269910.000000	24124585	10000.000000	11833	48693	1.000000	12948	48061	1.000000	9689900	0.007802
151860826	464150553.000000	24124489	10000.000000	11675	48792	1.000000	12824	48137	1.000000	9685021	0.008020
151851525	464273456.000000	24133199	10000.000000	11659	49092	1.000000	12843	47899	1.000000	9680310	0.007254
151842891	464226034.000000	24130226	10000.000000	11955	48582	1.000000	12884	48072	1.000000	9675415	0.006843
151857856	464214220.000000	24125643	10000.000000	11694	48677	1.000000	12844	48089	1.000000	9670503	0.005490
151838244	464266053.000000	24131392	10000.000000	11671	48766	1.000000	12912	47872	1.000000	9665740	0.005163
151834686	464283429.000000	24123497	10000.000000	11801	48884	1.000000	12829	48226	1.000000	9661019	0.005093
151837659	464214562.000000	24128496	10000.000000	11834	48856	1.000000	12847	48410	1.000000	9656216	0.005001
151846004	464236121.000000	24131076	10000.000000	11692	48741	1.000000	12961	48028	1.000000	9651313	0.005602
151837976	464261892.000000	24134820	10000.000000	11591	49139	1.000000	12937	47732	1.000000	9646487	0.005397
151834797	464258725.000000	24132289	10000.000000	11591	49031	1.000000	12958	48253	1.000000	9641558	0.005551
151835483	464268821.000000	24132756	10000.000000	11609	48722	1.000000	12715	48152	1.000000	9636829	0.005530
151856843	464237487.000000	24130848	10000.000000	11742	49023	1.000000	12930	47968	1.000000	9632083	0.005514
151846853	464258573.000000	24121220	10000.000000	11612	48609	1.000000	12883	48002	1.000000	9627221	0.005584
151835122	464239720.000000	24123025	10000.000000	11801	49174	1.000000	12888	47913	1.000000	9622504	0.005578
151839820	464234516.000000	24136425	10000.000000	11758	48909	1.000000	12842	48113	1.000000	9617654	0.005649
151833980	464251763.000000	24122834	10000.000000	11742	49330	1.000000	12746	48127	1.000000	9612818	0.003980
151854498	464206599.000000	24133926	10000.000000	11805	48812	1.000000	12833	48287	1.000000	9607984	0.003621
151839944	464261705.000000	24118876	10000.000000	11621	49298	1.000000	12861	48139	1.000000	9603240	0.003772
151846188	464243731.000000	24128784	10000.000000	11781	49091	1.000000	12803	48335	1.000000	9598448	0.003991
151843470	464267328.000000	24117641	10000.000000	11662	49458	1.000000	12975	47863	1.000000	9593654	0.004222
151833585	464275344.000000	24133026	10000.000000	11847	49288	1.000000	12773	47965	1.000000	9588767	0.004281
151839537	464272823.000000	24127208	10000.000000	11717	49246	1.000000	12901	48094	1.000000	9584013	0.005139
151832723	464282949.000000	24123840	10000.000000	11549	48988	1.000000	12996	48040	1.000000	9579206	0.004978
151855485	464230858.000000	24137519	10000.000000	11905	48897	1.000000	12948	47876	1.000000	9574386	0.004933
151841963	464229222.000000	24132716	10000.000000	11762	48881	1.000000	12899	48351	1.000000	9569468	0.005518
151846294	464271021.000000	24130872	10000.000000	11747	49302	1.000000	12834	48005	1.000000	9564702	0.005126
151831602	464277325.000000	24131760	10000.000000	11679	49139	1.000000	12894	48121	1.000000	9559975	0.005810
151841810	464266178.000000	24133563	10000.000000	11725	48704	1.000000	12873	47926	1.000000	9555303	0.005581
151832698	464259816.000000	24132895	10000.000000	11834	48681	1.000000	12933	47777	1.000000	9550409	0.005112
151854350	464258448.000000	24132976	10000.000000	11810	48763	1.000000	12923	48050	1.000000	9545559	0.005100
151848748	464252181.000000	24132688	10000.000000	11908	48963	1.000000	13015	48177	1.000000	9540887	0.004978
151836646	464238353.000000	24127519	10000.000000	11840	48665	1.000000	13067	47744	1.000000	9536062	0.005263
151847252	464267485.000000	24129151	10000.000000	11882	48478	1.000000	12822	48186	1.000000	9531318	0.004850
151847862	464235829.000000	24124348	10000.000000	11656	48890	1.000000	12783	48204	1.000000	9526433	0.004385
151853828	464255879.000000	24134429	10000.000000	11697	49425	1.000000	12684	48110	1.000000	9521666	0.004399
151849409	464219538.000000	24130677	10000.000000	11691	49113	1.000000	12905	48563	1.000000	9516806	0.004265
npatches	nstrain	runtime	dt	init_x	init_y	init_y_blood	init_z	init_S	beta0	beta1	beta2	beta3	mean_beta	B	d	delta	delta_blood	b[0]	mut	m	CTL	c	g	epsilon	k	het	lambda	rho	omega	x_max	patch.dyna	DELTA	A	VA
10000	1	100.000000	0.000100	21900	9499	5000000	0.001000	10000000	17.949990	17.914693	26.719258	27.393149	20	8000000000.000000	0.010000	1.000000	1.000000	800000	0.000050	0.048000	0	0.500000	0.000000	25.000000	9.000000	0.500000	0.000000	0.000000	0.000000	31987	0	10.000000	7.000000	1.000000
sus	inf	inf_blood	z	x[0]	y[0][0]	z[0]	x[1]	y[1][0]	z[1]	S[0]	synchrony
219000000	94990000.000000	5000000	10.000000	21900	9499	0.001000	21900	9499	0.001000	10000000	0.000000
69622112	1540890127.000000	80171309	3940.834452	7043	154371	0.394083	7170	153498	0.394083	9994896	0.000000
106438810	849140966.000000	44172246	6324.976263	11151	84171	0.632498	11071	84983	0.632498	9990002	0.000000
131629450	602225202.000000	31317365	7771.013291	13612	60299	0.777101	13551	59862	0.777101	9984973	0.000000
146148762	498889431.000000	25941700	8648.068121	15067	49751	0.864807	15024	49356	0.864807	9980041	0.000000
154772881	446813139.000000	23230183	9180.022116	16099	44138	0.918002	16092	44362	0.918002	9975116	0.000000
159925258	418404269.000000	21755221	9502.664490	16501	41565	0.950266	16590	41423	0.950266	9970212	0.000000
163048676	402113000.000000	20901257	9698.354536	16862	39692	0.969835	16800	39727	0.969835	9965266	0.000000
164917545	392585602.000000	20404442	9817.045065	17206	38900	0.981705	17051	38912	0.981705	9960243	0.000000
166067735	386910890.000000	20106659	9889.033609	17307	37976	0.988903	17226	38162	0.988903	9955328	0.000000
166751360	383513122.000000	19935681	9932.696323	17259	38009	0.993270	17237	37964	0.993270	9950259	0.000000
167171010	381471120.000000	19816241	9959.178767	17415	37596	0.995918	17313	37464	0.995918	9945302	0.000000
167440231	380169219.000000	19758906	9975.240980	17331	37666	0.997524	17313	37498	0.997524	9940324	0.000000
167588910	379489329.000000	19725770	9984.983083	17121	37576	0.998498	17335	37370	0.998498	9935459	0.000000
167676391	379001562.000000	19696645	9990.891893	17092	37679	0.999089	17368	37687	0.999089	9930502	0.000000
167726103	378758799.000000	19687324	9994.475723	17348	37552	0.999448	17461	37631	0.999448	9925569	0.000000
167748195	378613754.000000	19674631	9996.649399	17514	37164	0.999665	17544	37388	0.999665	9920532	0.000000
167784064	378503861.000000	19674205	9997.967783	17197	37782	0.999797	17595	37222	0.999797	9915555	0.000000
167805824	378404026.000000	19672008	9998.767413	17456	37475	0.999877	17526	37043	0.999877	9910608	0.000000
167807979	378406230.000000	19672719	9999.252408	17438	37422	0.999925	17357	37475	0.999925	9905701	0.000000
167801257	378385415.000000	19662864	9999.546568	17308	37309	0.999955	17245	37720	0.999955	9900792	0.000000
167814579	378322307.000000	19661166	9999.724983	17523	37494	0.999972	17455	37686	0.999972	9895839	0.000000
167815031	378334105.000000	19664099	9999.833196	17459	37767	0.999983	17380	37744	0.999983	9890958	0.000000
167821692	378364154.000000	19664814	9999.898829	17424	37639	0.999990	17423	37432	0.999990	9885997	0.000000
167812235	378320691.000000	19663679	9999.938638	17418	37247	0.999994	17301	37199	0.999994	9881294	0.000000
167823200	378309647.000000	19655613	9999.962782	17390	37525	0.999996	17581	37114	0.999996	9876437	0.000000
167803863	378326740.000000	19669598	9999.977427	17387	36995	0.999998	17155	37727	0.999998	9871497	0.000000
167809162	378319303.000000	19669145	9999.986309	17356	37558	0.999999	17411	37467	0.999999	9866601	0.000000
167801822	378332229.000000	19662906	9999.991696	17568	37059	0.999999	17355	37603	0.999999	9861606	0.000000
167805087	378331849.000000	19666765	9999.994963	17461	37104	0.999999	17506	37630	0.999999	9856637	0.000000
167822439	378307634.000000	19662971	9999.996945	17358	37339	1.000000	17404	37520	1.000000	9851805	0.000000
167826479	378280623.000000	19656636	9999.998147	17483	37080	1.000000	17538	37235	1.000000	9846766	0.000000
167829521	378288850.000000	19668768	9999.998876	17533	37186	1.000000	17424	37155	1.000000	9841920	0.000000
167816468	378323615.000000	19658389	9999.999318	17269	37521	1.000000	17525	37370	1.000000	9837075	0.000000
167818028	378316677.000000	19664277	9999.999587	17289	37452	1.000000	17506	37423	1.000000	9832163	0.000000
167837879	378303131.000000	19670780	9999.999749	17172	37675	1.000000	17296	37566	1.000000	9827296	0.000000
167826792	378304027.000000	19663629	9999.999848	17243	37607	1.000000	17500	37084	1.000000	9822353	0.000000
167816707	378340009.000000	19657079	9999.999908	17570	37288	1.000000	17537	37596	1.000000	9817470	0.000000
167821371	378343136.000000	19670284	9999.999944	17453	37419	1.000000	17391	37342	1.000000	9812524	0.000000
167823889	378326646.000000	19667101	9999.999966	17446	37435	1.000000	17460	37491	1.000000	9807613	0.000000
167801992	378308855.000000	19670453	9999.999979	17223	37861	1.000000	17413	37115	1.000000	9802745	-1.#IND00
167825382	378296018.000000	19658369	9999.999988	17403	37460	1.000000	17250	37528	1.000000	9797890	-0.009600
167818378	378283975.000000	19661513	9999.999992	17604	37284	1.000000	17341	37505	1.000000	9792983	-0.003571
167818317	378331877.000000	19665847	9999.999995	17229	37680	1.000000	17291	37719	1.000000	9788022	0.000068
167809739	378324589.000000	19668376	9999.999997	17352	37567	1.000000	17350	37447	1.000000	9783118	-0.002441
167808816	378332546.000000	19664363	9999.999998	17325	37300	1.000000	17401	37188	1.000000	9778154	-0.007934
167820096	378288781.000000	19658595	9999.999999	17506	37307	1.000000	17308	37505	1.000000	9773235	-0.007123
167817613	378350955.000000	19661008	9999.999999	17441	37441	1.000000	17472	37469	1.000000	9768334	-0.008222
167814880	378325968.000000	19667568	10000.000000	17397	37257	1.000000	17399	37603	1.000000	9763466	-0.006630
167805746	378324021.000000	19662709	10000.000000	17357	37132	1.000000	17305	37488	1.000000	9758635	-0.006852
167831327	378295449.000000	19667793	10000.000000	17217	37049	1.000000	17367	37194	1.000000	9753719	-0.005839
167802562	378316103.000000	19665333	10000.000000	17372	37321	1.000000	17311	37454	1.000000	9748843	-0.001817
167811051	378321345.000000	19659911	10000.000000	17496	37214	1.000000	17388	37257	1.000000	9743997	-0.001925
167831749	378323413.000000	19666894	10000.000000	17531	37603	1.000000	17525	37476	1.000000	9739193	-0.000195
167800689	378333433.000000	19661284	10000.000000	17229	37502	1.000000	17396	37390	1.000000	9734275	-0.000599
167816963	378332062.000000	19667182	10000.000000	17237	37727	1.000000	17416	37343	1.000000	9729504	-0.000592
167835704	378326081.000000	19658868	10000.000000	17479	37153	1.000000	17416	37388	1.000000	9724695	-0.000840
167809756	378344659.000000	19669546	10000.000000	17317	37586	1.000000	17523	37337	1.000000	9719805	-0.000804
167835288	378285390.000000	19666481	10000.000000	17218	37692	1.000000	17446	37516	1.000000	9714925	0.000268
167822560	378294204.000000	19660910	10000.000000	17214	37522	1.000000	17565	37274	1.000000	9710006	-0.000788
167826665	378306798.000000	19668200	10000.000000	17513	37020	1.000000	17423	37279	1.000000	9705165	-0.003580
167820194	378332110.000000	19657085	10000.000000	17500	37327	1.000000	17388	37324	1.000000	9700252	-0.003680
167831866	378294220.000000	19662047	10000.000000	17222	37660	1.000000	17450	37697	1.000000	9695399	-0.003481
167809894	378285119.000000	19669904	10000.000000	17592	37475	1.000000	17361	37432	1.000000	9690623	-0.002941
167809635	378333493.000000	19662713	10000.000000	17333	37215	1.000000	17390	37346	1.000000	9685788	-0.003323
167812915	378320282.000000	19657891	10000.000000	17537	37324	1.000000	17221	37778	1.000000	9680960	-0.003318
167826330	378319058.000000	19656271	10000.000000	17410	37823	1.000000	17381	37609	1.000000	9676198	-0.004801
167809903	378269839.000000	19663476	10000.000000	17454	37232	1.000000	17318	37584	1.000000	9671391	-0.004921
167815507	378302802.000000	19656084	10000.000000	17208	37201	1.000000	17498	37347	1.000000	9666622	-0.004634
167819770	378329305.000000	19658383	10000.000000	17424	37569	1.000000	17421	36953	1.000000	9661756	-0.004532
167827032	378306626.000000	19668895	10000.000000	17257	37798	1.000000	17411	37286	1.000000	9656873	-0.003591
167805457	378351419.000000	19666756	10000.000000	17449	37431	1.000000	17527	37267	1.000000	9652130	-0.003461
167827618	378286223.000000	19670152	10000.000000	17545	37525	1.000000	17444	37405	1.000000	9647227	-0.003966
167803744	378325310.000000	19664649	10000.000000	17335	37531	1.000000	17500	37451	1.000000	9642402	-0.004077
167823724	378327733.000000	19666909	10000.000000	17422	37335	1.000000	17365	37289	1.000000	9637553	-0.003502
167816543	378350107.000000	19661234	10000.000000	17468	37473	1.000000	17299	37036	1.000000	9632890	-0.003492
167820489	378325861.000000	19674141	10000.000000	17269	37709	1.000000	17206	37574	1.000000	9628027	-0.003457
167823553	378310603.000000	19655031	10000.000000	17416	37698	1.000000	17426	37321	1.000000	9623317	-0.003356
167805088	378343471.000000	19665360	10000.000000	17374	37540	1.000000	17411	37463	1.000000	9618575	-0.002921
167810878	378330717.000000	19665482	10000.000000	17333	37471	1.000000	17368	37336	1.000000	9613972	-0.003949
167817412	378332523.000000	19669985	10000.000000	17276	37343	1.000000	17318	37153	1.000000	9609118	-0.004256
167832114	378318838.000000	19658088	10000.000000	17365	37279	1.000000	17397	37558	1.000000	9604302	-0.003302
167798759	378303593.000000	19660522	10000.000000	17421	37546	1.000000	17538	37307	1.000000	9599570	-0.004240
167840455	378295009.000000	19661496	10000.000000	17381	37535	1.000000	17311	37417	1.000000	9594697	-0.004252
167808222	378324048.000000	19663352	10000.000000	17457	37467	1.000000	17410	37593	1.000000	9589968	-0.004263
167814201	378334877.000000	19657973	10000.000000	17352	37021	1.000000	17480	37361	1.000000	9585174	-0.004062
167812390	378302935.000000	19656207	10000.000000	17642	36987	1.000000	17190	37516	1.000000	9580429	-0.004183
167800052	378333619.000000	19656328	10000.000000	17103	37438	1.000000	17534	37658	1.000000	9575518	-0.003614
167842537	378252430.000000	19652190	10000.000000	17321	37578	1.000000	17236	37613	1.000000	9570761	-0.003444
167825431	378298342.000000	19650210	10000.000000	17285	37723	1.000000	17228	37479	1.000000	9566005	-0.003037
167800593	378367721.000000	19659665	10000.000000	17431	37448	1.000000	17295	37112	1.000000	9561228	-0.003918
167811315	378293906.000000	19668884	10000.000000	17263	37374	1.000000	17567	37354	1.000000	9556405	-0.003892
167813599	378315574.000000	19672495	10000.000000	17296	37457	1.000000	17350	37583	1.000000	9551604	-0.002683
167813493	378333208.000000	19654682	10000.000000	17269	37227	1.000000	17406	37462	1.000000	9546810	-0.002509
167800952	378315182.000000	19669273	10000.000000	17484	37345	1.000000	17473	37357	1.000000	9542081	-0.002436
167815627	378320318.000000	19667798	10000.000000	17399	37255	1.000000	17320	37290	1.000000	9537323	-0.002986
167814008	378355430.000000	19660198	10000.000000	17627	37141	1.000000	17426	37074	1.000000	9532549	-0.003073
167796348	378326014.000000	19662289	10000.000000	17408	37395	1.000000	17371	37695	1.000000	9527844	-0.002982
167822352	378353763.000000	19666959	10000.000000	17342	37384	1.000000	17397	37084	1.000000	9523051	-0.002792
167811098	378267112.000000	19653179	10000.000000	17575	37565	1.000000	17351	37705	1.000000	9518336	-0.002690
npatches	nstrain	runtime	dt	init_x	init_y	init_y_blood	init_z	init_S	beta0	beta1	beta2	beta3	mean_beta	B	d	delta	delta_blood	b[0]	mut	m	CTL	c	g	epsilon	k	het	lambda	rho	omega	x_max	patch.dyna	DELTA	A	VA
10000	1	100.000000	0.000100	21900	9499	5000000	0.001000	10000000	27.532456	17.382565	24.090912	29.797078	20	8000000000.000000	0.010000	1.000000	1.000000	800000	0.000050	0.048000	0	0.500000	0.000000	25.000000	10.000000	0.500000	0.000000	0.000000	0.000000	31987	0	10.000000	7.000000	1.000000
sus	inf	inf_blood	z	x[0]	y[0][0]	z[0]	x[1]	y[1][0]	z[1]	S[0]	synchrony
219000000	94990000.000000	5000000	10.000000	21900	9499	0.001000	21900	9499	0.001000	10000000	0.000000
74339741	1409220725.000000	73346783	3940.834452	5456	142254	0.394083	7970	140129	0.394083	9995217	0.000000
116160734	737808459.000000	38384326	6324.976263	8886	75355	0.632498	12310	73288	0.632498	9990332	0.000000
143547723	513550236.000000	26700296	7771.013291	11242	53937	0.777101	15085	50779	0.777101	9985358	0.000000
159348248	419617103.000000	21815977	8648.068121	12583	44282	0.864807	16706	41106	0.864807	9980330	0.000000
168701649	372303360.000000	19354970	9180.022116	13569	39807	0.918002	17802	36314	0.918002	9975297	0.000000
174320845	346431422.000000	18010070	9502.664490	13947	37183	0.950266	18469	33641	0.950266	9970462	0.000000
177729179	331562453.000000	17235926	9698.354536	14356	35497	0.969835	18578	32672	0.969835	9965568	0.000000
179760027	322892201.000000	16776606	9817.045065	14660	34770	0.981705	18879	31457	0.981705	9960531	0.000000
180985086	317727526.000000	16511286	9889.033609	14656	34116	0.988903	18998	31182	0.988903	9955567	0.000000
181782294	314595723.000000	16349479	9932.696323	14806	33535	0.993270	19314	30540	0.993270	9950676	0.000000
182207886	312788809.000000	16259311	9959.178767	14952	33345	0.995918	19396	30509	0.995918	9945668	0.000000
182490162	311630792.000000	16191502	9975.240980	14927	33566	0.997524	19255	30387	0.997524	9940665	0.000000
182682596	310926693.000000	16161480	9984.983083	14821	33637	0.998498	19190	30244	0.998498	9935685	0.000000
182766978	310523342.000000	16140847	9990.891893	14910	33567	0.999089	19518	29969	0.999089	9930711	0.000000
182844439	310273220.000000	16122081	9994.475723	14892	33189	0.999448	19419	30215	0.999448	9925749	0.000000
182860407	310154871.000000	16113777	9996.649399	14816	33407	0.999665	19143	30500	0.999665	9920846	0.000000
182902561	310040868.000000	16111134	9997.967783	14898	33525	0.999797	19368	30038	0.999797	9916009	0.000000
182903463	310009335.000000	16113370	9998.767413	14826	33502	0.999877	19190	30408	0.999877	9910976	0.000000
182893926	309961436.000000	16109268	9999.252408	14910	33177	0.999925	19264	30408	0.999925	9906003	0.000000
182923101	309930206.000000	16106453	9999.546568	14919	33466	0.999955	19207	30444	0.999955	9900982	0.000000
182898904	309921105.000000	16102898	9999.724983	14721	33616	0.999972	19161	30441	0.999972	9896006	0.000000
182921351	309934886.000000	16110373	9999.833196	14789	33585	0.999983	19136	30095	0.999983	9890984	0.000000
182923145	309906006.000000	16108710	9999.898829	14853	33548	0.999990	19121	30022	0.999990	9885975	0.000000
182940083	309894962.000000	16108954	9999.938638	14932	33402	0.999994	19513	30324	0.999994	9881147	0.000000
182924695	309900147.000000	16112540	9999.962782	14840	33409	0.999996	19323	30015	0.999996	9876082	0.000000
182932380	309918156.000000	16101641	9999.977427	14959	33375	0.999998	19367	29921	0.999998	9871123	0.000000
182924187	309898989.000000	16106914	9999.986309	14814	33670	0.999999	19250	30500	0.999999	9866171	0.000000
182950357	309844441.000000	16105313	9999.991696	14946	32775	0.999999	19563	29891	0.999999	9861372	0.000000
182947395	309852548.000000	16099673	9999.994963	14966	33144	0.999999	19280	30244	0.999999	9856341	0.000000
182927909	309940872.000000	16105265	9999.996945	14794	33356	1.000000	19052	30268	1.000000	9851462	0.000000
182937124	309887938.000000	16104328	9999.998147	15025	33484	1.000000	19206	29998	1.000000	9846614	0.000000
182933556	309889307.000000	16115115	9999.998876	14840	33913	1.000000	19427	30278	1.000000	9841663	0.000000
182932592	309870765.000000	16106241	9999.999318	14923	33245	1.000000	19390	30040	1.000000	9836708	0.000000
182924861	309902542.000000	16105657	9999.999587	15041	33098	1.000000	19180	30242	1.000000	9831837	0.000000
182926691	309918010.000000	16110427	9999.999749	14981	33496	1.000000	19347	30271	1.000000	9826964	0.000000
182933743	309895987.000000	16101295	9999.999848	14980	33201	1.000000	19374	30124	1.000000	9822108	0.000000
182906892	309907816.000000	16101138	9999.999908	14750	33693	1.000000	19207	30164	1.000000	9817093	0.000000
182916122	309906098.000000	16102995	9999.999944	14834	33373	1.000000	19353	30631	1.000000	9812086	0.000000
182918951	309901277.000000	16106857	9999.999966	14804	33283	1.000000	19075	30385	1.000000	9807147	0.000000
182929019	309865930.000000	16107784	9999.999979	14914	33245	1.000000	19298	30418	1.000000	9802159	-1.#IND00
182921387	309890776.000000	16105992	9999.999988	14905	33290	1.000000	19244	30266	1.000000	9797188	0.006400
182917193	309888420.000000	16108127	9999.999992	14928	33502	1.000000	19292	29939	1.000000	9792323	0.003748
182934616	309893919.000000	16108985	9999.999995	14763	33810	1.000000	19337	30284	1.000000	9787422	0.015073
182931634	309883308.000000	16109537	9999.999997	14993	33421	1.000000	19393	30458	1.000000	9782541	0.007812
182924567	309894492.000000	16100277	9999.999998	14949	33307	1.000000	19350	30429	1.000000	9777647	0.013928
182931057	309912110.000000	16109630	9999.999999	14984	33284	1.000000	19314	30445	1.000000	9772863	0.004857
182938692	309879543.000000	16103295	9999.999999	14906	33427	1.000000	19270	30133	1.000000	9768062	0.001890
182939666	309866660.000000	16108845	10000.000000	14931	33328	1.000000	19294	30135	1.000000	9762994	0.001041
182938176	309878203.000000	16101680	10000.000000	14880	33433	1.000000	19184	30423	1.000000	9758146	0.001631
182909855	309947582.000000	16115201	10000.000000	15069	33262	1.000000	19330	30429	1.000000	9753350	0.000486
182925067	309925867.000000	16109452	10000.000000	14858	33589	1.000000	19263	30463	1.000000	9748450	0.000083
182930003	309888340.000000	16100678	10000.000000	14691	33342	1.000000	19301	30573	1.000000	9743465	0.000849
182947526	309871862.000000	16102816	10000.000000	14872	33057	1.000000	19322	29918	1.000000	9738737	0.000723
182921568	309933670.000000	16105699	10000.000000	15006	33175	1.000000	19157	30714	1.000000	9733860	0.007049
182942965	309850344.000000	16105302	10000.000000	14921	32950	1.000000	19220	30477	1.000000	9728915	0.006251
182930924	309950779.000000	16108702	10000.000000	14789	33544	1.000000	19029	30498	1.000000	9724028	0.005693
182932080	309885340.000000	16104580	10000.000000	14864	33499	1.000000	19213	30178	1.000000	9719154	0.005244
182921850	309886404.000000	16108055	10000.000000	14959	33196	1.000000	19362	30356	1.000000	9714231	0.005656
182920889	309913495.000000	16106756	10000.000000	14979	33266	1.000000	19396	30484	1.000000	9709504	0.005979
182926890	309910293.000000	16116080	10000.000000	15038	33021	1.000000	19205	30211	1.000000	9704716	0.006368
182918148	309908383.000000	16105348	10000.000000	14893	33663	1.000000	19119	30678	1.000000	9699797	0.004939
182931303	309845178.000000	16105596	10000.000000	14917	33374	1.000000	19201	30270	1.000000	9694884	0.003457
182945666	309872701.000000	16100410	10000.000000	14778	33653	1.000000	19472	30394	1.000000	9690035	0.002426
182938929	309880875.000000	16104386	10000.000000	14958	33441	1.000000	19280	30104	1.000000	9685286	0.002320
182947675	309857127.000000	16109766	10000.000000	15023	33162	1.000000	19227	30333	1.000000	9680376	-0.000971
182920825	309922363.000000	16108951	10000.000000	14957	33236	1.000000	19349	30517	1.000000	9675527	-0.000289
182916915	309923097.000000	16107582	10000.000000	15059	33175	1.000000	19190	30238	1.000000	9670703	0.000153
182940170	309850916.000000	16103962	10000.000000	14788	33047	1.000000	19352	30661	1.000000	9666028	0.000305
182916171	309907824.000000	16103252	10000.000000	14752	33421	1.000000	19224	30219	1.000000	9661192	0.000787
182943594	309871725.000000	16099660	10000.000000	14900	33125	1.000000	19313	30392	1.000000	9656347	0.000891
182953273	309881148.000000	16109309	10000.000000	14874	33305	1.000000	19163	30378	1.000000	9651560	0.001206
182910269	309926021.000000	16105222	10000.000000	14891	33612	1.000000	19475	30049	1.000000	9646779	0.001289
182920650	309895359.000000	16111214	10000.000000	14854	33366	1.000000	19369	30449	1.000000	9641996	0.001655
182896948	309930159.000000	16109618	10000.000000	14923	33354	1.000000	19304	30444	1.000000	9637170	0.001993
182913617	309927343.000000	16102855	10000.000000	14882	33329	1.000000	19160	30373	1.000000	9632232	0.001820
182932435	309895802.000000	16104692	10000.000000	14991	33249	1.000000	19206	30677	1.000000	9627364	0.002077
182932415	309894155.000000	16107522	10000.000000	14947	33727	1.000000	19151	30609	1.000000	9622477	0.002839
182921908	309907487.000000	16112296	10000.000000	15072	32905	1.000000	19324	30500	1.000000	9617687	0.002707
182949874	309867889.000000	16106337	10000.000000	14970	33143	1.000000	19223	30073	1.000000	9612885	0.002769
182942189	309893561.000000	16105440	10000.000000	14979	32958	1.000000	19485	30454	1.000000	9608177	0.003290
182946965	309896596.000000	16104872	10000.000000	14843	33458	1.000000	19165	30423	1.000000	9603305	0.003355
182924096	309883157.000000	16113620	10000.000000	14973	33267	1.000000	19317	30443	1.000000	9598512	0.003183
182955961	309842502.000000	16101026	10000.000000	14962	33523	1.000000	19526	29625	1.000000	9593781	0.001919
182921053	309917668.000000	16102907	10000.000000	14797	33426	1.000000	19194	30174	1.000000	9589022	0.001744
182932243	309923256.000000	16105388	10000.000000	14894	33315	1.000000	19330	30283	1.000000	9584337	0.001938
182924673	309894297.000000	16099883	10000.000000	14932	33393	1.000000	19443	30206	1.000000	9579590	0.001866
182926122	309912446.000000	16102960	10000.000000	14846	33399	1.000000	19108	30703	1.000000	9574848	0.001804
182932197	309889334.000000	16114766	10000.000000	14838	33625	1.000000	19331	30274	1.000000	9570017	0.002315
182939684	309872810.000000	16100621	10000.000000	14843	33569	1.000000	19145	30273	1.000000	9565227	0.001675
182913401	309965611.000000	16104967	10000.000000	14976	33062	1.000000	19323	30007	1.000000	9560448	0.001769
182915997	309883142.000000	16107681	10000.000000	14947	33070	1.000000	19068	30288	1.000000	9555624	0.001724
182921890	309897489.000000	16101781	10000.000000	14724	33755	1.000000	19383	30004	1.000000	9550720	0.001685
182943115	309859172.000000	16102675	10000.000000	14895	33696	1.000000	19190	29860	1.000000	9545946	0.001931
182934673	309887891.000000	16099064	10000.000000	14824	33426	1.000000	19213	29816	1.000000	9541238	0.001710
182914024	309921148.000000	16110500	10000.000000	14964	33185	1.000000	19340	30479	1.000000	9536460	0.001149
182936968	309876273.000000	16107288	10000.000000	14975	33343	1.000000	19309	30305	1.000000	9531734	0.000801
182911261	309900845.000000	16112713	10000.000000	14910	33418	1.000000	19352	30358	1.000000	9527037	0.000198
182922361	309918703.000000	16105828	10000.000000	14764	33785	1.000000	19039	30847	1.000000	9522272	0.000248
182921041	309918759.000000	16109224	10000.000000	14963	33631	1.000000	19243	30674	1.000000	9517499	-0.000044
npatches	nstrain	runtime	dt	init_x	init_y	init_y_blood	init_z	init_S	beta0	beta1	beta2	beta3	mean_beta	B	d	delta	delta_blood	b[0]	mut	m	CTL	c	g	epsilon	k	het	lambda	rho	omega	x_max	patch.dyna	DELTA	A	VA
10000	1	100.000000	0.000100	21900	9499	5000000	0.001000	10000000	20.473471	18.559992	21.736225	17.946214	20	8000000000.000000	0.010000	1.000000	1.000000	800000	0.000050	0.048000	0	0.500000	0.000000	25.000000	11.000000	0.500000	0.000000	0.000000	0.000000	31987	0	10.000000	7.000000	1.000000
sus	inf	inf_blood	z	x[0]	y[0][0]	z[0]	x[1]	y[1][0]	z[1]	S[0]	synchrony
219000000	94990000.000000	5000000	10.000000	21900	9499	0.001000	21900	9499	0.001000	10000000	0.000000
79397691	1290055618.000000	67142209	3940.834452	7440	129379	0.394083	7990	128844	0.394083	9995101	0.000000
126181076	643837283.000000	33504951	6324.976263	11929	64858	0.632498	12786	64235	0.632498	9990170	0.000000
155801396	438690967.000000	22809799	7771.013291	15001	44317	0.777101	15607	44258	0.777101	9985185	0.000000
172885197	352566474.000000	18327867	8648.068121	16866	35832	0.864807	17616	35088	0.864807	9980086	0.000000
183036216	309235713.000000	16066534	9180.022116	17786	31228	0.918002	18932	30656	0.918002	9975215	0.000000
189119135	285397930.000000	14836917	9502.664490	18484	28739	0.950266	19405	28212	0.950266	9970314	0.000000
192802310	271816868.000000	14131301	9698.354536	18675	27623	0.969835	19714	27213	0.969835	9965459	0.000000
195016185	263882013.000000	13716913	9817.045065	18919	27089	0.981705	20075	26225	0.981705	9960460	0.000000
196352843	259132631.000000	13474646	9889.033609	18998	26366	0.988903	20145	25497	0.988903	9955419	0.000000
197190315	256304403.000000	13322618	9932.696323	19282	25878	0.993270	20214	25425	0.993270	9950532	0.000000
197693235	254603970.000000	13233889	9959.178767	19424	25766	0.995918	20275	24904	0.995918	9945467	0.000000
197978894	253568962.000000	13177660	9975.240980	19219	25797	0.997524	20088	25306	0.997524	9940291	0.000000
198143981	252924750.000000	13142974	9984.983083	19345	25691	0.998498	20068	25003	0.998498	9935299	0.000000
198279150	252535188.000000	13126830	9990.891893	19305	25619	0.999089	20067	24957	0.999089	9930313	0.000000
198362110	252295702.000000	13117771	9994.475723	19270	25590	0.999448	20238	24818	0.999448	9925361	0.000000
198362990	252231635.000000	13106925	9996.649399	19230	25835	0.999665	20462	24870	0.999665	9920356	0.000000
198409529	252071309.000000	13107192	9997.967783	19449	25323	0.999797	20282	24900	0.999797	9915449	0.000000
198427785	252058512.000000	13094399	9998.767413	19322	25608	0.999877	20230	24992	0.999877	9910508	0.000000
198427031	251995107.000000	13100698	9999.252408	19502	25220	0.999925	20005	25029	0.999925	9905482	0.000000
198434008	252017845.000000	13099556	9999.546568	19357	25525	0.999955	20452	24605	0.999955	9900609	0.000000
198438222	251990698.000000	13097627	9999.724983	19277	25641	0.999972	20173	24868	0.999972	9895660	0.000000
198427808	252043427.000000	13098334	9999.833196	19334	25633	0.999983	20270	24939	0.999983	9890680	0.000000
198416163	252027700.000000	13101355	9999.898829	19280	25490	0.999990	20296	25055	0.999990	9885725	0.000000
198430525	252044682.000000	13098358	9999.938638	19361	25621	0.999994	20344	24815	0.999994	9880802	0.000000
198437210	251980829.000000	13093505	9999.962782	19226	25309	0.999996	20428	24681	0.999996	9875767	0.000000
198428971	251982565.000000	13094436	9999.977427	19292	25306	0.999998	20454	24956	0.999998	9870872	0.000000
198437782	252017949.000000	13093210	9999.986309	19345	25409	0.999999	20147	24849	0.999999	9865952	0.000000
198447802	251962178.000000	13086560	9999.991696	19219	25491	0.999999	20315	24976	0.999999	9860921	0.000000
198432890	251999280.000000	13102032	9999.994963	19273	25583	0.999999	20256	25122	0.999999	9855993	0.000000
198469319	251994715.000000	13096227	9999.996945	19274	25735	1.000000	20308	25139	1.000000	9851213	0.000000
198453257	251970620.000000	13096410	9999.998147	19270	25493	1.000000	20242	24816	1.000000	9846356	0.000000
198448696	252019569.000000	13094659	9999.998876	19313	25509	1.000000	20214	24913	1.000000	9841423	0.000000
198445264	251992901.000000	13094544	9999.999318	19250	25634	1.000000	20277	25044	1.000000	9836519	0.000000
198414479	252018166.000000	13099673	9999.999587	19288	25669	1.000000	20225	24924	1.000000	9831578	0.000000
198456477	251956238.000000	13092479	9999.999749	19274	25570	1.000000	20379	25167	1.000000	9826604	0.000000
198457910	251983171.000000	13100736	9999.999848	19525	25411	1.000000	20234	25312	1.000000	9821558	0.000000
198437317	251981567.000000	13101493	9999.999908	19308	25642	1.000000	20151	24771	1.000000	9816710	0.000000
198424077	252003436.000000	13098786	9999.999944	19361	25362	1.000000	20334	24839	1.000000	9811900	0.000000
198449414	251963366.000000	13094780	9999.999966	19375	25600	1.000000	20122	24839	1.000000	9807034	0.000000
198453451	251979287.000000	13100464	9999.999979	19366	25697	1.000000	20170	24879	1.000000	9802267	-1.#IND00
198418977	252012209.000000	13103708	9999.999988	19513	25274	1.000000	20392	24796	1.000000	9797434	0.006400
198422941	252008912.000000	13097476	9999.999992	19280	25735	1.000000	20289	24834	1.000000	9792519	-0.005653
198435859	251996018.000000	13105611	9999.999995	19370	25627	1.000000	20545	24871	1.000000	9787634	-0.003280
198444904	251973705.000000	13096587	9999.999997	19345	25509	1.000000	20153	25049	1.000000	9782779	-0.000245
198428416	251989707.000000	13098317	9999.999998	19335	25544	1.000000	20162	25081	1.000000	9777890	0.001419
198453458	251937597.000000	13092659	9999.999999	19273	25553	1.000000	20155	25042	1.000000	9773059	-0.002066
198430530	252017074.000000	13096014	9999.999999	19218	25632	1.000000	20417	24718	1.000000	9768072	-0.002002
198441231	251998194.000000	13094835	10000.000000	19416	25334	1.000000	20146	24820	1.000000	9763226	-0.000378
198422951	252029008.000000	13094578	10000.000000	19464	25153	1.000000	20376	24961	1.000000	9758257	-0.001783
198449669	251966647.000000	13095668	10000.000000	19346	25738	1.000000	20378	25100	1.000000	9753242	-0.002288
198472536	251970716.000000	13101508	10000.000000	19453	25487	1.000000	20197	24940	1.000000	9748320	-0.002216
198433716	252008004.000000	13102715	10000.000000	19260	25671	1.000000	20211	25239	1.000000	9743453	-0.003437
198401323	252050178.000000	13097823	10000.000000	19494	25592	1.000000	20137	25014	1.000000	9738628	-0.005250
198452442	251985433.000000	13095748	10000.000000	19548	25473	1.000000	20188	25172	1.000000	9733662	-0.004783
198446919	251981498.000000	13091435	10000.000000	19254	25512	1.000000	20037	24979	1.000000	9728866	-0.005728
198430499	252020600.000000	13093959	10000.000000	19066	26003	1.000000	20394	24555	1.000000	9724064	-0.006836
198458315	251975605.000000	13098002	10000.000000	19351	25527	1.000000	20113	24974	1.000000	9719132	-0.006268
198442198	251957739.000000	13094512	10000.000000	19377	25684	1.000000	20397	24748	1.000000	9714319	-0.007556
198449484	252004777.000000	13101427	10000.000000	19663	25371	1.000000	20086	25015	1.000000	9709463	-0.006198
198441527	251972577.000000	13095088	10000.000000	19526	25643	1.000000	20336	24523	1.000000	9704632	-0.006370
198429272	252020120.000000	13094787	10000.000000	19364	25495	1.000000	20272	25043	1.000000	9699802	-0.007020
198420711	252015618.000000	13103636	10000.000000	19270	25656	1.000000	20211	25168	1.000000	9694903	-0.009394
198446932	251950379.000000	13096667	10000.000000	19263	25479	1.000000	20180	24947	1.000000	9689971	-0.009864
198433895	251994923.000000	13098955	10000.000000	19337	25665	1.000000	20364	24942	1.000000	9685044	-0.010273
198452341	251972788.000000	13098822	10000.000000	19359	25496	1.000000	20399	24658	1.000000	9680260	-0.010189
198427681	252019368.000000	13097890	10000.000000	19211	25617	1.000000	20310	24896	1.000000	9675387	-0.010797
198424282	252020137.000000	13093593	10000.000000	19366	25409	1.000000	20341	24940	1.000000	9670601	-0.010518
198440571	251999568.000000	13102584	10000.000000	19229	25415	1.000000	20289	24975	1.000000	9665750	-0.009940
198434433	251999428.000000	13095614	10000.000000	19484	25459	1.000000	20114	25039	1.000000	9660822	-0.010891
198461034	251953034.000000	13093671	10000.000000	19257	25585	1.000000	20150	25060	1.000000	9656025	-0.010339
198438894	251981688.000000	13099504	10000.000000	19535	25365	1.000000	20138	25192	1.000000	9651113	-0.010254
198461736	251951094.000000	13096978	10000.000000	19448	25578	1.000000	20072	25201	1.000000	9646216	-0.010024
198419263	251988399.000000	13095264	10000.000000	19495	25275	1.000000	20214	24889	1.000000	9641359	-0.009663
198448396	251983726.000000	13098572	10000.000000	19362	25266	1.000000	20409	24785	1.000000	9636558	-0.009484
198448761	251962004.000000	13094631	10000.000000	19396	25301	1.000000	20541	24936	1.000000	9631770	-0.008954
198404691	252005237.000000	13100322	10000.000000	19318	25681	1.000000	20579	25202	1.000000	9626966	-0.008616
198454915	251961720.000000	13098913	10000.000000	19267	25545	1.000000	20348	24929	1.000000	9622131	-0.008334
198458950	251956363.000000	13097490	10000.000000	19200	25844	1.000000	20157	24688	1.000000	9617265	-0.007890
198457657	252000721.000000	13096212	10000.000000	19268	25750	1.000000	20289	24726	1.000000	9612337	-0.007379
198445141	252016011.000000	13102262	10000.000000	19303	25596	1.000000	20214	24844	1.000000	9607681	-0.007479
198440992	252006304.000000	13097729	10000.000000	19353	25529	1.000000	20135	24958	1.000000	9602906	-0.007279
198448540	251995051.000000	13093100	10000.000000	19305	25707	1.000000	20263	25015	1.000000	9598090	-0.007234
198438282	251969578.000000	13103939	10000.000000	19614	25445	1.000000	20253	24988	1.000000	9593272	-0.007176
198446955	251977132.000000	13095942	10000.000000	19315	25619	1.000000	20176	24777	1.000000	9588424	-0.006900
198457873	251992877.000000	13092530	10000.000000	19437	25440	1.000000	20339	24696	1.000000	9583597	-0.006622
198434826	252015481.000000	13093541	10000.000000	19301	25685	1.000000	20296	25026	1.000000	9578815	-0.006960
198434159	251984148.000000	13097733	10000.000000	19194	25760	1.000000	20379	25207	1.000000	9573972	-0.006637
198424834	252041031.000000	13105866	10000.000000	19304	25641	1.000000	20259	25040	1.000000	9569126	-0.005925
198459313	251975934.000000	13096959	10000.000000	19391	25595	1.000000	20267	24881	1.000000	9554840	-0.005549
198457346	251959121.000000	13098347	10000.000000	19509	25321	1.000000	20175	24937	1.000000	9550073	-0.005437
198452210	251974589.000000	13093377	10000.000000	19256	25701	1.000000	20166	25035	1.000000	9545232	-0.005379
198457844	251947979.000000	13097193	10000.000000	19234	25641	1.000000	20135	25209	1.000000	9540542	-0.005250
198444565	251999906.000000	13091565	10000.000000	19471	25318	1.000000	20353	24586	1.000000	9535745	-0.005191
198441711	252005137.000000	13094293	10000.000000	19302	25626	1.000000	20237	25257	1.000000	9531020	-0.004318
198426246	252003007.000000	13098272	10000.000000	19386	25604	1.000000	20402	24900	1.000000	9526088	-0.004531
198440773	252003601.000000	13100740	10000.000000	19375	25475	1.000000	20419	24622	1.000000	9521354	-0.004596
198453493	251992146.000000	13104257	10000.000000	19250	25645	1.000000	20137	25078	1.000000	9516732	-0.004447
npatches	nstrain	runtime	dt	init_x	init_y	init_y_blood	init_z	init_S	beta0	beta1	beta2	beta3	mean_beta	B	d	delta	delta_blood	b[0]	mut	m	CTL	c	g	epsilon	k	het	lambda	rho	omega	x_max	patch.dyna	DELTA	A	VA
10000	1	100.000000	0.000100	21900	9499	5000000	0.001000	10000000	20.590022	17.174442	17.528107	11.631790	20	8000000000.000000	0.010000	1.000000	1.000000	800000	0.000050	0.048000	0	0.500000	0.000000	25.000000	12.000000	0.500000	0.000000	0.000000	0.000000	31987	0	10.000000	7.000000	1.000000
sus	inf	inf_blood	z	x[0]	y[0][0]	z[0]	x[1]	y[1][0]	z[1]	S[0]	synchrony
219000000	94990000.000000	5000000	10.000000	21900	9499	0.001000	21900	9499	0.001000	10000000	0.000000
84395300	1184232288.000000	61653660	3940.834452	7898	118380	0.394083	9023	117561	0.394083	9994990	0.000000
135921401	564995192.000000	29398206	6324.976263	12859	57075	0.632498	14418	55708	0.632498	9989934	0.000000
167610692	376246483.000000	19568322	7771.013291	16118	38269	0.777101	17803	36806	0.777101	9984956	0.000000
185880808	296989209.000000	15442992	8648.068121	18091	29945	0.864807	19719	28920	0.864807	9980016	0.000000
196758369	256986899.000000	13361371	9180.022116	19270	25922	0.918002	20701	24473	0.918002	9975044	0.000000
203254254	235122213.000000	12223397	9502.664490	19768	23393	0.950266	21454	22987	0.950266	9970173	0.000000
207210839	222579624.000000	11566213	9698.354536	20103	22392	0.969835	21858	21651	0.969835	9965189	0.000000
209598529	215233312.000000	11184158	9817.045065	20471	21783	0.981705	22112	21006	0.981705	9960009	0.000000
211023504	210902216.000000	10963898	9889.033609	20499	21437	0.988903	22130	20434	0.988903	9955046	0.000000
211886367	208327792.000000	10831301	9932.696323	20685	20894	0.993270	22180	20334	0.993270	9950058	0.000000
212423311	206725443.000000	10745436	9959.178767	20746	20574	0.995918	22417	19929	0.995918	9945079	0.000000
212739817	205780477.000000	10698244	9975.240980	20883	21138	0.997524	22381	19790	0.997524	9940211	0.000000
212934567	205221590.000000	10664059	9984.983083	20836	20888	0.998498	22398	19823	0.998498	9935159	0.000000
213059860	204870081.000000	10643153	9990.891893	20894	20909	0.999089	22553	19584	0.999089	9930033	0.000000
213126880	204644205.000000	10639060	9994.475723	20925	21026	0.999448	22385	19714	0.999448	9925051	0.000000
213136002	204586496.000000	10628789	9996.649399	20747	21022	0.999665	22593	19453	0.999665	9920145	0.000000
213192743	204442265.000000	10630722	9997.967783	20904	20787	0.999797	22666	19462	0.999797	9915322	0.000000
213210403	204376176.000000	10625793	9998.767413	20949	20632	0.999877	22433	19903	0.999877	9910408	0.000000
213221247	204400385.000000	10622329	9999.252408	20770	20759	0.999925	22339	19643	0.999925	9905656	0.000000
213241515	204283557.000000	10616467	9999.546568	20742	20841	0.999955	22421	19803	0.999955	9900661	0.000000
213222226	204332794.000000	10625612	9999.724983	20803	20411	0.999972	22613	19735	0.999972	9895673	0.000000
213237780	204340214.000000	10623062	9999.833196	20915	20856	0.999983	22486	19627	0.999983	9890657	0.000000
213239237	204333287.000000	10616273	9999.898829	20875	20788	0.999990	22568	19603	0.999990	9885781	0.000000
213214288	204357837.000000	10615412	9999.938638	20918	20735	0.999994	22494	19508	0.999994	9880649	0.000000
213242867	204354785.000000	10622844	9999.962782	20985	20675	0.999996	22666	19445	0.999996	9875632	0.000000
213243617	204312404.000000	10622446	9999.977427	20969	20812	0.999998	22478	19552	0.999998	9870635	0.000000
213259545	204322928.000000	10626412	9999.986309	20836	20734	0.999999	22428	19676	0.999999	9865726	0.000000
213233543	204342250.000000	10620939	9999.991696	20753	20942	0.999999	22491	19731	0.999999	9860784	0.000000
213231419	204358191.000000	10618003	9999.994963	20963	20795	0.999999	22532	19503	0.999999	9855773	0.000000
213236655	204336971.000000	10619020	9999.996945	20961	20787	1.000000	22402	19764	1.000000	9850849	0.000000
213231906	204345337.000000	10622483	9999.998147	20856	20842	1.000000	22554	19657	1.000000	9846094	0.000000
213232460	204336654.000000	10624477	9999.998876	20904	20894	1.000000	22450	19707	1.000000	9841159	0.000000
213221516	204339451.000000	10624307	9999.999318	20849	20353	1.000000	22490	19548	1.000000	9836230	0.000000
213233986	204322424.000000	10624177	9999.999587	20595	20875	1.000000	22675	19795	1.000000	9831283	0.000000
213247978	204290440.000000	10620533	9999.999749	20724	20635	1.000000	22511	19880	1.000000	9826445	0.000000
213237097	204344046.000000	10621143	9999.999848	20858	20926	1.000000	22331	19802	1.000000	9821560	0.000000
213228116	204364015.000000	10617909	9999.999908	21015	20598	1.000000	22389	19913	1.000000	9816736	0.000000
213243437	204322711.000000	10625077	9999.999944	20610	20978	1.000000	22608	19654	1.000000	9811894	0.000000
213244348	204360874.000000	10622227	9999.999966	20897	20709	1.000000	22653	19723	1.000000	9807003	0.000000
213250033	204320841.000000	10614421	9999.999979	21091	20565	1.000000	22357	19812	1.000000	9802069	-1.#IND00
213231909	204311401.000000	10619033	9999.999988	20605	21008	1.000000	22466	19445	1.000000	9797214	0.004800
213248010	204358144.000000	10614739	9999.999992	20792	20914	1.000000	22522	19797	1.000000	9792299	0.000231
213240558	204341469.000000	10616296	9999.999995	20888	20784	1.000000	22476	19808	1.000000	9787309	-0.000018
213244460	204310019.000000	10620657	9999.999997	20909	20757	1.000000	22574	19707	1.000000	9782400	0.000315
213239293	204354935.000000	10616587	9999.999998	20555	21071	1.000000	22330	19689	1.000000	9777442	-0.000385
213263048	204322131.000000	10624217	9999.999999	20747	20836	1.000000	22401	19790	1.000000	9772677	0.002947
213224126	204348336.000000	10619333	9999.999999	21034	20756	1.000000	22506	19819	1.000000	9767779	0.005755
213224900	204380040.000000	10621146	10000.000000	20792	20726	1.000000	22588	19470	1.000000	9763020	0.003630
213240278	204352426.000000	10623407	10000.000000	21065	20635	1.000000	22476	19856	1.000000	9758252	0.004770
213236197	204318404.000000	10618473	10000.000000	20858	20988	1.000000	22524	19455	1.000000	9753367	0.003736
213264173	204304084.000000	10617383	10000.000000	20741	20836	1.000000	22667	19732	1.000000	9748548	0.006687
213239660	204310566.000000	10613257	10000.000000	20740	20759	1.000000	22725	19575	1.000000	9743771	0.007710
213247078	204343783.000000	10616286	10000.000000	21000	20717	1.000000	22508	19512	1.000000	9738807	0.008659
213197779	204372078.000000	10618890	10000.000000	21028	20716	1.000000	22468	19779	1.000000	9734004	0.011927
213227642	204346355.000000	10621561	10000.000000	20884	20958	1.000000	22391	19826	1.000000	9729128	0.011612
213236682	204368984.000000	10619527	10000.000000	20610	20922	1.000000	22392	19665	1.000000	9724358	0.012023
213262510	204298339.000000	10617321	10000.000000	20719	20815	1.000000	22576	19521	1.000000	9719579	0.011814
213240706	204327830.000000	10612336	10000.000000	21052	20656	1.000000	22642	19374	1.000000	9714764	0.012798
213215688	204358790.000000	10615332	10000.000000	20685	20950	1.000000	22467	19604	1.000000	9709877	0.011846
213224571	204331218.000000	10621866	10000.000000	20632	20540	1.000000	22488	19488	1.000000	9704899	0.012373
213236998	204301839.000000	10620990	10000.000000	20794	20537	1.000000	22285	19810	1.000000	9700009	0.011558
213236335	204354032.000000	10623828	10000.000000	20700	20927	1.000000	22560	19889	1.000000	9695035	0.011076
213228556	204340827.000000	10620666	10000.000000	20854	21085	1.000000	22459	19846	1.000000	9690258	0.010286
213256330	204311883.000000	10618919	10000.000000	20835	20557	1.000000	22471	19662	1.000000	9685536	0.009707
213245572	204302146.000000	10615002	10000.000000	20790	20848	1.000000	22562	19679	1.000000	9680744	0.009885
213215173	204348931.000000	10610373	10000.000000	20848	20995	1.000000	22505	19709	1.000000	9675910	0.009998
213220759	204330725.000000	10618834	10000.000000	20780	20816	1.000000	22445	19817	1.000000	9670983	0.009576
213254524	204336452.000000	10620063	10000.000000	20729	20907	1.000000	22619	19978	1.000000	9666081	0.008385
213232078	204307447.000000	10622635	10000.000000	20846	20869	1.000000	22513	19712	1.000000	9661287	0.008282
213252199	204347310.000000	10620978	10000.000000	20910	20737	1.000000	22543	19384	1.000000	9656512	0.008374
213230308	204339704.000000	10618191	10000.000000	20878	20757	1.000000	22545	19503	1.000000	9651741	0.007319
213233587	204340796.000000	10621744	10000.000000	20998	20749	1.000000	22683	19406	1.000000	9646977	0.007684
213260885	204304950.000000	10615188	10000.000000	20861	20702	1.000000	22524	19790	1.000000	9642155	0.007510
213231520	204349719.000000	10618100	10000.000000	20998	20382	1.000000	22453	20064	1.000000	9637312	0.006840
213254600	204290435.000000	10619587	10000.000000	20958	20438	1.000000	22278	19778	1.000000	9632517	0.006550
213247496	204332190.000000	10620752	10000.000000	20940	20551	1.000000	22573	19674	1.000000	9627785	0.006321
213254438	204324738.000000	10616160	10000.000000	20965	20763	1.000000	22406	19640	1.000000	9622946	0.006126
213251929	204341229.000000	10622078	10000.000000	20806	20662	1.000000	22571	19902	1.000000	9618295	0.006172
213267946	204289969.000000	10622336	10000.000000	20824	20783	1.000000	22304	19646	1.000000	9613533	0.005887
213238853	204321819.000000	10619271	10000.000000	20639	20870	1.000000	22463	19766	1.000000	9608792	0.005625
213237987	204316027.000000	10614970	10000.000000	20804	20689	1.000000	22499	19622	1.000000	9603869	0.006152
213245522	204311768.000000	10614249	10000.000000	20828	20751	1.000000	22456	19851	1.000000	9599167	0.005979
213229233	204330646.000000	10624632	10000.000000	20989	20520	1.000000	22354	19925	1.000000	9594360	0.005741
213234640	204323062.000000	10616669	10000.000000	20846	20695	1.000000	22474	19594	1.000000	9589521	0.005667
213227239	204322252.000000	10616608	10000.000000	20745	20951	1.000000	22551	19585	1.000000	9584724	0.006276
213235328	204344329.000000	10624097	10000.000000	20625	20750	1.000000	22423	19739	1.000000	9579992	0.006330
213216167	204321685.000000	10623061	10000.000000	20913	20671	1.000000	22363	19663	1.000000	9575247	0.005445
213252959	204303311.000000	10617395	10000.000000	20877	20739	1.000000	22568	19545	1.000000	9570424	0.005297
213229948	204322982.000000	10615649	10000.000000	20824	20825	1.000000	22451	19460	1.000000	9565753	0.005649
213257429	204312982.000000	10612938	10000.000000	20641	20924	1.000000	22543	19558	1.000000	9560899	0.005392
213246848	204284775.000000	10629781	10000.000000	20923	20730	1.000000	22456	19757	1.000000	9556249	0.005378
213242409	204316375.000000	10618012	10000.000000	20864	20563	1.000000	22639	19437	1.000000	9551438	0.005244
213249969	204319365.000000	10616810	10000.000000	20888	21009	1.000000	22426	19580	1.000000	9546732	0.005473
213234487	204324283.000000	10622512	10000.000000	20862	20470	1.000000	22568	19615	1.000000	9541989	0.005352
213233102	204334554.000000	10621990	10000.000000	20832	20627	1.000000	22396	19465	1.000000	9537201	0.005314
213207537	204381269.000000	10618735	10000.000000	20713	20619	1.000000	22537	19733	1.000000	9532383	0.005396
213214649	204330331.000000	10619598	10000.000000	20917	20782	1.000000	22656	19622	1.000000	9527651	0.005703
213250220	204332625.000000	10626284	10000.000000	20974	20620	1.000000	22584	19373	1.000000	9522920	0.003960
213257675	204289881.000000	10613154	10000.000000	20937	20654	1.000000	22524	19657	1.000000	9518271	0.003595
npatches	nstrain	runtime	dt	init_x	init_y	init_y_blood	init_z	init_S	beta0	beta1	beta2	beta3	mean_beta	B	d	delta	delta_blood	b[0]	mut	m	CTL	c	g	epsilon	k	het	lambda	rho	omega	x_max	patch.dyna	DELTA	A	VA
10000	1	100.000000	0.000100	21900	9499	5000000	0.001000	10000000	11.478961	26.639416	27.534182	17.648282	20	8000000000.000000	0.010000	1.000000	1.000000	800000	0.000050	0.048000	0	0.500000	0.000000	25.000000	13.000000	0.500000	0.000000	0.000000	0.000000	31987	0	10.000000	7.000000	1.000000
sus	inf	inf_blood	z	x[0]	y[0][0]	z[0]	x[1]	y[1][0]	z[1]	S[0]	synchrony
219000000	94990000.000000	5000000	10.000000	21900	9499	0.001000	21900	9499	0.001000	10000000	0.000000
89255967	1090099119.000000	56763578	3940.834452	12742	105515	0.394083	6800	110356	0.394083	9994942	0.000000
145202251	498545602.000000	25938530	6324.976263	19186	46498	0.632498	11632	52079	0.632498	9990075	0.000000
178769499	324027632.000000	16851034	7771.013291	22251	29511	0.777101	14755	34688	0.777101	9985119	0.000000
198137157	250738846.000000	13037899	8648.068121	24344	22143	0.864807	16700	27237	0.864807	9980123	0.000000
209667271	213761631.000000	11113106	9180.022116	25229	18511	0.918002	18067	23222	0.918002	9975202	0.000000
216561415	193528636.000000	10065363	9502.664490	25842	16631	0.950266	18616	21596	0.950266	9970112	0.000000
220725336	181926551.000000	9462108	9698.354536	26056	15661	0.969835	19206	20105	0.969835	9965114	0.000000
223246875	175174974.000000	9101492	9817.045065	26546	14829	0.981705	19337	19453	0.981705	9960094	0.000000
224803550	171139785.000000	8892219	9889.033609	26343	14464	0.988903	19576	18807	0.988903	9955101	0.000000
225699083	168739903.000000	8767942	9932.696323	26511	14335	0.993270	19593	18903	0.993270	9950179	0.000000
226255420	167302097.000000	8696691	9959.178767	26542	14124	0.995918	19926	18542	0.995918	9945130	0.000000
226600662	166448463.000000	8650152	9975.240980	26645	14183	0.997524	19792	18544	0.997524	9940178	0.000000
226819738	165890890.000000	8622822	9984.983083	26591	13930	0.998498	19909	18449	0.998498	9935231	0.000000
226916494	165591322.000000	8606154	9990.891893	26689	14228	0.999089	19810	18572	0.999089	9930189	0.000000
227004270	165356492.000000	8599908	9994.475723	26645	14052	0.999448	19788	18687	0.999448	9925168	0.000000
227049241	165229776.000000	8588144	9996.649399	26759	13956	0.999665	20065	18273	0.999665	9920126	0.000000
227108151	165180478.000000	8580520	9997.967783	26722	14044	0.999797	19952	18003	0.999797	9915183	0.000000
227122369	165126385.000000	8581990	9998.767413	26894	13766	0.999877	19893	18465	0.999877	9910268	0.000000
227107156	165101821.000000	8584279	9999.252408	26634	14047	0.999925	19761	18442	0.999925	9905330	0.000000
227130833	165072516.000000	8578961	9999.546568	26971	13914	0.999955	19751	18350	0.999955	9900456	0.000000
227105814	165132067.000000	8587779	9999.724983	26654	14256	0.999972	19900	18245	0.999972	9895507	0.000000
227114820	165082757.000000	8580825	9999.833196	26590	14154	0.999983	20093	18160	0.999983	9890425	0.000000
227125048	165056781.000000	8580392	9999.898829	26528	14002	0.999990	19588	18372	0.999990	9885551	0.000000
227131066	165052006.000000	8580276	9999.938638	26534	14076	0.999994	19774	18170	0.999994	9880627	0.000000
227102639	165099677.000000	8579502	9999.962782	26468	14102	0.999996	19685	18673	0.999996	9875674	0.000000
227113761	165090846.000000	8576116	9999.977427	26503	13985	0.999998	19752	18676	0.999998	9870818	0.000000
227113994	165093138.000000	8576366	9999.986309	26607	14148	0.999999	19783	18192	0.999999	9865897	0.000000
227093697	165117399.000000	8582034	9999.991696	26582	13809	0.999999	19869	18527	0.999999	9860964	0.000000
227115673	165065813.000000	8575347	9999.994963	26609	14045	0.999999	19854	18143	0.999999	9855976	0.000000
227120235	165095499.000000	8581289	9999.996945	26640	14183	1.000000	19671	18389	1.000000	9851032	0.000000
227129330	165056317.000000	8575971	9999.998147	26617	13871	1.000000	19785	18497	1.000000	9846054	0.000000
227120441	165102550.000000	8580521	9999.998876	26603	13961	1.000000	19787	18175	1.000000	9841158	0.000000
227133694	165054861.000000	8579213	9999.999318	26777	13832	1.000000	19946	18366	1.000000	9836243	0.000000
227124577	165086916.000000	8578374	9999.999587	26366	14016	1.000000	19666	18606	1.000000	9831248	0.000000
227161373	165020586.000000	8575601	9999.999749	26632	13819	1.000000	19953	18361	1.000000	9826294	0.000000
227111077	165089751.000000	8581288	9999.999848	26718	13745	1.000000	19807	18225	1.000000	9821226	0.000000
227127673	165087107.000000	8580306	9999.999908	26734	13843	1.000000	19755	18526	1.000000	9816342	0.000000
227113187	165069082.000000	8578069	9999.999944	26664	13892	1.000000	19875	18721	1.000000	9811411	0.000000
227112938	165086570.000000	8582951	9999.999966	26578	14111	1.000000	19763	18588	1.000000	9806611	0.000000
227137897	165045508.000000	8577249	9999.999979	26814	13793	1.000000	19911	18387	1.000000	9801617	-1.#IND00
227119550	165069818.000000	8578947	9999.999988	26588	14112	1.000000	20075	18252	1.000000	9796799	0.000000
227110997	165100861.000000	8583705	9999.999992	26747	13851	1.000000	20106	18136	1.000000	9791912	-0.005261
227122575	165037609.000000	8581750	9999.999995	26613	14090	1.000000	19984	18360	1.000000	9787022	-0.016321
227120801	165077136.000000	8580602	9999.999997	26675	14039	1.000000	19865	18345	1.000000	9782137	-0.016239
227137865	165049688.000000	8575786	9999.999998	26692	13908	1.000000	19835	18233	1.000000	9777355	-0.018897
227143798	165104336.000000	8581181	9999.999999	26750	13987	1.000000	19751	18222	1.000000	9772397	-0.015418
227131591	165088166.000000	8580131	9999.999999	26502	13895	1.000000	20076	17941	1.000000	9767454	-0.004975
227144361	165052109.000000	8579874	10000.000000	26833	13785	1.000000	19931	18328	1.000000	9762717	-0.004703
227130800	165042649.000000	8578295	10000.000000	26744	13806	1.000000	19665	18367	1.000000	9757856	-0.004645
227120113	165108674.000000	8578050	10000.000000	26569	13934	1.000000	19775	18317	1.000000	9752960	-0.003643
227146719	165046870.000000	8578573	10000.000000	26538	14119	1.000000	20125	18058	1.000000	9748128	-0.002041
227122074	165053608.000000	8573336	10000.000000	26590	13990	1.000000	19800	18433	1.000000	9743199	-0.002186
227128019	165055768.000000	8578204	10000.000000	26588	14123	1.000000	19937	18353	1.000000	9738323	-0.001986
227110223	165086079.000000	8579646	10000.000000	26679	14034	1.000000	19960	18040	1.000000	9733317	-0.005425
227111138	165082495.000000	8584055	10000.000000	26778	13905	1.000000	20159	17924	1.000000	9728404	-0.004938
227141105	165054420.000000	8579936	10000.000000	26780	14111	1.000000	19802	18352	1.000000	9723540	-0.005547
227127890	165040349.000000	8581025	10000.000000	26649	14085	1.000000	19961	18464	1.000000	9718715	-0.004421
227111973	165085222.000000	8580051	10000.000000	26744	13915	1.000000	19806	18067	1.000000	9713776	-0.001245
227130237	165059450.000000	8581498	10000.000000	26658	13817	1.000000	20018	18393	1.000000	9709044	-0.004174
227136469	165046293.000000	8576471	10000.000000	26360	14068	1.000000	19628	18392	1.000000	9704016	-0.004337
227128436	165088976.000000	8583653	10000.000000	26771	14063	1.000000	20003	18117	1.000000	9699283	-0.005283
227134185	165041591.000000	8578485	10000.000000	26677	13834	1.000000	20029	18146	1.000000	9694367	-0.005289
227128624	165058286.000000	8584794	10000.000000	26450	13895	1.000000	19730	18354	1.000000	9689515	-0.004819
227141387	165063602.000000	8580635	10000.000000	26632	13923	1.000000	20006	18179	1.000000	9684710	-0.004698
227102167	165070855.000000	8578212	10000.000000	26634	13966	1.000000	19847	18170	1.000000	9679936	-0.005388
227113376	165087400.000000	8580702	10000.000000	26531	13938	1.000000	19766	18576	1.000000	9675243	-0.005318
227140395	165029719.000000	8575187	10000.000000	26806	14064	1.000000	19976	18232	1.000000	9670485	-0.005224
227139464	165036680.000000	8578683	10000.000000	26453	13970	1.000000	20015	18225	1.000000	9665560	-0.005857
227141449	165062561.000000	8580424	10000.000000	26694	14018	1.000000	19837	18772	1.000000	9660676	-0.005287
227134048	165045889.000000	8575145	10000.000000	26860	13922	1.000000	19998	18489	1.000000	9655879	-0.005204
227154777	165050516.000000	8576254	10000.000000	26735	13994	1.000000	19769	18685	1.000000	9651074	-0.005160
227119168	165060340.000000	8583548	10000.000000	26660	14045	1.000000	19890	18465	1.000000	9646308	-0.000675
227135501	165079766.000000	8580749	10000.000000	26788	14017	1.000000	19900	18225	1.000000	9641543	-0.000628
227152068	165012261.000000	8576055	10000.000000	26548	14075	1.000000	19955	18183	1.000000	9636756	-0.000393
227116189	165087142.000000	8582328	10000.000000	26431	14166	1.000000	19777	18316	1.000000	9632005	-0.000867
227130352	165029225.000000	8582271	10000.000000	26525	13955	1.000000	19820	18495	1.000000	9627169	-0.000919
227118619	165100985.000000	8582462	10000.000000	26551	13978	1.000000	19720	18144	1.000000	9622294	-0.000736
227109895	165100715.000000	8579441	10000.000000	26441	14058	1.000000	19855	18495	1.000000	9617577	-0.000735
227134088	165051193.000000	8571667	10000.000000	26679	13687	1.000000	19863	18409	1.000000	9612798	-0.000404
227094922	165115538.000000	8581405	10000.000000	26587	14212	1.000000	19802	18564	1.000000	9607975	0.000530
227121717	165071814.000000	8573041	10000.000000	26779	13867	1.000000	19842	18224	1.000000	9603266	0.000680
227150430	165017036.000000	8575259	10000.000000	26674	14225	1.000000	19756	18208	1.000000	9598396	0.000949
227111385	165088955.000000	8581026	10000.000000	26648	13756	1.000000	19776	18667	1.000000	9593513	0.002961
227130701	165050348.000000	8576025	10000.000000	26533	13815	1.000000	19848	18570	1.000000	9588733	0.003056
227104436	165093568.000000	8579193	10000.000000	26619	13992	1.000000	19972	18467	1.000000	9583869	0.003343
227132364	165082240.000000	8577879	10000.000000	26810	13916	1.000000	20004	18314	1.000000	9579125	0.004009
227137546	165068463.000000	8580856	10000.000000	26394	14152	1.000000	19787	18394	1.000000	9574308	0.004126
227129336	165060743.000000	8579635	10000.000000	26679	13955	1.000000	19750	18372	1.000000	9569414	0.003830
227138906	165059079.000000	8579615	10000.000000	26883	14003	1.000000	19862	18075	1.000000	9564717	0.003427
227118165	165099417.000000	8580895	10000.000000	26760	13803	1.000000	20061	18420	1.000000	9559883	0.004258
227119470	165070939.000000	8581647	10000.000000	26828	13818	1.000000	19802	18215	1.000000	9555133	0.004149
227129993	165081066.000000	8577409	10000.000000	26460	14159	1.000000	20063	18407	1.000000	9550414	0.004207
227116666	165098262.000000	8582223	10000.000000	26761	13831	1.000000	19800	18385	1.000000	9545472	0.004015
227128142	165078716.000000	8576648	10000.000000	26558	14016	1.000000	20010	18349	1.000000	9540641	0.004662
227127292	165049078.000000	8580146	10000.000000	26494	14041	1.000000	19910	18326	1.000000	9535751	0.004838
227124350	165059080.000000	8576859	10000.000000	26555	13864	1.000000	19737	18510	1.000000	9531051	0.004744
227136814	165057529.000000	8583042	10000.000000	26792	14048	1.000000	19889	18449	1.000000	9526222	0.004392
227135833	165050745.000000	8574734	10000.000000	26532	13688	1.000000	20025	18294	1.000000	9521328	0.004291
227131692	165074743.000000	8583711	10000.000000	26688	13949	1.000000	19846	18406	1.000000	9516606	0.004200
npatches	nstrain	runtime	dt	init_x	init_y	init_y_blood	init_z	init_S	beta0	beta1	beta2	beta3	mean_beta	B	d	delta	delta_blood	b[0]	mut	m	CTL	c	g	epsilon	k	het	lambda	rho	omega	x_max	patch.dyna	DELTA	A	VA
10000	1	100.000000	0.000100	21900	9499	5000000	0.001000	10000000	20.981061	19.235536	16.228796	23.963993	20	8000000000.000000	0.010000	1.000000	1.000000	800000	0.000050	0.048000	0	0.500000	0.000000	25.000000	14.000000	0.500000	0.000000	0.000000	0.000000	31987	0	10.000000	7.000000	1.000000
sus	inf	inf_blood	z	x[0]	y[0][0]	z[0]	x[1]	y[1][0]	z[1]	S[0]	synchrony
219000000	94990000.000000	5000000	10.000000	21900	9499	0.001000	21900	9499	0.001000	10000000	0.000000
94392368	1004241187.000000	52304832	3940.834452	8711	101058	0.394083	9302	100324	0.394083	9994984	0.000000
154660819	440397533.000000	22907380	6324.976263	14493	44683	0.632498	15499	43870	0.632498	9990004	0.000000
190137386	278311700.000000	14472176	7771.013291	18204	28409	0.777101	19149	27610	0.777101	9984849	0.000000
210619057	210183443.000000	10932189	8648.068121	20365	21744	0.864807	21247	21136	0.864807	9979861	0.000000
222773332	175867767.000000	9145213	9180.022116	21812	17852	0.918002	22694	17353	0.918002	9974853	0.000000
230060129	157089522.000000	8169859	9502.664490	22491	15920	0.950266	23270	15375	0.950266	9969930	0.000000
234461296	146395692.000000	7611510	9698.354536	22924	14855	0.969835	23548	14690	0.969835	9965036	0.000000
237127809	140057082.000000	7280459	9817.045065	23131	14589	0.981705	23956	13847	0.981705	9960051	0.000000
238709242	136321646.000000	7088141	9889.033609	23471	13836	0.988903	24352	13223	0.988903	9955151	0.000000
239738735	134062973.000000	6968979	9932.696323	23542	13569	0.993270	24238	13370	0.993270	9950086	0.000000
240293592	132711290.000000	6901629	9959.178767	23591	13718	0.995918	24389	13148	0.995918	9945224	0.000000
240669543	131933959.000000	6857967	9975.240980	23965	13274	0.997524	24449	13054	0.997524	9940287	0.000000
240903580	131409951.000000	6827244	9984.983083	23722	13402	0.998498	24226	12940	0.998498	9935429	0.000000
241049190	131122864.000000	6817141	9990.891893	23519	13443	0.999089	24361	12968	0.999089	9930450	0.000000
241128086	130906328.000000	6806519	9994.475723	23602	13495	0.999448	24508	12649	0.999448	9925505	0.000000
241144135	130847225.000000	6799408	9996.649399	23734	13269	0.999665	24299	13145	0.999665	9920641	0.000000
241181482	130788275.000000	6794795	9997.967783	23776	13257	0.999797	24290	12989	0.999797	9915608	0.000000
241188979	130740768.000000	6796482	9998.767413	23687	13270	0.999877	24279	12890	0.999877	9910526	0.000000
241228684	130689331.000000	6794005	9999.252408	23712	13507	0.999925	24539	12875	0.999925	9905587	0.000000
241212507	130727334.000000	6795783	9999.546568	23450	13376	0.999955	24247	13018	0.999955	9900705	0.000000
241234337	130664216.000000	6790145	9999.724983	23919	13252	0.999972	24442	12670	0.999972	9895776	0.000000
241217647	130678165.000000	6792523	9999.833196	23694	13444	0.999983	24340	12785	0.999983	9890665	0.000000
241217874	130664546.000000	6790200	9999.898829	23808	13385	0.999990	24550	12809	0.999990	9885749	0.000000
241247090	130678733.000000	6795260	9999.938638	23747	13353	0.999994	24490	13007	0.999994	9880731	0.000000
241238534	130627801.000000	6786169	9999.962782	23467	13553	0.999996	24346	12976	0.999996	9875750	0.000000
241222205	130715802.000000	6793539	9999.977427	23812	13389	0.999998	24385	12746	0.999998	9870836	0.000000
241238753	130656597.000000	6791879	9999.986309	23714	13384	0.999999	24326	12937	0.999999	9865921	0.000000
241219533	130699744.000000	6789874	9999.991696	23578	13378	0.999999	24546	13004	0.999999	9860946	0.000000
241243500	130644730.000000	6786838	9999.994963	23478	13563	0.999999	24223	12827	0.999999	9856073	0.000000
241196598	130713992.000000	6788020	9999.996945	23634	13626	1.000000	24444	13045	1.000000	9851109	0.000000
241207804	130697363.000000	6793518	9999.998147	23540	13346	1.000000	24735	12550	1.000000	9846308	0.000000
241241474	130641855.000000	6797082	9999.998876	23588	13575	1.000000	24416	12843	1.000000	9841534	0.000000
241207200	130708432.000000	6792333	9999.999318	23839	13035	1.000000	24160	13062	1.000000	9836631	0.000000
241207643	130704275.000000	6787801	9999.999587	23790	13497	1.000000	24449	12888	1.000000	9831652	0.000000
241253236	130630280.000000	6790975	9999.999749	23619	13390	1.000000	24466	12790	1.000000	9826589	0.000000
241246845	130659824.000000	6795517	9999.999848	23919	13297	1.000000	24238	13061	1.000000	9821618	0.000000
241224160	130679480.000000	6795623	9999.999908	23644	13319	1.000000	24430	12913	1.000000	9816674	0.000000
241225456	130679073.000000	6787806	9999.999944	23776	13372	1.000000	24738	12731	1.000000	9811755	0.000000
241246819	130640185.000000	6794854	9999.999966	23740	13173	1.000000	24593	13069	1.000000	9806744	0.000000
241230512	130666047.000000	6786207	9999.999979	23937	13326	1.000000	24268	13015	1.000000	9801919	-1.#IND00
241240006	130647427.000000	6790089	9999.999988	23670	13245	1.000000	24327	12999	1.000000	9797045	-0.009600
241239040	130662957.000000	6790014	9999.999992	23716	13243	1.000000	24381	12840	1.000000	9792145	-0.009389
241233683	130680906.000000	6791891	9999.999995	23538	13515	1.000000	24443	12972	1.000000	9787291	-0.014303
241252738	130635632.000000	6788224	9999.999997	23851	13469	1.000000	24383	13078	1.000000	9782445	-0.012712
241232054	130664387.000000	6794203	9999.999998	23838	13230	1.000000	24501	12752	1.000000	9777594	-0.013421
241240252	130645197.000000	6786556	9999.999999	23452	13413	1.000000	24454	12579	1.000000	9772629	-0.012332
241233718	130680220.000000	6793339	9999.999999	23620	13527	1.000000	24420	12749	1.000000	9767740	-0.012920
241221896	130645935.000000	6789138	10000.000000	23826	13128	1.000000	24464	12753	1.000000	9762825	-0.011230
241234953	130678345.000000	6788295	10000.000000	23790	13060	1.000000	24308	12827	1.000000	9757873	-0.010222
241239559	130657287.000000	6789851	10000.000000	23677	13418	1.000000	24529	13002	1.000000	9753021	-0.008855
241251494	130673426.000000	6791973	10000.000000	23644	13454	1.000000	24532	12933	1.000000	9748068	-0.007675
241234214	130647947.000000	6790981	10000.000000	23880	13419	1.000000	24534	12797	1.000000	9743177	-0.006682
241232843	130699174.000000	6791592	10000.000000	23809	13128	1.000000	24593	12720	1.000000	9738301	-0.006137
241250789	130647215.000000	6789687	10000.000000	23687	13373	1.000000	24214	12868	1.000000	9733444	-0.006290
241253323	130659688.000000	6793832	10000.000000	23574	13327	1.000000	24327	12767	1.000000	9728610	-0.004523
241230075	130675977.000000	6788096	10000.000000	23842	13367	1.000000	24638	12998	1.000000	9723771	-0.004466
241238838	130630983.000000	6792857	10000.000000	23626	13342	1.000000	24600	12906	1.000000	9718946	-0.003657
241260633	130652919.000000	6787162	10000.000000	23799	13511	1.000000	24554	13034	1.000000	9714075	-0.004146
241223605	130667591.000000	6792884	10000.000000	23892	13168	1.000000	24182	12932	1.000000	9709208	-0.003733
241230956	130668386.000000	6791629	10000.000000	23469	13679	1.000000	24505	12796	1.000000	9704498	-0.002561
241220960	130682816.000000	6788465	10000.000000	23523	13249	1.000000	24320	12881	1.000000	9699677	-0.002648
241244108	130661424.000000	6789592	10000.000000	23739	13448	1.000000	24484	12880	1.000000	9694832	-0.002784
241214212	130707926.000000	6789611	10000.000000	23707	13402	1.000000	24391	12952	1.000000	9689906	-0.001946
241237099	130658441.000000	6784709	10000.000000	23881	13161	1.000000	24532	12636	1.000000	9685087	-0.002176
241246013	130680387.000000	6790719	10000.000000	23910	13149	1.000000	24272	12895	1.000000	9680276	-0.001801
241228080	130709234.000000	6791338	10000.000000	23665	13345	1.000000	24490	12948	1.000000	9675409	-0.002094
241228198	130690253.000000	6792142	10000.000000	23727	13212	1.000000	24255	12894	1.000000	9670609	-0.001907
241250647	130627943.000000	6788269	10000.000000	23773	13277	1.000000	24559	12679	1.000000	9665741	-0.001671
241254966	130648090.000000	6793061	10000.000000	23726	13266	1.000000	24376	13036	1.000000	9660951	-0.000326
241241061	130638884.000000	6788517	10000.000000	23626	13472	1.000000	24507	12834	1.000000	9656033	-0.000212
241221892	130671694.000000	6789253	10000.000000	23632	13276	1.000000	24135	13068	1.000000	9651254	-0.000046
241239019	130661896.000000	6789563	10000.000000	23762	13194	1.000000	24353	13174	1.000000	9646446	0.000001
241243643	130662584.000000	6788027	10000.000000	23737	13478	1.000000	24432	12802	1.000000	9641671	0.001252
241256075	130660494.000000	6792839	10000.000000	23894	13358	1.000000	24419	12547	1.000000	9636756	0.001019
241249807	130662125.000000	6789428	10000.000000	23662	13418	1.000000	24406	12877	1.000000	9631986	0.001835
241237160	130641449.000000	6795049	10000.000000	23914	13113	1.000000	24193	13030	1.000000	9627157	0.001265
241220359	130679701.000000	6789882	10000.000000	23662	13221	1.000000	24380	12936	1.000000	9622362	0.001497
241253155	130640998.000000	6791233	10000.000000	23989	13079	1.000000	24329	13059	1.000000	9617487	0.001605
241226865	130684943.000000	6794299	10000.000000	23811	13216	1.000000	24418	13053	1.000000	9612660	0.001507
241224839	130673339.000000	6792683	10000.000000	23625	13274	1.000000	24163	12854	1.000000	9607841	0.001915
241230948	130686612.000000	6792698	10000.000000	23535	13161	1.000000	24541	12827	1.000000	9603097	0.001846
241237736	130662689.000000	6789848	10000.000000	23948	13208	1.000000	24661	12773	1.000000	9598302	0.001744
241224071	130658804.000000	6786787	10000.000000	23705	13325	1.000000	24382	12801	1.000000	9593463	0.002764
241236693	130652034.000000	6787879	10000.000000	23767	13135	1.000000	24264	12904	1.000000	9588650	0.001246
241220456	130660753.000000	6790199	10000.000000	23410	13524	1.000000	24532	12731	1.000000	9583760	0.001278
241235567	130669332.000000	6790952	10000.000000	23780	13376	1.000000	24486	12887	1.000000	9579001	0.001214
241230007	130676787.000000	6786458	10000.000000	23547	13665	1.000000	24504	12834	1.000000	9574170	0.000831
241263797	130618501.000000	6787774	10000.000000	23736	13133	1.000000	24263	12741	1.000000	9569424	0.000772
241238547	130685938.000000	6786332	10000.000000	23969	13094	1.000000	24393	12722	1.000000	9564650	0.000735
241203417	130680456.000000	6789142	10000.000000	23656	13266	1.000000	24360	12807	1.000000	9559842	0.000704
241228469	130654523.000000	6790080	10000.000000	23765	13379	1.000000	24409	12672	1.000000	9555105	0.001686
241208798	130692417.000000	6796765	10000.000000	23764	13229	1.000000	24476	12817	1.000000	9550297	0.001701
241243314	130628416.000000	6791803	10000.000000	23966	13053	1.000000	24388	12751	1.000000	9545478	0.000913
241233585	130676680.000000	6793160	10000.000000	23755	13221	1.000000	24505	12859	1.000000	9540510	-0.000429
241229229	130659268.000000	6794723	10000.000000	23496	13285	1.000000	24485	12914	1.000000	9535805	-0.000277
241235137	130658745.000000	6790939	10000.000000	23569	13193	1.000000	24306	13251	1.000000	9530993	-0.000286
241243705	130663919.000000	6792050	10000.000000	23607	13499	1.000000	24564	12820	1.000000	9526289	-0.000084
241228968	130676241.000000	6792983	10000.000000	23863	13236	1.000000	24256	12810	1.000000	9521475	-0.000014
241259848	130640440.000000	6788842	10000.000000	23904	13066	1.000000	24322	12750	1.000000	9516656	0.000035
npatches	nstrain	runtime	dt	init_x	init_y	init_y_blood	init_z	init_S	beta0	beta1	beta2	beta3	mean_beta	B	d	delta	delta_blood	b[0]	mut	m	CTL	c	g	epsilon	k	het	lambda	rho	omega	x_max	patch.dyna	DELTA	A	VA
10000	1	100.000000	0.000100	21900	9499	5000000	0.001000	10000000	29.030905	13.042652	18.473863	15.819346	20	8000000000.000000	0.010000	1.000000	1.000000	800000	0.000050	0.048000	0	0.500000	0.000000	25.000000	15.000000	0.500000	0.000000	0.000000	0.000000	31987	0	10.000000	7.000000	1.000000
sus	inf	inf_blood	z	x[0]	y[0][0]	z[0]	x[1]	y[1][0]	z[1]	S[0]	synchrony
219000000	94990000.000000	5000000	10.000000	21900	9499	0.001000	21900	9499	0.001000	10000000	0.000000
100186494	924288256.000000	48154109	3940.834452	7219	94553	0.394083	12795	90158	0.394083	9994956	0.000000
164921609	387576655.000000	20167096	6324.976263	12642	41363	0.632498	20093	36303	0.632498	9989889	0.000000
202392365	236543651.000000	12302739	7771.013291	16392	26147	0.777101	23555	21482	0.777101	9984944	0.000000
223919884	173198242.000000	9005728	8648.068121	18583	19803	0.864807	25593	15196	0.864807	9979867	0.000000
236708089	141287899.000000	7340652	9180.022116	20021	16525	0.918002	26646	12332	0.918002	9974900	0.000000
244362637	123895920.000000	6442714	9502.664490	20907	14629	0.950266	27147	10764	0.950266	9969870	0.000000
249032871	113880787.000000	5917762	9698.354536	21413	13768	0.969835	27626	9530	0.969835	9964875	0.000000
251806427	108049986.000000	5614701	9817.045065	21644	12829	0.981705	27819	9363	0.981705	9959792	0.000000
253520252	104537346.000000	5436165	9889.033609	21998	12542	0.988903	27793	8985	0.988903	9954765	0.000000
254532212	102456271.000000	5325658	9932.696323	22146	12179	0.993270	28061	8739	0.993270	9949926	0.000000
255165344	101236911.000000	5263274	9959.178767	22024	12096	0.995918	27937	8734	0.995918	9945045	0.000000
255564209	100425628.000000	5216319	9975.240980	22399	11994	0.997524	27919	8407	0.997524	9940041	0.000000
255788233	99987313.000000	5197323	9984.983083	22354	12133	0.998498	28156	8573	0.998498	9935113	0.000000
255957279	99668114.000000	5181344	9990.891893	22333	12127	0.999089	27905	8477	0.999089	9930120	0.000000
256012273	99555062.000000	5173980	9994.475723	22085	12219	0.999448	28179	8328	0.999448	9925228	0.000000
256033976	99490793.000000	5175504	9996.649399	22202	12270	0.999665	28302	8416	0.999665	9920278	0.000000
256089941	99407573.000000	5166209	9997.967783	22454	11944	0.999797	28401	8453	0.999797	9915351	0.000000
256138901	99329136.000000	5166298	9998.767413	22237	12046	0.999877	28273	8463	0.999877	9910366	0.000000
256118016	99334735.000000	5158205	9999.252408	22252	11869	0.999925	28070	8556	0.999925	9905574	0.000000
256127836	99298628.000000	5162444	9999.546568	22215	11908	0.999955	28261	8381	0.999955	9900699	0.000000
256147868	99300623.000000	5161356	9999.724983	22450	11879	0.999972	28232	8331	0.999972	9895869	0.000000
256117071	99347411.000000	5159804	9999.833196	22443	11726	0.999983	28079	8428	0.999983	9890894	0.000000
256127806	99343699.000000	5161743	9999.898829	22386	11906	0.999990	28152	8397	0.999990	9885921	0.000000
256127677	99298270.000000	5160902	9999.938638	22156	12011	0.999994	28174	8285	0.999994	9881015	0.000000
256146395	99293197.000000	5163810	9999.962782	22383	11856	0.999996	27988	8333	0.999996	9876186	0.000000
256107644	99318072.000000	5164563	9999.977427	22236	11968	0.999998	28136	8385	0.999998	9871270	0.000000
256118486	99356825.000000	5162970	9999.986309	22190	11862	0.999999	28086	8451	0.999999	9866433	0.000000
256117336	99292492.000000	5160453	9999.991696	22294	11921	0.999999	28150	8354	0.999999	9861503	0.000000
256148844	99293792.000000	5160795	9999.994963	22336	11721	0.999999	28198	8568	0.999999	9856532	0.000000
256172972	99261523.000000	5161817	9999.996945	22349	11930	1.000000	27933	8588	1.000000	9851564	0.000000
256146631	99280883.000000	5158556	9999.998147	22408	11879	1.000000	27971	8374	1.000000	9846679	0.000000
256148038	99290486.000000	5157699	9999.998876	22343	12105	1.000000	28149	8431	1.000000	9841770	0.000000
256136134	99300622.000000	5160948	9999.999318	22471	11847	1.000000	28291	8226	1.000000	9836802	0.000000
256134956	99311988.000000	5163865	9999.999587	22263	12036	1.000000	28198	8346	1.000000	9831822	0.000000
256124329	99332748.000000	5160920	9999.999749	22521	11951	1.000000	28080	8317	1.000000	9826918	0.000000
256157338	99285270.000000	5159717	9999.999848	22318	11770	1.000000	28084	8460	1.000000	9822032	0.000000
256124945	99323126.000000	5162443	9999.999908	22027	12128	1.000000	28026	8400	1.000000	9817126	0.000000
256134689	99326679.000000	5162608	9999.999944	22219	12083	1.000000	28010	8560	1.000000	9812063	0.000000
256151185	99290810.000000	5162173	9999.999966	22298	11780	1.000000	28175	8412	1.000000	9807163	0.000000
256130289	99286252.000000	5159136	9999.999979	22206	11845	1.000000	28314	8183	1.000000	9802290	-1.#IND00
256125159	99319637.000000	5161269	9999.999988	22378	11710	1.000000	28077	8276	1.000000	9797382	0.019200
256124450	99313950.000000	5165207	9999.999992	22212	12190	1.000000	28123	8488	1.000000	9792622	0.022057
256151797	99292039.000000	5160319	9999.999995	22515	11795	1.000000	28282	8282	1.000000	9787675	0.017119
256154739	99294915.000000	5157907	9999.999997	22026	12297	1.000000	28313	8288	1.000000	9782806	0.015679
256147559	99285571.000000	5155901	9999.999998	22295	11707	1.000000	28091	8491	1.000000	9777947	0.016825
256161133	99265158.000000	5159516	9999.999999	22375	11888	1.000000	28181	8461	1.000000	9773116	0.013859
256138999	99304011.000000	5161710	9999.999999	22503	11914	1.000000	28135	8559	1.000000	9768326	0.012284
256130167	99319064.000000	5160968	10000.000000	22140	11967	1.000000	28049	8590	1.000000	9763437	0.010301
256149146	99285501.000000	5163128	10000.000000	22332	11720	1.000000	28191	8507	1.000000	9758595	-0.002333
256127857	99304186.000000	5161093	10000.000000	22288	12033	1.000000	28154	8354	1.000000	9753616	-0.001844
256120152	99319397.000000	5160843	10000.000000	22361	11859	1.000000	28033	8363	1.000000	9748871	-0.005842
256149750	99275381.000000	5160338	10000.000000	22445	11836	1.000000	28167	8561	1.000000	9743953	-0.007366
256129869	99330501.000000	5159909	10000.000000	22293	12042	1.000000	28196	8560	1.000000	9739116	-0.005136
256164554	99287470.000000	5159856	10000.000000	22322	11900	1.000000	28335	8300	1.000000	9734264	-0.005710
256149684	99296043.000000	5160906	10000.000000	22513	11824	1.000000	28042	8462	1.000000	9729341	-0.005827
256147486	99301725.000000	5165785	10000.000000	22284	11748	1.000000	28117	8523	1.000000	9724388	-0.004620
256162718	99276040.000000	5156279	10000.000000	22570	11676	1.000000	28072	8358	1.000000	9719506	-0.004693
256122839	99302638.000000	5162438	10000.000000	22301	11850	1.000000	28159	8365	1.000000	9714673	-0.004021
256136754	99296150.000000	5158115	10000.000000	22345	11896	1.000000	27957	8443	1.000000	9709800	-0.004444
256139030	99296367.000000	5160168	10000.000000	22312	11779	1.000000	28078	8378	1.000000	9704913	-0.001841
256149178	99305073.000000	5161181	10000.000000	22405	11926	1.000000	28031	8436	1.000000	9699992	-0.000925
256116430	99328357.000000	5163682	10000.000000	22282	12029	1.000000	28056	8550	1.000000	9695168	-0.001396
256151066	99263707.000000	5158885	10000.000000	22330	11828	1.000000	28047	8441	1.000000	9690164	-0.001852
256131445	99315677.000000	5163650	10000.000000	22472	11914	1.000000	28186	8518	1.000000	9685405	-0.002573
256116139	99324369.000000	5164106	10000.000000	22488	11761	1.000000	28189	8329	1.000000	9680530	-0.002644
256138367	99296223.000000	5164920	10000.000000	22426	11752	1.000000	28166	8506	1.000000	9675656	-0.003824
256108701	99296334.000000	5157297	10000.000000	22309	12137	1.000000	28165	8303	1.000000	9670846	-0.004128
256151777	99293712.000000	5155107	10000.000000	22068	12101	1.000000	28073	8353	1.000000	9666000	-0.004175
256132954	99302546.000000	5162511	10000.000000	22306	11826	1.000000	28045	8519	1.000000	9661187	-0.003652
256148568	99314864.000000	5159487	10000.000000	22118	12070	1.000000	28019	8413	1.000000	9656289	-0.003954
256127748	99324089.000000	5164799	10000.000000	22261	11912	1.000000	28151	8469	1.000000	9651471	-0.003765
256145247	99313371.000000	5159109	10000.000000	22284	11929	1.000000	28155	8233	1.000000	9646616	-0.003507
256154029	99300939.000000	5161745	10000.000000	22269	11923	1.000000	28143	8284	1.000000	9641796	-0.002730
256144432	99304049.000000	5157652	10000.000000	22259	11962	1.000000	28139	8333	1.000000	9636911	-0.002686
256151172	99268473.000000	5159851	10000.000000	22317	12005	1.000000	28300	8591	1.000000	9631996	-0.002836
256108809	99318728.000000	5164871	10000.000000	22246	12095	1.000000	28173	8343	1.000000	9627165	-0.002417
256155317	99280077.000000	5158983	10000.000000	22579	11832	1.000000	27933	8553	1.000000	9622246	-0.004119
256128864	99306143.000000	5158702	10000.000000	22181	11939	1.000000	28104	8306	1.000000	9617406	-0.004009
256121768	99317843.000000	5160816	10000.000000	22375	12095	1.000000	28024	8258	1.000000	9612629	-0.003892
256126673	99312180.000000	5159277	10000.000000	22529	11946	1.000000	28046	8253	1.000000	9607736	-0.003697
256139591	99306160.000000	5158816	10000.000000	22347	11928	1.000000	28077	8412	1.000000	9602927	-0.003057
256137039	99290922.000000	5161773	10000.000000	22122	12086	1.000000	28173	8475	1.000000	9598221	-0.002834
256156718	99297705.000000	5155352	10000.000000	22152	11960	1.000000	27997	8435	1.000000	9593423	-0.002260
256117458	99351269.000000	5160431	10000.000000	22259	11869	1.000000	28103	8376	1.000000	9588625	-0.002316
256125374	99307201.000000	5160705	10000.000000	22243	11848	1.000000	28120	8422	1.000000	9583893	-0.002176
256153996	99285775.000000	5161320	10000.000000	22529	11666	1.000000	28115	8417	1.000000	9579189	-0.001800
256142325	99319174.000000	5160098	10000.000000	22290	11964	1.000000	28137	8366	1.000000	9574543	-0.001259
256155515	99290022.000000	5164387	10000.000000	22198	12125	1.000000	28240	8313	1.000000	9569813	-0.001163
256149495	99282183.000000	5162342	10000.000000	22201	12296	1.000000	28111	8315	1.000000	9565076	-0.002126
256148783	99285831.000000	5161491	10000.000000	22270	12040	1.000000	28117	8477	1.000000	9560263	-0.003347
256110385	99317683.000000	5163776	10000.000000	22424	11947	1.000000	28225	8461	1.000000	9555579	-0.003271
256146094	99285675.000000	5159360	10000.000000	22215	12145	1.000000	28315	8285	1.000000	9550708	-0.003033
256148635	99288424.000000	5164902	10000.000000	22320	12092	1.000000	28229	8513	1.000000	9546013	-0.003302
256150106	99268745.000000	5160319	10000.000000	22247	11973	1.000000	27893	8506	1.000000	9541314	-0.003103
256163434	99268710.000000	5162222	10000.000000	22485	11856	1.000000	28241	8424	1.000000	9536501	-0.002997
256157327	99280894.000000	5160052	10000.000000	22331	11756	1.000000	28015	8339	1.000000	9531738	-0.002947
256151276	99273925.000000	5160434	10000.000000	22284	12195	1.000000	28032	8238	1.000000	9526830	-0.002908
256172805	99263859.000000	5161654	10000.000000	22398	11846	1.000000	28052	8380	1.000000	9522090	-0.002897
256150290	99312134.000000	5156780	10000.000000	22349	12031	1.000000	28193	8436	1.000000	9517368	-0.003119
npatches	nstrain	runtime	dt	init_x	init_y	init_y_blood	init_z	init_S	beta0	beta1	beta2	beta3	mean_beta	B	d	delta	delta_blood	b[0]	mut	m	CTL	c	g	epsilon	k	het	lambda	rho	omega	x_max	patch.dyna	DELTA	A	VA
10000	1	100.000000	0.000100	21900	9499	5000000	0.001000	10000000	24.983973	20.616085	26.997036	19.839506	20	8000000000.000000	0.010000	1.000000	1.000000	800000	0.000050	0.048000	0	0.500000	0.000000	25.000000	16.000000	0.500000	0.000000	0.000000	0.000000	31987	0	10.000000	7.000000	1.000000
sus	inf	inf_blood	z	x[0]	y[0][0]	z[0]	x[1]	y[1][0]	z[1]	S[0]	synchrony
219000000	94990000.000000	5000000	10.000000	21900	9499	0.001000	21900	9499	0.001000	10000000	0.000000
105761444	852883724.000000	44441250	3940.834452	8517	86739	0.394083	10023	85489	0.394083	9995045	0.000000
174670790	342124081.000000	17810952	6324.976263	15014	36091	0.632498	16825	34701	0.632498	9990020	0.000000
213899773	201011496.000000	10452019	7771.013291	18962	21849	0.777101	20745	20754	0.777101	9985029	0.000000
236397463	141911309.000000	7382090	8648.068121	21585	15494	0.864807	23220	14305	0.864807	9980054	0.000000
249712307	112258216.000000	5835855	9180.022116	23100	12596	0.918002	24696	11367	0.918002	9974947	0.000000
257722136	96040063.000000	4987328	9502.664490	24292	10698	0.950266	25374	9843	0.950266	9969830	0.000000
262568646	86748038.000000	4505821	9698.354536	24656	9571	0.969835	26067	8826	0.969835	9964928	0.000000
265485907	81273646.000000	4222829	9817.045065	24673	9184	0.981705	26504	8289	0.981705	9959966	0.000000
267270272	78028956.000000	4056729	9889.033609	25071	9003	0.988903	26547	8011	0.988903	9955062	0.000000
268367989	76063129.000000	3952209	9932.696323	25156	8719	0.993270	26857	7547	0.993270	9949939	0.000000
269041508	74866750.000000	3893103	9959.178767	25391	8324	0.995918	26837	7611	0.995918	9944758	0.000000
269443073	74167379.000000	3855286	9975.240980	25547	8276	0.997524	26754	7593	0.997524	9939865	0.000000
269632382	73772604.000000	3835879	9984.983083	25350	8295	0.998498	26892	7341	0.998498	9934823	0.000000
269817504	73463923.000000	3816090	9990.891893	25204	8340	0.999089	26729	7654	0.999089	9929950	0.000000
269943230	73277663.000000	3811107	9994.475723	25556	8127	0.999448	26493	7538	0.999448	9925095	0.000000
269985519	73179510.000000	3803228	9996.649399	25459	8216	0.999665	26789	7732	0.999665	9920032	0.000000
270000319	73181417.000000	3802908	9997.967783	25289	8272	0.999797	26794	7223	0.999797	9915087	0.000000
270034643	73113672.000000	3802396	9998.767413	25419	8230	0.999877	26815	7448	0.999877	9910055	0.000000
270026586	73087277.000000	3798539	9999.252408	25453	8172	0.999925	27053	7309	0.999925	9905126	0.000000
270066585	73088493.000000	3797250	9999.546568	25375	8242	0.999955	26845	7372	0.999955	9900209	0.000000
270026194	73081277.000000	3799456	9999.724983	25280	8180	0.999972	26813	7288	0.999972	9895128	0.000000
270051848	73082341.000000	3800152	9999.833196	25414	8158	0.999983	26840	7551	0.999983	9890132	0.000000
270052938	73086922.000000	3799255	9999.898829	25045	8253	0.999990	26870	7278	0.999990	9885237	0.000000
270052309	73077955.000000	3801004	9999.938638	25590	8206	0.999994	26808	7490	0.999994	9880346	0.000000
270064934	73079610.000000	3797861	9999.962782	25519	8148	0.999996	26968	7584	0.999996	9875411	0.000000
270035436	73083811.000000	3800047	9999.977427	25380	8260	0.999998	26923	7227	0.999998	9870528	0.000000
270038465	73060267.000000	3799071	9999.986309	25732	8155	0.999999	26924	7341	0.999999	9865610	0.000000
270067668	73056477.000000	3794783	9999.991696	25509	8053	0.999999	26987	7423	0.999999	9860610	0.000000
270024606	73094475.000000	3798800	9999.994963	25418	8161	0.999999	26847	7497	0.999999	9855784	0.000000
270053615	73074993.000000	3797803	9999.996945	25323	8258	1.000000	27014	7156	1.000000	9850865	0.000000
270045074	73089947.000000	3799692	9999.998147	25518	8272	1.000000	26750	7627	1.000000	9845898	0.000000
270062173	73057317.000000	3795666	9999.998876	25327	8441	1.000000	26823	7384	1.000000	9841079	0.000000
270078894	73055223.000000	3797135	9999.999318	25554	8337	1.000000	27110	7402	1.000000	9836269	0.000000
270066462	73075223.000000	3796330	9999.999587	25700	8149	1.000000	26806	7465	1.000000	9831317	0.000000
270072332	73053828.000000	3793766	9999.999749	25543	8126	1.000000	26860	7426	1.000000	9826303	0.000000
270054986	73054863.000000	3795562	9999.999848	25368	8183	1.000000	26714	7382	1.000000	9821303	0.000000
270071472	73070766.000000	3798771	9999.999908	25320	8234	1.000000	26864	7390	1.000000	9816446	0.000000
270062224	73062271.000000	3795829	9999.999944	25619	8108	1.000000	26919	7181	1.000000	9811570	0.000000
270052079	73072031.000000	3794157	9999.999966	25353	8144	1.000000	26857	7471	1.000000	9806687	0.000000
270049849	73075720.000000	3797879	9999.999979	25519	8138	1.000000	26638	7487	1.000000	9801687	-1.#IND00
270079758	73038306.000000	3793454	9999.999988	25620	8265	1.000000	26846	7418	1.000000	9796903	-0.000000
270077828	73052735.000000	3798347	9999.999992	25536	8221	1.000000	27042	7417	1.000000	9791990	0.003280
270066998	73062068.000000	3794450	9999.999995	25227	8411	1.000000	26911	7333	1.000000	9787068	0.001668
270083378	73059098.000000	3795388	9999.999997	25413	8304	1.000000	26900	7165	1.000000	9782074	-0.005837
270076796	73032883.000000	3798190	9999.999998	25390	8233	1.000000	26753	7297	1.000000	9777230	-0.005547
270040135	73068481.000000	3799893	9999.999999	25277	8359	1.000000	26950	7406	1.000000	9772353	0.006834
270071821	73053846.000000	3793886	9999.999999	25279	8334	1.000000	27110	7325	1.000000	9767463	0.006464
270055366	73092491.000000	3798211	10000.000000	25475	8230	1.000000	26765	7370	1.000000	9762559	0.008764
270067945	73033365.000000	3793161	10000.000000	25374	8183	1.000000	26894	7384	1.000000	9757772	0.006226
270036310	73063040.000000	3798249	10000.000000	25437	8255	1.000000	26799	7425	1.000000	9752830	0.004443
270059322	73062991.000000	3793995	10000.000000	25551	8099	1.000000	26955	7358	1.000000	9747950	0.000751
270049392	73058677.000000	3797406	10000.000000	25286	8313	1.000000	26781	7516	1.000000	9743173	0.000652
270057514	73035848.000000	3796868	10000.000000	25450	8017	1.000000	26741	7430	1.000000	9738278	0.000475
270055565	73069633.000000	3800066	10000.000000	25173	8360	1.000000	26837	7442	1.000000	9733432	0.000967
270058869	73056194.000000	3796896	10000.000000	25371	8289	1.000000	26880	7513	1.000000	9728521	0.000080
270068830	73052331.000000	3797274	10000.000000	25679	8110	1.000000	26870	7399	1.000000	9723607	-0.000858
270056973	73065290.000000	3793340	10000.000000	25407	8254	1.000000	26791	7385	1.000000	9718775	-0.001021
270057636	73084718.000000	3794614	10000.000000	25470	8390	1.000000	27125	7483	1.000000	9713900	0.000853
270024749	73084085.000000	3796434	10000.000000	25400	8378	1.000000	26766	7279	1.000000	9709172	0.003239
270073511	73053963.000000	3795752	10000.000000	25638	8067	1.000000	26738	7508	1.000000	9704351	0.002526
270054306	73068344.000000	3793416	10000.000000	25279	8097	1.000000	26825	7347	1.000000	9699596	0.003642
270064342	73062467.000000	3796949	10000.000000	25539	8155	1.000000	26724	7462	1.000000	9694639	0.003018
270053645	73065502.000000	3804493	10000.000000	25501	8277	1.000000	26866	7235	1.000000	9689819	0.002486
270074941	73043241.000000	3797802	10000.000000	25276	8254	1.000000	26772	7430	1.000000	9684975	0.002600
270037817	73051794.000000	3796948	10000.000000	25448	8374	1.000000	26887	7356	1.000000	9680231	0.002818
270068916	73064016.000000	3798513	10000.000000	25227	8263	1.000000	26825	7488	1.000000	9675422	0.002192
270040747	73087350.000000	3802524	10000.000000	25472	8103	1.000000	26920	7520	1.000000	9670646	0.002196
270046089	73080672.000000	3794002	10000.000000	25168	8320	1.000000	26905	7322	1.000000	9665669	0.002648
270048478	73081600.000000	3796001	10000.000000	25176	8465	1.000000	26767	7403	1.000000	9660782	0.002616
270077909	73030002.000000	3795199	10000.000000	25332	8460	1.000000	26921	7329	1.000000	9656058	0.003336
270039668	73051052.000000	3800388	10000.000000	25466	8053	1.000000	26958	7075	1.000000	9651322	0.003398
270017523	73129938.000000	3798405	10000.000000	25534	8144	1.000000	26632	7482	1.000000	9646485	0.002357
270071262	73060469.000000	3798546	10000.000000	25513	8339	1.000000	26920	7290	1.000000	9641647	0.002012
270077707	73039238.000000	3796004	10000.000000	25383	8286	1.000000	26758	7475	1.000000	9636690	0.001700
270057859	73059260.000000	3802084	10000.000000	25355	8430	1.000000	27053	7389	1.000000	9631875	0.001404
270037506	73085357.000000	3799570	10000.000000	25272	8480	1.000000	26925	7287	1.000000	9626987	0.001400
270069040	73055893.000000	3797009	10000.000000	25366	8350	1.000000	26702	7401	1.000000	9622185	0.001477
270063126	73048835.000000	3795000	10000.000000	25327	8380	1.000000	26802	7358	1.000000	9617418	0.001661
270052771	73052446.000000	3796012	10000.000000	25371	8261	1.000000	27199	7186	1.000000	9612641	0.001602
270053310	73071332.000000	3799361	10000.000000	25390	8139	1.000000	26860	7389	1.000000	9607816	0.001752
270029777	73093752.000000	3798347	10000.000000	25617	8258	1.000000	27015	7412	1.000000	9602999	0.001916
270065434	73055138.000000	3798202	10000.000000	25579	8348	1.000000	26824	7326	1.000000	9598156	0.001987
270060371	73091097.000000	3798186	10000.000000	25329	8254	1.000000	26785	7432	1.000000	9593435	0.002321
270071290	73055398.000000	3794484	10000.000000	25591	8203	1.000000	26919	7509	1.000000	9588682	0.002426
270068370	73058073.000000	3796018	10000.000000	25418	8247	1.000000	26869	7480	1.000000	9583994	0.001571
270068665	73036033.000000	3797081	10000.000000	25570	8170	1.000000	26783	7315	1.000000	9579221	0.001623
270050522	73071603.000000	3802581	10000.000000	25446	8211	1.000000	26622	7664	1.000000	9574472	0.001540
270058214	73050710.000000	3796461	10000.000000	25346	8267	1.000000	26741	7454	1.000000	9569643	0.001307
270048449	73076087.000000	3796793	10000.000000	25389	8364	1.000000	26747	7322	1.000000	9564836	0.001241
270064157	73076015.000000	3797165	10000.000000	25371	8338	1.000000	26766	7434	1.000000	9560022	0.000832
270049700	73088890.000000	3800874	10000.000000	25455	8042	1.000000	27050	7432	1.000000	9555295	0.000915
270044456	73068781.000000	3798963	10000.000000	25219	8443	1.000000	26657	7423	1.000000	9550525	0.000967
270063519	73063740.000000	3797898	10000.000000	25233	8322	1.000000	27025	7361	1.000000	9545763	0.001006
270044723	73041832.000000	3798485	10000.000000	25721	8011	1.000000	27070	7379	1.000000	9540945	0.001159
270064623	73064459.000000	3794974	10000.000000	25329	8269	1.000000	26789	7265	1.000000	9536242	0.001521
270021895	73100437.000000	3798576	10000.000000	25427	8331	1.000000	26833	7269	1.000000	9531537	0.000821
270068730	73058155.000000	3798209	10000.000000	25481	8293	1.000000	26882	7356	1.000000	9526949	0.001147
270076024	73036481.000000	3794993	10000.000000	25449	8197	1.000000	26865	7445	1.000000	9522255	0.001392
270077595	73038641.000000	3798258	10000.000000	25599	8246	1.000000	26849	7250	1.000000	9517464	0.001274
npatches	nstrain	runtime	dt	init_x	init_y	init_y_blood	init_z	init_S	beta0	beta1	beta2	beta3	mean_beta	B	d	delta	delta_blood	b[0]	mut	m	CTL	c	g	epsilon	k	het	lambda	rho	omega	x_max	patch.dyna	DELTA	A	VA
10000	1	100.000000	0.000100	21900	9499	5000000	0.001000	10000000	12.284528	17.035493	23.124414	13.369740	20	8000000000.000000	0.010000	1.000000	1.000000	800000	0.000050	0.048000	0	0.500000	0.000000	25.000000	17.000000	0.500000	0.000000	0.000000	0.000000	31987	0	10.000000	7.000000	1.000000
sus	inf	inf_blood	z	x[0]	y[0][0]	z[0]	x[1]	y[1][0]	z[1]	S[0]	synchrony
219000000	94990000.000000	5000000	10.000000	21900	9499	0.001000	21900	9499	0.001000	10000000	0.000000
110249637	792123713.000000	41275520	3940.834452	14619	76726	0.394083	11841	78403	0.394083	9995086	0.000000
182578125	305545778.000000	15904165	6324.976263	22101	27991	0.632498	19404	29724	0.632498	9990164	0.000000
223258671	173154460.000000	9004532	7771.013291	25930	14857	0.777101	23534	16488	0.777101	9985214	0.000000
246505484	117854280.000000	6129887	8648.068121	27865	9942	0.864807	25909	11219	0.864807	9980252	0.000000
260278522	90112229.000000	4685394	9180.022116	28569	7472	0.918002	26823	8374	0.918002	9975336	0.000000
268565723	74901200.000000	3895697	9502.664490	29199	6288	0.950266	27746	6982	0.950266	9970333	0.000000
273590789	66171890.000000	3439406	9698.354536	29549	5404	0.969835	28419	6112	0.969835	9965424	0.000000
276673184	61021020.000000	3176100	9817.045065	29863	4876	0.981705	28496	5641	0.981705	9960448	0.000000
278552154	57901616.000000	3005494	9889.033609	29838	4585	0.988903	28748	5473	0.988903	9955446	0.000000
279696956	56048543.000000	2914485	9932.696323	29813	4449	0.993270	28956	4977	0.993270	9950629	0.000000
280396490	54911508.000000	2854886	9959.178767	29786	4379	0.995918	28904	4996	0.995918	9945650	0.000000
280851163	54203220.000000	2821849	9975.240980	30067	4312	0.997524	28863	4962	0.997524	9940694	0.000000
281061922	53844648.000000	2801180	9984.983083	30001	4192	0.998498	28979	5014	0.998498	9935731	0.000000
281248862	53566224.000000	2785477	9990.891893	30269	4255	0.999089	28841	4890	0.999089	9930765	0.000000
281341176	53422292.000000	2777823	9994.475723	30246	4182	0.999448	28955	4804	0.999448	9925795	0.000000
281377114	53357470.000000	2771285	9996.649399	29967	4276	0.999665	28897	4847	0.999665	9920777	0.000000
281446628	53283371.000000	2770768	9997.967783	30045	4245	0.999797	29015	4864	0.999797	9915730	0.000000
281438307	53237854.000000	2770078	9998.767413	30162	4210	0.999877	28910	4919	0.999877	9910749	0.000000
281479201	53220274.000000	2764445	9999.252408	29941	4289	0.999925	28966	4853	0.999925	9905778	0.000000
281451504	53218108.000000	2767589	9999.546568	30242	4240	0.999955	29118	4860	0.999955	9900811	0.000000
281481523	53180331.000000	2763066	9999.724983	29939	4236	0.999972	28914	4938	0.999972	9895841	0.000000
281476453	53194958.000000	2763458	9999.833196	30016	4148	0.999983	29012	4804	0.999983	9890834	0.000000
281490536	53197574.000000	2763001	9999.898829	30033	4315	0.999990	29057	4708	0.999990	9885889	0.000000
281473203	53205653.000000	2765578	9999.938638	30128	4187	0.999994	28985	4825	0.999994	9880930	0.000000
281509982	53161357.000000	2763336	9999.962782	30125	4174	0.999996	29076	4692	0.999996	9875923	0.000000
281470143	53212930.000000	2766159	9999.977427	30086	4214	0.999998	29156	4818	0.999998	9871047	0.000000
281496019	53177234.000000	2765872	9999.986309	29882	4283	0.999999	28961	4747	0.999999	9866107	0.000000
281474282	53203783.000000	2765546	9999.991696	30175	4189	0.999999	28937	4838	0.999999	9861089	0.000000
281477741	53214369.000000	2765806	9999.994963	30089	4121	0.999999	29097	4847	0.999999	9856256	0.000000
281443957	53225146.000000	2767435	9999.996945	29801	4260	1.000000	28945	4846	1.000000	9851344	0.000000
281455207	53234304.000000	2764157	9999.998147	29873	4307	1.000000	29060	4819	1.000000	9846521	0.000000
281469200	53197156.000000	2765640	9999.998876	29975	4196	1.000000	29068	4601	1.000000	9841467	0.000000
281484897	53190935.000000	2762057	9999.999318	30008	4280	1.000000	28956	4889	1.000000	9836566	0.000000
281464102	53226614.000000	2767070	9999.999587	30156	4138	1.000000	29023	4752	1.000000	9831573	0.000000
281467537	53227986.000000	2766720	9999.999749	29890	4149	1.000000	29246	4829	1.000000	9826707	0.000000
281512943	53157543.000000	2761382	9999.999848	29866	4274	1.000000	29275	4746	1.000000	9821809	0.000000
281459077	53211076.000000	2764954	9999.999908	30004	4341	1.000000	29032	4716	1.000000	9816866	0.000000
281473458	53190230.000000	2764886	9999.999944	30174	4263	1.000000	28921	4732	1.000000	9811891	0.000000
281475558	53193384.000000	2767635	9999.999966	29852	4189	1.000000	29152	4675	1.000000	9807030	0.000000
281479879	53210391.000000	2766093	9999.999979	30442	4142	1.000000	29356	4573	1.000000	9802173	-1.#IND00
281495189	53206720.000000	2765299	9999.999988	29853	4336	1.000000	29068	4899	1.000000	9797322	-0.022400
281496060	53152681.000000	2760384	9999.999992	30026	4169	1.000000	28987	4833	1.000000	9792359	-0.003294
281461172	53206613.000000	2765493	9999.999995	29922	4092	1.000000	29010	4957	1.000000	9787483	-0.003482
281459011	53226085.000000	2765000	9999.999997	30293	4233	1.000000	28977	4808	1.000000	9782482	-0.000594
281485706	53178760.000000	2765097	9999.999998	30070	4202	1.000000	29222	4748	1.000000	9777572	0.001730
281497878	53180108.000000	2760969	9999.999999	29968	4121	1.000000	28989	4815	1.000000	9772580	0.007117
281455623	53223781.000000	2765659	9999.999999	30148	4083	1.000000	29132	4774	1.000000	9767613	0.005105
281483764	53209713.000000	2764198	10000.000000	30226	4196	1.000000	28993	4918	1.000000	9762559	-0.002429
281456909	53180862.000000	2763292	10000.000000	30018	4156	1.000000	28934	4946	1.000000	9757756	-0.003716
281466102	53218501.000000	2766765	10000.000000	30022	4285	1.000000	29061	4726	1.000000	9752861	-0.004018
281470183	53213377.000000	2767240	10000.000000	30008	4104	1.000000	29019	4903	1.000000	9748089	-0.008566
281495262	53201451.000000	2767317	10000.000000	29976	4122	1.000000	28955	4984	1.000000	9743134	-0.009278
281460465	53213792.000000	2766012	10000.000000	30208	4193	1.000000	29092	4878	1.000000	9738346	-0.008424
281438780	53238990.000000	2767993	10000.000000	29880	4175	1.000000	29062	4871	1.000000	9733668	-0.008275
281515455	53157594.000000	2761765	10000.000000	29939	4236	1.000000	28961	4895	1.000000	9728694	-0.008611
281476068	53181903.000000	2765313	10000.000000	29870	4325	1.000000	29106	4836	1.000000	9723756	-0.008460
281489574	53179353.000000	2765968	10000.000000	29505	4217	1.000000	28891	5099	1.000000	9718956	-0.008189
281499176	53186943.000000	2762999	10000.000000	29973	4049	1.000000	29186	4777	1.000000	9714021	-0.007889
281458553	53174917.000000	2761477	10000.000000	30074	4185	1.000000	28938	4986	1.000000	9709145	-0.009077
281482784	53169890.000000	2765815	10000.000000	30083	4212	1.000000	28937	4780	1.000000	9704276	-0.008256
281445181	53233709.000000	2764679	10000.000000	30071	4181	1.000000	29001	4844	1.000000	9699491	-0.007361
281461390	53202800.000000	2767316	10000.000000	29744	4395	1.000000	29069	4987	1.000000	9694561	-0.005007
281462611	53209906.000000	2764670	10000.000000	30141	4161	1.000000	28991	4677	1.000000	9689727	-0.003686
281448327	53219540.000000	2764906	10000.000000	29859	4249	1.000000	29148	4765	1.000000	9684896	-0.003567
281480643	53201020.000000	2767150	10000.000000	30192	4098	1.000000	29279	4691	1.000000	9680012	-0.004388
281474318	53210611.000000	2762525	10000.000000	30273	4133	1.000000	29092	4874	1.000000	9675279	-0.004376
281483047	53137716.000000	2764310	10000.000000	30117	4119	1.000000	28747	4960	1.000000	9670503	-0.003022
281462509	53222552.000000	2763424	10000.000000	30111	4289	1.000000	29115	4753	1.000000	9665746	-0.003310
281500784	53187491.000000	2765820	10000.000000	30068	4147	1.000000	29014	4720	1.000000	9660871	-0.003074
281498763	53186202.000000	2764959	10000.000000	30062	4230	1.000000	29077	4845	1.000000	9656067	-0.002766
281494012	53179629.000000	2766732	10000.000000	30101	4230	1.000000	29173	4949	1.000000	9651096	-0.002880
281500934	53172422.000000	2761425	10000.000000	29964	4248	1.000000	29051	4673	1.000000	9646372	-0.002546
281450570	53232086.000000	2767993	10000.000000	30093	4326	1.000000	28975	4736	1.000000	9641490	-0.002273
281464887	53212977.000000	2764631	10000.000000	30224	4070	1.000000	29160	4759	1.000000	9636664	-0.002224
281507486	53195799.000000	2764610	10000.000000	29997	4256	1.000000	28932	4748	1.000000	9631894	-0.000286
281496720	53173209.000000	2762586	10000.000000	30169	4177	1.000000	29096	5025	1.000000	9627121	-0.000368
281457631	53221488.000000	2765973	10000.000000	30121	4207	1.000000	29107	4872	1.000000	9622226	-0.000325
281480896	53171134.000000	2765147	10000.000000	30076	4268	1.000000	29087	4753	1.000000	9617443	-0.000033
281472058	53207448.000000	2765701	10000.000000	30125	4181	1.000000	29113	4803	1.000000	9612674	-0.000171
281493931	53190903.000000	2761094	10000.000000	29793	4237	1.000000	29042	4688	1.000000	9607873	-0.000196
281471721	53183722.000000	2762767	10000.000000	29976	4343	1.000000	28910	4907	1.000000	9603063	-0.000146
281489211	53189771.000000	2765592	10000.000000	30053	4270	1.000000	28919	4784	1.000000	9598296	-0.000204
281472561	53182509.000000	2768552	10000.000000	29826	4185	1.000000	28910	4911	1.000000	9593468	0.000140
281467623	53211354.000000	2762000	10000.000000	29978	4292	1.000000	28984	4829	1.000000	9588634	0.000243
281480268	53186690.000000	2762982	10000.000000	30187	4253	1.000000	29074	4741	1.000000	9583864	0.000268
281449194	53231013.000000	2767847	10000.000000	29807	4214	1.000000	29088	4906	1.000000	9579146	0.000519
281491313	53198805.000000	2764961	10000.000000	29908	4253	1.000000	29164	4832	1.000000	9574398	0.000841
281484369	53172863.000000	2765922	10000.000000	30251	4136	1.000000	29215	4704	1.000000	9569594	0.000507
281480730	53193302.000000	2765029	10000.000000	30060	4200	1.000000	28704	4798	1.000000	9564788	0.000467
281494420	53164020.000000	2761443	10000.000000	30216	4178	1.000000	29153	4803	1.000000	9559897	0.000500
281473786	53182972.000000	2763069	10000.000000	29985	4381	1.000000	28934	5039	1.000000	9555142	0.000683
281469887	53202922.000000	2767915	10000.000000	29960	4178	1.000000	29210	4807	1.000000	9550468	0.000162
281461932	53203207.000000	2765610	10000.000000	30019	4299	1.000000	28928	4778	1.000000	9545720	0.000204
281434532	53229984.000000	2766224	10000.000000	30161	4200	1.000000	29194	4875	1.000000	9540998	0.000730
281466084	53208834.000000	2766247	10000.000000	30065	4074	1.000000	29100	4872	1.000000	9536291	0.000720
281444361	53235719.000000	2763598	10000.000000	29958	4263	1.000000	29030	4886	1.000000	9531524	0.000868
281480488	53191241.000000	2766907	10000.000000	30090	4219	1.000000	29009	4839	1.000000	9526767	0.000926
281463454	53206389.000000	2766623	10000.000000	30142	4190	1.000000	28872	4950	1.000000	9521931	0.001367
281463613	53216485.000000	2768500	10000.000000	30169	4201	1.000000	29094	4865	1.000000	9517038	0.000726
npatches	nstrain	runtime	dt	init_x	init_y	init_y_blood	init_z	init_S	beta0	beta1	beta2	beta3	mean_beta	B	d	delta	delta_blood	b[0]	mut	m	CTL	c	g	epsilon	k	het	lambda	rho	omega	x_max	patch.dyna	DELTA	A	VA
10000	1	100.000000	0.000100	21900	9499	5000000	0.001000	10000000	18.417200	19.016367	11.410157	24.778681	20	8000000000.000000	0.010000	1.000000	1.000000	800000	0.000050	0.048000	0	0.500000	0.000000	25.000000	18.000000	0.500000	0.000000	0.000000	0.000000	31987	0	10.000000	7.000000	1.000000
sus	inf	inf_blood	z	x[0]	y[0][0]	z[0]	x[1]	y[1][0]	z[1]	S[0]	synchrony
219000000	94990000.000000	5000000	10.000000	21900	9499	0.001000	21900	9499	0.001000	10000000	0.000000
116164571	731929423.000000	38139279	3940.834452	11776	72439	0.394083	11539	73018	0.394083	9995073	0.000000
192415372	268961315.000000	13998488	6324.976263	19591	26592	0.632498	19509	26769	0.632498	9990062	0.000000
234663695	144831923.000000	7533259	7771.013291	23980	14240	0.777101	23838	13959	0.777101	9985141	0.000000
258616568	93295529.000000	4851707	8648.068121	26481	8960	0.864807	26405	9110	0.864807	9980012	0.000000
272707151	67612574.000000	3518985	9180.022116	27782	6415	0.918002	27491	6618	0.918002	9974965	0.000000
281222766	53497105.000000	2782816	9502.664490	28660	4918	0.950266	28199	5018	0.950266	9969950	0.000000
286445755	45320149.000000	2354735	9698.354536	29179	4195	0.969835	29092	4368	0.969835	9964937	0.000000
289593530	40507327.000000	2105260	9817.045065	29525	3758	0.981705	29486	3817	0.981705	9959949	0.000000
291608526	37536422.000000	1951062	9889.033609	29647	3399	0.988903	29574	3458	0.988903	9954982	0.000000
292820946	35776337.000000	1859436	9932.696323	29626	3312	0.993270	29564	3387	0.993270	9950083	0.000000
293593677	34644172.000000	1801264	9959.178767	29794	3207	0.995918	29457	3219	0.995918	9945104	0.000000
294042323	34007799.000000	1768574	9975.240980	29825	3146	0.997524	29980	3149	0.997524	9940018	0.000000
294302478	33590820.000000	1745880	9984.983083	29672	3157	0.998498	29649	3135	0.998498	9935002	0.000000
294461730	33364801.000000	1734422	9990.891893	29808	3077	0.999089	29637	3259	0.999089	9930162	0.000000
294588589	33197033.000000	1721074	9994.475723	30060	3082	0.999448	29834	3109	0.999448	9925240	0.000000
294691757	33087367.000000	1717546	9996.649399	30148	2977	0.999665	29899	2982	0.999665	9920288	0.000000
294716307	33016770.000000	1716214	9997.967783	29798	2987	0.999797	29744	3142	0.999797	9915312	0.000000
294699076	33031416.000000	1718109	9998.767413	30143	3083	0.999877	29825	3261	0.999877	9910395	0.000000
294720317	33032576.000000	1716166	9999.252408	29778	3104	0.999925	29481	3195	0.999925	9905522	0.000000
294731261	33012338.000000	1717684	9999.546568	29918	3127	0.999955	29703	3172	0.999955	9900677	0.000000
294738470	32978723.000000	1712829	9999.724983	29826	3040	0.999972	29721	3213	0.999972	9895689	0.000000
294767642	32950330.000000	1710046	9999.833196	29958	3182	0.999983	29845	2975	0.999983	9890815	0.000000
294773366	32941114.000000	1712861	9999.898829	29940	2957	0.999990	29983	3124	0.999990	9885878	0.000000
294777629	32946197.000000	1711528	9999.938638	29837	3060	0.999994	29758	3014	0.999994	9880847	0.000000
294762768	32964607.000000	1714367	9999.962782	29815	3079	0.999996	29860	3167	0.999996	9875891	0.000000
294786620	32959163.000000	1711876	9999.977427	29990	3021	0.999998	29720	3055	0.999998	9870927	0.000000
294764704	32945054.000000	1710992	9999.986309	29802	2991	0.999999	29838	3116	0.999999	9866029	0.000000
294762869	32949103.000000	1713923	9999.991696	29755	3018	0.999999	29833	3132	0.999999	9861181	0.000000
294764475	32929696.000000	1711897	9999.994963	29687	3192	0.999999	29822	3126	0.999999	9856325	0.000000
294779761	32953712.000000	1711459	9999.996945	30033	2988	1.000000	29622	3081	1.000000	9851520	0.000000
294758668	32967981.000000	1712827	9999.998147	29980	3173	1.000000	29742	3086	1.000000	9846645	0.000000
294772564	32931452.000000	1710798	9999.998876	29997	3161	1.000000	29717	3196	1.000000	9841736	0.000000
294766115	32957588.000000	1711247	9999.999318	30194	3060	1.000000	29678	3207	1.000000	9836911	0.000000
294784476	32942658.000000	1712627	9999.999587	29854	3128	1.000000	29818	3063	1.000000	9831991	0.000000
294728814	32972988.000000	1715719	9999.999749	29540	3052	1.000000	29706	3114	1.000000	9827038	0.000000
294747032	32992229.000000	1715577	9999.999848	29958	3112	1.000000	29788	3173	1.000000	9822079	0.000000
294760681	32973381.000000	1713156	9999.999908	29689	3132	1.000000	29629	3169	1.000000	9817252	0.000000
294778072	32953139.000000	1711849	9999.999944	29900	3124	1.000000	29686	3117	1.000000	9812332	0.000000
294789544	32919267.000000	1711889	9999.999966	30051	3032	1.000000	29694	3069	1.000000	9807368	0.000000
294781993	32958892.000000	1714999	9999.999979	29808	3060	1.000000	29678	3261	1.000000	9802472	-1.#IND00
294763474	32964196.000000	1713336	9999.999988	30024	3034	1.000000	29796	3056	1.000000	9797498	0.000000
294761485	32967868.000000	1712427	9999.999992	29653	3040	1.000000	29753	3125	1.000000	9792560	0.003852
294781096	32971966.000000	1713967	9999.999995	29886	3038	1.000000	29652	3123	1.000000	9787689	-0.005427
294760093	32972810.000000	1714347	9999.999997	30061	3004	1.000000	29671	3176	1.000000	9782763	-0.003951
294769057	32979504.000000	1713873	9999.999998	30054	3127	1.000000	29635	3261	1.000000	9777921	-0.003053
294768904	32978544.000000	1714520	9999.999999	29657	3033	1.000000	29890	3180	1.000000	9773036	0.004639
294774053	32968509.000000	1712332	9999.999999	29909	2968	1.000000	29710	3214	1.000000	9768177	0.003750
294744321	32985955.000000	1714057	10000.000000	30005	3040	1.000000	29702	3152	1.000000	9763329	0.006095
294742768	32974771.000000	1714172	10000.000000	29813	3154	1.000000	29762	3193	1.000000	9758432	0.006207
294761277	32980830.000000	1713298	10000.000000	29809	3077	1.000000	29662	3163	1.000000	9753493	0.004817
294779070	32941140.000000	1710479	10000.000000	29997	3110	1.000000	29717	3124	1.000000	9748650	0.007013
294762200	32968677.000000	1711878	10000.000000	29788	3067	1.000000	30029	3193	1.000000	9743727	0.005406
294765094	32973122.000000	1712976	10000.000000	30015	3039	1.000000	29483	3023	1.000000	9738863	0.004094
294742735	32984983.000000	1713982	10000.000000	29821	3064	1.000000	29762	3006	1.000000	9734058	0.004507
294749639	32987637.000000	1716527	10000.000000	29939	3041	1.000000	29851	3062	1.000000	9729372	0.003591
294756578	32987703.000000	1713192	10000.000000	29714	3011	1.000000	29773	3127	1.000000	9724549	0.002379
294743828	32969178.000000	1714499	10000.000000	29972	3003	1.000000	29590	3121	1.000000	9719655	0.002176
294733715	32987618.000000	1715069	10000.000000	29945	2960	1.000000	29767	3064	1.000000	9714861	0.002446
294726375	33004289.000000	1716789	10000.000000	29826	3098	1.000000	29610	3021	1.000000	9709850	0.002742
294766711	32975351.000000	1713603	10000.000000	29979	3002	1.000000	29912	3108	1.000000	9704938	0.004043
294772063	32957546.000000	1711853	10000.000000	29988	3093	1.000000	29763	3031	1.000000	9700120	0.004106
294753032	32962103.000000	1710691	10000.000000	29920	2979	1.000000	29765	3201	1.000000	9695122	0.003701
294788450	32943122.000000	1712923	10000.000000	29585	3077	1.000000	29707	3123	1.000000	9690317	0.006905
294782974	32949938.000000	1714986	10000.000000	30099	2989	1.000000	29851	3093	1.000000	9685482	0.005780
294797455	32946722.000000	1712797	10000.000000	30017	3025	1.000000	29770	3062	1.000000	9680729	0.005109
294749554	32969019.000000	1714452	10000.000000	29627	2993	1.000000	29579	3127	1.000000	9675809	0.004868
294793925	32936255.000000	1709699	10000.000000	30222	3171	1.000000	29906	3030	1.000000	9670993	0.005007
294783200	32962204.000000	1714589	10000.000000	29989	2999	1.000000	29736	3071	1.000000	9666072	0.007491
294744638	32990558.000000	1714521	10000.000000	29697	3058	1.000000	29777	3005	1.000000	9661250	0.007695
294736320	32977406.000000	1714465	10000.000000	29742	3005	1.000000	29705	3092	1.000000	9656465	0.007471
294776735	32969318.000000	1713831	10000.000000	29855	3120	1.000000	29681	3140	1.000000	9651651	0.006846
294775617	32972097.000000	1715204	10000.000000	29924	3130	1.000000	29769	3132	1.000000	9646909	0.006803
294756697	32953655.000000	1714945	10000.000000	29696	3156	1.000000	29690	3136	1.000000	9642006	0.007258
294764931	32993059.000000	1714362	10000.000000	29878	3017	1.000000	29771	3127	1.000000	9637181	0.007265
294769625	32972137.000000	1713893	10000.000000	29971	3141	1.000000	29728	3220	1.000000	9632461	0.006816
294761815	32986602.000000	1714869	10000.000000	29944	3057	1.000000	29867	3131	1.000000	9627700	0.006442
294771327	32952745.000000	1714287	10000.000000	29850	3007	1.000000	29768	3071	1.000000	9622842	0.007006
294781580	32936261.000000	1711415	10000.000000	30002	3039	1.000000	29646	3150	1.000000	9618058	0.007353
294776562	32945851.000000	1714290	10000.000000	29877	3120	1.000000	29804	3159	1.000000	9613199	0.007203
294766545	32953804.000000	1713085	10000.000000	29865	3033	1.000000	29660	3068	1.000000	9608458	0.006782
294757159	32966241.000000	1711795	10000.000000	29795	3046	1.000000	29557	3207	1.000000	9603664	0.005936
294727056	33013120.000000	1718781	10000.000000	29914	3122	1.000000	29817	3126	1.000000	9598862	0.006080
294744871	32984457.000000	1716251	10000.000000	29920	3053	1.000000	29819	2932	1.000000	9594126	0.006455
294783325	32962982.000000	1715926	10000.000000	29629	3053	1.000000	29814	3041	1.000000	9589235	0.006294
294755575	32960293.000000	1714360	10000.000000	29879	3139	1.000000	29838	3171	1.000000	9584441	0.006075
294778921	32956261.000000	1713747	10000.000000	29912	3064	1.000000	29891	3105	1.000000	9579612	0.005941
294767112	32935203.000000	1712250	10000.000000	29602	3074	1.000000	29557	3155	1.000000	9574781	0.005857
294754461	32978298.000000	1713972	10000.000000	29869	3074	1.000000	29877	3022	1.000000	9569998	0.005753
294730932	32956399.000000	1712791	10000.000000	29832	3211	1.000000	29672	3263	1.000000	9565316	0.006350
294742515	32984253.000000	1714854	10000.000000	29860	3128	1.000000	29993	3001	1.000000	9560601	0.006441
294754604	32966084.000000	1710963	10000.000000	29741	2989	1.000000	29793	3167	1.000000	9555813	0.006210
294767201	32981401.000000	1715699	10000.000000	29949	2987	1.000000	29863	3195	1.000000	9550911	0.006583
294766620	32975165.000000	1712616	10000.000000	30030	3074	1.000000	29755	3050	1.000000	9546246	0.006002
294776918	32971948.000000	1713737	10000.000000	29964	2879	1.000000	30030	3178	1.000000	9541425	0.005965
294728247	33003099.000000	1714316	10000.000000	29741	3099	1.000000	29860	3208	1.000000	9536645	0.005486
294771449	32967543.000000	1710565	10000.000000	29978	3122	1.000000	29869	3145	1.000000	9531925	0.005152
294747833	32981054.000000	1717142	10000.000000	29992	3034	1.000000	29781	3046	1.000000	9527109	0.005070
294751519	32990078.000000	1716128	10000.000000	30069	3182	1.000000	29784	3205	1.000000	9522323	0.004964
294780604	32973216.000000	1713743	10000.000000	29891	2996	1.000000	29641	3174	1.000000	9517514	0.004703
npatches	nstrain	runtime	dt	init_x	init_y	init_y_blood	init_z	init_S	beta0	beta1	beta2	beta3	mean_beta	B	d	delta	delta_blood	b[0]	mut	m	CTL	c	g	epsilon	k	het	lambda	rho	omega	x_max	patch.dyna	DELTA	A	VA
10000	1	100.000000	0.000100	21900	9499	5000000	0.001000	10000000	16.970153	18.327861	13.407733	24.410664	20	8000000000.000000	0.010000	1.000000	1.000000	800000	0.000050	0.048000	0	0.500000	0.000000	25.000000	19.000000	0.500000	0.000000	0.000000	0.000000	31987	0	10.000000	7.000000	1.000000
sus	inf	inf_blood	z	x[0]	y[0][0]	z[0]	x[1]	y[1][0]	z[1]	S[0]	synchrony
219000000	94990000.000000	5000000	10.000000	21900	9499	0.001000	21900	9499	0.001000	10000000	0.000000
121357015	679435187.000000	35403829	3940.834452	12968	67696	0.394083	12386	67461	0.394083	9994927	0.000000
200908573	238526318.000000	12418261	6324.976263	21288	23317	0.632498	20604	23358	0.632498	9989951	0.000000
244324364	122080053.000000	6354154	7771.013291	25661	11525	0.777101	25055	11861	0.777101	9985114	0.000000
268725018	74046820.000000	3854684	8648.068121	27891	6837	0.864807	27275	6954	0.864807	9980023	0.000000
283033328	50191086.000000	2610498	9180.022116	29049	4605	0.918002	28964	4662	0.918002	9975067	0.000000
291600673	37184600.000000	1933799	9502.664490	30057	3401	0.950266	29593	3567	0.950266	9970126	0.000000
296868750	29613173.000000	1541767	9698.354536	30161	2642	0.969835	30086	2846	0.969835	9965224	0.000000
300210596	25030260.000000	1302490	9817.045065	30253	2289	0.981705	30362	2292	0.981705	9960145	0.000000
302261393	22244766.000000	1156576	9889.033609	30612	1910	0.988903	30576	1956	0.988903	9955324	0.000000
303640811	20396056.000000	1060989	9932.696323	30724	1752	0.993270	30687	1739	0.993270	9950331	0.000000
304500571	19288423.000000	1003150	9959.178767	30640	1689	0.995918	30698	1848	0.995918	9945581	0.000000
305020434	18561601.000000	962420	9975.240980	30971	1626	0.997524	30630	1728	0.997524	9940724	0.000000
305345263	18139754.000000	941783	9984.983083	31000	1642	0.998498	30972	1544	0.998498	9935796	0.000000
305560014	17885705.000000	932837	9990.891893	30958	1651	0.999089	30672	1637	0.999089	9930870	0.000000
305700065	17664970.000000	916280	9994.475723	30872	1580	0.999448	31030	1584	0.999448	9925923	0.000000
305796999	17573393.000000	912952	9996.649399	30971	1575	0.999665	31002	1594	0.999665	9920964	0.000000
305827201	17530328.000000	910445	9997.967783	31157	1545	0.999797	30856	1606	0.999797	9915958	0.000000
305868470	17489006.000000	909219	9998.767413	30933	1517	0.999877	31027	1598	0.999877	9910958	0.000000
305864148	17485347.000000	910963	9999.252408	31140	1571	0.999925	30911	1597	0.999925	9906114	0.000000
305892514	17435004.000000	907656	9999.546568	30847	1533	0.999955	30928	1661	0.999955	9901181	0.000000
305908618	17423770.000000	906530	9999.724983	30857	1467	0.999972	30835	1638	0.999972	9896286	0.000000
305915907	17415330.000000	906424	9999.833196	30907	1595	0.999983	31048	1622	0.999983	9891285	0.000000
305891713	17440517.000000	906218	9999.898829	31174	1583	0.999990	31062	1593	0.999990	9886291	0.000000
305917972	17430128.000000	907676	9999.938638	31272	1445	0.999994	30920	1641	0.999994	9881389	0.000000
305892267	17399988.000000	906058	9999.962782	30942	1497	0.999996	30832	1520	0.999996	9876316	0.000000
305908176	17426947.000000	905107	9999.977427	30756	1571	0.999998	31108	1531	0.999998	9871415	0.000000
305910067	17412705.000000	905695	9999.986309	30996	1610	0.999999	31039	1560	0.999999	9866416	0.000000
305900561	17415521.000000	906292	9999.991696	30729	1455	0.999999	30778	1598	0.999999	9861370	0.000000
305915944	17429358.000000	905522	9999.994963	31089	1544	0.999999	30848	1522	0.999999	9856381	0.000000
305857322	17456087.000000	908920	9999.996945	30851	1512	1.000000	30948	1526	1.000000	9851451	0.000000
305881125	17428454.000000	904881	9999.998147	31126	1515	1.000000	30866	1592	1.000000	9846569	0.000000
305908885	17437985.000000	906923	9999.998876	30885	1512	1.000000	31049	1542	1.000000	9841588	0.000000
305889878	17421168.000000	903834	9999.999318	30909	1450	1.000000	30952	1628	1.000000	9836640	0.000000
305907095	17406236.000000	904219	9999.999587	31014	1544	1.000000	31127	1546	1.000000	9831745	0.000000
305915396	17444769.000000	907978	9999.999749	31148	1403	1.000000	30846	1546	1.000000	9826827	0.000000
305911867	17425699.000000	905058	9999.999848	31012	1555	1.000000	30869	1567	1.000000	9821917	0.000000
305900992	17455024.000000	906932	9999.999908	31049	1611	1.000000	31107	1614	1.000000	9817082	0.000000
305889104	17441450.000000	905988	9999.999944	30991	1513	1.000000	30661	1571	1.000000	9812130	0.000000
305897087	17429859.000000	906079	9999.999966	30832	1599	1.000000	30918	1570	1.000000	9807166	0.000000
305931833	17390039.000000	904094	9999.999979	31327	1499	1.000000	30831	1571	1.000000	9802261	-1.#IND00
305887058	17418490.000000	907792	9999.999988	30974	1540	1.000000	31107	1561	1.000000	9797320	-0.003200
[truncated: 161 more rows]
