# Supplementary material for: Large Variations in HIV-1 Viral Load Explained by Shifting-Mosaic Metapopulation Dynamics
Source: PLoS Biol. 2016 Oct 5;14(10):e1002567. doi: 10.1371/journal.pbio.1002567 (PMC5051940; doi:10.1371/journal.pbio.1002567)
Supplement: S1 Data — Each file gives the output from the simulations indicated by the filename: low migration (ms1, db432); high migration (ms1, db1); very high migration (ms10, db1); number of patches (np); reservoir (storage); no reservoir (nostorage); CTL immigration model (CTLimmig); CTL proliferation model (CTLprolif); β¯ (beta1, beta2, …). Within each file, there are 21 simulations for (k = 0,1,..,20), and data is output each day. For measures of synchrony, the final entry should be used. See Methods and S1 Simulation Code for further details. (ZIP) [file pbio.1002567.s002.zip › S1_Data/ms10_np10000_nostorage_noPD_CTLimmig_db1_beta3.tsv]

npatches	nstrain	runtime	dt	init_x	init_y	init_y_blood	init_z	init_S	beta0	beta1	beta2	beta3	mean_beta	B	d	delta	delta_blood	b[0]	mut	m	CTL	c	g	epsilon	k	het	lambda	rho	omega	x_max	patch.dyna	DELTA	A	VA
10000	1	100.000000	0.000100	21900	9499	5000000	0.001000	10000000	2.644623	2.683504	1.630985	1.996761	3	8000000000.000000	0.010000	1.000000	1.000000	800000	0.000050	0.048000	0	0.500000	0.000000	25.000000	0.000000	0.500000	0.000000	0.000000	0.000000	31987	0	10.000000	7.000000	1.000000
sus	inf	inf_blood	z	x[0]	y[0][0]	z[0]	x[1]	y[1][0]	z[1]	S[0]	synchrony
219000000	94990000.000000	5000000	10.000000	21900	9499	0.001000	21900	9499	0.001000	10000000	0.000000
274589191	466902391.000000	24188978	3940.834452	27858	46399	0.394083	27888	46425	0.394083	9995095	0.000000
211922696	1435474510.000000	74470815	6324.976263	22084	142829	0.632498	21908	142301	0.632498	9990112	0.000000
166159342	2610141203.000000	135526782	7771.013291	17272	261390	0.777101	17126	261255	0.777101	9985054	0.000000
142756048	3508309410.000000	182282769	8648.068121	14866	350195	0.864807	14728	350799	0.864807	9980059	0.000000
131291841	4068994715.000000	211440387	9180.022116	13705	405632	0.918002	13488	406631	0.918002	9975083	0.000000
125522180	4389447839.000000	228115207	9502.664490	13077	438533	0.950266	12873	438494	0.950266	9970077	0.000000
122566552	4565388557.000000	237265868	9698.354536	12867	456145	0.969835	12720	456141	0.969835	9965076	0.000000
121065208	4660040695.000000	242210331	9817.045065	12677	465113	0.981705	12418	464190	0.981705	9960005	0.000000
120236623	4710429885.000000	244852293	9889.033609	12615	469337	0.988903	12447	470983	0.988903	9954995	0.000000
119826201	4737153816.000000	246217296	9932.696323	12449	473396	0.993270	12363	474807	0.993270	9949978	0.000000
119609362	4751196746.000000	246958290	9959.178767	12535	474558	0.995918	12346	473762	0.995918	9944988	0.000000
119491790	4758599050.000000	247338749	9975.240980	12376	475407	0.997524	12287	475396	0.997524	9940007	0.000000
119418748	4762613572.000000	247521603	9984.983083	12328	475982	0.998498	12336	474963	0.998498	9934883	0.000000
119393292	4764641645.000000	247653602	9990.891893	12524	475886	0.999089	12482	475430	0.999089	9930078	0.000000
119385569	4765693772.000000	247714498	9994.475723	12471	475320	0.999448	12155	477216	0.999448	9925063	0.000000
119362727	4766258110.000000	247721378	9996.649399	12346	475181	0.999665	12379	476213	0.999665	9920052	0.000000
119374377	4766604044.000000	247746273	9997.967783	12324	475634	0.999797	12313	476413	0.999797	9915028	0.000000
119362867	4766724645.000000	247727751	9998.767413	12383	476206	0.999877	12233	475665	0.999877	9910098	0.000000
119362080	4766918379.000000	247747905	9999.252408	12440	476483	0.999925	12267	476681	0.999925	9905233	0.000000
119360882	4766960591.000000	247751640	9999.546568	12339	477174	0.999955	12243	476329	0.999955	9900172	0.000000
119360495	4766943723.000000	247761292	9999.724983	12404	475945	0.999972	12291	476511	0.999972	9895320	0.000000
119357941	4766996084.000000	247765715	9999.833196	12218	476548	0.999983	12353	476195	0.999983	9890364	0.000000
119364323	4767044591.000000	247755136	9999.898829	12391	477245	0.999990	12330	477115	0.999990	9885405	0.000000
119363829	4766993138.000000	247767754	9999.938638	12525	476481	0.999994	12377	476787	0.999994	9880544	0.000000
119378270	4766883835.000000	247774224	9999.962782	12384	476665	0.999996	12318	476332	0.999996	9875630	0.000000
119359175	4766879033.000000	247761893	9999.977427	12357	476318	0.999998	12387	476724	0.999998	9870647	0.000000
119362237	4766920797.000000	247750308	9999.986309	12471	477067	0.999999	12231	477112	0.999999	9865707	0.000000
119375132	4766865518.000000	247752293	9999.991696	12510	475632	0.999999	12258	476163	0.999999	9860696	0.000000
119362921	4766834871.000000	247772448	9999.994963	12314	476943	0.999999	12116	476308	0.999999	9855666	0.000000
119370109	4766752828.000000	247753970	9999.996945	12504	475611	1.000000	12209	476806	1.000000	9850727	0.000000
119370495	4766904017.000000	247751983	9999.998147	12385	475871	1.000000	12334	476174	1.000000	9845876	0.000000
119377002	4766911240.000000	247743959	9999.998876	12369	475419	1.000000	12264	476278	1.000000	9840924	0.000000
119359192	4766987630.000000	247745434	9999.999318	12448	476516	1.000000	12289	476340	1.000000	9835978	0.000000
119378039	4767049357.000000	247762266	9999.999587	12392	475843	1.000000	12346	476159	1.000000	9831197	0.000000
119377150	4767008247.000000	247781855	9999.999749	12374	475999	1.000000	12291	476067	1.000000	9826319	0.000000
119369883	4766936908.000000	247749929	9999.999848	12296	477182	1.000000	12181	477511	1.000000	9821440	0.000000
119365877	4766983197.000000	247754376	9999.999908	12340	475593	1.000000	12222	476329	1.000000	9816579	0.000000
119373925	4766935012.000000	247724882	9999.999944	12513	477323	1.000000	12153	476531	1.000000	9811646	0.000000
119369513	4766933166.000000	247769360	9999.999966	12388	474979	1.000000	12137	476265	1.000000	9806770	0.000000
119366223	4766921979.000000	247768303	9999.999979	12425	476645	1.000000	12381	475741	1.000000	9801839	-1.#IND00
119349544	4766994552.000000	247783822	9999.999988	12358	477679	1.000000	12138	477172	1.000000	9796981	0.004800
119361691	4767073786.000000	247788415	9999.999992	12489	475902	1.000000	12382	477394	1.000000	9792154	-0.005930
119379790	4766986623.000000	247762432	9999.999995	12341	477195	1.000000	12235	476449	1.000000	9787295	0.011545
119365793	4766862415.000000	247735382	9999.999997	12369	476718	1.000000	12241	475776	1.000000	9782402	0.011393
119355664	4766947641.000000	247751095	9999.999998	12479	475646	1.000000	12368	477030	1.000000	9777452	0.007012
119365403	4766948578.000000	247745408	9999.999999	12415	475427	1.000000	12301	476958	1.000000	9772508	0.006677
119363586	4766892422.000000	247773000	9999.999999	12231	475853	1.000000	12265	475791	1.000000	9767442	0.005199
119370143	4766834205.000000	247763278	10000.000000	12455	476105	1.000000	12323	477387	1.000000	9762441	0.005630
119366150	4766940382.000000	247754683	10000.000000	12420	475958	1.000000	12283	477077	1.000000	9757495	0.002767
119353300	4766872014.000000	247754686	10000.000000	12419	475715	1.000000	12341	477017	1.000000	9752533	0.003392
119366807	4766735955.000000	247795881	10000.000000	12465	476462	1.000000	12323	475616	1.000000	9747652	0.004098
119357120	4766809026.000000	247764961	10000.000000	12403	476362	1.000000	12426	474589	1.000000	9742774	0.002900
119356579	4766932088.000000	247754816	10000.000000	12394	476410	1.000000	12387	476484	1.000000	9737795	0.002816
119360145	4766978915.000000	247752484	10000.000000	12480	476685	1.000000	12285	476874	1.000000	9733007	0.002185
119369492	4767075628.000000	247765492	10000.000000	12464	476862	1.000000	12336	476416	1.000000	9728141	0.002535
119366946	4767072605.000000	247782250	10000.000000	12490	475911	1.000000	12348	477026	1.000000	9723251	0.001535
119362363	4766982727.000000	247782924	10000.000000	12397	476838	1.000000	12257	474916	1.000000	9718337	-0.000783
119362557	4766982921.000000	247780888	10000.000000	12552	476471	1.000000	12287	475473	1.000000	9713525	-0.000891
119365701	4766943626.000000	247734408	10000.000000	12469	476051	1.000000	12168	476591	1.000000	9708635	-0.000998
119355848	4766991903.000000	247741600	10000.000000	12614	477144	1.000000	12327	476640	1.000000	9703857	-0.001151
119369782	4766949005.000000	247784179	10000.000000	12456	476807	1.000000	12265	475937	1.000000	9699099	-0.001218
119378606	4766911313.000000	247782587	10000.000000	12385	476603	1.000000	12227	477179	1.000000	9694325	-0.000634
119368254	4766994183.000000	247755868	10000.000000	12638	476531	1.000000	12213	475738	1.000000	9689496	-0.001141
119358673	4766995014.000000	247774291	10000.000000	12445	476682	1.000000	12297	476358	1.000000	9684698	-0.001015
119368826	4767101538.000000	247771813	10000.000000	12533	476190	1.000000	12388	476266	1.000000	9680002	-0.001580
119374394	4766948221.000000	247771200	10000.000000	12450	475119	1.000000	12495	475861	1.000000	9675221	-0.001713
119376873	4766957087.000000	247768371	10000.000000	12484	477125	1.000000	12364	476670	1.000000	9670361	-0.001139
119361802	4767035494.000000	247738989	10000.000000	12316	476066	1.000000	12355	476536	1.000000	9665445	-0.001330
119344647	4767002279.000000	247761926	10000.000000	12486	477607	1.000000	12335	476725	1.000000	9660512	-0.003039
119369609	4766947339.000000	247755754	10000.000000	12426	474884	1.000000	12279	475860	1.000000	9655687	-0.003091
119367543	4767038795.000000	247774522	10000.000000	12336	475912	1.000000	12266	477006	1.000000	9650937	-0.003011
119365367	4766995464.000000	247774587	10000.000000	12381	476888	1.000000	12296	476386	1.000000	9646260	-0.002842
119365940	4767017491.000000	247740093	10000.000000	12345	475766	1.000000	12359	476072	1.000000	9641589	-0.002151
119351615	4766969761.000000	247782146	10000.000000	12551	477454	1.000000	12246	476312	1.000000	9636693	-0.001453
119349505	4766958991.000000	247761484	10000.000000	12474	475960	1.000000	12316	475286	1.000000	9631844	-0.002556
119352407	4766950430.000000	247781975	10000.000000	12529	476086	1.000000	12458	476175	1.000000	9627091	-0.002980
119372163	4767035269.000000	247767119	10000.000000	12441	475291	1.000000	12274	477405	1.000000	9622412	-0.002691
119374965	4766873396.000000	247781593	10000.000000	12295	477148	1.000000	12310	475860	1.000000	9617526	-0.002652
119355425	4766955284.000000	247728593	10000.000000	12497	475574	1.000000	12254	476616	1.000000	9612890	-0.002607
119366494	4766976495.000000	247757504	10000.000000	12404	475785	1.000000	12306	474867	1.000000	9608002	-0.001885
119384118	4767050928.000000	247757731	10000.000000	12512	476330	1.000000	12296	475449	1.000000	9603138	-0.001882
119363313	4767175360.000000	247765889	10000.000000	12415	474789	1.000000	12302	476054	1.000000	9598346	-0.001832
119363459	4766955993.000000	247788249	10000.000000	12386	476409	1.000000	12427	476024	1.000000	9593635	-0.001892
119365421	4766891141.000000	247760703	10000.000000	12466	475953	1.000000	12200	477165	1.000000	9588914	-0.001980
119374032	4766800121.000000	247797678	10000.000000	12491	474928	1.000000	12389	475077	1.000000	9584037	-0.002066
119364231	4767021967.000000	247781885	10000.000000	12437	476073	1.000000	12364	477093	1.000000	9579269	-0.002190
119367392	4766978803.000000	247758347	10000.000000	12479	475898	1.000000	12336	474006	1.000000	9574498	-0.002218
119351043	4766967916.000000	247764760	10000.000000	12284	476737	1.000000	12285	475330	1.000000	9569678	-0.002223
119361039	4766899070.000000	247760988	10000.000000	12430	476776	1.000000	12325	477197	1.000000	9564831	-0.002354
119360979	4766900990.000000	247763140	10000.000000	12377	475709	1.000000	12336	477793	1.000000	9560021	-0.002392
119354047	4766872369.000000	247784471	10000.000000	12344	476449	1.000000	12235	475764	1.000000	9555248	-0.002376
119363967	4766893622.000000	247767758	10000.000000	12399	476444	1.000000	12259	474584	1.000000	9550361	-0.002871
119363260	4766886932.000000	247777201	10000.000000	12329	477067	1.000000	12293	476108	1.000000	9545582	-0.002570
119382577	4766919892.000000	247768258	10000.000000	12610	475325	1.000000	12284	476566	1.000000	9540862	-0.002712
119367169	4766844555.000000	247761183	10000.000000	12515	475772	1.000000	12210	476094	1.000000	9536111	-0.003780
119349617	4766854718.000000	247771277	10000.000000	12256	476236	1.000000	12298	476352	1.000000	9531351	-0.003320
119364559	4766848958.000000	247738327	10000.000000	12443	475310	1.000000	12247	476645	1.000000	9526488	-0.003267
119373590	4767016073.000000	247733773	10000.000000	12418	476622	1.000000	12473	476331	1.000000	9521723	-0.002448
119364976	4766996080.000000	247786418	10000.000000	12471	476299	1.000000	12338	476298	1.000000	9516926	-0.002663
npatches	nstrain	runtime	dt	init_x	init_y	init_y_blood	init_z	init_S	beta0	beta1	beta2	beta3	mean_beta	B	d	delta	delta_blood	b[0]	mut	m	CTL	c	g	epsilon	k	het	lambda	rho	omega	x_max	patch.dyna	DELTA	A	VA
10000	1	100.000000	0.000100	21900	9499	5000000	0.001000	10000000	4.285820	2.524388	1.828271	2.612927	3	8000000000.000000	0.010000	1.000000	1.000000	800000	0.000050	0.048000	0	0.500000	0.000000	25.000000	1.000000	0.500000	0.000000	0.000000	0.000000	31987	0	10.000000	7.000000	1.000000
sus	inf	inf_blood	z	x[0]	y[0][0]	z[0]	x[1]	y[1][0]	z[1]	S[0]	synchrony
219000000	94990000.000000	5000000	10.000000	21900	9499	0.001000	21900	9499	0.001000	10000000	0.000000
279911996	395816817.000000	20535023	3940.834452	26518	41364	0.394083	28478	38878	0.394083	9995060	0.000000
241828230	885950201.000000	45994710	6324.976263	21677	90934	0.632498	25039	88124	0.632498	9990032	0.000000
220234191	1238072510.000000	64315133	7771.013291	19119	126669	0.777101	22989	122631	0.777101	9985062	0.000000
213188892	1366694224.000000	71023144	8648.068121	18329	139417	0.864807	22363	135937	0.864807	9980021	0.000000
212822189	1371786417.000000	71300686	9180.022116	18220	140078	0.918002	22494	135556	0.918002	9975221	0.000000
214661190	1335323690.000000	69414588	9502.664490	18532	136317	0.950266	22713	132848	0.950266	9970357	0.000000
216837052	1293827524.000000	67234188	9698.354536	18709	132563	0.969835	22673	128296	0.969835	9965429	0.000000
218687202	1259207642.000000	65448220	9817.045065	19046	128821	0.981705	22784	125119	0.981705	9960508	0.000000
220118048	1233178416.000000	64094268	9889.033609	19128	126134	0.988903	22995	121904	0.988903	9955465	0.000000
221098405	1214962578.000000	63154601	9932.696323	19173	124062	0.993270	23086	120429	0.993270	9950464	0.000000
221817152	1202567541.000000	62521474	9959.178767	19257	122811	0.995918	23280	118628	0.995918	9945563	0.000000
222257416	1194315921.000000	62068037	9975.240980	19403	122129	0.997524	23347	118726	0.997524	9940484	0.000000
222546922	1188944678.000000	61805591	9984.983083	19351	121650	0.998498	23355	117694	0.998498	9935519	0.000000
222771978	1185472295.000000	61597018	9990.891893	19529	121640	0.999089	23383	118113	0.999089	9930644	0.000000
222901579	1183132465.000000	61495584	9994.475723	19348	120402	0.999448	23418	117294	0.999448	9925692	0.000000
222965201	1181763092.000000	61411941	9996.649399	19412	121314	0.999665	23199	117234	0.999665	9920685	0.000000
223034421	1180873730.000000	61376252	9997.967783	19360	120462	0.999797	23330	116875	0.999797	9915727	0.000000
223064097	1180276786.000000	61343457	9998.767413	19435	120736	0.999877	23469	117035	0.999877	9910737	0.000000
223073719	1179862134.000000	61322969	9999.252408	19399	120469	0.999925	23464	117382	0.999925	9905678	0.000000
223078291	1179733365.000000	61317760	9999.546568	19341	120741	0.999955	23283	117386	0.999955	9900811	0.000000
223107335	1179578145.000000	61310989	9999.724983	19601	120942	0.999972	23439	116650	0.999972	9895810	0.000000
223095612	1179550410.000000	61308741	9999.833196	19447	120704	0.999983	23224	117160	0.999983	9890747	0.000000
223112816	1179541432.000000	61297987	9999.898829	19444	119887	0.999990	23452	117240	0.999990	9885700	0.000000
223108061	1179487237.000000	61308602	9999.938638	19446	121013	0.999994	23306	116908	0.999994	9880771	0.000000
223101781	1179431827.000000	61292271	9999.962782	19549	120438	0.999996	23351	116923	0.999996	9875906	0.000000
223106990	1179397776.000000	61286093	9999.977427	19352	120418	0.999998	23546	117305	0.999998	9871059	0.000000
223099720	1179298527.000000	61290592	9999.986309	19405	121086	0.999999	23392	117200	0.999999	9866126	0.000000
223118965	1179349883.000000	61300249	9999.991696	19357	120889	0.999999	23351	117339	0.999999	9861289	0.000000
223113770	1179413901.000000	61298757	9999.994963	19431	120286	0.999999	23563	117237	0.999999	9856282	0.000000
223107644	1179379206.000000	61280629	9999.996945	19455	119798	1.000000	23243	117078	1.000000	9851342	0.000000
223113927	1179323267.000000	61287234	9999.998147	19340	120777	1.000000	23424	116549	1.000000	9846388	0.000000
223116675	1179417192.000000	61301276	9999.998876	19465	120465	1.000000	23349	116640	1.000000	9841406	0.000000
223119306	1179404488.000000	61304589	9999.999318	19385	120475	1.000000	23383	116891	1.000000	9836470	0.000000
223112821	1179319207.000000	61296570	9999.999587	19411	120919	1.000000	23654	116525	1.000000	9831542	0.000000
223087792	1179313039.000000	61299474	9999.999749	19495	120558	1.000000	23380	117151	1.000000	9826705	0.000000
223116282	1179271586.000000	61304718	9999.999848	19509	120378	1.000000	23428	117276	1.000000	9821896	0.000000
223113779	1179293590.000000	61298114	9999.999908	19665	120699	1.000000	23409	116422	1.000000	9817057	0.000000
223096428	1179441542.000000	61298519	9999.999944	19489	120871	1.000000	23446	116496	1.000000	9812102	0.000000
223117328	1179435209.000000	61309154	9999.999966	19217	120102	1.000000	23142	117206	1.000000	9807192	0.000000
223089832	1179447272.000000	61302031	9999.999979	19367	120726	1.000000	23366	117231	1.000000	9802386	-1.#IND00
223087506	1179402684.000000	61305547	9999.999988	19465	120178	1.000000	23337	116900	1.000000	9797351	0.006400
223119449	1179382405.000000	61294406	9999.999992	19570	120811	1.000000	23282	116423	1.000000	9792532	0.007561
223121590	1179323302.000000	61308528	9999.999995	19329	120896	1.000000	23151	117169	1.000000	9787770	0.002411
223106768	1179373401.000000	61301999	9999.999997	19449	120657	1.000000	23269	117068	1.000000	9782822	0.011573
223117973	1179358187.000000	61304307	9999.999998	19385	120683	1.000000	23459	117457	1.000000	9778060	0.009454
223119196	1179374247.000000	61310556	9999.999999	19572	121074	1.000000	23378	116765	1.000000	9773194	0.008856
223114851	1179389748.000000	61290237	9999.999999	19480	120777	1.000000	23471	116708	1.000000	9768320	0.007674
223110498	1179332307.000000	61308616	10000.000000	19435	120739	1.000000	23474	117067	1.000000	9763353	0.008084
223121527	1179387200.000000	61307452	10000.000000	19324	120685	1.000000	23366	117207	1.000000	9758565	0.006668
223111279	1179366072.000000	61314124	10000.000000	19255	120711	1.000000	23363	115870	1.000000	9753654	0.005927
223103807	1179419494.000000	61313888	10000.000000	19509	120474	1.000000	23416	116942	1.000000	9748759	0.003991
223104617	1179401212.000000	61287238	10000.000000	19419	120041	1.000000	23364	117341	1.000000	9743888	0.003269
223106348	1179487376.000000	61297372	10000.000000	19449	120539	1.000000	23283	117459	1.000000	9738932	0.003507
223096063	1179443911.000000	61290864	10000.000000	19427	120415	1.000000	23254	116763	1.000000	9734061	0.003190
223114406	1179417684.000000	61300556	10000.000000	19456	120755	1.000000	23506	116474	1.000000	9729297	0.003138
223111538	1179399434.000000	61306671	10000.000000	19289	120531	1.000000	23211	116267	1.000000	9724447	0.002297
223076166	1179377512.000000	61307337	10000.000000	19314	120633	1.000000	23475	116368	1.000000	9719635	0.002886
223108272	1179358500.000000	61302585	10000.000000	19447	120927	1.000000	23256	117048	1.000000	9714714	0.001612
223128203	1179362564.000000	61298875	10000.000000	19425	119789	1.000000	23492	117320	1.000000	9709863	0.000395
223130123	1179314790.000000	61285425	10000.000000	19382	121172	1.000000	23392	116945	1.000000	9705097	0.001471
223122916	1179351950.000000	61283194	10000.000000	19402	120750	1.000000	23449	116841	1.000000	9700224	0.001340
223113838	1179389853.000000	61279402	10000.000000	19438	121538	1.000000	23314	116799	1.000000	9695410	0.001127
223103245	1179380840.000000	61297690	10000.000000	19508	120489	1.000000	23464	116677	1.000000	9690653	0.001209
223110539	1179360625.000000	61312975	10000.000000	19456	120501	1.000000	23413	117309	1.000000	9685805	0.001142
223099627	1179398244.000000	61288855	10000.000000	19482	120572	1.000000	23431	117441	1.000000	9681051	0.002679
223109746	1179342020.000000	61309138	10000.000000	19570	120595	1.000000	23520	116747	1.000000	9676207	0.002266
223118249	1179376337.000000	61306301	10000.000000	19488	120629	1.000000	23263	117051	1.000000	9671464	0.002045
223112191	1179518232.000000	61294832	10000.000000	19447	120539	1.000000	23539	117780	1.000000	9666603	0.001907
223108445	1179499577.000000	61297784	10000.000000	19686	119612	1.000000	23271	116491	1.000000	9661817	0.001940
223091013	1179490762.000000	61301367	10000.000000	19612	120186	1.000000	23289	116589	1.000000	9657077	0.002105
223104581	1179521391.000000	61299710	10000.000000	19372	120717	1.000000	23181	116897	1.000000	9652325	0.002035
223079861	1179395923.000000	61294884	10000.000000	19435	119802	1.000000	23378	117113	1.000000	9647576	0.002154
223104367	1179385703.000000	61292684	10000.000000	19519	120665	1.000000	23320	116634	1.000000	9642728	0.002541
223113247	1179420962.000000	61306646	10000.000000	19518	120701	1.000000	23319	116637	1.000000	9637803	0.002319
223098567	1179400461.000000	61281989	10000.000000	19494	119966	1.000000	23295	118090	1.000000	9632949	0.001968
223096616	1179396737.000000	61303318	10000.000000	19563	120483	1.000000	23212	117261	1.000000	9628092	0.002612
223110245	1179345126.000000	61300235	10000.000000	19345	120925	1.000000	23475	117489	1.000000	9623189	0.002388
223097578	1179407717.000000	61287171	10000.000000	19329	120838	1.000000	23298	117184	1.000000	9618332	0.002417
223124572	1179334413.000000	61305525	10000.000000	19416	120671	1.000000	23503	116861	1.000000	9613457	0.002323
223112081	1179349470.000000	61284993	10000.000000	19425	120754	1.000000	23571	116754	1.000000	9608689	0.001994
223118607	1179359168.000000	61301280	10000.000000	19288	121126	1.000000	23332	117677	1.000000	9603875	0.000969
223115989	1179277921.000000	61302963	10000.000000	19363	120601	1.000000	23469	116697	1.000000	9598976	0.000833
223117943	1179239149.000000	61298596	10000.000000	19469	120714	1.000000	23440	116897	1.000000	9594097	0.000775
223095956	1179334840.000000	61296175	10000.000000	19399	120714	1.000000	23299	116887	1.000000	9589207	0.001046
223109492	1179388345.000000	61286910	10000.000000	19403	120298	1.000000	23519	116302	1.000000	9584527	0.001191
223107544	1179379933.000000	61303668	10000.000000	19526	120114	1.000000	23274	117233	1.000000	9579651	0.001045
223125055	1179331105.000000	61299408	10000.000000	19356	120341	1.000000	23397	117240	1.000000	9574801	0.000947
223093648	1179347667.000000	61300439	10000.000000	19385	120009	1.000000	23464	117178	1.000000	9570096	0.001458
223103043	1179402148.000000	61306890	10000.000000	19338	120351	1.000000	23307	117853	1.000000	9565377	0.001781
223115545	1179298498.000000	61301613	10000.000000	19361	120181	1.000000	23433	116990	1.000000	9560634	0.001435
223111782	1179382398.000000	61290967	10000.000000	19590	120179	1.000000	23291	116920	1.000000	9555842	0.001648
223126724	1179318373.000000	61295563	10000.000000	19645	120731	1.000000	23288	117113	1.000000	9551036	0.002057
223120548	1179336312.000000	61290885	10000.000000	19295	120217	1.000000	23396	117083	1.000000	9546331	0.001979
223090723	1179376965.000000	61295473	10000.000000	19425	120304	1.000000	23169	117258	1.000000	9541593	0.001650
223107061	1179336832.000000	61294538	10000.000000	19515	120263	1.000000	23087	117015	1.000000	9536804	0.001591
223109711	1179288688.000000	61311074	10000.000000	19387	120951	1.000000	23343	116846	1.000000	9532110	0.001714
223096356	1179343642.000000	61292685	10000.000000	19366	120841	1.000000	23274	117078	1.000000	9527271	0.002022
223117684	1179390108.000000	61309855	10000.000000	19453	121296	1.000000	23279	117518	1.000000	9522555	0.001926
223113409	1179447348.000000	61300350	10000.000000	19434	120806	1.000000	23695	117178	1.000000	9517767	0.001908
npatches	nstrain	runtime	dt	init_x	init_y	init_y_blood	init_z	init_S	beta0	beta1	beta2	beta3	mean_beta	B	d	delta	delta_blood	b[0]	mut	m	CTL	c	g	epsilon	k	het	lambda	rho	omega	x_max	patch.dyna	DELTA	A	VA
10000	1	100.000000	0.000100	21900	9499	5000000	0.001000	10000000	4.403993	1.980268	2.588370	2.373755	3	8000000000.000000	0.010000	1.000000	1.000000	800000	0.000050	0.048000	0	0.500000	0.000000	25.000000	2.000000	0.500000	0.000000	0.000000	0.000000	31987	0	10.000000	7.000000	1.000000
sus	inf	inf_blood	z	x[0]	y[0][0]	z[0]	x[1]	y[1][0]	z[1]	S[0]	synchrony
219000000	94990000.000000	5000000	10.000000	21900	9499	0.001000	21900	9499	0.001000	10000000	0.000000
285906541	326332890.000000	16931960	3940.834452	27288	33888	0.394083	29655	31641	0.394083	9994877	0.000000
268740696	514098551.000000	26707866	6324.976263	24874	53264	0.632498	28615	49919	0.632498	9989832	0.000000
267752711	521157836.000000	27098178	7771.013291	24846	53829	0.777101	28308	50695	0.777101	9984839	0.000000
274428598	440551676.000000	22908845	8648.068121	25661	45793	0.864807	28929	42353	0.864807	9979876	0.000000
282388138	351844560.000000	18287548	9180.022116	26893	36417	0.918002	29521	34043	0.918002	9974851	0.000000
289305511	279295069.000000	14523119	9502.664490	27635	29359	0.950266	30243	27078	0.950266	9969990	0.000000
294785465	224640461.000000	11684087	9698.354536	28076	23396	0.969835	30456	21585	0.969835	9965024	0.000000
298996740	184012141.000000	9569319	9817.045065	28952	19306	0.981705	30760	17620	0.981705	9960077	0.000000
302249286	153671655.000000	7987507	9889.033609	29473	15983	0.988903	31069	14725	0.988903	9955078	0.000000
304760781	130606992.000000	6790594	9932.696323	29626	13584	0.993270	31074	12421	0.993270	9950143	0.000000
306734537	112747259.000000	5862065	9959.178767	29792	11835	0.995918	31211	10996	0.995918	9945204	0.000000
308320793	98708622.000000	5133317	9975.240980	30113	10402	0.997524	31170	9517	0.997524	9940196	0.000000
309582171	87431955.000000	4544473	9984.983083	30440	9333	0.998498	31322	8452	0.998498	9935271	0.000000
310633970	78226921.000000	4065472	9990.891893	30492	8251	0.999089	31473	7507	0.999089	9930228	0.000000
311529415	70632763.000000	3672612	9994.475723	30766	7460	0.999448	31265	6631	0.999448	9925138	0.000000
312254198	64238048.000000	3339353	9996.649399	30639	6661	0.999665	31459	6344	0.999665	9920175	0.000000
312860164	58810798.000000	3054434	9997.967783	30944	6265	0.999797	31612	5566	0.999797	9915067	0.000000
313425800	54152253.000000	2812718	9998.767413	31020	5699	0.999877	31550	5209	0.999877	9910108	0.000000
313884973	50114621.000000	2605565	9999.252408	31019	5403	0.999925	31646	4916	0.999925	9905127	0.000000
314313095	46559229.000000	2420179	9999.546568	31163	4902	0.999955	31514	4505	0.999955	9900119	0.000000
314685159	43417423.000000	2256837	9999.724983	31182	4444	0.999972	31504	4122	0.999972	9895280	0.000000
315029056	40652132.000000	2114323	9999.833196	31232	4330	0.999983	31683	3971	0.999983	9890414	0.000000
315324858	38176457.000000	1982859	9999.898829	31200	3900	0.999990	31870	3538	0.999990	9885525	0.000000
315584072	35943197.000000	1866099	9999.938638	31392	3798	0.999994	31675	3482	0.999994	9880596	0.000000
315810919	33919340.000000	1763267	9999.962782	31357	3550	0.999996	31510	3240	0.999996	9875685	0.000000
316023725	32111750.000000	1666614	9999.977427	31160	3517	0.999998	31869	3103	0.999998	9870747	0.000000
316210341	30440230.000000	1582493	9999.986309	31422	3269	0.999999	31829	2791	0.999999	9865663	0.000000
316398574	28940503.000000	1503181	9999.991696	31355	2977	0.999999	31773	2741	0.999999	9860675	0.000000
316556479	27540980.000000	1431670	9999.994963	31513	2855	0.999999	31895	2628	0.999999	9855773	0.000000
316712080	26243559.000000	1365448	9999.996945	31539	2753	1.000000	31726	2544	1.000000	9850815	0.000000
316858420	25050761.000000	1300489	9999.998147	31368	2715	1.000000	31787	2455	1.000000	9845723	0.000000
316989964	23943850.000000	1244314	9999.998876	31431	2554	1.000000	31753	2286	1.000000	9840855	0.000000
317122861	22925631.000000	1191956	9999.999318	31671	2428	1.000000	31788	2295	1.000000	9835901	0.000000
317197156	21980297.000000	1142466	9999.999587	31503	2325	1.000000	32071	2123	1.000000	9831006	0.000000
317351635	21074868.000000	1095572	9999.999749	31618	2201	1.000000	32035	2061	1.000000	9826144	0.000000
317409743	20228504.000000	1051861	9999.999848	31564	2132	1.000000	31974	1887	1.000000	9821161	0.000000
317533792	19461081.000000	1011093	9999.999908	31550	2157	1.000000	31855	1910	1.000000	9816101	0.000000
317611796	18732469.000000	973818	9999.999944	31671	1926	1.000000	31946	1776	1.000000	9811290	0.000000
317688189	18040378.000000	936909	9999.999966	31650	1923	1.000000	32207	1817	1.000000	9806387	0.000000
317777411	17392102.000000	903092	9999.999979	31656	1736	1.000000	31845	1580	1.000000	9801469	-1.#IND00
317863285	16769052.000000	872514	9999.999988	31778	1812	1.000000	31669	1625	1.000000	9796520	-1.#IND00
317918926	16165691.000000	839343	9999.999992	31677	1642	1.000000	31854	1613	1.000000	9791464	0.664269
317991250	15622591.000000	813087	9999.999995	31631	1606	1.000000	31848	1523	1.000000	9786514	0.785317
318066611	15102461.000000	784646	9999.999997	31846	1626	1.000000	31848	1379	1.000000	9781630	0.830866
318089957	14625719.000000	759963	9999.999998	31717	1463	1.000000	31799	1443	1.000000	9776676	0.856684
318139373	14160817.000000	735688	9999.999999	31793	1514	1.000000	31961	1310	1.000000	9771705	0.885563
318215529	13719550.000000	714382	9999.999999	31813	1496	1.000000	31909	1309	1.000000	9766806	0.905675
318256784	13271681.000000	688464	10000.000000	31801	1286	1.000000	31817	1248	1.000000	9761900	0.922860
318284785	12864414.000000	668525	10000.000000	31837	1401	1.000000	31784	1212	1.000000	9757033	0.931528
318361381	12481294.000000	649503	10000.000000	31591	1321	1.000000	31882	1162	1.000000	9752211	0.939375
318400864	12123349.000000	630166	10000.000000	32043	1246	1.000000	31920	1148	1.000000	9747430	0.947798
318440553	11767334.000000	612400	10000.000000	31861	1284	1.000000	31821	1095	1.000000	9742619	0.953288
318474408	11438389.000000	594001	10000.000000	31491	1146	1.000000	32207	1041	1.000000	9737693	0.957880
318526464	11119495.000000	578131	10000.000000	31726	1190	1.000000	31873	1089	1.000000	9732870	0.962127
318557758	10810204.000000	562515	10000.000000	31811	1104	1.000000	31970	1020	1.000000	9727989	0.965428
318607403	10515461.000000	545155	10000.000000	31983	1119	1.000000	31797	1046	1.000000	9723083	0.967973
318621521	10224657.000000	530680	10000.000000	31875	1066	1.000000	31920	1002	1.000000	9718212	0.970339
318667166	9959296.000000	517218	10000.000000	31974	1038	1.000000	31812	963	1.000000	9713248	0.972646
318688441	9702700.000000	504973	10000.000000	31834	1023	1.000000	31712	948	1.000000	9708460	0.974336
318741214	9433833.000000	490140	10000.000000	31671	1009	1.000000	31905	896	1.000000	9703610	0.976206
318764787	9187335.000000	477774	10000.000000	31685	986	1.000000	31931	869	1.000000	9698779	0.977653
318788443	8958163.000000	465523	10000.000000	31693	904	1.000000	32017	876	1.000000	9693959	0.978928
318798682	8738354.000000	454488	10000.000000	31917	919	1.000000	32104	820	1.000000	9689111	0.979978
318842273	8510691.000000	441626	10000.000000	31591	972	1.000000	31933	806	1.000000	9684189	0.980888
318872202	8301302.000000	430770	10000.000000	31752	860	1.000000	32035	824	1.000000	9679336	0.981888
318893567	8090987.000000	420069	10000.000000	31760	832	1.000000	31812	749	1.000000	9674422	0.982643
318921657	7898825.000000	410125	10000.000000	31886	921	1.000000	31930	733	1.000000	9669633	0.983535
318934967	7713944.000000	399971	10000.000000	31560	833	1.000000	31930	738	1.000000	9664857	0.984252
318952687	7534207.000000	390868	10000.000000	31880	836	1.000000	31909	770	1.000000	9659970	0.984808
318970400	7361976.000000	382563	10000.000000	31802	779	1.000000	31711	748	1.000000	9655233	0.985420
319026302	7184121.000000	373428	10000.000000	31788	736	1.000000	31900	641	1.000000	9650347	0.986001
319021382	7014586.000000	364317	10000.000000	31855	709	1.000000	32021	659	1.000000	9645471	0.986459
319048363	6854410.000000	356178	10000.000000	31904	715	1.000000	32015	654	1.000000	9640814	0.986909
319077283	6688221.000000	347923	10000.000000	31835	733	1.000000	31891	654	1.000000	9636048	0.987406
319082628	6535070.000000	339657	10000.000000	31658	692	1.000000	32155	645	1.000000	9631215	0.987830
319111803	6377266.000000	331162	10000.000000	31730	650	1.000000	31882	614	1.000000	9626365	0.988258
319098157	6236784.000000	324698	10000.000000	31857	717	1.000000	31767	622	1.000000	9621565	0.988607
319132718	6091589.000000	316573	10000.000000	31998	687	1.000000	31973	552	1.000000	9616886	0.988963
319155221	5958945.000000	310351	10000.000000	32108	624	1.000000	31920	558	1.000000	9612147	0.989252
319161967	5833664.000000	303694	10000.000000	31928	621	1.000000	31872	518	1.000000	9607287	0.989603
319179230	5702890.000000	295858	10000.000000	31694	626	1.000000	32104	513	1.000000	9602473	0.989883
319198507	5579686.000000	290654	10000.000000	31800	608	1.000000	32015	566	1.000000	9597656	0.990148
319200660	5448881.000000	283188	10000.000000	31753	527	1.000000	32163	510	1.000000	9592827	0.990376
319232993	5321873.000000	277311	10000.000000	32076	538	1.000000	31902	505	1.000000	9588040	0.990635
319238450	5208260.000000	270290	10000.000000	31713	526	1.000000	31942	498	1.000000	9583338	0.990888
319258871	5103040.000000	265404	10000.000000	31900	562	1.000000	32116	478	1.000000	9578564	0.991120
319272784	4987531.000000	259891	10000.000000	31827	555	1.000000	31922	492	1.000000	9573738	0.991332
319277216	4886993.000000	253418	10000.000000	31770	544	1.000000	31924	431	1.000000	9568920	0.991532
319298421	4778390.000000	248444	10000.000000	31931	521	1.000000	31753	453	1.000000	9564078	0.991725
319311029	4681639.000000	243870	10000.000000	31839	509	1.000000	31979	433	1.000000	9559344	0.991921
319329000	4581693.000000	237959	10000.000000	32060	498	1.000000	31938	409	1.000000	9554606	0.992114
319330647	4475912.000000	232843	10000.000000	31687	507	1.000000	31869	436	1.000000	9549725	0.992277
319340244	4381144.000000	227965	10000.000000	31918	461	1.000000	31936	422	1.000000	9545023	0.992437
319374697	4299677.000000	223496	10000.000000	31923	460	1.000000	31858	385	1.000000	9540351	0.992598
319349643	4215089.000000	219086	10000.000000	31813	444	1.000000	31906	424	1.000000	9535501	0.992742
319378524	4133012.000000	214037	10000.000000	31947	444	1.000000	31764	399	1.000000	9530731	0.992865
319384859	4050008.000000	210553	10000.000000	31817	420	1.000000	31962	409	1.000000	9525879	0.992996
319389755	3968178.000000	206193	10000.000000	31774	388	1.000000	31923	437	1.000000	9521119	0.993109
319393220	3881110.000000	201538	10000.000000	32062	375	1.000000	31961	355	1.000000	9516364	0.993229
npatches	nstrain	runtime	dt	init_x	init_y	init_y_blood	init_z	init_S	beta0	beta1	beta2	beta3	mean_beta	B	d	delta	delta_blood	b[0]	mut	m	CTL	c	g	epsilon	k	het	lambda	rho	omega	x_max	patch.dyna	DELTA	A	VA
10000	1	100.000000	0.000100	21900	9499	5000000	0.001000	10000000	1.530605	3.371409	2.973198	2.241122	3	8000000000.000000	0.010000	1.000000	1.000000	800000	0.000050	0.048000	0	0.500000	0.000000	25.000000	3.000000	0.500000	0.000000	0.000000	0.000000	31987	0	10.000000	7.000000	1.000000
sus	inf	inf_blood	z	x[0]	y[0][0]	z[0]	x[1]	y[1][0]	z[1]	S[0]	synchrony
219000000	94990000.000000	5000000	10.000000	21900	9499	0.001000	21900	9499	0.001000	10000000	0.000000
291159960	268308514.000000	13937125	3940.834452	30603	25164	0.394083	28620	27130	0.394083	9995011	0.000000
288558073	287804134.000000	14960016	6324.976263	30619	27767	0.632498	28242	28993	0.632498	9989958	0.000000
298242966	189487416.000000	9857227	7771.013291	30779	18056	0.777101	29585	19399	0.777101	9984980	0.000000
307975865	99907508.000000	5197134	8648.068121	31543	9531	0.864807	30655	10126	0.864807	9980120	0.000000
314150990	46882380.000000	2441789	9180.022116	31924	4429	0.918002	31087	4827	0.918002	9975120	0.000000
317313900	20428079.000000	1062316	9502.664490	31785	1912	0.950266	31856	1999	0.950266	9970057	0.000000
318809666	8468019.000000	441036	9698.354536	31991	782	0.969835	32051	827	0.969835	9965062	0.000000
319432452	3392597.000000	177895	9817.045065	32027	310	0.981705	32033	356	0.981705	9960100	0.000000
319703698	1330981.000000	69387	9889.033609	32055	143	0.988903	32093	146	0.988903	9954999	0.000000
319805089	515108.000000	26947	9932.696323	31863	43	0.993270	32101	52	0.993270	9950089	0.000000
319859840	196319.000000	10357	9959.178767	32103	27	0.995918	31898	9	0.995918	9945078	0.000000
319875999	76373.000000	3888	9811.006092	31930	6	0.997524	32155	8	0.997524	9940105	0.000000
319870685	48776.000000	2562	5733.243637	31920	13	0.320183	31940	8	0.202612	9935120	0.000000
319865150	71866.000000	3769	5457.437358	32079	5	0.343393	31939	3	0.416166	9930215	0.000000
319871613	81693.000000	4156	6789.483155	31874	2	0.494609	31980	2	0.645891	9925227	0.000000
319848143	68342.000000	3503	7257.633875	31862	8	0.693469	32008	6	0.500181	9920319	0.000000
319869086	61537.000000	3168	6550.205484	31945	6	0.516864	31915	8	0.621186	9915221	0.000000
319886285	65350.000000	3500	6224.520114	31970	7	0.585848	32096	9	0.712232	9910149	0.000000
319869401	68460.000000	3561	6493.523822	32062	10	0.653981	32019	2	0.806512	9905196	0.000000
319844439	67623.000000	3591	6708.233321	31869	5	0.790131	32073	8	0.569819	9900165	0.000000
319870705	65652.000000	3359	6586.183445	31654	5	0.865417	31721	9	0.739086	9895203	0.000000
319845148	65031.000000	3375	6443.731626	32094	6	0.835327	31889	10	0.803977	9890264	0.000000
319870903	66979.000000	3473	6514.239866	31927	6	0.900122	32044	4	0.881108	9885268	0.000000
319870050	66386.000000	3505	6598.062424	31826	7	0.393895	31811	2	0.771089	9880329	0.000000
319876200	66046.000000	3518	6564.564882	32187	8	0.632384	32141	5	0.861160	9875381	0.000000
319871229	65734.000000	3532	6509.423640	32025	4	0.777032	31768	6	0.270955	9870488	0.000000
319856149	66342.000000	3532	6553.078205	31869	5	0.864765	31999	5	0.557817	9865587	0.000000
319857961	66537.000000	3444	6576.235066	32073	6	0.437639	32096	7	0.703471	9860763	0.000000
319853272	65602.000000	3457	6505.484765	32118	4	0.648133	31946	3	0.820148	9855791	0.000000
319886362	66563.000000	3401	6537.958455	31906	3	0.666897	32051	15	0.571416	9850780	0.000000
319842006	66454.000000	3393	6513.316978	31826	9	0.586536	31952	6	0.449411	9845843	0.000000
319873527	66979.000000	3477	6537.405212	32178	5	0.574471	31903	5	0.558864	9840985	0.000000
319880405	66495.000000	3490	6590.115446	32077	9	0.693858	31716	5	0.605029	9836039	0.000000
319851641	65700.000000	3441	6497.949597	31867	6	0.702768	32032	4	0.760441	9831130	0.000000
319875935	66442.000000	3484	6507.804995	31800	3	0.557917	31920	9	0.650916	9826167	0.000000
319874464	66652.000000	3416	6537.029592	31930	6	0.682225	32075	6	0.683210	9821256	0.000000
319855228	66671.000000	3402	6588.638902	31854	5	0.803510	31910	11	0.727986	9816336	0.000000
319862568	66040.000000	3399	6577.287147	31906	8	0.643809	32023	5	0.417981	9811531	0.000000
319871054	65985.000000	3474	6490.779621	31876	9	0.566771	32004	10	0.355811	9806648	0.000000
319846844	66380.000000	3470	6491.976290	32075	6	0.737237	31836	7	0.486264	9801769	-1.#IND00
319870604	65712.000000	3399	6528.390445	32036	4	0.419063	31790	8	0.349103	9796732	-1.#IND00
319841369	66234.000000	3512	6471.933012	31672	3	0.647648	31902	3	0.605216	9791704	-1.#IND00
319852994	66889.000000	3442	6566.379832	32116	3	0.670234	31919	8	0.760554	9786901	-0.008294
319872860	65253.000000	3453	6519.817188	32131	7	0.144309	31964	7	0.748438	9782154	-0.004459
319854356	65859.000000	3420	6461.240640	31980	8	0.481004	32094	4	0.818326	9777203	0.003315
319859440	66690.000000	3425	6524.244778	31913	3	0.563257	31879	7	0.513097	9772350	0.000376
319868510	66626.000000	3439	6545.115393	31967	5	0.735106	31853	2	0.555981	9767376	0.002078
319876916	66237.000000	3415	6551.265210	32112	7	0.573707	31842	6	0.730692	9762504	0.000596
319836256	66023.000000	3465	6541.465221	31895	8	0.579393	31796	4	0.836659	9757628	-0.000635
319878219	66813.000000	3442	6513.474300	32091	5	0.744892	31965	12	0.883331	9752776	-0.002802
319864164	66723.000000	3480	6592.131090	31983	9	0.663652	31716	9	0.747265	9748004	-0.001076
319858746	65748.000000	3502	6584.760988	32116	6	0.741652	32063	8	0.846710	9743105	-0.001770
319873177	64969.000000	3337	6449.218539	31927	5	0.802460	32038	5	0.907026	9738172	0.000050
319869192	66766.000000	3383	6488.241962	32043	2	0.596532	31995	7	0.661500	9733427	-0.000890
319866811	65694.000000	3451	6546.278433	32079	3	0.711457	32014	7	0.644435	9728628	-0.000548
319871993	66223.000000	3456	6527.097133	31960	7	0.756407	32079	6	0.623131	9723848	0.002074
319879609	67239.000000	3427	6544.119861	31992	6	0.852255	31875	8	0.604609	9718918	0.001082
319850185	66453.000000	3475	6605.750633	32160	7	0.825315	32189	13	0.672301	9714067	0.000655
319856280	66076.000000	3439	6514.986115	32017	6	0.894049	31913	8	0.801243	9709135	0.001929
319843534	66398.000000	3437	6548.973913	32019	9	0.862488	32090	10	0.879449	9704351	0.002725
319870936	66363.000000	3450	6542.108568	31885	11	0.504503	32077	4	0.659319	9699505	0.004184
319859402	66486.000000	3493	6555.968182	31941	4	0.481198	32043	5	0.613384	9694593	0.003284
319853117	65469.000000	3599	6530.975667	32052	4	0.685335	31893	7	0.765509	9689718	0.004016
319885146	66626.000000	3444	6532.553191	32031	7	0.797931	31838	5	0.811348	9684787	0.002905
319864414	67021.000000	3534	6585.580563	31960	6	0.877441	32045	2	0.546475	9679963	0.002721
319833489	66898.000000	3425	6559.002931	31971	7	0.474957	32052	7	0.412521	9675018	0.003001
319865089	66713.000000	3469	6573.864576	31960	8	0.681549	32191	6	0.643681	9670194	0.002937
319875171	66751.000000	3455	6586.966280	32088	13	0.781009	31814	5	0.659133	9665361	0.003226
319852471	66908.000000	3561	6590.532023	31986	6	0.659408	31976	6	0.793257	9660504	0.003105
319896155	65841.000000	3388	6573.509111	32130	8	0.354285	32074	5	0.874605	9655705	0.004013
319848608	66182.000000	3423	6533.869357	31896	9	0.608359	31969	7	0.807566	9650922	0.004136
319865167	66651.000000	3444	6565.843956	31962	4	0.678506	32236	9	0.683749	9646049	0.004012
319847541	66650.000000	3325	6590.066139	31978	8	0.760860	32183	3	0.572650	9641212	0.003987
319881508	66118.000000	3437	6545.835397	31989	4	0.709161	31865	4	0.652799	9636366	0.003280
319832845	65976.000000	3526	6543.166837	32036	6	0.761701	31981	7	0.789414	9631509	0.004100
319844810	66132.000000	3401	6497.828094	32048	2	0.503060	32105	2	0.485419	9626684	0.004136
319848484	66429.000000	3451	6496.647741	31951	10	0.616565	32076	7	0.682093	9621824	0.004168
319877301	66222.000000	3511	6528.862255	31930	8	0.767438	32129	3	0.610270	9617119	0.003917
319877809	66777.000000	3454	6576.171176	31866	2	0.858946	31950	6	0.763620	9612393	0.003799
319864628	66145.000000	3450	6560.140320	32051	5	0.643226	31964	1	0.582037	9607643	0.003409
319860965	66611.000000	3448	6548.527902	31999	6	0.622759	31867	5	0.542559	9602842	0.003505
319881908	65834.000000	3420	6531.814926	32008	4	0.733449	32053	10	0.722551	9597932	0.004550
319863692	66070.000000	3421	6524.145884	31941	9	0.443339	32014	6	0.496423	9593187	0.004132
319840620	66583.000000	3495	6553.256799	32225	4	0.558010	31852	7	0.694569	9588556	0.003762
319876089	66494.000000	3401	6570.692394	32040	13	0.623296	31796	5	0.391231	9583658	0.003348
319864735	66391.000000	3381	6566.231347	31753	5	0.727235	31978	5	0.426176	9578924	0.002955
319866042	66672.000000	3354	6538.886142	32024	7	0.754439	32044	6	0.558339	9574241	0.002691
319881915	66678.000000	3508	6511.090124	31872	7	0.665434	31880	4	0.588114	9569470	0.002653
319857068	66047.000000	3500	6568.032171	31939	12	0.537714	32082	3	0.750182	9564676	0.002649
319859023	65140.000000	3242	6458.594515	31873	3	0.719613	31974	5	0.739931	9559930	0.002463
319869409	66436.000000	3403	6471.252670	31994	7	0.829939	32075	8	0.548609	9555237	0.001920
319879470	66343.000000	3458	6537.865333	31938	5	0.754087	31856	4	0.710578	9550461	0.001972
319866079	66459.000000	3487	6596.903023	32031	7	0.511474	31969	1	0.489680	9545695	0.001892
319856174	65606.000000	3339	6489.381895	32111	11	0.703698	31979	6	0.621759	9540859	0.001835
319880002	66312.000000	3408	6470.031404	31940	3	0.820286	31982	7	0.604138	9536141	0.002246
319856771	66463.000000	3308	6540.839258	31703	5	0.778719	31943	3	0.759900	9531359	0.001382
319860195	65964.000000	3440	6513.134199	31957	6	0.573815	32046	5	0.845120	9526627	0.001478
319858409	66801.000000	3415	6471.624948	31839	10	0.655568	32162	9	0.499988	9521897	0.001494
319863393	66610.000000	3514	6604.451648	31899	10	0.588635	31920	8	0.654258	9517124	0.001496
npatches	nstrain	runtime	dt	init_x	init_y	init_y_blood	init_z	init_S	beta0	beta1	beta2	beta3	mean_beta	B	d	delta	delta_blood	b[0]	mut	m	CTL	c	g	epsilon	k	het	lambda	rho	omega	x_max	patch.dyna	DELTA	A	VA
10000	1	100.000000	0.000100	21900	9499	5000000	0.001000	10000000	2.490303	3.502595	1.679848	4.475441	3	8000000000.000000	0.010000	1.000000	1.000000	800000	0.000050	0.048000	0	0.500000	0.000000	25.000000	4.000000	0.500000	0.000000	0.000000	0.000000	31987	0	10.000000	7.000000	1.000000
sus	inf	inf_blood	z	x[0]	y[0][0]	z[0]	x[1]	y[1][0]	z[1]	S[0]	synchrony
219000000	94990000.000000	5000000	10.000000	21900	9499	0.001000	21900	9499	0.001000	10000000	0.000000
295636971	220434237.000000	11455690	3940.834452	30138	21469	0.394083	28975	22485	0.394083	9994909	0.000000
301723324	156311671.000000	8135334	6324.976263	30506	15241	0.632498	29722	15851	0.632498	9989992	0.000000
312478451	59998691.000000	3127364	7771.013291	31357	5906	0.777101	31214	6066	0.777101	9985009	0.000000
317782820	16219524.000000	843924	8648.068121	32024	1592	0.864807	31581	1743	0.864807	9980044	0.000000
319446479	3484399.000000	181184	9180.022116	32156	326	0.918002	31955	369	0.918002	9975073	0.000000
319798498	642930.000000	33736	9502.664490	31961	65	0.950266	31886	60	0.950266	9970018	0.000000
319866481	108379.000000	5535	9694.136805	32047	15	0.969835	31942	11	0.969835	9965125	0.000000
319870293	38017.000000	2023	3586.833641	31837	0	0.360593	31905	4	0.057232	9960142	0.000000
319858951	68243.000000	3530	3947.522657	31949	10	0.391059	31862	12	0.312300	9955066	0.000000
319847924	69037.000000	3531	5704.575786	32208	3	0.630663	31946	9	0.543131	9950160	0.000000
319863895	51430.000000	2649	5040.009149	32040	4	0.600397	31910	3	0.527540	9945334	0.000000
319852605	58055.000000	3071	4454.161831	31947	0	0.349072	32030	5	0.441291	9940461	0.000000
319858671	59903.000000	3088	5037.195899	31986	5	0.478440	31749	5	0.604097	9935527	0.000000
319857135	56195.000000	2966	4960.904502	31920	9	0.523200	31943	3	0.534615	9930456	0.000000
319861884	57280.000000	3001	4757.534323	32064	7	0.483220	32322	7	0.717733	9925569	0.000000
319870384	58057.000000	3050	4903.298323	31920	4	0.683227	31750	6	0.785790	9920436	0.000000
319841143	57084.000000	2966	4864.510295	32071	4	0.722749	31930	4	0.870077	9915515	0.000000
319879816	57454.000000	3024	4840.341559	32154	4	0.276085	32053	6	0.639149	9910686	0.000000
319870352	56935.000000	2989	4874.118277	31839	5	0.357149	32053	8	0.752935	9905744	0.000000
319851988	57675.000000	2984	4882.617271	32033	6	0.579308	31658	6	0.352985	9900767	0.000000
319879448	57303.000000	2971	4906.507599	31864	12	0.497827	32047	10	0.574233	9895888	0.000000
319871272	56618.000000	2978	4798.372184	31966	5	0.425274	31828	12	0.709850	9890877	0.000000
319854001	57203.000000	2929	4833.432454	31975	5	0.430049	32083	7	0.490346	9885939	0.000000
319851926	57138.000000	2955	4792.583707	31982	5	0.477749	32077	1	0.524039	9881047	0.000000
319850790	57293.000000	2937	4843.820630	31644	3	0.422714	31967	7	0.398192	9876033	0.000000
319863970	57760.000000	3029	4900.957493	31825	7	0.497044	31906	6	0.274932	9871222	0.000000
319858795	56981.000000	2895	4901.191664	31925	8	0.485043	31928	5	0.388871	9866297	0.000000
319871388	57019.000000	2928	4790.245813	31940	9	0.390290	32097	6	0.458832	9861447	0.000000
319876124	57279.000000	2885	4833.815233	31932	1	0.157142	32293	5	0.577813	9856469	0.000000
319868834	57420.000000	2965	4857.327230	31971	6	0.415099	32097	6	0.481278	9851560	0.000000
319867614	57661.000000	2916	4874.572007	31937	10	0.268908	32077	7	0.425444	9846667	0.000000
319849996	57000.000000	2979	4880.096806	31926	6	0.478937	32146	8	0.430736	9841619	0.000000
319861688	57576.000000	2955	4846.624147	31845	7	0.603667	31888	3	0.138820	9836718	0.000000
319864066	57576.000000	2954	4897.170446	32006	8	0.759615	32166	7	0.477675	9831834	0.000000
319883818	57204.000000	2995	4840.146659	31729	4	0.739501	31890	8	0.683198	9826913	0.000000
319868447	57928.000000	2991	4864.019090	32127	5	0.675924	32026	3	0.564621	9822083	0.000000
319876730	57682.000000	2963	4911.458510	31986	5	0.577895	32007	5	0.231580	9817305	0.000000
319855467	56725.000000	3055	4853.971776	31845	4	0.580767	31887	4	0.437538	9812537	0.000000
319866122	58317.000000	3091	4890.743795	32172	2	0.492192	31933	4	0.497248	9807665	0.000000
319865185	57039.000000	2989	4936.004067	32030	3	0.635115	32041	6	0.511875	9802717	-1.#IND00
319869902	56978.000000	2965	4873.115916	31913	5	0.434262	31946	3	0.289425	9797910	-1.#IND00
319844363	56366.000000	2975	4771.983663	32015	7	0.597740	31656	8	0.536168	9793123	0.009818
319857648	57804.000000	2957	4806.549059	32126	2	0.570165	32006	9	0.555989	9788294	0.013982
319854481	57698.000000	2906	4923.863823	32055	9	0.505391	32002	5	0.622245	9783348	0.012665
319866047	56138.000000	2879	4796.871534	32255	6	0.413186	32055	2	0.770883	9778477	0.019526
319857192	57661.000000	3042	4825.577944	32122	7	0.644084	32032	5	0.786372	9773510	0.012632
319892667	57556.000000	2909	4876.702787	31981	6	0.481186	32004	12	0.839429	9768536	0.010329
319851234	56727.000000	2974	4824.261617	31943	7	0.156396	31995	7	0.560779	9763649	0.006023
319889366	58025.000000	3000	4838.230334	31953	3	0.195405	31888	5	0.490038	9758859	0.001106
319869074	57554.000000	3033	4915.723466	31993	6	0.333032	32081	8	0.690696	9753953	0.000408
319860343	57009.000000	2928	4881.373885	31875	9	0.540366	31839	7	0.556911	9748977	0.001524
319886119	57011.000000	3046	4802.572882	32017	11	0.416816	32264	6	0.446445	9744131	0.001681
319848268	57277.000000	2989	4745.227793	31984	6	0.636791	31944	8	0.318182	9739334	0.000418
319901035	57682.000000	2905	4897.228094	31992	6	0.734615	32075	4	0.477247	9734484	-0.001062
319862103	56377.000000	2967	4832.517683	31894	6	0.368665	32130	7	0.459942	9729607	-0.001096
319869901	57922.000000	3082	4825.298288	32195	3	0.563210	32146	4	0.374082	9724750	-0.001160
319894715	57339.000000	3046	4963.345932	32163	3	0.529994	32179	8	0.310826	9719789	-0.002064
319869501	56955.000000	2908	4802.928276	32081	2	0.244289	32048	3	0.529835	9714895	-0.003180
319835277	57310.000000	3083	4852.489860	32037	6	0.473186	31949	7	0.467356	9710026	-0.001541
319871840	57538.000000	3009	4872.135042	32268	1	0.498344	32040	1	0.319033	9705251	-0.001992
319863176	56928.000000	2933	4923.251484	31931	2	0.582540	31975	12	0.302746	9700399	-0.000477
319859853	56608.000000	2922	4784.376557	32006	5	0.352864	32155	7	0.577099	9695621	-0.000341
319856520	57843.000000	2962	4793.374927	31977	4	0.591436	31882	5	0.743501	9690875	0.000102
319874313	57905.000000	3036	4944.329187	31839	9	0.478767	32031	2	0.844427	9685948	-0.000942
319856803	56795.000000	2846	4852.951177	32063	2	0.650906	31913	6	0.905642	9681037	-0.000901
319868943	57657.000000	3107	4842.094310	31994	11	0.658423	31880	9	0.520710	9676088	-0.000730
319881255	57132.000000	2944	4883.559188	32032	3	0.387449	31756	5	0.678801	9671207	-0.001337
319868577	57216.000000	2996	4843.751487	32065	6	0.615187	32104	6	0.620506	9666453	-0.001338
319840690	57729.000000	3018	4846.606463	31907	6	0.581317	32301	6	0.508824	9661597	-0.001278
319881865	57712.000000	2994	4962.625834	32174	5	0.300066	32132	10	0.218394	9656829	-0.001368
319854619	56422.000000	2960	4883.181625	32064	9	0.419318	32085	2	0.203675	9652120	-0.001116
319869700	56603.000000	2902	4757.677274	32043	6	0.613018	32064	5	0.233791	9647263	-0.001591
319862748	57699.000000	2907	4873.948406	32105	6	0.634796	32104	11	0.402412	9642388	-0.001709
319868897	57211.000000	2992	4830.429022	31980	5	0.252178	31972	5	0.457630	9637486	-0.001907
319869685	57556.000000	2932	4839.440852	31805	5	0.255953	31973	8	0.176449	9632669	-0.001831
319855055	56366.000000	2973	4852.582551	31986	2	0.321898	32013	11	0.264622	9627811	-0.001199
319869440	57034.000000	2950	4766.047694	31761	6	0.482733	32139	4	0.545429	9622954	-0.000659
319848435	57586.000000	3105	4914.326428	32168	8	0.460145	32072	7	0.724292	9617994	-0.000708
319854757	56637.000000	2899	4825.547544	31979	6	0.655427	32288	2	0.832777	9613188	-0.000298
319863255	57511.000000	3049	4863.203364	31823	7	0.418571	31848	8	0.360914	9608448	-0.000397
319860037	57426.000000	2993	4915.656325	31721	1	0.162848	32166	10	0.595127	9603573	-0.000099
319862706	57336.000000	2929	4831.164474	31876	8	0.449454	32182	7	0.503602	9598798	-0.001147
319869919	57887.000000	2940	4880.921870	31911	3	0.502624	31857	8	0.626066	9594077	-0.000238
319869788	57721.000000	2938	4846.984953	32115	5	0.287005	31991	4	0.708305	9589277	-0.000050
319879631	57010.000000	2992	4833.404157	32017	2	0.488817	31886	7	0.823080	9584517	0.000491
319840580	57310.000000	2932	4800.246831	31815	7	0.576727	32043	6	0.546615	9579737	0.000710
319828651	57924.000000	2983	4849.420759	32144	1	0.677972	32045	1	0.458313	9574923	0.000242
319871576	57402.000000	2942	4855.062628	32138	8	0.514451	31935	11	0.660532	9570093	-0.000226
319875440	57124.000000	2977	4900.036995	32143	5	0.107802	32032	1	0.647628	9565248	-0.000156
319862718	56584.000000	2946	4826.755596	32106	6	0.371987	32005	9	0.593067	9560474	-0.000301
319889462	57254.000000	2976	4787.484153	31985	12	0.391033	31967	5	0.563711	9555656	-0.000307
319872480	56315.000000	2853	4822.179481	32038	9	0.443813	31871	5	0.537435	9550892	-0.001316
319879707	56919.000000	3009	4816.841328	32006	5	0.662660	31970	7	0.521385	9546160	-0.001232
319854696	58055.000000	3016	4859.214340	32162	6	0.377702	31736	2	0.709709	9541375	-0.001167
319870088	56639.000000	2884	4883.162127	32074	11	0.549829	31982	6	0.789696	9536595	-0.001120
319886021	57264.000000	2960	4833.496708	32170	8	0.541289	32214	8	0.303035	9531777	-0.001257
319888064	57294.000000	2957	4896.687833	31865	6	0.721781	31994	5	0.443576	9527005	-0.001273
319862769	57155.000000	3120	4851.534606	32028	6	0.511714	32144	4	0.662516	9522154	-0.000564
319887062	57041.000000	2925	4846.195754	31850	9	0.363841	31853	1	0.429025	9517340	-0.000721
npatches	nstrain	runtime	dt	init_x	init_y	init_y_blood	init_z	init_S	beta0	beta1	beta2	beta3	mean_beta	B	d	delta	delta_blood	b[0]	mut	m	CTL	c	g	epsilon	k	het	lambda	rho	omega	x_max	patch.dyna	DELTA	A	VA
10000	1	100.000000	0.000100	21900	9499	5000000	0.001000	10000000	4.441903	3.963034	3.082329	1.920492	3	8000000000.000000	0.010000	1.000000	1.000000	800000	0.000050	0.048000	0	0.500000	0.000000	25.000000	5.000000	0.500000	0.000000	0.000000	0.000000	31987	0	10.000000	7.000000	1.000000
sus	inf	inf_blood	z	x[0]	y[0][0]	z[0]	x[1]	y[1][0]	z[1]	S[0]	synchrony
219000000	94990000.000000	5000000	10.000000	21900	9499	0.001000	21900	9499	0.001000	10000000	0.000000
299307394	182440026.000000	9486463	3940.834452	29132	19210	0.394083	29175	18791	0.394083	9994913	0.000000
309614519	84024283.000000	4382104	6324.976263	30419	8851	0.632498	30662	8802	0.632498	9989947	0.000000
317594603	17632798.000000	919533	7771.013291	31656	1828	0.777101	31568	1803	0.777101	9984963	0.000000
319569553	2250291.000000	117312	8648.068121	31870	277	0.864807	31902	232	0.864807	9979927	0.000000
319841159	208169.000000	10900	9180.022116	31673	18	0.918002	32193	24	0.918002	9974912	0.000000
319870096	31054.000000	1603	3215.242237	31887	5	0.572411	31789	1	0.811851	9969837	0.000000
319878484	61241.000000	3130	3056.099929	31907	8	0.321677	32179	8	0.354903	9964836	0.000000
319869285	57221.000000	2960	4662.810485	31888	6	0.380001	31894	5	0.267989	9959827	0.000000
319862023	47437.000000	2472	3636.447128	31935	5	0.623956	31938	8	0.355822	9954819	0.000000
319893667	53175.000000	2757	3714.740924	31862	9	0.655240	32068	9	0.384046	9949808	0.000000
319886819	52638.000000	2832	4023.446242	32014	7	0.391981	31934	5	0.347601	9944913	0.000000
319862038	51366.000000	2638	3869.958301	31882	5	0.431995	31947	5	0.157818	9939948	0.000000
319873359	52067.000000	2793	3886.300648	32242	7	0.655492	31986	2	0.447740	9934967	0.000000
319861587	51983.000000	2682	3855.780851	31989	6	0.366268	32043	8	0.302436	9929957	0.000000
319854345	51818.000000	2658	3888.877607	32051	5	0.528330	31892	6	0.462912	9925022	0.000000
319886579	51001.000000	2667	3812.123966	32123	7	0.152786	31921	6	0.382493	9919937	0.000000
319862990	51517.000000	2733	3813.684542	32324	4	0.458686	31928	10	0.593646	9914988	0.000000
319872832	52296.000000	2793	3895.919431	32134	2	0.332486	31829	3	0.637998	9910062	0.000000
319852608	52431.000000	2727	3851.017668	31890	4	0.447236	32059	8	0.206854	9905179	0.000000
319876676	52299.000000	2674	3942.635064	31916	5	0.538151	32094	7	0.351036	9900215	0.000000
319871712	50993.000000	2606	3779.430466	31823	7	0.344758	32149	6	0.454679	9895246	0.000000
319865893	52416.000000	2745	3890.790018	31960	7	0.284731	31940	7	0.578633	9890218	0.000000
319882493	51621.000000	2732	3885.200021	31975	4	0.539519	32058	2	0.636442	9885336	0.000000
319871894	51920.000000	2715	3896.688051	32040	13	0.462764	31929	5	0.210398	9880453	0.000000
319873749	52023.000000	2708	3841.954168	32040	13	0.582629	31889	8	0.181322	9875450	0.000000
319894373	52049.000000	2671	3922.125421	32091	6	0.373420	31733	6	0.398068	9870562	0.000000
319848924	51061.000000	2556	3819.084494	31912	5	0.418092	31977	1	0.331427	9865581	0.000000
319865115	52057.000000	2627	3857.130806	31988	4	0.188197	31902	3	0.320937	9860597	0.000000
319857883	52686.000000	2683	3906.577535	32221	8	0.467194	31941	2	0.328454	9855670	0.000000
319858756	52013.000000	2656	3895.642879	31970	11	0.437548	32108	8	0.473440	9850720	0.000000
319867199	51473.000000	2660	3887.580266	32158	6	0.614476	32128	4	0.680629	9845750	0.000000
319858214	52563.000000	2784	3870.554194	32113	3	0.165295	32014	0	0.368466	9840818	0.000000
319882765	51595.000000	2618	3886.664445	31996	1	0.178155	31834	1	0.361561	9835838	0.000000
319854720	52360.000000	2795	3870.177049	31981	4	0.293978	31977	4	0.541278	9830888	0.000000
319869209	51860.000000	2554	3899.449894	31775	3	0.551136	32005	5	0.322886	9826071	0.000000
319851885	52348.000000	2685	3853.616979	31853	6	0.596291	32006	9	0.482050	9821159	0.000000
319873078	51864.000000	2726	3917.726794	31931	5	0.301957	31975	1	0.178907	9816213	0.000000
319855714	51923.000000	2663	3875.449109	31932	3	0.458810	32075	4	0.336009	9811230	0.000000
319849612	52167.000000	2693	3925.587126	32100	8	0.267940	32005	6	0.295343	9806345	0.000000
319870115	51698.000000	2669	3818.934637	31876	3	0.293448	32204	7	0.169442	9801510	-1.#IND00
319876162	52308.000000	2648	3901.935813	32104	4	0.456077	32015	11	0.472926	9796627	-1.#IND00
319869977	51831.000000	2782	3909.764464	31985	7	0.434522	31964	9	0.673391	9791753	-0.001335
319856819	51776.000000	2677	3858.635623	31806	5	0.464732	31908	8	0.428031	9786850	0.006048
319859426	52039.000000	2615	3895.931071	31932	6	0.552009	31977	4	0.133101	9782002	0.004873
319868682	51740.000000	2716	3848.282645	32229	4	0.391608	31827	2	0.211493	9777240	0.001962
319878222	52012.000000	2660	3828.964012	32066	7	0.436558	32147	4	0.337768	9772462	0.001487
319860929	51551.000000	2690	3839.863314	31957	2	0.658260	31855	7	0.211678	9767595	-0.011980
319877369	52019.000000	2742	3841.992851	32276	3	0.254944	32043	4	0.497285	9762678	-0.008422
319878643	52317.000000	2717	3872.387729	31913	8	0.335526	31903	4	0.377441	9757843	-0.000123
319874082	52121.000000	2691	3910.819996	31961	5	0.416970	32148	2	0.336469	9752984	0.003216
319876334	51719.000000	2636	3872.449240	31912	7	0.646379	31977	10	0.586292	9748105	0.006176
319858892	52228.000000	2723	3881.802211	32186	13	0.659795	32128	7	0.600446	9743354	0.007065
319851947	51380.000000	2675	3856.215827	31979	9	0.223973	31779	6	0.462672	9738503	0.007067
319873645	52651.000000	2782	3879.577874	32061	8	0.372972	31950	8	0.510825	9733548	0.006343
319874119	51761.000000	2629	3923.090719	31924	5	0.443602	32063	4	0.552982	9728732	0.006036
319862990	51319.000000	2710	3824.736557	31705	5	0.630578	32007	7	0.699763	9723998	0.005528
319877603	52050.000000	2708	3905.487286	32012	6	0.403128	32118	5	0.434190	9719013	0.005245
319856855	51383.000000	2647	3811.007870	32206	3	0.334410	31741	9	0.507544	9714108	0.003853
319847672	51692.000000	2750	3802.273106	31926	8	0.488312	32185	3	0.538423	9709294	0.003118
319878295	52101.000000	2714	3819.119989	32095	3	0.689649	32107	7	0.563583	9704413	0.003205
319869004	51718.000000	2651	3916.724648	31966	7	0.767439	31989	6	0.631637	9699622	0.003051
319864136	51711.000000	2577	3801.262618	32022	6	0.457694	32038	3	0.755725	9694819	0.002568
319866112	52296.000000	2723	3857.993802	31808	12	0.355268	31907	2	0.851842	9690112	0.002151
319862938	51988.000000	2635	3901.014094	31863	2	0.422722	31861	6	0.733632	9685269	0.000696
319873948	51712.000000	2672	3824.933900	32048	8	0.526141	31855	8	0.520390	9680517	0.000475
319895302	52485.000000	2731	3947.534718	32067	6	0.346089	32250	2	0.423931	9675776	0.000265
319875139	51437.000000	2569	3840.450556	31849	6	0.530690	31815	9	0.345198	9670948	0.000289
319862979	52118.000000	2799	3884.902539	31961	4	0.291395	31914	7	0.245823	9666135	-0.000465
319867101	51953.000000	2715	3870.824341	31926	4	0.416562	31925	4	0.542574	9661246	-0.000232
319870981	51671.000000	2724	3835.562524	32085	5	0.525551	31969	3	0.626199	9656575	0.001965
319857371	52442.000000	2729	3869.151958	31985	1	0.473039	31947	4	0.558796	9651732	0.001780
319854784	51903.000000	2740	3907.170768	32105	9	0.489170	31670	3	0.557254	9646899	0.001548
319888898	52002.000000	2662	3848.353299	32184	9	0.279701	32029	5	0.152017	9642027	0.001767
319885300	51412.000000	2682	3856.575361	31843	6	0.367186	31965	3	0.324159	9637213	0.002109
319859467	52096.000000	2745	3863.596249	32044	8	0.363873	31920	4	0.560352	9632334	0.001333
319863047	52020.000000	2757	3888.805494	32055	6	0.580852	32025	6	0.400857	9627504	0.001335
319849441	52074.000000	2708	3858.434711	32106	2	0.199947	31917	4	0.395411	9622645	0.001117
319894708	52363.000000	2721	3938.881444	32053	9	0.259264	32004	7	0.315519	9617962	0.000713
319864750	51644.000000	2704	3814.289995	31874	9	0.510351	31966	4	0.481577	9613256	0.000279
319845709	52422.000000	2727	3871.465099	32044	10	0.406918	31759	4	0.440347	9608539	0.000377
319852550	51266.000000	2659	3861.793847	32062	1	0.291295	31968	4	0.610274	9603636	0.000666
319846153	52220.000000	2729	3818.235811	32024	3	0.233107	31949	0	0.354338	9598854	0.000559
319860711	51384.000000	2705	3864.131193	32086	2	0.289495	32033	1	0.249034	9594033	0.000693
319885690	52089.000000	2742	3864.151559	31910	6	0.310241	32118	0	0.194242	9589275	0.000509
319858123	51210.000000	2683	3843.845746	32079	9	0.496433	32066	1	0.099477	9584604	0.000378
319877753	52366.000000	2776	3809.149596	32018	3	0.323204	32064	7	0.302978	9579869	0.000093
319855987	52063.000000	2764	3899.168270	31927	9	0.410281	31889	8	0.287260	9574861	0.001151
319873392	51576.000000	2651	3853.692003	31908	4	0.299570	31835	4	0.363367	9570001	0.001115
319867721	52101.000000	2700	3866.558976	32003	5	0.443904	31971	6	0.611400	9565136	0.001197
319857838	51687.000000	2761	3870.066533	32047	5	0.563317	31889	4	0.453475	9560351	0.001316
319864588	51762.000000	2695	3819.916131	32126	9	0.405466	31712	6	0.238198	9555660	0.001207
319844820	51832.000000	2721	3881.499148	32013	6	0.486400	31893	8	0.337296	9550945	0.002112
319855616	51800.000000	2718	3893.335849	31740	4	0.364922	31956	2	0.598054	9546129	0.002092
319877294	51472.000000	2612	3860.435721	31931	6	0.319716	31994	5	0.608560	9541402	0.001757
319848635	52237.000000	2716	3813.995026	32078	12	0.436724	31824	5	0.493822	9536543	0.001153
319858765	51599.000000	2643	3910.617568	31827	7	0.498058	32103	3	0.471814	9531862	0.001351
319873780	51755.000000	2740	3826.964021	32176	3	0.494576	32135	3	0.527768	9527066	0.001613
319859296	51908.000000	2655	3848.701199	32066	6	0.271871	32130	7	0.552695	9522383	0.001512
319876061	52122.000000	2741	3892.955792	32006	6	0.330097	32017	4	0.573028	9517587	0.001504
npatches	nstrain	runtime	dt	init_x	init_y	init_y_blood	init_z	init_S	beta0	beta1	beta2	beta3	mean_beta	B	d	delta	delta_blood	b[0]	mut	m	CTL	c	g	epsilon	k	het	lambda	rho	omega	x_max	patch.dyna	DELTA	A	VA
10000	1	100.000000	0.000100	21900	9499	5000000	0.001000	10000000	3.186099	1.613666	4.092731	4.164258	3	8000000000.000000	0.010000	1.000000	1.000000	800000	0.000050	0.048000	0	0.500000	0.000000	25.000000	6.000000	0.500000	0.000000	0.000000	0.000000	31987	0	10.000000	7.000000	1.000000
sus	inf	inf_blood	z	x[0]	y[0][0]	z[0]	x[1]	y[1][0]	z[1]	S[0]	synchrony
219000000	94990000.000000	5000000	10.000000	21900	9499	0.001000	21900	9499	0.001000	10000000	0.000000
302738280	148879600.000000	7748770	3940.834452	29917	15107	0.394083	30974	14230	0.394083	9994913	0.000000
314397063	43187956.000000	2253446	6324.976263	31836	4293	0.632498	31637	4081	0.632498	9989928	0.000000
319255232	4699515.000000	246362	7771.013291	31930	479	0.777101	31905	412	0.777101	9985042	0.000000
319835012	272845.000000	14119	8648.068121	31937	24	0.864807	31766	27	0.864807	9980097	0.000000
319860326	27048.000000	1462	2234.973327	31988	2	0.179539	31991	3	0.357596	9975148	0.000000
319869749	55959.000000	2994	2644.293158	32147	2	0.434462	31988	9	0.313743	9970162	0.000000
319878603	49065.000000	2591	3761.892588	32195	2	0.492219	31945	3	0.145269	9965129	0.000000
319866979	45672.000000	2320	2890.455512	31991	8	0.321059	31832	4	0.459444	9960109	0.000000
319885313	49582.000000	2604	3251.372784	31909	1	0.460761	31943	9	0.527162	9955124	0.000000
319858193	47368.000000	2453	3180.632887	31787	3	0.347884	31879	4	0.617931	9950016	0.000000
319862961	47701.000000	2507	3166.707571	31991	3	0.564071	31903	3	0.152857	9944971	0.000000
319868869	47667.000000	2444	3202.436780	32200	2	0.451230	31955	7	0.231947	9939946	0.000000
319867743	47946.000000	2556	3212.246057	32002	1	0.660513	31903	3	0.255415	9935022	0.000000
319847817	47824.000000	2531	3231.927787	31973	2	0.196008	32005	6	0.402627	9930088	0.000000
319885072	47531.000000	2455	3144.101237	31865	2	0.447679	31927	1	0.332445	9925129	0.000000
319868302	47809.000000	2437	3185.519048	31940	3	0.507332	31956	2	0.168638	9920057	0.000000
319857989	47471.000000	2388	3188.613801	32047	4	0.301777	31926	5	0.063577	9915108	0.000000
319871509	47657.000000	2558	3183.277748	32073	8	0.551751	32082	3	0.327877	9910078	0.000000
319859067	48336.000000	2499	3197.706127	31908	9	0.728126	32117	7	0.408346	9905216	0.000000
319854158	47547.000000	2491	3155.711197	31917	3	0.418240	31812	4	0.465985	9900192	0.000000
319856147	48172.000000	2497	3220.522390	32118	4	0.440717	31933	2	0.239543	9895217	0.000000
319872530	47702.000000	2476	3214.582482	32028	2	0.185890	31784	5	0.248299	9890312	0.000000
319877578	47714.000000	2505	3170.148276	31968	4	0.293146	32077	4	0.146267	9885486	0.000000
319864271	47370.000000	2484	3151.026370	31790	3	0.317356	31916	7	0.375424	9880633	0.000000
319858226	47803.000000	2550	3170.298981	32121	3	0.179410	32060	8	0.280305	9875737	0.000000
319877506	48119.000000	2476	3206.766221	32048	5	0.103245	31828	1	0.203554	9870851	0.000000
319875302	47749.000000	2464	3162.660032	32090	3	0.245409	31876	7	0.219206	9865869	0.000000
319845566	48210.000000	2545	3204.996190	32139	2	0.485745	32090	2	0.150607	9860869	0.000000
319864902	47770.000000	2515	3238.533114	32214	5	0.249835	32123	1	0.248477	9855894	0.000000
319881562	47683.000000	2538	3155.209629	31996	8	0.453166	31841	1	0.110366	9851002	0.000000
319876114	48036.000000	2426	3197.041481	32060	3	0.284471	31940	4	0.143279	9845944	0.000000
319894861	47991.000000	2404	3198.981318	32077	7	0.281174	31993	6	0.342263	9840792	0.000000
319869752	47762.000000	2493	3203.897097	32003	4	0.221525	32008	6	0.273852	9835974	0.000000
319854948	48431.000000	2510	3209.109588	31759	4	0.278549	31944	2	0.355066	9830958	0.000000
319871699	47351.000000	2462	3210.847456	32077	8	0.328784	32103	5	0.306137	9826053	0.000000
319885622	47485.000000	2476	3142.817709	32099	3	0.340455	32215	6	0.223213	9821079	0.000000
319874418	48288.000000	2514	3223.211949	32053	4	0.294979	31981	5	0.192942	9816281	0.000000
319883106	47787.000000	2453	3174.962019	31953	12	0.209247	32070	6	0.286525	9811493	0.000000
319859511	47540.000000	2546	3195.441459	32080	1	0.145348	31973	9	0.149274	9806403	0.000000
319887808	46745.000000	2494	3095.712013	31966	7	0.286752	31959	2	0.104731	9801494	-1.#IND00
319868445	48331.000000	2626	3175.489700	32072	8	0.184307	32151	5	0.216242	9796533	-1.#IND00
319877317	46951.000000	2421	3121.091572	31964	5	0.493939	32057	3	0.157928	9791695	-0.008867
319855011	48413.000000	2529	3186.285561	32101	6	0.233714	31827	1	0.184396	9786800	-0.000272
319869524	48129.000000	2534	3238.961717	31925	4	0.522755	32027	5	0.347568	9781935	0.004992
319880720	48178.000000	2469	3202.768209	32013	6	0.188818	31915	7	0.253245	9776988	0.007532
319867386	47434.000000	2512	3162.831542	31790	5	0.196356	32213	3	0.296524	9772138	0.005961
319878061	48087.000000	2503	3188.829119	31933	4	0.350467	32134	4	0.216339	9767275	0.003371
319879481	47680.000000	2532	3182.817208	32018	4	0.403730	32109	4	0.491646	9762462	0.003728
319877325	48255.000000	2556	3191.191543	31929	2	0.127373	31976	6	0.458644	9757456	0.005015
319869027	47315.000000	2598	3220.428093	31961	0	0.198033	31986	4	0.418619	9752658	0.012595
319858650	47088.000000	2438	3124.246829	31819	7	0.440116	32043	6	0.391941	9747795	0.009920
319869939	47818.000000	2621	3189.960235	31892	5	0.622939	32011	6	0.374228	9742915	0.009514
319872309	47825.000000	2453	3212.308189	31958	9	0.458676	32029	1	0.175708	9737988	0.011197
319861517	47330.000000	2423	3116.078221	32050	3	0.199873	31942	7	0.464067	9733192	0.010795
319875038	47835.000000	2507	3181.329246	32100	6	0.254296	32170	2	0.307037	9728160	0.008422
319856161	47263.000000	2509	3138.278112	32039	3	0.272246	32053	3	0.263925	9723272	0.008777
319891194	47138.000000	2410	3178.100913	31833	4	0.328727	31862	4	0.089048	9718288	0.007256
319868824	48018.000000	2509	3133.218248	32327	3	0.354887	32029	3	0.446598	9713516	0.007455
319887359	46977.000000	2411	3201.126095	32097	8	0.234053	32134	1	0.489551	9708799	0.007118
319857759	47489.000000	2458	3129.477673	32126	4	0.466963	32221	5	0.250579	9704080	0.006135
319843028	48091.000000	2543	3165.057806	31838	3	0.256233	31935	4	0.283239	9699283	0.006172
319856932	47702.000000	2483	3179.044826	31942	5	0.204749	31948	5	0.267964	9694414	0.006475
319884838	47796.000000	2397	3151.954217	31913	7	0.134424	31889	6	0.157630	9689571	0.006180
319889021	47220.000000	2489	3141.706089	32000	3	0.217717	32061	7	0.235757	9684769	0.006351
319862459	48027.000000	2423	3136.434506	31808	7	0.245738	31882	3	0.259414	9679960	0.005753
319872882	47413.000000	2559	3185.743459	31976	2	0.323050	32024	6	0.496712	9675193	0.005543
319873767	47385.000000	2473	3139.967513	31761	1	0.332514	31622	5	0.425803	9670304	0.005612
319853525	47641.000000	2454	3164.921844	31968	10	0.230702	31794	6	0.216154	9665409	0.005131
319853860	48201.000000	2487	3211.425943	32150	2	0.195341	32116	3	0.254742	9660631	0.005373
319853744	48131.000000	2542	3232.431580	32188	6	0.396746	31821	13	0.178679	9655821	0.004817
319862303	47910.000000	2473	3186.402773	31986	4	0.464894	32104	7	0.342540	9651104	0.004847
319841259	47471.000000	2549	3185.709418	32015	9	0.225314	32047	5	0.385780	9646211	0.002841
319860467	47709.000000	2418	3161.631207	31897	5	0.067046	31987	7	0.104254	9641327	0.002654
319865743	47735.000000	2492	3156.572043	32125	2	0.154882	31968	3	0.330398	9636468	0.002766
319868204	47710.000000	2518	3153.882167	32073	2	0.228499	32017	4	0.313087	9631705	0.002444
319891882	47396.000000	2432	3137.818010	31964	5	0.322631	32053	2	0.367490	9626836	0.001701
319865685	47540.000000	2451	3128.174436	32051	2	0.074446	32275	1	0.352365	9622122	0.001672
319875118	48167.000000	2442	3178.930861	31790	3	0.345263	32008	8	0.296100	9617213	0.001705
319876801	47359.000000	2446	3145.854725	32163	5	0.212445	32059	2	0.397856	9612408	0.002083
319855422	47999.000000	2433	3119.770356	32165	3	0.495769	32167	4	0.275463	9607658	0.001995
319882556	48037.000000	2522	3219.613646	31781	3	0.469358	32009	5	0.399535	9602932	0.002066
319857398	47012.000000	2486	3152.331085	31834	6	0.268533	32177	5	0.190038	9598137	0.002078
319854237	48466.000000	2501	3176.980153	32188	3	0.214779	32023	4	0.438117	9593382	0.001278
319874467	47384.000000	2500	3190.287235	32005	9	0.260849	32098	3	0.215840	9588469	0.002822
319849619	47854.000000	2533	3175.115760	32099	6	0.262579	32153	5	0.383826	9583628	0.002770
319864981	47892.000000	2564	3242.460663	32071	2	0.321395	32020	5	0.178821	9578828	0.002716
319871729	47670.000000	2427	3159.552810	32127	7	0.209683	32099	0	0.180797	9574118	0.002615
319871647	47840.000000	2437	3193.629960	32017	1	0.248078	31935	6	0.419574	9569268	0.002689
319869107	47547.000000	2438	3187.977944	32141	4	0.105774	31965	2	0.105010	9564523	0.002914
319868339	48148.000000	2467	3211.691577	31821	4	0.304944	31927	1	0.362375	9559671	0.002382
319846638	47225.000000	2429	3157.684522	31792	7	0.380772	31834	2	0.216170	9554953	0.002263
319844335	47337.000000	2467	3127.170284	31895	3	0.330110	31703	7	0.234022	9550209	0.001719
319829225	48013.000000	2426	3201.300019	32000	2	0.299645	31956	9	0.261936	9545404	0.000697
319854318	47898.000000	2402	3151.909669	31890	5	0.268790	31804	4	0.250339	9540658	0.000595
319864642	47945.000000	2557	3192.082506	32363	4	0.319135	31886	4	0.371519	9535823	0.000375
319854504	47479.000000	2473	3181.150819	31841	8	0.277334	32002	5	0.281403	9531045	0.000066
319879488	48155.000000	2538	3176.063429	31987	4	0.249734	32060	6	0.349338	9526234	0.000091
319864965	47623.000000	2466	3141.305561	32159	3	0.164771	32025	5	0.280921	9521544	-0.000489
319873587	47777.000000	2562	3211.126141	32089	6	0.241400	32267	3	0.323993	9516826	-0.000370
npatches	nstrain	runtime	dt	init_x	init_y	init_y_blood	init_z	init_S	beta0	beta1	beta2	beta3	mean_beta	B	d	delta	delta_blood	b[0]	mut	m	CTL	c	g	epsilon	k	het	lambda	rho	omega	x_max	patch.dyna	DELTA	A	VA
10000	1	100.000000	0.000100	21900	9499	5000000	0.001000	10000000	3.947912	2.334249	2.716040	2.373697	3	8000000000.000000	0.010000	1.000000	1.000000	800000	0.000050	0.048000	0	0.500000	0.000000	25.000000	7.000000	0.500000	0.000000	0.000000	0.000000	31987	0	10.000000	7.000000	1.000000
sus	inf	inf_blood	z	x[0]	y[0][0]	z[0]	x[1]	y[1][0]	z[1]	S[0]	synchrony
219000000	94990000.000000	5000000	10.000000	21900	9499	0.001000	21900	9499	0.001000	10000000	0.000000
305158646	124277570.000000	6469076	3940.834452	29952	12710	0.394083	30654	12126	0.394083	9995104	0.000000
316854003	22924926.000000	1197749	6324.976263	31488	2323	0.632498	31930	2242	0.632498	9990057	0.000000
319703231	1307952.000000	68415	7771.013291	32168	138	0.777101	31982	118	0.777101	9985144	0.000000
319862732	36981.000000	1899	7193.461497	32117	4	0.230279	32045	3	0.809769	9980189	0.000000
319864497	43396.000000	2222	1685.203799	31842	2	0.108130	32165	4	0.180991	9975211	0.000000
319868548	49616.000000	2561	3214.153405	32026	5	0.099791	32134	5	0.432269	9970231	0.000000
319864898	42774.000000	2271	2577.659927	31944	3	0.106420	32038	1	0.286816	9965244	0.000000
319880913	45776.000000	2338	2768.785166	31878	5	0.387906	31907	2	0.453971	9960357	0.000000
319870064	43823.000000	2268	2696.089384	32009	1	0.071812	32034	4	0.336417	9955457	0.000000
319863452	45311.000000	2293	2714.243911	31930	5	0.304124	32328	7	0.167476	9950508	0.000000
319848783	45104.000000	2332	2742.875612	31971	5	0.332120	31849	5	0.457893	9945464	0.000000
319870882	44647.000000	2251	2712.217661	31874	0	0.204729	31757	6	0.219574	9940413	0.000000
319866206	44622.000000	2243	2689.987022	31915	9	0.160682	32085	4	0.487832	9935403	0.000000
319869029	44630.000000	2360	2709.439958	31940	4	0.307087	31968	7	0.471703	9930506	0.000000
319870099	45042.000000	2356	2722.780434	32068	5	0.502651	31761	5	0.118534	9925668	0.000000
319865699	45017.000000	2248	2735.127796	32010	6	0.309805	31982	6	0.315560	9920576	0.000000
319877159	45397.000000	2363	2750.076414	31972	2	0.118976	31969	3	0.290112	9915750	0.000000
319898810	43632.000000	2340	2693.058862	31885	4	0.127398	32014	3	0.318259	9910742	0.000000
319895742	45580.000000	2358	2717.939487	32038	6	0.143926	32152	8	0.203455	9905741	0.000000
319853962	45167.000000	2326	2781.311533	31877	5	0.456513	32044	5	0.141269	9900786	0.000000
319850730	44639.000000	2341	2731.755352	32052	4	0.173288	32088	6	0.235231	9895755	0.000000
319879042	45386.000000	2399	2737.627403	32061	2	0.328225	32190	4	0.286792	9890696	0.000000
319846519	44778.000000	2277	2711.294137	31953	2	0.102655	31673	7	0.168775	9885787	0.000000
319867352	45050.000000	2371	2744.049013	31903	9	0.424012	31890	3	0.212029	9881066	0.000000
319874440	45097.000000	2277	2720.795844	32143	6	0.142651	32053	1	0.241415	9876195	0.000000
319878285	44695.000000	2368	2777.687154	31876	3	0.332969	32088	2	0.281161	9871295	0.000000
319860556	44627.000000	2311	2713.325501	31865	8	0.206759	32146	4	0.185047	9866278	0.000000
319874928	44639.000000	2320	2702.254582	31905	6	0.349015	32006	3	0.278792	9861264	0.000000
319886722	45638.000000	2416	2784.631664	31944	5	0.139769	32012	1	0.218259	9856356	0.000000
319858528	44618.000000	2240	2699.067430	32176	7	0.295588	32036	4	0.155187	9851286	0.000000
319873165	44827.000000	2365	2755.149796	31906	4	0.350664	32083	4	0.222454	9846458	0.000000
319867990	44427.000000	2292	2691.413910	31921	6	0.604790	32101	4	0.188254	9841610	0.000000
319858724	44828.000000	2290	2698.391125	31862	1	0.107705	32119	3	0.105876	9836680	0.000000
319856441	44922.000000	2373	2756.876303	32050	10	0.317737	31994	6	0.257769	9831796	0.000000
319882569	44636.000000	2381	2728.281418	32203	5	0.231212	31941	2	0.234499	9826812	0.000000
319868406	45203.000000	2336	2719.550669	31952	2	0.162950	31904	6	0.360642	9821841	0.000000
319875916	45222.000000	2326	2764.410783	31866	2	0.198458	31875	2	0.371448	9817021	0.000000
319893716	44920.000000	2347	2727.672434	32090	3	0.344469	31917	3	0.490617	9812164	0.000000
319854769	44716.000000	2303	2734.128399	32039	6	0.240704	31894	9	0.298196	9807239	0.000000
319872660	45257.000000	2342	2776.703279	31982	2	0.395195	31930	4	0.309796	9802284	-1.#IND00
319861218	44683.000000	2380	2736.541682	31833	4	0.456536	32033	8	0.262130	9797420	-1.#IND00
319882117	44440.000000	2300	2670.338604	32268	3	0.259168	31914	5	0.228211	9792469	-1.#IND00
319861543	44709.000000	2406	2748.132561	32061	2	0.131079	31954	2	0.238032	9787590	-0.006442
319853703	44738.000000	2373	2759.228794	32012	5	0.303228	31894	3	0.264431	9782647	-0.006232
319876405	44174.000000	2361	2698.407659	32082	7	0.337082	32138	0	0.187248	9777700	-0.009419
319859002	45061.000000	2343	2769.918552	31686	5	0.393150	32048	6	0.316273	9772901	-0.006549
319859579	45148.000000	2332	2712.512080	31658	5	0.319214	31921	5	0.515252	9768008	-0.006136
319874608	45180.000000	2331	2750.772216	31765	3	0.331950	31945	5	0.135504	9763134	-0.004278
319852432	44317.000000	2282	2688.657104	31942	6	0.457042	31988	6	0.401990	9758367	-0.003999
319866650	44958.000000	2354	2743.692623	31973	4	0.415425	31725	2	0.544821	9753516	0.000379
319869340	44547.000000	2319	2736.327839	32057	4	0.253495	32106	5	0.489828	9748688	0.000669
319875730	44823.000000	2283	2690.266734	32004	7	0.297284	32139	2	0.194817	9743723	0.001240
319871732	44946.000000	2409	2777.408647	32016	5	0.504868	32171	3	0.146486	9738930	0.000389
319861919	45141.000000	2383	2721.206052	31954	6	0.215632	31813	3	0.156026	9734001	0.000346
319862519	45180.000000	2284	2725.294310	32137	4	0.175673	31954	4	0.296376	9729057	0.000366
319843202	44385.000000	2400	2762.704893	31910	7	0.232619	32135	4	0.162569	9724170	0.000043
319864136	45175.000000	2257	2757.605443	32009	6	0.431107	32039	1	0.255748	9719275	0.000535
319868181	44285.000000	2304	2707.643142	31993	6	0.225616	31971	5	0.255304	9714421	-0.000880
319858199	44875.000000	2281	2724.164251	31986	5	0.231795	31913	3	0.366288	9709583	-0.000932
319881018	44599.000000	2310	2704.670895	32006	9	0.140383	31884	1	0.135592	9704780	-0.003682
319871429	45004.000000	2255	2728.722103	32078	6	0.425416	31855	6	0.258477	9699958	-0.003611
319865936	45321.000000	2311	2759.228485	31988	1	0.331959	32057	5	0.153555	9695072	-0.004875
319886351	44831.000000	2347	2735.848423	31933	2	0.249813	31971	6	0.181306	9690222	-0.004677
319892901	44836.000000	2323	2730.385646	31971	5	0.232508	31909	5	0.139373	9685406	-0.003786
319867649	45146.000000	2400	2714.861984	31801	1	0.100459	32063	2	0.239460	9680536	-0.003838
319878768	45168.000000	2292	2734.169531	31697	9	0.331026	31973	3	0.052831	9675670	-0.003548
319851993	44304.000000	2310	2709.497712	31821	6	0.355362	32113	1	0.147303	9670859	-0.003913
319863349	45305.000000	2247	2740.799548	32071	1	0.132268	31822	5	0.081662	9666010	-0.002950
319858889	44686.000000	2327	2714.303017	32090	4	0.164548	32253	4	0.384730	9661130	-0.002977
319859534	44695.000000	2302	2733.943866	31960	13	0.332175	31765	6	0.281313	9656454	-0.004175
319872481	44537.000000	2305	2698.511866	31992	5	0.370731	31952	3	0.286865	9651634	-0.003016
319866105	45459.000000	2298	2733.232957	31989	1	0.117711	31979	5	0.419064	9646787	-0.002849
319867700	44170.000000	2344	2771.749085	32074	3	0.359275	32090	7	0.510940	9641946	-0.002618
319830320	44899.000000	2359	2688.710679	31894	8	0.224697	31937	4	0.183157	9637148	-0.002651
319874331	45125.000000	2408	2780.739934	32032	7	0.274526	32019	3	0.166341	9632380	-0.003474
319862279	44327.000000	2372	2732.840466	31827	9	0.263446	31865	6	0.312936	9627570	-0.003002
319858824	44695.000000	2304	2690.617063	31986	5	0.138246	31954	6	0.104608	9622717	-0.003399
319875941	44899.000000	2288	2742.904501	32044	6	0.228840	32214	3	0.307940	9617913	-0.003611
319871534	44803.000000	2258	2723.846809	32103	6	0.326989	31896	4	0.249679	9613024	-0.003721
319867317	44603.000000	2239	2668.113245	32183	4	0.138119	31847	2	0.396394	9608254	-0.003754
319855358	44667.000000	2355	2752.537372	31894	3	0.163031	31782	4	0.325695	9603372	-0.003451
319872392	44507.000000	2289	2662.027278	32014	4	0.305549	31866	8	0.432507	9598506	-0.003394
319876456	45308.000000	2343	2763.662442	31984	6	0.353784	32087	4	0.187458	9593762	-0.003644
319872341	44598.000000	2313	2719.012262	31936	11	0.361241	31790	4	0.469119	9588941	-0.003477
319863074	45088.000000	2307	2747.423304	31921	4	0.175194	32073	3	0.128366	9584179	-0.003717
319876387	44786.000000	2347	2733.785932	31891	3	0.308016	31955	3	0.117628	9579319	-0.002557
319866946	45344.000000	2276	2738.620931	31866	5	0.239565	32014	4	0.191316	9574606	-0.002665
319830438	44305.000000	2281	2738.537817	31926	2	0.297134	32041	6	0.278077	9569808	-0.003038
319859107	44678.000000	2309	2703.729391	32112	4	0.462114	32013	2	0.145272	9565052	-0.003073
319894241	44795.000000	2292	2749.792798	32173	7	0.137176	32006	7	0.341961	9560296	-0.003775
319882906	45127.000000	2329	2763.984053	31979	4	0.369470	31896	2	0.095857	9555410	-0.003491
319868003	44676.000000	2293	2710.328183	32048	4	0.272131	31864	8	0.345260	9550642	-0.003413
319872288	44957.000000	2373	2778.666644	32037	7	0.240181	31958	2	0.443204	9545847	-0.003258
319861120	44152.000000	2316	2704.619740	31913	3	0.259831	32058	8	0.307057	9541120	-0.003390
319877323	45126.000000	2307	2734.852586	32093	5	0.362268	32079	2	0.081781	9536277	-0.003327
319849631	45155.000000	2282	2759.680186	31884	7	0.346448	31775	2	0.327655	9531581	-0.003493
319876086	44725.000000	2332	2703.023334	32093	5	0.427136	31796	4	0.116081	9526846	-0.003312
319852845	45184.000000	2315	2746.424052	31862	4	0.222706	31841	3	0.236342	9522095	-0.003395
319849338	44352.000000	2338	2743.463243	31874	2	0.258243	31697	4	0.536824	9517388	-0.003817
npatches	nstrain	runtime	dt	init_x	init_y	init_y_blood	init_z	init_S	beta0	beta1	beta2	beta3	mean_beta	B	d	delta	delta_blood	b[0]	mut	m	CTL	c	g	epsilon	k	het	lambda	rho	omega	x_max	patch.dyna	DELTA	A	VA
10000	1	100.000000	0.000100	21900	9499	5000000	0.001000	10000000	2.365011	3.980087	1.533135	4.451042	3	8000000000.000000	0.010000	1.000000	1.000000	800000	0.000050	0.048000	0	0.500000	0.000000	25.000000	8.000000	0.500000	0.000000	0.000000	0.000000	31987	0	10.000000	7.000000	1.000000
sus	inf	inf_blood	z	x[0]	y[0][0]	z[0]	x[1]	y[1][0]	z[1]	S[0]	synchrony
219000000	94990000.000000	5000000	10.000000	21900	9499	0.001000	21900	9499	0.001000	10000000	0.000000
307335943	103214085.000000	5382272	3940.834452	31105	9897	0.394083	30186	10575	0.394083	9994969	0.000000
318220490	11968228.000000	625641	6324.976263	31932	1233	0.632498	31667	1333	0.632498	9989954	0.000000
319819637	351829.000000	18376	7771.013291	31932	34	0.777101	32101	38	0.777101	9984936	0.000000
319869718	24775.000000	1351	1185.581047	31710	2	0.123542	32044	0	0.043804	9979965	0.000000
319853423	48682.000000	2601	2274.961244	31846	5	0.269955	31935	5	0.236029	9975093	0.000000
319863574	41055.000000	2173	2540.053542	31955	6	0.283044	31932	4	0.097699	9970061	0.000000
319854388	42506.000000	2212	2286.700313	31855	7	0.116649	31991	5	0.410425	9965085	0.000000
319859363	42532.000000	2153	2423.208073	31932	1	0.260325	31731	1	0.051918	9960144	0.000000
319866243	42429.000000	2244	2402.444406	31993	4	0.169289	31974	4	0.275283	9955006	0.000000
319879341	42469.000000	2148	2405.802891	32102	5	0.149056	31767	5	0.195268	9950024	0.000000
319874050	42361.000000	2219	2346.507911	32017	1	0.182919	32072	7	0.360808	9944956	0.000000
319887806	42455.000000	2199	2430.946893	32195	8	0.221070	32039	3	0.286415	9940033	0.000000
319844441	42121.000000	2183	2374.766100	32031	4	0.383609	31897	2	0.303988	9934991	0.000000
319867687	42639.000000	2231	2403.642077	32090	2	0.248469	31943	7	0.110492	9929952	0.000000
319848994	41959.000000	2164	2381.999029	31904	4	0.201492	32071	6	0.320835	9924938	0.000000
319867395	42341.000000	2236	2392.782805	32082	3	0.112988	32056	3	0.263607	9920084	0.000000
319877651	42071.000000	2172	2374.271027	31915	10	0.401336	32116	2	0.520712	9915228	0.000000
319892878	42487.000000	2206	2382.709625	31859	2	0.191228	31906	3	0.168109	9910308	0.000000
319859847	42297.000000	2301	2405.409487	32101	3	0.295986	32096	3	0.365722	9905406	0.000000
319866429	42583.000000	2224	2401.377368	31903	4	0.513323	32094	9	0.097845	9900559	0.000000
319863278	42273.000000	2224	2370.374909	32081	3	0.308112	32074	1	0.245119	9895654	0.000000
319876583	42665.000000	2227	2409.188732	32159	4	0.133692	32114	6	0.310997	9890799	0.000000
319873787	41629.000000	2180	2333.662404	32185	4	0.175169	32130	3	0.138232	9885840	0.000000
319878947	42707.000000	2234	2377.666094	32164	5	0.404792	31958	5	0.168846	9880964	0.000000
319874944	42286.000000	2209	2404.408509	32078	8	0.356160	31988	3	0.338591	9876113	0.000000
319842831	42494.000000	2241	2380.604334	32177	8	0.112936	32091	1	0.523971	9871212	0.000000
319873406	42000.000000	2152	2385.589251	31803	1	0.144072	31909	7	0.382665	9866223	0.000000
319858359	42306.000000	2253	2389.208001	31950	3	0.291554	31889	5	0.277604	9861413	0.000000
319872785	42495.000000	2210	2392.718215	31981	3	0.221799	31967	5	0.332490	9856471	0.000000
319864606	42335.000000	2216	2380.812422	31988	5	0.240745	31892	4	0.419235	9851508	0.000000
319898592	42725.000000	2212	2371.038063	31914	8	0.349802	32151	6	0.306864	9846651	0.000000
319861536	42217.000000	2143	2385.658137	31968	3	0.295157	32187	3	0.204443	9841775	0.000000
319869900	42543.000000	2274	2402.954698	32094	4	0.333220	32049	7	0.171986	9836800	0.000000
319874152	42221.000000	2295	2392.693060	32008	3	0.308248	31801	2	0.165417	9831964	0.000000
319879131	42391.000000	2277	2393.387618	32074	5	0.100684	31900	2	0.285854	9827053	0.000000
319880157	41986.000000	2193	2312.925841	32246	9	0.344430	32024	6	0.117492	9822069	0.000000
319867423	42550.000000	2191	2419.094904	31901	5	0.108428	31668	0	0.043896	9817240	0.000000
319876043	42803.000000	2213	2415.292475	31915	4	0.371898	31884	3	0.302888	9812295	0.000000
319888143	42181.000000	2261	2348.805693	32260	1	0.179508	32018	6	0.449754	9807362	0.000000
319883693	42321.000000	2195	2380.505678	31967	6	0.212792	32002	2	0.131695	9802482	-1.#IND00
319872335	41695.000000	2142	2348.303182	31999	3	0.311053	32149	7	0.356960	9797627	-1.#IND00
319870940	42796.000000	2196	2395.487624	31932	10	0.162305	32179	4	0.411561	9792639	-1.#IND00
319868534	42179.000000	2229	2397.787961	31948	2	0.168468	31925	2	0.245896	9787533	-0.005049
319863414	42288.000000	2195	2351.606806	31948	3	0.141665	31748	2	0.159920	9782679	-0.000072
319863044	42632.000000	2168	2400.674881	31842	3	0.217968	31868	6	0.275043	9777775	0.002601
319863888	42422.000000	2149	2414.821831	31948	1	0.154598	32139	0	0.203208	9772853	0.001305
319874700	42456.000000	2219	2389.521115	32187	1	0.209263	32121	8	0.186404	9768063	0.001523
319872024	41951.000000	2209	2417.695722	32189	6	0.295177	32006	4	0.395641	9763207	0.001570
319872586	42818.000000	2195	2352.668846	32066	3	0.407767	31807	9	0.360150	9758378	0.002240
319882376	42341.000000	2200	2430.339972	31695	5	0.185705	32079	12	0.284344	9753492	0.004133
319881258	41761.000000	2149	2364.802390	31865	2	0.115601	31956	8	0.314726	9748559	0.002759
319864866	42808.000000	2213	2373.186604	31753	1	0.215140	31998	5	0.283552	9743754	0.001815
319853136	42602.000000	2205	2406.151398	32186	4	0.377450	31948	1	0.084503	9738820	0.003053
319853453	42702.000000	2187	2430.203517	31900	4	0.212326	31893	3	0.164453	9733953	0.002375
319875189	42002.000000	2216	2378.741334	32029	1	0.095120	32012	1	0.322933	9729091	0.001139
319883175	42132.000000	2228	2388.421382	31776	4	0.180160	32149	3	0.096833	9724120	0.003169
319880607	42714.000000	2259	2409.154823	31970	3	0.266326	31781	4	0.230350	9719206	0.003016
319886832	42250.000000	2286	2394.214024	32095	6	0.503009	32082	6	0.281207	9714412	0.003089
319865127	42542.000000	2274	2392.398848	32067	1	0.306679	31972	6	0.222410	9709563	0.001886
319867406	42812.000000	2206	2423.486321	32032	2	0.278445	32068	0	0.164163	9704558	0.000348
319855451	41942.000000	2173	2378.319523	31976	3	0.313963	31948	3	0.212047	9699769	0.000040
319868368	42394.000000	2244	2407.317823	32199	9	0.351240	32136	5	0.320407	9694873	0.000235
319872717	42190.000000	2223	2382.900210	32122	10	0.145921	31756	9	0.172933	9690089	0.000484
319866232	42842.000000	2240	2412.293058	31990	1	0.113420	32046	9	0.498365	9685378	0.001366
319883546	42418.000000	2274	2405.362567	32065	2	0.121075	31745	3	0.270446	9680595	0.001094
319850216	42338.000000	2228	2364.320726	32293	6	0.147391	32021	5	0.105446	9675678	0.002158
319856760	41923.000000	2230	2369.899618	32010	7	0.245333	31926	4	0.343956	9670890	0.001749
319880423	42388.000000	2239	2388.297008	31980	3	0.188628	32017	8	0.165682	9666078	0.001576
319873048	42469.000000	2174	2376.443373	32155	3	0.251444	31816	12	0.162247	9661359	0.002648
319876780	42105.000000	2265	2401.877977	32000	1	0.239780	31925	7	0.297894	9656534	0.002568
319881960	42041.000000	2177	2416.520493	32013	4	0.184200	32050	4	0.152676	9651760	0.002762
319871269	42331.000000	2291	2362.716934	32074	3	0.216144	31983	5	0.482102	9646904	0.002721
319873727	43089.000000	2235	2460.380732	32117	6	0.175105	32207	5	0.255247	9642097	0.001806
319870645	41832.000000	2143	2368.643937	31714	3	0.173669	31896	8	0.388244	9637305	0.001127
319862611	42852.000000	2250	2397.823284	31791	7	0.104112	32031	7	0.081936	9632392	-0.000424
319867107	42604.000000	2160	2427.624737	32187	2	0.165903	31833	4	0.211729	9627543	-0.000540
319878570	42373.000000	2160	2367.254615	32078	6	0.158341	31853	4	0.256332	9622728	-0.001187
319868709	42811.000000	2192	2404.471718	31763	4	0.133356	31863	3	0.243384	9617980	-0.001578
319859242	41806.000000	2251	2402.846564	31969	8	0.207364	32166	2	0.350325	9613210	-0.003425
319867058	42760.000000	2251	2411.021254	31779	6	0.169973	32220	6	0.294463	9608423	-0.003232
319862139	41836.000000	2168	2374.932416	32048	3	0.266709	31999	4	0.122018	9603733	-0.004174
319866771	42041.000000	2159	2348.793327	32122	2	0.330782	32148	4	0.388435	9598921	-0.003741
319850769	42343.000000	2149	2397.222860	32029	1	0.335082	31988	5	0.388297	9594028	-0.003982
319854068	42400.000000	2229	2379.127748	32053	8	0.305139	32158	4	0.470816	9589203	-0.004063
319872599	42004.000000	2173	2337.927583	32353	5	0.377928	32056	5	0.302340	9584319	-0.003581
319864217	42964.000000	2277	2408.930704	31879	1	0.136986	32022	5	0.301228	9579471	-0.003733
319844963	42379.000000	2196	2417.218979	32068	4	0.198083	31912	5	0.226203	9574716	-0.003754
319841537	42016.000000	2149	2337.255548	31876	4	0.199941	31803	6	0.220187	9569989	-0.003398
319884898	42680.000000	2238	2452.906415	31697	5	0.240300	31939	2	0.230424	9565113	-0.003202
319857558	41946.000000	2234	2387.664111	31883	6	0.129638	31862	3	0.226070	9560335	-0.003084
319876856	42648.000000	2230	2386.378606	31853	5	0.180836	32147	5	0.324872	9555632	-0.002609
319861163	41759.000000	2181	2361.293998	32016	5	0.285285	31954	4	0.390401	9550834	-0.002675
319879181	42526.000000	2155	2440.745288	31837	6	0.119971	31974	6	0.331503	9546139	-0.002619
319882283	41916.000000	2224	2345.449758	31814	4	0.303209	31904	8	0.213780	9541513	-0.002503
319872717	42910.000000	2189	2387.011388	32050	6	0.274417	31874	10	0.119928	9536727	-0.002699
319883578	41806.000000	2200	2384.655404	31957	6	0.315011	31882	3	0.288328	9531888	-0.002496
319861511	42420.000000	2218	2363.280422	31923	7	0.083898	31859	4	0.318498	9527115	-0.002154
319857508	42167.000000	2155	2412.061525	31937	2	0.257717	32227	3	0.224393	9522323	-0.002312
319881275	42489.000000	2092	2336.197904	31981	3	0.400293	31787	2	0.092471	9517585	-0.001598
npatches	nstrain	runtime	dt	init_x	init_y	init_y_blood	init_z	init_S	beta0	beta1	beta2	beta3	mean_beta	B	d	delta	delta_blood	b[0]	mut	m	CTL	c	g	epsilon	k	het	lambda	rho	omega	x_max	patch.dyna	DELTA	A	VA
10000	1	100.000000	0.000100	21900	9499	5000000	0.001000	10000000	2.689731	1.814351	2.325259	4.113032	3	8000000000.000000	0.010000	1.000000	1.000000	800000	0.000050	0.048000	0	0.500000	0.000000	25.000000	9.000000	0.500000	0.000000	0.000000	0.000000	31987	0	10.000000	7.000000	1.000000
sus	inf	inf_blood	z	x[0]	y[0][0]	z[0]	x[1]	y[1][0]	z[1]	S[0]	synchrony
219000000	94990000.000000	5000000	10.000000	21900	9499	0.001000	21900	9499	0.001000	10000000	0.000000
309432583	84279604.000000	4396049	3940.834452	30998	8191	0.394083	31492	8024	0.394083	9995024	0.000000
319029170	5990612.000000	313833	6324.976263	31906	637	0.632498	32066	575	0.632498	9990093	0.000000
319848657	88694.000000	4595	7763.373511	32047	6	0.777101	31876	6	0.777101	9985149	0.000000
319871664	32483.000000	1717	1071.503051	31855	3	0.169981	32237	4	0.151223	9980258	0.000000
319867737	43742.000000	2225	2342.955098	31877	3	0.121979	31910	7	0.261010	9975334	0.000000
319879200	38648.000000	1956	2016.252082	31778	3	0.105513	31711	7	0.380516	9970414	0.000000
319859616	40050.000000	2083	2094.993924	31990	3	0.220221	32060	7	0.193944	9965455	0.000000
319868565	40111.000000	2045	2099.443625	31879	4	0.118616	32136	4	0.178828	9960440	0.000000
319885630	39933.000000	2029	2101.003923	31986	0	0.117648	32004	1	0.208918	9955511	0.000000
319860207	39527.000000	2110	2045.149037	32023	2	0.372333	32104	5	0.079804	9950528	0.000000
319874084	40326.000000	2111	2141.761413	31805	8	0.207294	31842	1	0.088886	9945476	0.000000
319867067	39812.000000	2050	2095.857846	31942	4	0.306445	31846	4	0.153805	9940601	0.000000
319880831	39950.000000	2025	2103.003442	31935	3	0.119770	32102	6	0.272654	9935587	0.000000
319852748	39443.000000	2070	2063.743620	31814	9	0.254694	31915	1	0.029062	9930567	0.000000
319866598	40253.000000	2115	2147.814438	31908	4	0.162417	32074	5	0.113435	9925534	0.000000
319860622	39595.000000	2112	2064.698875	32108	4	0.135996	32096	3	0.176809	9920596	0.000000
319859311	39731.000000	2047	2057.471068	31928	6	0.123505	31856	5	0.205533	9915706	0.000000
319849742	40173.000000	2101	2100.795729	32106	4	0.255945	32231	4	0.367605	9910704	0.000000
319887282	40261.000000	2092	2113.132918	32190	2	0.440658	32085	3	0.279675	9905601	0.000000
319836514	40198.000000	2125	2128.565462	31801	2	0.302678	31863	4	0.084925	9900637	0.000000
319877671	39675.000000	2075	2078.784375	32204	3	0.229245	32035	1	0.150132	9895619	0.000000
319856860	39812.000000	2138	2085.074347	31841	6	0.179022	32318	4	0.181183	9890686	0.000000
319844615	39733.000000	2041	2106.783417	32101	6	0.076350	31936	6	0.367873	9885783	0.000000
319889806	40538.000000	2156	2137.435658	31959	2	0.054647	32150	3	0.166971	9880911	0.000000
319858723	39653.000000	2099	2119.242587	32134	0	0.063161	31905	3	0.119449	9876072	0.000000
319879067	39640.000000	2067	2053.723020	32084	2	0.219082	32023	3	0.100329	9871186	0.000000
319873315	40451.000000	2023	2105.078332	32043	3	0.165017	32082	6	0.200231	9866237	0.000000
319846062	40155.000000	2133	2110.601159	31855	3	0.156583	32034	4	0.074588	9861326	0.000000
319860818	39710.000000	2083	2085.342230	32000	7	0.159154	31929	3	0.175838	9856466	0.000000
319852750	40057.000000	2125	2067.303318	32016	1	0.129474	31993	1	0.036482	9851501	0.000000
319863356	39961.000000	2031	2082.461308	31945	4	0.212408	31924	1	0.067877	9846564	0.000000
319860459	39874.000000	2099	2108.590456	31993	6	0.201663	31902	3	0.070083	9841730	0.000000
319855303	39586.000000	2094	2082.454959	32121	6	0.073825	32011	5	0.301884	9836671	0.000000
319875876	40359.000000	2038	2104.650347	32080	2	0.329865	32148	1	0.277282	9831651	0.000000
319871225	40092.000000	2021	2114.493490	31888	3	0.088550	31731	11	0.202163	9826764	0.000000
319853575	40641.000000	2084	2148.092933	31985	4	0.197683	32275	4	0.282468	9821898	0.000000
319877055	39438.000000	2016	2059.492336	31916	3	0.334021	32057	4	0.253932	9816986	0.000000
319892928	39931.000000	2096	2086.072296	31975	3	0.088028	32283	2	0.137076	9811972	0.000000
319863368	40056.000000	2087	2087.479679	31823	3	0.446868	32051	10	0.215645	9806960	0.000000
319875590	40135.000000	2020	2100.812706	32120	2	0.189011	31976	3	0.200845	9802111	-1.#IND00
319859544	39590.000000	2038	2108.225721	31815	3	0.112269	32274	2	0.303644	9797155	-1.#IND00
319860374	39854.000000	1994	2063.684534	31974	8	0.301904	31909	4	0.237452	9792358	-1.#IND00
319858186	39813.000000	2140	2073.835330	32121	9	0.227386	31844	6	0.116840	9787584	-1.#IND00
319865629	40033.000000	2124	2123.577370	32027	6	0.251283	31982	2	0.085049	9782830	-0.003313
319864006	39500.000000	2035	2059.825210	31825	10	0.287667	31955	2	0.126408	9778034	-0.005618
319890721	40154.000000	2061	2103.655985	32032	4	0.407225	32041	5	0.100541	9773221	-0.002975
319840749	40190.000000	2129	2133.709894	32204	3	0.166499	32082	3	0.127726	9768475	-0.005725
319879699	39542.000000	2070	2075.998865	32108	3	0.200718	31928	0	0.130949	9763552	-0.005846
319860392	39925.000000	2048	2103.924618	32157	2	0.386268	31862	2	0.252547	9758663	-0.006466
319878443	39921.000000	2043	2109.725555	31909	6	0.118011	31892	3	0.045781	9753796	-0.005604
319872627	40174.000000	2098	2103.796163	32004	5	0.146814	32016	6	0.273865	9748941	-0.007035
319871426	39833.000000	2046	2099.392272	32105	3	0.199114	31990	6	0.393753	9744041	-0.008846
319873991	39772.000000	1989	2077.315647	32004	2	0.347367	31963	1	0.157273	9739021	-0.008074
319860314	40017.000000	2052	2107.111776	32027	0	0.116089	31985	4	0.172036	9734245	-0.006123
319871780	39788.000000	2061	2070.453478	32157	0	0.132488	31904	6	0.070126	9729425	-0.004862
319875536	40502.000000	2040	2123.129473	31876	2	0.339262	31988	2	0.250118	9724374	-0.004739
319872897	40014.000000	2037	2112.293302	31653	6	0.170953	32041	3	0.294987	9719561	-0.004594
319879635	40109.000000	2053	2099.247880	31969	3	0.109562	32190	0	0.093332	9714714	-0.003794
319886863	39936.000000	1989	2082.936180	31987	1	0.127580	32081	4	0.207481	9709850	-0.003732
319861753	40171.000000	2108	2114.029228	32073	4	0.149107	32138	5	0.406452	9705053	-0.003414
319871194	39734.000000	2143	2113.684596	32043	5	0.139924	31892	3	0.367275	9700233	-0.002897
319848654	40511.000000	2050	2105.376831	31872	3	0.239677	32055	7	0.238365	9695444	-0.001691
319866511	39909.000000	2113	2102.653479	31803	3	0.108419	32002	4	0.288914	9690640	-0.001558
319855700	39834.000000	2090	2094.285693	32065	2	0.229265	32165	3	0.203616	9685787	-0.001459
319852475	39657.000000	1999	2050.466588	32004	4	0.241813	32065	7	0.057824	9680882	-0.001260
319854802	40354.000000	2044	2131.333398	31887	11	0.135786	31886	5	0.082256	9675986	-0.001891
319830795	39586.000000	2054	2082.120089	31878	4	0.194693	32000	5	0.320506	9671103	-0.001093
319864130	40075.000000	1995	2082.074515	32211	6	0.254651	31766	4	0.138781	9666156	-0.001872
319866028	40177.000000	2078	2130.229420	32033	7	0.215830	32061	3	0.250681	9661354	-0.001855
319862850	40598.000000	2079	2140.949152	32061	2	0.100098	31979	4	0.306395	9656564	-0.000878
319856249	39893.000000	2057	2092.672787	31939	1	0.135720	32064	5	0.128917	9651707	-0.000168
319879490	40127.000000	2096	2106.183374	31875	4	0.174428	31971	3	0.132856	9646851	-0.000581
319883852	39639.000000	2062	2086.427320	31932	3	0.402284	31930	5	0.467736	9641995	-0.000243
319849561	39885.000000	2066	2072.974674	32046	2	0.234390	32026	4	0.303713	9637191	-0.000454
319858100	39861.000000	2133	2102.057689	32045	3	0.215929	32082	9	0.262784	9632433	0.000982
319848522	39925.000000	2048	2074.462051	31751	3	0.056967	32141	8	0.160422	9627655	0.000628
319855974	39685.000000	2052	2106.008589	31954	3	0.194854	31958	6	0.230326	9622841	0.000803
319860584	40102.000000	2080	2087.296638	31812	3	0.266969	31895	6	0.151717	9618000	-0.000708
319864161	40078.000000	2129	2108.238760	31998	3	0.134037	32003	4	0.221448	9613304	0.000293
319855149	39767.000000	2046	2093.343739	32138	6	0.129584	31830	9	0.285677	9608562	0.000269
319872079	40027.000000	2038	2056.428161	31716	4	0.086744	32156	5	0.224107	9603687	0.001304
319872707	40191.000000	2101	2098.714169	31769	1	0.155112	31903	7	0.103513	9598855	0.001152
319888643	39772.000000	2057	2088.956507	32005	0	0.092736	31908	2	0.096238	9594069	0.001369
319887554	40120.000000	2111	2108.841216	32014	4	0.140278	31732	4	0.110297	9589375	0.002371
319885195	40118.000000	2140	2097.538660	31937	6	0.142193	31918	5	0.273865	9584501	0.002575
319883798	39876.000000	2099	2119.824683	31895	3	0.283055	31881	3	0.171003	9579601	0.002652
319857224	40032.000000	2090	2103.391184	31977	4	0.240928	32081	4	0.213841	9574799	0.003822
319871465	39894.000000	1994	2115.977527	32090	2	0.419984	32012	7	0.378963	9570111	0.004142
319878325	39812.000000	2086	2063.856489	31980	5	0.294129	32096	4	0.210732	9565252	0.003819
319897792	39624.000000	2101	2083.567625	31935	4	0.257982	31705	3	0.111534	9560365	0.003531
319868509	40551.000000	2102	2114.397678	32137	2	0.123377	31969	2	0.235345	9555600	0.003235
319865872	39613.000000	2068	2082.242244	32049	4	0.343378	32028	4	0.359136	9550781	0.003188
319868643	39965.000000	2099	2094.318202	32059	1	0.335217	31930	0	0.042169	9546079	0.002907
319870248	40223.000000	2059	2116.069459	32011	4	0.247851	32082	2	0.237970	9541325	0.002866
319874413	39753.000000	2113	2085.270696	32155	4	0.310456	31924	5	0.154696	9536590	0.002694
319854351	39911.000000	2122	2076.701491	32201	3	0.237813	31802	3	0.319247	9531923	0.002616
319844558	39808.000000	2057	2107.976933	32004	5	0.275183	32016	2	0.562651	9527095	0.002171
319862236	40129.000000	2017	2109.486303	31875	3	0.060862	31980	3	0.220860	9522347	0.002122
319860694	39997.000000	2162	2102.514095	31983	2	0.152321	31893	3	0.122663	9517484	0.001990
npatches	nstrain	runtime	dt	init_x	init_y	init_y_blood	init_z	init_S	beta0	beta1	beta2	beta3	mean_beta	B	d	delta	delta_blood	b[0]	mut	m	CTL	c	g	epsilon	k	het	lambda	rho	omega	x_max	patch.dyna	DELTA	A	VA
10000	1	100.000000	0.000100	21900	9499	5000000	0.001000	10000000	3.837930	2.201859	4.213211	1.504691	3	8000000000.000000	0.010000	1.000000	1.000000	800000	0.000050	0.048000	0	0.500000	0.000000	25.000000	10.000000	0.500000	0.000000	0.000000	0.000000	31987	0	10.000000	7.000000	1.000000
sus	inf	inf_blood	z	x[0]	y[0][0]	z[0]	x[1]	y[1][0]	z[1]	S[0]	synchrony
219000000	94990000.000000	5000000	10.000000	21900	9499	0.001000	21900	9499	0.001000	10000000	0.000000
311044598	69768708.000000	3642800	3940.834452	30798	7058	0.394083	31410	6836	0.394083	9995115	0.000000
319442052	3077200.000000	161685	6324.976263	31940	339	0.632498	31752	259	0.632498	9990200	0.000000
319846434	26301.000000	1400	5164.506059	32113	4	0.777101	32206	3	0.329170	9985220	0.000000
319855258	37281.000000	1893	1305.586666	31994	0	0.032130	31982	3	0.102548	9980258	0.000000
319849644	38817.000000	2089	2104.923353	32061	4	0.196231	32101	6	0.131203	9975185	0.000000
319886274	38242.000000	2011	1841.019877	32000	3	0.220201	31951	4	0.181522	9970174	0.000000
319859086	38154.000000	1990	1904.696815	31836	3	0.187139	31919	3	0.177658	9965245	0.000000
319868278	37506.000000	1936	1873.169525	31989	4	0.221871	32075	1	0.073666	9960354	0.000000
319860960	38002.000000	2014	1861.656861	31819	5	0.293915	32176	3	0.139220	9955325	0.000000
319866064	38024.000000	2033	1881.301583	32002	3	0.105993	32067	5	0.160956	9950332	0.000000
319867194	38136.000000	1929	1906.318689	32145	3	0.129641	32023	2	0.195428	9945270	0.000000
319867155	37737.000000	1992	1858.148561	32094	4	0.340189	32064	2	0.345959	9940379	0.000000
319889138	38268.000000	1980	1898.293888	32011	1	0.157150	31978	4	0.150787	9935399	0.000000
319868250	37836.000000	1974	1878.996600	32051	4	0.302167	32162	3	0.293388	9930437	0.000000
319888915	38147.000000	2035	1878.961516	32072	0	0.093325	32047	1	0.069249	9925536	0.000000
319874715	37886.000000	1988	1886.236800	31968	1	0.084053	32007	2	0.139430	9920617	0.000000
319837775	37925.000000	1954	1863.085464	31997	5	0.239859	31998	1	0.080175	9915729	0.000000
319865706	38375.000000	1970	1922.143244	32019	2	0.271484	32046	2	0.148363	9910703	0.000000
319868212	38319.000000	2057	1889.674583	32163	3	0.149735	32330	2	0.120142	9905662	0.000000
319870930	38340.000000	2007	1901.774653	31938	3	0.274808	32252	3	0.250457	9900657	0.000000
319873785	37886.000000	1992	1884.191983	32080	2	0.142069	31912	6	0.376416	9895721	0.000000
319872152	37843.000000	2047	1849.788229	31947	3	0.351736	31714	3	0.095853	9890845	0.000000
319852538	38249.000000	2062	1890.779125	32204	7	0.054435	31918	4	0.226120	9885838	0.000000
319881080	37941.000000	1980	1861.912882	32040	5	0.313401	31914	2	0.171113	9880813	0.000000
319866996	38061.000000	2054	1898.399607	32254	4	0.261163	31968	2	0.036012	9875959	0.000000
319884000	38168.000000	1910	1871.541415	31894	3	0.094390	31928	6	0.326089	9871090	0.000000
319863873	37276.000000	1835	1833.184567	31923	2	0.193264	31899	3	0.326879	9866221	0.000000
319886587	38075.000000	1992	1874.993121	32065	4	0.164698	31955	4	0.180464	9861241	0.000000
319864231	38291.000000	1929	1911.183640	31847	5	0.186332	31868	2	0.199088	9856431	0.000000
319860872	38014.000000	2038	1851.615723	31783	8	0.260220	32068	4	0.174316	9851551	0.000000
319880547	37885.000000	1987	1889.244691	31911	5	0.226353	31998	1	0.132562	9846584	0.000000
319863967	38025.000000	1997	1874.146185	31838	5	0.300400	32321	2	0.157738	9841677	0.000000
319863408	37799.000000	1980	1850.392074	31851	4	0.079671	32096	3	0.412751	9836831	0.000000
319902488	38753.000000	1973	1912.828427	32106	1	0.108524	31957	1	0.111655	9831889	0.000000
319842054	38122.000000	1925	1910.767424	32110	1	0.114228	31815	4	0.302395	9826919	0.000000
319868373	37544.000000	1967	1848.609239	31743	3	0.188879	32046	0	0.145192	9821928	0.000000
319862552	38288.000000	2018	1882.308805	31866	6	0.228563	31937	3	0.225490	9817028	0.000000
319868041	38534.000000	1977	1907.439995	31920	2	0.189299	32114	7	0.238051	9812191	0.000000
319851463	38235.000000	1977	1894.977011	32229	9	0.140026	31945	3	0.068724	9807326	0.000000
319870055	38401.000000	1906	1916.953799	31913	4	0.212865	31939	4	0.153417	9802408	-1.#IND00
319867625	37955.000000	2006	1854.006572	31830	5	0.287281	32003	2	0.191318	9797455	-1.#IND00
319886676	38365.000000	1958	1920.705818	32006	2	0.163325	32189	3	0.218959	9792610	-1.#IND00
319866080	37508.000000	1913	1859.714889	32000	4	0.221603	31780	4	0.267088	9787626	-1.#IND00
319874219	37890.000000	2017	1872.463622	32083	6	0.083151	31902	4	0.286850	9782561	0.001033
319865453	38177.000000	1997	1883.585502	31983	2	0.154819	31970	4	0.447254	9777669	0.002787
319867899	37988.000000	2026	1875.206520	31927	2	0.169190	31847	5	0.326459	9772816	-0.003944
319872438	38238.000000	1965	1880.184304	32127	0	0.130656	32098	6	0.228515	9767882	-0.003333
319886102	37865.000000	1966	1875.219096	32015	5	0.271497	32100	4	0.153842	9762918	-0.001458
319866114	38256.000000	1960	1893.958975	32057	5	0.236895	31992	2	0.381043	9758136	-0.001336
319879227	38279.000000	1990	1881.270796	31991	5	0.253229	32093	2	0.169404	9753247	-0.000734
319847121	38091.000000	1970	1878.131622	32156	4	0.364262	31876	1	0.197046	9748401	0.001420
319854593	37936.000000	1867	1888.122901	31803	7	0.294234	31958	2	0.036611	9743384	0.001428
319864761	38151.000000	1961	1879.387578	32134	9	0.200903	32007	3	0.082811	9738559	0.000953
319871202	38232.000000	1950	1870.466191	32152	5	0.255187	31977	7	0.302469	9733577	0.001338
319875288	37713.000000	1980	1863.271693	32144	4	0.104478	32005	3	0.111398	9728627	0.001778
319870670	38377.000000	1988	1886.665044	32099	2	0.133295	32205	5	0.090994	9723617	0.001678
319868677	38233.000000	2015	1898.617491	31902	0	0.188542	32060	2	0.090048	9718778	0.001086
319862020	38306.000000	1967	1879.292603	31805	3	0.369969	31935	5	0.132908	9713996	0.000595
319847964	38068.000000	1939	1915.549049	32024	4	0.135787	32142	3	0.259083	9709124	0.000566
319884507	37877.000000	1969	1860.751040	32116	3	0.277688	31888	6	0.122636	9704268	0.000722
319839814	37994.000000	2034	1910.573459	32017	4	0.291622	32038	4	0.126555	9699450	0.001064
319859610	38068.000000	2053	1847.399921	31812	2	0.361836	32095	2	0.127331	9694614	0.001247
319876222	37578.000000	1988	1856.203377	31837	3	0.248936	32202	6	0.254020	9689793	0.000834
319854431	38340.000000	1964	1871.814303	31956	6	0.476213	32027	2	0.228827	9684874	0.000578
319859301	38012.000000	1966	1897.711070	32232	7	0.242329	31925	2	0.264722	9680010	0.000366
319860209	38253.000000	2036	1869.074971	32154	5	0.306543	31899	1	0.230404	9675101	0.000565
319875916	38218.000000	1984	1890.700654	31928	4	0.452504	31969	5	0.348420	9670110	0.000323
319855393	38090.000000	1950	1882.936544	31962	4	0.101411	31654	2	0.304069	9665138	0.000579
319863007	37742.000000	1939	1854.131871	32035	2	0.128709	31924	4	0.090414	9660323	0.000302
319880768	38468.000000	2053	1892.113994	31924	6	0.126055	32076	3	0.160072	9655475	0.000571
319882789	38894.000000	1994	1924.589835	32097	4	0.282790	31973	3	0.283541	9650604	0.000569
319860106	37791.000000	1975	1882.518661	31914	4	0.194715	32218	1	0.135262	9645767	0.001003
319887411	37721.000000	1935	1854.419194	32285	1	0.181896	31982	4	0.228921	9640924	0.001123
319860415	38052.000000	1961	1861.013718	31934	4	0.392610	31916	2	0.393323	9636078	0.001113
319870285	38338.000000	1976	1913.515005	32094	4	0.190911	31957	4	0.250062	9631352	0.001398
319894319	37465.000000	2003	1844.688825	31972	3	0.298091	31972	5	0.043266	9626513	0.001579
319867349	38012.000000	2010	1892.517459	32000	3	0.077712	32130	2	0.264755	9621710	0.002191
319855980	37846.000000	1960	1865.576018	31938	4	0.138612	31818	2	0.314595	9616806	0.002181
319874452	38104.000000	1912	1883.393748	31809	2	0.158262	31861	3	0.113631	9612060	0.003350
319871979	38144.000000	2054	1907.200770	31887	2	0.362219	31902	1	0.027387	9607274	0.003165
319874191	37563.000000	2045	1848.179071	32089	3	0.127766	31830	4	0.167738	9602449	0.002809
319875934	38022.000000	1965	1868.142046	31998	3	0.293137	31942	2	0.302534	9597615	0.001812
319859796	38362.000000	1984	1905.007856	32029	6	0.089649	31945	0	0.069472	9592881	0.001667
319868822	37410.000000	1955	1866.269762	31740	6	0.148466	31800	4	0.183554	9588151	0.001556
319883900	38368.000000	1970	1896.305267	31672	3	0.162565	31871	1	0.057233	9583261	0.001544
319877462	37815.000000	2021	1858.693649	31903	7	0.192311	31881	7	0.100921	9578410	0.002292
319868093	38311.000000	1998	1894.689847	32079	2	0.183925	31775	3	0.171270	9573556	0.002161
319862386	37832.000000	2007	1882.315538	31979	4	0.118011	31955	3	0.145052	9568830	0.002006
319881591	37744.000000	1911	1852.439859	31959	5	0.356612	32043	5	0.229408	9563917	0.001756
319879199	38067.000000	1975	1891.994955	32125	5	0.295735	32185	4	0.235227	9559072	0.002110
319879760	37374.000000	2026	1847.906485	32024	6	0.174196	31943	5	0.331443	9554336	0.001231
319883574	38475.000000	2058	1871.699522	32104	7	0.430310	31969	5	0.162234	9549509	0.000026
319871868	37558.000000	1962	1862.475419	31982	3	0.333421	31931	2	0.049160	9544737	0.000115
319871706	38282.000000	1988	1857.994503	31859	5	0.038691	32115	0	0.146741	9540057	0.000099
319877290	38172.000000	1936	1911.365527	31976	4	0.264270	31954	7	0.137888	9535284	0.000020
319839634	37613.000000	2026	1891.777142	32094	7	0.080974	32117	4	0.286213	9530497	-0.000573
319878896	37691.000000	1984	1860.355709	31885	2	0.106341	32051	3	0.134277	9525683	-0.000517
319855366	38296.000000	1989	1892.690685	31820	3	0.285861	32171	5	0.296976	9521025	-0.000395
319862106	38379.000000	1889	1897.651477	32038	4	0.264970	31872	5	0.166531	9516366	-0.000358
npatches	nstrain	runtime	dt	init_x	init_y	init_y_blood	init_z	init_S	beta0	beta1	beta2	beta3	mean_beta	B	d	delta	delta_blood	b[0]	mut	m	CTL	c	g	epsilon	k	het	lambda	rho	omega	x_max	patch.dyna	DELTA	A	VA
10000	1	100.000000	0.000100	21900	9499	5000000	0.001000	10000000	3.076435	3.251355	2.911303	2.311499	3	8000000000.000000	0.010000	1.000000	1.000000	800000	0.000050	0.048000	0	0.500000	0.000000	25.000000	11.000000	0.500000	0.000000	0.000000	0.000000	31987	0	10.000000	7.000000	1.000000
sus	inf	inf_blood	z	x[0]	y[0][0]	z[0]	x[1]	y[1][0]	z[1]	S[0]	synchrony
219000000	94990000.000000	5000000	10.000000	21900	9499	0.001000	21900	9499	0.001000	10000000	0.000000
312494404	57027486.000000	2974823	3940.834452	31270	5736	0.394083	31052	5765	0.394083	9994890	0.000000
319627217	1530721.000000	80237	6324.976263	32139	175	0.632498	31807	139	0.632498	9989853	0.000000
319856102	18642.000000	951	1306.295357	32039	2	0.026554	32081	1	0.055320	9984889	0.000000
319884571	37827.000000	1968	1431.979632	31875	4	0.215533	31842	3	0.084743	9980004	0.000000
319868121	36455.000000	1938	1815.522203	31926	5	0.182838	31895	1	0.143350	9975022	0.000000
319864014	36254.000000	1872	1674.603859	31881	9	0.130883	31899	2	0.040033	9969968	0.000000
319879689	36358.000000	1907	1710.374222	32030	4	0.113470	32053	4	0.158748	9965036	0.000000
319889190	36100.000000	1821	1696.936686	31934	1	0.125282	31804	4	0.223953	9959994	0.000000
319844101	36400.000000	1928	1698.955389	32008	4	0.196250	32069	1	0.157167	9955095	0.000000
319869603	36244.000000	1878	1718.915202	32101	3	0.216732	31944	4	0.052929	9950174	0.000000
319863528	36239.000000	1854	1708.428356	32132	5	0.164808	31961	2	0.232349	9945069	0.000000
319892720	36028.000000	1862	1683.825081	32036	0	0.053901	31926	1	0.164044	9940129	0.000000
319864534	36237.000000	1918	1710.826986	32002	6	0.119302	31989	3	0.074797	9935178	0.000000
319887196	36009.000000	1815	1672.701801	32108	5	0.216496	32181	2	0.178668	9930204	0.000000
319876287	36879.000000	1821	1718.697136	31780	0	0.081148	31748	7	0.313609	9925161	0.000000
319871809	36334.000000	1920	1709.037777	31846	4	0.159923	32027	3	0.253029	9920252	0.000000
319868983	36206.000000	1782	1686.261979	31987	1	0.251415	31933	3	0.278397	9915433	0.000000
319866478	36349.000000	1825	1678.713549	32054	8	0.234675	32059	4	0.083267	9910395	0.000000
319868511	36501.000000	1854	1713.700234	32086	4	0.129743	31883	8	0.366151	9905336	0.000000
319857579	36114.000000	1869	1666.778079	32185	5	0.230550	31861	4	0.162721	9900431	0.000000
319867204	35959.000000	1754	1652.739763	31986	3	0.183133	32100	4	0.173412	9895636	0.000000
319872437	36371.000000	1907	1706.414961	31845	5	0.132537	31929	2	0.219221	9890737	0.000000
319859205	36051.000000	1819	1704.953033	32123	2	0.098325	31921	3	0.275488	9885885	0.000000
319870819	36370.000000	1918	1693.646548	32034	1	0.118633	32108	3	0.034706	9880942	0.000000
319886022	36515.000000	1913	1714.118531	32016	3	0.137187	31940	3	0.124177	9876006	0.000000
319854235	36243.000000	1919	1676.646512	31914	1	0.054697	31970	4	0.046527	9871128	0.000000
319868622	36396.000000	1903	1673.229293	31817	3	0.051184	31957	4	0.258137	9866334	0.000000
319884730	36305.000000	1861	1712.865741	32116	4	0.129281	31938	4	0.255400	9861406	0.000000
319864825	36053.000000	1834	1666.132568	31865	5	0.159939	31826	8	0.288881	9856465	0.000000
319863729	36576.000000	1880	1711.323291	32009	1	0.206425	31804	4	0.209129	9851573	0.000000
319868376	36531.000000	1858	1689.312501	32091	10	0.220435	32250	1	0.170379	9846688	0.000000
319865326	35868.000000	1873	1689.480806	31839	6	0.111343	31975	5	0.202369	9841815	0.000000
319864772	36036.000000	1922	1682.739068	32152	7	0.183017	32044	3	0.161382	9836978	0.000000
319853258	36281.000000	1930	1714.980697	31792	5	0.255260	32260	4	0.152399	9832116	0.000000
319865454	35907.000000	1974	1669.829986	32002	7	0.252658	32095	4	0.140913	9827328	0.000000
319868692	36668.000000	1896	1730.375081	32026	2	0.414023	32043	3	0.428004	9822387	0.000000
319877897	36381.000000	1830	1696.388489	31987	4	0.418047	31977	3	0.201959	9817444	0.000000
319861681	36033.000000	1848	1718.378627	31978	9	0.129825	32039	3	0.173523	9812474	0.000000
319875437	36210.000000	2030	1670.613375	32053	1	0.083526	31910	2	0.140619	9807584	0.000000
319883277	35872.000000	1861	1653.412470	32000	3	0.152365	31953	3	0.133939	9802686	-1.#IND00
319886653	36373.000000	1872	1699.138282	32062	5	0.467616	31942	5	0.222578	9797760	-1.#IND00
319896917	36170.000000	1886	1683.571957	31862	2	0.054484	32019	1	0.159020	9792966	-1.#IND00
319860480	36123.000000	1824	1675.276707	31733	4	0.212096	31865	5	0.170164	9788067	-1.#IND00
319876584	36283.000000	1881	1710.781685	31875	3	0.193450	31990	7	0.148548	9783366	-0.012950
319861519	36574.000000	1840	1695.274205	31906	4	0.261847	31877	3	0.127079	9778400	-0.008092
319870144	36511.000000	1877	1742.788789	31905	6	0.112906	32152	5	0.061195	9773516	-0.007798
319854989	35643.000000	1857	1648.059645	32095	3	0.174309	31969	3	0.337475	9768674	-0.005271
319857214	36594.000000	1854	1708.649184	31824	6	0.366861	32066	5	0.159507	9763764	-0.005180
319858108	36073.000000	1889	1684.044822	31849	4	0.384515	32154	2	0.199724	9758825	-0.004204
319857839	36344.000000	1871	1694.393317	32107	4	0.259099	32083	6	0.114776	9753856	-0.003513
319872474	36113.000000	1910	1678.744772	31983	2	0.167514	31826	3	0.253239	9749002	-0.002765
319863646	36452.000000	1931	1696.328086	32107	3	0.047230	32028	0	0.041560	9744084	-0.006316
319848183	36411.000000	1859	1708.173071	32019	5	0.199432	32143	0	0.218027	9739239	-0.005936
319874230	36176.000000	1873	1697.783497	32037	4	0.141594	31990	3	0.122810	9734254	-0.004149
319869918	35993.000000	1823	1678.596734	32127	1	0.106239	32108	2	0.226549	9729341	-0.003854
319878636	36718.000000	1907	1709.919433	31968	1	0.050130	32182	0	0.042788	9724541	-0.003655
319867861	36006.000000	1784	1715.587151	32079	2	0.084341	32031	4	0.124330	9719672	-0.002654
319871880	36097.000000	1909	1659.095920	31885	3	0.155838	32082	2	0.122564	9714824	-0.001531
319848465	36637.000000	1888	1721.864857	32196	0	0.049542	32144	2	0.348405	9709919	-0.001237
319853063	36614.000000	1880	1707.370148	31918	4	0.195322	32066	4	0.146105	9705036	-0.000281
319871723	36080.000000	1928	1698.773490	32105	2	0.259550	32128	3	0.205404	9700171	0.000247
319848746	35459.000000	1852	1639.043174	32089	3	0.108920	32079	4	0.228917	9695456	-0.000231
319869188	36405.000000	1845	1700.151368	32141	6	0.283544	32040	2	0.078217	9690538	-0.000231
319853343	36187.000000	1818	1663.684292	32010	2	0.202460	31870	4	0.202574	9685882	-0.000024
319876180	35736.000000	1899	1682.329708	31796	1	0.138765	32138	3	0.034500	9680978	0.001424
319865203	36114.000000	1882	1649.610957	31669	8	0.255771	32130	3	0.130821	9676261	0.000770
319853675	36337.000000	1747	1669.809983	31864	4	0.127698	32023	2	0.196411	9671379	-0.000706
319870257	36475.000000	1931	1718.198260	32029	6	0.362555	32044	3	0.178059	9666564	-0.000959
319865538	35993.000000	1867	1674.900000	31783	6	0.103314	31851	1	0.169210	9661744	-0.001267
319849504	36039.000000	1954	1664.955696	31915	6	0.241682	31904	2	0.093238	9656803	-0.001425
319853550	36209.000000	1906	1697.080206	31897	4	0.261121	31831	4	0.185349	9651874	0.000170
319853978	36154.000000	1979	1700.570355	31993	2	0.308015	32155	9	0.147711	9647074	-0.002025
319875556	36297.000000	1902	1694.764819	31759	1	0.042836	31962	1	0.118469	9642211	-0.001611
319872597	35904.000000	1850	1681.164959	31760	6	0.190535	31943	3	0.186447	9637175	-0.001610
319879041	36541.000000	1895	1689.766300	32130	4	0.164957	32021	3	0.188984	9632414	-0.001842
319870996	36369.000000	1830	1687.996019	32008	8	0.219282	31888	3	0.073107	9627698	-0.001778
319864926	36429.000000	1977	1714.419978	32017	2	0.138042	32063	2	0.289667	9622832	-0.001959
319873129	36622.000000	1992	1701.715238	31807	4	0.162000	32035	2	0.171765	9618111	-0.001682
319855824	35985.000000	1836	1706.284317	31876	2	0.131592	31943	2	0.068109	9613216	-0.002401
319866376	36382.000000	1888	1694.520278	31910	7	0.184935	31861	1	0.031765	9608381	-0.002351
319871589	36167.000000	1922	1694.301265	31955	5	0.280108	32127	4	0.229452	9603505	-0.002318
319861341	36341.000000	1932	1686.500077	31936	3	0.265683	32057	3	0.303822	9598774	-0.002449
319854664	36401.000000	1909	1701.483011	32086	6	0.254969	32013	2	0.089624	9594010	-0.002336
319865064	36047.000000	1815	1687.597748	31864	6	0.155409	31800	3	0.219595	9589300	-0.002114
319848973	36212.000000	1865	1679.178756	31932	6	0.066764	31951	8	0.146899	9584501	-0.002340
319852135	36316.000000	1908	1689.260612	32015	3	0.266879	31933	2	0.248407	9579679	-0.002361
319864320	36150.000000	1924	1685.447125	32068	4	0.251879	32044	5	0.084114	9574932	-0.004445
319857869	36683.000000	1929	1709.020733	32167	3	0.176628	31898	8	0.106086	9570139	-0.004844
319857605	36023.000000	1913	1676.711919	32009	1	0.113715	31936	4	0.102713	9565212	-0.004666
319851345	36525.000000	1822	1711.696386	31891	4	0.184646	32069	4	0.340226	9560528	-0.004613
319867885	36107.000000	1832	1668.220649	32097	7	0.155971	32081	4	0.080819	9555728	-0.005029
319863887	36548.000000	1901	1705.428387	32048	5	0.207259	31985	1	0.224601	9550903	-0.004943
319870980	36418.000000	1876	1722.715985	31827	3	0.110103	31921	4	0.267628	9546016	-0.004759
319869860	36332.000000	1885	1676.873131	32088	2	0.165791	32118	6	0.200409	9541195	-0.004700
319871840	36095.000000	1831	1714.836664	32117	2	0.049882	32066	4	0.154931	9536461	-0.004536
319861059	36296.000000	1930	1677.098850	31954	3	0.253952	32012	2	0.143666	9531811	-0.004504
319871241	36456.000000	1881	1716.553896	31910	5	0.268269	32095	3	0.186016	9527063	-0.004510
319874020	36464.000000	1934	1681.003611	31910	7	0.162918	31969	1	0.111634	9522468	-0.004668
319851616	35926.000000	1819	1702.878547	31929	4	0.150471	32098	3	0.190727	9517696	-0.004440
npatches	nstrain	runtime	dt	init_x	init_y	init_y_blood	init_z	init_S	beta0	beta1	beta2	beta3	mean_beta	B	d	delta	delta_blood	b[0]	mut	m	CTL	c	g	epsilon	k	het	lambda	rho	omega	x_max	patch.dyna	DELTA	A	VA
10000	1	100.000000	0.000100	21900	9499	5000000	0.001000	10000000	3.712252	2.150140	3.447969	1.751416	3	8000000000.000000	0.010000	1.000000	1.000000	800000	0.000050	0.048000	0	0.500000	0.000000	25.000000	12.000000	0.500000	0.000000	0.000000	0.000000	31987	0	10.000000	7.000000	1.000000
sus	inf	inf_blood	z	x[0]	y[0][0]	z[0]	x[1]	y[1][0]	z[1]	S[0]	synchrony
219000000	94990000.000000	5000000	10.000000	21900	9499	0.001000	21900	9499	0.001000	10000000	0.000000
313734867	46681884.000000	2440314	3940.834452	31295	4749	0.394083	31659	4578	0.394083	9995013	0.000000
319749696	767160.000000	40499	6324.976263	32165	92	0.632498	32111	94	0.632498	9990084	0.000000
319867387	20266.000000	1084	701.424097	31930	3	0.074230	32034	0	0.031474	9985019	0.000000
319869162	37159.000000	1922	1493.949830	31985	2	0.127624	31922	5	0.145096	9980054	0.000000
319888110	34381.000000	1784	1568.276560	32159	6	0.164712	32254	2	0.055863	9975025	0.000000
319850549	34238.000000	1850	1519.473450	31913	5	0.229786	31946	1	0.070154	9969990	0.000000
319873515	34921.000000	1847	1559.205837	32168	3	0.090616	32051	2	0.325273	9965024	0.000000
319861254	34638.000000	1837	1523.856537	31966	1	0.109040	32031	4	0.250716	9960126	0.000000
319875080	34805.000000	1766	1543.207878	31967	3	0.174026	31892	6	0.280589	9955080	0.000000
319881396	35098.000000	1853	1547.783196	32051	4	0.154054	32022	2	0.134229	9950241	0.000000
319875695	34595.000000	1804	1529.872161	31942	1	0.156218	32055	3	0.047179	9945274	0.000000
319862802	34687.000000	1800	1553.647577	32057	7	0.147405	31907	3	0.260547	9940234	0.000000
319866865	34776.000000	1793	1544.332336	31794	5	0.234633	32049	3	0.150938	9935238	0.000000
319860547	34880.000000	1857	1540.587740	31975	3	0.198864	31867	3	0.095961	9930258	0.000000
319871921	34494.000000	1783	1506.356013	31957	3	0.205351	32190	5	0.207871	9925247	0.000000
319852366	34680.000000	1794	1536.462932	32234	2	0.167286	31996	5	0.141480	9920241	0.000000
319870143	34648.000000	1794	1538.246705	31996	4	0.141091	31985	3	0.187605	9915275	0.000000
319881230	34445.000000	1848	1546.956966	32135	2	0.121711	31948	2	0.146079	9910256	0.000000
319864648	34557.000000	1735	1536.569879	31975	3	0.327167	32049	2	0.057302	9905273	0.000000
319887098	34632.000000	1799	1548.440896	32049	6	0.080459	31729	5	0.198546	9900375	0.000000
319885205	34673.000000	1838	1579.870318	31841	4	0.119170	31919	2	0.135782	9895384	0.000000
319862412	34692.000000	1825	1558.824720	32303	2	0.336399	31812	3	0.220436	9890453	0.000000
319867585	35061.000000	1834	1576.401140	31921	5	0.115169	32123	4	0.278171	9885494	0.000000
319887091	34231.000000	1802	1532.682489	32012	2	0.130053	31793	4	0.295825	9880531	0.000000
319844847	35145.000000	1838	1536.325455	31868	3	0.162566	32042	1	0.117891	9875594	0.000000
319846696	34402.000000	1759	1554.619734	32022	5	0.259880	32012	3	0.098197	9870623	0.000000
319879278	34786.000000	1768	1538.855725	31951	4	0.264158	32054	1	0.153434	9865730	0.000000
319865132	34639.000000	1785	1550.021019	31957	1	0.159797	31964	6	0.223973	9860793	0.000000
319882145	34534.000000	1760	1529.788183	32154	5	0.214503	32057	2	0.263095	9855859	0.000000
319875100	34589.000000	1817	1529.208499	32007	3	0.142969	32292	3	0.222167	9851056	0.000000
319865504	34111.000000	1764	1531.015871	32174	0	0.029742	31793	2	0.113860	9846102	0.000000
319872535	34378.000000	1766	1528.224711	31886	4	0.088713	31945	1	0.168125	9841281	0.000000
319853354	34893.000000	1886	1524.816683	31807	3	0.086674	32049	4	0.138970	9836439	0.000000
319883779	34348.000000	1788	1568.584884	32118	3	0.161280	32178	1	0.076085	9831428	0.000000
319859994	34523.000000	1755	1507.262555	31966	6	0.280501	32076	4	0.075834	9826427	0.000000
319884605	34777.000000	1789	1559.664068	32022	6	0.226098	31912	3	0.067664	9821407	0.000000
319852443	34473.000000	1864	1548.879577	31740	2	0.498410	31911	2	0.118448	9816484	0.000000
319888366	34640.000000	1801	1541.174633	32172	1	0.062018	32249	3	0.073796	9811598	0.000000
319859030	34893.000000	1786	1552.857875	31929	3	0.119998	32094	3	0.076621	9806702	0.000000
319874371	35138.000000	1809	1568.742733	31892	5	0.109325	32008	4	0.113588	9801903	-1.#IND00
319859896	34779.000000	1783	1535.088116	31972	3	0.095832	31861	2	0.046587	9797009	-1.#IND00
319874389	34538.000000	1824	1535.670112	32231	4	0.308525	31956	2	0.079446	9792140	-1.#IND00
319862992	34241.000000	1792	1498.805716	31886	4	0.111630	31933	3	0.101282	9787317	0.008513
319863059	34780.000000	1819	1550.363048	32102	3	0.138540	32188	5	0.155480	9782439	0.012923
319895029	34954.000000	1827	1552.391387	31936	4	0.151933	32237	3	0.126077	9777484	0.010667
319884051	34242.000000	1764	1497.907002	31970	4	0.333684	32236	1	0.045941	9772597	0.015527
319867098	34993.000000	1768	1579.144384	32147	8	0.075486	32167	3	0.098489	9767768	0.012241
319882655	34214.000000	1812	1508.945695	31793	4	0.272694	32118	5	0.056188	9762886	0.009867
319876470	34673.000000	1780	1540.421623	31977	3	0.096951	32074	4	0.193610	9758084	0.008445
319867706	34691.000000	1859	1536.016532	31928	2	0.164779	32054	1	0.100680	9753196	0.006887
319825287	35064.000000	1815	1555.077957	32035	3	0.093815	31994	4	0.213741	9748312	0.007965
319852406	34745.000000	1753	1557.704236	32022	1	0.299442	31978	5	0.345505	9743394	0.008228
319840915	34558.000000	1873	1560.126195	31938	0	0.108482	31898	3	0.154148	9738515	0.008326
319881684	34209.000000	1772	1532.814363	31791	2	0.086581	31984	5	0.251475	9733590	0.007998
319861619	34630.000000	1806	1540.684539	32309	7	0.177786	31919	5	0.173678	9728717	0.006300
319872436	34449.000000	1898	1535.567026	31820	2	0.168600	31863	2	0.344925	9723912	0.006027
319869317	34783.000000	1729	1537.579914	32051	7	0.223701	32120	2	0.192254	9719134	0.005798
319864569	34291.000000	1813	1528.259545	32055	3	0.141585	31856	2	0.190176	9714283	0.005438
319875741	34547.000000	1758	1541.230721	31973	6	0.091717	31834	3	0.079772	9709349	0.004609
319867742	34757.000000	1758	1525.594879	31878	2	0.146096	31799	0	0.042828	9704504	0.003600
319874367	34976.000000	1798	1568.808972	32199	4	0.226105	32020	9	0.115020	9699671	0.003849
319861241	35007.000000	1840	1551.737740	32141	1	0.207283	31860	6	0.089641	9694801	0.003496
319877596	34513.000000	1714	1521.413817	32066	1	0.096734	31991	3	0.074493	9689912	0.002769
319873420	34301.000000	1733	1520.328419	31771	3	0.096756	32143	3	0.048684	9685122	0.002749
319855274	34375.000000	1838	1520.884300	32100	2	0.061321	32112	7	0.055482	9680189	0.002759
319881667	34155.000000	1761	1527.426981	31807	2	0.243608	31666	4	0.166687	9675101	0.002719
319884872	34657.000000	1772	1512.628712	31992	4	0.249218	32286	2	0.199427	9670298	0.002982
319871114	34739.000000	1832	1540.863112	32069	1	0.199616	31674	2	0.202231	9665457	0.001787
319851383	34734.000000	1817	1545.777994	31910	1	0.071012	32332	3	0.168350	9660639	0.002054
319854838	34730.000000	1828	1550.148747	32327	4	0.132448	31743	5	0.242438	9655931	0.002975
319870097	34598.000000	1828	1558.381531	31966	6	0.317462	32031	3	0.097887	9651182	0.002867
319847556	34264.000000	1873	1532.684046	31812	3	0.250200	32002	4	0.286551	9646377	0.001622
319851808	34776.000000	1825	1533.407497	32153	3	0.143852	31877	4	0.266890	9641622	0.001374
319850728	34163.000000	1683	1553.505269	32047	4	0.273760	32004	1	0.151753	9636688	0.001638
319849535	34553.000000	1780	1552.057613	32002	5	0.088830	32064	5	0.118170	9631857	0.001499
319856684	34527.000000	1756	1552.860791	31732	4	0.174246	32066	3	0.106924	9626994	0.001530
319870789	34695.000000	1779	1525.664988	31751	3	0.094835	32099	2	0.129324	9622252	0.002056
319850269	34515.000000	1800	1529.626512	32018	2	0.121692	31817	4	0.245282	9617472	0.002065
319857546	34570.000000	1742	1539.972196	32065	3	0.126074	31843	1	0.100349	9612561	0.001928
319869979	34600.000000	1762	1535.664082	31967	1	0.055130	31841	3	0.133226	9607782	0.002905
319850345	34517.000000	1793	1540.028210	32060	10	0.114602	32051	5	0.210409	9603026	0.002567
319880945	34237.000000	1771	1489.350667	32111	3	0.103765	32055	6	0.075579	9598184	0.002484
319878845	34492.000000	1802	1523.951600	32068	2	0.156285	31937	4	0.074061	9593316	0.001665
319864144	34323.000000	1814	1540.082917	32053	3	0.082090	32061	7	0.251591	9588417	0.001020
319887620	34893.000000	1802	1534.952744	32113	2	0.056355	32068	3	0.249609	9583636	0.001220
319864747	34751.000000	1813	1565.964826	31986	4	0.206107	31970	6	0.194258	9578807	0.001160
319870676	34490.000000	1743	1504.086732	31869	5	0.197026	31936	4	0.207484	9574035	0.000964
319858065	34657.000000	1735	1556.187194	31931	3	0.231574	32166	2	0.063449	9569198	0.000996
319865827	34313.000000	1810	1506.996131	31932	2	0.102332	31864	4	0.171044	9564397	0.000947
319845474	34744.000000	1799	1518.572566	31985	1	0.035060	32098	7	0.104749	9559586	0.000516
319858052	34518.000000	1897	1532.764472	31886	2	0.169031	32104	5	0.050703	9554857	0.000474
319857188	34518.000000	1888	1544.348317	32175	2	0.343294	31926	3	0.113270	9550027	0.000417
319867901	34578.000000	1839	1541.087979	31896	2	0.232441	31904	3	0.324320	9545400	0.000664
319861311	35057.000000	1779	1552.069989	31760	3	0.234378	32117	4	0.130649	9540639	0.000383
319868355	35230.000000	1792	1553.962553	31894	4	0.176361	32123	3	0.110368	9535824	0.000448
319857588	34806.000000	1793	1546.670787	32137	5	0.094282	32233	4	0.269829	9530982	0.000499
319850026	34573.000000	1808	1547.518403	32091	0	0.145754	31811	3	0.065035	9526209	0.000648
319888487	34550.000000	1744	1516.335167	31967	3	0.052942	32094	6	0.100084	9521432	0.000451
319863919	34509.000000	1829	1560.102638	31891	6	0.354956	32019	6	0.206216	9516594	0.000458
npatches	nstrain	runtime	dt	init_x	init_y	init_y_blood	init_z	init_S	beta0	beta1	beta2	beta3	mean_beta	B	d	delta	delta_blood	b[0]	mut	m	CTL	c	g	epsilon	k	het	lambda	rho	omega	x_max	patch.dyna	DELTA	A	VA
10000	1	100.000000	0.000100	21900	9499	5000000	0.001000	10000000	2.862011	3.748927	4.354712	3.254689	3	8000000000.000000	0.010000	1.000000	1.000000	800000	0.000050	0.048000	0	0.500000	0.000000	25.000000	13.000000	0.500000	0.000000	0.000000	0.000000	31987	0	10.000000	7.000000	1.000000
sus	inf	inf_blood	z	x[0]	y[0][0]	z[0]	x[1]	y[1][0]	z[1]	S[0]	synchrony
219000000	94990000.000000	5000000	10.000000	21900	9499	0.001000	21900	9499	0.001000	10000000	0.000000
314799867	38016798.000000	1989257	3940.834452	31412	3739	0.394083	31298	3806	0.394083	9994920	0.000000
319823739	377821.000000	19897	6324.976263	32003	38	0.632498	32046	34	0.632498	9989870	0.000000
319867707	21703.000000	1053	629.554707	31941	1	0.058216	31924	1	0.055685	9984940	0.000000
319857070	35286.000000	1805	1429.762333	32114	3	0.131717	31894	4	0.244138	9979928	0.000000
319881265	32855.000000	1738	1419.558861	31941	4	0.187168	32088	3	0.030718	9974914	0.000000
319853245	33048.000000	1697	1401.040142	32151	3	0.116890	32073	5	0.086816	9970088	0.000000
319870862	32834.000000	1759	1392.190034	31959	4	0.088345	31867	4	0.148110	9965021	0.000000
319864049	32952.000000	1693	1397.117095	31837	2	0.212070	32091	3	0.159943	9960093	0.000000
319861555	33206.000000	1728	1403.478848	31794	2	0.071877	32013	4	0.127236	9955135	0.000000
319861425	32809.000000	1693	1399.040448	31969	2	0.133456	31966	5	0.252974	9950145	0.000000
319837945	33244.000000	1797	1422.940567	32142	2	0.218283	32091	7	0.075152	9945174	0.000000
319867358	32863.000000	1797	1402.332906	32047	4	0.148881	32085	6	0.233481	9940183	0.000000
319864837	33180.000000	1692	1416.565296	32256	4	0.090712	31746	5	0.145510	9935320	0.000000
319877471	33095.000000	1660	1401.058232	32067	1	0.048819	31850	9	0.224204	9930383	0.000000
319848066	33029.000000	1642	1393.232374	32112	6	0.141538	32056	0	0.040707	9925453	0.000000
319865625	33596.000000	1698	1431.724087	32373	6	0.145743	31889	4	0.151310	9920503	0.000000
319849022	33075.000000	1774	1392.198651	31859	3	0.083994	32133	0	0.073030	9915580	0.000000
319867140	33134.000000	1643	1407.289778	31948	2	0.133998	31889	0	0.175837	9910611	0.000000
319872835	33450.000000	1818	1438.289670	32116	4	0.188278	31935	4	0.107863	9905684	0.000000
319887196	32852.000000	1699	1394.500591	32167	2	0.139884	31910	0	0.037607	9900722	0.000000
319878133	33352.000000	1653	1415.225750	32168	4	0.109815	32010	3	0.261409	9895854	0.000000
319874526	33084.000000	1739	1382.910795	31929	2	0.207425	31779	6	0.083531	9890974	0.000000
319856559	33017.000000	1689	1404.319873	32047	4	0.186715	31966	4	0.067809	9886086	0.000000
319885325	33246.000000	1711	1412.464559	32340	6	0.157149	31970	4	0.249384	9881060	0.000000
319881041	33190.000000	1756	1406.001578	32107	2	0.083904	32069	0	0.102505	9876198	0.000000
319876938	33354.000000	1816	1428.283444	31948	2	0.188366	32379	2	0.191648	9871182	0.000000
319867198	32788.000000	1775	1387.240035	31806	2	0.178127	31990	4	0.227197	9866344	0.000000
319861564	33320.000000	1635	1386.296049	31866	3	0.047958	31958	5	0.102060	9861493	0.000000
319874670	33075.000000	1627	1397.401487	31976	2	0.349373	32124	5	0.101731	9856456	0.000000
319865362	33065.000000	1704	1409.641121	31882	4	0.278111	31915	1	0.082422	9851493	0.000000
319887621	32936.000000	1681	1392.855878	31987	2	0.257280	31777	4	0.149973	9846568	0.000000
319878734	33288.000000	1729	1407.307566	31819	3	0.113086	31890	3	0.288863	9841610	0.000000
319866653	33555.000000	1803	1433.116602	32000	3	0.061025	32004	0	0.078480	9836707	0.000000
319886644	33070.000000	1656	1416.632555	32115	4	0.130347	31865	1	0.141789	9831735	0.000000
319851313	32839.000000	1740	1384.285434	31710	2	0.161894	31921	3	0.261044	9826929	0.000000
319856562	33516.000000	1752	1439.664936	31976	4	0.112987	32166	4	0.074826	9821981	0.000000
319878848	32975.000000	1752	1405.283558	31840	2	0.149071	31885	8	0.158155	9817181	0.000000
319861285	33404.000000	1701	1403.728384	31937	4	0.065602	31977	3	0.103965	9812380	0.000000
319866333	33388.000000	1660	1399.972093	32036	2	0.072433	32004	5	0.120899	9807461	0.000000
319863403	33219.000000	1704	1404.032369	31999	3	0.078461	32070	3	0.197905	9802502	-1.#IND00
319890982	33579.000000	1778	1443.407086	31956	3	0.265155	31961	1	0.175433	9797641	-1.#IND00
319859038	32857.000000	1688	1393.512708	32132	6	0.140292	32008	0	0.173708	9792625	-1.#IND00
319873954	32801.000000	1745	1401.085364	31989	6	0.128246	31875	2	0.219236	9787817	-1.#IND00
319857195	33014.000000	1760	1402.016698	31979	3	0.043672	32059	5	0.130676	9782924	0.010095
319877637	32851.000000	1710	1391.347541	31789	3	0.065841	31922	2	0.087486	9778008	0.008625
319850856	33364.000000	1767	1403.726323	32046	2	0.035935	32026	1	0.138502	9773118	0.003871
319862297	33008.000000	1754	1415.444135	32068	3	0.094963	31948	0	0.073763	9768205	-0.003402
319873565	33574.000000	1784	1434.483362	31847	4	0.187781	32032	6	0.200237	9763395	-0.007517
319863511	32743.000000	1703	1397.226452	31971	1	0.060719	32031	3	0.054601	9758574	-0.007026
319858254	32977.000000	1735	1381.609680	31921	1	0.063994	32030	1	0.024283	9753627	-0.005442
319858164	33128.000000	1682	1395.652569	32043	3	0.111870	31945	2	0.103190	9748778	-0.006565
319850795	33011.000000	1744	1397.899334	31981	2	0.119317	31987	2	0.038959	9743927	-0.007651
319875347	33387.000000	1723	1414.652959	32007	2	0.109954	31994	6	0.250049	9739074	-0.006460
319857775	32936.000000	1715	1403.836468	31880	3	0.163895	32016	6	0.281005	9734175	-0.005517
319867724	33138.000000	1751	1397.127867	31878	4	0.079040	31923	4	0.103907	9729335	-0.005592
319850976	33343.000000	1752	1419.877083	31986	1	0.045522	31768	4	0.082374	9724620	-0.005042
319866213	32565.000000	1711	1382.545308	31962	6	0.089326	31946	4	0.166543	9719677	-0.002904
319883774	33634.000000	1764	1408.865018	31859	2	0.155618	32182	3	0.087674	9714849	-0.002686
319876654	32797.000000	1685	1410.744680	31808	2	0.083096	32097	5	0.278246	9710067	-0.002635
319839405	33264.000000	1725	1401.382753	32019	6	0.114939	31921	4	0.161340	9705233	-0.002643
319875253	33372.000000	1750	1425.544781	32036	6	0.311647	31866	5	0.120883	9700317	-0.001462
319868214	33628.000000	1787	1420.453216	31907	3	0.118137	32152	2	0.154514	9695394	-0.001490
319855099	33073.000000	1799	1400.473997	31776	8	0.233484	32003	3	0.162688	9690515	-0.000834
319872369	33164.000000	1763	1408.504317	31901	1	0.156950	31955	6	0.117088	9685646	-0.001072
319849809	33163.000000	1706	1401.101128	31918	3	0.223932	31904	3	0.298573	9680794	-0.000342
319875784	33552.000000	1720	1423.807947	32019	2	0.331293	32191	3	0.184468	9675952	-0.000475
319873440	33275.000000	1788	1395.255221	31870	2	0.197581	31762	4	0.114268	9671019	-0.000488
319885929	32522.000000	1686	1359.377503	31938	3	0.102423	32066	0	0.036428	9666069	-0.000378
319865132	33131.000000	1740	1412.715058	31999	9	0.084604	32165	4	0.084433	9661220	-0.001665
319856739	33183.000000	1672	1386.266387	32178	7	0.194166	31964	0	0.080235	9656394	-0.001576
319886017	33232.000000	1738	1395.232883	31947	5	0.274603	32138	0	0.110579	9651538	-0.001413
319855723	33155.000000	1708	1396.341514	32054	1	0.069598	31981	7	0.120710	9646666	-0.001280
319880909	33072.000000	1717	1381.413841	32054	0	0.058635	32039	5	0.059917	9641712	-0.001378
319901452	33576.000000	1723	1441.095350	32001	2	0.059258	31942	3	0.183131	9636895	-0.002381
319883011	33077.000000	1779	1390.116849	32014	2	0.141692	32372	3	0.114288	9632144	-0.003096
319884293	33132.000000	1712	1397.991101	31867	0	0.041460	31825	3	0.062778	9627378	-0.002340
319854676	32313.000000	1746	1380.673376	32072	3	0.032030	31845	0	0.106684	9622645	-0.002339
319873957	33233.000000	1760	1392.300531	32138	6	0.079800	32152	1	0.122656	9617825	-0.002464
319878004	32578.000000	1682	1397.096525	31910	5	0.151599	31927	1	0.029061	9613013	-0.002805
319869138	33373.000000	1706	1405.178456	32126	5	0.112886	31972	7	0.149340	9608164	-0.002657
319867370	32982.000000	1625	1399.480526	31977	3	0.073860	31674	5	0.116197	9603351	-0.002448
319873470	33237.000000	1722	1391.654141	32170	1	0.169135	31790	8	0.123446	9598627	-0.002256
319877065	33072.000000	1696	1409.828318	31970	2	0.142364	31892	6	0.103565	9593658	-0.002298
319877665	32664.000000	1637	1384.587290	32083	1	0.234597	31999	3	0.116851	9588769	-0.002207
319871848	32999.000000	1728	1408.099730	32102	2	0.168263	31905	0	0.043352	9583883	-0.002884
319852935	33581.000000	1681	1410.258902	31762	3	0.258236	32120	6	0.241064	9578971	-0.002809
319856316	33213.000000	1718	1415.202635	32055	2	0.164526	32317	4	0.246948	9574205	-0.002799
319878888	33036.000000	1723	1411.400102	32127	3	0.121621	32004	1	0.040717	9569341	-0.003001
319871232	32919.000000	1674	1380.264985	32207	3	0.199407	32114	4	0.118254	9564643	-0.003464
319885199	33444.000000	1699	1426.502095	31948	3	0.109977	31972	2	0.269114	9559747	-0.003291
319873499	33461.000000	1731	1420.794384	31953	4	0.118268	31883	6	0.123898	9555005	-0.002974
319878873	33067.000000	1729	1398.428471	32038	5	0.118616	31907	5	0.096267	9550208	-0.002618
319862471	33342.000000	1834	1436.325845	32085	2	0.083769	31908	1	0.158814	9545324	-0.002085
319848612	33107.000000	1667	1402.224806	31831	1	0.124705	31941	4	0.098134	9540505	-0.002345
319863965	33264.000000	1666	1398.981815	32195	2	0.125688	31973	3	0.119096	9535872	-0.000595
319900892	33036.000000	1736	1391.108481	31976	1	0.102329	32100	0	0.049501	9531033	-0.000732
319854834	33084.000000	1767	1427.657359	32032	4	0.105612	31947	0	0.030957	9526244	-0.000836
319847492	33111.000000	1754	1407.498985	32093	3	0.209539	32042	6	0.189735	9521521	0.000199
319879274	32932.000000	1655	1391.751560	31851	4	0.037579	32067	2	0.106246	9516775	0.000047
npatches	nstrain	runtime	dt	init_x	init_y	init_y_blood	init_z	init_S	beta0	beta1	beta2	beta3	mean_beta	B	d	delta	delta_blood	b[0]	mut	m	CTL	c	g	epsilon	k	het	lambda	rho	omega	x_max	patch.dyna	DELTA	A	VA
10000	1	100.000000	0.000100	21900	9499	5000000	0.001000	10000000	2.317453	3.165479	3.615116	3.942584	3	8000000000.000000	0.010000	1.000000	1.000000	800000	0.000050	0.048000	0	0.500000	0.000000	25.000000	14.000000	0.500000	0.000000	0.000000	0.000000	31987	0	10.000000	7.000000	1.000000
sus	inf	inf_blood	z	x[0]	y[0][0]	z[0]	x[1]	y[1][0]	z[1]	S[0]	synchrony
219000000	94990000.000000	5000000	10.000000	21900	9499	0.001000	21900	9499	0.001000	10000000	0.000000
315483173	31932867.000000	1674883	3940.834452	31629	3130	0.394083	31619	3256	0.394083	9994991	0.000000
319870853	198288.000000	10575	6324.976263	31780	26	0.632498	32123	20	0.632498	9989855	0.000000
319888919	23669.000000	1250	688.474289	31775	2	0.053402	31734	2	0.029286	9984904	0.000000
319875548	33759.000000	1671	1367.625423	31933	4	0.154225	31854	1	0.059096	9979937	0.000000
319868476	31844.000000	1701	1316.480800	32135	2	0.071675	31914	2	0.207395	9974954	0.000000
319863072	31873.000000	1660	1288.622644	32098	5	0.058485	31911	4	0.185082	9970067	0.000000
319868421	31672.000000	1645	1296.757263	31942	6	0.064663	32018	5	0.143830	9964949	0.000000
319873689	32661.000000	1698	1344.777667	31765	2	0.094606	31911	3	0.071039	9960018	0.000000
319856792	32018.000000	1650	1303.229890	32322	3	0.029904	31890	2	0.157569	9955039	0.000000
319881953	31960.000000	1634	1332.570124	31933	4	0.117557	31918	4	0.232098	9950139	0.000000
319860362	32404.000000	1634	1332.751118	32094	4	0.078642	31926	2	0.259758	9945170	0.000000
319856553	31957.000000	1715	1318.175508	32017	2	0.052276	31962	2	0.113031	9940246	0.000000
319874495	31988.000000	1656	1287.336007	31912	5	0.056434	31835	3	0.180838	9935372	0.000000
319873338	31994.000000	1679	1317.652312	32253	1	0.052292	32033	0	0.156194	9930470	0.000000
319864078	32474.000000	1689	1321.683640	32029	4	0.098318	31944	3	0.072026	9925455	0.000000
319883719	31999.000000	1682	1322.677624	32172	4	0.089365	31917	4	0.067996	9920486	0.000000
319879788	31789.000000	1619	1316.726843	32125	6	0.101022	31979	5	0.192251	9915563	0.000000
319859125	32014.000000	1679	1311.781483	31997	1	0.082661	32062	5	0.101643	9910593	0.000000
319868672	31773.000000	1748	1301.366801	32292	6	0.187503	31922	3	0.086792	9905560	0.000000
319876596	31830.000000	1682	1313.304495	32048	2	0.056856	31924	5	0.168926	9900609	0.000000
319856906	32352.000000	1683	1333.268367	31985	0	0.032377	32130	4	0.106666	9895781	0.000000
319873223	31939.000000	1676	1303.080811	32245	1	0.038450	31806	4	0.092281	9890787	0.000000
319873820	31651.000000	1678	1304.675333	31984	3	0.089147	31910	4	0.094257	9885813	0.000000
319884603	31738.000000	1629	1289.824969	32023	2	0.111039	31987	4	0.050828	9880989	0.000000
319866859	32249.000000	1623	1329.452605	31948	2	0.155040	32176	3	0.327477	9876069	0.000000
319873122	32181.000000	1622	1310.462489	32054	4	0.177433	31940	4	0.155286	9871032	0.000000
319878823	32029.000000	1731	1317.581340	31680	0	0.049749	32052	4	0.143291	9866216	0.000000
319862437	32098.000000	1659	1316.548355	32026	5	0.168509	32033	5	0.157823	9861258	0.000000
319857750	32283.000000	1657	1334.642590	31982	6	0.116648	32093	4	0.289061	9856227	0.000000
319859281	32274.000000	1671	1328.887728	32044	1	0.256446	32246	6	0.040402	9851313	0.000000
319869185	31686.000000	1608	1319.436218	32078	2	0.067941	31955	4	0.094628	9846395	0.000000
319854417	32134.000000	1688	1327.779924	31946	3	0.131506	31957	2	0.175201	9841423	0.000000
319871613	32112.000000	1644	1327.979042	32253	6	0.185674	32107	5	0.137109	9836470	0.000000
319882805	31878.000000	1666	1293.848743	32115	6	0.056476	32077	10	0.083705	9831609	0.000000
319883499	32151.000000	1669	1312.368094	31861	2	0.044484	32058	1	0.245224	9826704	0.000000
319874400	31990.000000	1700	1306.020478	31972	4	0.034574	32013	1	0.160606	9821717	0.000000
319871145	31954.000000	1665	1309.745050	32047	3	0.127689	32251	3	0.112695	9816765	0.000000
319840065	32514.000000	1700	1319.457813	32040	2	0.236070	31860	2	0.080022	9811743	0.000000
319872942	32043.000000	1585	1306.822136	32113	1	0.079476	32145	6	0.307985	9806811	0.000000
319871461	32336.000000	1681	1356.609094	31906	4	0.219439	32023	2	0.039583	9801766	-1.#IND00
319868701	32059.000000	1611	1313.548142	31727	0	0.040769	31970	3	0.143417	9796772	-1.#IND00
319889483	32196.000000	1728	1317.143612	32068	4	0.083332	31902	4	0.139870	9791873	-1.#IND00
319865319	32273.000000	1688	1318.698835	32113	6	0.110283	31998	4	0.128971	9786961	0.008690
319873575	32050.000000	1635	1322.022318	31973	7	0.088610	32074	4	0.321944	9781896	0.010010
319855055	32196.000000	1663	1320.762928	31875	5	0.109315	31811	3	0.319905	9776971	0.004292
319864214	31999.000000	1615	1324.862318	32119	3	0.317102	32099	1	0.159983	9772146	0.003994
319861048	32292.000000	1608	1322.584737	31875	3	0.190864	32040	1	0.113294	9767169	0.006746
319900397	32126.000000	1729	1313.383616	32136	1	0.088793	31957	4	0.083815	9762366	0.006854
319859787	32223.000000	1667	1326.786864	31954	3	0.073976	31979	2	0.180356	9757507	0.006756
319859665	32023.000000	1648	1324.128618	32267	1	0.054503	32033	7	0.294964	9752635	0.002040
319866830	32094.000000	1669	1312.493404	32140	4	0.136800	31909	3	0.062813	9747718	0.001858
319868561	31810.000000	1678	1306.477001	32124	2	0.086446	32001	2	0.080661	9742846	0.004071
319874434	32336.000000	1746	1319.734090	32042	2	0.161124	32061	3	0.071964	9737958	0.003939
319854829	32153.000000	1691	1338.105795	31871	2	0.132573	31900	3	0.059259	9733095	0.004361
319850980	31961.000000	1640	1300.423467	31967	3	0.098184	31927	3	0.196747	9728333	0.003972
319873528	32379.000000	1614	1330.516392	31606	3	0.082341	32076	2	0.099183	9723485	0.000607
319866146	31762.000000	1660	1306.733437	32020	5	0.187293	32032	6	0.098961	9718657	0.000308
319860243	32125.000000	1667	1304.907740	32109	2	0.127358	32084	2	0.228034	9713797	0.000120
319872696	32165.000000	1587	1330.477284	31889	3	0.101678	32113	2	0.225596	9709019	0.000450
319877053	32053.000000	1776	1312.831453	32015	6	0.231132	32007	3	0.179645	9704256	0.000360
319871754	32183.000000	1643	1326.812176	32154	6	0.135522	32104	6	0.236903	9699466	-0.000165
319867179	31814.000000	1613	1309.106472	31702	6	0.194534	31983	3	0.117314	9694560	-0.002049
319885323	31979.000000	1739	1318.932405	32012	4	0.243860	32028	4	0.063332	9689714	-0.001805
319852179	32121.000000	1667	1317.757431	32040	0	0.050657	31888	3	0.115910	9684919	-0.004771
319877040	32022.000000	1634	1313.930747	32099	4	0.048276	31683	2	0.103094	9680056	-0.004177
319855624	31974.000000	1644	1294.509584	32102	2	0.065328	31975	2	0.048832	9675195	-0.003044
319871605	31870.000000	1607	1312.700208	32057	4	0.089964	31997	2	0.174302	9670331	-0.002384
319880674	32065.000000	1728	1298.730340	32327	2	0.255612	31993	5	0.187481	9665446	-0.000893
319871404	32224.000000	1627	1304.319309	31976	4	0.076793	32051	3	0.052915	9660674	-0.001168
319853887	32520.000000	1714	1354.433720	32075	3	0.087264	32094	1	0.281249	9655949	-0.001074
319880357	31351.000000	1692	1273.389554	31880	4	0.222924	31622	3	0.127085	9651104	-0.000921
319884102	31638.000000	1690	1296.748300	31848	1	0.129827	32051	3	0.105867	9646272	-0.001482
319868952	32098.000000	1690	1317.220017	32222	3	0.161614	31893	2	0.125873	9641525	0.000313
319846312	31977.000000	1564	1298.270664	31879	3	0.141822	31996	3	0.211436	9636759	-0.000267
319869423	32170.000000	1610	1331.420825	31932	8	0.124504	32120	1	0.279942	9631986	-0.000426
319876887	32072.000000	1736	1319.216691	31931	4	0.335008	31921	2	0.052723	9627125	0.000432
319875006	31904.000000	1705	1305.320527	31744	2	0.150317	31952	4	0.077997	9622353	-0.002884
319885399	32219.000000	1679	1326.792872	32039	3	0.205691	32106	1	0.076180	9617529	-0.001986
319886503	31938.000000	1717	1307.834709	32042	4	0.067870	32206	1	0.211426	9612700	-0.001750
319867315	32130.000000	1677	1309.285276	31983	3	0.050692	32165	3	0.208483	9607884	-0.001431
319873103	32328.000000	1614	1324.836970	32019	9	0.117831	31982	1	0.123790	9602996	-0.001171
319862250	31785.000000	1719	1295.576424	32218	3	0.159935	31918	2	0.171549	9598181	-0.000715
319872375	32321.000000	1732	1326.851471	31995	4	0.104785	32034	4	0.152457	9593456	-0.000727
319866432	31774.000000	1687	1300.285985	32110	3	0.109523	31941	3	0.155245	9588637	-0.000887
319874061	32094.000000	1613	1316.405344	32013	2	0.166137	32121	1	0.107459	9583904	-0.000889
319850682	31954.000000	1747	1325.082086	31889	2	0.214564	31946	2	0.282704	9578942	-0.001019
319880623	32169.000000	1673	1319.064945	32192	6	0.128269	32146	3	0.112958	9574190	-0.000602
319880504	31987.000000	1593	1308.211654	32036	3	0.038196	31931	2	0.365291	9569350	-0.000638
319871595	32120.000000	1670	1322.402382	31984	6	0.044848	31819	2	0.144509	9564583	-0.000533
319878398	31945.000000	1623	1301.435197	32042	4	0.125587	32065	2	0.049746	9559800	-0.000742
319897220	32654.000000	1688	1334.813830	31964	4	0.163204	31838	0	0.152276	9555055	-0.001329
319871381	31633.000000	1628	1277.394192	31817	3	0.191408	32110	2	0.210754	9550199	-0.001383
319861219	31973.000000	1628	1335.552329	31960	1	0.063880	32044	4	0.178200	9545537	-0.001486
319876448	32519.000000	1615	1309.121418	31903	3	0.102972	32109	3	0.276351	9540766	-0.001073
319860359	31908.000000	1790	1308.340603	31924	2	0.094800	32022	3	0.143379	9535985	0.000240
319873674	31853.000000	1661	1322.358154	31917	1	0.068369	32138	3	0.199984	9531263	0.000156
319860732	32061.000000	1666	1311.021739	32026	1	0.122755	32065	3	0.166818	9526601	-0.000231
319854607	32336.000000	1670	1308.258755	31763	4	0.237187	31959	2	0.045264	9521876	-0.000069
319843689	31713.000000	1617	1298.951467	32112	3	0.267675	32033	3	0.193534	9517142	0.000037
npatches	nstrain	runtime	dt	init_x	init_y	init_y_blood	init_z	init_S	beta0	beta1	beta2	beta3	mean_beta	B	d	delta	delta_blood	b[0]	mut	m	CTL	c	g	epsilon	k	het	lambda	rho	omega	x_max	patch.dyna	DELTA	A	VA
10000	1	100.000000	0.000100	21900	9499	5000000	0.001000	10000000	1.729607	4.104627	4.266331	4.157339	3	8000000000.000000	0.010000	1.000000	1.000000	800000	0.000050	0.048000	0	0.500000	0.000000	25.000000	15.000000	0.500000	0.000000	0.000000	0.000000	31987	0	10.000000	7.000000	1.000000
sus	inf	inf_blood	z	x[0]	y[0][0]	z[0]	x[1]	y[1][0]	z[1]	S[0]	synchrony
219000000	94990000.000000	5000000	10.000000	21900	9499	0.001000	21900	9499	0.001000	10000000	0.000000
316219115	26212842.000000	1375602	3940.834452	31771	2501	0.394083	31677	2728	0.394083	9994948	0.000000
319855350	99245.000000	5199	6323.146454	31949	10	0.632498	31948	15	0.632498	9990068	0.000000
319874125	24967.000000	1231	725.000132	32010	2	0.080538	31836	2	0.025196	9985046	0.000000
319864612	31414.000000	1597	1249.271511	31676	6	0.127906	32100	3	0.252593	9980035	0.000000
319870816	30450.000000	1612	1190.480004	32017	2	0.244146	31949	2	0.107138	9975133	0.000000
319856931	30679.000000	1593	1205.191658	31892	2	0.171046	31915	1	0.042850	9970082	0.000000
319859741	30984.000000	1563	1226.268551	32174	2	0.082354	31996	2	0.048037	9965240	0.000000
319838751	31078.000000	1588	1239.788852	31853	5	0.059454	32159	2	0.061464	9960256	0.000000
319877962	30934.000000	1575	1224.209738	31978	4	0.114513	31961	2	0.067683	9955278	0.000000
319857808	30669.000000	1611	1230.246567	31998	4	0.189705	31932	3	0.269940	9950220	0.000000
319892748	30721.000000	1575	1232.001034	31775	2	0.056903	32126	3	0.172872	9945141	0.000000
319859689	30794.000000	1577	1213.144553	31900	3	0.189702	31936	0	0.034135	9940098	0.000000
319869489	31229.000000	1558	1253.796466	31905	2	0.082664	31989	2	0.059577	9934998	0.000000
319889651	30800.000000	1606	1228.132569	31913	2	0.147544	32151	3	0.106297	9930157	0.000000
319876857	30720.000000	1576	1228.094896	31896	5	0.208866	31873	4	0.129370	9925261	0.000000
319859016	30938.000000	1601	1223.884270	31934	3	0.060140	32009	4	0.059684	9920335	0.000000
319884441	30858.000000	1632	1218.208188	32170	2	0.050217	32103	5	0.053629	9915318	0.000000
319887113	31022.000000	1615	1221.423504	31905	1	0.041813	31909	3	0.242791	9910388	0.000000
319856922	30842.000000	1561	1230.495574	31933	6	0.175431	32006	3	0.137861	9905403	0.000000
319873736	30722.000000	1665	1212.464507	31800	1	0.100357	31958	3	0.133089	9900499	0.000000
319889734	30620.000000	1648	1224.288536	31951	5	0.063823	32038	5	0.241939	9895690	0.000000
319877665	30869.000000	1579	1230.231296	32015	8	0.169022	32109	8	0.150599	9890763	0.000000
319857819	30767.000000	1522	1223.494232	31814	1	0.079691	31910	5	0.083495	9885769	0.000000
319856866	30978.000000	1639	1223.302985	31925	5	0.094572	32125	4	0.163333	9880783	0.000000
319876093	30786.000000	1577	1227.863774	32089	5	0.310273	32304	5	0.137240	9875897	0.000000
319876407	30488.000000	1583	1194.962743	31966	5	0.152107	31788	3	0.164338	9870972	0.000000
319896915	30862.000000	1643	1219.969650	31954	4	0.248517	32015	5	0.082488	9866139	0.000000
319882686	31323.000000	1578	1229.610815	32100	3	0.100308	31935	4	0.143702	9861250	0.000000
319868109	30698.000000	1549	1225.348194	31951	0	0.057119	32119	4	0.086751	9856262	0.000000
319869081	31150.000000	1627	1227.736553	31959	6	0.163898	32170	3	0.141605	9851335	0.000000
319889177	30923.000000	1630	1236.082070	31895	1	0.027674	32033	2	0.236271	9846478	0.000000
319893707	31033.000000	1640	1238.436832	31895	1	0.037927	31758	2	0.060456	9841644	0.000000
319876775	31067.000000	1631	1211.123604	31800	8	0.103867	31806	1	0.180102	9836677	0.000000
319892929	31295.000000	1588	1232.813298	31993	2	0.084557	32171	3	0.183125	9831645	0.000000
319865582	30441.000000	1603	1212.529337	32039	2	0.057215	31957	3	0.100108	9826620	0.000000
319869623	30616.000000	1552	1211.777198	31900	6	0.079249	31909	3	0.098671	9821792	0.000000
319864316	31145.000000	1629	1228.318638	31735	2	0.155396	32109	7	0.141089	9816939	0.000000
319869268	30729.000000	1622	1219.106590	31906	4	0.095382	32019	6	0.187707	9812126	0.000000
319866151	30565.000000	1571	1214.704674	32002	0	0.047850	32179	4	0.183486	9807132	0.000000
319852802	30720.000000	1633	1232.711385	31878	2	0.051941	31766	3	0.173710	9802288	-1.#IND00
319855994	30564.000000	1629	1217.061879	31870	2	0.306964	32052	1	0.144812	9797458	-1.#IND00
319858974	30752.000000	1563	1216.038709	32004	1	0.058777	31897	2	0.208658	9792577	-1.#IND00
319858097	30706.000000	1605	1223.887710	32105	1	0.132891	31948	2	0.039279	9787758	-1.#IND00
319867862	30786.000000	1633	1224.830250	32060	2	0.180294	31859	1	0.022900	9782839	0.014880
319869677	30844.000000	1619	1221.558132	31831	2	0.211590	31974	3	0.119099	9778050	0.012111
319865299	31088.000000	1572	1219.459431	31828	2	0.044723	31982	6	0.141712	9773036	0.011301
319856502	30708.000000	1569	1214.844047	32055	6	0.060444	31983	1	0.052112	9768192	0.008962
319867381	30511.000000	1604	1207.068999	31979	2	0.103574	31629	0	0.050457	9763400	0.009701
319856119	30802.000000	1608	1214.964597	31947	5	0.059169	31996	5	0.084834	9758498	0.008244
319849491	30593.000000	1581	1207.813208	31736	3	0.170264	31889	5	0.206540	9753636	0.006383
319858439	31305.000000	1630	1236.602413	32132	5	0.242059	32037	3	0.089472	9748639	0.005363
319867652	30802.000000	1587	1227.776742	31923	2	0.129599	32044	7	0.135158	9743704	0.004050
319879144	30874.000000	1655	1217.336174	31864	6	0.227099	31942	5	0.130831	9738761	0.002996
319879722	30866.000000	1613	1234.007587	31910	8	0.131067	32047	9	0.217477	9733845	0.002514
319873655	30977.000000	1589	1225.570714	32024	0	0.049213	31840	3	0.049568	9729131	0.002818
319902894	30980.000000	1621	1230.335428	31956	3	0.162706	32019	6	0.091535	9724341	0.005482
319879043	30638.000000	1629	1210.903442	32243	4	0.079946	31704	0	0.176631	9719383	0.005296
319884324	31112.000000	1598	1228.085589	32022	3	0.138861	31933	1	0.075317	9714528	0.004137
319867050	30657.000000	1573	1217.850193	31925	2	0.206256	31899	2	0.172496	9709660	0.006580
319895053	30791.000000	1587	1219.281299	31993	2	0.126128	32062	2	0.079762	9704850	0.006788
319872359	31111.000000	1600	1238.678312	31981	2	0.028327	31919	5	0.054653	9699940	0.006227
319863085	31062.000000	1628	1221.839076	32031	7	0.165835	31999	2	0.130717	9695179	0.005986
319862308	30735.000000	1556	1221.588600	32013	3	0.133174	31895	2	0.077315	9690275	0.006164
319857180	31345.000000	1650	1251.986209	31908	3	0.161310	31945	1	0.086800	9685323	0.005876
319866653	30408.000000	1576	1198.929292	31964	1	0.021282	31696	6	0.164779	9680544	0.005303
319869745	30492.000000	1577	1189.863270	31908	3	0.044916	32174	3	0.120254	9675661	0.004720
319875970	30788.000000	1593	1223.907008	31963	0	0.065778	31923	1	0.053834	9670975	0.004768
319879971	30543.000000	1498	1207.769280	31951	5	0.063597	31991	4	0.052380	9666041	0.004521
319884148	31147.000000	1619	1220.586612	31924	5	0.172183	32194	3	0.161462	9661206	0.005041
319847193	30852.000000	1598	1223.907188	32040	3	0.114677	31983	8	0.155607	9656334	0.004791
319895941	30482.000000	1603	1221.716279	32089	4	0.105642	31848	7	0.072845	9651527	0.004390
319898903	31066.000000	1595	1213.793141	31794	8	0.104020	31846	5	0.212478	9646599	0.004429
319883858	30550.000000	1579	1217.790279	31984	4	0.154487	32003	3	0.059925	9641789	0.004283
319889370	31209.000000	1606	1237.935737	32042	1	0.024832	32102	3	0.114384	9636881	0.004252
319880096	30833.000000	1658	1221.535269	32209	4	0.069759	32060	3	0.081308	9632042	0.004500
319877851	30702.000000	1594	1220.738101	32002	5	0.135540	31995	3	0.230722	9627141	0.004244
319845462	30350.000000	1581	1210.631428	32075	6	0.110283	32160	6	0.102941	9622414	0.005046
319882770	30846.000000	1598	1210.088131	31973	1	0.043289	32112	3	0.174476	9617703	0.005372
319865915	30447.000000	1571	1205.059637	31771	3	0.111038	31933	2	0.259188	9612910	0.005419
319882030	30303.000000	1644	1206.422501	32126	2	0.117410	32102	3	0.178351	9608130	0.005262
319881403	30816.000000	1575	1224.434665	32238	7	0.075224	31987	4	0.090500	9603445	0.004836
319858700	30890.000000	1625	1219.141100	31902	1	0.077632	31689	3	0.072391	9598680	0.004796
319889400	30903.000000	1614	1217.793906	31888	5	0.097961	32229	3	0.134475	9593824	0.002766
319885475	30687.000000	1617	1223.371261	31879	2	0.070021	32124	7	0.215870	9589094	0.002808
319857857	31151.000000	1638	1245.964875	31838	0	0.148795	31954	5	0.063939	9584315	0.002345
319855289	30184.000000	1562	1201.215831	31889	3	0.055612	32116	5	0.120326	9579361	0.002116
319875816	31184.000000	1611	1217.821740	32128	0	0.086875	32039	4	0.083966	9574605	0.002517
319882029	31080.000000	1622	1214.510797	31912	5	0.324377	31936	0	0.133935	9569971	0.003283
319865243	30870.000000	1647	1247.723374	31973	4	0.180205	32043	3	0.101602	9565140	0.003258
319890833	30452.000000	1540	1216.786625	31985	1	0.042092	31981	5	0.135533	9560288	0.002827
319866454	30447.000000	1541	1204.991030	31905	3	0.042748	31975	2	0.090407	9555513	0.002733
319861832	30806.000000	1605	1212.751240	31944	1	0.035361	31951	1	0.113454	9550688	0.002605
319884345	30982.000000	1638	1229.704284	31829	1	0.177655	31972	4	0.186847	9545767	0.002551
319878383	30496.000000	1636	1217.174108	31991	2	0.048739	32119	1	0.130049	9540986	0.002196
319886900	30971.000000	1540	1225.740614	31833	3	0.152967	31912	5	0.137583	9536203	0.002223
319883644	31081.000000	1544	1245.909164	32016	1	0.068714	32163	3	0.151079	9531510	0.002216
319849738	30449.000000	1570	1205.760551	31914	3	0.122648	32025	6	0.101931	9526798	0.001578
319858490	31027.000000	1680	1245.843849	32077	2	0.109517	31849	6	0.101514	9521940	0.001410
319875594	30538.000000	1581	1220.702270	32211	2	0.171005	32063	2	0.222280	9517170	0.001473
npatches	nstrain	runtime	dt	init_x	init_y	init_y_blood	init_z	init_S	beta0	beta1	beta2	beta3	mean_beta	B	d	delta	delta_blood	b[0]	mut	m	CTL	c	g	epsilon	k	het	lambda	rho	omega	x_max	patch.dyna	DELTA	A	VA
10000	1	100.000000	0.000100	21900	9499	5000000	0.001000	10000000	3.764378	1.960867	3.491341	1.750246	3	8000000000.000000	0.010000	1.000000	1.000000	800000	0.000050	0.048000	0	0.500000	0.000000	25.000000	16.000000	0.500000	0.000000	0.000000	0.000000	31987	0	10.000000	7.000000	1.000000
sus	inf	inf_blood	z	x[0]	y[0][0]	z[0]	x[1]	y[1][0]	z[1]	S[0]	synchrony
219000000	94990000.000000	5000000	10.000000	21900	9499	0.001000	21900	9499	0.001000	10000000	0.000000
316829943	21347546.000000	1119040	3940.834452	31628	2159	0.394083	31571	2089	0.394083	9994908	0.000000
319857026	48898.000000	2563	6138.582815	31988	5	0.632498	31995	3	0.632498	9989854	0.000000
319886679	25518.000000	1350	766.419546	31987	3	0.127572	31970	3	0.124594	9984801	0.000000
319875494	30093.000000	1585	1163.583718	32053	5	0.243817	32112	5	0.091502	9979841	0.000000
319867029	29080.000000	1546	1104.701778	32109	1	0.050398	31782	3	0.068384	9974813	0.000000
319869823	29709.000000	1518	1126.368784	32089	5	0.198106	31995	3	0.041356	9969790	0.000000
319862528	29513.000000	1532	1112.005471	31695	6	0.103103	31869	2	0.128318	9964868	0.000000
319874394	29666.000000	1566	1131.993904	32122	6	0.249596	32079	3	0.131571	9959914	0.000000
319865305	29326.000000	1541	1121.561587	32023	1	0.099950	31962	4	0.087154	9955031	0.000000
319880684	29733.000000	1540	1131.033104	31929	1	0.041099	32024	1	0.140383	9950037	0.000000
319870383	29455.000000	1575	1116.921935	31890	2	0.212026	31879	5	0.236602	9945141	0.000000
319868869	29821.000000	1592	1149.233500	31929	1	0.053388	32075	5	0.166828	9940150	0.000000
319873013	29141.000000	1482	1128.630094	31868	3	0.119717	31833	5	0.089337	9935176	0.000000
319869570	29557.000000	1554	1146.828888	31811	2	0.163407	32166	4	0.132786	9930330	0.000000
319863540	29540.000000	1527	1122.885244	31844	7	0.116670	31803	1	0.040642	9925327	0.000000
319879025	29805.000000	1540	1145.847303	31920	5	0.217126	31753	2	0.055083	9920384	0.000000
319887346	29704.000000	1575	1126.327041	31887	1	0.077666	31833	1	0.103503	9915479	0.000000
319859908	29702.000000	1492	1142.997204	32036	6	0.097773	31911	4	0.118290	9910556	0.000000
319881235	29725.000000	1538	1134.180790	32079	1	0.073503	31811	3	0.097121	9905486	0.000000
319873827	29295.000000	1557	1107.204770	32033	1	0.129092	31977	2	0.176014	9900589	0.000000
319870120	29713.000000	1492	1134.491808	31661	3	0.099901	32065	1	0.181648	9895598	0.000000
319856720	29307.000000	1464	1116.030967	31670	1	0.088819	32047	3	0.186223	9890660	0.000000
319850514	29974.000000	1605	1156.257167	31814	2	0.049158	32072	5	0.173667	9885716	0.000000
319862677	29574.000000	1551	1125.184878	32108	5	0.099003	31805	1	0.064277	9880801	0.000000
319868983	29512.000000	1551	1132.583639	31938	2	0.086978	32298	1	0.102982	9875869	0.000000
319869244	29563.000000	1559	1128.849314	31874	2	0.064126	31864	2	0.132665	9870814	0.000000
319847458	29566.000000	1545	1138.379034	32004	1	0.162569	32045	2	0.195472	9865878	0.000000
319859755	29547.000000	1552	1130.159292	31794	5	0.105442	32059	4	0.258526	9860872	0.000000
319857101	29698.000000	1521	1139.517377	31996	4	0.159974	32135	5	0.090533	9855853	0.000000
319869421	29667.000000	1517	1154.041684	31926	1	0.028115	31833	8	0.098573	9851006	0.000000
319849473	29418.000000	1551	1138.507012	31871	1	0.162021	32076	1	0.066498	9846086	0.000000
319877124	29958.000000	1562	1135.279600	32110	2	0.159176	31871	3	0.150341	9841282	0.000000
319873671	29486.000000	1570	1135.682460	32225	1	0.110990	32226	1	0.060252	9836343	0.000000
319850619	29712.000000	1548	1139.093616	32034	1	0.067077	31950	2	0.111443	9831438	0.000000
319863782	29596.000000	1572	1138.037647	31963	2	0.172679	32038	5	0.056163	9826508	0.000000
319868003	29843.000000	1564	1149.934054	31944	4	0.088757	32068	4	0.189084	9821561	0.000000
319847558	29533.000000	1570	1132.682120	32024	2	0.183627	32027	2	0.058856	9816606	0.000000
319856965	29606.000000	1535	1130.463232	31943	3	0.126689	31987	6	0.114634	9811620	0.000000
319893257	29420.000000	1588	1124.954796	31928	2	0.083001	32043	3	0.107725	9806680	0.000000
319862056	29330.000000	1586	1122.242670	32061	2	0.049990	32021	9	0.111318	9801830	-1.#IND00
319881832	29911.000000	1498	1137.606164	32228	3	0.123711	32062	1	0.156522	9796989	-1.#IND00
319866007	29472.000000	1544	1123.396701	31990	3	0.109738	31951	3	0.054559	9792051	-1.#IND00
319871038	29943.000000	1594	1149.963139	32134	2	0.099818	32046	3	0.096699	9787162	-1.#IND00
319859920	29836.000000	1538	1144.078289	31897	1	0.156751	32136	3	0.090626	9782389	0.000243
319855285	29460.000000	1502	1139.151790	31940	5	0.057152	32103	6	0.171836	9777617	0.001312
319870547	29420.000000	1527	1128.517268	32124	1	0.099054	32057	3	0.045751	9772727	0.001529
319874340	29855.000000	1583	1153.344555	32038	1	0.121708	32014	0	0.034508	9767869	0.001698
319884757	29379.000000	1526	1121.493567	32109	4	0.069680	31973	0	0.060890	9763138	-0.002010
319856433	29514.000000	1513	1123.856837	31953	2	0.097613	31948	3	0.182529	9758379	0.000737
319879573	29721.000000	1627	1137.733379	32095	1	0.059960	31790	5	0.031058	9753499	0.002236
319872498	29472.000000	1534	1116.316234	32108	2	0.154253	31970	2	0.111452	9748638	0.002917
319877616	29387.000000	1508	1140.175416	31926	1	0.161231	32003	3	0.128060	9743700	0.001144
319857317	29624.000000	1536	1129.134622	31936	4	0.173341	32145	2	0.099641	9738882	0.001512
319875341	29331.000000	1529	1133.464841	31920	1	0.045942	31855	4	0.201081	9734137	0.000791
319875782	29705.000000	1545	1138.605675	31941	0	0.097411	32078	1	0.057865	9729317	0.001281
319857881	29528.000000	1583	1135.864440	31991	2	0.151662	31891	1	0.078212	9724432	0.001392
319876831	29849.000000	1563	1128.571974	32099	1	0.051629	32032	5	0.113019	9719539	0.004556
319880892	29794.000000	1517	1141.162049	31993	4	0.081117	31998	3	0.030964	9714693	0.006509
319887724	29315.000000	1581	1118.399019	32102	2	0.082063	32015	0	0.039788	9709773	0.007204
319831682	29406.000000	1546	1131.842529	31668	1	0.111545	31813	6	0.075276	9704890	0.006832
319878221	29593.000000	1580	1118.389781	31871	2	0.063063	32351	0	0.105723	9700103	0.006361
319866510	29636.000000	1566	1139.944896	32039	2	0.089024	31759	3	0.196595	9695315	0.005822
319855274	29365.000000	1490	1132.982626	32177	9	0.199796	31892	3	0.092053	9690422	0.006133
319863607	29821.000000	1551	1133.625377	32100	3	0.143976	32086	2	0.080993	9685498	0.005517
319875388	29085.000000	1514	1110.433640	32012	5	0.095192	31957	1	0.152429	9680588	0.005271
319862897	29746.000000	1516	1138.926383	31964	2	0.053657	31800	1	0.122079	9675625	0.005511
319857410	29218.000000	1570	1122.468675	32063	4	0.162247	31889	4	0.076138	9670808	0.004275
319876906	29507.000000	1497	1119.599253	31951	1	0.149528	31975	0	0.050476	9665913	0.004796
319872004	29511.000000	1573	1150.557133	32094	2	0.079454	31897	1	0.035694	9661130	0.004991
319902865	29532.000000	1545	1126.820999	32018	2	0.191255	32175	2	0.162067	9656258	0.003624
319862573	29365.000000	1531	1128.262086	32083	5	0.258897	31727	4	0.200691	9651413	0.003065
319862116	29369.000000	1587	1117.522669	31870	5	0.149400	31878	2	0.193420	9646527	0.003116
319856093	30061.000000	1611	1133.157923	31775	4	0.266621	31934	0	0.029186	9641708	0.003131
319845494	29514.000000	1565	1130.332256	32061	2	0.147993	31901	3	0.138472	9636943	0.002272
319878908	29506.000000	1501	1135.343884	32029	6	0.049988	32103	0	0.071964	9632093	0.002378
319850026	29622.000000	1536	1116.668942	32140	2	0.061163	31755	6	0.101993	9627163	0.002363
319872972	29586.000000	1448	1129.863561	32089	3	0.116731	32087	2	0.184517	9622373	0.001824
319892597	29294.000000	1501	1120.445725	31765	0	0.087641	32063	1	0.056641	9617657	0.001658
319856385	29614.000000	1501	1124.302180	32089	5	0.190170	31937	3	0.072085	9612758	0.001897
319856008	29374.000000	1630	1127.501728	32019	6	0.126642	31971	2	0.043405	9608029	0.001764
319879232	29487.000000	1533	1135.284938	31908	2	0.140441	32022	2	0.182743	9603150	0.001958
319866859	30006.000000	1496	1128.091652	32121	6	0.065349	31873	4	0.046987	9598483	0.001917
319866011	29665.000000	1604	1129.928424	32110	4	0.120318	32139	3	0.163180	9593684	0.001777
319869764	29292.000000	1636	1123.102627	31937	3	0.162658	31649	2	0.105527	9588801	0.001568
319874700	29870.000000	1586	1144.095854	32135	3	0.183108	31815	2	0.094410	9584040	0.001509
319867803	29565.000000	1499	1133.822209	32058	4	0.115641	32020	1	0.036020	9579212	0.001369
319871585	29694.000000	1615	1138.859072	31965	1	0.155845	31912	5	0.239445	9574377	0.001511
319879128	29335.000000	1489	1111.291543	31846	0	0.074575	31885	5	0.060529	9569493	0.001477
319888937	29531.000000	1538	1133.847180	31900	2	0.038888	31938	7	0.069560	9564697	0.001442
319891689	29447.000000	1510	1135.331944	32009	3	0.177614	31779	6	0.060489	9559871	0.001267
319860440	29437.000000	1556	1123.533369	32157	3	0.101266	31906	1	0.090690	9555091	0.001621
319841451	29834.000000	1561	1143.007510	31976	5	0.146381	31896	0	0.077137	9550238	0.001626
319874008	29323.000000	1541	1114.592763	31921	5	0.225762	32030	2	0.090806	9545434	0.001812
319870402	29693.000000	1520	1123.472590	31975	3	0.257912	31949	8	0.094542	9540762	0.001452
319874645	29219.000000	1492	1103.226818	32170	2	0.101681	32239	3	0.124654	9536035	0.000895
319860514	29551.000000	1639	1137.815749	31873	6	0.101784	32226	0	0.027076	9531205	0.000924
319871635	29403.000000	1471	1105.043982	31655	2	0.046038	31987	4	0.238115	9526478	0.001020
319859542	29619.000000	1590	1138.338657	31937	0	0.256528	32106	4	0.068181	9521713	0.001071
319878770	28999.000000	1513	1112.160975	31914	4	0.060273	31936	1	0.067626	9516925	0.000727
npatches	nstrain	runtime	dt	init_x	init_y	init_y_blood	init_z	init_S	beta0	beta1	beta2	beta3	mean_beta	B	d	delta	delta_blood	b[0]	mut	m	CTL	c	g	epsilon	k	het	lambda	rho	omega	x_max	patch.dyna	DELTA	A	VA
10000	1	100.000000	0.000100	21900	9499	5000000	0.001000	10000000	3.670107	3.477903	3.989559	3.477069	3	8000000000.000000	0.010000	1.000000	1.000000	800000	0.000050	0.048000	0	0.500000	0.000000	25.000000	17.000000	0.500000	0.000000	0.000000	0.000000	31987	0	10.000000	7.000000	1.000000
sus	inf	inf_blood	z	x[0]	y[0][0]	z[0]	x[1]	y[1][0]	z[1]	S[0]	synchrony
219000000	94990000.000000	5000000	10.000000	21900	9499	0.001000	21900	9499	0.001000	10000000	0.000000
317342461	17434300.000000	914254	3940.834452	31578	1808	0.394083	31599	1763	0.394083	9995094	0.000000
319868128	26104.000000	1403	4851.589017	31890	0	0.189305	31907	6	0.632498	9989965	0.000000
319847350	25428.000000	1336	772.303619	31947	1	0.026747	32017	3	0.064429	9985002	0.000000
319874672	28770.000000	1451	1075.505554	31889	2	0.182816	31947	5	0.140750	9980062	0.000000
319873688	28341.000000	1469	1047.713957	31781	2	0.029390	31853	7	0.045874	9975113	0.000000
319877714	28594.000000	1461	1057.461552	32093	2	0.163000	32022	3	0.160707	9970034	0.000000
319862109	28338.000000	1451	1051.169061	31936	4	0.124582	32047	4	0.213987	9965035	0.000000
319857973	28770.000000	1469	1062.498874	31997	3	0.084536	31932	2	0.137654	9959942	0.000000
319870317	28528.000000	1450	1058.010652	32144	8	0.067259	31962	5	0.058574	9954893	0.000000
319892075	28486.000000	1441	1066.030440	32303	1	0.140054	31864	3	0.059366	9949880	0.000000
319838024	28661.000000	1449	1051.835007	31872	2	0.049234	32144	1	0.158102	9944898	0.000000
319875677	28814.000000	1484	1088.690040	32255	2	0.064952	32110	1	0.034095	9939840	0.000000
319870750	28624.000000	1508	1067.144952	31901	3	0.093721	32257	5	0.241232	9934734	0.000000
319881414	28190.000000	1409	1043.604435	31906	3	0.057673	31711	2	0.043460	9929844	0.000000
319850920	28717.000000	1474	1061.449090	32025	0	0.096017	32109	2	0.067848	9924785	0.000000
319863297	28774.000000	1422	1064.953673	32048	2	0.060159	31789	5	0.179462	9919788	0.000000
319867591	28777.000000	1486	1058.731721	31868	2	0.148161	31868	3	0.104505	9914797	0.000000
319848678	28367.000000	1461	1060.911822	31457	8	0.108846	31917	1	0.084614	9909993	0.000000
319881208	28585.000000	1494	1060.588307	32107	3	0.045469	31851	4	0.047936	9904984	0.000000
319867175	28427.000000	1518	1046.759191	32010	1	0.027215	32123	1	0.038815	9900101	0.000000
319863270	28501.000000	1499	1054.490567	31920	4	0.049963	32285	2	0.067884	9895183	0.000000
319874471	28241.000000	1467	1038.568064	31906	3	0.048964	31948	8	0.138997	9890169	0.000000
319874013	28805.000000	1475	1062.678662	32122	2	0.205518	32049	3	0.072291	9885184	0.000000
319852724	28413.000000	1501	1060.654733	31957	2	0.025483	32086	1	0.104938	9880227	0.000000
319861354	28209.000000	1485	1028.425591	32001	1	0.082005	32064	2	0.102664	9875394	0.000000
319869758	28435.000000	1451	1054.817767	31854	4	0.136499	31971	3	0.144855	9870505	0.000000
319861058	28142.000000	1474	1047.045017	31932	5	0.093965	31994	2	0.181427	9865641	0.000000
319880395	28251.000000	1505	1038.624994	32082	2	0.050788	32010	0	0.025583	9860685	0.000000
319847387	28525.000000	1459	1056.423237	32045	6	0.176977	31774	3	0.078518	9855772	0.000000
319871265	28602.000000	1422	1066.675107	31944	2	0.103182	31916	2	0.090039	9850807	0.000000
319861818	28351.000000	1490	1046.371733	31925	5	0.099503	31994	1	0.039902	9845818	0.000000
319874450	28416.000000	1496	1041.228506	32053	1	0.063463	31930	0	0.075868	9840927	0.000000
319869268	28275.000000	1484	1062.508320	31910	2	0.064124	32019	4	0.119524	9836026	0.000000
319883708	28630.000000	1554	1065.328713	31748	5	0.156016	32176	3	0.116062	9831021	0.000000
319866034	28657.000000	1465	1072.894741	31999	1	0.066039	31770	4	0.086960	9826089	0.000000
319884098	28397.000000	1429	1062.962583	31944	9	0.089457	32042	3	0.159836	9821064	0.000000
319857182	28661.000000	1537	1066.903377	32028	4	0.103715	31910	4	0.088237	9816170	0.000000
319854583	28553.000000	1499	1046.940219	32074	3	0.046879	32025	1	0.065939	9811347	0.000000
319865271	28379.000000	1495	1042.102232	31906	3	0.114490	31925	1	0.079647	9806477	0.000000
319876176	28141.000000	1398	1030.150616	32069	6	0.105638	32075	5	0.125678	9801547	-1.#IND00
319873579	28876.000000	1612	1072.021664	31998	4	0.107240	32122	2	0.057397	9796590	-1.#IND00
319853951	28947.000000	1449	1088.009873	31931	1	0.128247	31989	1	0.053662	9791760	-1.#IND00
319858303	28361.000000	1481	1056.136140	32128	5	0.095742	31880	4	0.175859	9786759	-1.#IND00
319868775	28883.000000	1444	1069.318899	32029	5	0.090963	31753	3	0.054945	9781979	0.002739
319848243	28015.000000	1514	1045.911020	31941	3	0.126613	31980	5	0.108174	9777000	0.000214
319867934	28800.000000	1506	1079.017402	32136	2	0.059101	32105	4	0.126663	9772092	-0.002462
319879044	28244.000000	1455	1033.896241	32133	6	0.059335	32037	1	0.029804	9767285	-0.002180
319860518	28536.000000	1559	1058.677711	31909	4	0.154531	31948	2	0.048823	9762317	-0.005295
319896399	28645.000000	1516	1062.028416	31924	0	0.034269	31962	4	0.200459	9757355	-0.005583
319886712	28174.000000	1452	1044.489333	32159	4	0.092098	31881	3	0.075139	9752508	-0.006740
319868967	28971.000000	1487	1088.201477	31900	3	0.048270	31826	1	0.245744	9747608	-0.003343
319870244	28361.000000	1506	1049.919837	31815	5	0.099671	32085	1	0.110166	9742890	-0.003063
319865216	28644.000000	1487	1057.275162	31973	2	0.134085	32045	4	0.087659	9737852	-0.004128
319880098	28383.000000	1538	1054.630887	32124	4	0.041814	31937	4	0.147002	9732987	-0.004425
319874945	28247.000000	1429	1031.261880	32064	5	0.301819	32242	1	0.054348	9728149	-0.003712
319896866	28739.000000	1452	1076.554201	32005	4	0.085050	32136	5	0.188381	9723237	-0.003438
319875972	28020.000000	1468	1042.452863	32012	3	0.147328	31677	4	0.154751	9718454	-0.002382
319864960	28811.000000	1521	1071.564334	31974	8	0.159575	31998	3	0.050860	9713508	-0.002469
319870129	28438.000000	1485	1056.532253	31951	5	0.084818	31902	4	0.079463	9708754	-0.002033
319873263	28290.000000	1492	1048.606422	32244	5	0.191972	31814	6	0.111718	9703832	-0.001878
319846045	28846.000000	1437	1072.216997	32028	4	0.246511	32048	5	0.058244	9699007	-0.001733
319856590	28657.000000	1513	1074.810201	31979	2	0.141191	31977	2	0.071676	9694249	0.000875
319847196	28222.000000	1479	1047.013610	31832	3	0.076218	32041	0	0.148875	9689390	-0.001504
319847664	28178.000000	1477	1058.805659	31864	8	0.175667	31793	6	0.112595	9684453	-0.001199
319850905	28664.000000	1446	1055.021087	32145	2	0.077618	31964	3	0.112088	9679502	-0.001500
319872218	28390.000000	1446	1045.084232	32097	1	0.028025	31826	2	0.064741	9674628	-0.001001
319867552	28321.000000	1457	1061.191765	32007	2	0.063639	31892	3	0.127971	9669725	-0.001596
319884468	28453.000000	1517	1059.375511	32073	3	0.267240	32065	2	0.119971	9664846	-0.001770
319857933	28122.000000	1496	1038.777386	32050	6	0.265492	31944	2	0.029026	9659921	-0.002122
319878907	28749.000000	1547	1064.249485	32052	2	0.128996	31941	6	0.171159	9655108	-0.001856
319847281	28281.000000	1495	1065.866717	31974	2	0.049207	32294	2	0.149971	9650297	-0.001730
319876793	28459.000000	1515	1055.780752	32102	3	0.051819	31876	4	0.141407	9645437	-0.001852
319874013	28588.000000	1442	1066.198766	32088	3	0.071635	32003	2	0.149768	9640611	-0.002848
319856718	28965.000000	1436	1061.501369	32060	5	0.153972	31972	2	0.123339	9635644	-0.003070
319870355	28058.000000	1487	1033.205567	32001	3	0.049412	32047	3	0.135705	9630727	-0.002827
319890209	28329.000000	1491	1042.869209	31884	4	0.118637	31958	3	0.038578	9625895	-0.002636
319871662	28615.000000	1405	1056.297075	32092	3	0.170450	32019	2	0.090752	9621011	-0.003903
319877389	28528.000000	1512	1055.679080	32127	0	0.055916	31956	3	0.059197	9616278	-0.004605
319879928	28276.000000	1461	1052.144837	32038	3	0.139057	32017	2	0.040899	9611471	-0.004602
319867464	28671.000000	1425	1055.697209	32109	3	0.133299	31997	4	0.136481	9606685	-0.004071
319875923	28631.000000	1506	1075.799880	31921	4	0.091102	31789	0	0.032581	9601745	-0.004152
319868200	28119.000000	1535	1041.445941	32014	4	0.172629	31991	3	0.159641	9596932	-0.003565
319866470	28168.000000	1457	1041.827555	32017	0	0.065276	31936	4	0.070558	9591989	-0.003748
319872365	28836.000000	1460	1061.676801	31701	0	0.077395	32100	2	0.098577	9587290	-0.003521
319871395	28306.000000	1521	1051.840214	32152	0	0.088558	31885	6	0.167995	9582387	-0.003237
319866151	28801.000000	1519	1080.257109	31931	2	0.118525	31859	3	0.090698	9577559	-0.002982
319872518	28452.000000	1499	1053.322288	31916	6	0.113769	32207	5	0.163860	9572825	-0.003495
319868442	28618.000000	1497	1060.629323	31962	3	0.054876	31901	5	0.088107	9568096	-0.002602
319852594	28709.000000	1460	1068.479324	31960	1	0.182283	32067	2	0.154395	9563409	-0.001340
319890256	28260.000000	1420	1057.128099	31973	2	0.048425	31910	3	0.154905	9558569	-0.002121
319892782	27959.000000	1435	1045.523148	32029	3	0.069568	31997	5	0.189880	9553724	-0.002073
319874698	28615.000000	1456	1066.054670	32087	8	0.158321	31859	2	0.062402	9548854	-0.002138
319870219	28495.000000	1467	1054.432754	31995	3	0.156817	31905	2	0.130848	9544068	-0.002130
319871467	28271.000000	1504	1050.847963	31841	3	0.054595	31818	1	0.043761	9539334	-0.001912
319865676	28164.000000	1458	1044.045924	32249	3	0.134033	32018	0	0.050354	9534610	-0.001710
319868246	28321.000000	1445	1044.543974	32073	3	0.233077	31868	5	0.094278	9529862	-0.002207
319859003	28808.000000	1492	1063.116768	32200	4	0.092376	31807	2	0.229870	9525088	-0.001715
319848628	28177.000000	1425	1037.064242	31880	3	0.137305	32065	0	0.085350	9520431	-0.001378
319870098	28645.000000	1493	1062.081053	32054	6	0.155481	31952	3	0.092060	9515716	-0.001619
npatches	nstrain	runtime	dt	init_x	init_y	init_y_blood	init_z	init_S	beta0	beta1	beta2	beta3	mean_beta	B	d	delta	delta_blood	b[0]	mut	m	CTL	c	g	epsilon	k	het	lambda	rho	omega	x_max	patch.dyna	DELTA	A	VA
10000	1	100.000000	0.000100	21900	9499	5000000	0.001000	10000000	2.437096	3.317546	2.452977	3.902910	3	8000000000.000000	0.010000	1.000000	1.000000	800000	0.000050	0.048000	0	0.500000	0.000000	25.000000	18.000000	0.500000	0.000000	0.000000	0.000000	31987	0	10.000000	7.000000	1.000000
sus	inf	inf_blood	z	x[0]	y[0][0]	z[0]	x[1]	y[1][0]	z[1]	S[0]	synchrony
219000000	94990000.000000	5000000	10.000000	21900	9499	0.001000	21900	9499	0.001000	10000000	0.000000
317759041	14242749.000000	747712	3940.834452	32069	1369	0.394083	31717	1434	0.394083	9995006	0.000000
319890317	16657.000000	919	2699.727590	31864	3	0.267793	31930	3	0.280507	9989908	0.000000
319856898	25161.000000	1379	769.054919	32051	6	0.088746	31806	7	0.075065	9984851	0.000000
319864259	27525.000000	1417	989.929249	32186	4	0.072076	31929	4	0.094138	9979909	0.000000
319859327	27550.000000	1402	978.099518	31956	4	0.031165	32078	2	0.106363	9974802	0.000000
319865497	27679.000000	1459	1009.959147	32138	0	0.057393	32041	3	0.273963	9969875	0.000000
319876666	27459.000000	1337	981.026507	32151	0	0.031828	31821	2	0.039026	9964795	0.000000
319900267	27532.000000	1453	1003.045079	31791	4	0.102161	31945	6	0.093218	9959870	0.000000
319873149	27091.000000	1421	961.201622	32144	3	0.109984	32117	2	0.079067	9954821	0.000000
319865582	27851.000000	1422	1007.060412	31917	2	0.268559	31909	3	0.170959	9949861	0.000000
319854710	27358.000000	1374	983.897215	31842	3	0.086812	31945	3	0.036443	9944815	0.000000
319872239	27408.000000	1432	992.335379	32166	2	0.040299	31866	5	0.055998	9939703	0.000000
319866061	27301.000000	1465	979.223763	32173	2	0.109927	32289	2	0.109881	9934789	0.000000
319864919	27410.000000	1453	996.452568	31880	3	0.075113	31679	6	0.058920	9929885	0.000000
319873902	27230.000000	1420	981.585645	31880	2	0.028841	31985	1	0.070789	9924926	0.000000
319870176	26985.000000	1349	975.548318	31871	2	0.052347	31857	3	0.097240	9920201	0.000000
319886464	27466.000000	1446	995.657833	31977	6	0.207245	31871	2	0.070735	9915221	0.000000
319852726	26973.000000	1395	974.418277	31966	2	0.191563	32148	5	0.109970	9910277	0.000000
319864472	27071.000000	1428	968.348940	32155	0	0.033720	32082	0	0.056696	9905355	0.000000
319875800	27310.000000	1397	978.003181	32233	1	0.032657	31906	1	0.178819	9900404	0.000000
319853916	27659.000000	1451	995.273750	32030	2	0.116706	32139	4	0.180791	9895486	0.000000
319861621	27430.000000	1371	990.307355	32091	3	0.101032	31754	2	0.048043	9890611	0.000000
319867234	27415.000000	1421	987.987542	31906	0	0.167887	31868	5	0.113061	9885705	0.000000
319873815	27394.000000	1459	992.890070	31982	3	0.052957	32109	4	0.148882	9880655	0.000000
319866583	27317.000000	1425	994.452894	31981	2	0.033131	31961	3	0.093259	9875777	0.000000
319863986	27603.000000	1427	992.712782	31851	6	0.092877	32119	1	0.095504	9870918	0.000000
319857757	27363.000000	1420	987.186258	31958	3	0.049635	32128	2	0.076330	9865972	0.000000
319852800	27500.000000	1447	989.490464	31790	1	0.098070	31971	0	0.084957	9860974	0.000000
319859277	27794.000000	1450	1004.587629	32137	3	0.070293	31831	1	0.079872	9855990	0.000000
319860993	27433.000000	1506	982.916802	31782	5	0.084141	31802	2	0.048798	9851020	0.000000
319868914	27346.000000	1448	987.106795	32226	8	0.085598	32080	3	0.086268	9846018	0.000000
319860490	27922.000000	1414	1010.996618	32027	2	0.239375	31808	2	0.060973	9841193	0.000000
319865870	27836.000000	1442	1003.611094	32075	2	0.047414	32002	3	0.109383	9836368	0.000000
319902050	27793.000000	1454	1000.091423	32048	3	0.037819	31965	3	0.135563	9831588	0.000000
319869889	27059.000000	1392	973.185402	31571	3	0.235219	32164	1	0.076318	9826677	0.000000
319872686	27452.000000	1375	996.123115	32246	4	0.067006	32170	2	0.023232	9821861	0.000000
319869922	27384.000000	1398	1002.492534	32161	4	0.096715	31918	3	0.048037	9816991	0.000000
319870405	27729.000000	1444	999.802438	32184	4	0.083786	32055	5	0.144345	9812073	0.000000
319862498	27476.000000	1436	990.953872	31987	3	0.044833	31991	1	0.127636	9807203	0.000000
319866429	27342.000000	1527	992.994278	32242	2	0.041285	31846	2	0.162672	9802183	-1.#IND00
319864163	27470.000000	1444	985.208933	31993	2	0.111206	32196	3	0.057404	9797461	-1.#IND00
319879431	27949.000000	1383	998.996218	32165	2	0.036738	32047	1	0.107965	9792597	-1.#IND00
319848190	27613.000000	1466	1001.637017	31870	5	0.154296	32038	1	0.066917	9787729	-1.#IND00
319863224	27533.000000	1429	999.111923	31910	2	0.116058	31976	1	0.046345	9782915	0.006074
319877391	27900.000000	1392	1000.987497	31966	2	0.176057	32138	4	0.213051	9777984	0.002918
319874517	27747.000000	1435	992.207150	31977	4	0.119989	31825	4	0.137430	9773068	0.003035
319878566	27681.000000	1425	985.467316	31734	4	0.101291	32261	4	0.218102	9768260	0.002844
319868002	27609.000000	1396	1008.554695	32038	3	0.053875	31835	5	0.113317	9763482	0.001093
319849223	27496.000000	1391	990.125824	32026	4	0.207133	31749	1	0.025128	9758538	0.000256
319867892	27532.000000	1448	993.385554	31766	2	0.133031	31885	4	0.097420	9753644	0.001922
319882572	27494.000000	1442	994.173145	31739	4	0.138804	32150	1	0.065227	9748768	0.002602
319849426	27546.000000	1412	994.944351	31914	1	0.055996	32028	3	0.075614	9743907	0.001764
319871528	27505.000000	1487	999.890547	31867	2	0.059391	31746	3	0.052172	9739025	-0.003895
319855400	27534.000000	1442	991.698836	32065	2	0.038957	31964	4	0.156028	9734082	-0.001304
319862695	27514.000000	1433	985.582957	32173	1	0.085482	32146	4	0.110101	9729277	-0.002540
319876558	27460.000000	1414	990.127430	31990	1	0.029956	32017	3	0.103981	9724301	-0.002796
319865720	27141.000000	1411	981.443837	31817	1	0.052252	31913	6	0.153844	9719461	-0.002916
319872938	27536.000000	1405	988.759851	32082	1	0.119009	31910	2	0.119249	9714493	-0.001282
319852541	27874.000000	1390	1014.959789	32117	1	0.099356	31950	6	0.119721	9709704	0.000874
319879105	27599.000000	1431	991.559755	32153	6	0.037236	31917	5	0.063593	9705035	0.003024
319851571	27463.000000	1452	999.737091	31973	1	0.021590	31750	4	0.097752	9700205	0.002703
319856822	27558.000000	1442	996.800045	32000	0	0.026239	31767	0	0.065567	9695263	0.002731
319852190	27573.000000	1454	999.588684	32051	2	0.070248	31938	0	0.153425	9690463	0.003916
319860361	27588.000000	1374	1000.456313	31996	3	0.178762	32070	2	0.117172	9685586	0.004027
319880213	27478.000000	1439	978.574676	31976	4	0.079347	32102	1	0.050740	9680757	0.003854
319836433	27836.000000	1452	1005.578483	31861	1	0.137198	31810	3	0.142616	9675963	0.003181
319859054	27470.000000	1442	996.910042	31933	6	0.109718	31894	2	0.053287	9671066	0.002239
319873328	27024.000000	1419	968.572463	31896	1	0.055005	31885	5	0.185409	9666186	0.002402
319872481	27342.000000	1397	983.466618	31858	0	0.083560	32111	2	0.104731	9661428	0.001313
319858802	27405.000000	1400	986.549036	31990	2	0.148868	31871	5	0.108926	9656825	0.001493
319875897	28062.000000	1407	1015.840157	31745	3	0.133713	32081	3	0.185118	9652091	0.001479
319849566	27175.000000	1455	977.432800	31727	0	0.077632	31845	2	0.089705	9647221	0.002940
319887621	27261.000000	1373	990.965955	31880	4	0.045881	31955	3	0.033535	9642337	0.002735
319877860	27390.000000	1476	971.805889	32034	2	0.198834	32075	7	0.069553	9637520	0.000991
319872953	27573.000000	1403	993.344165	31876	1	0.051791	32039	2	0.205624	9632637	0.000972
319857635	27411.000000	1340	982.629445	31800	1	0.027385	32046	2	0.084707	9627834	0.000179
319851806	27399.000000	1420	985.176064	31857	0	0.062487	31673	1	0.026005	9623087	-0.000283
319890585	27682.000000	1477	993.433540	31797	3	0.116001	32107	2	0.066345	9618322	-0.000218
319870491	27743.000000	1328	1002.308220	31823	3	0.167830	31952	1	0.117447	9613491	-0.000323
319906441	27876.000000	1441	1006.654446	31873	5	0.193560	31978	2	0.101344	9608564	-0.000208
319867179	27588.000000	1391	994.525472	31894	3	0.044827	31896	2	0.058297	9603651	-0.001206
319864689	27244.000000	1431	992.719584	32111	1	0.167492	32068	4	0.130808	9598966	-0.001434
319878907	27865.000000	1473	1006.719795	31943	3	0.199079	31656	1	0.070207	9594162	-0.001374
319843989	27467.000000	1428	995.752506	32117	3	0.154746	31895	1	0.141661	9589266	0.000767
319864548	27304.000000	1389	975.951021	31994	0	0.094346	31975	2	0.138894	9584493	0.000883
319864029	27715.000000	1416	1003.106291	31926	2	0.170257	32119	3	0.099173	9579725	-0.000088
319863952	27470.000000	1368	994.201699	32162	4	0.127733	31998	6	0.066906	9574959	-0.000234
319872210	27238.000000	1441	970.375151	31849	4	0.068665	32157	4	0.073177	9570158	-0.000299
319863444	27448.000000	1470	986.505991	32035	2	0.155726	32080	1	0.112373	9565348	-0.000565
319864874	27562.000000	1473	999.093194	31762	2	0.085643	32036	0	0.047574	9560557	-0.000672
319893793	27175.000000	1401	988.898221	31951	0	0.032859	32292	7	0.241770	9555843	-0.001354
319866922	27071.000000	1446	981.889731	31984	2	0.091509	32116	1	0.054460	9551209	-0.001692
319860044	27558.000000	1419	988.076809	32150	2	0.143621	31927	3	0.198237	9546408	-0.003942
319858024	27431.000000	1423	987.706626	32087	3	0.078498	31960	1	0.044689	9541594	-0.002860
319870083	27454.000000	1359	973.679673	31993	0	0.139199	31868	3	0.119438	9536680	-0.001297
319866431	27423.000000	1466	1005.390327	32020	0	0.095813	31877	3	0.043206	9531827	-0.001189
319868361	27233.000000	1406	986.538127	31817	4	0.038437	31970	2	0.029999	9527073	-0.001107
319866019	27320.000000	1415	975.260526	32193	4	0.116621	31889	1	0.107732	9522341	-0.001158
319861705	27566.000000	1482	996.571720	31901	4	0.112344	32075	4	0.165691	9517592	-0.001147
npatches	nstrain	runtime	dt	init_x	init_y	init_y_blood	init_z	init_S	beta0	beta1	beta2	beta3	mean_beta	B	d	delta	delta_blood	b[0]	mut	m	CTL	c	g	epsilon	k	het	lambda	rho	omega	x_max	patch.dyna	DELTA	A	VA
10000	1	100.000000	0.000100	21900	9499	5000000	0.001000	10000000	2.409318	4.050417	2.539166	1.655011	3	8000000000.000000	0.010000	1.000000	1.000000	800000	0.000050	0.048000	0	0.500000	0.000000	25.000000	19.000000	0.500000	0.000000	0.000000	0.000000	31987	0	10.000000	7.000000	1.000000
sus	inf	inf_blood	z	x[0]	y[0][0]	z[0]	x[1]	y[1][0]	z[1]	S[0]	synchrony
219000000	94990000.000000	5000000	10.000000	21900	9499	0.001000	21900	9499	0.001000	10000000	0.000000
318107797	11713602.000000	616745	3940.834452	32215	1165	0.394083	31737	1217	0.394083	9995099	0.000000
319882182	13780.000000	738	1406.199826	31868	0	0.103921	31879	1	0.480612	9990105	0.000000
319850755	24376.000000	1271	745.792520	32119	1	0.077159	32013	3	0.045987	9985215	0.000000
319880301	26466.000000	1417	937.529739	32093	7	0.101711	32120	2	0.074064	9980231	0.000000
319858205	26581.000000	1403	930.053396	32006	1	0.027075	32146	3	0.058925	9975274	0.000000
319879160	26363.000000	1379	916.526298	31917	0	0.034340	32012	4	0.155501	9970258	0.000000
319862520	26931.000000	1365	942.514994	32056	5	0.189708	32327	1	0.098036	9965218	0.000000
319893213	26354.000000	1364	918.207289	32143	2	0.047028	32273	3	0.143853	9960139	0.000000
319865343	26481.000000	1347	927.879664	32169	4	0.040783	32216	1	0.043285	9955053	0.000000
319858041	26269.000000	1343	903.816666	31770	1	0.083420	31839	3	0.219125	9949986	0.000000
319847632	26671.000000	1418	940.933715	31925	1	0.070079	31945	4	0.177567	9944902	0.000000
319862042	26661.000000	1386	930.811089	32039	4	0.119070	31727	4	0.147293	9939989	0.000000
319866480	26529.000000	1407	933.566480	31665	3	0.040838	31988	2	0.033764	9934929	0.000000
319869900	26085.000000	1398	913.104885	31940	4	0.081054	31873	5	0.099446	9929853	0.000000
319870188	26761.000000	1412	946.527484	31983	4	0.125250	32116	3	0.212299	9924810	0.000000
319865225	26559.000000	1407	925.431823	31966	2	0.090300	31919	2	0.024160	9919893	0.000000
319871422	26397.000000	1469	924.467759	32126	1	0.024129	31849	0	0.148086	9914968	0.000000
319845105	26702.000000	1398	945.749536	32139	2	0.148472	31863	5	0.214127	9909963	0.000000
319861375	26638.000000	1414	937.309000	31951	1	0.083701	31772	2	0.153764	9905132	0.000000
319848592	26714.000000	1361	955.375161	32004	2	0.052967	32048	2	0.111574	9900114	0.000000
319844787	26566.000000	1347	941.295132	32170	4	0.142084	32071	3	0.153689	9895111	0.000000
319899251	26551.000000	1359	937.615391	32031	1	0.064598	32006	3	0.124330	9890202	0.000000
319865537	26602.000000	1437	932.475246	32101	3	0.068327	31848	1	0.020741	9885323	0.000000
319892815	26512.000000	1416	925.380150	31854	4	0.291215	32016	4	0.080808	9880473	0.000000
319875266	26723.000000	1370	939.360116	32138	1	0.051141	32077	3	0.052590	9875544	0.000000
319877053	26822.000000	1393	945.135610	31796	2	0.179803	31612	2	0.058581	9870704	0.000000
319857148	26318.000000	1381	922.442794	31710	1	0.037156	31990	0	0.059670	9865791	0.000000
319875444	26319.000000	1431	931.958810	31945	1	0.063558	32082	4	0.127719	9860886	0.000000
319873605	26385.000000	1372	921.969314	31813	3	0.088665	32003	3	0.101548	9856021	0.000000
319844498	26578.000000	1351	938.325400	31831	2	0.089117	31693	4	0.086783	9851048	0.000000
319859595	26496.000000	1354	930.351007	32111	2	0.143061	32007	2	0.052371	9846165	0.000000
319854323	26519.000000	1369	932.048443	32095	2	0.032175	32175	4	0.085376	9841283	0.000000
319864622	26816.000000	1385	937.675358	32059	2	0.105618	32245	2	0.113449	9836377	0.000000
319887121	26319.000000	1361	938.189963	32090	4	0.076613	32071	4	0.101372	9831396	0.000000
319876239	26489.000000	1337	921.449583	32011	2	0.044883	31995	5	0.159258	9826629	0.000000
319840636	26809.000000	1387	932.884508	31834	1	0.105625	31899	3	0.059487	9821669	0.000000
319888344	26485.000000	1425	926.940538	32102	0	0.085826	32132	2	0.149988	9816857	0.000000
319856439	27103.000000	1395	950.190605	31993	0	0.032342	32061	4	0.073049	9811990	0.000000
319871961	26829.000000	1376	940.248145	31742	4	0.097119	31963	4	0.110175	9807143	0.000000
[truncated: 163 more rows]
