# Supplementary material for: Large Variations in HIV-1 Viral Load Explained by Shifting-Mosaic Metapopulation Dynamics
Source: PLoS Biol. 2016 Oct 5;14(10):e1002567. doi: 10.1371/journal.pbio.1002567 (PMC5051940; doi:10.1371/journal.pbio.1002567)
Supplement: S1 Data — Each file gives the output from the simulations indicated by the filename: low migration (ms1, db432); high migration (ms1, db1); very high migration (ms10, db1); number of patches (np); reservoir (storage); no reservoir (nostorage); CTL immigration model (CTLimmig); CTL proliferation model (CTLprolif); β¯ (beta1, beta2, …). Within each file, there are 21 simulations for (k = 0,1,..,20), and data is output each day. For measures of synchrony, the final entry should be used. See Methods and S1 Simulation Code for further details. (ZIP) [file pbio.1002567.s002.zip › S1_Data/ms10_np10000_nostorage_noPD_CTLimmig_db1_beta4.tsv]

npatches	nstrain	runtime	dt	init_x	init_y	init_y_blood	init_z	init_S	beta0	beta1	beta2	beta3	mean_beta	B	d	delta	delta_blood	b[0]	mut	m	CTL	c	g	epsilon	k	het	lambda	rho	omega	x_max	patch.dyna	DELTA	A	VA
10000	1	100.000000	0.000100	21900	9499	5000000	0.001000	10000000	3.526164	3.578006	2.174646	2.662347	4	8000000000.000000	0.010000	1.000000	1.000000	800000	0.000050	0.048000	0	0.500000	0.000000	25.000000	0.000000	0.500000	0.000000	0.000000	0.000000	31987	0	10.000000	7.000000	1.000000
sus	inf	inf_blood	z	x[0]	y[0][0]	z[0]	x[1]	y[1][0]	z[1]	S[0]	synchrony
219000000	94990000.000000	5000000	10.000000	21900	9499	0.001000	21900	9499	0.001000	10000000	0.000000
228767318	857621608.000000	44427832	3940.834452	23542	84969	0.394083	23462	85474	0.394083	9995060	0.000000
146560346	2526913911.000000	131148641	6324.976263	15108	252687	0.632498	15032	252588	0.632498	9990111	0.000000
113782871	3877168252.000000	201389920	7771.013291	11858	388369	0.777101	11733	387533	0.777101	9985083	0.000000
100830519	4657505326.000000	241989557	8648.068121	10668	465279	0.864807	10429	465473	0.864807	9980144	0.000000
95214003	5062920049.000000	263121944	9180.022116	10092	504376	0.918002	9795	505587	0.918002	9975119	0.000000
92653374	5265052121.000000	273632619	9502.664490	9559	526389	0.950266	9565	526478	0.950266	9970099	0.000000
91436806	5364073924.000000	278801254	9698.354536	9668	535286	0.969835	9367	535789	0.969835	9965077	0.000000
90848841	5412162190.000000	281306187	9817.045065	9532	540862	0.981705	9322	540968	0.981705	9960057	0.000000
90592858	5435447352.000000	282542071	9889.033609	9348	542511	0.988903	9330	543781	0.988903	9955071	0.000000
90469895	5446694812.000000	283100826	9932.696323	9454	543557	0.993270	9358	545903	0.993270	9950136	0.000000
90384233	5452182600.000000	283381297	9959.178767	9385	543727	0.995918	9296	544122	0.995918	9945070	0.000000
90359754	5454796948.000000	283513835	9975.240980	9467	543986	0.997524	9345	544405	0.997524	9940019	0.000000
90341514	5456018168.000000	283588297	9984.983083	9328	544161	0.998498	9361	546113	0.998498	9934990	0.000000
90338434	5456634674.000000	283578022	9990.891893	9379	544729	0.999089	9258	545747	0.999089	9930065	0.000000
90323103	5456894809.000000	283639933	9994.475723	9367	544931	0.999448	9379	544784	0.999448	9924944	0.000000
90329955	5457037134.000000	283613963	9996.649399	9186	545953	0.999665	9316	544850	0.999665	9920111	0.000000
90331100	5457081099.000000	283622406	9997.967783	9398	545602	0.999797	9272	544495	0.999797	9915159	0.000000
90333096	5457109003.000000	283637462	9998.767413	9460	545113	0.999877	9377	545953	0.999877	9910219	0.000000
90314592	5457160980.000000	283612517	9999.252408	9348	545032	0.999925	9291	544646	0.999925	9905298	0.000000
90338157	5457111267.000000	283629251	9999.546568	9415	545650	0.999955	9280	545650	0.999955	9900352	0.000000
90334265	5457248918.000000	283628578	9999.724983	9350	546108	0.999972	9241	545039	0.999972	9895300	0.000000
90322029	5457279009.000000	283630995	9999.833196	9418	545098	0.999983	9177	545525	0.999983	9890354	0.000000
90322053	5457279902.000000	283652815	9999.898829	9493	545897	0.999990	9263	546154	0.999990	9885442	0.000000
90332640	5457219932.000000	283669887	9999.938638	9384	545530	0.999994	9226	545146	0.999994	9880398	0.000000
90316464	5457182387.000000	283645063	9999.962782	9342	545507	0.999996	9209	546067	0.999996	9875433	0.000000
90329574	5457163091.000000	283626998	9999.977427	9364	545993	0.999998	9318	546620	0.999998	9870696	0.000000
90317306	5457195364.000000	283649657	9999.986309	9347	544649	0.999999	9370	543659	0.999999	9865786	0.000000
90334510	5457258522.000000	283623165	9999.991696	9468	545747	0.999999	9274	544845	0.999999	9860779	0.000000
90321817	5457271902.000000	283618802	9999.994963	9469	545247	0.999999	9239	544916	0.999999	9855901	0.000000
90331446	5457268571.000000	283635921	9999.996945	9404	546629	1.000000	9375	545089	1.000000	9851042	0.000000
90328583	5457288501.000000	283635084	9999.998147	9483	545352	1.000000	9412	544988	1.000000	9846025	0.000000
90331652	5457299888.000000	283624632	9999.998876	9317	544853	1.000000	9326	545665	1.000000	9841192	0.000000
90327152	5457306278.000000	283641769	9999.999318	9431	543950	1.000000	9335	543622	1.000000	9836393	0.000000
90330832	5457307194.000000	283626510	9999.999587	9301	545986	1.000000	9357	545624	1.000000	9831565	0.000000
90326082	5457293286.000000	283647442	9999.999749	9404	545568	1.000000	9240	544810	1.000000	9826717	0.000000
90324856	5457280180.000000	283622936	9999.999848	9340	546455	1.000000	9273	544893	1.000000	9821752	0.000000
90331247	5457319447.000000	283640393	9999.999908	9422	545852	1.000000	9270	545918	1.000000	9816803	0.000000
90335251	5457200921.000000	283653520	9999.999944	9422	543988	1.000000	9234	545380	1.000000	9811934	0.000000
90335831	5457187885.000000	283649490	9999.999966	9244	545324	1.000000	9407	545732	1.000000	9807015	0.000000
90327211	5457151873.000000	283656224	9999.999979	9317	546831	1.000000	9365	545481	1.000000	9802045	-1.#IND00
90333135	5457108307.000000	283616624	9999.999988	9383	545800	1.000000	9376	545527	1.000000	9797074	0.003200
90333043	5457291147.000000	283650590	9999.999992	9463	545761	1.000000	9285	546962	1.000000	9792206	-0.000710
90334229	5457269860.000000	283632124	9999.999995	9405	545063	1.000000	9330	545367	1.000000	9787266	0.002591
90331439	5457170973.000000	283656343	9999.999997	9474	544650	1.000000	9331	545505	1.000000	9782286	0.001186
90325302	5457271437.000000	283640419	9999.999998	9330	545682	1.000000	9390	545497	1.000000	9777390	-0.002973
90319822	5457346903.000000	283637002	9999.999999	9373	545522	1.000000	9363	545355	1.000000	9772430	0.004933
90320542	5457350636.000000	283636644	9999.999999	9547	545796	1.000000	9178	546447	1.000000	9767472	0.005892
90310602	5457238155.000000	283635722	10000.000000	9384	543948	1.000000	9153	545906	1.000000	9762611	0.004024
90315712	5457186588.000000	283630580	10000.000000	9384	546523	1.000000	9432	544431	1.000000	9757772	0.002754
90317563	5457209587.000000	283635718	10000.000000	9518	544342	1.000000	9341	545418	1.000000	9752961	0.002794
90331509	5457259015.000000	283618075	10000.000000	9437	544670	1.000000	9250	545286	1.000000	9748139	-0.000198
90319114	5457324344.000000	283628390	10000.000000	9394	545441	1.000000	9374	544781	1.000000	9743338	-0.003586
90325612	5457286396.000000	283651817	10000.000000	9380	545207	1.000000	9233	546811	1.000000	9738365	-0.001586
90314925	5457229474.000000	283663234	10000.000000	9288	545159	1.000000	9326	545351	1.000000	9733516	-0.003334
90336756	5457151663.000000	283644082	10000.000000	9428	545088	1.000000	9247	545038	1.000000	9728637	-0.001443
90334767	5457192844.000000	283638524	10000.000000	9439	544140	1.000000	9365	545032	1.000000	9723877	-0.000705
90330193	5457212951.000000	283615369	10000.000000	9385	546500	1.000000	9244	545780	1.000000	9719028	-0.001450
90325607	5457167474.000000	283651705	10000.000000	9412	545668	1.000000	9274	546408	1.000000	9714054	-0.000765
90336425	5457257811.000000	283625702	10000.000000	9427	545685	1.000000	9196	545659	1.000000	9709222	-0.000718
90332196	5457349254.000000	283636751	10000.000000	9396	545402	1.000000	9302	546262	1.000000	9704457	-0.000226
90314466	5457359500.000000	283656042	10000.000000	9537	545746	1.000000	9314	547004	1.000000	9699606	0.000888
90328948	5457281731.000000	283649015	10000.000000	9246	545529	1.000000	9278	544380	1.000000	9694781	0.000437
90332287	5457293704.000000	283621736	10000.000000	9431	545945	1.000000	9381	546260	1.000000	9689919	0.002145
90328134	5457325741.000000	283608149	10000.000000	9398	546821	1.000000	9383	545362	1.000000	9685096	0.002472
90325377	5457248690.000000	283645451	10000.000000	9421	545558	1.000000	9427	545138	1.000000	9680227	0.002259
90317359	5457273774.000000	283652789	10000.000000	9317	545293	1.000000	9402	545426	1.000000	9675419	0.003186
90314646	5457436918.000000	283655992	10000.000000	9364	545888	1.000000	9333	546752	1.000000	9670486	0.002798
90326204	5457413925.000000	283639774	10000.000000	9342	544460	1.000000	9210	545773	1.000000	9665828	0.003142
90322118	5457326740.000000	283639523	10000.000000	9525	545378	1.000000	9220	545658	1.000000	9661091	0.002813
90334005	5457239142.000000	283682740	10000.000000	9426	545398	1.000000	9272	545006	1.000000	9656351	0.001728
90327618	5457275054.000000	283671670	10000.000000	9502	545071	1.000000	9345	545209	1.000000	9651461	0.001255
90332871	5457178942.000000	283623278	10000.000000	9431	545260	1.000000	9361	545811	1.000000	9646565	0.002028
90324777	5457282114.000000	283625600	10000.000000	9349	545665	1.000000	9286	545187	1.000000	9641833	0.001527
90313494	5457269368.000000	283653444	10000.000000	9466	543857	1.000000	9381	545039	1.000000	9637044	0.001440
90327906	5457465734.000000	283641733	10000.000000	9378	546719	1.000000	9331	544846	1.000000	9632182	0.000555
90321753	5457464408.000000	283662703	10000.000000	9490	545094	1.000000	9309	545481	1.000000	9627444	0.001800
90311625	5457389649.000000	283656285	10000.000000	9377	544463	1.000000	9225	545447	1.000000	9622697	0.000928
90317150	5457318092.000000	283643250	10000.000000	9388	545744	1.000000	9280	545192	1.000000	9617828	0.002817
90337796	5457364291.000000	283656341	10000.000000	9259	546295	1.000000	9355	545776	1.000000	9613051	0.002978
90320081	5457314845.000000	283684814	10000.000000	9356	546572	1.000000	9367	545596	1.000000	9608369	0.002873
90318465	5457241286.000000	283672142	10000.000000	9362	545249	1.000000	9234	545089	1.000000	9603580	0.002997
90330533	5457286639.000000	283631971	10000.000000	9460	544751	1.000000	9309	544928	1.000000	9598657	0.003085
90326986	5457337330.000000	283649858	10000.000000	9404	546053	1.000000	9384	545868	1.000000	9593828	0.002620
90323206	5457365238.000000	283634553	10000.000000	9613	543858	1.000000	9127	547529	1.000000	9588990	0.002561
90323939	5457311363.000000	283661391	10000.000000	9400	545530	1.000000	9230	547311	1.000000	9584174	0.002447
90335421	5457206947.000000	283639684	10000.000000	9351	545564	1.000000	9383	545490	1.000000	9579492	0.002600
90332134	5457172654.000000	283633573	10000.000000	9523	545447	1.000000	9333	544787	1.000000	9574678	0.002145
90325141	5457284092.000000	283647944	10000.000000	9389	545935	1.000000	9301	546029	1.000000	9569842	0.002195
90337897	5457228195.000000	283629296	10000.000000	9297	545610	1.000000	9212	544314	1.000000	9565033	0.001436
90325536	5457217187.000000	283655771	10000.000000	9298	545044	1.000000	9282	545266	1.000000	9560210	0.001137
90330967	5457259489.000000	283630899	10000.000000	9389	545697	1.000000	9196	544964	1.000000	9555327	0.001501
90328375	5457266620.000000	283605987	10000.000000	9468	544390	1.000000	9378	544968	1.000000	9550624	0.001251
90325300	5457269975.000000	283658412	10000.000000	9355	544500	1.000000	9300	545056	1.000000	9545878	0.001108
90325342	5457289549.000000	283646912	10000.000000	9366	545753	1.000000	9316	545713	1.000000	9541113	0.001064
90322933	5457357229.000000	283645196	10000.000000	9394	545755	1.000000	9241	546184	1.000000	9536201	0.001024
90329055	5457312125.000000	283614234	10000.000000	9448	546520	1.000000	9258	546155	1.000000	9531511	0.000962
90338427	5457327414.000000	283624489	10000.000000	9302	544821	1.000000	9224	546524	1.000000	9526691	0.001221
90329850	5457250736.000000	283653830	10000.000000	9486	546142	1.000000	9302	544734	1.000000	9521822	0.001424
90309403	5457306974.000000	283676740	10000.000000	9256	546388	1.000000	9420	545974	1.000000	9517010	0.001302
npatches	nstrain	runtime	dt	init_x	init_y	init_y_blood	init_z	init_S	beta0	beta1	beta2	beta3	mean_beta	B	d	delta	delta_blood	b[0]	mut	m	CTL	c	g	epsilon	k	het	lambda	rho	omega	x_max	patch.dyna	DELTA	A	VA
10000	1	100.000000	0.000100	21900	9499	5000000	0.001000	10000000	3.285428	2.251377	2.882289	3.013781	4	8000000000.000000	0.010000	1.000000	1.000000	800000	0.000050	0.048000	0	0.500000	0.000000	25.000000	1.000000	0.500000	0.000000	0.000000	0.000000	31987	0	10.000000	7.000000	1.000000
sus	inf	inf_blood	z	x[0]	y[0][0]	z[0]	x[1]	y[1][0]	z[1]	S[0]	synchrony
219000000	94990000.000000	5000000	10.000000	21900	9499	0.001000	21900	9499	0.001000	10000000	0.000000
237040621	739412817.000000	38318518	3940.834452	24602	72880	0.394083	26726	71081	0.394083	9995139	0.000000
175971997	1709679578.000000	88778776	6324.976263	18930	169460	0.632498	21740	167258	0.632498	9990096	0.000000
158764893	2116265207.000000	109947047	7771.013291	17002	210286	0.777101	20285	208052	0.777101	9985144	0.000000
157530015	2145693142.000000	111518941	8648.068121	17059	214043	0.864807	19887	210563	0.864807	9980197	0.000000
160321801	2069587262.000000	107575611	9180.022116	17417	205238	0.918002	20400	202519	0.918002	9975170	0.000000
163358886	1990421286.000000	103452186	9502.664490	17724	197539	0.950266	20539	194240	0.950266	9970101	0.000000
165750027	1931001160.000000	100372632	9698.354536	17856	192751	0.969835	20826	188471	0.969835	9965046	0.000000
167361760	1891074533.000000	98284374	9817.045065	17929	187998	0.981705	21152	185731	0.981705	9960114	0.000000
168470276	1865465209.000000	96946878	9889.033609	18274	185146	0.988903	21030	181894	0.988903	9955191	0.000000
169157791	1849381466.000000	96141136	9932.696323	18192	183412	0.993270	21102	181565	0.993270	9950258	0.000000
169550246	1839522832.000000	95613112	9959.178767	18403	182860	0.995918	21349	179718	0.995918	9945417	0.000000
169814975	1833441252.000000	95297825	9975.240980	18125	182725	0.997524	21311	179487	0.997524	9940344	0.000000
169997403	1829685164.000000	95106622	9984.983083	18471	181686	0.998498	21370	178596	0.998498	9935363	0.000000
170067407	1827511968.000000	94971052	9990.891893	18329	180632	0.999089	21283	178752	0.999089	9930430	0.000000
170135021	1826060699.000000	94935266	9994.475723	18331	181977	0.999448	21284	179387	0.999448	9925456	0.000000
170158869	1825211663.000000	94872252	9996.649399	18278	181281	0.999665	21424	178099	0.999665	9920434	0.000000
170203561	1824677498.000000	94829346	9997.967783	18264	181457	0.999797	21247	178414	0.999797	9915612	0.000000
170216190	1824387546.000000	94801150	9998.767413	18346	182184	0.999877	21239	179212	0.999877	9910597	0.000000
170205120	1824179833.000000	94802713	9999.252408	18358	180758	0.999925	21198	178075	0.999925	9905676	0.000000
170214844	1824052584.000000	94805455	9999.546568	18336	180863	0.999955	21267	177950	0.999955	9900664	0.000000
170227839	1823961623.000000	94783392	9999.724983	18148	180652	0.999972	21395	178483	0.999972	9895776	0.000000
170222161	1823940686.000000	94787430	9999.833196	18429	181559	0.999983	21130	178970	0.999983	9890834	0.000000
170230074	1823890624.000000	94793817	9999.898829	18142	181830	0.999990	21332	178146	0.999990	9885857	0.000000
170216330	1823868053.000000	94806038	9999.938638	18277	181511	0.999994	21260	178289	0.999994	9880960	0.000000
170208358	1823934000.000000	94802457	9999.962782	18341	181663	0.999996	21282	177546	0.999996	9876119	0.000000
170236126	1823884850.000000	94819683	9999.977427	18434	181251	0.999998	21331	177718	0.999998	9871005	0.000000
170216815	1823929560.000000	94806550	9999.986309	18418	180543	0.999999	21530	177884	0.999999	9866147	0.000000
170238694	1823990772.000000	94807590	9999.991696	18401	180304	0.999999	21284	178673	0.999999	9861170	0.000000
170222454	1824002259.000000	94786352	9999.994963	18450	181092	0.999999	21340	177847	0.999999	9856213	0.000000
170207878	1824092041.000000	94788612	9999.996945	18310	181688	1.000000	21233	177986	1.000000	9851321	0.000000
170222567	1823960566.000000	94800294	9999.998147	18421	180707	1.000000	21440	177867	1.000000	9846463	0.000000
170234677	1823891626.000000	94787026	9999.998876	18280	181252	1.000000	21254	178073	1.000000	9841480	0.000000
170220327	1823944006.000000	94812171	9999.999318	18392	181395	1.000000	21271	178359	1.000000	9836538	0.000000
170236803	1823926344.000000	94796735	9999.999587	18327	180635	1.000000	21227	178283	1.000000	9831599	0.000000
170232077	1823899723.000000	94798287	9999.999749	18332	181850	1.000000	21411	177974	1.000000	9826681	0.000000
170239230	1823920335.000000	94792877	9999.999848	18295	180955	1.000000	21232	178423	1.000000	9821733	0.000000
170228569	1823851624.000000	94794448	9999.999908	18385	180231	1.000000	21249	178808	1.000000	9816879	0.000000
170233654	1823894560.000000	94784448	9999.999944	18279	181549	1.000000	21249	179108	1.000000	9811949	0.000000
170219338	1823842533.000000	94782407	9999.999966	18412	181349	1.000000	21158	178367	1.000000	9807035	0.000000
170237112	1823913574.000000	94798409	9999.999979	18294	181024	1.000000	21298	177988	1.000000	9802015	-1.#IND00
170220196	1823825125.000000	94814966	9999.999988	18172	181354	1.000000	21280	178530	1.000000	9797071	-0.006400
170239402	1823825669.000000	94807058	9999.999992	18453	181428	1.000000	21214	178238	1.000000	9792264	-0.008336
170230783	1823939031.000000	94778438	9999.999995	18270	180970	1.000000	21100	178095	1.000000	9787304	-0.005124
170232259	1823844188.000000	94794083	9999.999997	18351	181243	1.000000	21233	178962	1.000000	9782393	-0.011896
170211684	1823893029.000000	94804500	9999.999998	18506	181514	1.000000	21140	178322	1.000000	9777418	-0.011746
170234150	1823916526.000000	94793189	9999.999999	18461	180597	1.000000	21161	179064	1.000000	9772424	0.002006
170225159	1823905772.000000	94808626	9999.999999	18295	181674	1.000000	21439	178522	1.000000	9767590	0.003038
170225064	1823957771.000000	94791770	10000.000000	18314	180737	1.000000	21320	178474	1.000000	9762632	0.002453
170228238	1823890221.000000	94785852	10000.000000	18355	181110	1.000000	21460	177978	1.000000	9757812	0.004381
170236759	1823941872.000000	94796146	10000.000000	18119	181267	1.000000	21432	179256	1.000000	9752854	0.004802
170225992	1823883642.000000	94791847	10000.000000	18272	181139	1.000000	21492	178896	1.000000	9747994	0.004520
170234285	1823839526.000000	94799320	10000.000000	18203	180751	1.000000	21242	178619	1.000000	9743156	0.004218
170229521	1823901304.000000	94799874	10000.000000	18364	181287	1.000000	21293	177781	1.000000	9738325	0.008619
170227317	1823924661.000000	94800273	10000.000000	18282	181366	1.000000	21236	178534	1.000000	9733580	0.008381
170218150	1823988996.000000	94786501	10000.000000	18249	181054	1.000000	21412	178435	1.000000	9728672	0.007894
170208160	1823960213.000000	94787398	10000.000000	18377	180300	1.000000	21340	176958	1.000000	9723692	0.008666
170215502	1823902092.000000	94797463	10000.000000	18309	180961	1.000000	21312	178446	1.000000	9718906	0.007680
170228790	1823918611.000000	94804870	10000.000000	18349	181225	1.000000	21139	178208	1.000000	9714117	0.008129
170229326	1823995957.000000	94804379	10000.000000	18263	180995	1.000000	21328	178206	1.000000	9709312	0.010208
170218155	1824005654.000000	94788715	10000.000000	18411	181343	1.000000	21352	178498	1.000000	9704333	0.009707
170225992	1823970492.000000	94802652	10000.000000	18194	181444	1.000000	21251	178808	1.000000	9699521	0.009284
170216109	1823940259.000000	94798318	10000.000000	18480	180494	1.000000	21186	178308	1.000000	9694618	0.008977
170223696	1823987295.000000	94808947	10000.000000	18403	181541	1.000000	21295	178487	1.000000	9689875	0.008447
170222022	1823832211.000000	94811529	10000.000000	18308	181099	1.000000	21246	178733	1.000000	9685034	0.008405
170223505	1823955067.000000	94788382	10000.000000	18278	180640	1.000000	21443	178677	1.000000	9680140	0.007692
170238320	1823877044.000000	94800475	10000.000000	18357	181106	1.000000	21409	178327	1.000000	9675307	0.006878
170216355	1823893111.000000	94791954	10000.000000	18351	181502	1.000000	21350	177535	1.000000	9670429	0.006473
170233759	1823844983.000000	94807997	10000.000000	18287	181781	1.000000	21341	178229	1.000000	9665620	0.005212
170239972	1823866502.000000	94821311	10000.000000	18462	180605	1.000000	21549	178672	1.000000	9660712	0.005631
170223703	1823984631.000000	94802086	10000.000000	18521	181105	1.000000	21278	178576	1.000000	9655861	0.005579
170231595	1823960086.000000	94804898	10000.000000	18401	180502	1.000000	21170	178223	1.000000	9651092	0.004719
170232433	1823986696.000000	94799771	10000.000000	18354	181351	1.000000	21471	177786	1.000000	9646221	0.004636
170227112	1823944689.000000	94789201	10000.000000	18599	180997	1.000000	21387	179269	1.000000	9641460	0.004492
170221507	1823865911.000000	94777387	10000.000000	18494	180421	1.000000	21438	177923	1.000000	9636655	0.003738
170220439	1823911819.000000	94790817	10000.000000	18269	180586	1.000000	21381	177532	1.000000	9631840	0.003674
170230384	1823901747.000000	94797465	10000.000000	18263	181628	1.000000	21344	177888	1.000000	9626950	0.004022
170233187	1823917358.000000	94793698	10000.000000	18298	181605	1.000000	21362	178704	1.000000	9622234	0.004659
170228398	1823905633.000000	94781291	10000.000000	18442	181151	1.000000	21123	178438	1.000000	9617483	0.003937
170221169	1823913009.000000	94794347	10000.000000	18439	180864	1.000000	21372	179211	1.000000	9612605	0.003828
170228033	1823946151.000000	94812481	10000.000000	18287	181225	1.000000	21310	179151	1.000000	9607723	0.004099
170219024	1823985241.000000	94803398	10000.000000	18208	182253	1.000000	21076	178436	1.000000	9602947	0.003162
170226659	1823853413.000000	94796641	10000.000000	18392	181297	1.000000	21393	178986	1.000000	9598173	0.002973
170227320	1823813546.000000	94799417	10000.000000	18433	181167	1.000000	21423	178333	1.000000	9593316	0.002809
170232931	1823968027.000000	94808484	10000.000000	18314	180936	1.000000	21515	177666	1.000000	9588533	0.002607
170229436	1823882881.000000	94771232	10000.000000	18555	181698	1.000000	21393	179446	1.000000	9583685	0.002428
170227320	1823896881.000000	94803855	10000.000000	18510	181834	1.000000	21231	177423	1.000000	9579004	0.002514
170256532	1823814669.000000	94799867	10000.000000	18149	180718	1.000000	21271	179346	1.000000	9574290	0.003050
170224167	1823847233.000000	94784131	10000.000000	18302	180770	1.000000	21228	178424	1.000000	9569528	0.002773
170244081	1823782457.000000	94801977	10000.000000	18313	180636	1.000000	21446	178414	1.000000	9564752	0.002913
170242795	1823796414.000000	94778635	10000.000000	18275	181163	1.000000	21204	178286	1.000000	9559972	0.002418
170229466	1823918181.000000	94793576	10000.000000	18205	181289	1.000000	21506	177991	1.000000	9555152	0.002455
170222239	1823939443.000000	94815777	10000.000000	18420	181468	1.000000	21434	178495	1.000000	9550285	0.002371
170221855	1823881382.000000	94795178	10000.000000	18486	181373	1.000000	21314	178088	1.000000	9545668	0.001963
170240567	1823793039.000000	94790255	10000.000000	18187	180626	1.000000	21276	178313	1.000000	9540919	0.002505
170215718	1823912968.000000	94805038	10000.000000	18395	180088	1.000000	21141	178015	1.000000	9536164	0.002071
170223898	1823968938.000000	94785897	10000.000000	18358	180379	1.000000	21185	178733	1.000000	9531465	0.001996
170231914	1823865364.000000	94790746	10000.000000	18208	181249	1.000000	21291	178827	1.000000	9526782	0.002612
170226924	1823829147.000000	94800831	10000.000000	18267	181911	1.000000	21342	178233	1.000000	9521964	0.002570
170240006	1823866237.000000	94803360	10000.000000	18234	181164	1.000000	21419	177736	1.000000	9517171	0.001780
npatches	nstrain	runtime	dt	init_x	init_y	init_y_blood	init_z	init_S	beta0	beta1	beta2	beta3	mean_beta	B	d	delta	delta_blood	b[0]	mut	m	CTL	c	g	epsilon	k	het	lambda	rho	omega	x_max	patch.dyna	DELTA	A	VA
10000	1	100.000000	0.000100	21900	9499	5000000	0.001000	10000000	3.034613	3.294256	4.623668	3.550181	4	8000000000.000000	0.010000	1.000000	1.000000	800000	0.000050	0.048000	0	0.500000	0.000000	25.000000	2.000000	0.500000	0.000000	0.000000	0.000000	31987	0	10.000000	7.000000	1.000000
sus	inf	inf_blood	z	x[0]	y[0][0]	z[0]	x[1]	y[1][0]	z[1]	S[0]	synchrony
219000000	94990000.000000	5000000	10.000000	21900	9499	0.001000	21900	9499	0.001000	10000000	0.000000
247290287	618300363.000000	32055202	3940.834452	26240	60434	0.394083	25986	60529	0.394083	9995054	0.000000
207783690	1118067618.000000	58095381	6324.976263	22703	110117	0.632498	21926	110473	0.632498	9989945	0.000000
206229798	1133628243.000000	58936660	7771.013291	22374	111721	0.777101	21785	112790	0.777101	9984956	0.000000
215595530	990065757.000000	51479995	8648.068121	23299	97217	0.864807	22830	98043	0.864807	9979983	0.000000
225263299	857555749.000000	44585262	9180.022116	24398	84640	0.918002	23880	84405	0.918002	9975004	0.000000
232664915	763674261.000000	39695534	9502.664490	25000	74675	0.950266	24367	74684	0.950266	9970066	0.000000
237904309	701403727.000000	36463412	9698.354536	25414	68393	0.969835	24914	68908	0.969835	9964996	0.000000
241449359	660858234.000000	34352398	9817.045065	25717	64847	0.981705	25132	64783	0.981705	9959998	0.000000
243800327	634645152.000000	32990139	9889.033609	25905	62371	0.988903	25385	62240	0.988903	9955090	0.000000
245332148	617829998.000000	32106853	9932.696323	26018	60764	0.993270	25636	61315	0.993270	9950126	0.000000
246325195	607043208.000000	31549669	9959.178767	26104	59425	0.995918	25721	59498	0.995918	9945058	0.000000
246965394	600161765.000000	31195966	9975.240980	26230	58640	0.997524	25867	58795	0.997524	9940039	0.000000
247383524	595827186.000000	30965050	9984.983083	26127	58415	0.998498	25559	58589	0.998498	9935050	0.000000
247605908	593080009.000000	30822592	9990.891893	26042	57829	0.999089	25726	58671	0.999089	9929947	0.000000
247763445	591418123.000000	30748871	9994.475723	26202	57804	0.999448	25633	58381	0.999448	9924965	0.000000
247881486	590368653.000000	30690003	9996.649399	26232	58091	0.999665	25583	57852	0.999665	9920086	0.000000
247936583	589704468.000000	30645617	9997.967783	26412	57802	0.999797	25872	57417	0.999797	9915197	0.000000
247959587	589292685.000000	30632486	9998.767413	26509	57694	0.999877	25809	57626	0.999877	9910325	0.000000
248005182	589090785.000000	30617704	9999.252408	26255	57682	0.999925	25434	58419	0.999925	9905384	0.000000
248007120	588910006.000000	30609066	9999.546568	26201	57815	0.999955	25608	58012	0.999955	9900254	0.000000
248016344	588809684.000000	30610883	9999.724983	26274	57593	0.999972	25717	58361	0.999972	9895315	0.000000
248048430	588715145.000000	30596317	9999.833196	26282	57646	0.999983	25654	58051	0.999983	9890168	0.000000
248028562	588745799.000000	30612652	9999.898829	26242	57349	0.999990	25640	57510	0.999990	9885170	0.000000
248043386	588713037.000000	30604795	9999.938638	26498	57087	0.999994	25969	57805	0.999994	9880326	0.000000
248020108	588777977.000000	30589975	9999.962782	26244	57644	0.999996	25822	58300	0.999996	9875400	0.000000
248044910	588681826.000000	30595895	9999.977427	26323	57838	0.999998	26030	57494	0.999998	9870345	0.000000
248032169	588659867.000000	30591203	9999.986309	26208	57464	0.999999	25731	57791	0.999999	9865409	0.000000
248034737	588676562.000000	30582514	9999.991696	26271	57675	0.999999	25898	57758	0.999999	9860479	0.000000
248042108	588648029.000000	30601596	9999.994963	26206	57864	0.999999	26052	58281	0.999999	9855484	0.000000
248038950	588685014.000000	30596947	9999.996945	26254	57296	1.000000	25910	58517	1.000000	9850397	0.000000
248038835	588684618.000000	30604783	9999.998147	26292	57648	1.000000	25860	57626	1.000000	9845399	0.000000
248058605	588653689.000000	30602608	9999.998876	26115	58161	1.000000	25785	57867	1.000000	9840511	0.000000
248029666	588630945.000000	30601694	9999.999318	26108	57695	1.000000	25999	58096	1.000000	9835597	0.000000
248030673	588678220.000000	30592204	9999.999587	26339	57478	1.000000	25837	57929	1.000000	9830802	0.000000
248022180	588683397.000000	30595924	9999.999749	26306	57143	1.000000	25747	57873	1.000000	9825955	0.000000
248014571	588665465.000000	30603592	9999.999848	26328	57707	1.000000	25635	57608	1.000000	9821094	0.000000
248017360	588700716.000000	30596204	9999.999908	26247	57787	1.000000	25803	58316	1.000000	9816120	0.000000
248015490	588679100.000000	30589952	9999.999944	26353	57866	1.000000	25766	57854	1.000000	9811170	0.000000
248052090	588643576.000000	30606944	9999.999966	26339	57352	1.000000	25638	57918	1.000000	9806141	0.000000
248053370	588632761.000000	30593601	9999.999979	26138	57993	1.000000	25750	57911	1.000000	9801275	-1.#IND00
248051267	588710270.000000	30599571	9999.999988	26283	57625	1.000000	26013	57926	1.000000	9796447	0.009600
248022982	588774829.000000	30606532	9999.999992	26216	57683	1.000000	25843	58084	1.000000	9791445	0.005418
248020465	588722494.000000	30602204	9999.999995	26172	57506	1.000000	25642	57638	1.000000	9786457	0.001725
248035615	588782004.000000	30591990	9999.999997	26515	57249	1.000000	25924	58350	1.000000	9781544	0.004633
248020754	588681319.000000	30597051	9999.999998	26158	57741	1.000000	25717	57932	1.000000	9776597	0.014082
248028983	588685911.000000	30598107	9999.999999	26308	57636	1.000000	25910	58130	1.000000	9771782	0.014126
248015733	588698846.000000	30596925	9999.999999	26204	57937	1.000000	25902	58116	1.000000	9766823	0.011378
248051704	588691191.000000	30595181	10000.000000	26488	57395	1.000000	25657	58181	1.000000	9761809	0.009091
248019978	588673800.000000	30594529	10000.000000	25992	57245	1.000000	25803	58305	1.000000	9756926	0.009394
248031461	588666452.000000	30589589	10000.000000	26191	57595	1.000000	25649	58092	1.000000	9752014	0.008483
248055903	588597314.000000	30592267	10000.000000	26165	57633	1.000000	25795	57806	1.000000	9747198	0.005835
248018289	588651043.000000	30587486	10000.000000	26226	57910	1.000000	25907	57972	1.000000	9742251	0.004697
248057079	588572475.000000	30595523	10000.000000	26029	57510	1.000000	25950	57760	1.000000	9737416	0.004453
248024739	588657801.000000	30597862	10000.000000	26138	57524	1.000000	25795	58437	1.000000	9732574	0.005515
248023692	588676859.000000	30592666	10000.000000	26193	57374	1.000000	25854	57842	1.000000	9727805	0.006922
248030201	588691641.000000	30597729	10000.000000	26061	57509	1.000000	25914	57938	1.000000	9722906	0.003765
248033760	588618192.000000	30594169	10000.000000	26438	57516	1.000000	25758	57659	1.000000	9718027	0.004476
248029224	588683478.000000	30604119	10000.000000	26462	57672	1.000000	25815	57657	1.000000	9713172	0.005278
248024322	588641142.000000	30588282	10000.000000	25978	57754	1.000000	25793	57732	1.000000	9708157	0.005037
248053443	588669602.000000	30601996	10000.000000	26341	57676	1.000000	25696	58222	1.000000	9703224	0.004813
248046249	588683812.000000	30591452	10000.000000	26307	57380	1.000000	25812	58280	1.000000	9698370	0.004963
248039116	588711191.000000	30599275	10000.000000	26372	57503	1.000000	25962	58035	1.000000	9693596	0.004121
248047585	588689589.000000	30591623	10000.000000	26241	57928	1.000000	25832	58296	1.000000	9688761	0.003461
248043996	588698015.000000	30595703	10000.000000	26204	57538	1.000000	25796	58512	1.000000	9683888	0.001840
248043717	588722566.000000	30603661	10000.000000	26057	57636	1.000000	25814	58190	1.000000	9678972	0.001555
248030743	588684440.000000	30601485	10000.000000	26402	57761	1.000000	25784	57775	1.000000	9674140	0.001543
248039954	588733377.000000	30591958	10000.000000	26190	57369	1.000000	25807	57850	1.000000	9669216	0.000826
248055611	588695105.000000	30593609	10000.000000	26111	57418	1.000000	25948	58258	1.000000	9664419	0.000003
248024143	588649090.000000	30598996	10000.000000	26176	57861	1.000000	25824	57786	1.000000	9659517	0.000712
248022603	588668049.000000	30596643	10000.000000	26503	57775	1.000000	25776	58260	1.000000	9654623	0.000809
248029676	588696085.000000	30592749	10000.000000	26233	57545	1.000000	25646	57907	1.000000	9649759	0.000865
248041714	588680101.000000	30594586	10000.000000	26391	57357	1.000000	25828	57790	1.000000	9644969	0.001031
248019205	588682680.000000	30590095	10000.000000	26509	57568	1.000000	25598	57759	1.000000	9640056	0.000985
248053533	588677080.000000	30592170	10000.000000	26364	57448	1.000000	26095	57874	1.000000	9635265	0.000737
248046167	588680186.000000	30593900	10000.000000	26241	57145	1.000000	25799	58437	1.000000	9630437	0.000578
248044402	588648539.000000	30600958	10000.000000	26213	57923	1.000000	25823	58299	1.000000	9625716	0.000483
248047108	588578086.000000	30586550	10000.000000	26388	57006	1.000000	25669	58059	1.000000	9620821	0.000453
248049855	588580290.000000	30605150	10000.000000	26311	57673	1.000000	25713	58072	1.000000	9615919	0.000377
248022009	588632843.000000	30597345	10000.000000	26228	57883	1.000000	25876	57676	1.000000	9611206	0.000852
248028041	588734804.000000	30594991	10000.000000	26255	57278	1.000000	25900	58335	1.000000	9606433	0.001296
248038545	588726474.000000	30605487	10000.000000	26278	58305	1.000000	25798	57612	1.000000	9601583	0.001011
248047154	588682044.000000	30605556	10000.000000	26349	57658	1.000000	25819	57952	1.000000	9596861	-0.000571
248036263	588665046.000000	30605137	10000.000000	26198	57881	1.000000	25720	58467	1.000000	9592080	-0.000699
248037538	588692540.000000	30601669	10000.000000	26219	57577	1.000000	25839	57903	1.000000	9587293	-0.001088
248036636	588634469.000000	30602573	10000.000000	26123	57437	1.000000	25761	57773	1.000000	9582432	-0.000772
248030778	588670346.000000	30586612	10000.000000	26495	57718	1.000000	25976	57929	1.000000	9577505	-0.000662
248038295	588686521.000000	30608102	10000.000000	26388	57745	1.000000	25912	57947	1.000000	9572639	-0.000439
248022873	588731689.000000	30592884	10000.000000	26439	57782	1.000000	26086	57442	1.000000	9567858	-0.000010
248039501	588714805.000000	30603579	10000.000000	26095	57615	1.000000	25950	57991	1.000000	9563092	-0.000259
248026710	588685343.000000	30604101	10000.000000	26427	57265	1.000000	25905	57587	1.000000	9558204	-0.000824
248037597	588694726.000000	30601856	10000.000000	26445	57285	1.000000	25736	57688	1.000000	9553302	-0.000940
248014801	588761636.000000	30592677	10000.000000	26283	57270	1.000000	25591	58092	1.000000	9548587	-0.000940
248016156	588676334.000000	30589924	10000.000000	26253	57625	1.000000	25632	57693	1.000000	9543901	-0.001032
248027710	588723526.000000	30599469	10000.000000	26280	57410	1.000000	25735	58011	1.000000	9539066	-0.000981
248020972	588728938.000000	30606205	10000.000000	26335	57327	1.000000	25862	57855	1.000000	9534355	-0.001162
248048153	588686414.000000	30600438	10000.000000	26246	57432	1.000000	25793	58039	1.000000	9529575	-0.001083
248029955	588743873.000000	30597394	10000.000000	26155	57624	1.000000	25899	57660	1.000000	9524800	-0.001088
248031911	588733614.000000	30599903	10000.000000	26197	57317	1.000000	25623	57423	1.000000	9520078	-0.000727
248043188	588748197.000000	30592419	10000.000000	26153	57165	1.000000	25876	58209	1.000000	9515345	-0.001138
npatches	nstrain	runtime	dt	init_x	init_y	init_y_blood	init_z	init_S	beta0	beta1	beta2	beta3	mean_beta	B	d	delta	delta_blood	b[0]	mut	m	CTL	c	g	epsilon	k	het	lambda	rho	omega	x_max	patch.dyna	DELTA	A	VA
10000	1	100.000000	0.000100	21900	9499	5000000	0.001000	10000000	2.188639	5.664921	5.948723	2.215887	4	8000000000.000000	0.010000	1.000000	1.000000	800000	0.000050	0.048000	0	0.500000	0.000000	25.000000	3.000000	0.500000	0.000000	0.000000	0.000000	31987	0	10.000000	7.000000	1.000000
sus	inf	inf_blood	z	x[0]	y[0][0]	z[0]	x[1]	y[1][0]	z[1]	S[0]	synchrony
219000000	94990000.000000	5000000	10.000000	21900	9499	0.001000	21900	9499	0.001000	10000000	0.000000
255158467	526776076.000000	27317633	3940.834452	28132	49944	0.394083	23171	54723	0.394083	9994871	0.000000
234998561	733186261.000000	38111282	6324.976263	26688	69985	0.632498	20844	75822	0.632498	9989901	0.000000
247059922	590564643.000000	30712394	7771.013291	27780	56492	0.777101	22302	61224	0.777101	9985009	0.000000
263959483	420999884.000000	21899051	8648.068121	28840	39963	0.864807	24244	44222	0.864807	9980000	0.000000
277616715	301255212.000000	15671328	9180.022116	29742	28691	0.918002	26191	31371	0.918002	9975092	0.000000
287389801	223006412.000000	11595325	9502.664490	30271	21032	0.950266	27221	23453	0.950266	9970073	0.000000
294274366	171289630.000000	8904039	9698.354536	30638	16072	0.969835	28322	17857	0.969835	9965084	0.000000
299160360	136130957.000000	7079588	9817.045065	31022	12677	0.981705	29046	14318	0.981705	9960106	0.000000
302686876	111455702.000000	5795755	9889.033609	30975	10513	0.988903	29554	11800	0.988903	9955154	0.000000
305337491	93542873.000000	4864488	9932.696323	31312	8767	0.993270	30041	9797	0.993270	9950155	0.000000
307345552	80157496.000000	4164461	9959.178767	31399	7470	0.995918	29997	8490	0.995918	9945284	0.000000
308893058	69959899.000000	3637891	9975.240980	31346	6552	0.997524	30389	7467	0.997524	9940220	0.000000
310111689	61975885.000000	3223548	9984.983083	31367	5929	0.998498	30613	6582	0.998498	9935225	0.000000
311086100	55614280.000000	2893208	9990.891893	31818	5074	0.999089	30558	5914	0.999089	9930283	0.000000
311854729	50447236.000000	2623777	9994.475723	31723	4714	0.999448	30871	5413	0.999448	9925458	0.000000
312549018	46155945.000000	2397202	9996.649399	31710	4411	0.999665	30833	4997	0.999665	9920453	0.000000
313103914	42600898.000000	2212749	9997.967783	31544	4020	0.999797	31290	4626	0.999797	9915456	0.000000
313568143	39548739.000000	2055898	9998.767413	31479	3716	0.999877	31068	4266	0.999877	9910514	0.000000
313975667	36938345.000000	1920634	9999.252408	31720	3410	0.999925	31016	3829	0.999925	9905465	0.000000
314348536	34684477.000000	1801191	9999.546568	31862	3194	0.999955	31243	3734	0.999955	9900525	0.000000
314646162	32683210.000000	1699091	9999.724983	31710	2970	0.999972	31282	3418	0.999972	9895578	0.000000
314923755	30943269.000000	1609217	9999.833196	31687	2936	0.999983	31190	3284	0.999983	9890661	0.000000
315161592	29419018.000000	1527358	9999.898829	31753	2697	0.999990	31306	3067	0.999990	9885721	0.000000
315382917	28026636.000000	1455683	9999.938638	31763	2577	0.999994	31130	3050	0.999994	9880797	0.000000
315554421	26797623.000000	1391790	9999.962782	31780	2509	0.999996	31257	2823	0.999996	9875813	0.000000
315753811	25693172.000000	1335972	9999.977427	31774	2428	0.999998	31447	2796	0.999998	9871019	0.000000
315931823	24682635.000000	1282588	9999.986309	31910	2275	0.999999	31298	2636	0.999999	9866060	0.000000
316080350	23759181.000000	1233501	9999.991696	31781	2244	0.999999	31444	2602	0.999999	9861111	0.000000
316193450	22919479.000000	1192470	9999.994963	31981	2155	0.999999	31602	2391	0.999999	9856272	0.000000
316305611	22139176.000000	1151153	9999.996945	31784	2048	1.000000	31606	2395	1.000000	9851285	0.000000
316440777	21435140.000000	1112916	9999.998147	31978	1974	1.000000	31653	2346	1.000000	9846405	0.000000
316533504	20787034.000000	1080536	9999.998876	31551	1859	1.000000	31464	2201	1.000000	9841498	0.000000
316649197	20163997.000000	1048533	9999.999318	31737	1881	1.000000	31495	2278	1.000000	9836612	0.000000
316730750	19609515.000000	1019430	9999.999587	31728	1814	1.000000	31466	2144	1.000000	9831736	0.000000
316777466	19076417.000000	992438	9999.999749	31914	1907	1.000000	31491	1980	1.000000	9826893	0.000000
316871693	18579900.000000	965427	9999.999848	31703	1711	1.000000	31600	2067	1.000000	9822049	0.000000
316967838	18095850.000000	938492	9999.999908	31790	1749	1.000000	31602	1919	1.000000	9817216	0.000000
317029289	17671993.000000	919078	9999.999944	31805	1660	1.000000	31600	1984	1.000000	9812364	0.000000
317067669	17257765.000000	897427	9999.999966	32003	1559	1.000000	31662	1886	1.000000	9807449	0.000000
317146147	16889702.000000	877641	9999.999979	31700	1605	1.000000	31471	1852	1.000000	9802552	-1.#IND00
317217436	16506387.000000	857241	9999.999988	31716	1550	1.000000	31567	1781	1.000000	9797470	0.268800
317247385	16155367.000000	840419	9999.999992	31884	1506	1.000000	31454	1738	1.000000	9792602	0.364034
317301051	15834981.000000	821041	9999.999995	31707	1472	1.000000	31490	1666	1.000000	9787769	0.504254
317378354	15531808.000000	806603	9999.999997	31731	1439	1.000000	31613	1603	1.000000	9782907	0.600268
317403247	15250913.000000	792367	9999.999998	32097	1459	1.000000	31716	1588	1.000000	9778011	0.679880
317461220	14956556.000000	776424	9999.999999	31783	1447	1.000000	31672	1594	1.000000	9773097	0.727699
317510760	14675627.000000	762459	9999.999999	31818	1352	1.000000	31735	1435	1.000000	9768202	0.775683
317521624	14432006.000000	749957	10000.000000	31718	1362	1.000000	31390	1454	1.000000	9763313	0.802199
317569671	14203409.000000	738236	10000.000000	31953	1298	1.000000	31700	1469	1.000000	9758435	0.826795
317608362	13982946.000000	726614	10000.000000	31786	1334	1.000000	31809	1506	1.000000	9753557	0.845481
317649319	13750943.000000	713794	10000.000000	31950	1215	1.000000	31719	1454	1.000000	9748630	0.858450
317692570	13546009.000000	704394	10000.000000	31858	1303	1.000000	31531	1412	1.000000	9743773	0.869157
317719775	13346828.000000	694374	10000.000000	31968	1189	1.000000	31540	1420	1.000000	9738946	0.882334
317745434	13146978.000000	683437	10000.000000	31846	1188	1.000000	31571	1408	1.000000	9734014	0.891894
317772194	12965750.000000	673929	10000.000000	31857	1136	1.000000	31789	1290	1.000000	9729068	0.901383
317794163	12788231.000000	665095	10000.000000	31772	1218	1.000000	31596	1335	1.000000	9724105	0.906870
317841501	12644696.000000	657185	10000.000000	31865	1206	1.000000	31807	1380	1.000000	9719324	0.912277
317857978	12494565.000000	648805	10000.000000	31911	1134	1.000000	31696	1390	1.000000	9714324	0.917790
317881265	12344783.000000	640770	10000.000000	31715	1131	1.000000	31806	1283	1.000000	9709544	0.921878
317907374	12176084.000000	631647	10000.000000	31914	1090	1.000000	31846	1267	1.000000	9704657	0.927000
317930665	12034503.000000	626777	10000.000000	31965	1087	1.000000	31721	1321	1.000000	9699707	0.931253
317953367	11903528.000000	617512	10000.000000	32015	1130	1.000000	31632	1262	1.000000	9694941	0.934518
317960396	11785140.000000	611634	10000.000000	31919	1048	1.000000	31577	1214	1.000000	9690200	0.937523
318004879	11646121.000000	603739	10000.000000	31914	1073	1.000000	31777	1244	1.000000	9685402	0.940811
317998217	11513238.000000	598144	10000.000000	31979	1143	1.000000	31663	1271	1.000000	9680682	0.943428
318019384	11412580.000000	593509	10000.000000	31922	1066	1.000000	31875	1252	1.000000	9675883	0.945654
318027097	11311221.000000	588041	10000.000000	31983	1052	1.000000	31668	1191	1.000000	9671096	0.947866
318072329	11203947.000000	581431	10000.000000	31932	1026	1.000000	31518	1204	1.000000	9666249	0.949564
318075300	11091319.000000	578090	10000.000000	31808	1040	1.000000	31905	1186	1.000000	9661522	0.951381
318080504	10990402.000000	570257	10000.000000	31773	990	1.000000	31697	1120	1.000000	9656826	0.952663
318095344	10893331.000000	566742	10000.000000	32020	1029	1.000000	31800	1201	1.000000	9651992	0.954091
318119475	10812373.000000	562222	10000.000000	31978	976	1.000000	31865	1162	1.000000	9647163	0.955385
318161741	10718808.000000	557594	10000.000000	31838	1026	1.000000	31821	1169	1.000000	9642442	0.956464
318153058	10624539.000000	552958	10000.000000	32091	1002	1.000000	31882	1151	1.000000	9637495	0.957785
318158779	10540419.000000	547318	10000.000000	31949	1028	1.000000	31904	1105	1.000000	9632627	0.958656
318166377	10458578.000000	542925	10000.000000	31794	960	1.000000	31765	1093	1.000000	9627721	0.959656
318205349	10372826.000000	539014	10000.000000	31790	933	1.000000	31709	1134	1.000000	9622922	0.960883
318218382	10278221.000000	535606	10000.000000	31729	913	1.000000	31697	1053	1.000000	9618075	0.961885
318207032	10205279.000000	531462	10000.000000	31857	921	1.000000	32058	1027	1.000000	9613285	0.962653
318259933	10140399.000000	526765	10000.000000	31769	939	1.000000	31704	1099	1.000000	9608330	0.963475
318246236	10061125.000000	524759	10000.000000	31623	1019	1.000000	31719	1056	1.000000	9603463	0.964002
318243259	10003299.000000	521240	10000.000000	31979	933	1.000000	31897	1028	1.000000	9598696	0.964662
318284257	9928032.000000	515538	10000.000000	31909	934	1.000000	31704	1041	1.000000	9593841	0.965368
318261527	9872287.000000	513483	10000.000000	31822	962	1.000000	31811	1063	1.000000	9588913	0.966025
318265699	9816511.000000	509892	10000.000000	31807	933	1.000000	31882	1032	1.000000	9584205	0.966700
318309826	9741313.000000	506524	10000.000000	31952	874	1.000000	31743	1068	1.000000	9579251	0.967099
318305169	9687775.000000	501992	10000.000000	32132	928	1.000000	31676	1024	1.000000	9574477	0.967587
318315217	9634788.000000	502794	10000.000000	31965	862	1.000000	31904	1014	1.000000	9569673	0.968019
318352137	9590661.000000	498460	10000.000000	32002	900	1.000000	31682	973	1.000000	9564932	0.968498
318331591	9541740.000000	495884	10000.000000	31638	855	1.000000	31907	982	1.000000	9560142	0.969043
318318237	9482387.000000	492882	10000.000000	31838	859	1.000000	31788	1002	1.000000	9555384	0.969514
318338287	9432069.000000	488995	10000.000000	32007	873	1.000000	31728	955	1.000000	9550611	0.969840
318363855	9383935.000000	488169	10000.000000	32109	922	1.000000	31584	966	1.000000	9545794	0.970139
318381627	9335912.000000	483889	10000.000000	31933	841	1.000000	31720	964	1.000000	9541064	0.970503
318361442	9281541.000000	482717	10000.000000	32018	846	1.000000	31621	1027	1.000000	9536405	0.970847
318381789	9235490.000000	478774	10000.000000	32017	843	1.000000	31765	932	1.000000	9531632	0.971202
318395469	9198531.000000	478323	10000.000000	31893	888	1.000000	31773	1042	1.000000	9526972	0.971440
318408522	9148454.000000	475189	10000.000000	31731	929	1.000000	31699	976	1.000000	9522240	0.971758
318420469	9102967.000000	473460	10000.000000	31857	834	1.000000	31993	973	1.000000	9517470	0.972037
npatches	nstrain	runtime	dt	init_x	init_y	init_y_blood	init_z	init_S	beta0	beta1	beta2	beta3	mean_beta	B	d	delta	delta_blood	b[0]	mut	m	CTL	c	g	epsilon	k	het	lambda	rho	omega	x_max	patch.dyna	DELTA	A	VA
10000	1	100.000000	0.000100	21900	9499	5000000	0.001000	10000000	4.151486	4.521374	3.617189	5.123221	4	8000000000.000000	0.010000	1.000000	1.000000	800000	0.000050	0.048000	0	0.500000	0.000000	25.000000	4.000000	0.500000	0.000000	0.000000	0.000000	31987	0	10.000000	7.000000	1.000000
sus	inf	inf_blood	z	x[0]	y[0][0]	z[0]	x[1]	y[1][0]	z[1]	S[0]	synchrony
219000000	94990000.000000	5000000	10.000000	21900	9499	0.001000	21900	9499	0.001000	10000000	0.000000
263296463	441961564.000000	22937529	3940.834452	25870	44412	0.394083	25559	44804	0.394083	9995038	0.000000
259727375	462201340.000000	24036770	6324.976263	25689	46409	0.632498	25166	47018	0.632498	9990132	0.000000
280284221	276703029.000000	14402056	7771.013291	27826	27538	0.777101	27384	28241	0.777101	9985221	0.000000
298245528	140305236.000000	7297642	8648.068121	29664	14124	0.864807	29347	14203	0.864807	9980287	0.000000
309191315	66326746.000000	3457323	9180.022116	30684	6669	0.918002	30713	6769	0.918002	9975250	0.000000
314941556	29850266.000000	1553806	9502.664490	31474	3038	0.950266	31346	3075	0.950266	9970423	0.000000
317729147	12895048.000000	672001	9698.354536	31721	1253	0.969835	31524	1332	0.969835	9965471	0.000000
318989179	5403188.000000	282476	9817.045065	31780	606	0.981705	31714	534	0.981705	9960453	0.000000
319476153	2205068.000000	115321	9889.033609	31879	231	0.988903	31788	244	0.988903	9955431	0.000000
319714757	884086.000000	45613	9932.696323	31988	78	0.993270	31944	101	0.993270	9950484	0.000000
319816601	352363.000000	18545	9959.178767	31981	36	0.995918	31845	32	0.995918	9945635	0.000000
319838544	141351.000000	7372	9974.903700	31715	10	0.997524	32004	2	0.997524	9940678	0.000000
319861120	59319.000000	3137	8967.258239	31880	7	0.998498	32177	4	0.998498	9935649	0.000000
319864648	67099.000000	3549	6156.806268	31986	7	0.706365	31790	7	0.999089	9930715	0.000000
319827333	93894.000000	4965	7184.488560	31865	14	0.821904	31935	10	0.980127	9925705	0.000000
319850942	89139.000000	4710	8088.962056	32007	8	0.891980	32139	11	0.719741	9920759	0.000000
319859694	68823.000000	3530	7969.592481	31907	8	0.934484	31975	6	0.662568	9915704	0.000000
319848757	68606.000000	3553	7112.856908	32031	7	0.960263	32125	13	0.795340	9910739	0.000000
319850662	77617.000000	4001	7316.612147	31913	6	0.902944	32103	9	0.720125	9905929	0.000000
319865855	77415.000000	4022	7684.089516	31942	10	0.941133	31904	10	0.830250	9900929	0.000000
319874054	72286.000000	3767	7648.029609	31871	5	0.647515	32015	5	0.897042	9896054	0.000000
319879656	70901.000000	3586	7393.437485	31901	9	0.718476	31946	6	0.511969	9891202	0.000000
319874436	74415.000000	3964	7387.833088	31996	5	0.829249	32011	5	0.703998	9886344	0.000000
319872662	74545.000000	3895	7564.497072	32157	13	0.896436	32012	6	0.615356	9881481	0.000000
319850562	72782.000000	3903	7501.066123	31879	11	0.937186	32190	3	0.595250	9876562	0.000000
319876741	73645.000000	3820	7479.766765	32077	7	0.699739	31992	10	0.754510	9871691	0.000000
319861678	72363.000000	3689	7494.944616	31923	7	0.780843	31733	6	0.570913	9866587	0.000000
319852650	73105.000000	3697	7439.262655	31746	9	0.776039	31874	6	0.739749	9861558	0.000000
319847335	73256.000000	3849	7479.101575	32019	4	0.798549	31722	9	0.842152	9856554	0.000000
319886535	73960.000000	3980	7490.827520	32070	6	0.877815	31831	6	0.829430	9851534	0.000000
319859106	73893.000000	3794	7499.374009	32026	11	0.613859	32010	7	0.887342	9846631	0.000000
319845853	73507.000000	3862	7504.055418	32043	7	0.765797	32095	7	0.931670	9841694	0.000000
319858407	72204.000000	3797	7478.146668	32086	7	0.541228	31784	10	0.747252	9836926	0.000000
319867422	74057.000000	3737	7452.314677	31961	10	0.631038	31911	8	0.846702	9832009	0.000000
319857345	74252.000000	3800	7515.622415	31875	13	0.553007	32043	13	0.907021	9827171	0.000000
319855776	73072.000000	3837	7517.089908	31850	11	0.728888	32139	3	0.843521	9822248	0.000000
319852237	73111.000000	3802	7495.687216	32061	5	0.647615	32224	7	0.689699	9817371	0.000000
319866839	74041.000000	3726	7494.644129	32082	17	0.689012	31915	4	0.138021	9812484	0.000000
319840131	73659.000000	3869	7493.780632	32074	5	0.612544	32075	8	0.412890	9807511	0.000000
319872969	73881.000000	3909	7515.607719	31918	6	0.726069	31898	9	0.643904	9802584	-1.#IND00
319857688	72614.000000	3746	7493.577371	32020	11	0.833855	31935	8	0.695997	9797566	-1.#IND00
319852173	72698.000000	3801	7424.279199	31921	5	0.798725	31910	6	0.815615	9792722	-1.#IND00
319864400	75600.000000	3934	7518.567228	32142	7	0.807799	31986	10	0.888166	9787767	-0.018671
319858875	73379.000000	3934	7592.359995	31907	8	0.682947	31836	10	0.777301	9782895	-0.015746
319856722	73395.000000	3847	7510.622524	32108	6	0.807700	32079	6	0.610058	9778115	-0.009232
319869457	73558.000000	3957	7512.329664	32005	7	0.470188	32101	5	0.763491	9773304	-0.008791
319876614	73244.000000	3789	7464.966811	31727	6	0.382741	31990	4	0.730749	9768529	-0.009293
319864570	74119.000000	3797	7498.018997	32009	6	0.625618	32096	10	0.607485	9763658	-0.007116
319860752	74006.000000	3942	7539.677896	31895	13	0.633561	31871	7	0.744955	9758671	-0.007089
319852628	72147.000000	3689	7470.849262	31882	4	0.732902	31770	7	0.834227	9753904	-0.007498
319868807	74304.000000	3895	7449.983797	31911	7	0.837999	32054	10	0.804424	9749183	-0.006679
319846289	74483.000000	3947	7550.194652	32071	4	0.692945	32095	6	0.881379	9744380	-0.008447
319839899	72829.000000	3696	7552.040825	32160	5	0.813764	31952	8	0.604241	9739479	-0.007729
319851698	72792.000000	3762	7453.122360	31984	7	0.449219	32121	4	0.759963	9734622	-0.006889
319851321	73183.000000	3809	7439.750138	31895	7	0.489008	32020	10	0.775338	9729678	-0.006805
319878098	73440.000000	3883	7461.229568	32000	11	0.690071	32032	8	0.863738	9724958	-0.005998
319845452	73187.000000	3772	7469.385619	31967	8	0.812021	31903	4	0.917354	9720180	-0.005570
319854213	73784.000000	3925	7473.627835	31819	9	0.885986	31872	12	0.599419	9715259	-0.005034
319874169	72268.000000	3774	7453.825083	31992	8	0.930848	32004	11	0.620855	9710422	-0.003936
319854507	73235.000000	3840	7421.297242	31978	9	0.560514	32069	13	0.770040	9705491	-0.002389
319864461	73959.000000	4001	7485.427010	32177	6	0.733442	31981	8	0.543323	9700651	-0.003576
319843459	73825.000000	3732	7532.604400	31950	4	0.838326	32008	7	0.723015	9695820	-0.003287
319854535	72400.000000	3786	7493.291260	32278	5	0.405483	31761	12	0.653989	9690911	-0.003120
319861781	72098.000000	3766	7410.076823	31855	11	0.639411	31884	4	0.603067	9685896	-0.003021
319869990	74301.000000	3847	7431.683035	32031	11	0.580894	32024	9	0.708379	9681110	-0.003896
319851443	72921.000000	3804	7485.311797	31832	7	0.658815	32160	8	0.823125	9676316	-0.004475
319845451	74290.000000	3857	7482.153808	31998	9	0.407546	31967	9	0.892721	9671452	-0.003437
319862261	73276.000000	3858	7545.715854	31965	5	0.492066	32048	11	0.934933	9666667	-0.003084
319850172	72866.000000	3822	7501.963754	31926	11	0.418181	31812	6	0.960535	9661832	-0.003325
319862905	72743.000000	3808	7446.211936	31723	13	0.647114	31947	15	0.684030	9657017	-0.003660
319858793	74285.000000	3790	7492.281239	31904	8	0.785966	32029	6	0.808357	9652239	-0.004356
319854686	74488.000000	3851	7588.022626	32128	7	0.870184	31857	7	0.484203	9647430	-0.004638
319875643	72646.000000	3779	7511.656005	32155	4	0.562777	31806	12	0.687157	9642532	-0.004507
319873508	73311.000000	3820	7466.932222	32059	9	0.734814	31816	10	0.670760	9637784	-0.004659
319872443	74292.000000	3856	7520.206384	32003	12	0.839158	31940	3	0.800308	9632963	-0.004252
319836172	72962.000000	3796	7489.195739	31963	11	0.902446	31993	7	0.878882	9628115	-0.004208
319890264	73956.000000	3840	7494.587672	31978	12	0.940831	31942	7	0.926539	9623325	-0.003487
319844675	73526.000000	3861	7502.729188	32116	6	0.964113	31942	7	0.817294	9618613	-0.003347
319861611	74017.000000	3916	7504.963284	32061	6	0.913824	31913	5	0.878582	9613710	-0.003410
319874051	71970.000000	3860	7438.442856	31819	8	0.947732	31716	10	0.926357	9608998	-0.002873
319865916	73107.000000	3766	7435.740651	32130	3	0.562285	31785	12	0.955334	9604244	-0.002731
319845484	74868.000000	3795	7535.792116	32115	4	0.734516	31977	9	0.938326	9599517	-0.002942
319865836	73093.000000	3949	7527.021777	31703	7	0.685357	32181	7	0.962593	9594719	-0.002766
319869507	72686.000000	3601	7481.519294	32199	3	0.475251	32020	10	0.812004	9589994	-0.002298
319855100	73280.000000	3808	7443.015513	31930	5	0.681728	32120	8	0.843157	9585201	-0.001898
319873739	72687.000000	3861	7463.946200	31938	7	0.806961	31984	7	0.904871	9580417	-0.001732
319881249	73521.000000	3838	7410.078472	31979	7	0.882917	31865	15	0.870409	9575623	-0.001847
319863458	74711.000000	3792	7526.407114	31887	7	0.928987	32205	9	0.921400	9570888	-0.001558
319851027	72389.000000	3833	7521.176543	32221	11	0.782756	32068	1	0.827080	9566040	-0.001309
319877762	72374.000000	3883	7473.506402	32090	5	0.868236	31724	8	0.621680	9561203	-0.001256
319887468	73180.000000	3806	7429.657889	31758	7	0.839585	32068	7	0.681212	9556398	-0.000625
319844760	74445.000000	3935	7501.345296	31939	5	0.902704	31903	4	0.246618	9551765	-0.001025
319852342	72986.000000	3738	7497.033727	32087	5	0.940988	32148	11	0.536362	9547014	-0.000936
319868272	73200.000000	3762	7461.020249	31987	10	0.964208	32237	7	0.703478	9542271	-0.000603
319848497	74692.000000	3803	7505.755402	32136	7	0.896887	31964	9	0.820153	9537441	-0.000659
319839606	73521.000000	3816	7528.284908	31915	7	0.937460	31898	9	0.890918	9532701	-0.001735
319841394	73144.000000	3750	7482.713664	32110	8	0.812985	31926	3	0.650362	9528080	-0.001542
319874724	73435.000000	3780	7476.364927	31685	7	0.886571	32025	7	0.770986	9523351	-0.002704
319854764	74047.000000	3840	7496.360300	31943	8	0.931203	31998	6	0.693575	9518489	-0.001986
npatches	nstrain	runtime	dt	init_x	init_y	init_y_blood	init_z	init_S	beta0	beta1	beta2	beta3	mean_beta	B	d	delta	delta_blood	b[0]	mut	m	CTL	c	g	epsilon	k	het	lambda	rho	omega	x_max	patch.dyna	DELTA	A	VA
10000	1	100.000000	0.000100	21900	9499	5000000	0.001000	10000000	2.933942	5.083604	4.365174	2.543949	4	8000000000.000000	0.010000	1.000000	1.000000	800000	0.000050	0.048000	0	0.500000	0.000000	25.000000	5.000000	0.500000	0.000000	0.000000	0.000000	31987	0	10.000000	7.000000	1.000000
sus	inf	inf_blood	z	x[0]	y[0][0]	z[0]	x[1]	y[1][0]	z[1]	S[0]	synchrony
219000000	94990000.000000	5000000	10.000000	21900	9499	0.001000	21900	9499	0.001000	10000000	0.000000
270536492	371029109.000000	19265244	3940.834452	28224	36121	0.394083	25693	38058	0.394083	9994976	0.000000
279421925	283168616.000000	14736891	6324.976263	29063	27256	0.632498	26801	29103	0.632498	9989980	0.000000
301777020	114339902.000000	5957441	7771.013291	30790	11079	0.777101	29772	11759	0.777101	9985051	0.000000
314164221	34122111.000000	1778107	8648.068121	31777	3247	0.864807	31416	3621	0.864807	9979996	0.000000
318461775	8174244.000000	425714	9180.022116	32011	802	0.918002	31830	857	0.918002	9974908	0.000000
319581313	1655271.000000	86076	9502.664490	31723	171	0.950266	31989	179	0.950266	9969964	0.000000
319814746	300357.000000	15529	9698.354536	32082	20	0.969835	31833	25	0.969835	9964963	0.000000
319871619	52469.000000	2733	8916.310829	32101	2	0.904466	32120	5	0.981705	9960051	0.000000
319848560	65168.000000	3321	4179.153720	31851	7	0.382109	31860	5	0.501268	9955020	0.000000
319860921	96443.000000	5009	6174.693599	31991	11	0.625235	31804	12	0.697507	9949976	0.000000
319873457	66082.000000	3571	7098.156664	32168	7	0.772696	31914	8	0.755427	9944918	0.000000
319856558	56970.000000	3009	5369.699850	31919	5	0.356326	32220	4	0.346232	9939974	0.000000
319843491	71201.000000	3766	5858.734313	31983	5	0.609597	31942	7	0.429129	9935005	0.000000
319870481	64323.000000	3360	6301.457921	32015	6	0.611489	32006	10	0.580320	9929936	0.000000
319854938	61635.000000	3161	5748.407267	32182	5	0.448028	32095	5	0.740148	9924882	0.000000
319865797	67243.000000	3509	5943.827051	32129	7	0.639237	32120	5	0.250219	9919795	0.000000
319853817	65080.000000	3382	6173.491331	31969	10	0.737694	31930	5	0.545241	9914852	0.000000
319852833	61860.000000	3123	5848.026713	32178	6	0.800768	31966	8	0.675324	9909945	0.000000
319843943	65611.000000	3445	5912.199673	31836	5	0.807032	31984	5	0.604233	9905073	0.000000
319857336	64008.000000	3276	6013.514746	31852	13	0.515376	32039	3	0.431323	9900120	0.000000
319861048	63549.000000	3237	5933.823634	31652	9	0.492017	32072	4	0.499655	9895181	0.000000
319882661	64475.000000	3247	5993.228851	32065	5	0.691897	32120	11	0.477423	9890295	0.000000
319875781	64078.000000	3350	5957.347723	31943	6	0.813128	31935	10	0.465510	9885333	0.000000
319875322	65070.000000	3340	6000.755846	31854	5	0.886658	31738	12	0.447078	9880261	0.000000
319866974	63979.000000	3455	6013.400282	32118	3	0.730643	31875	6	0.643608	9875281	0.000000
319839929	63799.000000	3318	5985.732070	31941	7	0.822199	31918	8	0.538856	9870438	0.000000
319870991	65133.000000	3395	5941.242159	32234	2	0.892159	31996	7	0.558219	9865552	0.000000
319861124	64308.000000	3332	5986.766629	32088	5	0.384042	32014	8	0.667404	9860528	0.000000
319851069	64402.000000	3349	5932.588894	31920	8	0.626407	31921	8	0.272529	9855675	0.000000
319851585	65641.000000	3315	6014.056845	31819	3	0.566210	31989	7	0.558772	9850826	0.000000
319868506	63156.000000	3235	5956.106859	32025	4	0.425187	32021	11	0.724718	9845922	0.000000
319874722	64596.000000	3276	5927.034951	31878	2	0.168728	32070	6	0.673864	9840880	0.000000
319877900	64435.000000	3281	6014.236690	31976	6	0.495814	32040	6	0.802191	9835887	0.000000
319875962	63556.000000	3342	5978.428626	31918	9	0.461425	32053	6	0.780446	9830998	0.000000
319862094	64349.000000	3455	5911.806357	32166	9	0.603071	31979	8	0.617299	9826142	0.000000
319864679	65481.000000	3461	6057.771654	31739	7	0.759254	32116	4	0.673656	9821241	0.000000
319856506	63904.000000	3364	6021.330764	32105	2	0.449255	32054	8	0.567482	9816274	0.000000
319866124	63633.000000	3276	5887.115684	31868	6	0.665960	31825	5	0.704027	9811478	0.000000
319873113	65031.000000	3383	5980.250195	31851	3	0.797397	32035	9	0.736709	9806644	0.000000
319842220	63021.000000	3274	5956.803366	32011	6	0.877117	31945	10	0.796205	9801700	-1.#IND00
319858779	64570.000000	3500	5938.883953	32192	5	0.925468	31914	6	0.876393	9796812	-1.#IND00
319861958	64392.000000	3314	5981.060487	31942	3	0.656022	31938	5	0.451830	9791812	-0.005249
319868508	64628.000000	3218	5987.838642	31961	8	0.520344	31983	5	0.647746	9786872	0.000918
319859854	63766.000000	3282	5978.571242	32127	4	0.670968	31991	3	0.650600	9782043	-0.000964
319849016	65240.000000	3282	5968.636712	31864	9	0.401465	32158	8	0.788081	9777190	-0.009986
319861979	64414.000000	3393	6021.400390	31837	4	0.543609	32138	11	0.735284	9772314	-0.007625
319863549	63321.000000	3228	5917.598273	31956	8	0.641464	32036	4	0.742302	9767407	-0.004684
319854924	64945.000000	3413	5991.358100	31926	4	0.716458	31938	4	0.711308	9762505	0.000093
319844582	63745.000000	3298	5968.534683	31878	7	0.436160	31693	13	0.508321	9757532	-0.000619
319857281	64797.000000	3315	5968.733196	32104	8	0.658018	32172	4	0.610908	9752576	0.002744
319856904	64656.000000	3307	5959.868082	31845	7	0.792580	31872	12	0.614285	9747493	0.007446
319891720	63717.000000	3232	5942.807650	32120	9	0.646440	32313	2	0.574589	9742538	0.007705
319864708	64408.000000	3429	5923.516360	32007	5	0.600376	31926	4	0.726187	9737822	0.007802
319871476	64892.000000	3339	6046.357139	32093	5	0.606983	31871	9	0.833926	9732954	0.007835
319819513	64180.000000	3278	6003.211864	31737	5	0.447737	31859	8	0.743407	9728056	0.007869
319855202	64995.000000	3357	5957.417029	31977	4	0.494995	31941	5	0.826695	9723239	0.006240
319856883	64733.000000	3365	6011.750924	32000	10	0.629805	31917	9	0.751734	9718347	0.006567
319882966	64222.000000	3390	5995.956732	31923	7	0.483782	32113	10	0.849421	9713431	0.006389
319853201	63223.000000	3251	5917.892230	31754	2	0.569540	31862	6	0.746367	9708570	0.005280
319883868	64032.000000	3380	5860.921491	31922	6	0.347636	31871	6	0.600757	9703708	0.004965
319867518	65254.000000	3463	6003.892735	32054	8	0.604326	32101	14	0.460640	9698814	0.004616
319857527	63892.000000	3414	6023.036031	31747	7	0.392027	32092	8	0.636868	9693990	0.004660
319866940	64168.000000	3384	5917.096084	32051	6	0.473069	32080	8	0.359542	9688980	0.005558
319884353	65167.000000	3465	6021.076573	31966	4	0.446700	31775	7	0.341934	9684064	0.006080
319861762	63354.000000	3257	5954.558821	32440	4	0.593559	32123	7	0.269229	9679269	0.005893
319854203	65024.000000	3314	5928.839019	32174	3	0.315390	32133	12	0.434976	9674435	0.005744
319856237	64327.000000	3341	5965.577553	32062	9	0.545594	31956	11	0.432609	9669509	0.004698
319859634	64962.000000	3320	5938.701924	32200	6	0.655511	31898	8	0.581921	9664626	0.004490
319878826	65205.000000	3301	5995.791848	32197	7	0.791059	31819	3	0.313923	9659728	0.006143
319840202	63986.000000	3301	5992.523298	32112	10	0.646867	32180	10	0.510385	9654911	0.006332
319880489	63662.000000	3362	5926.366633	31872	3	0.600045	32002	4	0.703037	9650070	0.006051
319858464	64585.000000	3368	5976.624191	32206	8	0.692172	31859	3	0.532043	9645240	0.005513
319866574	64910.000000	3339	5999.002037	32046	8	0.635447	32059	7	0.603389	9640426	0.005023
319843296	64393.000000	3485	5970.743707	31907	7	0.402310	31886	7	0.592623	9635687	0.004959
319873153	64351.000000	3300	5982.706275	32092	6	0.433888	31948	9	0.752916	9630836	0.004808
319845453	63266.000000	3298	5912.691434	32099	7	0.628608	32002	7	0.286443	9626000	0.004850
319887247	64601.000000	3250	5959.479792	32082	7	0.501311	32239	6	0.567211	9621132	0.004920
319853486	64880.000000	3450	5992.162521	32044	6	0.323413	32110	2	0.492211	9616385	0.004595
319857053	64170.000000	3380	5994.900142	31952	5	0.452236	31751	4	0.478776	9611662	0.004552
319876763	64382.000000	3442	5987.071434	32115	6	0.667769	32014	12	0.640071	9606919	0.004388
319861941	63387.000000	3298	5956.001292	31773	5	0.253402	32108	7	0.781695	9602192	0.004243
319868686	64415.000000	3413	5914.633697	32009	5	0.297529	31944	7	0.690708	9597258	0.003840
319876645	65023.000000	3385	6018.710882	32160	9	0.522480	31812	5	0.797718	9592638	0.003618
319857842	63950.000000	3282	5918.922177	32031	10	0.544250	31996	3	0.627334	9587831	0.003396
319860461	64899.000000	3482	6008.589174	31817	7	0.536463	32143	15	0.618461	9583007	0.003494
319869522	63577.000000	3369	5959.066965	31989	3	0.674161	32098	1	0.169982	9578170	0.003353
319857772	64721.000000	3305	5968.834551	32046	10	0.257575	32133	6	0.489326	9573350	0.002628
319860979	63528.000000	3337	5973.111512	32102	11	0.426837	32134	8	0.465586	9568694	0.002427
319848134	64873.000000	3380	5961.089408	31827	4	0.416370	31935	8	0.635707	9563844	0.002359
319850474	64351.000000	3303	6031.208917	31889	5	0.524423	31992	3	0.779048	9559087	0.002353
319865666	63153.000000	3245	5965.324272	31851	5	0.558584	31965	2	0.339168	9554385	0.003086
319856517	64833.000000	3319	5898.124203	31769	5	0.657394	31939	4	0.479356	9549548	0.003058
319836205	65179.000000	3465	6005.168501	32246	8	0.265793	32250	3	0.633776	9544747	0.002678
319865844	63850.000000	3251	6045.055537	32081	5	0.427346	31813	9	0.539254	9539971	0.002468
319864898	64216.000000	3314	5911.779779	32031	8	0.513388	31915	6	0.633993	9535155	0.002214
319861403	64828.000000	3507	5993.711490	31909	7	0.609954	32035	6	0.620687	9530451	0.002130
319843780	63914.000000	3368	5945.475794	31815	3	0.528468	31743	8	0.610281	9525622	0.002441
319865225	64019.000000	3336	5935.243616	32091	5	0.456245	32010	4	0.149132	9520792	0.002798
319844308	64020.000000	3312	5961.449601	31847	12	0.533947	31914	4	0.483929	9516084	0.002100
npatches	nstrain	runtime	dt	init_x	init_y	init_y_blood	init_z	init_S	beta0	beta1	beta2	beta3	mean_beta	B	d	delta	delta_blood	b[0]	mut	m	CTL	c	g	epsilon	k	het	lambda	rho	omega	x_max	patch.dyna	DELTA	A	VA
10000	1	100.000000	0.000100	21900	9499	5000000	0.001000	10000000	2.484975	3.152038	3.754655	4.422774	4	8000000000.000000	0.010000	1.000000	1.000000	800000	0.000050	0.048000	0	0.500000	0.000000	25.000000	6.000000	0.500000	0.000000	0.000000	0.000000	31987	0	10.000000	7.000000	1.000000
sus	inf	inf_blood	z	x[0]	y[0][0]	z[0]	x[1]	y[1][0]	z[1]	S[0]	synchrony
219000000	94990000.000000	5000000	10.000000	21900	9499	0.001000	21900	9499	0.001000	10000000	0.000000
277252071	309557370.000000	16086096	3940.834452	29321	29973	0.394083	28698	30237	0.394083	9995087	0.000000
294279271	166566145.000000	8671930	6324.976263	30508	15885	0.632498	30128	16076	0.632498	9990199	0.000000
312947411	40892750.000000	2131352	7771.013291	31652	3815	0.777101	31714	3960	0.777101	9985171	0.000000
318773274	6160949.000000	321957	8648.068121	32169	598	0.864807	31789	620	0.864807	9980132	0.000000
319737016	651012.000000	33952	9180.022116	32021	64	0.918002	32081	73	0.918002	9975178	0.000000
319865560	54764.000000	2822	9025.152323	32027	3	0.950266	31888	9	0.950266	9970106	0.000000
319856770	61394.000000	3251	3187.355993	32040	11	0.342805	31860	7	0.567841	9965069	0.000000
319862258	86031.000000	4528	5541.836796	31885	4	0.589544	32158	7	0.412521	9960188	0.000000
319877943	50420.000000	2562	5356.858420	32074	1	0.576958	31865	0	0.464308	9955093	0.000000
319851245	61858.000000	3200	4507.706398	31851	8	0.565697	32033	9	0.481589	9950195	0.000000
319867869	61420.000000	3267	5305.091692	32072	6	0.349903	31881	8	0.493390	9945185	0.000000
319833681	56647.000000	3041	4795.371627	32197	1	0.377277	31916	3	0.380662	9940341	0.000000
319862350	60919.000000	3187	5040.612063	31906	6	0.528889	32027	8	0.418958	9935358	0.000000
319875197	58048.000000	2999	4942.343971	31827	3	0.503256	32149	7	0.461469	9930377	0.000000
319865125	59634.000000	3079	4931.837597	31727	9	0.261110	31745	6	0.515684	9925407	0.000000
319860430	58516.000000	2998	4980.830978	31879	6	0.485284	32067	5	0.253876	9920282	0.000000
319885832	58854.000000	3079	4940.795236	31884	8	0.504998	31882	11	0.529788	9915250	0.000000
319849930	58697.000000	3098	4923.400340	31912	3	0.491548	32173	3	0.686123	9910255	0.000000
319875506	59786.000000	3051	4998.880151	31963	3	0.441446	31928	2	0.609770	9905373	0.000000
319870296	58345.000000	3030	5016.280635	31883	2	0.251884	32249	3	0.604548	9900394	0.000000
319828091	58572.000000	3044	4862.127718	32022	5	0.546251	31937	3	0.249176	9895534	0.000000
319844586	59724.000000	3081	5007.279657	32116	6	0.476320	31929	2	0.320198	9890624	0.000000
319850371	57667.000000	3023	4965.639221	31924	4	0.471057	31857	10	0.558514	9885564	0.000000
319865993	59377.000000	3081	4925.165902	32166	6	0.447517	32123	2	0.475875	9880669	0.000000
319836107	58347.000000	3088	5010.633412	32083	2	0.186723	31915	9	0.376792	9875689	0.000000
319857996	58661.000000	3046	4964.708078	32021	7	0.383264	31879	6	0.508890	9870743	0.000000
319868353	58341.000000	3103	4907.376439	31863	4	0.512998	32021	3	0.501283	9865733	0.000000
319860839	58884.000000	3025	4998.168204	31921	2	0.443908	32011	4	0.584427	9860808	0.000000
319863745	58777.000000	2994	4885.320439	31938	13	0.503852	31959	10	0.661580	9855839	0.000000
319848856	59089.000000	3083	4989.251928	31857	3	0.347387	32099	13	0.522739	9850988	0.000000
319855954	58097.000000	3107	4927.015124	31723	4	0.459697	31866	5	0.388570	9846127	0.000000
319881665	59598.000000	3112	4977.609998	32063	5	0.525998	31963	4	0.629154	9841085	0.000000
319849668	58303.000000	3093	4978.658174	32073	5	0.428069	32005	9	0.392613	9836198	0.000000
319865827	58988.000000	2958	4968.548938	31890	3	0.653111	32070	2	0.596271	9831331	0.000000
319832990	58934.000000	3142	5002.605673	32108	5	0.788499	31810	8	0.677207	9826318	0.000000
319859711	58542.000000	3055	4965.088570	32064	7	0.458312	31862	4	0.544808	9821359	0.000000
319869136	58914.000000	3056	4934.234302	31791	5	0.525696	31991	8	0.633796	9816457	0.000000
319852676	59599.000000	3002	4981.358309	32121	3	0.256594	32066	8	0.607265	9811569	0.000000
319862919	58905.000000	3047	4958.309103	32050	10	0.316360	32275	10	0.560252	9806701	0.000000
319820439	58532.000000	3095	4935.771613	31991	10	0.230465	32049	10	0.733283	9801842	-1.#IND00
319866067	58658.000000	2997	4973.431639	31869	7	0.453834	32171	8	0.457326	9797059	-1.#IND00
319898950	58751.000000	3003	4932.237458	31981	6	0.362513	31560	8	0.380311	9792138	-1.#IND00
319872824	59365.000000	3066	5013.290518	32271	6	0.438727	32014	13	0.296415	9787160	0.009647
319870475	58849.000000	3001	4894.851615	32099	5	0.405910	31837	8	0.573260	9782265	0.007027
319852865	58716.000000	2977	4992.893305	31755	9	0.619081	32078	5	0.379955	9777228	0.007045
319853472	58360.000000	2986	4860.794061	32064	8	0.503568	32177	1	0.515396	9772328	0.006680
319870884	59261.000000	3055	4975.855666	31784	2	0.214777	32176	6	0.643857	9767459	0.006279
319870988	59148.000000	2992	4966.398119	31870	5	0.439313	31847	6	0.783991	9762585	0.003599
319873823	58183.000000	2995	4936.778348	32120	10	0.497967	32097	2	0.370205	9757758	0.001493
319851819	59438.000000	2951	4888.753955	32101	1	0.381616	32059	8	0.595446	9752860	0.001885
319863910	58914.000000	3114	5002.085255	32045	3	0.382571	32042	9	0.562182	9747953	0.001111
319870030	59013.000000	3047	4923.210242	31854	6	0.268002	32047	5	0.471214	9743054	0.001050
319878314	58775.000000	3048	4983.901223	31979	6	0.271813	31857	5	0.406247	9738075	0.001449
319862553	58721.000000	3053	4942.124182	31964	6	0.558338	32211	4	0.586541	9733299	0.000395
319854193	59002.000000	3127	4973.075642	31912	7	0.456875	32006	3	0.528116	9728447	0.000208
319876262	58468.000000	2991	4866.683622	31936	6	0.670582	31913	2	0.236110	9723536	0.004240
319846997	59140.000000	3044	4986.737821	31939	8	0.525977	31941	4	0.270870	9718678	0.004812
319880656	57876.000000	3082	4938.919617	31819	8	0.516275	32097	7	0.537691	9713851	0.004827
319865457	58888.000000	3145	4938.354372	31767	4	0.532327	32139	1	0.552833	9708981	0.005165
319857113	58683.000000	3037	4975.064865	32004	9	0.553722	31930	4	0.506540	9704128	0.004969
319858027	59089.000000	3145	4919.541966	32178	3	0.577199	32095	5	0.502966	9699356	0.006463
319866944	58960.000000	3063	4960.589284	31914	7	0.718383	31953	4	0.612305	9694419	0.006107
319875650	58740.000000	3026	4989.100808	31960	5	0.547840	31867	3	0.764854	9689667	0.005749
319848199	58644.000000	3130	4933.241546	32047	4	0.677678	32011	6	0.287964	9684862	0.005140
319871714	58637.000000	3014	4941.455666	32023	5	0.761795	32117	5	0.427193	9679976	0.003993
319865389	59325.000000	3101	4967.712093	31660	4	0.331772	31980	7	0.324047	9675128	0.004089
319856508	58854.000000	3115	4966.222646	32131	3	0.545344	32033	7	0.590019	9670223	0.003613
319868949	57790.000000	3032	4912.170127	31850	6	0.477005	31995	9	0.538950	9665485	0.003277
319860062	58740.000000	2978	4874.408431	32084	7	0.444555	32048	7	0.350013	9660566	0.002584
319850899	59682.000000	3043	5011.351835	31914	8	0.443161	31789	5	0.374042	9655700	0.002756
319856168	58304.000000	3138	4958.185603	31869	2	0.353884	32031	9	0.342325	9650901	0.002231
319879381	58988.000000	3086	4898.132750	31986	5	0.469234	32015	5	0.345231	9646096	0.002126
319871630	59609.000000	3023	4974.455831	31970	6	0.401070	31821	10	0.602867	9641270	0.003089
319866421	59354.000000	3048	5024.196002	31892	4	0.446099	32037	5	0.572382	9636406	0.002933
319877072	59041.000000	3080	4957.410530	31838	5	0.534918	32152	5	0.153741	9631566	0.002902
319858387	57602.000000	3015	4901.619850	31997	11	0.455255	32019	5	0.486725	9626787	0.004690
319867481	60402.000000	3125	4976.997387	32207	4	0.669600	32196	4	0.502495	9622247	0.005062
319859092	57268.000000	2967	4982.163520	31727	7	0.448146	31748	4	0.408988	9617437	0.005201
319862483	59164.000000	3073	4852.543524	32016	8	0.613053	31867	4	0.434711	9612610	0.005101
319862432	58130.000000	2956	4997.460306	31979	4	0.765308	31836	4	0.609311	9607881	0.004968
319834643	59475.000000	3013	4909.178350	32187	5	0.575381	32029	10	0.763038	9602979	0.004988
319863742	59258.000000	3046	4987.729882	31869	3	0.614731	32156	8	0.308798	9598151	0.004976
319862191	57991.000000	3062	4921.356640	31904	5	0.478166	31920	7	0.565562	9593320	0.004760
319867609	60533.000000	3133	4950.025073	32099	3	0.251048	32005	6	0.487301	9588466	0.004103
319843191	58298.000000	2971	5070.044682	31959	7	0.249216	32055	6	0.552037	9583740	0.003409
319866982	58549.000000	3071	4810.702107	31898	6	0.246709	32164	3	0.453909	9578900	0.003870
319859959	59385.000000	3069	5008.320612	32021	7	0.226003	31967	9	0.462016	9574104	0.003755
319853707	58159.000000	3067	4974.518814	32054	5	0.375420	31903	3	0.345530	9569328	0.003882
319869261	58333.000000	3025	4887.279521	32090	3	0.590366	31805	3	0.470689	9564684	0.003432
319865027	59580.000000	3062	5032.404815	31874	7	0.617360	32053	5	0.528447	9559928	0.003366
319888585	58802.000000	3057	4951.239231	31921	2	0.552269	32116	4	0.284873	9555159	0.003681
319867754	59025.000000	3151	4959.081923	31762	9	0.430835	32015	7	0.445828	9550437	0.003373
319855692	59019.000000	3009	4922.453882	31887	4	0.505358	31943	7	0.355475	9545654	0.003518
319830264	59680.000000	2995	5010.177243	31818	4	0.446776	32138	12	0.277375	9540890	0.003222
319860083	58591.000000	3166	4949.270112	32255	9	0.501368	32246	11	0.430823	9536016	0.004000
319870654	59097.000000	2958	4969.696143	31970	5	0.423027	32074	9	0.442500	9531213	0.002983
319844583	58755.000000	3089	4964.431219	32010	8	0.501411	32083	8	0.661864	9526569	0.002920
319862700	58960.000000	3044	4899.890560	31997	2	0.499332	31888	11	0.553689	9521794	0.002763
319871878	59307.000000	3076	5033.686639	31965	6	0.346505	31861	4	0.673349	9517021	0.002600
npatches	nstrain	runtime	dt	init_x	init_y	init_y_blood	init_z	init_S	beta0	beta1	beta2	beta3	mean_beta	B	d	delta	delta_blood	b[0]	mut	m	CTL	c	g	epsilon	k	het	lambda	rho	omega	x_max	patch.dyna	DELTA	A	VA
10000	1	100.000000	0.000100	21900	9499	5000000	0.001000	10000000	4.652732	4.536343	5.070194	5.851798	4	8000000000.000000	0.010000	1.000000	1.000000	800000	0.000050	0.048000	0	0.500000	0.000000	25.000000	7.000000	0.500000	0.000000	0.000000	0.000000	31987	0	10.000000	7.000000	1.000000
sus	inf	inf_blood	z	x[0]	y[0][0]	z[0]	x[1]	y[1][0]	z[1]	S[0]	synchrony
219000000	94990000.000000	5000000	10.000000	21900	9499	0.001000	21900	9499	0.001000	10000000	0.000000
283325149	257204960.000000	13376035	3940.834452	27726	26331	0.394083	27875	26173	0.394083	9994944	0.000000
304525777	94381829.000000	4922019	6324.976263	30209	9642	0.632498	30151	9613	0.632498	9989854	0.000000
317568408	12953844.000000	677349	7771.013291	31773	1309	0.777101	31803	1242	0.777101	9984823	0.000000
319689119	911419.000000	47212	8648.068121	31846	73	0.864807	31782	109	0.864807	9980010	0.000000
319863416	42190.000000	2158	7964.625613	32035	6	0.918002	31884	3	0.835943	9975092	0.000000
319875451	66119.000000	3326	2919.946389	31856	3	0.214104	32171	4	0.243078	9970150	0.000000
319840306	68495.000000	3558	5251.759135	31680	9	0.506777	32285	6	0.448999	9965031	0.000000
319868775	48466.000000	2423	3704.614256	32235	4	0.461711	31788	6	0.425177	9960100	0.000000
319848403	60127.000000	3208	4342.524705	32082	3	0.403367	31872	7	0.619943	9955054	0.000000
319853471	51981.000000	2708	4222.975507	32076	4	0.602548	31990	6	0.485181	9950125	0.000000
319853300	56865.000000	2947	4174.396554	31938	6	0.758936	31957	5	0.313384	9945125	0.000000
319841650	53597.000000	2782	4236.922919	32062	5	0.501870	31901	3	0.379358	9940151	0.000000
319859729	55840.000000	2911	4169.264929	31807	4	0.285972	31926	12	0.504341	9935152	0.000000
319867976	54138.000000	2775	4229.771646	31941	4	0.566925	31880	7	0.285211	9930246	0.000000
319869958	54720.000000	2822	4125.212981	31923	4	0.393391	31843	3	0.443598	9925200	0.000000
319856829	55298.000000	2866	4244.152300	31990	6	0.415466	31955	7	0.494279	9920342	0.000000
319865628	54634.000000	2920	4181.314161	31948	8	0.413308	32082	6	0.561423	9915241	0.000000
319864609	54765.000000	2851	4234.211140	31958	5	0.257209	32127	5	0.589597	9910276	0.000000
319852084	54519.000000	2803	4202.878776	32061	5	0.527086	31989	4	0.406748	9905288	0.000000
319867400	54983.000000	2882	4214.439426	32142	5	0.483903	31896	4	0.536576	9900382	0.000000
319850975	54288.000000	2895	4195.226007	31886	5	0.616916	32036	7	0.399296	9895297	0.000000
319856629	55404.000000	2794	4268.924240	31931	8	0.752267	31897	5	0.515215	9890340	0.000000
319839829	55166.000000	2794	4231.923735	31811	6	0.407265	31998	1	0.402145	9885404	0.000000
319867730	54531.000000	2864	4189.397527	32132	6	0.422470	32123	5	0.391491	9880420	0.000000
319854877	55346.000000	2886	4281.976965	31915	2	0.395456	31936	4	0.460534	9875494	0.000000
319854084	54009.000000	2923	4179.425068	31917	5	0.600903	32024	9	0.672802	9870519	0.000000
319858211	54810.000000	2990	4233.428155	32025	2	0.172926	31772	4	0.331991	9865549	0.000000
319855540	54193.000000	2870	4214.962228	32056	6	0.366487	32005	6	0.328777	9860686	0.000000
319878781	54593.000000	2870	4165.336450	31980	3	0.520173	32207	8	0.533042	9855898	0.000000
319867071	54698.000000	2720	4203.861011	32084	4	0.446140	31955	6	0.262495	9850893	0.000000
319872933	54907.000000	2881	4234.355503	32223	5	0.323860	32019	5	0.390394	9845987	0.000000
319870553	54820.000000	2902	4201.171744	32065	4	0.554687	32033	4	0.262681	9841086	0.000000
319850844	54413.000000	2832	4178.122190	32108	4	0.412941	32028	4	0.257988	9836148	0.000000
319873266	55751.000000	2885	4235.016796	32250	13	0.424498	31763	4	0.171174	9831354	0.000000
319861282	54554.000000	2828	4232.195978	32179	4	0.409605	31823	4	0.347195	9826363	0.000000
319871559	54841.000000	2786	4176.926458	32042	2	0.380449	31896	13	0.467687	9821411	0.000000
319834597	54234.000000	2832	4231.149305	31982	8	0.400883	31855	5	0.567793	9816505	0.000000
319871722	55493.000000	2988	4192.880087	31926	4	0.252229	32074	6	0.224899	9811482	0.000000
319855695	54436.000000	2800	4245.321981	31900	4	0.525404	32049	5	0.320327	9806529	0.000000
319874702	54919.000000	2798	4207.038086	32283	9	0.657893	31784	7	0.469894	9801743	-1.#IND00
319854106	54893.000000	2858	4226.641971	31992	5	0.755009	32001	4	0.395988	9796890	-1.#IND00
319856933	54031.000000	2870	4206.035034	31960	7	0.485984	32030	4	0.402333	9792025	-1.#IND00
319853898	55618.000000	2983	4182.057535	32164	5	0.565981	31858	8	0.146902	9787176	0.006066
319869681	54107.000000	2819	4229.362754	32130	5	0.699503	32104	8	0.287437	9782360	0.009668
319849063	55438.000000	2860	4211.609010	32112	10	0.587604	31474	6	0.170287	9777515	0.003115
319834461	53960.000000	2792	4200.953498	31923	6	0.253576	32035	7	0.496760	9772783	0.001389
319852719	55493.000000	2885	4187.241439	31760	9	0.289823	31696	3	0.377872	9767889	-0.000626
319868314	54851.000000	2877	4230.985885	32014	8	0.550547	32058	1	0.399940	9763053	-0.006953
319850545	54846.000000	2838	4212.114689	31981	8	0.418814	31962	6	0.364873	9758207	-0.005511
319858163	55338.000000	2908	4189.000855	32146	4	0.291827	32166	4	0.493821	9753289	-0.002384
319859376	55350.000000	2828	4267.131023	31869	8	0.468983	32041	4	0.418656	9748342	-0.000707
319875333	54547.000000	2772	4158.384348	31948	4	0.304024	31947	8	0.409486	9743438	-0.000119
319882411	55258.000000	2799	4197.909628	31955	5	0.518125	32255	7	0.206639	9738548	-0.004577
319864020	54799.000000	2818	4206.944860	31917	9	0.701719	31965	4	0.429674	9733668	-0.004728
319864255	54225.000000	2834	4221.779738	32013	1	0.174136	32091	2	0.468228	9728655	-0.004973
319855950	55367.000000	2938	4168.059775	31827	1	0.359054	31867	7	0.413491	9723779	-0.004582
319834515	55076.000000	2878	4259.806388	31778	8	0.278318	32033	11	0.614241	9718819	-0.004719
319868103	54253.000000	2816	4197.573158	31949	6	0.227408	32004	4	0.642061	9713962	-0.004062
319850775	56273.000000	2873	4221.139764	32050	5	0.291599	31908	4	0.627699	9709068	-0.003975
319857502	54967.000000	2874	4246.955656	32059	7	0.455348	31937	4	0.460701	9704324	-0.003668
319867554	54245.000000	2836	4200.868916	31931	5	0.503801	32015	5	0.570458	9699416	-0.003832
319883914	55096.000000	2829	4250.195385	31870	5	0.414133	32190	10	0.624942	9694538	-0.004294
319867230	54587.000000	2820	4205.706569	32048	4	0.564860	31931	0	0.214353	9689661	-0.004359
319855784	54710.000000	2807	4209.016681	31917	3	0.491222	31990	4	0.228284	9684766	-0.003478
319849396	55170.000000	2903	4192.899095	32140	4	0.538399	31920	4	0.276876	9679979	-0.003480
319872232	54198.000000	2788	4221.895568	31915	4	0.318935	31740	2	0.561409	9675165	-0.001016
319846175	54872.000000	2864	4169.404821	31937	2	0.168146	31954	7	0.468834	9670307	-0.000806
319863874	55940.000000	2909	4318.213791	32011	8	0.390550	32050	5	0.300360	9665544	-0.000467
319879266	54123.000000	2802	4145.906721	31902	4	0.462529	32281	2	0.369212	9660682	-0.000025
319849636	55364.000000	2827	4226.306801	31926	14	0.514297	32036	4	0.557237	9655897	-0.000127
319862806	54816.000000	2887	4192.678339	31905	8	0.228760	31845	1	0.647852	9650977	-0.000259
319875095	54785.000000	2833	4166.968001	31826	7	0.203858	31933	2	0.287049	9646215	0.000270
319865402	55021.000000	2845	4205.921646	31884	5	0.351582	32132	2	0.437238	9641487	0.001067
319855422	54907.000000	2926	4247.473034	31998	7	0.590390	31816	6	0.502524	9636651	0.001115
319874674	54710.000000	2912	4190.315732	31929	7	0.485039	32010	6	0.379899	9631858	0.000913
319881375	55889.000000	2895	4295.188440	31953	8	0.560259	32077	2	0.623894	9627170	0.000213
319853285	53473.000000	2712	4124.194433	31780	4	0.273830	32070	3	0.145350	9622329	0.000459
319859328	56319.000000	2863	4255.184336	32000	9	0.478682	32076	13	0.412859	9617579	0.000695
319848481	54080.000000	2870	4203.712749	31962	1	0.517514	31708	4	0.528614	9612793	-0.000608
319856203	55412.000000	2794	4218.139703	31783	3	0.135466	32110	11	0.319302	9608171	-0.000763
319873586	55330.000000	2924	4263.987118	32113	4	0.456396	31875	3	0.385384	9603365	-0.000776
319884756	54449.000000	2829	4231.192352	31955	3	0.418514	31983	6	0.387882	9598517	-0.001052
319859724	55563.000000	2970	4210.686342	32001	5	0.535522	31898	7	0.364358	9593744	-0.000925
319886406	54851.000000	2895	4248.325196	31995	11	0.402846	32007	7	0.610703	9588920	-0.000350
319856504	54524.000000	2876	4210.250511	32190	4	0.509850	31941	5	0.622215	9584150	-0.000214
319881515	55676.000000	2890	4214.732768	31900	6	0.434154	32303	4	0.302034	9579359	0.001749
319858667	54373.000000	2836	4217.093016	31978	3	0.656802	32296	8	0.408705	9574737	0.001926
319850649	54858.000000	2731	4165.715331	32070	3	0.344057	31918	4	0.386713	9569925	0.001347
319868504	54708.000000	2882	4198.197474	32185	1	0.255308	31764	3	0.502557	9565020	0.001591
319857321	54864.000000	2829	4188.240779	32312	3	0.364196	31919	7	0.696740	9560255	0.001299
319872878	54991.000000	2845	4199.837699	31859	1	0.410546	32019	3	0.235456	9555484	0.001263
319860619	54455.000000	2790	4181.813347	32032	5	0.447285	31864	3	0.381836	9550588	0.001050
319856643	55556.000000	2885	4216.137479	31851	10	0.492340	31929	10	0.434857	9545819	0.000505
319880500	53669.000000	2757	4190.396237	31987	11	0.358886	32024	4	0.336305	9541052	0.000489
319851926	56028.000000	2910	4235.438550	31851	2	0.243855	31970	6	0.500343	9536269	0.000492
319860782	54049.000000	2854	4203.305260	31992	5	0.490054	32165	3	0.509034	9531614	0.000681
319877183	54813.000000	2850	4193.517676	32031	11	0.690706	31999	8	0.385634	9526753	0.000721
319859679	54466.000000	2993	4228.454868	31761	3	0.568519	32252	4	0.502873	9521934	0.000570
319836687	54612.000000	2871	4217.383772	32139	15	0.572741	32063	11	0.466265	9517132	0.000760
npatches	nstrain	runtime	dt	init_x	init_y	init_y_blood	init_z	init_S	beta0	beta1	beta2	beta3	mean_beta	B	d	delta	delta_blood	b[0]	mut	m	CTL	c	g	epsilon	k	het	lambda	rho	omega	x_max	patch.dyna	DELTA	A	VA
10000	1	100.000000	0.000100	21900	9499	5000000	0.001000	10000000	3.974905	3.440378	2.771854	5.481979	4	8000000000.000000	0.010000	1.000000	1.000000	800000	0.000050	0.048000	0	0.500000	0.000000	25.000000	8.000000	0.500000	0.000000	0.000000	0.000000	31987	0	10.000000	7.000000	1.000000
sus	inf	inf_blood	z	x[0]	y[0][0]	z[0]	x[1]	y[1][0]	z[1]	S[0]	synchrony
219000000	94990000.000000	5000000	10.000000	21900	9499	0.001000	21900	9499	0.001000	10000000	0.000000
288184461	216115530.000000	11247264	3940.834452	28836	21380	0.394083	29413	21332	0.394083	9994951	0.000000
310817250	53125966.000000	2775087	6324.976263	31037	5405	0.632498	31152	5166	0.632498	9990031	0.000000
319160211	3942280.000000	205343	7771.013291	31963	374	0.777101	31832	362	0.777101	9984875	0.000000
319844881	128601.000000	6835	8647.173529	32030	14	0.864807	32136	7	0.864807	9979843	0.000000
319855683	44081.000000	2248	1849.368813	31883	7	0.209749	31950	2	0.089841	9974827	0.000000
319867483	71086.000000	3702	4364.358577	31992	7	0.489569	32136	5	0.339869	9969988	0.000000
319884467	44268.000000	2219	3377.671566	32057	5	0.219279	31933	6	0.305301	9965010	0.000000
319872342	57175.000000	2988	3775.114657	31960	9	0.405345	31951	1	0.374154	9959967	0.000000
319863892	49334.000000	2571	3733.047696	32038	5	0.282779	31899	4	0.269958	9955038	0.000000
319862870	52678.000000	2739	3564.288909	31937	5	0.459028	31966	5	0.341877	9950064	0.000000
319862010	52103.000000	2781	3763.152523	32016	6	0.207123	32031	2	0.439469	9945169	0.000000
319864999	51250.000000	2736	3635.275084	31846	4	0.416767	32139	7	0.446004	9940014	0.000000
319849837	51696.000000	2672	3710.010330	32052	4	0.204409	32083	6	0.471474	9935062	0.000000
319847480	52134.000000	2640	3681.346114	31919	4	0.376418	32185	6	0.172335	9930073	0.000000
319871540	51823.000000	2646	3661.535499	31671	2	0.276913	31870	6	0.257500	9925036	0.000000
319852252	52070.000000	2620	3682.504275	31962	10	0.343796	32040	11	0.389780	9920013	0.000000
319874235	51722.000000	2754	3702.019655	32212	3	0.244458	32145	5	0.275258	9915017	0.000000
319866150	51734.000000	2668	3672.577022	32113	4	0.395808	32026	6	0.220220	9909965	0.000000
319869467	51894.000000	2762	3695.594814	31813	4	0.314767	31970	4	0.497626	9904955	0.000000
319864773	51391.000000	2634	3690.562974	32355	8	0.529841	32035	7	0.360684	9899957	0.000000
319869536	52203.000000	2634	3684.215438	32004	2	0.206062	31814	9	0.485664	9894828	0.000000
319853622	52303.000000	2757	3730.161526	32133	1	0.243203	32263	5	0.585512	9889816	0.000000
319881361	51254.000000	2598	3614.088586	32086	5	0.403761	32175	4	0.748603	9884873	0.000000
319852593	52550.000000	2826	3708.280626	32134	5	0.638367	32002	5	0.162890	9879812	0.000000
319880425	51607.000000	2716	3656.852756	32121	4	0.747437	32130	4	0.284583	9874914	0.000000
319868150	51882.000000	2661	3673.298176	32022	4	0.378488	32185	11	0.286765	9869949	0.000000
319854927	51883.000000	2709	3706.667347	32028	3	0.314863	31986	7	0.441278	9864988	0.000000
319858587	51617.000000	2731	3722.270235	31897	2	0.377397	32246	7	0.603912	9860005	0.000000
319858608	52284.000000	2776	3671.856775	31981	6	0.164404	32038	4	0.211354	9855134	0.000000
319868910	51135.000000	2728	3716.823760	31871	4	0.219651	31857	4	0.326343	9850293	0.000000
319847398	52452.000000	2684	3666.159871	31942	4	0.469117	31977	4	0.162832	9845287	0.000000
319852607	51954.000000	2781	3684.114111	31984	4	0.363626	32011	2	0.235070	9840283	0.000000
319862386	52254.000000	2622	3715.995927	32018	4	0.493901	32185	3	0.298420	9835364	0.000000
319850614	52118.000000	2757	3699.770814	32054	6	0.221716	31990	4	0.146900	9830413	0.000000
319855462	51972.000000	2598	3674.272589	31925	4	0.296832	31945	6	0.398238	9825684	0.000000
319856186	52353.000000	2691	3688.306589	31927	10	0.553347	31950	2	0.404268	9820715	0.000000
319872644	51817.000000	2694	3694.321725	31774	4	0.252470	31987	5	0.414888	9815801	0.000000
319888021	51722.000000	2718	3683.798802	32077	7	0.450430	31746	5	0.529499	9810892	0.000000
319861710	51518.000000	2599	3645.835287	31761	7	0.538727	32174	1	0.247201	9806010	0.000000
319859815	52515.000000	2718	3707.595219	32189	2	0.168233	31996	12	0.453313	9801033	-1.#IND00
319868427	51839.000000	2620	3643.245185	32075	5	0.380511	31916	7	0.270095	9796177	-1.#IND00
319868015	51266.000000	2683	3669.669609	31866	7	0.300364	31533	4	0.261158	9791298	-0.001703
319865925	52499.000000	2741	3654.033154	32236	4	0.278891	32058	3	0.295403	9786374	-0.002113
319866013	52142.000000	2728	3691.897435	31944	4	0.534578	31879	3	0.357201	9781401	0.000051
319870493	51288.000000	2710	3633.138984	32093	6	0.660086	31945	4	0.386412	9776438	0.000159
319861698	52546.000000	2666	3685.460004	32009	6	0.150444	31943	4	0.402544	9771504	-0.001023
319863631	51741.000000	2700	3680.371415	31750	4	0.404267	31967	6	0.385949	9766574	-0.000867
319853025	52212.000000	2748	3687.941074	32054	5	0.414124	31997	4	0.398837	9761647	-0.000851
319866242	51234.000000	2655	3704.913276	32039	1	0.423837	32116	6	0.436675	9756675	0.001107
319852238	52094.000000	2698	3671.916652	31987	5	0.616180	31903	3	0.600437	9751859	0.003473
319842116	51049.000000	2619	3657.270047	32068	3	0.267806	32113	11	0.422441	9747009	0.003675
319875656	52640.000000	2733	3707.240352	32000	2	0.257325	32069	6	0.375302	9742254	0.002693
319869330	51705.000000	2580	3664.452988	32031	7	0.311410	31847	8	0.291748	9737245	0.005606
319866166	51829.000000	2662	3682.551506	32007	3	0.196292	31935	4	0.209016	9732492	0.005311
319866579	51640.000000	2781	3680.870455	31790	3	0.410543	31957	4	0.375659	9727513	0.004522
319866528	52055.000000	2685	3698.694746	31980	4	0.336876	32069	5	0.367152	9722633	0.004252
319855635	51571.000000	2573	3666.233925	32017	6	0.396355	31905	6	0.392925	9717745	0.003599
319869349	52466.000000	2703	3769.656766	32078	8	0.428639	31911	5	0.427300	9712844	0.004565
319870558	51081.000000	2590	3639.560158	31936	3	0.286337	32199	4	0.236991	9707984	0.004713
319858160	52622.000000	2770	3686.211863	31992	11	0.442171	32189	3	0.462448	9703052	0.004328
319855225	51811.000000	2631	3666.231154	31951	3	0.297118	32154	3	0.450708	9698163	0.003812
319859261	51363.000000	2666	3677.519865	31784	4	0.520462	31816	3	0.436211	9693386	0.003938
319869834	51820.000000	2653	3667.323174	31877	7	0.353245	31956	3	0.486572	9688503	0.004808
319863663	51971.000000	2696	3614.974362	31946	11	0.365217	32019	7	0.286580	9683706	0.004831
319868550	52498.000000	2714	3726.483278	31825	3	0.306749	31942	5	0.410833	9678915	0.004250
319867969	51526.000000	2707	3653.705159	31978	5	0.362087	32029	5	0.391110	9674116	0.003913
319894174	52384.000000	2736	3696.250881	32081	0	0.089398	32022	3	0.359281	9669321	0.003269
319869079	51185.000000	2595	3690.178066	32018	6	0.373374	31971	3	0.415886	9664533	0.003658
319867538	52604.000000	2686	3689.951995	32074	7	0.578369	31867	5	0.432599	9659773	0.003460
319874279	52142.000000	2726	3741.887051	32067	1	0.432382	32086	7	0.146068	9654886	0.003483
319866793	51560.000000	2658	3646.483798	31845	7	0.297680	31846	3	0.090466	9650091	0.003388
319869765	52404.000000	2741	3733.078781	32007	2	0.557495	31866	7	0.304389	9645358	0.003082
319872857	51448.000000	2654	3669.347863	31917	8	0.230432	32082	4	0.325579	9640519	0.001968
319865199	52232.000000	2767	3703.037510	32068	3	0.503929	32066	6	0.275396	9635728	0.002059
319865241	52153.000000	2635	3660.665033	31981	8	0.436632	32018	7	0.273604	9630953	0.002448
319851628	51864.000000	2636	3709.771336	32025	6	0.419416	31875	7	0.233713	9626057	0.001576
319870339	51224.000000	2696	3639.106098	32166	5	0.326365	31986	6	0.202515	9621214	0.001259
319846298	51784.000000	2707	3675.494796	32020	2	0.290540	31928	6	0.340317	9616398	0.001191
319858972	51753.000000	2718	3695.089483	32084	3	0.443595	31885	2	0.232070	9611488	0.001317
319852613	51399.000000	2722	3674.936142	32114	8	0.418084	32046	7	0.171307	9606585	0.001275
319858568	52093.000000	2717	3670.481843	32084	2	0.256859	32143	4	0.119262	9601771	0.001009
319872032	52247.000000	2754	3741.045710	31708	2	0.313391	32045	3	0.188422	9596977	0.000248
319867565	51901.000000	2738	3671.120538	32123	4	0.528281	31983	1	0.101876	9592243	0.000132
319848526	52118.000000	2722	3690.945745	31819	6	0.344338	31940	10	0.410842	9587390	0.000281
319878237	51522.000000	2595	3641.732145	31946	5	0.239194	32188	6	0.642662	9582617	0.000697
319888032	51786.000000	2718	3708.233802	31938	4	0.348464	31874	6	0.240857	9577876	0.000700
319866913	52164.000000	2643	3654.795335	31901	5	0.420993	32160	4	0.397285	9573020	0.000668
319858343	51812.000000	2645	3702.207248	32053	8	0.648819	31864	6	0.634439	9568288	0.000504
319863377	51972.000000	2685	3686.607574	32142	6	0.289288	31903	3	0.485670	9563510	0.000172
319855741	51693.000000	2592	3621.736627	31740	13	0.343233	31963	4	0.270862	9558759	0.001736
319848435	52208.000000	2707	3745.370958	31807	7	0.274014	32091	2	0.390335	9554084	0.001516
319868603	51399.000000	2608	3659.959989	32051	6	0.559673	31862	2	0.359332	9549427	0.001450
319877879	51570.000000	2745	3660.875562	32065	3	0.528485	31990	4	0.565922	9544658	0.001361
319870740	51927.000000	2701	3703.965029	32149	5	0.458315	32073	4	0.198089	9539910	0.001543
319850226	51854.000000	2693	3682.222777	31909	4	0.483356	31998	9	0.366798	9535213	0.001516
319886160	52279.000000	2781	3697.315948	32008	6	0.325298	32015	2	0.368084	9530543	0.002233
319851617	51382.000000	2591	3686.608467	32006	7	0.212341	32042	8	0.188950	9525561	0.002276
319876370	52346.000000	2726	3717.214356	31698	5	0.415988	31923	5	0.329460	9520853	0.002501
319841316	51789.000000	2638	3682.084998	31954	3	0.412784	32058	3	0.070748	9516096	0.002398
npatches	nstrain	runtime	dt	init_x	init_y	init_y_blood	init_z	init_S	beta0	beta1	beta2	beta3	mean_beta	B	d	delta	delta_blood	b[0]	mut	m	CTL	c	g	epsilon	k	het	lambda	rho	omega	x_max	patch.dyna	DELTA	A	VA
10000	1	100.000000	0.000100	21900	9499	5000000	0.001000	10000000	3.416809	5.183000	3.272407	4.480941	4	8000000000.000000	0.010000	1.000000	1.000000	800000	0.000050	0.048000	0	0.500000	0.000000	25.000000	9.000000	0.500000	0.000000	0.000000	0.000000	31987	0	10.000000	7.000000	1.000000
sus	inf	inf_blood	z	x[0]	y[0][0]	z[0]	x[1]	y[1][0]	z[1]	S[0]	synchrony
219000000	94990000.000000	5000000	10.000000	21900	9499	0.001000	21900	9499	0.001000	10000000	0.000000
292909219	178693615.000000	9304031	3940.834452	29592	17683	0.394083	28600	18754	0.394083	9994955	0.000000
314851426	28406275.000000	1484567	6324.976263	31319	2774	0.632498	31389	2934	0.632498	9989941	0.000000
319668113	1087420.000000	57197	7771.013291	31968	121	0.777101	31922	133	0.777101	9984940	0.000000
319863209	25215.000000	1296	3679.941916	31927	5	0.199872	31965	2	0.322041	9979977	0.000000
319838794	67501.000000	3489	2873.940108	32293	6	0.277838	32149	8	0.320160	9974952	0.000000
319878652	44614.000000	2356	3754.050053	31877	1	0.161707	32006	10	0.497508	9970008	0.000000
319869858	51484.000000	2734	3007.079409	31853	8	0.260498	31918	4	0.517185	9965039	0.000000
319842239	48223.000000	2522	3419.504540	31996	3	0.347051	31926	2	0.421293	9960073	0.000000
319874243	50361.000000	2545	3177.689001	31724	5	0.563599	31930	5	0.322319	9955142	0.000000
319871079	48378.000000	2507	3282.872359	31947	5	0.096302	32021	4	0.536107	9950199	0.000000
319849151	49733.000000	2564	3199.676905	32118	5	0.278292	31910	3	0.384310	9945242	0.000000
319874026	49370.000000	2571	3275.106418	32081	1	0.223394	31937	5	0.330233	9940338	0.000000
319858636	48732.000000	2543	3201.712504	31793	6	0.448355	32177	4	0.375386	9935306	0.000000
319844745	48513.000000	2480	3296.599473	32141	5	0.265749	31940	9	0.266771	9930492	0.000000
319857344	49254.000000	2561	3192.606756	31991	1	0.248948	31905	12	0.404368	9925599	0.000000
319846326	49117.000000	2623	3290.683601	31997	2	0.306415	32057	7	0.462608	9920592	0.000000
319869873	49225.000000	2600	3196.438254	31992	5	0.450037	31971	3	0.250542	9915647	0.000000
319839466	49292.000000	2593	3288.603411	32151	4	0.244000	31948	5	0.475960	9910773	0.000000
319859496	49145.000000	2505	3247.746685	31865	6	0.472240	32147	5	0.513361	9905846	0.000000
319881008	49386.000000	2516	3280.024679	32192	5	0.167752	32057	3	0.351448	9900807	0.000000
319847779	48963.000000	2573	3245.067736	31895	7	0.291692	31900	2	0.423707	9895920	0.000000
319865024	48790.000000	2543	3192.153062	31922	6	0.157351	32114	4	0.212522	9890843	0.000000
319851352	49258.000000	2545	3221.876304	31807	2	0.291418	32164	3	0.522377	9885867	0.000000
319874418	49074.000000	2662	3296.327863	32055	2	0.159112	32096	6	0.457855	9880895	0.000000
319860999	49198.000000	2493	3242.143580	31978	5	0.386908	32049	4	0.131252	9875938	0.000000
319852450	49239.000000	2662	3249.026640	32011	6	0.616601	31842	4	0.265885	9870984	0.000000
319876126	48792.000000	2544	3244.870392	31981	7	0.442184	31973	5	0.308602	9866125	0.000000
319852893	49330.000000	2560	3202.826900	32103	6	0.381840	32094	2	0.449271	9861217	0.000000
319864715	49330.000000	2509	3272.049222	31974	3	0.309283	32042	7	0.477131	9856354	0.000000
319882410	48913.000000	2500	3236.191402	32047	6	0.464306	31920	2	0.656795	9851463	0.000000
319872869	48854.000000	2572	3233.792657	31827	3	0.267180	32108	2	0.529136	9846605	0.000000
319859545	49078.000000	2612	3238.669270	31820	4	0.296106	31930	5	0.376089	9841845	0.000000
319860854	49065.000000	2485	3229.647546	32238	2	0.546449	32020	5	0.505557	9836857	0.000000
319876233	49886.000000	2563	3280.152558	32000	4	0.578873	32015	4	0.371264	9831788	0.000000
319865615	49219.000000	2499	3278.605492	32026	3	0.110910	32086	2	0.578468	9826829	0.000000
319855211	49680.000000	2463	3218.593881	32136	6	0.317359	32125	7	0.342015	9821832	0.000000
319852442	49126.000000	2506	3302.204032	32128	6	0.308572	32062	1	0.561875	9816924	0.000000
319856479	49467.000000	2530	3212.776365	31938	4	0.137335	31634	5	0.369092	9812104	0.000000
319867366	49045.000000	2507	3241.213437	32123	3	0.144996	31966	5	0.221508	9807056	0.000000
319834208	49042.000000	2653	3198.955755	32053	1	0.100825	32229	3	0.262530	9802172	-1.#IND00
319859201	49510.000000	2481	3302.570476	32138	5	0.321317	31988	5	0.300411	9797394	-1.#IND00
319854922	49870.000000	2594	3240.919147	31892	5	0.074498	31974	8	0.231327	9792448	-0.000245
319845064	48836.000000	2506	3246.569505	31933	5	0.375334	31836	3	0.293697	9787517	-0.005363
319860995	49498.000000	2567	3201.443517	31828	3	0.112203	31924	6	0.486546	9782745	-0.002896
319881751	49108.000000	2557	3262.572632	32041	8	0.444704	31755	4	0.555669	9777940	-0.000928
319885442	49130.000000	2574	3280.156805	32279	4	0.606304	31942	3	0.421782	9772984	-0.000654
319868620	49172.000000	2502	3258.491849	32052	12	0.454461	31953	7	0.457390	9768014	-0.004039
319868177	49072.000000	2556	3238.865592	31872	9	0.438509	31934	10	0.665679	9763029	-0.003617
319839686	49747.000000	2602	3314.077644	31853	9	0.136528	31838	6	0.564866	9758177	-0.000639
319869934	48508.000000	2555	3206.372458	32156	5	0.435139	32122	5	0.419633	9753260	0.001155
319883579	49352.000000	2678	3250.445606	32081	10	0.585316	31940	7	0.258753	9748392	0.002093
319880734	49257.000000	2512	3221.611378	31886	5	0.275464	31993	3	0.199811	9743656	-0.000074
319865388	49263.000000	2593	3317.521808	32064	4	0.208608	31864	7	0.326415	9738611	0.001467
319866049	49432.000000	2521	3210.024443	32013	7	0.480352	31813	6	0.234751	9733793	-0.000061
319874699	48897.000000	2512	3286.770372	32034	6	0.169476	31855	5	0.372595	9728867	0.000102
319851983	50234.000000	2582	3288.026574	31921	7	0.474953	31944	3	0.155064	9724072	-0.000725
319857530	48461.000000	2483	3233.379404	31989	8	0.366741	31991	5	0.159055	9719142	0.000582
319889916	48994.000000	2506	3186.141865	31898	5	0.194866	32001	2	0.106554	9714282	0.001274
319875514	49531.000000	2569	3267.874239	31898	0	0.213403	31924	10	0.154883	9709449	0.002255
319886949	48937.000000	2672	3265.138552	31835	6	0.372405	32023	12	0.400286	9704570	0.002599
319844037	49875.000000	2571	3267.981543	31786	3	0.282937	32115	1	0.305406	9699847	0.002411
319859781	49109.000000	2498	3238.916683	32030	2	0.221217	31892	4	0.380271	9695026	0.002209
319868797	50105.000000	2563	3238.849597	31919	5	0.346851	32032	4	0.475046	9690245	0.002160
319856624	49019.000000	2516	3253.855309	31874	3	0.574917	32260	5	0.331364	9685504	0.004049
319872354	48904.000000	2580	3202.655996	31871	2	0.409942	31875	8	0.398566	9680664	0.004126
319876883	48578.000000	2554	3260.978869	32041	7	0.157301	31884	1	0.307513	9675771	0.003794
319902046	49854.000000	2547	3295.794779	31759	6	0.326810	32188	6	0.227639	9670748	0.003079
319868356	49394.000000	2531	3277.237553	32044	3	0.378890	32056	5	0.484636	9665826	0.003105
319879713	48738.000000	2502	3231.634100	32304	3	0.347509	31774	3	0.475809	9660890	0.002625
319846854	49786.000000	2470	3260.862691	32115	1	0.212669	32029	9	0.459253	9656019	0.002379
319892312	48938.000000	2429	3250.974358	31770	6	0.448996	32137	7	0.145536	9651267	0.002596
319872529	48976.000000	2487	3202.283300	32215	8	0.198741	32132	3	0.387901	9646489	0.002071
319879892	49350.000000	2508	3297.714591	31882	8	0.246427	32129	4	0.213908	9641762	0.001899
319861808	49411.000000	2549	3216.753704	32032	4	0.524971	31864	7	0.331423	9637043	0.001781
319862583	49674.000000	2471	3284.527685	32029	5	0.180911	31846	6	0.393366	9632265	0.001902
319887929	48201.000000	2525	3190.284571	32125	5	0.419594	32050	3	0.171975	9627590	0.001854
319852256	49882.000000	2616	3287.648968	32201	7	0.338103	32050	5	0.242445	9622801	0.001711
319865226	48956.000000	2552	3227.690580	31867	4	0.247531	31861	2	0.321409	9618029	0.001596
319858401	49618.000000	2513	3289.076286	31928	4	0.330865	31993	9	0.374651	9613221	0.002062
319861786	48976.000000	2677	3254.044324	32068	6	0.329835	32015	7	0.610109	9608295	0.002236
319845767	49285.000000	2433	3234.344519	31818	4	0.459175	31955	2	0.497326	9603494	0.002016
319876594	49757.000000	2641	3273.945095	31921	7	0.317564	31794	7	0.298712	9598797	0.002290
319863728	49021.000000	2564	3216.719518	32095	6	0.319915	32087	4	0.317927	9594000	0.001335
319864414	48790.000000	2502	3232.074254	31822	3	0.131945	31941	7	0.235333	9589138	0.001714
319873309	49486.000000	2492	3265.415533	31916	9	0.263325	31900	6	0.452727	9584285	0.001714
319867099	48846.000000	2533	3238.193451	32048	4	0.140122	32061	6	0.355093	9579416	0.001857
319851392	49718.000000	2584	3274.499394	31974	6	0.357365	32183	4	0.217232	9574801	0.001159
319871881	49114.000000	2476	3212.557296	31837	6	0.091955	32016	1	0.081801	9570028	0.001065
319853104	49090.000000	2553	3233.374500	32106	2	0.222970	31901	1	0.198505	9565330	0.001018
319844633	49525.000000	2601	3229.516959	32363	3	0.378933	31890	5	0.383983	9560502	0.001172
319863530	49168.000000	2651	3241.601462	31999	8	0.324774	31979	3	0.076034	9555666	0.000858
319857884	48666.000000	2534	3223.227132	31964	2	0.462572	32311	0	0.223189	9550873	0.000815
319865341	49160.000000	2520	3288.369381	31896	8	0.435954	32096	6	0.351693	9546062	0.000775
319858699	48921.000000	2589	3234.261814	32037	7	0.505151	31957	1	0.206424	9541308	0.000710
319899254	49480.000000	2546	3273.892120	32035	6	0.692393	31992	7	0.286373	9536514	0.000756
319870822	48857.000000	2594	3232.938051	32195	2	0.394964	31920	8	0.391190	9531819	0.000861
319886416	49170.000000	2523	3286.151029	31988	8	0.465367	31977	3	0.597499	9527012	0.000495
319883357	49962.000000	2621	3273.793822	32277	7	0.148702	32105	5	0.309564	9522262	0.001215
319842632	49083.000000	2556	3242.196452	31905	4	0.279602	31908	5	0.581235	9517423	0.002162
npatches	nstrain	runtime	dt	init_x	init_y	init_y_blood	init_z	init_S	beta0	beta1	beta2	beta3	mean_beta	B	d	delta	delta_blood	b[0]	mut	m	CTL	c	g	epsilon	k	het	lambda	rho	omega	x_max	patch.dyna	DELTA	A	VA
10000	1	100.000000	0.000100	21900	9499	5000000	0.001000	10000000	5.082891	5.455699	4.561642	2.155675	4	8000000000.000000	0.010000	1.000000	1.000000	800000	0.000050	0.048000	0	0.500000	0.000000	25.000000	10.000000	0.500000	0.000000	0.000000	0.000000	31987	0	10.000000	7.000000	1.000000
sus	inf	inf_blood	z	x[0]	y[0][0]	z[0]	x[1]	y[1][0]	z[1]	S[0]	synchrony
219000000	94990000.000000	5000000	10.000000	21900	9499	0.001000	21900	9499	0.001000	10000000	0.000000
296688388	149502168.000000	7789867	3940.834452	28948	15471	0.394083	28787	15675	0.394083	9995025	0.000000
317096159	15295431.000000	801538	6324.976263	31746	1595	0.632498	31649	1617	0.632498	9989968	0.000000
319826397	303082.000000	15797	7771.013291	32039	27	0.777101	31938	32	0.777101	9984821	0.000000
319878781	34147.000000	1792	1305.627690	31992	2	0.038023	31984	1	0.027017	9979869	0.000000
319857143	59022.000000	3016	3527.706923	31815	5	0.390670	31945	6	0.347018	9974777	0.000000
319838655	43750.000000	2310	2594.382583	31789	4	0.232532	31967	5	0.263327	9969832	0.000000
319858359	48799.000000	2533	3076.663827	32043	4	0.343827	32007	8	0.395231	9964772	0.000000
319884367	45933.000000	2397	2823.442680	32112	5	0.173321	32081	4	0.413042	9959894	0.000000
319839320	47466.000000	2651	2960.666291	31922	4	0.234196	32239	8	0.273722	9954873	0.000000
319853523	46420.000000	2536	2904.930659	32249	11	0.293622	32018	4	0.303552	9949956	0.000000
319856283	48235.000000	2514	2977.703020	31947	11	0.254924	31967	6	0.408811	9944894	0.000000
319872844	46904.000000	2389	2903.156107	31886	5	0.177544	31951	2	0.345132	9939783	0.000000
319863201	47387.000000	2464	2970.925562	31922	6	0.328887	32005	6	0.520965	9934816	0.000000
319885534	46737.000000	2444	2890.669832	32021	8	0.275959	32081	0	0.046947	9929813	0.000000
319865045	46901.000000	2476	2940.642242	32099	5	0.199649	32101	3	0.267389	9924864	0.000000
319857639	46973.000000	2345	2915.167837	31814	6	0.308578	32014	3	0.164766	9920003	0.000000
319859613	47458.000000	2502	2951.254675	31723	5	0.316451	31815	6	0.429093	9914965	0.000000
319856504	47130.000000	2424	2877.703867	31658	6	0.271668	31835	5	0.495328	9910026	0.000000
319860735	47067.000000	2509	2933.670645	31944	2	0.238646	32082	10	0.438683	9905076	0.000000
319870655	46851.000000	2515	2887.509975	32047	2	0.276234	31985	6	0.339019	9900071	0.000000
319868096	46744.000000	2329	2957.518498	31976	5	0.253325	31967	6	0.265489	9895108	0.000000
319899067	47524.000000	2582	2903.935193	32179	4	0.407144	32037	3	0.431455	9890005	0.000000
319865137	46799.000000	2396	2953.732638	31913	2	0.358617	31694	4	0.185465	9885094	0.000000
319872200	47180.000000	2459	2951.174334	31941	4	0.387326	32344	7	0.251934	9880134	0.000000
319872704	46657.000000	2456	2884.816630	31842	6	0.343325	32021	4	0.326268	9875301	0.000000
319875153	46801.000000	2512	2945.318956	31970	4	0.573164	32148	4	0.496075	9870342	0.000000
319872852	46712.000000	2397	2886.013210	32058	8	0.579290	32068	3	0.412692	9865357	0.000000
319854582	46587.000000	2341	2918.192472	32020	4	0.447787	32022	11	0.208443	9860346	0.000000
319878849	48088.000000	2510	2945.482872	31980	6	0.121920	32106	9	0.496699	9855428	0.000000
319868948	46675.000000	2403	2900.743341	32020	11	0.380583	31944	4	0.439449	9850449	0.000000
319874080	47009.000000	2440	2945.559101	31933	7	0.230511	31819	3	0.291595	9845495	0.000000
319874227	47375.000000	2485	2913.320675	32296	7	0.186311	31910	7	0.397657	9840561	0.000000
319862422	46502.000000	2375	2914.170847	31899	7	0.284518	31980	2	0.082669	9835652	0.000000
319879737	47962.000000	2524	2937.693696	31661	6	0.371885	31965	4	0.184094	9830709	0.000000
319849456	46836.000000	2454	2904.310138	31895	5	0.216303	31885	7	0.505134	9825776	0.000000
319863095	47087.000000	2436	2953.814256	32132	3	0.392215	32072	10	0.367626	9820954	0.000000
319875828	47406.000000	2499	2881.345551	31932	3	0.164521	32067	3	0.200702	9816076	0.000000
319854730	46726.000000	2546	2876.676961	31791	4	0.416780	32035	6	0.147784	9811161	0.000000
319877796	47496.000000	2505	2996.640948	32019	9	0.159650	32066	12	0.321015	9806128	0.000000
319869259	46894.000000	2453	2913.557508	32011	1	0.344679	31809	6	0.248987	9801194	-1.#IND00
319857275	47708.000000	2454	2921.894492	32081	2	0.176224	32127	4	0.244732	9796131	-1.#IND00
319865577	46227.000000	2470	2923.632202	31848	2	0.225868	32049	6	0.449301	9791324	-0.004988
319868857	47370.000000	2461	2892.237731	32192	4	0.252230	32052	4	0.238391	9786397	-0.006572
319888305	46324.000000	2456	2891.204982	31836	5	0.220875	31971	6	0.275566	9781433	-0.001208
319848709	46526.000000	2377	2943.841407	31983	5	0.128753	32007	5	0.475931	9776446	-0.000052
319855261	47666.000000	2482	2892.867402	31969	7	0.342431	31871	12	0.444420	9771580	0.000759
319838221	47283.000000	2478	2950.513658	31622	6	0.178445	32104	7	0.328375	9766779	0.011285
319860763	45964.000000	2471	2878.371561	31992	8	0.330319	32210	3	0.145155	9761916	0.011028
319860727	47620.000000	2396	2977.899661	31958	5	0.249805	32085	4	0.237165	9756950	0.008198
319865791	46583.000000	2462	2901.558246	31867	2	0.300816	32094	6	0.319325	9752171	0.010942
319846073	47029.000000	2539	2934.843133	32012	5	0.476312	31961	4	0.150357	9747393	0.007825
319870876	47405.000000	2445	2962.762018	31897	4	0.171610	31903	6	0.225070	9742471	0.007108
319865895	47029.000000	2383	2895.117712	31977	9	0.480649	31934	3	0.421798	9737546	0.007451
319855041	46259.000000	2467	2871.975657	32162	8	0.323687	31780	4	0.334281	9732599	0.006675
319879175	46753.000000	2442	2925.578806	32041	4	0.256317	32117	3	0.098859	9727818	0.006639
319856460	46970.000000	2424	2926.025692	31825	1	0.162787	32000	9	0.427773	9722875	0.007319
319848833	47007.000000	2516	2941.335469	32091	4	0.313932	32153	3	0.390945	9718061	0.007011
319883122	46813.000000	2380	2897.411801	32098	3	0.104383	31907	6	0.565626	9713255	0.006494
319858377	46736.000000	2415	2915.252395	32171	2	0.161617	32058	3	0.667762	9708437	0.009279
319839790	46743.000000	2419	2879.377371	32004	9	0.384051	31925	4	0.242823	9703570	0.007724
319871515	46835.000000	2396	2917.032190	32173	4	0.367016	31697	3	0.157992	9698831	0.007266
319880984	46662.000000	2445	2953.768751	31661	3	0.263158	32168	2	0.156167	9694002	0.007411
319864864	46728.000000	2451	2874.053083	32046	10	0.226460	32008	6	0.278862	9689175	0.007476
319852813	46853.000000	2488	2942.728664	31908	1	0.253369	31966	4	0.192388	9684168	0.005529
319871807	47287.000000	2493	2878.005202	31930	2	0.232622	31857	8	0.222183	9679315	0.005001
319871886	46486.000000	2560	2970.565606	31966	6	0.368202	32041	2	0.526961	9674441	0.005523
319849224	47216.000000	2475	2939.401997	32032	10	0.420717	31912	4	0.388726	9669678	0.005548
319859196	46774.000000	2376	2903.430155	31950	3	0.471772	32130	0	0.120380	9664780	0.006009
319860120	47348.000000	2531	2956.389479	31894	5	0.519160	32060	2	0.193498	9659931	0.005503
319866113	47280.000000	2458	2917.250055	31886	8	0.371857	31835	4	0.286726	9654956	0.005991
319868524	47474.000000	2504	2974.577033	31951	7	0.154545	31864	7	0.421200	9650023	0.005963
319868652	46624.000000	2456	2869.147823	31770	8	0.276691	32273	3	0.564287	9645354	0.005736
319871562	46936.000000	2426	2925.695235	32224	4	0.334603	31923	6	0.352396	9640464	0.006090
319865232	47116.000000	2466	2887.717846	31972	4	0.356259	32081	7	0.214349	9635675	0.005263
319870257	46715.000000	2413	2937.277504	31783	6	0.325379	32047	3	0.382838	9630865	0.005198
319859675	46828.000000	2400	2897.377591	32028	4	0.360345	31847	1	0.494582	9625984	0.006277
319875881	47906.000000	2521	2926.955428	31878	4	0.581858	32144	6	0.528600	9621142	0.007636
319868157	46671.000000	2392	2949.782292	32013	3	0.242540	32026	6	0.179177	9616265	0.007316
319857989	47572.000000	2376	2932.314285	32168	4	0.501102	32043	7	0.195055	9611397	0.007026
319854748	46505.000000	2459	2871.525804	32101	2	0.236214	32033	7	0.220669	9606629	0.006833
319872556	47332.000000	2440	2967.707080	32144	5	0.133017	31845	7	0.127543	9601847	0.007350
319854678	46889.000000	2444	2851.529955	31938	4	0.210163	31961	5	0.468989	9597017	0.006961
319866585	47273.000000	2405	2943.722613	31856	1	0.137224	31754	2	0.227171	9592238	0.006688
319877045	46828.000000	2541	2905.144392	32062	4	0.145800	32004	6	0.210394	9587369	0.005666
319861924	46922.000000	2362	2922.532822	31914	4	0.430979	31849	5	0.388820	9582474	0.005342
319870916	45941.000000	2392	2903.033749	32048	5	0.367099	31945	9	0.599532	9577694	0.005092
319868135	47590.000000	2356	2955.570283	32077	2	0.371991	31894	1	0.093849	9573016	0.005815
319861680	47083.000000	2579	2924.344249	31960	3	0.286053	31935	1	0.160076	9568166	0.005996
319865586	46805.000000	2383	2853.246944	31965	2	0.073178	31880	2	0.272170	9563399	0.005381
319871836	47126.000000	2407	2925.943843	32108	3	0.267908	31922	5	0.248635	9558591	0.005243
319868689	46540.000000	2544	2918.823730	31875	5	0.307292	32181	5	0.253175	9553903	0.005067
319847758	46827.000000	2448	2860.670826	32335	10	0.298166	31958	2	0.296911	9549165	0.005107
319880347	46869.000000	2445	2965.537920	31885	10	0.445968	31994	7	0.532880	9544268	0.004807
319880900	46382.000000	2439	2846.541196	32142	4	0.508054	32003	5	0.168634	9539527	0.005321
319856321	47603.000000	2392	2940.526463	31844	5	0.148271	32239	4	0.348124	9534918	0.005275
319856622	46195.000000	2494	2884.974717	32025	3	0.274186	31906	4	0.339971	9530057	0.005462
319861689	46682.000000	2449	2893.005603	31875	6	0.370989	31918	1	0.128961	9525366	0.005240
319875563	47092.000000	2442	2939.776173	31774	2	0.165880	31825	3	0.284380	9520617	0.005321
319854118	46550.000000	2348	2924.826278	31650	1	0.303433	31719	14	0.238825	9515837	0.004877
npatches	nstrain	runtime	dt	init_x	init_y	init_y_blood	init_z	init_S	beta0	beta1	beta2	beta3	mean_beta	B	d	delta	delta_blood	b[0]	mut	m	CTL	c	g	epsilon	k	het	lambda	rho	omega	x_max	patch.dyna	DELTA	A	VA
10000	1	100.000000	0.000100	21900	9499	5000000	0.001000	10000000	5.066132	5.189079	5.758443	2.306930	4	8000000000.000000	0.010000	1.000000	1.000000	800000	0.000050	0.048000	0	0.500000	0.000000	25.000000	11.000000	0.500000	0.000000	0.000000	0.000000	31987	0	10.000000	7.000000	1.000000
sus	inf	inf_blood	z	x[0]	y[0][0]	z[0]	x[1]	y[1][0]	z[1]	S[0]	synchrony
219000000	94990000.000000	5000000	10.000000	21900	9499	0.001000	21900	9499	0.001000	10000000	0.000000
299927589	125144694.000000	6523747	3940.834452	29491	13007	0.394083	29588	12947	0.394083	9994924	0.000000
318323860	8165004.000000	427513	6324.976263	31756	875	0.632498	32057	868	0.632498	9989953	0.000000
319865613	83922.000000	4447	7757.896933	31973	8	0.777101	31993	17	0.777101	9984959	0.000000
319867941	47135.000000	2455	1601.372971	31859	8	0.192887	32105	7	0.214914	9979841	0.000000
319873906	44780.000000	2294	3270.987671	31882	6	0.510468	31965	4	0.213321	9975017	0.000000
319862306	46562.000000	2342	2476.094174	32123	4	0.384638	32067	1	0.069901	9970033	0.000000
319863509	44546.000000	2316	2735.969487	31943	4	0.320321	32118	6	0.223884	9965037	0.000000
319880453	46090.000000	2419	2608.923801	32009	10	0.249629	32037	6	0.308613	9960209	0.000000
319869065	44237.000000	2288	2650.721692	32169	3	0.498083	32032	5	0.319498	9955364	0.000000
319870472	45683.000000	2359	2665.203373	32248	2	0.379912	32027	9	0.388229	9950437	0.000000
319870560	44541.000000	2405	2653.774256	32240	2	0.195840	31944	9	0.166904	9945499	0.000000
319872525	45486.000000	2433	2634.060473	32095	6	0.259154	31943	7	0.354407	9940509	0.000000
319860599	44797.000000	2288	2653.632604	32027	3	0.451069	32097	3	0.334422	9935461	0.000000
319861333	45406.000000	2327	2653.685812	32047	5	0.233321	32090	6	0.218934	9930468	0.000000
319876734	45128.000000	2342	2617.956607	31835	3	0.226524	32124	3	0.444069	9925507	0.000000
319858578	44896.000000	2364	2674.051357	31865	5	0.325909	31772	6	0.245482	9920502	0.000000
319876813	44682.000000	2374	2607.451672	31867	5	0.260338	32004	5	0.212924	9915475	0.000000
319859310	45683.000000	2388	2647.428209	31978	5	0.240925	32006	10	0.378166	9910588	0.000000
319855472	45392.000000	2411	2666.199363	31944	3	0.391304	32021	4	0.308196	9905563	0.000000
319845255	44922.000000	2295	2611.702284	31907	1	0.064897	31925	3	0.157802	9900573	0.000000
319854740	45336.000000	2367	2699.231232	31874	6	0.159302	31902	4	0.433541	9895513	0.000000
319854151	45762.000000	2361	2690.815214	31911	5	0.151392	32066	5	0.315709	9890755	0.000000
319854129	45299.000000	2293	2622.880049	31944	7	0.172209	31907	5	0.412975	9885837	0.000000
319873246	44707.000000	2428	2656.618034	31884	6	0.188319	32007	9	0.306927	9880787	0.000000
319882485	45255.000000	2386	2693.973864	31811	2	0.360456	32120	3	0.369634	9875798	0.000000
319864573	45334.000000	2422	2631.427655	31929	9	0.246222	31980	6	0.360551	9870848	0.000000
319870654	45801.000000	2385	2649.802949	32121	2	0.303066	31893	1	0.290691	9865918	0.000000
319842629	44928.000000	2302	2649.999931	32067	12	0.323080	31844	4	0.335545	9861087	0.000000
319876561	45956.000000	2408	2665.340352	32120	5	0.459474	32078	5	0.304945	9856172	0.000000
319878668	44159.000000	2394	2595.563464	31904	7	0.146639	32178	2	0.234299	9851345	0.000000
319854072	45197.000000	2371	2676.444806	31906	3	0.246101	31888	6	0.202564	9846466	0.000000
319832611	44060.000000	2371	2641.120658	31988	3	0.204910	32129	4	0.178939	9841458	0.000000
319901789	45343.000000	2451	2688.160358	31856	2	0.329098	31978	6	0.432587	9836591	0.000000
319868807	44858.000000	2332	2609.030049	32075	4	0.141986	31916	4	0.274975	9831724	0.000000
319881962	45213.000000	2354	2692.581038	31831	3	0.383360	31961	3	0.182740	9826782	0.000000
319859220	45115.000000	2366	2665.844351	31894	3	0.411653	32147	8	0.208394	9821961	0.000000
319850901	45465.000000	2425	2621.860400	31886	2	0.198918	31993	6	0.148463	9817107	0.000000
319857794	45524.000000	2348	2675.704724	31850	6	0.165913	32323	7	0.341086	9812194	0.000000
319843759	44972.000000	2395	2643.794597	32163	1	0.316101	31887	4	0.302586	9807331	0.000000
319862150	45634.000000	2416	2637.511354	31741	7	0.223277	31946	6	0.185853	9802396	-1.#IND00
319857667	44951.000000	2335	2677.966501	31885	5	0.388542	32078	4	0.122258	9797710	-1.#IND00
319852105	45684.000000	2382	2671.318516	32243	9	0.366738	31985	7	0.087621	9792751	0.029734
319847189	44843.000000	2266	2637.833916	31777	4	0.200164	32179	7	0.219932	9787907	0.030239
319857627	45511.000000	2375	2706.683595	32052	5	0.114098	32127	3	0.108395	9783025	0.019816
319877499	45153.000000	2374	2640.101621	31938	6	0.462680	31940	9	0.124179	9778037	0.017870
319865548	45128.000000	2274	2643.722523	31777	6	0.304737	32193	2	0.431408	9773107	0.018175
319875836	44835.000000	2305	2620.423466	31975	2	0.243004	32097	7	0.356436	9768180	0.013157
319877273	46193.000000	2366	2678.230481	32137	4	0.276483	32135	7	0.371898	9763290	0.013050
319861543	44423.000000	2365	2609.027117	31940	3	0.232596	31932	3	0.508378	9758422	0.010594
319873882	46294.000000	2404	2692.633497	32085	2	0.142307	32004	8	0.297858	9753525	0.011379
319870083	44656.000000	2404	2642.401281	31873	4	0.322940	32040	1	0.280188	9748708	0.010928
319864575	44657.000000	2251	2650.184218	32027	4	0.332507	32087	7	0.229069	9743747	0.010177
319852413	45191.000000	2384	2638.483856	32018	4	0.595150	32061	4	0.127216	9738907	0.009612
319881041	45224.000000	2313	2680.416926	31923	5	0.300105	31745	3	0.389291	9734091	0.008370
319880561	45722.000000	2389	2676.725753	32100	3	0.268744	32206	2	0.154526	9729290	0.008259
319873467	45129.000000	2326	2616.402728	32006	11	0.223301	32142	10	0.301202	9724436	0.006526
319858009	45214.000000	2337	2683.840411	31848	3	0.418333	32102	2	0.301550	9719665	0.004134
319856148	44956.000000	2304	2608.258289	31639	4	0.213164	32019	5	0.400501	9714819	0.004557
319869506	44471.000000	2319	2626.968144	32191	3	0.381052	31963	4	0.461996	9709878	0.004303
319867463	45393.000000	2392	2671.369158	31904	6	0.221974	31819	3	0.243467	9705134	0.005011
319870354	44867.000000	2361	2628.322731	32019	2	0.241702	32103	7	0.346492	9700185	0.002893
319869289	45232.000000	2396	2722.756199	31981	6	0.125104	31863	7	0.172316	9695320	0.003856
319852858	44914.000000	2288	2666.329048	31939	2	0.428873	31920	5	0.249670	9690484	0.004111
319870739	45858.000000	2368	2664.297308	32127	6	0.280411	32149	3	0.178667	9685788	0.003180
319866463	44578.000000	2338	2681.313344	31998	3	0.243768	31827	2	0.455508	9680954	0.004151
319856433	44968.000000	2371	2651.626732	31961	3	0.400435	31987	3	0.187331	9676089	0.002237
319865741	45370.000000	2333	2673.831262	31920	3	0.102089	31891	5	0.460445	9671207	0.002105
319869276	44797.000000	2360	2658.092070	32010	6	0.272978	31856	7	0.165867	9666423	0.002318
319869351	44759.000000	2328	2695.000865	32035	7	0.177869	31879	4	0.368253	9661735	0.001959
319869468	45009.000000	2384	2605.524986	31938	7	0.439528	32136	2	0.260017	9656851	0.001920
319880846	44955.000000	2321	2678.417280	31873	3	0.286155	32062	7	0.439713	9651940	0.001866
319875412	44909.000000	2348	2641.308418	31930	4	0.174455	32115	8	0.279736	9647195	0.001887
319836943	45484.000000	2353	2667.719806	32020	5	0.239636	31948	4	0.190772	9642344	0.001698
319872810	45030.000000	2398	2656.807286	31982	9	0.377840	31867	3	0.116169	9637596	0.001264
319861177	45640.000000	2370	2652.250193	31964	6	0.339403	32092	6	0.282050	9632741	0.001955
319857281	44851.000000	2424	2648.475928	32113	7	0.218013	32098	4	0.245757	9627976	0.001676
319852820	45358.000000	2371	2658.179991	32033	5	0.393258	31951	5	0.188973	9623084	0.002274
319862833	44950.000000	2278	2672.336876	31853	8	0.258546	32036	5	0.276237	9618166	0.002247
319848490	45412.000000	2377	2659.492440	32126	3	0.294755	31844	1	0.396265	9613394	0.002399
319874081	44661.000000	2242	2602.818393	31995	6	0.484876	31768	4	0.357398	9608510	0.002762
319885046	45651.000000	2285	2680.660143	32052	4	0.328350	32133	5	0.197967	9603763	0.002705
319867217	45523.000000	2397	2674.787697	31831	6	0.407949	32167	3	0.229870	9598895	0.001646
319857496	44870.000000	2301	2626.817170	32102	3	0.221912	32187	4	0.256775	9594091	0.000981
319880848	45484.000000	2293	2656.089014	31943	2	0.330567	31952	4	0.496669	9589314	0.001509
319842226	44090.000000	2336	2603.013160	32003	7	0.477394	32077	9	0.262737	9584600	0.001411
319864617	46017.000000	2406	2672.290166	32101	7	0.180777	31907	4	0.239073	9579852	0.001472
319878091	45285.000000	2332	2623.825385	31982	3	0.484202	32102	5	0.296155	9575098	0.001456
319857619	45128.000000	2341	2667.088723	31997	3	0.350509	31993	6	0.179415	9570190	0.001352
319868480	45368.000000	2430	2651.277545	31860	9	0.272814	32093	5	0.257765	9565446	0.001836
319856135	45241.000000	2372	2644.722514	32170	7	0.206339	32075	5	0.416258	9560617	0.001926
319866375	45188.000000	2252	2700.724500	32027	6	0.480369	31916	7	0.389131	9555877	0.002704
319858329	45321.000000	2388	2644.208238	32145	1	0.551990	31962	2	0.365775	9551177	0.003533
319860659	45213.000000	2269	2653.982543	31861	4	0.304259	32006	2	0.073312	9546403	0.003933
319857435	45254.000000	2392	2622.797217	31918	6	0.111486	31819	2	0.322025	9541573	0.003898
319846773	44918.000000	2453	2669.285267	31741	11	0.308429	32001	6	0.224042	9536701	0.003875
319872935	45079.000000	2300	2622.220302	32122	5	0.253039	32227	4	0.216830	9531830	0.003836
319876358	44931.000000	2408	2679.886517	32004	5	0.431710	32059	3	0.310577	9527151	0.003625
319885182	45138.000000	2431	2611.158307	31936	5	0.323371	31638	4	0.275200	9522484	0.003570
319875135	45110.000000	2268	2710.774197	32225	7	0.263050	32192	4	0.355997	9517775	0.002906
npatches	nstrain	runtime	dt	init_x	init_y	init_y_blood	init_z	init_S	beta0	beta1	beta2	beta3	mean_beta	B	d	delta	delta_blood	b[0]	mut	m	CTL	c	g	epsilon	k	het	lambda	rho	omega	x_max	patch.dyna	DELTA	A	VA
10000	1	100.000000	0.000100	21900	9499	5000000	0.001000	10000000	5.013275	3.973067	4.133558	5.562344	4	8000000000.000000	0.010000	1.000000	1.000000	800000	0.000050	0.048000	0	0.500000	0.000000	25.000000	12.000000	0.500000	0.000000	0.000000	0.000000	31987	0	10.000000	7.000000	1.000000
sus	inf	inf_blood	z	x[0]	y[0][0]	z[0]	x[1]	y[1][0]	z[1]	S[0]	synchrony
219000000	94990000.000000	5000000	10.000000	21900	9499	0.001000	21900	9499	0.001000	10000000	0.000000
303144756	102678941.000000	5356706	3940.834452	29670	10643	0.394083	30124	10432	0.394083	9995063	0.000000
319075072	4140154.000000	217023	6324.976263	31827	419	0.632498	31927	416	0.632498	9990023	0.000000
319862533	25276.000000	1345	4904.730376	31959	3	0.707974	31915	2	0.391789	9985013	0.000000
319869906	54388.000000	2949	2084.139096	32086	11	0.234917	31914	9	0.258939	9979980	0.000000
319859187	38388.000000	1931	2429.930850	32123	5	0.312503	31993	3	0.201654	9974951	0.000000
319884763	46006.000000	2353	2466.665187	32032	3	0.198898	31915	5	0.169966	9970096	0.000000
319876043	42059.000000	2208	2346.645274	31912	4	0.133316	31971	5	0.214807	9965064	0.000000
319864585	43414.000000	2349	2445.187080	32007	3	0.272222	31896	3	0.408288	9960133	0.000000
319853196	43486.000000	2243	2408.625339	31968	4	0.300633	31898	6	0.365489	9955114	0.000000
319883751	43598.000000	2287	2411.921926	32061	0	0.154179	31919	3	0.395588	9950050	0.000000
319859856	43395.000000	2246	2408.994615	31858	6	0.225092	31888	0	0.179556	9945020	0.000000
319876500	43355.000000	2232	2422.233121	32166	4	0.261287	31672	7	0.214455	9940028	0.000000
319884691	43455.000000	2141	2437.987336	31864	9	0.265194	32024	6	0.264713	9935151	0.000000
319857225	43773.000000	2241	2380.802092	31999	2	0.321821	31822	5	0.215340	9930168	0.000000
319886473	42907.000000	2237	2408.719161	32083	4	0.320525	31988	3	0.252952	9925127	0.000000
319875038	43825.000000	2223	2440.634438	32022	2	0.207231	31912	4	0.273471	9920079	0.000000
319855596	42975.000000	2171	2373.887062	32031	6	0.329137	32135	5	0.264127	9915114	0.000000
319871893	43264.000000	2267	2415.309974	32115	7	0.364634	32031	5	0.397509	9910077	0.000000
319854969	42858.000000	2332	2401.016448	32052	5	0.293932	32035	4	0.186498	9905133	0.000000
319868476	43389.000000	2230	2407.557297	32169	4	0.117884	31913	5	0.172992	9899946	0.000000
319865316	43238.000000	2190	2395.236654	31903	8	0.250946	32019	6	0.485197	9895027	0.000000
319864382	43467.000000	2248	2434.750776	31934	1	0.124082	31862	3	0.539615	9890071	0.000000
319878093	43588.000000	2344	2436.174492	31983	6	0.128328	31930	3	0.211324	9885200	0.000000
319854829	43581.000000	2327	2407.819801	32170	0	0.096881	32124	3	0.286125	9880221	0.000000
319860949	42801.000000	2154	2385.293749	32187	0	0.064025	32261	4	0.297625	9875329	0.000000
319861491	43629.000000	2264	2410.115222	31837	5	0.333354	32001	7	0.245009	9870508	0.000000
319867835	42546.000000	2256	2370.956807	32011	5	0.230518	31999	3	0.502787	9865572	0.000000
319878280	43512.000000	2254	2387.168417	32022	4	0.199022	32108	9	0.115027	9860620	0.000000
319881511	43366.000000	2260	2457.458340	31922	6	0.282389	31941	1	0.164733	9855660	0.000000
319861071	43802.000000	2274	2386.993550	31981	3	0.550068	32154	7	0.245663	9850693	0.000000
319864248	43137.000000	2186	2396.915455	31885	4	0.251172	31930	4	0.305264	9845882	0.000000
319867121	43121.000000	2218	2394.390929	31892	1	0.210814	31978	4	0.377291	9840880	0.000000
319867571	43038.000000	2216	2399.800831	31778	1	0.078709	31867	3	0.403712	9835890	0.000000
319857201	44446.000000	2335	2435.529612	31961	2	0.048518	31947	2	0.148786	9831040	0.000000
319854712	42740.000000	2290	2382.588942	32103	6	0.209591	31931	5	0.253281	9826208	0.000000
319863724	43734.000000	2283	2428.352555	32136	10	0.140563	32222	2	0.399230	9821432	0.000000
319854372	43453.000000	2276	2408.066467	31975	6	0.310102	31987	3	0.329980	9816580	0.000000
319858113	43615.000000	2235	2422.106134	31807	4	0.248943	31866	9	0.086241	9811623	0.000000
319865272	43053.000000	2279	2401.311023	32020	2	0.229457	31972	4	0.255878	9806714	0.000000
319836255	43591.000000	2207	2382.211078	31909	3	0.186947	31963	5	0.385270	9801772	-1.#IND00
319860719	43069.000000	2272	2393.143868	32063	10	0.370251	31812	3	0.151993	9796867	-1.#IND00
319872438	43469.000000	2275	2416.465034	32162	7	0.284720	31832	3	0.288300	9792078	-0.017835
319869035	43249.000000	2319	2419.659080	32016	7	0.381989	31734	6	0.417912	9787173	-0.010044
319847667	43578.000000	2178	2429.067970	32110	5	0.236178	32227	2	0.307418	9782241	-0.009520
319868454	43248.000000	2355	2405.895215	32057	6	0.462530	31900	6	0.219901	9777395	-0.005436
319884433	43266.000000	2229	2415.513066	31967	7	0.187194	31930	1	0.099646	9772408	-0.001324
319882364	43216.000000	2332	2395.077654	32153	2	0.181057	32035	5	0.114214	9767489	0.000310
319861328	42590.000000	2253	2396.206320	32165	2	0.261458	32133	4	0.266128	9762572	-0.003342
319872215	43376.000000	2297	2425.619054	31819	6	0.115376	31742	7	0.123177	9757704	-0.002548
319885580	43304.000000	2236	2343.857404	32061	3	0.340250	31965	5	0.214992	9752863	-0.003455
319867562	43279.000000	2240	2439.826736	31922	2	0.198778	32000	2	0.211345	9747813	-0.002763
319857422	43156.000000	2396	2399.928641	32045	12	0.470509	32048	3	0.096324	9742925	-0.002885
319871872	43376.000000	2207	2413.997120	31777	6	0.225666	31949	4	0.278075	9737977	-0.003356
319873851	43545.000000	2257	2430.831676	32071	5	0.200209	31835	2	0.180563	9733089	-0.003056
319865014	43338.000000	2250	2430.234167	32006	3	0.153085	32092	7	0.252910	9728222	-0.002976
319874946	43236.000000	2277	2423.749736	32107	6	0.305337	32025	3	0.489720	9723387	-0.004480
319852636	43408.000000	2279	2404.370405	32149	11	0.233965	32119	3	0.267433	9718555	-0.004393
319867244	43557.000000	2320	2426.991411	31875	1	0.296321	32023	3	0.165152	9713672	-0.003631
319849431	42617.000000	2244	2389.513440	32076	6	0.129923	31977	4	0.191440	9708777	-0.005807
319882888	43573.000000	2250	2443.524904	31916	5	0.291496	31889	5	0.160126	9703870	-0.004916
319892807	43087.000000	2179	2356.182304	32043	2	0.201985	31809	3	0.189304	9698924	-0.005419
319859360	43010.000000	2238	2368.276747	31909	1	0.175130	31876	5	0.092616	9694060	-0.005661
319864743	43488.000000	2290	2399.458613	31939	1	0.152194	32183	5	0.284556	9689261	-0.005676
319871714	43003.000000	2193	2376.990999	31978	3	0.223876	31871	5	0.177068	9684358	-0.005721
319873738	43024.000000	2209	2382.146975	31719	7	0.216150	32157	3	0.126970	9679524	-0.004256
319866218	42949.000000	2252	2442.987094	31876	6	0.222750	32181	5	0.206744	9674783	-0.004635
319836071	43320.000000	2281	2395.520690	32003	8	0.386216	32131	4	0.174190	9669947	-0.004688
319874240	43519.000000	2278	2415.500000	32065	9	0.196445	31633	6	0.324191	9665107	-0.004828
319860335	42878.000000	2204	2407.858767	31891	1	0.240543	31989	4	0.365361	9660337	-0.004011
319863722	43873.000000	2235	2414.469055	32118	4	0.381061	31974	2	0.219407	9655537	-0.000635
319876614	42782.000000	2185	2364.710981	32065	4	0.077920	32067	1	0.074999	9650756	-0.000103
319868453	43982.000000	2143	2452.779354	32155	9	0.156423	31978	5	0.314503	9645966	-0.000020
319866570	42815.000000	2214	2359.718405	32110	9	0.197242	32019	5	0.268349	9641146	0.000473
319854229	43823.000000	2301	2396.469526	31861	4	0.195117	32067	3	0.200903	9636407	0.000051
319863225	43012.000000	2272	2435.307797	31748	2	0.511820	31854	3	0.114766	9631585	-0.000803
319889713	44119.000000	2317	2420.499505	31886	6	0.439875	32356	3	0.190696	9626766	-0.000507
319868306	43371.000000	2242	2386.040020	31751	5	0.403433	31788	3	0.173541	9621975	-0.000574
319848808	43071.000000	2210	2415.469470	32182	4	0.121450	31955	4	0.056812	9617230	-0.000463
319871614	43825.000000	2245	2426.035257	32224	3	0.178353	32042	4	0.210050	9612424	-0.000442
319857146	43242.000000	2283	2399.559455	32068	7	0.124909	32055	5	0.405468	9607553	-0.000356
319891501	43487.000000	2254	2395.880859	31733	6	0.241354	31910	11	0.293110	9602719	0.000157
319866894	42722.000000	2167	2405.789023	31982	3	0.127321	31900	4	0.231890	9597919	-0.000807
319870762	43995.000000	2306	2447.559684	31921	4	0.157334	32096	4	0.330491	9593207	-0.000369
319877868	42710.000000	2164	2371.843702	32010	8	0.195750	32154	7	0.182609	9588380	-0.000890
319865285	43893.000000	2209	2423.539564	32104	4	0.176251	31877	3	0.179646	9583538	-0.000990
319867187	43144.000000	2246	2397.809048	31820	5	0.187331	31956	6	0.409867	9578792	-0.000888
319880079	43189.000000	2297	2405.389198	31677	4	0.383775	32180	3	0.175232	9574096	-0.001672
319871113	42781.000000	2187	2367.783239	31884	4	0.479543	31888	3	0.484950	9569363	-0.001027
319863599	43608.000000	2207	2413.232764	31854	3	0.280565	32012	4	0.262259	9564604	-0.002145
319864370	43387.000000	2276	2415.366337	32074	5	0.325342	32235	10	0.218573	9559767	-0.002906
319873175	43632.000000	2231	2412.362523	31898	3	0.172940	32179	7	0.231735	9555092	-0.002888
319857934	42869.000000	2304	2388.480310	32050	5	0.298941	31943	5	0.184164	9550338	-0.002955
319882910	43763.000000	2284	2381.653319	32036	5	0.451992	31955	5	0.214031	9545585	-0.003030
319830795	43030.000000	2298	2413.457151	31901	6	0.175841	31827	3	0.357526	9540788	-0.003353
319847763	43096.000000	2202	2390.961538	32200	2	0.156991	32119	0	0.115517	9535892	-0.002104
319870824	43246.000000	2296	2423.949287	32002	3	0.460347	32060	3	0.111536	9531087	-0.001690
319877678	43196.000000	2317	2414.015350	32159	3	0.270874	32143	4	0.408092	9526362	-0.001492
319872597	42882.000000	2134	2389.480726	31855	5	0.220011	31917	2	0.080327	9521543	-0.001717
319839972	43527.000000	2222	2425.306331	32186	3	0.070648	32142	2	0.173966	9516868	-0.001925
npatches	nstrain	runtime	dt	init_x	init_y	init_y_blood	init_z	init_S	beta0	beta1	beta2	beta3	mean_beta	B	d	delta	delta_blood	b[0]	mut	m	CTL	c	g	epsilon	k	het	lambda	rho	omega	x_max	patch.dyna	DELTA	A	VA
10000	1	100.000000	0.000100	21900	9499	5000000	0.001000	10000000	3.221304	2.661526	2.225511	3.781530	4	8000000000.000000	0.010000	1.000000	1.000000	800000	0.000050	0.048000	0	0.500000	0.000000	25.000000	13.000000	0.500000	0.000000	0.000000	0.000000	31987	0	10.000000	7.000000	1.000000
sus	inf	inf_blood	z	x[0]	y[0][0]	z[0]	x[1]	y[1][0]	z[1]	S[0]	synchrony
219000000	94990000.000000	5000000	10.000000	21900	9499	0.001000	21900	9499	0.001000	10000000	0.000000
305357121	86607126.000000	4520014	3940.834452	30827	8523	0.394083	31021	8422	0.394083	9995091	0.000000
319410049	2213885.000000	116065	6324.976263	31922	227	0.632498	31815	177	0.632498	9990081	0.000000
319855374	20017.000000	1051	1485.959012	32012	1	0.247798	31935	5	0.123014	9985148	0.000000
319866978	53447.000000	2767	2381.267866	31994	2	0.180430	31936	6	0.264603	9980112	0.000000
319868148	38643.000000	1962	2050.062346	32101	1	0.069991	32031	2	0.058560	9975194	0.000000
319874152	43529.000000	2273	2320.231078	32156	3	0.094721	32020	2	0.216063	9970086	0.000000
319862213	41013.000000	2234	2214.194992	31887	0	0.102758	31919	5	0.136232	9965154	0.000000
319872042	42253.000000	2163	2270.221050	32101	6	0.194364	32031	6	0.165358	9960241	0.000000
319861287	42013.000000	2229	2213.656522	32162	2	0.345252	31822	6	0.140817	9955246	0.000000
319883559	41747.000000	2130	2210.957911	31876	5	0.417201	32003	5	0.158002	9950323	0.000000
319867433	41773.000000	2161	2255.635695	31896	5	0.302188	31898	1	0.072443	9945421	0.000000
319889273	41916.000000	2239	2199.078013	32001	8	0.176575	32294	5	0.258544	9940503	0.000000
319868015	41091.000000	2212	2219.260265	31943	1	0.037722	32091	2	0.227050	9935494	0.000000
319860432	41999.000000	2195	2260.855055	32205	4	0.243833	32212	2	0.171203	9930506	0.000000
319844832	41804.000000	2213	2240.391940	32091	1	0.126879	31915	4	0.146774	9925490	0.000000
319850239	41463.000000	2188	2239.644309	31913	6	0.260438	32074	3	0.164718	9920640	0.000000
319873121	41803.000000	2260	2234.356844	32047	3	0.183824	31934	10	0.215289	9915645	0.000000
319840528	41987.000000	2173	2212.578926	31969	8	0.226052	31879	4	0.325370	9910647	0.000000
319857394	41347.000000	2168	2255.116060	32028	6	0.295771	31851	10	0.233359	9905734	0.000000
319851407	42088.000000	2172	2217.385703	31724	8	0.250058	31999	6	0.180021	9900806	0.000000
319860733	41887.000000	2126	2242.528255	31891	3	0.085090	32073	4	0.280984	9895867	0.000000
319852163	41585.000000	2217	2232.242408	31767	5	0.162719	31889	2	0.079362	9890962	0.000000
319877816	41742.000000	2166	2225.667474	31905	3	0.067123	31848	7	0.157311	9885921	0.000000
319872273	42013.000000	2169	2273.484653	31756	4	0.264123	32000	0	0.157251	9880989	0.000000
319849876	42005.000000	2185	2195.733847	31972	4	0.231419	32050	5	0.206086	9875977	0.000000
319879095	41551.000000	2152	2222.975048	32073	2	0.201649	31898	3	0.159967	9871005	0.000000
319861375	42382.000000	2257	2257.198739	31831	6	0.315510	32022	3	0.158465	9866188	0.000000
319865818	41905.000000	2178	2205.336516	32162	4	0.188522	31724	2	0.297956	9861270	0.000000
319859718	42249.000000	2234	2213.334006	32088	2	0.237166	32023	7	0.235004	9856256	0.000000
319883715	42054.000000	2132	2239.939679	32010	2	0.106961	31975	3	0.318106	9851415	0.000000
319850119	42167.000000	2167	2236.159884	32053	5	0.253092	31800	1	0.284354	9846562	0.000000
319868660	42235.000000	2143	2247.233637	32113	3	0.315239	31932	6	0.253603	9841541	0.000000
319885671	42001.000000	2143	2220.271767	32018	4	0.293095	31713	7	0.120932	9836541	0.000000
319866643	42151.000000	2238	2241.924557	32045	6	0.271372	32073	4	0.125925	9831542	0.000000
319870250	42255.000000	2214	2232.692585	32120	6	0.098200	31891	8	0.283959	9826748	0.000000
319871560	41713.000000	2198	2260.418732	32274	2	0.039955	32111	4	0.409737	9821941	0.000000
319878777	42232.000000	2185	2245.860056	31918	9	0.221134	32040	3	0.095651	9817181	0.000000
319875364	42502.000000	2185	2239.075155	32163	3	0.169675	31918	5	0.204397	9812392	0.000000
319858062	41417.000000	2081	2194.253581	32055	5	0.212352	31835	5	0.295240	9807534	0.000000
319877715	42258.000000	2229	2257.067292	32008	3	0.265145	32163	4	0.159818	9802667	-1.#IND00
319861775	41707.000000	2221	2241.274376	32165	3	0.114993	31992	6	0.352154	9797721	-1.#IND00
319851344	42127.000000	2203	2242.656491	31869	2	0.119497	32024	3	0.233810	9792744	-1.#IND00
319854604	41878.000000	2191	2239.345065	31888	2	0.129449	31935	1	0.323578	9787826	-1.#IND00
319866709	42236.000000	2138	2252.922114	31840	4	0.383688	31989	7	0.150492	9782949	0.016166
319878816	41657.000000	2266	2222.412050	32181	8	0.172489	31967	2	0.205702	9778137	-0.000705
319870383	41589.000000	2202	2208.622050	31981	8	0.404291	31968	2	0.107154	9773141	-0.002495
319841634	41658.000000	2109	2265.806523	31801	3	0.204170	31982	2	0.160716	9768349	-0.001189
319873991	42173.000000	2225	2198.363944	31826	8	0.174288	31844	2	0.107683	9763473	0.001667
319865493	41601.000000	2228	2252.640036	31806	2	0.245635	31973	8	0.243038	9758605	0.001684
319851634	42145.000000	2320	2282.945600	31964	2	0.119638	32049	6	0.083835	9753744	0.001384
319854751	42311.000000	2175	2251.106534	32007	3	0.291519	32067	4	0.098495	9748882	0.000761
319840176	41660.000000	2114	2195.625917	32241	5	0.280206	32237	0	0.166026	9743839	0.002620
319870943	41930.000000	2263	2227.887691	32079	2	0.202333	31985	9	0.383217	9739009	0.002565
319861267	41880.000000	2103	2207.972112	32104	3	0.130551	31973	2	0.091609	9734049	0.002410
319856156	42041.000000	2255	2217.093513	32068	4	0.131384	31998	3	0.075257	9729163	-0.000228
319870951	41703.000000	2248	2201.288502	31963	2	0.178094	32035	7	0.141090	9724288	0.002500
319881268	41598.000000	2217	2243.247216	32114	1	0.212377	31870	7	0.261440	9719390	0.002187
319855099	41883.000000	2149	2214.664243	31968	7	0.128564	31809	4	0.129250	9714584	0.007451
319846937	42610.000000	2136	2254.487489	31949	3	0.310792	32166	1	0.180829	9709706	0.007086
319849139	42158.000000	2173	2247.024936	31931	7	0.143914	31725	6	0.190299	9704828	0.006957
319858898	42100.000000	2164	2252.025466	32170	3	0.066292	31983	0	0.128031	9699931	0.006149
319838224	41882.000000	2154	2236.001211	32130	0	0.194456	31973	4	0.169385	9695101	0.006031
319865760	41194.000000	2088	2235.468762	32061	3	0.396283	31754	5	0.187073	9690278	0.005803
319851302	42314.000000	2148	2257.327236	31990	4	0.202605	32022	2	0.142688	9685511	0.005320
319853560	41677.000000	2112	2187.517615	31917	6	0.251943	31905	5	0.121947	9680573	0.005858
319869410	41971.000000	2231	2239.367648	31848	2	0.373587	32026	5	0.261247	9675719	0.005487
319858246	41619.000000	2140	2222.418305	32005	5	0.140675	31852	1	0.165860	9670847	0.006469
319858811	41594.000000	2166	2218.494204	32030	7	0.143771	31724	8	0.235346	9666009	0.005985
319850575	42098.000000	2196	2244.329765	32158	2	0.148687	32019	2	0.261505	9660939	0.005645
319878633	41568.000000	2109	2226.318467	31889	7	0.147994	32087	1	0.160081	9656018	0.004068
319855692	42304.000000	2217	2283.968936	32078	6	0.408519	31986	8	0.217715	9651229	0.004427
319853919	41958.000000	2191	2215.789470	31768	5	0.337399	32073	8	0.328988	9646438	0.003433
319873635	41930.000000	2213	2216.150725	31940	4	0.236326	31972	1	0.043097	9641827	0.003040
319867146	42411.000000	2200	2266.221081	31929	1	0.139259	32146	4	0.129925	9636995	0.002701
319862733	42148.000000	2142	2244.372005	31989	6	0.135500	31976	3	0.259541	9632240	0.002727
319844633	41556.000000	2170	2221.710575	31913	1	0.085867	31992	13	0.134601	9627452	0.002002
319859530	42004.000000	2178	2234.296851	31854	3	0.170451	31790	3	0.091261	9622698	0.002328
319858679	41841.000000	2161	2238.145047	32015	2	0.326102	31982	3	0.299541	9617903	0.002583
319875137	42098.000000	2293	2248.359974	32071	2	0.066681	32064	5	0.351497	9613027	0.002551
319871404	42333.000000	2165	2251.704201	31928	4	0.217414	31765	1	0.418431	9608095	0.004017
319874955	41963.000000	2174	2257.849225	32062	5	0.166898	31858	0	0.140853	9603422	0.003967
319866414	42321.000000	2183	2229.743837	32114	0	0.042097	31963	3	0.117959	9598460	0.004053
319862364	42106.000000	2181	2220.900728	31903	7	0.263160	31933	5	0.173914	9593666	0.003791
319877712	42034.000000	2198	2242.507023	32099	3	0.209062	31830	5	0.231392	9588883	0.003538
319857647	42239.000000	2274	2236.454986	31911	2	0.117462	32021	2	0.280303	9584126	0.003679
319856277	41692.000000	2198	2252.968529	32120	5	0.232708	31994	2	0.248683	9579413	0.003758
319867952	42106.000000	2140	2223.491618	32163	4	0.310669	32176	4	0.224309	9574503	0.004090
319860965	42140.000000	2224	2207.757397	32116	3	0.362823	31833	3	0.148574	9569790	0.003176
319874841	41994.000000	2174	2228.564610	31989	5	0.288941	32008	2	0.068561	9564998	0.004005
319871581	41648.000000	2228	2218.722993	31906	5	0.359979	32241	4	0.115894	9560217	0.004105
319867023	41778.000000	2195	2218.940446	32019	4	0.126359	32080	2	0.221037	9555380	0.004068
319868746	42291.000000	2173	2262.393985	32102	5	0.294213	32116	5	0.172240	9550423	0.004010
319875455	41906.000000	2221	2207.625327	32152	4	0.143299	31921	5	0.263427	9545784	0.003957
319868963	42159.000000	2132	2264.699718	31993	6	0.207137	31918	2	0.208225	9540950	0.003312
319869066	41711.000000	2146	2239.672527	32123	6	0.269904	31960	5	0.180419	9536148	0.003261
319861803	42222.000000	2178	2237.798231	31875	2	0.364593	32058	4	0.069729	9531318	0.003259
319854003	41104.000000	2208	2209.351064	31943	4	0.436110	32285	4	0.144706	9526562	0.003032
319852848	41574.000000	2166	2244.016405	31802	2	0.359996	32177	3	0.257785	9521995	0.002962
319869220	41333.000000	2079	2205.078978	31747	5	0.121658	32187	3	0.249952	9517301	0.003058
npatches	nstrain	runtime	dt	init_x	init_y	init_y_blood	init_z	init_S	beta0	beta1	beta2	beta3	mean_beta	B	d	delta	delta_blood	b[0]	mut	m	CTL	c	g	epsilon	k	het	lambda	rho	omega	x_max	patch.dyna	DELTA	A	VA
10000	1	100.000000	0.000100	21900	9499	5000000	0.001000	10000000	5.550280	5.000117	3.268954	5.382847	4	8000000000.000000	0.010000	1.000000	1.000000	800000	0.000050	0.048000	0	0.500000	0.000000	25.000000	14.000000	0.500000	0.000000	0.000000	0.000000	31987	0	10.000000	7.000000	1.000000
sus	inf	inf_blood	z	x[0]	y[0][0]	z[0]	x[1]	y[1][0]	z[1]	S[0]	synchrony
219000000	94990000.000000	5000000	10.000000	21900	9499	0.001000	21900	9499	0.001000	10000000	0.000000
307818450	70606361.000000	3687989	3940.834452	30116	7388	0.394083	30473	7402	0.394083	9994852	0.000000
319639427	1097511.000000	57733	6324.976263	31807	100	0.632498	32021	114	0.632498	9989938	0.000000
319868316	23506.000000	1230	833.848967	32026	3	0.077948	31980	2	0.080352	9985070	0.000000
319861520	46614.000000	2451	2425.137474	32229	4	0.198722	31863	0	0.296088	9980162	0.000000
319854229	39529.000000	2109	1886.552608	31897	2	0.088670	31967	3	0.129997	9975163	0.000000
319844820	39900.000000	2129	2098.493690	32013	4	0.326335	31968	1	0.209595	9970121	0.000000
319870467	40434.000000	2072	2018.446875	32129	10	0.276361	32037	3	0.075279	9965132	0.000000
319848544	40225.000000	2084	2049.181926	32007	2	0.193464	32044	6	0.239186	9960118	0.000000
319841209	40460.000000	2134	2068.625541	32156	3	0.153308	31933	0	0.096434	9955012	0.000000
319879680	40079.000000	2140	2020.773691	32050	3	0.223995	31978	5	0.277408	9950059	0.000000
319883888	40562.000000	2044	2064.883155	32097	5	0.091145	31973	7	0.343040	9945125	0.000000
319853288	40327.000000	2070	2050.902895	32052	5	0.216564	31911	3	0.249942	9940141	0.000000
319846739	40553.000000	2070	2053.800016	32032	5	0.168700	31890	8	0.224335	9935082	0.000000
319875911	40381.000000	2104	2079.618458	31928	2	0.361058	31850	6	0.293227	9930164	0.000000
319868915	40067.000000	2029	2049.761003	32135	2	0.292417	31920	1	0.253856	9925213	0.000000
319855006	40306.000000	2121	2032.854207	31980	4	0.251610	32023	6	0.263851	9920325	0.000000
319870967	40907.000000	2200	2070.965363	32063	4	0.214193	31960	0	0.206071	9915460	0.000000
319876691	40120.000000	2090	2051.073117	32026	9	0.375150	31828	11	0.197475	9910419	0.000000
319875827	40985.000000	2167	2089.798240	32014	5	0.258963	32005	6	0.154091	9905423	0.000000
319858902	40146.000000	2073	2018.593206	32015	2	0.034759	32051	3	0.124955	9900406	0.000000
319836115	40188.000000	2197	2085.577478	32090	6	0.224719	31785	4	0.327093	9895514	0.000000
319877002	40637.000000	2016	2029.947469	32175	2	0.103885	32052	9	0.167433	9890533	0.000000
319876859	40530.000000	2138	2057.898252	32091	9	0.111703	32020	3	0.419381	9885500	0.000000
319863841	40469.000000	2082	2062.212874	32072	2	0.075931	31955	3	0.075910	9880470	0.000000
319848355	40737.000000	2068	2048.945968	31925	4	0.313353	32006	4	0.113144	9875418	0.000000
319857226	40189.000000	2128	2032.675172	31945	5	0.397878	32100	5	0.173228	9870549	0.000000
319876269	39748.000000	2071	2050.003615	31926	1	0.121656	31984	0	0.101379	9865654	0.000000
319886736	40910.000000	2090	2043.226831	31960	7	0.155622	32018	6	0.109380	9860833	0.000000
319850202	40160.000000	2063	2047.306242	32031	3	0.130848	31850	2	0.191312	9855894	0.000000
319857521	40580.000000	2132	2067.652100	32153	1	0.144551	32192	6	0.238950	9850913	0.000000
319869119	40099.000000	2068	2035.813642	31980	8	0.362658	32137	5	0.179368	9846068	0.000000
319862961	40457.000000	2148	2064.443612	32026	1	0.343509	31880	5	0.062050	9841130	0.000000
319865697	40061.000000	2061	2066.648281	32072	3	0.103583	32166	5	0.248531	9836174	0.000000
319851771	40230.000000	2103	2048.464452	31847	6	0.415196	31752	4	0.164944	9831230	0.000000
319859470	40000.000000	2156	2043.740453	31937	1	0.390707	31892	6	0.244235	9826351	0.000000
319859682	40241.000000	2115	2074.109542	31957	2	0.362853	31972	3	0.251458	9821480	0.000000
319846245	40501.000000	2175	2060.393903	32026	11	0.406159	31981	2	0.221167	9816488	0.000000
319844093	39794.000000	2067	2005.805237	31962	11	0.179653	32198	5	0.197283	9811576	0.000000
319873728	40845.000000	2143	2089.292401	31908	3	0.469592	32062	3	0.321990	9806662	0.000000
319865066	40153.000000	2114	2051.616184	32189	7	0.160963	32018	3	0.126500	9801716	-1.#IND00
319863080	40454.000000	1985	2054.326575	32054	4	0.384641	31725	5	0.208560	9796808	-1.#IND00
319859004	40513.000000	2078	2052.717340	31836	1	0.176708	32032	3	0.437236	9791958	-1.#IND00
319863683	40684.000000	2201	2078.118344	32053	1	0.222267	31803	2	0.167406	9786914	0.000491
319860233	39994.000000	2017	2007.408740	31946	1	0.153400	31935	4	0.331321	9782038	0.000508
319860703	39953.000000	2101	2033.472540	31918	5	0.165747	31891	4	0.169556	9777230	0.004772
319846859	40809.000000	2089	2060.255141	31733	2	0.215587	32129	5	0.132861	9772376	0.003331
319879369	40626.000000	2051	2043.802185	31955	4	0.241381	32177	5	0.466433	9767549	0.002806
319861479	39680.000000	2076	2019.479074	32016	4	0.128768	32100	5	0.241374	9762685	-0.000545
319846028	40305.000000	2084	2078.224475	32078	1	0.166585	32022	1	0.264045	9757711	0.001024
319864430	40559.000000	2073	2057.067965	31863	3	0.249698	31839	4	0.204362	9752771	0.000821
319865592	39931.000000	2036	2027.183200	31962	5	0.098149	32213	5	0.237893	9747975	0.001440
319870979	40590.000000	2031	2068.970347	31927	9	0.226311	31840	9	0.244221	9743169	-0.000639
319855584	40504.000000	2097	2010.560187	31892	6	0.278937	32051	5	0.197699	9738345	0.000683
319888302	40076.000000	2137	2044.345110	32087	1	0.153618	32063	5	0.126805	9733455	0.000123
319871819	40675.000000	2179	2053.258933	31960	3	0.167736	31983	3	0.174982	9728726	0.004374
319868230	40553.000000	2086	2065.713358	32234	4	0.330799	32008	2	0.162691	9723734	0.003176
319857367	40341.000000	2028	2069.746175	32037	4	0.211809	31924	5	0.235866	9718856	0.003339
319881012	40376.000000	2108	2012.527622	32157	4	0.120894	31869	5	0.223163	9714080	0.002599
319876571	39818.000000	2094	2044.457165	31864	3	0.062964	32121	2	0.364512	9709215	0.002096
319855325	40934.000000	2096	2047.700209	31936	6	0.227555	31801	10	0.119964	9704409	0.001447
319862690	40091.000000	2068	2047.455123	32094	3	0.252176	32002	0	0.314838	9699611	0.001630
319867276	40519.000000	2061	2064.489565	31905	4	0.159344	31966	4	0.203874	9694732	0.001187
319871717	40580.000000	2053	2021.531817	32031	1	0.400669	31991	6	0.195984	9689807	0.000484
319868430	40125.000000	2073	2023.151994	31833	8	0.138648	31887	9	0.186587	9684893	0.000910
319849092	40704.000000	2107	2068.206938	32068	3	0.292681	32030	6	0.161017	9679973	0.001600
319869358	39958.000000	2032	2028.203140	31900	2	0.244355	31908	4	0.098309	9675162	-0.000160
319856508	40492.000000	2124	2057.628527	31935	3	0.520404	31757	4	0.258039	9670381	-0.000185
319866638	40032.000000	2098	2030.391548	31991	3	0.218191	31993	6	0.262463	9665584	-0.000301
319870913	40482.000000	2134	2057.388161	31882	6	0.095967	31980	4	0.100693	9660790	-0.000154
319859497	40075.000000	2051	2029.046888	31950	4	0.243555	32135	7	0.372045	9655922	0.000259
319861448	40784.000000	2158	2083.597624	32143	7	0.251195	31897	4	0.468908	9651166	0.000957
319869502	40612.000000	2118	2042.840717	31929	7	0.141575	31982	2	0.144210	9646400	0.000850
319867978	40925.000000	2134	2084.979780	32182	3	0.066166	31988	5	0.314748	9641586	0.001075
319861678	41227.000000	2083	2062.541575	32116	8	0.177256	32029	3	0.130839	9636737	0.001549
319862959	39832.000000	2046	2023.532469	31970	8	0.074207	31973	3	0.262900	9631982	0.001387
319871603	40883.000000	2094	2058.403286	31864	4	0.162761	32251	3	0.380863	9627193	0.001340
319877878	40459.000000	2092	2085.710715	32024	2	0.131305	32028	9	0.220990	9622357	0.001696
319874119	40913.000000	2031	2090.213309	31939	0	0.123110	31954	3	0.230045	9617551	0.001542
319858721	39362.000000	2022	2006.654815	31970	6	0.136824	31941	5	0.173278	9612754	0.000712
319872327	40708.000000	2232	2070.825312	32220	6	0.272133	32026	4	0.337426	9608012	0.001349
319851729	39975.000000	2046	2051.248568	31902	1	0.202275	32064	2	0.227649	9603171	0.001981
319856698	40337.000000	2103	2061.884390	31781	0	0.097212	32145	6	0.170238	9598340	0.001913
319866736	40435.000000	2028	2057.619290	32089	1	0.045496	32008	9	0.117910	9593587	0.001651
319857932	40525.000000	2085	2070.493511	32026	2	0.072440	32200	6	0.188673	9588818	0.001870
319874898	40603.000000	2093	2078.624103	32014	5	0.247301	31726	5	0.374509	9583876	0.001866
319851798	39820.000000	2031	2028.655512	31924	4	0.301450	32076	1	0.181343	9579100	0.001693
319879517	40524.000000	2115	2083.853512	32021	5	0.155285	31884	6	0.318691	9574144	0.000901
319856065	39691.000000	2034	2035.076444	31855	8	0.212805	31939	2	0.100788	9569451	0.000879
319858074	40861.000000	2063	2060.349811	31987	5	0.282538	32013	0	0.179209	9564560	0.000642
319873204	40478.000000	2054	2042.194417	31908	3	0.129890	32020	5	0.159810	9559694	0.000876
319872426	40368.000000	2119	2054.010024	32053	7	0.181231	32002	6	0.199246	9554896	0.001445
319864013	40638.000000	2091	2036.233413	31967	3	0.227588	32163	4	0.276966	9550107	0.001269
319879033	39946.000000	2071	2025.533308	32021	3	0.341638	31771	0	0.177608	9545293	0.001654
319887113	40471.000000	2144	2046.777240	32111	4	0.198311	31849	5	0.113501	9540584	0.001533
319874518	40468.000000	2137	2053.635439	31808	4	0.162071	31913	6	0.220404	9535673	0.001311
319868036	40486.000000	2182	2081.712917	31902	6	0.127379	31910	5	0.229813	9530887	0.001341
319863944	40099.000000	2115	2030.407382	31921	2	0.121892	31822	5	0.136302	9526061	0.001406
319897736	40461.000000	2140	2043.998262	32069	7	0.088087	32117	5	0.147385	9521326	0.001430
319868329	40683.000000	2152	2055.039124	31931	4	0.144639	31888	4	0.323405	9516576	0.001321
npatches	nstrain	runtime	dt	init_x	init_y	init_y_blood	init_z	init_S	beta0	beta1	beta2	beta3	mean_beta	B	d	delta	delta_blood	b[0]	mut	m	CTL	c	g	epsilon	k	het	lambda	rho	omega	x_max	patch.dyna	DELTA	A	VA
10000	1	100.000000	0.000100	21900	9499	5000000	0.001000	10000000	3.833378	4.352877	2.121283	4.386590	4	8000000000.000000	0.010000	1.000000	1.000000	800000	0.000050	0.048000	0	0.500000	0.000000	25.000000	15.000000	0.500000	0.000000	0.000000	0.000000	31987	0	10.000000	7.000000	1.000000
sus	inf	inf_blood	z	x[0]	y[0][0]	z[0]	x[1]	y[1][0]	z[1]	S[0]	synchrony
219000000	94990000.000000	5000000	10.000000	21900	9499	0.001000	21900	9499	0.001000	10000000	0.000000
309576883	58940331.000000	3080320	3940.834452	30781	5879	0.394083	30988	5954	0.394083	9995063	0.000000
319757334	570082.000000	29793	6324.976263	31956	57	0.632498	31991	59	0.632498	9990175	0.000000
319861904	28308.000000	1482	830.374467	31877	2	0.150888	31858	2	0.101911	9985321	0.000000
319859743	41637.000000	2138	2278.203188	31763	6	0.245898	31962	4	0.237208	9980299	0.000000
319845432	39379.000000	2131	1834.823369	31891	2	0.180839	31943	3	0.327177	9975260	0.000000
319873791	38871.000000	2029	1953.689539	32027	3	0.140069	32041	3	0.071398	9970287	0.000000
319872909	39278.000000	2013	1919.102369	32067	3	0.129610	31770	3	0.083948	9965333	0.000000
319856940	39191.000000	2011	1910.504002	32311	1	0.075226	32100	2	0.237416	9960386	0.000000
319836979	39257.000000	2055	1909.420751	31817	2	0.127916	32105	4	0.104644	9955413	0.000000
319866377	38692.000000	2074	1918.191713	32098	4	0.075844	31907	6	0.178634	9950549	0.000000
319858522	38724.000000	2023	1913.309965	32045	3	0.214197	31982	1	0.039249	9945455	0.000000
319847546	39178.000000	1974	1914.218523	31922	3	0.042179	31869	3	0.183115	9940508	0.000000
319856697	38851.000000	2030	1913.932458	31717	5	0.074840	31925	6	0.132498	9935501	0.000000
319881273	38744.000000	1951	1903.756128	32014	3	0.289491	32021	5	0.189674	9930571	0.000000
319854955	39499.000000	2061	1917.670331	32006	4	0.140210	31898	2	0.225937	9925659	0.000000
319868684	38903.000000	2062	1903.235132	32017	4	0.142029	31987	5	0.254366	9920832	0.000000
319858776	39583.000000	2058	1940.171329	32217	0	0.057268	31876	9	0.171768	9915774	0.000000
319868969	39057.000000	2033	1863.512263	32171	6	0.091864	32065	2	0.211207	9910703	0.000000
319852571	38725.000000	2019	1911.169610	32117	7	0.378789	31833	5	0.251413	9905777	0.000000
319850686	39058.000000	2040	1918.889055	32248	5	0.183162	31987	1	0.221060	9900698	0.000000
319871879	39405.000000	1998	1871.721447	32006	2	0.192554	31971	4	0.123250	9895682	0.000000
319873131	39043.000000	2007	1955.879376	32244	3	0.231750	32066	5	0.228311	9890708	0.000000
319878377	38997.000000	2075	1889.153872	31679	2	0.039938	32119	4	0.083915	9885881	0.000000
319865700	39447.000000	2060	1930.889752	32166	4	0.170051	32027	5	0.200741	9880976	0.000000
319867342	39293.000000	2013	1923.075708	32013	3	0.274554	32045	3	0.059103	9876082	0.000000
319863944	38660.000000	2009	1912.824177	31912	2	0.272092	31840	2	0.249694	9871011	0.000000
319859572	39105.000000	2143	1899.693266	31904	1	0.332725	31758	6	0.348993	9866115	0.000000
319878804	39113.000000	2033	1911.620790	31804	6	0.278122	31817	7	0.154909	9861249	0.000000
319839633	39322.000000	2100	1939.244720	32084	5	0.146578	32044	1	0.075499	9856396	0.000000
319865825	39422.000000	2137	1914.277563	32075	3	0.121111	31903	6	0.169961	9851447	0.000000
319856900	39453.000000	1990	1922.005287	31830	1	0.116713	32038	7	0.159157	9846644	0.000000
319848923	38948.000000	2064	1898.807684	32007	6	0.116212	31880	2	0.186875	9841612	0.000000
319836272	39141.000000	2075	1933.731380	31871	3	0.399955	32072	4	0.139136	9836701	0.000000
319877267	39002.000000	2008	1893.939108	31998	2	0.091812	32038	7	0.199517	9831680	0.000000
319859279	39243.000000	2016	1926.478273	31906	9	0.156651	31915	2	0.178270	9826758	0.000000
319884728	39029.000000	1981	1926.678582	32081	3	0.254874	32058	3	0.210419	9821883	0.000000
319849572	39753.000000	2024	1920.480599	31994	5	0.210053	32280	5	0.358076	9816971	0.000000
319863662	38697.000000	1976	1874.296025	32033	3	0.256642	31855	2	0.281650	9812036	0.000000
319866345	39641.000000	1996	1959.210934	32094	6	0.181818	32044	8	0.292045	9807250	0.000000
319868681	38450.000000	2069	1890.184386	32039	5	0.112290	31974	4	0.263178	9802391	-1.#IND00
319864778	39424.000000	2083	1953.150874	31976	1	0.153361	32065	4	0.398445	9797488	-1.#IND00
319863923	39356.000000	2040	1918.352823	31898	5	0.240385	31920	6	0.212109	9792608	-1.#IND00
319865753	39115.000000	2078	1937.256272	32200	2	0.246016	31990	3	0.148211	9787740	-1.#IND00
319849854	38591.000000	2010	1912.571309	32188	3	0.102143	31998	6	0.184757	9782825	0.000127
319872507	39898.000000	2137	1939.366882	31982	6	0.188884	31795	2	0.292474	9777811	-0.004623
319836504	38919.000000	1970	1915.985611	32062	7	0.234793	32052	4	0.293031	9772904	-0.006156
319853724	39160.000000	2049	1920.824343	31794	6	0.178318	31953	4	0.237143	9767939	-0.002764
319854226	39606.000000	1983	1932.347187	32254	5	0.157384	31845	2	0.161003	9763079	-0.001199
319871112	39153.000000	1977	1932.488125	32011	4	0.336183	32023	6	0.149349	9758240	-0.000158
319866602	39072.000000	2102	1912.302680	32048	4	0.215011	31930	2	0.237046	9753193	-0.000119
319847353	39015.000000	2044	1922.760620	32129	3	0.165238	31982	3	0.099890	9748305	-0.000592
319866182	39195.000000	2028	1894.076202	31827	7	0.163523	31742	3	0.052176	9743500	-0.002845
319864787	39140.000000	1984	1919.074755	31912	1	0.150506	31794	4	0.297758	9738587	-0.006001
319848643	38752.000000	2014	1921.773622	32095	3	0.079858	31902	9	0.094240	9733704	-0.007730
319863721	39046.000000	2037	1901.175176	32020	4	0.356758	32072	6	0.116391	9728982	-0.004561
319867644	39837.000000	2073	1932.276416	31885	7	0.322213	31973	6	0.155560	9724015	-0.001389
319881305	39317.000000	1962	1933.637916	32060	4	0.368900	32157	4	0.078127	9719220	-0.000639
319875040	38892.000000	2102	1905.244486	31995	5	0.154267	31890	2	0.089717	9714376	-0.000887
319878533	38601.000000	2060	1888.486628	32072	2	0.145447	31936	4	0.262909	9709444	0.000140
319864953	39643.000000	1977	1940.782717	32167	4	0.266860	32058	2	0.183900	9704581	0.000986
319869972	38899.000000	1933	1888.826632	31960	1	0.125681	31969	3	0.209174	9699607	0.000209
319849214	39031.000000	2025	1898.662239	32000	3	0.124667	31948	4	0.228949	9694848	0.000324
319883128	39328.000000	2067	1939.421426	32019	2	0.063693	31792	5	0.324221	9689988	0.000213
319872735	39121.000000	2031	1890.921370	32054	3	0.245140	31852	0	0.063517	9685332	0.000597
319848486	38868.000000	2057	1896.587129	32123	4	0.329425	32140	4	0.274047	9680587	0.000659
319882044	39201.000000	2049	1924.663460	32034	3	0.173657	31877	4	0.092580	9675680	-0.000740
319882226	38785.000000	2020	1883.753348	32059	4	0.131448	32015	3	0.134254	9670886	-0.000781
319867563	39385.000000	1978	1904.006223	32032	3	0.236694	32097	2	0.204255	9666077	-0.001012
319874814	39078.000000	1982	1919.931711	32222	6	0.209858	31707	4	0.205252	9661247	-0.000848
319852777	39682.000000	1969	1918.039828	32089	8	0.414980	31944	2	0.147632	9656419	-0.000185
319871964	39317.000000	2089	1909.155419	32161	7	0.168490	31890	5	0.105962	9651606	-0.000403
319848231	39284.000000	2031	1919.605032	31896	4	0.234846	31899	3	0.150126	9646798	-0.000177
319846029	39310.000000	2071	1917.716079	31984	1	0.048286	31899	1	0.082589	9641987	-0.000197
319847851	38920.000000	1965	1903.633389	32184	8	0.154395	31967	4	0.238498	9637127	-0.000460
319874183	38963.000000	1959	1902.695969	32041	1	0.126561	32055	6	0.180831	9632453	-0.000694
319874991	39351.000000	2022	1917.070763	31927	9	0.132917	32000	7	0.285311	9627625	-0.000386
319877703	38627.000000	1973	1882.169849	32128	4	0.126260	31897	4	0.370953	9622525	-0.000378
319864552	39289.000000	2065	1926.360576	32155	7	0.254619	31957	6	0.416398	9617766	-0.000450
319847888	39195.000000	2027	1926.135402	32150	6	0.112268	31991	6	0.259796	9612962	0.000444
319865580	39125.000000	1968	1892.934950	31934	5	0.052040	32028	4	0.179482	9608102	0.000335
319856348	39134.000000	1988	1923.673038	31906	3	0.122216	31987	5	0.104800	9603245	0.000165
319862835	39596.000000	2057	1905.524871	32179	6	0.197975	31775	4	0.207247	9598441	0.000282
319872371	39252.000000	2018	1944.126768	32130	3	0.118741	32050	4	0.088858	9593581	0.000235
319858965	38871.000000	2016	1901.166233	31939	3	0.139361	32005	1	0.095995	9588843	-0.001295
319869880	39582.000000	2034	1889.854391	32326	1	0.252382	31885	3	0.099241	9584107	-0.001382
319887635	39078.000000	1998	1921.559040	32095	4	0.271819	32217	5	0.367805	9579417	-0.001538
319867185	39240.000000	2000	1914.341748	32161	3	0.154603	31914	3	0.162578	9574637	-0.001590
319846940	38997.000000	2000	1923.245217	32038	3	0.131523	31887	4	0.140078	9569803	-0.001590
319864135	39064.000000	2055	1948.211528	31962	3	0.354351	31802	5	0.258911	9565021	-0.002209
319825965	39219.000000	2031	1921.022138	32078	3	0.150940	32079	3	0.050823	9560305	-0.002136
319898141	39304.000000	2154	1941.113993	31714	4	0.266608	31895	1	0.026359	9555457	-0.002358
319902393	39292.000000	2121	1932.981324	32057	3	0.157085	32141	5	0.139210	9550722	-0.002346
319842295	38970.000000	2032	1890.639185	31916	4	0.246253	32163	3	0.164415	9545922	-0.002361
319851206	38980.000000	1989	1914.250163	32211	6	0.168145	32153	2	0.241585	9541164	-0.001800
319862246	39366.000000	2002	1908.878578	31879	3	0.205227	32114	0	0.222620	9536544	-0.002857
319866834	38478.000000	1978	1893.859676	31972	2	0.177686	32139	5	0.087972	9531886	-0.002787
319863104	38719.000000	1999	1894.597954	31866	5	0.356364	31790	3	0.319819	9527004	-0.002523
319878572	39712.000000	2013	1937.247889	31908	4	0.049040	31865	2	0.144799	9522279	-0.002766
319843154	38956.000000	2069	1904.481869	31956	3	0.109367	31775	4	0.100854	9517453	-0.002912
npatches	nstrain	runtime	dt	init_x	init_y	init_y_blood	init_z	init_S	beta0	beta1	beta2	beta3	mean_beta	B	d	delta	delta_blood	b[0]	mut	m	CTL	c	g	epsilon	k	het	lambda	rho	omega	x_max	patch.dyna	DELTA	A	VA
10000	1	100.000000	0.000100	21900	9499	5000000	0.001000	10000000	4.123806	2.030423	3.819253	2.594117	4	8000000000.000000	0.010000	1.000000	1.000000	800000	0.000050	0.048000	0	0.500000	0.000000	25.000000	16.000000	0.500000	0.000000	0.000000	0.000000	31987	0	10.000000	7.000000	1.000000
sus	inf	inf_blood	z	x[0]	y[0][0]	z[0]	x[1]	y[1][0]	z[1]	S[0]	synchrony
219000000	94990000.000000	5000000	10.000000	21900	9499	0.001000	21900	9499	0.001000	10000000	0.000000
311329575	47963435.000000	2514941	3940.834452	30927	4883	0.394083	31661	4493	0.394083	9995089	0.000000
319810988	280178.000000	14708	6324.976263	31979	24	0.632498	31848	30	0.632498	9990179	0.000000
319862113	32478.000000	1730	941.775842	31998	2	0.204146	32132	2	0.094769	9985196	0.000000
319877047	36900.000000	1896	1984.853777	31932	4	0.344023	31917	3	0.299058	9980247	0.000000
319861596	38921.000000	2034	1778.990419	31925	1	0.193399	32243	2	0.181068	9975212	0.000000
319875978	37191.000000	1919	1738.180718	32142	1	0.145209	31877	5	0.117059	9970289	0.000000
319874167	38330.000000	1896	1803.008591	32183	3	0.124336	32007	7	0.143134	9965214	0.000000
319889840	37692.000000	1975	1784.872409	31954	3	0.182582	31808	4	0.237101	9960323	0.000000
319860198	38160.000000	2022	1790.773098	32094	4	0.033556	31995	3	0.137115	9955355	0.000000
319869040	37872.000000	1864	1771.808034	32037	2	0.139754	32145	3	0.116801	9950315	0.000000
319868448	37628.000000	2029	1763.365649	31975	3	0.157178	31819	1	0.068300	9945398	0.000000
319890565	37598.000000	1966	1775.197987	32135	1	0.061319	31931	0	0.076264	9940393	0.000000
319873919	37925.000000	1922	1760.351892	32148	2	0.122810	31965	6	0.129734	9935269	0.000000
319874009	37531.000000	1968	1797.856398	32102	3	0.114269	32143	3	0.178111	9930183	0.000000
319875545	37897.000000	1964	1769.692731	32110	4	0.198587	31729	3	0.104710	9925331	0.000000
319866005	37850.000000	1917	1780.541410	32226	4	0.220650	31874	1	0.161599	9920279	0.000000
319852127	38060.000000	1997	1788.962979	31947	4	0.124170	32146	2	0.073200	9915234	0.000000
319870836	37472.000000	1993	1790.432922	31773	5	0.285955	32010	3	0.084357	9910364	0.000000
319838228	37862.000000	1935	1751.127424	31892	3	0.115768	31849	1	0.205894	9905342	0.000000
319865707	37865.000000	2021	1796.011719	31946	3	0.135537	32002	2	0.228046	9900346	0.000000
319871086	37408.000000	2030	1744.115728	32268	5	0.288509	31841	3	0.193627	9895454	0.000000
319858349	37847.000000	1978	1780.189208	31845	2	0.320217	32147	7	0.077233	9890518	0.000000
319861551	37279.000000	1889	1771.066482	31967	1	0.068954	32324	6	0.236113	9885633	0.000000
319853145	37451.000000	1932	1770.884547	31856	4	0.259475	31980	4	0.269765	9880615	0.000000
319847674	37965.000000	2032	1780.331577	31660	5	0.303301	31985	3	0.218116	9875651	0.000000
319861325	37737.000000	1982	1777.530730	32181	5	0.273453	31948	5	0.352852	9870629	0.000000
319855506	37688.000000	1959	1768.132402	31929	8	0.236359	31893	7	0.114911	9865631	0.000000
319866805	37511.000000	1929	1769.588393	31809	5	0.113444	32069	2	0.123507	9860697	0.000000
319866867	37866.000000	1892	1759.298235	31973	3	0.195928	31915	1	0.159336	9855821	0.000000
319868234	36875.000000	1956	1753.278546	31874	2	0.233403	32022	7	0.119873	9850848	0.000000
319862652	37795.000000	1983	1779.089548	32051	10	0.289463	31979	3	0.168259	9845892	0.000000
319850284	37601.000000	1982	1767.809671	32128	3	0.346266	32152	2	0.210159	9841043	0.000000
319846526	38325.000000	2009	1784.489776	31862	1	0.213958	32104	4	0.130994	9836184	0.000000
319868847	37082.000000	1883	1742.134080	32182	3	0.150793	31866	4	0.052219	9831360	0.000000
319872025	37683.000000	1887	1775.803637	31834	1	0.252029	31957	6	0.142016	9826409	0.000000
319878969	37989.000000	1872	1760.488873	32217	1	0.135621	31989	8	0.112056	9821668	0.000000
319888390	37833.000000	1952	1775.775527	32037	5	0.132577	32050	3	0.092163	9816784	0.000000
319867429	37949.000000	1928	1799.137921	31934	3	0.242522	31912	5	0.086550	9811829	0.000000
319859323	37934.000000	2025	1772.715856	31967	0	0.052418	32087	1	0.180701	9806925	0.000000
319861468	37859.000000	2002	1793.364443	32089	6	0.168352	32006	2	0.153138	9802095	-1.#IND00
319870299	37278.000000	2048	1765.619095	31956	3	0.204322	31875	4	0.143431	9797207	-1.#IND00
319865408	37977.000000	1916	1778.018382	32140	7	0.137436	31857	2	0.118335	9792330	-1.#IND00
319839120	38202.000000	1928	1785.493783	31796	4	0.366960	31864	3	0.125470	9787432	-1.#IND00
319871772	37892.000000	1949	1780.701466	31862	4	0.165462	31912	3	0.156764	9782593	0.009976
319865354	37713.000000	2017	1761.074971	31952	3	0.251600	31914	3	0.105044	9777635	0.013769
319874007	38028.000000	1978	1798.971334	32101	0	0.043486	31973	5	0.132626	9772752	0.011621
319875551	38169.000000	1933	1794.862748	31904	2	0.084655	31954	3	0.069053	9767873	0.013536
319862681	38023.000000	1987	1776.644624	31975	2	0.122075	32050	3	0.104795	9762960	0.012470
319863113	37683.000000	2005	1776.341852	31909	5	0.284457	32082	7	0.142006	9758158	0.011545
319872952	37948.000000	1920	1797.765117	32048	8	0.135060	31959	2	0.175818	9753211	0.010518
319860251	37689.000000	2001	1774.783989	31896	1	0.103074	32099	2	0.135678	9748417	0.009938
319900105	37707.000000	1920	1781.079513	31910	7	0.181269	32102	6	0.241405	9743491	0.009599
319899961	37221.000000	1959	1763.656695	32096	2	0.096126	31866	2	0.180629	9738661	0.008164
319870721	37413.000000	1966	1769.885091	31874	5	0.212652	31977	1	0.056559	9733815	0.010281
319859713	37867.000000	1880	1776.531019	31843	0	0.098488	31856	3	0.303468	9728987	0.009465
319876142	37797.000000	1984	1804.857813	31898	3	0.167917	31883	4	0.164068	9724063	0.008454
319877810	38254.000000	1961	1771.150971	32093	1	0.113688	31946	8	0.251332	9719220	0.007217
319880532	37677.000000	1964	1748.830798	32003	5	0.206982	31978	3	0.112125	9714255	0.007979
319874805	37284.000000	1988	1775.585099	32001	0	0.276767	31765	2	0.241190	9709408	0.007791
319866642	38294.000000	2039	1788.905079	31980	3	0.242741	31772	2	0.070795	9704547	0.007691
319880240	37660.000000	1945	1753.750237	32017	3	0.186225	31925	4	0.209424	9699689	0.006917
319868522	37174.000000	1979	1763.932119	31940	4	0.347239	32142	4	0.156056	9694839	0.006183
319884074	37975.000000	1989	1800.097323	32050	1	0.199266	31943	4	0.197234	9689882	0.005928
319873808	37337.000000	1871	1749.123720	31978	5	0.275524	32222	2	0.182924	9685119	0.007003
319877809	38115.000000	2003	1764.165550	31880	0	0.140035	32419	4	0.175736	9680259	0.005493
319884218	38028.000000	2034	1792.167029	31929	4	0.147428	31871	3	0.166172	9675451	0.008094
319871702	38355.000000	1974	1788.760628	31919	2	0.206242	31888	4	0.187534	9670698	0.009494
319890410	37637.000000	1938	1764.732943	32056	0	0.077617	32075	3	0.163206	9665745	0.009171
319869927	37592.000000	1948	1787.553809	31971	5	0.193138	31948	2	0.145739	9660959	0.008960
319856971	38241.000000	1896	1789.686724	32187	6	0.213443	32138	1	0.134386	9656116	0.008795
319872639	37588.000000	1946	1772.165065	31899	5	0.218845	31974	2	0.276230	9651330	0.008644
319856683	37734.000000	1981	1781.602883	32079	3	0.169626	31972	3	0.326320	9646380	0.009171
319865657	37538.000000	1968	1773.586541	31842	2	0.074515	31948	4	0.126882	9641509	0.008472
319865775	37756.000000	1930	1746.951277	32181	5	0.353325	31886	4	0.221823	9636676	0.008259
319855414	37804.000000	2040	1779.677170	31980	3	0.174613	31984	3	0.173822	9631787	0.007912
319852634	37423.000000	1866	1743.472474	32044	2	0.344615	32069	6	0.235810	9627052	0.008015
319872513	37639.000000	1997	1790.048041	31913	1	0.127496	32169	1	0.104928	9622206	0.007218
319870581	38024.000000	1966	1768.850751	32090	0	0.066003	31802	0	0.044008	9617348	0.006481
319858553	37503.000000	2030	1780.243271	31975	3	0.189455	32028	6	0.148423	9612416	0.007125
319858578	37077.000000	1958	1720.800760	32084	1	0.120099	31957	4	0.262310	9607629	0.008115
319862726	37464.000000	1918	1775.206971	32006	5	0.112611	31745	6	0.232714	9602801	0.008367
319856791	38316.000000	2057	1806.278914	32099	4	0.093609	31838	2	0.132235	9598062	0.006529
319884076	37604.000000	2008	1760.284187	31941	4	0.300751	31937	4	0.133818	9593228	0.006804
319878763	37958.000000	1909	1801.417915	32010	3	0.036433	32122	6	0.324906	9588456	0.006706
319867514	37976.000000	1933	1748.110224	31956	1	0.080196	32063	4	0.314714	9583707	0.006272
319845537	37875.000000	1868	1761.090962	31943	0	0.183873	32140	1	0.218469	9578927	0.006671
319836608	37970.000000	1975	1788.709523	31855	4	0.232766	32272	4	0.287386	9574166	0.006551
319868717	37904.000000	1956	1767.329427	31637	4	0.293601	31807	3	0.116469	9569368	0.006121
319834515	38083.000000	2015	1780.478350	31805	5	0.245976	32065	3	0.131914	9564491	0.006338
319864976	37417.000000	1870	1765.836497	32080	6	0.089530	32120	6	0.109221	9559622	0.005994
319869083	37064.000000	1979	1765.624177	31932	3	0.126873	32217	9	0.261244	9554748	0.005663
319852707	37949.000000	2004	1805.822110	31925	5	0.289678	31961	3	0.103080	9549986	0.005580
319852856	37816.000000	1939	1760.133289	32005	2	0.211152	32151	3	0.077077	9545215	0.005431
319861647	37518.000000	1923	1773.339240	31970	1	0.074025	31947	4	0.405165	9540263	0.005516
319868433	37874.000000	2003	1784.820359	31867	8	0.172229	31924	2	0.133722	9535501	0.005428
319880666	38102.000000	1979	1770.582583	32023	3	0.166176	31838	3	0.212116	9530769	0.005584
319856512	37152.000000	2011	1726.239054	32195	7	0.237549	31945	2	0.291645	9525857	0.005235
319850140	37949.000000	1996	1777.425753	31961	4	0.254210	32074	3	0.155777	9521021	0.005101
319878028	37959.000000	1904	1773.626186	32236	4	0.326085	32100	1	0.137215	9516250	0.004731
npatches	nstrain	runtime	dt	init_x	init_y	init_y_blood	init_z	init_S	beta0	beta1	beta2	beta3	mean_beta	B	d	delta	delta_blood	b[0]	mut	m	CTL	c	g	epsilon	k	het	lambda	rho	omega	x_max	patch.dyna	DELTA	A	VA
10000	1	100.000000	0.000100	21900	9499	5000000	0.001000	10000000	4.840696	2.013850	4.545966	5.391136	4	8000000000.000000	0.010000	1.000000	1.000000	800000	0.000050	0.048000	0	0.500000	0.000000	25.000000	17.000000	0.500000	0.000000	0.000000	0.000000	31987	0	10.000000	7.000000	1.000000
sus	inf	inf_blood	z	x[0]	y[0][0]	z[0]	x[1]	y[1][0]	z[1]	S[0]	synchrony
219000000	94990000.000000	5000000	10.000000	21900	9499	0.001000	21900	9499	0.001000	10000000	0.000000
312493980	40348253.000000	2114293	3940.834452	31032	4083	0.394083	31718	3790	0.394083	9995060	0.000000
319828948	147035.000000	7706	6324.976263	31907	12	0.632498	31944	8	0.632498	9990112	0.000000
319854293	36083.000000	1818	1073.441402	31924	7	0.066811	32124	4	0.063864	9985132	0.000000
319837735	35362.000000	1907	1782.413895	31941	3	0.116165	31875	4	0.127059	9980062	0.000000
319867406	36707.000000	1921	1673.336913	31953	4	0.095590	31906	5	0.247011	9975097	0.000000
319886936	36646.000000	1929	1706.135986	32144	2	0.138546	31831	4	0.147339	9970177	0.000000
319855341	36826.000000	1887	1684.186674	31936	5	0.131868	31878	2	0.154228	9965207	0.000000
319867251	36904.000000	1896	1703.769485	32000	6	0.224341	32049	3	0.113218	9960240	0.000000
319858340	36738.000000	1889	1654.630661	31805	5	0.247888	32016	4	0.118713	9955302	0.000000
319870055	36275.000000	1918	1659.213435	32027	5	0.229986	31915	3	0.093115	9950374	0.000000
319860058	37180.000000	1984	1682.116298	31949	6	0.207703	31919	4	0.087650	9945340	0.000000
319864775	36861.000000	1993	1655.722427	31926	1	0.090442	31962	2	0.064512	9940434	0.000000
319867739	36892.000000	1896	1686.509252	31802	4	0.317011	32087	4	0.165385	9935410	0.000000
319880764	36984.000000	1930	1682.224257	31863	5	0.307927	31885	5	0.088059	9930468	0.000000
319844142	36725.000000	1905	1690.780311	31856	6	0.223158	32189	3	0.116107	9925508	0.000000
319863651	37044.000000	1922	1691.789717	32013	3	0.281036	31840	2	0.184496	9920595	0.000000
319877690	37052.000000	1980	1705.209801	31897	4	0.230856	31810	6	0.211898	9915642	0.000000
319894762	36579.000000	1942	1684.339982	31889	5	0.184662	31998	1	0.078222	9910760	0.000000
319862818	37156.000000	1892	1703.904005	31850	0	0.132872	31973	3	0.215250	9905828	0.000000
319853076	36634.000000	1891	1666.921906	31954	2	0.218679	31867	2	0.235897	9900857	0.000000
319873643	36676.000000	1890	1688.049705	31983	2	0.143091	32015	3	0.138810	9895922	0.000000
319870140	37100.000000	1906	1692.091576	32219	4	0.204585	31896	5	0.120715	9891000	0.000000
319891315	36516.000000	1832	1652.826864	31986	6	0.140222	31989	2	0.096109	9886114	0.000000
319846178	37048.000000	1881	1684.171255	31853	0	0.206678	32044	3	0.162381	9881014	0.000000
319851951	36997.000000	1915	1682.706168	31939	4	0.132938	31957	8	0.149097	9876099	0.000000
319886749	36847.000000	1894	1676.587207	31986	5	0.286994	31966	4	0.176861	9871264	0.000000
319860631	36423.000000	1902	1632.550136	31956	4	0.061300	31936	3	0.072426	9866183	0.000000
319857721	36605.000000	1823	1682.767891	32174	2	0.318164	31987	6	0.284568	9861344	0.000000
319867186	36490.000000	1907	1657.289833	31957	1	0.087983	31951	4	0.243704	9856473	0.000000
319878440	36982.000000	1965	1704.611938	31979	4	0.179018	31964	2	0.137958	9851492	0.000000
319899923	37039.000000	1974	1686.018855	31782	2	0.112627	31915	5	0.191555	9846557	0.000000
319853188	36871.000000	1933	1709.757706	32280	4	0.287768	32090	8	0.136042	9841550	0.000000
319865399	36568.000000	1935	1657.981174	31929	3	0.099188	31845	3	0.139416	9836650	0.000000
319851933	36215.000000	1902	1668.872869	31872	6	0.156196	32141	3	0.163744	9831757	0.000000
319849130	37038.000000	1876	1657.618080	31951	1	0.209736	32037	1	0.054396	9826905	0.000000
319876037	36382.000000	1881	1664.399800	32024	2	0.401903	31869	1	0.033126	9821984	0.000000
319879279	36743.000000	1917	1682.161091	32046	12	0.172242	31822	2	0.078668	9817142	0.000000
319857913	36683.000000	1886	1674.353241	32195	2	0.109093	32138	2	0.157833	9812298	0.000000
319859511	36858.000000	1905	1666.869429	31919	3	0.117569	32101	4	0.115229	9807253	0.000000
319875348	36521.000000	1894	1660.504724	31992	2	0.275488	31793	2	0.087123	9802415	-1.#IND00
319862647	37092.000000	1862	1668.455749	32029	8	0.219208	32096	4	0.088070	9797484	-1.#IND00
319849787	36735.000000	1875	1672.822977	31923	10	0.210722	31923	3	0.140806	9792643	-1.#IND00
319871230	36870.000000	1937	1717.501278	31944	5	0.227199	32031	1	0.122341	9787670	-0.015841
319842808	36253.000000	1923	1647.307257	32008	1	0.130711	31697	3	0.162085	9782819	-0.010844
319839686	36962.000000	1880	1721.753143	31953	3	0.181481	31991	6	0.260420	9777855	-0.006437
319874437	36998.000000	1955	1690.224614	31836	1	0.117495	32021	1	0.191261	9772906	0.000152
319861735	37093.000000	1931	1674.337276	31855	5	0.145798	32067	4	0.129387	9767933	0.000442
319857179	36547.000000	1925	1674.230928	31903	6	0.166074	32219	3	0.091318	9763034	0.003475
319881930	36853.000000	1975	1660.296801	31935	0	0.116000	32019	5	0.083961	9758147	0.001522
319859345	36624.000000	1902	1649.318528	31840	8	0.215851	31989	2	0.116288	9753185	0.002759
319874275	36245.000000	1971	1681.359232	32056	1	0.140928	32156	5	0.099838	9748287	0.000509
319846947	36880.000000	1896	1671.039654	31800	3	0.123232	32129	4	0.375166	9743567	0.000719
319883047	36867.000000	1913	1679.306059	32077	2	0.180801	32041	2	0.061680	9738758	0.000751
319874872	36939.000000	1972	1694.438422	31986	2	0.115886	31921	2	0.173103	9733986	0.003731
319874369	36759.000000	1914	1671.774556	31890	2	0.114079	32001	5	0.193605	9729141	0.004823
319876712	36904.000000	1907	1679.891102	32278	9	0.056886	32259	5	0.228658	9724291	0.003317
319847828	37339.000000	1900	1677.550042	31933	2	0.230397	32039	2	0.258851	9719360	0.003031
319875030	36733.000000	1864	1660.030348	31910	5	0.211694	32133	1	0.060806	9714654	0.002643
319857892	36796.000000	1925	1695.586409	31924	3	0.130381	31946	3	0.231406	9709880	0.003242
319863339	36757.000000	1933	1671.155873	31969	6	0.282267	31810	3	0.146114	9705040	0.001153
319858871	37099.000000	1839	1708.364037	31823	2	0.202676	31969	2	0.339899	9700206	0.000411
319877614	36527.000000	1957	1670.709698	32025	8	0.162121	31896	3	0.066145	9695272	-0.000108
319856204	36947.000000	1856	1691.549352	31769	2	0.075049	31987	4	0.135552	9690401	-0.000163
319872753	36783.000000	1816	1677.852188	32009	7	0.249092	31798	2	0.116229	9685515	0.000182
319872465	36747.000000	1833	1665.316386	31975	4	0.154280	32035	4	0.202199	9680580	0.000068
319852543	36898.000000	1966	1691.922653	32053	3	0.119281	31820	4	0.084524	9675760	0.000363
319851460	37003.000000	1902	1682.360476	32213	5	0.138380	32261	3	0.158238	9670942	0.000312
319878033	36932.000000	1859	1672.744362	31751	1	0.086367	32025	3	0.095318	9666127	0.000397
319867496	36390.000000	1916	1675.298524	32080	7	0.164760	31992	5	0.295238	9661273	-0.002347
319883195	37354.000000	1957	1682.618488	32013	3	0.055043	32014	5	0.247742	9656565	-0.002355
319877853	37196.000000	1961	1700.665520	32027	0	0.036065	31869	2	0.234125	9651817	-0.001824
319858028	36808.000000	1854	1669.338695	31870	3	0.287722	31973	2	0.054887	9646993	-0.001578
319876201	37329.000000	1944	1701.323885	31827	0	0.093159	32062	3	0.307506	9642210	-0.001422
319862618	36722.000000	1872	1661.523909	32038	4	0.198123	31975	4	0.063346	9637294	-0.001031
319863222	36653.000000	1794	1679.758145	32035	5	0.267577	31911	2	0.079761	9632379	-0.001023
319861922	36610.000000	1830	1656.964045	32087	1	0.114950	32311	7	0.197415	9627638	-0.000164
319885487	36791.000000	1916	1667.350923	32111	4	0.288037	31781	6	0.086839	9622904	-0.000216
319839683	36365.000000	1996	1715.737739	32161	3	0.228823	31847	6	0.099835	9617976	-0.000051
319886349	37024.000000	1872	1669.668672	31947	1	0.140160	32011	4	0.118963	9613250	-0.000914
319873753	37107.000000	1829	1702.532788	31984	6	0.167979	32175	4	0.223893	9608374	-0.001139
319856888	36794.000000	1874	1674.771787	31947	4	0.180782	31850	4	0.099719	9603601	-0.001121
319859448	36698.000000	1907	1691.445131	32015	3	0.255606	31754	4	0.184702	9598794	-0.001188
319865672	36790.000000	1913	1686.524426	31816	3	0.177755	32088	4	0.098962	9593957	-0.000950
319850673	36820.000000	1848	1674.397047	31978	4	0.202425	31864	6	0.093218	9589243	-0.000707
319879222	36732.000000	1910	1670.284535	31921	4	0.133724	32048	3	0.062748	9584407	-0.000543
319869875	36377.000000	1970	1650.564827	31770	3	0.125309	32107	7	0.122827	9579755	-0.000315
319868481	37230.000000	1933	1695.364967	31997	2	0.337160	31898	7	0.066300	9574911	-0.001941
319859827	37127.000000	1950	1681.473647	31805	3	0.155468	31893	7	0.227038	9570257	-0.001665
319885349	36149.000000	1810	1647.014519	31933	3	0.155873	32043	1	0.269672	9565429	-0.001721
319865596	36935.000000	1863	1684.041673	31992	3	0.178569	31797	2	0.049912	9560504	-0.002829
319874684	36795.000000	1921	1675.140018	32038	1	0.068119	31939	1	0.087339	9555775	-0.002759
319866006	36555.000000	1864	1673.647489	32032	2	0.133792	32055	4	0.091365	9551069	-0.002010
319879551	37429.000000	1950	1698.380390	32279	8	0.111102	32093	5	0.117549	9546300	-0.001260
319862888	36538.000000	1780	1639.665972	32164	3	0.287470	31795	4	0.033845	9541485	-0.001262
319857724	37050.000000	1943	1715.878169	31995	8	0.079537	32093	3	0.085791	9536782	-0.002669
319864470	37089.000000	1869	1661.011897	31970	1	0.325309	31937	4	0.109584	9532001	-0.002625
319855798	37178.000000	1992	1686.748890	31914	2	0.225743	31705	3	0.181889	9527102	-0.002538
319861343	36408.000000	1938	1660.395239	31885	3	0.118013	32036	4	0.062805	9522328	-0.001733
319879374	36454.000000	1939	1670.509313	31933	4	0.161505	32211	0	0.038366	9517523	-0.002854
npatches	nstrain	runtime	dt	init_x	init_y	init_y_blood	init_z	init_S	beta0	beta1	beta2	beta3	mean_beta	B	d	delta	delta_blood	b[0]	mut	m	CTL	c	g	epsilon	k	het	lambda	rho	omega	x_max	patch.dyna	DELTA	A	VA
10000	1	100.000000	0.000100	21900	9499	5000000	0.001000	10000000	4.482320	5.548370	3.551721	4.098714	4	8000000000.000000	0.010000	1.000000	1.000000	800000	0.000050	0.048000	0	0.500000	0.000000	25.000000	18.000000	0.500000	0.000000	0.000000	0.000000	31987	0	10.000000	7.000000	1.000000
sus	inf	inf_blood	z	x[0]	y[0][0]	z[0]	x[1]	y[1][0]	z[1]	S[0]	synchrony
219000000	94990000.000000	5000000	10.000000	21900	9499	0.001000	21900	9499	0.001000	10000000	0.000000
313760729	32917908.000000	1725300	3940.834452	31253	3243	0.394083	31101	3422	0.394083	9994942	0.000000
319861545	72739.000000	3967	6303.623025	32057	6	0.632498	32155	6	0.632498	9990034	0.000000
319877694	36907.000000	1916	1151.926776	31971	8	0.231835	31864	0	0.058302	9985168	0.000000
319872343	34039.000000	1752	1609.745010	31945	1	0.097837	31821	3	0.254586	9980198	0.000000
319875058	36367.000000	1859	1589.908703	31930	6	0.068342	32056	1	0.053827	9975235	0.000000
319882048	35225.000000	1749	1533.753984	32061	5	0.189878	31883	5	0.070172	9970309	0.000000
319881704	35827.000000	1892	1618.691126	31976	4	0.088014	31670	6	0.093019	9965418	0.000000
319857197	35834.000000	1799	1565.918357	31944	4	0.226320	32031	2	0.225398	9960457	0.000000
319864494	35605.000000	1803	1583.532097	31934	5	0.330484	31932	3	0.140216	9955499	0.000000
319861911	35573.000000	1882	1562.740917	32084	3	0.055328	31993	5	0.170821	9950499	0.000000
319881641	35991.000000	1888	1577.105818	32123	2	0.197725	31963	5	0.092541	9945560	0.000000
319877349	35991.000000	1860	1593.668402	31875	4	0.143533	31964	11	0.145923	9940666	0.000000
319858895	35957.000000	1908	1555.912289	31917	3	0.106344	31969	4	0.136077	9935577	0.000000
319856743	35594.000000	1818	1567.936787	32038	2	0.177767	32014	4	0.167668	9930489	0.000000
319859443	35682.000000	1831	1552.029404	32217	5	0.078317	32262	4	0.130145	9925465	0.000000
319872692	35590.000000	1913	1584.080536	31947	4	0.260548	31835	5	0.175950	9920512	0.000000
319867057	35765.000000	1773	1571.692381	31908	5	0.143571	31894	4	0.165725	9915647	0.000000
319860299	35665.000000	1904	1567.393289	32125	1	0.159842	32003	8	0.141292	9910784	0.000000
319861951	35664.000000	1889	1566.578050	32021	6	0.117739	31874	4	0.182856	9905778	0.000000
319880029	35490.000000	1847	1578.107768	32008	6	0.153307	31766	7	0.138189	9900753	0.000000
319867590	35611.000000	1834	1559.399980	32172	2	0.193645	31908	3	0.258499	9895882	0.000000
319865196	35728.000000	1821	1568.527672	31917	4	0.097448	32052	1	0.144322	9890840	0.000000
319868513	35874.000000	1931	1583.441735	32012	0	0.089435	31916	5	0.197045	9885795	0.000000
319875652	35483.000000	1849	1558.872618	32012	5	0.121110	31956	6	0.199208	9880935	0.000000
319885993	35543.000000	1815	1582.336358	32036	7	0.040499	32025	3	0.290975	9876013	0.000000
319865591	36158.000000	1946	1607.674002	31934	10	0.121120	32163	4	0.078870	9871096	0.000000
319862076	35653.000000	1874	1559.359377	32044	4	0.098187	32131	3	0.129269	9866085	0.000000
319861220	35262.000000	1859	1556.435837	31994	8	0.115526	31953	8	0.151751	9861039	0.000000
319868097	35609.000000	1833	1565.035459	31896	2	0.080525	32021	6	0.255046	9856112	0.000000
319870352	35352.000000	1901	1558.172412	32042	5	0.180827	31990	5	0.171330	9851194	0.000000
319872997	35805.000000	1866	1565.418322	32232	4	0.138923	31844	5	0.208878	9846404	0.000000
319878110	35446.000000	1810	1562.399975	32025	5	0.115711	32062	5	0.262928	9841515	0.000000
319855250	35769.000000	1913	1571.685781	32155	6	0.176845	32015	1	0.117938	9836724	0.000000
319843945	35528.000000	1769	1559.497806	32004	7	0.206261	31909	4	0.057569	9831900	0.000000
319875812	35640.000000	1857	1571.937858	32040	2	0.202599	32041	2	0.139718	9826971	0.000000
319867833	35742.000000	1923	1585.194892	32025	2	0.043300	32094	4	0.099259	9822120	0.000000
319831499	35204.000000	1811	1544.407028	32264	7	0.133291	31870	2	0.074901	9817227	0.000000
319867436	35879.000000	1919	1577.704760	31951	8	0.136447	32028	2	0.065904	9812394	0.000000
319884980	35229.000000	1860	1582.712257	31739	2	0.086479	31702	7	0.243519	9807509	0.000000
319894055	36252.000000	1844	1577.152376	31906	3	0.153612	31931	3	0.216741	9802506	-1.#IND00
319850193	35749.000000	1859	1583.737870	32063	6	0.170407	32165	3	0.107256	9797702	-1.#IND00
319863383	35740.000000	1850	1561.496223	31932	5	0.210122	31843	3	0.090976	9792678	-1.#IND00
319858094	35436.000000	1863	1558.797917	32075	2	0.273972	32034	4	0.084558	9787761	-0.009013
319888826	35808.000000	1786	1564.413172	31996	2	0.050030	31998	7	0.331391	9782952	-0.004229
319860963	35904.000000	1858	1573.859122	32195	7	0.221768	32163	5	0.248949	9778054	-0.005382
319884206	35610.000000	1863	1579.986215	31842	2	0.274025	32002	4	0.115835	9773250	0.004073
319860224	35633.000000	1859	1561.399160	32109	5	0.239824	31880	4	0.184005	9768406	-0.006390
319870780	35449.000000	1892	1567.829628	31832	6	0.132574	32261	3	0.129971	9763530	-0.004569
319870638	36107.000000	1891	1594.642740	31914	4	0.167264	31989	6	0.156401	9758542	-0.002189
319892942	35513.000000	1890	1561.606113	32165	4	0.066383	32262	2	0.116435	9753665	-0.000588
319885920	35924.000000	1802	1559.283306	31903	4	0.082322	32087	5	0.060205	9748827	-0.001605
319859886	35628.000000	1840	1561.224128	31953	3	0.234790	31880	9	0.223102	9743856	-0.000325
319866952	35624.000000	1865	1586.241112	31748	2	0.250660	32029	6	0.167286	9739034	0.001142
319873472	36346.000000	1933	1572.783230	32008	1	0.124488	31939	3	0.100764	9734182	0.001614
319862980	35418.000000	1803	1571.702532	32181	1	0.244599	32024	0	0.040222	9729300	0.001261
319865878	35590.000000	1846	1564.261768	32117	5	0.138087	31941	3	0.355806	9724538	-0.000145
319860751	35825.000000	1828	1532.922496	32107	6	0.270855	32018	7	0.084646	9719675	0.000418
319873849	35731.000000	1871	1597.989224	32055	3	0.224774	32047	5	0.125301	9714927	0.001222
319872907	36003.000000	1902	1601.092156	31727	8	0.136758	31998	2	0.291452	9710006	0.002550
319858092	35455.000000	1786	1541.729617	31721	7	0.180117	31856	5	0.100924	9705136	0.002351
319851355	35320.000000	1888	1545.148902	31869	7	0.161560	32051	0	0.091760	9700238	0.001372
319869384	35907.000000	1888	1596.043817	32017	2	0.184368	31957	1	0.268368	9695381	0.000356
319884466	35649.000000	1906	1560.363394	32018	2	0.182986	31990	6	0.191925	9690462	-0.000049
319861720	35500.000000	1860	1568.512837	31896	0	0.112735	31923	3	0.312980	9685496	-0.000467
319850510	35425.000000	1846	1558.606059	31886	3	0.222249	31917	5	0.215004	9680666	-0.000898
319858962	35757.000000	1901	1580.240374	31971	2	0.169799	32174	6	0.253237	9675817	-0.000714
319881356	35921.000000	1913	1582.905575	31887	2	0.213766	31969	3	0.138274	9671018	-0.000329
319869705	35654.000000	1944	1556.368667	31943	3	0.156680	31969	9	0.094300	9666201	-0.000330
319860520	35705.000000	1905	1585.315835	32209	2	0.156047	31894	3	0.112417	9661325	0.000075
319863867	35657.000000	1836	1574.408957	32028	6	0.340892	31959	5	0.324377	9656512	-0.001171
319866325	35879.000000	1916	1567.784436	32483	5	0.337753	32105	6	0.211501	9651738	-0.001263
319863791	35684.000000	1841	1581.842059	32012	4	0.073025	31721	5	0.260016	9646939	-0.001761
319840796	35417.000000	1825	1565.646704	32021	3	0.134140	31911	4	0.182980	9642036	-0.000592
319865354	36169.000000	1862	1598.272573	31985	2	0.256439	32133	4	0.083978	9637154	-0.001154
319884955	35756.000000	1934	1531.307007	31859	4	0.319805	31879	3	0.252245	9632311	-0.001005
319865526	35569.000000	1774	1585.502982	31968	2	0.076088	31904	5	0.258907	9627523	-0.000838
319849335	35269.000000	1806	1566.940067	31995	0	0.089857	32216	5	0.070839	9622647	-0.000743
319875720	36033.000000	1853	1584.213165	31996	1	0.287085	32004	5	0.245543	9617819	-0.001004
319893037	35088.000000	1798	1552.572663	31764	1	0.088395	32000	4	0.174360	9613139	-0.000983
319850884	35849.000000	1923	1579.779982	31973	4	0.165978	32128	2	0.203305	9608317	-0.000514
319887517	35296.000000	1885	1545.576867	32077	3	0.261385	31607	3	0.111135	9603633	-0.000619
319874141	35399.000000	1836	1567.329341	32089	7	0.099114	32019	3	0.094507	9598832	-0.000595
319860021	35484.000000	1870	1548.662409	32046	3	0.225460	32100	0	0.172851	9593924	-0.000565
319868594	35409.000000	1855	1557.303105	32252	4	0.112026	31911	11	0.169245	9589099	-0.001275
319869806	35540.000000	1869	1571.386851	32129	1	0.112849	31900	3	0.093672	9584358	-0.000861
319851754	35992.000000	1875	1578.184627	31799	5	0.268640	31881	7	0.200942	9579453	-0.000678
319875776	35875.000000	1848	1578.408255	31950	4	0.122889	31870	4	0.092204	9574550	-0.000062
319876120	35520.000000	1932	1569.927693	32023	5	0.161357	31997	3	0.341728	9569880	-0.000254
319859966	35686.000000	1889	1554.038328	31878	3	0.334109	31915	8	0.240853	9565159	-0.000047
319865830	35670.000000	1830	1576.598573	32074	3	0.281272	32070	3	0.209291	9560379	0.000149
319872369	35796.000000	1904	1584.560200	31968	6	0.318858	31957	5	0.194185	9555530	0.000501
319833287	35413.000000	1856	1535.978768	31807	1	0.076231	32065	3	0.068661	9550659	0.000936
319882242	35926.000000	1904	1588.280310	31830	3	0.211497	32048	1	0.049185	9545872	0.000534
319870302	36490.000000	1918	1571.470446	32070	3	0.120594	31987	2	0.179428	9541127	0.000779
319862118	35817.000000	1905	1542.132248	32011	3	0.151895	31993	4	0.088052	9536374	0.000586
319856063	35505.000000	1834	1565.544138	31967	3	0.119056	31950	4	0.211705	9531631	0.000654
319877416	36208.000000	1837	1583.394550	31805	3	0.258456	32262	7	0.050341	9526884	0.000743
319865327	36114.000000	1917	1567.475796	31906	1	0.125657	32061	7	0.178534	9522002	0.001019
319854200	35615.000000	1836	1566.709918	32028	5	0.088562	32146	5	0.092058	9517269	0.000765
npatches	nstrain	runtime	dt	init_x	init_y	init_y_blood	init_z	init_S	beta0	beta1	beta2	beta3	mean_beta	B	d	delta	delta_blood	b[0]	mut	m	CTL	c	g	epsilon	k	het	lambda	rho	omega	x_max	patch.dyna	DELTA	A	VA
10000	1	100.000000	0.000100	21900	9499	5000000	0.001000	10000000	4.776644	3.123163	3.860212	5.691738	4	8000000000.000000	0.010000	1.000000	1.000000	800000	0.000050	0.048000	0	0.500000	0.000000	25.000000	19.000000	0.500000	0.000000	0.000000	0.000000	31987	0	10.000000	7.000000	1.000000
sus	inf	inf_blood	z	x[0]	y[0][0]	z[0]	x[1]	y[1][0]	z[1]	S[0]	synchrony
219000000	94990000.000000	5000000	10.000000	21900	9499	0.001000	21900	9499	0.001000	10000000	0.000000
314744714	27056051.000000	1418058	3940.834452	31421	2735	0.394083	31440	2631	0.394083	9994946	0.000000
319862620	37246.000000	1922	5808.086657	31826	3	0.632498	32017	3	0.632498	9990002	0.000000
319863330	37354.000000	1937	1219.429538	32020	6	0.088719	31792	3	0.110522	9984858	0.000000
319873029	32978.000000	1728	1458.287759	32159	0	0.198968	31795	7	0.116309	9979718	0.000000
319850895	34929.000000	1830	1505.341137	32098	1	0.331541	32032	2	0.100136	9974729	0.000000
319882713	34426.000000	1700	1448.076291	31841	7	0.124541	31878	1	0.177040	9969745	0.000000
319860353	34718.000000	1837	1483.663745	32038	5	0.106107	31877	2	0.237713	9964877	0.000000
319855504	34604.000000	1837	1473.465328	31925	2	0.146523	31926	2	0.127904	9959922	0.000000
319842455	34697.000000	1863	1484.979669	31820	2	0.279587	31904	5	0.085178	9954948	0.000000
319876023	34663.000000	1798	1445.045033	32198	5	0.263690	31965	3	0.103426	9950009	0.000000
319840097	34599.000000	1799	1484.946187	32042	2	0.335741	32053	3	0.104911	9945049	0.000000
319869946	34888.000000	1811	1506.173749	32082	2	0.069225	31892	6	0.140544	9940105	0.000000
319875090	34280.000000	1781	1446.894733	32058	0	0.054893	32048	4	0.237506	9935009	0.000000
319826925	34950.000000	1858	1480.932177	31953	3	0.070295	31823	6	0.142531	9930125	0.000000
319862793	34575.000000	1713	1456.437435	32078	2	0.059490	32068	1	0.279675	9925123	0.000000
319879144	34179.000000	1741	1454.247518	31562	5	0.249670	31937	3	0.126613	9920154	0.000000
319888071	35028.000000	1780	1480.217578	32115	7	0.161050	31885	4	0.146640	9915235	0.000000
319872687	34688.000000	1781	1468.808035	31972	6	0.090889	32049	3	0.140087	9910216	0.000000
319862792	34573.000000	1783	1497.152515	31884	3	0.136454	31988	4	0.115742	9905390	0.000000
319900429	34661.000000	1835	1462.358866	32192	1	0.121170	31931	2	0.130215	9900479	0.000000
319860948	34427.000000	1845	1462.888739	32024	5	0.198757	32077	1	0.184051	9895441	0.000000
319859899	35199.000000	1869	1500.420261	31830	2	0.126228	31932	7	0.136858	9890355	0.000000
319864128	34677.000000	1787	1455.335293	32088	2	0.101142	31884	6	0.117647	9885507	0.000000
319868500	34750.000000	1802	1481.860328	31998	8	0.189521	32159	6	0.233500	9880511	0.000000
319890774	34954.000000	1791	1459.279163	32138	4	0.108297	31974	3	0.288245	9875531	0.000000
319863603	34992.000000	1804	1503.954717	32040	3	0.168615	32153	3	0.042464	9870522	0.000000
319866780	34580.000000	1826	1478.022399	32020	7	0.364323	31926	2	0.170220	9865579	0.000000
319848759	34451.000000	1818	1470.119989	32196	6	0.086634	32048	3	0.118662	9860712	0.000000
319841586	34702.000000	1884	1481.421777	31752	2	0.081469	31729	1	0.143391	9855791	0.000000
319869092	34575.000000	1815	1463.278798	31977	6	0.150261	31960	5	0.195939	9850811	0.000000
319857240	34528.000000	1817	1490.586007	32007	2	0.295835	32016	2	0.137570	9845801	0.000000
319864544	34724.000000	1828	1489.114156	32003	3	0.107270	31934	4	0.191217	9840737	0.000000
319858098	35009.000000	1859	1496.650150	32046	0	0.128734	31919	3	0.133932	9835835	0.000000
319873145	34601.000000	1782	1477.402075	31983	2	0.087617	31726	4	0.239592	9830924	0.000000
319870736	34918.000000	1767	1474.544835	32040	4	0.230361	31853	2	0.285363	9825975	0.000000
319857704	35005.000000	1856	1486.216458	31908	3	0.120936	32199	4	0.180674	9821131	0.000000
319888040	33979.000000	1841	1458.244243	32058	2	0.191836	32232	6	0.153614	9816254	0.000000
319837208	35015.000000	1830	1517.330630	32218	1	0.140218	31758	2	0.043312	9811345	0.000000
319856538	34569.000000	1671	1458.179079	31937	3	0.189338	32101	1	0.128328	9806328	0.000000
[truncated: 160 more rows]
