# Supplementary material for: Large Variations in HIV-1 Viral Load Explained by Shifting-Mosaic Metapopulation Dynamics
Source: PLoS Biol. 2016 Oct 5;14(10):e1002567. doi: 10.1371/journal.pbio.1002567 (PMC5051940; doi:10.1371/journal.pbio.1002567)
Supplement: S1 Data — Each file gives the output from the simulations indicated by the filename: low migration (ms1, db432); high migration (ms1, db1); very high migration (ms10, db1); number of patches (np); reservoir (storage); no reservoir (nostorage); CTL immigration model (CTLimmig); CTL proliferation model (CTLprolif); β¯ (beta1, beta2, …). Within each file, there are 21 simulations for (k = 0,1,..,20), and data is output each day. For measures of synchrony, the final entry should be used. See Methods and S1 Simulation Code for further details. (ZIP) [file pbio.1002567.s002.zip › S1_Data/ms10_np10000_nostorage_noPD_CTLimmig_db1_beta5.tsv]

npatches	nstrain	runtime	dt	init_x	init_y	init_y_blood	init_z	init_S	beta0	beta1	beta2	beta3	mean_beta	B	d	delta	delta_blood	b[0]	mut	m	CTL	c	g	epsilon	k	het	lambda	rho	omega	x_max	patch.dyna	DELTA	A	VA
10000	1	100.000000	0.000100	21900	9499	5000000	0.001000	10000000	7.388650	3.396320	2.628112	4.275583	5	8000000000.000000	0.010000	1.000000	1.000000	800000	0.000050	0.048000	0	0.500000	0.000000	25.000000	0.000000	0.500000	0.000000	0.000000	0.000000	31987	0	10.000000	7.000000	1.000000
sus	inf	inf_blood	z	x[0]	y[0][0]	z[0]	x[1]	y[1][0]	z[1]	S[0]	synchrony
219000000	94990000.000000	5000000	10.000000	21900	9499	0.001000	21900	9499	0.001000	10000000	0.000000
180800375	1323959750.000000	68585578	3940.834452	14278	135612	0.394083	20941	129678	0.394083	9995055	0.000000
107823876	3364348933.000000	174678958	6324.976263	7773	339315	0.632498	13363	333631	0.632498	9989994	0.000000
86096656	4654477431.000000	241829469	7771.013291	6047	469066	0.777101	10717	463607	0.777101	9985073	0.000000
78123860	5308494030.000000	275851831	8648.068121	5388	533225	0.864807	9874	529491	0.864807	9980207	0.000000
74840256	5619739244.000000	292116757	9180.022116	5189	565119	0.918002	9398	560548	0.918002	9975184	0.000000
73397265	5764541912.000000	299604156	9502.664490	5036	579002	0.950266	9257	575302	0.950266	9970145	0.000000
72762857	5831238776.000000	303078386	9698.354536	4942	585192	0.969835	9231	581206	0.969835	9965191	0.000000
72498079	5861635634.000000	304695644	9817.045065	4957	588363	0.981705	9242	584901	0.981705	9960307	0.000000
72343634	5875664206.000000	305377936	9889.033609	4956	590023	0.988903	9145	585385	0.988903	9955370	0.000000
72287507	5882079671.000000	305704101	9932.696323	5041	590136	0.993270	9232	585560	0.993270	9950456	0.000000
72262169	5884997653.000000	305890433	9959.178767	5011	591162	0.995918	9228	587041	0.995918	9945504	0.000000
72242144	5886366961.000000	305945122	9975.240980	4978	590526	0.997524	9215	586070	0.997524	9940570	0.000000
72246766	5886920106.000000	305963003	9984.983083	5029	591269	0.998498	9250	586458	0.998498	9935689	0.000000
72237008	5887249460.000000	305983497	9990.891893	4920	591246	0.999089	9354	586891	0.999089	9930765	0.000000
72231194	5887324721.000000	305999355	9994.475723	4906	591294	0.999448	9330	586184	0.999448	9925818	0.000000
72228996	5887380717.000000	305992503	9996.649399	4959	591678	0.999665	9222	586922	0.999665	9920793	0.000000
72227353	5887563414.000000	305985471	9997.967783	4945	591225	0.999797	9249	586906	0.999797	9915837	0.000000
72235294	5887517769.000000	306027105	9998.767413	4908	590485	0.999877	9161	586890	0.999877	9910939	0.000000
72226548	5887553628.000000	306005394	9999.252408	4947	590221	0.999925	9241	587045	0.999925	9905973	0.000000
72235917	5887443713.000000	305986322	9999.546568	4892	591285	0.999955	9057	588133	0.999955	9901150	0.000000
72226502	5887508925.000000	305967468	9999.724983	4984	590652	0.999972	9214	587557	0.999972	9896148	0.000000
72231953	5887419765.000000	305987343	9999.833196	4965	590512	0.999983	9034	585581	0.999983	9891246	0.000000
72233555	5887328400.000000	305975973	9999.898829	4896	590292	0.999990	9131	586395	0.999990	9886352	0.000000
72229114	5887321537.000000	306027604	9999.938638	4938	589457	0.999994	9192	587642	0.999994	9881339	0.000000
72239374	5887378542.000000	306017333	9999.962782	4956	590609	0.999996	9275	587178	0.999996	9876314	0.000000
72232873	5887426488.000000	305988877	9999.977427	4996	590185	0.999998	9228	586344	0.999998	9871456	0.000000
72225969	5887479026.000000	305989054	9999.986309	4894	591287	0.999999	9116	587020	0.999999	9866445	0.000000
72231997	5887445446.000000	305998971	9999.991696	4968	591810	0.999999	9157	587088	0.999999	9861587	0.000000
72237858	5887545395.000000	306009036	9999.994963	4958	590954	0.999999	9108	587410	0.999999	9856535	0.000000
72228542	5887599620.000000	305977576	9999.996945	4918	591295	1.000000	9206	586853	1.000000	9851550	0.000000
72233772	5887418798.000000	305997035	9999.998147	4836	590902	1.000000	9224	586905	1.000000	9846715	0.000000
72240467	5887360414.000000	305987453	9999.998876	5038	590344	1.000000	9102	587599	1.000000	9841800	0.000000
72235318	5887491438.000000	305972856	9999.999318	4986	590319	1.000000	9179	587022	1.000000	9836882	0.000000
72234435	5887456495.000000	305983478	9999.999587	4968	591230	1.000000	9164	586776	1.000000	9832001	0.000000
72227058	5887515719.000000	305965682	9999.999749	4913	591171	1.000000	9054	586570	1.000000	9827003	0.000000
72231179	5887478075.000000	306001970	9999.999848	4921	592381	1.000000	9219	586792	1.000000	9822093	0.000000
72230951	5887518431.000000	306013059	9999.999908	4894	591971	1.000000	9163	585799	1.000000	9817385	0.000000
72228145	5887454827.000000	306015872	9999.999944	4917	589716	1.000000	9076	586617	1.000000	9812384	0.000000
72233600	5887472786.000000	306015843	9999.999966	4947	591535	1.000000	9166	586649	1.000000	9807462	0.000000
72229063	5887556174.000000	306012356	9999.999979	4999	590854	1.000000	9141	586765	1.000000	9802603	-1.#IND00
72229067	5887455166.000000	306009253	9999.999988	4857	591037	1.000000	9114	585826	1.000000	9797650	-0.008000
72233004	5887265489.000000	306007695	9999.999992	5018	589973	1.000000	9060	587808	1.000000	9792758	0.033753
72241081	5887403004.000000	305986328	9999.999995	4861	591534	1.000000	9082	587387	1.000000	9788028	0.029835
72235133	5887389457.000000	305998303	9999.999997	4974	591153	1.000000	9178	587055	1.000000	9783163	0.025639
72241344	5887399777.000000	305986868	9999.999998	4933	589830	1.000000	9230	586711	1.000000	9778303	0.027642
72242223	5887440899.000000	305954348	9999.999999	5030	591120	1.000000	9312	589114	1.000000	9773328	0.025132
72232401	5887452963.000000	306002204	9999.999999	5142	590768	1.000000	9212	587129	1.000000	9768485	0.026433
72224132	5887417059.000000	306009131	10000.000000	4895	591039	1.000000	9192	587270	1.000000	9763616	0.021446
72238175	5887420031.000000	306030557	10000.000000	4982	592505	1.000000	9182	587015	1.000000	9758734	0.026086
72228948	5887425183.000000	305986273	10000.000000	4915	590727	1.000000	9189	585302	1.000000	9753823	0.023449
72241750	5887511366.000000	306007498	10000.000000	4956	591309	1.000000	9121	587172	1.000000	9749047	0.020253
72242605	5887479861.000000	306018445	10000.000000	4978	589857	1.000000	9176	586568	1.000000	9744043	0.018634
72230274	5887524662.000000	305958636	10000.000000	4913	592230	1.000000	9065	587139	1.000000	9739246	0.021397
72230251	5887555057.000000	306019459	10000.000000	5026	590855	1.000000	9161	586249	1.000000	9734404	0.019478
72235729	5887494551.000000	305998736	10000.000000	5035	590287	1.000000	9208	587871	1.000000	9729634	0.017803
72226352	5887443612.000000	305972803	10000.000000	4990	591689	1.000000	9048	586814	1.000000	9724783	0.016229
72227773	5887371336.000000	305986809	10000.000000	5026	590798	1.000000	9128	586261	1.000000	9720106	0.015319
72233291	5887336096.000000	305973126	10000.000000	4963	591961	1.000000	9118	586439	1.000000	9715185	0.015171
72227309	5887328801.000000	306008003	10000.000000	4873	592038	1.000000	9106	587397	1.000000	9710252	0.015787
72227862	5887472488.000000	306006904	10000.000000	4964	591697	1.000000	9081	587325	1.000000	9705279	0.008194
72241344	5887441868.000000	305992867	10000.000000	4918	590870	1.000000	9156	586664	1.000000	9700430	0.008530
72227354	5887513123.000000	306004081	10000.000000	4965	591060	1.000000	9034	587834	1.000000	9695563	0.007512
72237272	5887436776.000000	305993865	10000.000000	4965	590851	1.000000	9102	586786	1.000000	9690635	0.007506
72232910	5887438550.000000	306006276	10000.000000	4965	590689	1.000000	9223	587836	1.000000	9685782	0.007413
72234429	5887459754.000000	306006375	10000.000000	4985	590437	1.000000	9182	587789	1.000000	9680934	0.006702
72233685	5887305043.000000	306012619	10000.000000	4920	589923	1.000000	9212	586611	1.000000	9676108	0.006792
72236777	5887308357.000000	306025539	10000.000000	4893	590591	1.000000	9306	585665	1.000000	9671236	0.006665
72230823	5887420552.000000	305986185	10000.000000	5024	590283	1.000000	9214	587198	1.000000	9666455	0.007467
72232695	5887332499.000000	306005455	10000.000000	4968	591277	1.000000	9319	585488	1.000000	9661591	0.008573
72228717	5887523582.000000	305997951	10000.000000	4998	590106	1.000000	9215	585263	1.000000	9656748	0.008199
72227925	5887494981.000000	306019913	10000.000000	4921	590775	1.000000	9133	587427	1.000000	9651879	0.007625
72232422	5887451679.000000	306001769	10000.000000	4958	590731	1.000000	9139	587963	1.000000	9646996	0.007246
72236481	5887508212.000000	305968989	10000.000000	4966	589785	1.000000	9132	587391	1.000000	9642156	0.007098
72235771	5887553321.000000	305993370	10000.000000	5012	589815	1.000000	9228	587459	1.000000	9637301	0.006769
72242929	5887406299.000000	306014745	10000.000000	4926	590335	1.000000	9218	586696	1.000000	9632511	0.006200
72246317	5887414437.000000	305978381	10000.000000	4963	591101	1.000000	9220	585627	1.000000	9627690	0.007427
72231440	5887449540.000000	306029031	10000.000000	4966	590019	1.000000	9136	586522	1.000000	9622711	0.006852
72225563	5887407079.000000	305996921	10000.000000	4959	590403	1.000000	9121	586317	1.000000	9617973	0.006815
72233424	5887426049.000000	306033815	10000.000000	4965	590962	1.000000	9156	587762	1.000000	9613155	0.005173
72232091	5887501046.000000	305978568	10000.000000	5014	592885	1.000000	9046	586676	1.000000	9608532	0.004861
72233927	5887402268.000000	305993836	10000.000000	4929	590816	1.000000	9293	586552	1.000000	9603724	0.006963
72223212	5887384778.000000	305992683	10000.000000	4944	590293	1.000000	9186	587017	1.000000	9598998	0.006629
72243313	5887359614.000000	305988472	10000.000000	4943	590585	1.000000	9163	586757	1.000000	9594161	0.006357
72240037	5887403779.000000	306031550	10000.000000	5044	590572	1.000000	9191	586993	1.000000	9589288	0.006107
72228435	5887426725.000000	306005144	10000.000000	4911	589763	1.000000	9187	586513	1.000000	9584595	0.005402
72234500	5887507644.000000	305958988	10000.000000	4959	591343	1.000000	9139	587129	1.000000	9579878	0.005146
72243040	5887591554.000000	305999798	10000.000000	4963	590002	1.000000	9195	588310	1.000000	9575097	0.004798
72238281	5887528723.000000	306006537	10000.000000	4972	590787	1.000000	9196	586420	1.000000	9570334	0.005109
72235728	5887591153.000000	306008396	10000.000000	4963	590805	1.000000	9120	587869	1.000000	9565616	0.005133
72235466	5887574273.000000	306003292	10000.000000	4967	590578	1.000000	9326	588068	1.000000	9560881	0.005457
72234404	5887464675.000000	306000025	10000.000000	4904	591269	1.000000	9271	586544	1.000000	9556218	0.005225
72224149	5887473011.000000	306013794	10000.000000	4932	589777	1.000000	9223	587794	1.000000	9551509	0.005345
72237494	5887472958.000000	306021396	10000.000000	5007	592205	1.000000	9093	586404	1.000000	9546827	0.005269
72229149	5887509089.000000	306020942	10000.000000	4916	591329	1.000000	9203	586715	1.000000	9542009	0.005247
72242565	5887489023.000000	305997780	10000.000000	4910	590832	1.000000	9175	586429	1.000000	9537250	0.004770
72237766	5887325493.000000	305974695	10000.000000	5076	589741	1.000000	9160	588058	1.000000	9532413	0.004881
72241603	5887537752.000000	305974483	10000.000000	4866	593316	1.000000	9158	585921	1.000000	9527579	0.004898
72226701	5887432236.000000	306016329	10000.000000	4945	590500	1.000000	9234	587828	1.000000	9522823	0.005045
72242413	5887319202.000000	305995126	10000.000000	5098	590669	1.000000	9153	585512	1.000000	9517976	0.004470
npatches	nstrain	runtime	dt	init_x	init_y	init_y_blood	init_z	init_S	beta0	beta1	beta2	beta3	mean_beta	B	d	delta	delta_blood	b[0]	mut	m	CTL	c	g	epsilon	k	het	lambda	rho	omega	x_max	patch.dyna	DELTA	A	VA
10000	1	100.000000	0.000100	21900	9499	5000000	0.001000	10000000	6.381868	4.133132	7.038223	7.153801	5	8000000000.000000	0.010000	1.000000	1.000000	800000	0.000050	0.048000	0	0.500000	0.000000	25.000000	1.000000	0.500000	0.000000	0.000000	0.000000	31987	0	10.000000	7.000000	1.000000
sus	inf	inf_blood	z	x[0]	y[0][0]	z[0]	x[1]	y[1][0]	z[1]	S[0]	synchrony
219000000	94990000.000000	5000000	10.000000	21900	9499	0.001000	21900	9499	0.001000	10000000	0.000000
193792908	1122864617.000000	58194721	3940.834452	16840	114704	0.394083	20800	111631	0.394083	9994994	0.000000
135687958	2317963937.000000	120395231	6324.976263	11159	234308	0.632498	14760	230534	0.632498	9989974	0.000000
125860227	2628123639.000000	136597991	7771.013291	10275	265350	0.777101	13762	261441	0.777101	9985053	0.000000
127427582	2570665461.000000	133635020	8648.068121	10357	259592	0.864807	13903	255671	0.864807	9980098	0.000000
130868372	2455475795.000000	127617151	9180.022116	10668	249025	0.918002	14097	245498	0.918002	9975072	0.000000
133782518	2363145962.000000	122841202	9502.664490	10943	238388	0.950266	14496	235490	0.950266	9969947	0.000000
135795087	2301465033.000000	119620172	9698.354536	11238	233446	0.969835	14639	229605	0.969835	9964920	0.000000
137128830	2262546061.000000	117597812	9817.045065	11430	228802	0.981705	14752	224945	0.981705	9959923	0.000000
137943682	2238701618.000000	116359903	9889.033609	11498	225731	0.988903	14986	222905	0.988903	9954873	0.000000
138453195	2224051932.000000	115569975	9932.696323	11446	224209	0.993270	14940	221076	0.993270	9949811	0.000000
138762510	2215176164.000000	115136458	9959.178767	11517	223061	0.995918	15037	220064	0.995918	9944831	0.000000
138949615	2209810600.000000	114831400	9975.240980	11570	223696	0.997524	14855	219872	0.997524	9939728	0.000000
139075202	2206588715.000000	114693283	9984.983083	11657	222548	0.998498	14974	219926	0.998498	9934607	0.000000
139114752	2204703452.000000	114588273	9990.891893	11585	222012	0.999089	15240	219713	0.999089	9929655	0.000000
139179638	2203381742.000000	114540817	9994.475723	11551	222789	0.999448	14952	219368	0.999448	9924633	0.000000
139199507	2202755639.000000	114471237	9996.649399	11534	222300	0.999665	14934	219018	0.999665	9919726	0.000000
139205599	2202361472.000000	114461292	9997.967783	11549	223062	0.999797	15009	219450	0.999797	9914838	0.000000
139232920	2202057885.000000	114437037	9998.767413	11493	221682	0.999877	14966	219114	0.999877	9909937	0.000000
139235487	2201941840.000000	114445899	9999.252408	11561	221978	0.999925	15177	219441	0.999925	9905007	0.000000
139225983	2201795995.000000	114437758	9999.546568	11519	221589	0.999955	15013	219701	0.999955	9900153	0.000000
139224349	2201664526.000000	114447127	9999.724983	11452	221245	0.999972	15040	219898	0.999972	9895166	0.000000
139247407	2201703578.000000	114436839	9999.833196	11646	222350	0.999983	15044	219268	0.999983	9890195	0.000000
139233226	2201709097.000000	114439138	9999.898829	11451	222424	0.999990	15008	219036	0.999990	9885391	0.000000
139228819	2201717810.000000	114438146	9999.938638	11565	222467	0.999994	15013	218555	0.999994	9880603	0.000000
139228286	2201694663.000000	114422795	9999.962782	11522	222032	0.999996	15065	219060	0.999996	9875528	0.000000
139235213	2201658457.000000	114425152	9999.977427	11635	223205	0.999998	15018	219886	0.999998	9870678	0.000000
139235736	2201725948.000000	114445365	9999.986309	11548	222910	0.999999	15010	219142	0.999999	9865746	0.000000
139233866	2201681306.000000	114457428	9999.991696	11507	222891	0.999999	15104	219412	0.999999	9860870	0.000000
139226839	2201758437.000000	114425017	9999.994963	11471	221926	0.999999	14762	218712	0.999999	9856084	0.000000
139231497	2201647688.000000	114438543	9999.996945	11499	222868	1.000000	15045	219409	1.000000	9851218	0.000000
139246891	2201649358.000000	114444201	9999.998147	11398	222169	1.000000	15166	218817	1.000000	9846269	0.000000
139229826	2201601199.000000	114434441	9999.998876	11564	222735	1.000000	15099	219176	1.000000	9841430	0.000000
139230496	2201689000.000000	114422620	9999.999318	11643	221739	1.000000	15046	218810	1.000000	9836525	0.000000
139235631	2201733006.000000	114445641	9999.999587	11522	222269	1.000000	14996	218235	1.000000	9831613	0.000000
139231638	2201678742.000000	114417709	9999.999749	11455	222954	1.000000	15034	219054	1.000000	9826664	0.000000
139240816	2201653962.000000	114428883	9999.999848	11473	222638	1.000000	14972	218488	1.000000	9821814	0.000000
139234121	2201550575.000000	114424586	9999.999908	11475	221783	1.000000	14986	219488	1.000000	9816872	0.000000
139227558	2201657671.000000	114416918	9999.999944	11509	222045	1.000000	14890	218723	1.000000	9812190	0.000000
139238555	2201690784.000000	114437045	9999.999966	11392	222064	1.000000	15110	219375	1.000000	9807244	0.000000
139222673	2201648497.000000	114433816	9999.999979	11549	222165	1.000000	14912	219208	1.000000	9802287	-1.#IND00
139227396	2201706413.000000	114440716	9999.999988	11440	222631	1.000000	15061	219160	1.000000	9797430	-0.051200
139232327	2201652689.000000	114442223	9999.999992	11386	222233	1.000000	15084	218196	1.000000	9792572	-0.011534
139235387	2201590977.000000	114427071	9999.999995	11521	222402	1.000000	15080	220035	1.000000	9787760	-0.013573
139245076	2201614694.000000	114431758	9999.999997	11580	222515	1.000000	15027	218501	1.000000	9782810	-0.013064
139250580	2201540161.000000	114419664	9999.999998	11618	222634	1.000000	15033	219235	1.000000	9777874	-0.011838
139238117	2201616180.000000	114410600	9999.999999	11565	222742	1.000000	15016	218606	1.000000	9772990	-0.007432
139243421	2201603190.000000	114412425	9999.999999	11630	222303	1.000000	14976	218566	1.000000	9767996	-0.006823
139231670	2201681625.000000	114454713	10000.000000	11521	222304	1.000000	14918	219225	1.000000	9763092	-0.004804
139239986	2201639237.000000	114439133	10000.000000	11602	221780	1.000000	14882	219253	1.000000	9758281	-0.001675
139230529	2201669482.000000	114438875	10000.000000	11469	222246	1.000000	15005	218848	1.000000	9753384	0.000510
139235835	2201691605.000000	114450386	10000.000000	11647	222112	1.000000	15049	218702	1.000000	9748486	0.000443
139227101	2201666203.000000	114435743	10000.000000	11521	222297	1.000000	14939	219126	1.000000	9743746	0.000417
139231855	2201573900.000000	114437108	10000.000000	11523	221958	1.000000	15104	218706	1.000000	9739025	0.000308
139244299	2201555977.000000	114420617	10000.000000	11455	223006	1.000000	14872	219244	1.000000	9734247	-0.000419
139241689	2201583214.000000	114435727	10000.000000	11507	221770	1.000000	14829	219410	1.000000	9729387	-0.002694
139248733	2201608841.000000	114419534	10000.000000	11621	222611	1.000000	14943	217812	1.000000	9724513	-0.002600
139235674	2201652188.000000	114449767	10000.000000	11424	222258	1.000000	14921	219423	1.000000	9719597	-0.002563
139243154	2201629018.000000	114428248	10000.000000	11385	222905	1.000000	14865	219064	1.000000	9714837	-0.003696
139240349	2201575668.000000	114444504	10000.000000	11619	221701	1.000000	15014	219504	1.000000	9709969	-0.001859
139242110	2201594159.000000	114412357	10000.000000	11646	221893	1.000000	15090	219462	1.000000	9705243	0.000703
139233429	2201630711.000000	114431388	10000.000000	11483	221796	1.000000	15054	219131	1.000000	9700408	0.000793
139232677	2201621960.000000	114439274	10000.000000	11487	221983	1.000000	15125	219668	1.000000	9695482	0.000969
139240210	2201589297.000000	114415065	10000.000000	11648	222502	1.000000	14988	219021	1.000000	9690736	0.000776
139233188	2201602930.000000	114446559	10000.000000	11655	221986	1.000000	15010	219998	1.000000	9685971	0.000503
139240493	2201585077.000000	114446656	10000.000000	11472	222543	1.000000	15024	218403	1.000000	9681150	0.000219
139226727	2201624769.000000	114409264	10000.000000	11614	221795	1.000000	15162	219580	1.000000	9676194	-0.000890
139237602	2201598590.000000	114425586	10000.000000	11587	223346	1.000000	15125	219266	1.000000	9671521	-0.000660
139238192	2201674715.000000	114429167	10000.000000	11438	221861	1.000000	14977	219615	1.000000	9666719	-0.000652
139223201	2201657110.000000	114436775	10000.000000	11485	222575	1.000000	15010	218999	1.000000	9661862	-0.002130
139234821	2201672017.000000	114444068	10000.000000	11647	222062	1.000000	14957	219359	1.000000	9656994	-0.002156
139237042	2201566162.000000	114436992	10000.000000	11672	222148	1.000000	14911	219562	1.000000	9652249	-0.002089
139230122	2201755144.000000	114445874	10000.000000	11501	222251	1.000000	15089	218635	1.000000	9647584	-0.002867
139233009	2201682498.000000	114426740	10000.000000	11577	222390	1.000000	15018	219096	1.000000	9642663	-0.002864
139249091	2201603794.000000	114438316	10000.000000	11517	222645	1.000000	15005	218686	1.000000	9637815	-0.003188
139235693	2201610973.000000	114407044	10000.000000	11485	222375	1.000000	15216	218643	1.000000	9632970	-0.002785
139239347	2201603930.000000	114425104	10000.000000	11500	222351	1.000000	14982	218735	1.000000	9628086	-0.002823
139242850	2201600917.000000	114421312	10000.000000	11428	223108	1.000000	15029	219694	1.000000	9623302	-0.002945
139243852	2201584875.000000	114428424	10000.000000	11472	222552	1.000000	15104	219332	1.000000	9618630	-0.002914
139240649	2201638737.000000	114444071	10000.000000	11638	221071	1.000000	14898	219169	1.000000	9613858	-0.002360
139228740	2201673316.000000	114441641	10000.000000	11352	222459	1.000000	15135	219651	1.000000	9609110	-0.002630
139242316	2201625874.000000	114447909	10000.000000	11539	223107	1.000000	14872	219988	1.000000	9604261	-0.002512
139223645	2201680458.000000	114433718	10000.000000	11502	222363	1.000000	14835	219047	1.000000	9599334	-0.001208
139237454	2201649001.000000	114422962	10000.000000	11604	222176	1.000000	14907	220050	1.000000	9594463	-0.001310
139234940	2201612728.000000	114424162	10000.000000	11640	221063	1.000000	15083	218488	1.000000	9589581	-0.000881
139245545	2201613018.000000	114429357	10000.000000	11447	222403	1.000000	15020	218408	1.000000	9584895	-0.001134
139241605	2201588597.000000	114415910	10000.000000	11589	222016	1.000000	14931	218543	1.000000	9580137	-0.001202
139238396	2201575783.000000	114421326	10000.000000	11524	222288	1.000000	15090	219612	1.000000	9575332	-0.000997
139228953	2201654551.000000	114430640	10000.000000	11565	222040	1.000000	15071	218897	1.000000	9570549	-0.000564
139235583	2201619645.000000	114430959	10000.000000	11499	222710	1.000000	14922	219752	1.000000	9565886	-0.000681
139232919	2201726003.000000	114441662	10000.000000	11649	222977	1.000000	14846	219806	1.000000	9561077	0.000202
139235599	2201603953.000000	114428382	10000.000000	11585	222772	1.000000	15116	218739	1.000000	9556304	0.000434
139244856	2201646725.000000	114412263	10000.000000	11628	222025	1.000000	15106	218969	1.000000	9551570	0.000405
139232588	2201669021.000000	114427659	10000.000000	11530	221777	1.000000	15061	219918	1.000000	9546753	0.000140
139229060	2201640816.000000	114418205	10000.000000	11653	222069	1.000000	14948	219971	1.000000	9541887	-0.000120
139225544	2201635956.000000	114439388	10000.000000	11488	222877	1.000000	15013	218836	1.000000	9537175	-0.000197
139245522	2201674744.000000	114422581	10000.000000	11577	222178	1.000000	14907	218106	1.000000	9532399	0.000382
139255990	2201607771.000000	114442246	10000.000000	11576	222479	1.000000	14935	219526	1.000000	9527559	0.000471
139232999	2201641465.000000	114434447	10000.000000	11467	222735	1.000000	15216	219261	1.000000	9522805	0.000086
139233218	2201656069.000000	114420458	10000.000000	11551	222776	1.000000	14954	218726	1.000000	9518051	0.000039
npatches	nstrain	runtime	dt	init_x	init_y	init_y_blood	init_z	init_S	beta0	beta1	beta2	beta3	mean_beta	B	d	delta	delta_blood	b[0]	mut	m	CTL	c	g	epsilon	k	het	lambda	rho	omega	x_max	patch.dyna	DELTA	A	VA
10000	1	100.000000	0.000100	21900	9499	5000000	0.001000	10000000	6.874375	6.414625	7.406044	5.751925	5	8000000000.000000	0.010000	1.000000	1.000000	800000	0.000050	0.048000	0	0.500000	0.000000	25.000000	2.000000	0.500000	0.000000	0.000000	0.000000	31987	0	10.000000	7.000000	1.000000
sus	inf	inf_blood	z	x[0]	y[0][0]	z[0]	x[1]	y[1][0]	z[1]	S[0]	synchrony
219000000	94990000.000000	5000000	10.000000	21900	9499	0.001000	21900	9499	0.001000	10000000	0.000000
202751751	981474411.000000	50892468	3940.834452	17484	101052	0.394083	17946	100954	0.394083	9994993	0.000000
161623011	1639540865.000000	85194737	6324.976263	13135	166089	0.632498	13782	166804	0.632498	9989910	0.000000
164981920	1562794475.000000	81248038	7771.013291	13507	158409	0.777101	14061	158614	0.777101	9984880	0.000000
175644039	1361864392.000000	70800910	8648.068121	14669	138988	0.864807	15317	138681	0.864807	9979950	0.000000
184616480	1212080571.000000	63020047	9180.022116	15495	124034	0.918002	15951	123723	0.918002	9974872	0.000000
190808881	1117598168.000000	58097035	9502.664490	16081	114428	0.950266	16866	114065	0.950266	9969841	0.000000
194799069	1060131814.000000	55108903	9698.354536	16509	108476	0.969835	16980	108719	0.969835	9964843	0.000000
197292939	1025466565.000000	53292509	9817.045065	16901	105508	0.981705	17369	104556	0.981705	9959883	0.000000
198816606	1004455961.000000	52218325	9889.033609	16958	103057	0.988903	17562	102680	0.988903	9954882	0.000000
199746209	991853379.000000	51555572	9932.696323	17085	102058	0.993270	17518	101971	0.993270	9949783	0.000000
200329786	984038145.000000	51149290	9959.178767	17343	100900	0.995918	17803	100602	0.995918	9944843	0.000000
200690790	979323377.000000	50890466	9975.240980	17320	100659	0.997524	17797	99459	0.997524	9939824	0.000000
200918863	976487605.000000	50771844	9984.983083	17313	99997	0.998498	17794	99035	0.998498	9934877	0.000000
201044095	974748391.000000	50669686	9990.891893	17260	99876	0.999089	17767	99585	0.999089	9929823	0.000000
201129574	973710730.000000	50598839	9994.475723	17249	100097	0.999448	17819	99367	0.999448	9924834	0.000000
201181076	973050191.000000	50566007	9996.649399	17171	100238	0.999665	17860	98796	0.999665	9919865	0.000000
201208507	972717728.000000	50552513	9997.967783	17176	99714	0.999797	17823	99800	0.999797	9914935	0.000000
201213402	972431959.000000	50540169	9998.767413	17188	99795	0.999877	17745	98889	0.999877	9909949	0.000000
201223831	972305190.000000	50538175	9999.252408	17302	99838	0.999925	17590	99938	0.999925	9904939	0.000000
201235466	972185804.000000	50531781	9999.546568	17355	99160	0.999955	17792	99263	0.999955	9900043	0.000000
201264173	972200927.000000	50545831	9999.724983	17214	99842	0.999972	17803	99307	0.999972	9895092	0.000000
201258539	972183712.000000	50536189	9999.833196	17312	99220	0.999983	17961	98800	0.999983	9890133	0.000000
201226137	972184840.000000	50515746	9999.898829	17121	99528	0.999990	17735	98861	0.999990	9885168	0.000000
201245785	972118874.000000	50526002	9999.938638	17188	99397	0.999994	17772	99234	0.999994	9880227	0.000000
201242074	972065923.000000	50547390	9999.962782	17233	99983	0.999996	17561	99744	0.999996	9875296	0.000000
201255598	972187700.000000	50525465	9999.977427	17150	99613	0.999998	17788	99444	0.999998	9870295	0.000000
201262806	972113556.000000	50524656	9999.986309	17229	99745	0.999999	17613	99512	0.999999	9865390	0.000000
201246972	972131615.000000	50523892	9999.991696	17354	100171	0.999999	17907	99306	0.999999	9860373	0.000000
201241378	972136257.000000	50537621	9999.994963	17109	100087	0.999999	17979	98804	0.999999	9855495	0.000000
201256627	972105014.000000	50520885	9999.996945	17284	100143	1.000000	17938	99590	1.000000	9850650	0.000000
201251391	971984066.000000	50529564	9999.998147	17230	99776	1.000000	17864	99021	1.000000	9845780	0.000000
201231915	972127202.000000	50523340	9999.998876	17149	100255	1.000000	17823	99679	1.000000	9840886	0.000000
201235857	972146950.000000	50535053	9999.999318	17257	99475	1.000000	17770	99804	1.000000	9835986	0.000000
201234571	972183966.000000	50539725	9999.999587	17254	99784	1.000000	17942	99072	1.000000	9831105	0.000000
201232510	972127156.000000	50524123	9999.999749	17205	99408	1.000000	17644	99440	1.000000	9826179	0.000000
201254386	972138323.000000	50530121	9999.999848	17291	99929	1.000000	17780	99448	1.000000	9821320	0.000000
201245062	972091209.000000	50539177	9999.999908	17159	99846	1.000000	17974	98959	1.000000	9816393	0.000000
201242237	972045347.000000	50518762	9999.999944	17244	99741	1.000000	17837	99937	1.000000	9811470	0.000000
201234703	972134204.000000	50549462	9999.999966	17324	99890	1.000000	17731	98943	1.000000	9806520	0.000000
201242528	972147816.000000	50519163	9999.999979	17322	99333	1.000000	17924	99063	1.000000	9801674	-1.#IND00
201225182	972169388.000000	50528734	9999.999988	17352	100041	1.000000	17722	99184	1.000000	9796881	-0.001600
201246987	972089266.000000	50530743	9999.999992	17209	100045	1.000000	17908	99030	1.000000	9791968	-0.027832
201242665	972087204.000000	50525743	9999.999995	17136	99796	1.000000	17846	99085	1.000000	9787089	-0.012364
201248789	972040906.000000	50534542	9999.999997	17248	100144	1.000000	18049	99051	1.000000	9782182	-0.008497
201263963	972002107.000000	50529067	9999.999998	17153	99463	1.000000	17894	98990	1.000000	9777256	-0.010772
201258006	972077202.000000	50521475	9999.999999	17342	99285	1.000000	17938	99072	1.000000	9772467	-0.008931
201242918	972077091.000000	50535231	9999.999999	17096	100134	1.000000	17823	99221	1.000000	9767650	-0.011430
201238503	972191746.000000	50527539	10000.000000	17173	99271	1.000000	17809	99329	1.000000	9762808	-0.012249
201228628	972184726.000000	50519029	10000.000000	17144	100132	1.000000	17744	99777	1.000000	9757970	-0.010301
201242643	972168406.000000	50519465	10000.000000	17137	99590	1.000000	17690	99315	1.000000	9753083	-0.009138
201261157	972106319.000000	50513137	10000.000000	17319	99958	1.000000	17793	99098	1.000000	9748145	-0.003670
201267990	972104977.000000	50529730	10000.000000	17322	99313	1.000000	17860	99991	1.000000	9743210	-0.004180
201242615	972132061.000000	50533284	10000.000000	17269	99350	1.000000	17843	99079	1.000000	9738364	-0.004017
201243382	972160382.000000	50526363	10000.000000	17039	100228	1.000000	17737	99391	1.000000	9733517	-0.003585
201233092	972131114.000000	50531971	10000.000000	17296	99462	1.000000	17988	98930	1.000000	9728624	-0.004166
201234289	972157497.000000	50522800	10000.000000	17366	99669	1.000000	17884	98584	1.000000	9723731	-0.003395
201260149	972121798.000000	50522322	10000.000000	17149	99795	1.000000	17824	99342	1.000000	9718832	-0.006795
201234477	972119048.000000	50530595	10000.000000	17215	99889	1.000000	17746	99344	1.000000	9714061	-0.006137
201238211	972044423.000000	50528114	10000.000000	17241	99825	1.000000	17803	99193	1.000000	9709159	-0.005641
201254413	972139952.000000	50513463	10000.000000	17113	100159	1.000000	17832	99430	1.000000	9704213	-0.004375
201231607	972133186.000000	50539489	10000.000000	17192	100136	1.000000	17704	99334	1.000000	9699319	-0.003686
201262575	972074211.000000	50520697	10000.000000	17296	98969	1.000000	17855	99650	1.000000	9694471	-0.004116
201230312	972076724.000000	50528764	10000.000000	17181	100188	1.000000	17906	99254	1.000000	9689599	-0.004140
201234535	972112051.000000	50531379	10000.000000	17322	99558	1.000000	17902	98773	1.000000	9684668	-0.003016
201231843	972134894.000000	50526287	10000.000000	17167	99877	1.000000	17788	99168	1.000000	9679902	-0.002488
201233858	972137445.000000	50529306	10000.000000	17094	99958	1.000000	17768	99474	1.000000	9675152	-0.002432
201229052	972145408.000000	50532443	10000.000000	17142	99780	1.000000	17809	98675	1.000000	9670297	-0.002135
201238315	972151492.000000	50526697	10000.000000	17082	99567	1.000000	17768	99954	1.000000	9665346	-0.002144
201231410	972153328.000000	50511597	10000.000000	17181	99730	1.000000	17836	99238	1.000000	9660475	-0.002436
201246691	972092732.000000	50518830	10000.000000	17285	99788	1.000000	17667	98469	1.000000	9655701	-0.002491
201261684	972121670.000000	50520772	10000.000000	17198	99832	1.000000	17588	98851	1.000000	9650898	-0.002573
201245978	972048602.000000	50524981	10000.000000	17234	99801	1.000000	17908	99319	1.000000	9646046	-0.002212
201236533	972092404.000000	50532125	10000.000000	17105	100193	1.000000	17810	99894	1.000000	9641199	-0.001913
201239690	972153446.000000	50527173	10000.000000	17192	99515	1.000000	17595	99733	1.000000	9636232	-0.003376
201258543	972113903.000000	50539183	10000.000000	17116	100240	1.000000	17812	99107	1.000000	9631342	-0.002518
201246190	972132396.000000	50518711	10000.000000	17211	99734	1.000000	17757	99721	1.000000	9626565	-0.001216
201241216	972141102.000000	50518628	10000.000000	17169	100680	1.000000	17587	99692	1.000000	9621970	0.000745
201256457	972102563.000000	50513176	10000.000000	17041	99575	1.000000	17694	99565	1.000000	9617269	0.000839
201249283	972089458.000000	50525157	10000.000000	17208	99494	1.000000	17550	99375	1.000000	9612400	0.000984
201253360	972098573.000000	50510312	10000.000000	17234	100590	1.000000	17798	99880	1.000000	9607603	0.001494
201263935	972056045.000000	50525966	10000.000000	17262	99910	1.000000	17879	99027	1.000000	9602723	0.001078
201276342	972026811.000000	50515569	10000.000000	17179	100013	1.000000	17775	99526	1.000000	9597876	0.001468
201257342	972124065.000000	50517547	10000.000000	17133	99964	1.000000	17895	98852	1.000000	9593187	0.001511
201261314	972110242.000000	50530573	10000.000000	17242	99392	1.000000	17894	99562	1.000000	9588430	0.001857
201230692	972136226.000000	50518557	10000.000000	17336	99979	1.000000	17862	99671	1.000000	9583764	0.001335
201237275	972120980.000000	50519129	10000.000000	17156	100287	1.000000	17780	99074	1.000000	9579056	0.001535
201230641	972149376.000000	50524018	10000.000000	17252	99505	1.000000	17892	98773	1.000000	9574281	0.001369
201244521	972121131.000000	50520577	10000.000000	17167	100290	1.000000	17845	99386	1.000000	9569460	0.001428
201239678	972143970.000000	50532728	10000.000000	17280	99948	1.000000	17789	100057	1.000000	9564650	0.001277
201246914	972140558.000000	50524163	10000.000000	17430	99369	1.000000	17723	99616	1.000000	9559921	0.001227
201242636	972068921.000000	50522836	10000.000000	17259	99813	1.000000	17821	99351	1.000000	9555140	0.001208
201240397	972154143.000000	50528968	10000.000000	17301	99865	1.000000	17724	99126	1.000000	9550300	0.001495
201241126	972142963.000000	50525303	10000.000000	17326	99024	1.000000	17708	99354	1.000000	9545596	0.000936
201241377	972098088.000000	50526736	10000.000000	17411	99800	1.000000	17744	99462	1.000000	9540888	0.000939
201230690	972103598.000000	50522437	10000.000000	17065	99381	1.000000	17747	99034	1.000000	9536237	0.001320
201255935	972065750.000000	50529928	10000.000000	17255	100106	1.000000	18015	98666	1.000000	9531609	0.001088
201263166	972104334.000000	50530758	10000.000000	17179	99298	1.000000	17777	99445	1.000000	9526837	0.000887
201233186	972117798.000000	50524380	10000.000000	17241	100013	1.000000	17900	99388	1.000000	9522043	0.000965
201235424	972126752.000000	50531362	10000.000000	17204	99465	1.000000	17837	99594	1.000000	9517218	0.000385
npatches	nstrain	runtime	dt	init_x	init_y	init_y_blood	init_z	init_S	beta0	beta1	beta2	beta3	mean_beta	B	d	delta	delta_blood	b[0]	mut	m	CTL	c	g	epsilon	k	het	lambda	rho	omega	x_max	patch.dyna	DELTA	A	VA
10000	1	100.000000	0.000100	21900	9499	5000000	0.001000	10000000	4.779659	5.001952	6.156506	6.238695	5	8000000000.000000	0.010000	1.000000	1.000000	800000	0.000050	0.048000	0	0.500000	0.000000	25.000000	3.000000	0.500000	0.000000	0.000000	0.000000	31987	0	10.000000	7.000000	1.000000
sus	inf	inf_blood	z	x[0]	y[0][0]	z[0]	x[1]	y[1][0]	z[1]	S[0]	synchrony
219000000	94990000.000000	5000000	10.000000	21900	9499	0.001000	21900	9499	0.001000	10000000	0.000000
213801343	839171746.000000	43537972	3940.834452	21503	83607	0.394083	21110	84417	0.394083	9994955	0.000000
189433841	1141593838.000000	59344425	6324.976263	19087	114243	0.632498	18684	115139	0.632498	9989979	0.000000
204798463	921922425.000000	47942427	7771.013291	20397	91857	0.777101	20383	92275	0.777101	9985155	0.000000
222803081	710406147.000000	36951314	8648.068121	22358	70768	0.864807	22022	71416	0.864807	9980179	0.000000
236217741	575556782.000000	29928525	9180.022116	23478	57662	0.918002	23510	57748	0.918002	9975219	0.000000
245261831	493468966.000000	25649551	9502.664490	24608	49351	0.950266	24670	49451	0.950266	9970258	0.000000
251211974	442789057.000000	23026299	9698.354536	25188	44156	0.969835	25166	44191	0.969835	9965334	0.000000
255100741	411070503.000000	21358704	9817.045065	25808	40911	0.981705	25309	41052	0.981705	9960419	0.000000
257625075	391002473.000000	20325957	9889.033609	25840	38962	0.988903	25821	39132	0.988903	9955563	0.000000
259277856	378239171.000000	19660952	9932.696323	26007	37754	0.993270	25847	37878	0.993270	9950678	0.000000
260302713	370147987.000000	19236024	9959.178767	26166	36799	0.995918	26034	36988	0.995918	9945760	0.000000
260968422	365101757.000000	18968231	9975.240980	26390	36493	0.997524	25931	36545	0.997524	9940805	0.000000
261400095	361858543.000000	18800670	9984.983083	26207	35869	0.998498	26421	36186	0.998498	9935897	0.000000
261674945	359844691.000000	18699952	9990.891893	26127	36061	0.999089	26189	36110	0.999089	9930803	0.000000
261826800	358661216.000000	18640747	9994.475723	26172	35699	0.999448	26118	36260	0.999448	9925855	0.000000
261924734	357877449.000000	18612419	9996.649399	26486	35179	0.999665	26295	35719	0.999665	9920946	0.000000
261980873	357373607.000000	18576240	9997.967783	26358	35354	0.999797	26250	36033	0.999797	9916113	0.000000
262035799	357023350.000000	18555288	9998.767413	26203	35766	0.999877	26137	35547	0.999877	9911140	0.000000
262077113	356895759.000000	18550053	9999.252408	26235	35770	0.999925	26265	35944	0.999925	9906105	0.000000
262076474	356816463.000000	18546088	9999.546568	26377	35147	0.999955	26098	35805	0.999955	9901038	0.000000
262073890	356740166.000000	18546584	9999.724983	26464	35511	0.999972	26320	35756	0.999972	9895986	0.000000
262081408	356694969.000000	18533330	9999.833196	26404	35465	0.999983	26323	35661	0.999983	9890947	0.000000
262106140	356570408.000000	18529822	9999.898829	26303	35286	0.999990	26164	35941	0.999990	9885958	0.000000
262104125	356609787.000000	18536792	9999.938638	26362	35783	0.999994	26168	36176	0.999994	9881022	0.000000
262104678	356620763.000000	18540541	9999.962782	26184	35742	0.999996	26289	35803	0.999996	9876008	0.000000
262104080	356598295.000000	18532669	9999.977427	26439	35303	0.999998	26023	35623	0.999998	9871098	0.000000
262103817	356547327.000000	18533110	9999.986309	26438	35660	0.999999	26212	35727	0.999999	9866307	0.000000
262124069	356525198.000000	18526964	9999.991696	26452	35764	0.999999	25963	35708	0.999999	9861373	0.000000
262106992	356492422.000000	18528675	9999.994963	26438	35818	0.999999	26110	35684	0.999999	9856417	0.000000
262136488	356481012.000000	18534799	9999.996945	26456	35311	1.000000	26197	35652	1.000000	9851562	0.000000
262126361	356507728.000000	18527149	9999.998147	26217	35835	1.000000	26247	35054	1.000000	9846507	0.000000
262098948	356551244.000000	18526320	9999.998876	26349	35425	1.000000	26135	35667	1.000000	9841501	0.000000
262106891	356576263.000000	18530865	9999.999318	26471	35489	1.000000	26173	35369	1.000000	9836587	0.000000
262097529	356586064.000000	18531008	9999.999587	26468	35588	1.000000	26128	35319	1.000000	9831693	0.000000
262100645	356533263.000000	18538611	9999.999749	26380	35320	1.000000	26213	35508	1.000000	9826759	0.000000
262087952	356561830.000000	18528417	9999.999848	26363	35430	1.000000	26268	35791	1.000000	9821846	0.000000
262109338	356515899.000000	18529975	9999.999908	26288	35927	1.000000	26183	35771	1.000000	9816860	0.000000
262112670	356536885.000000	18539879	9999.999944	26532	35364	1.000000	26436	35666	1.000000	9812084	0.000000
262095838	356545496.000000	18536517	9999.999966	26553	35267	1.000000	26149	35644	1.000000	9807004	0.000000
262086072	356565088.000000	18536091	9999.999979	26351	35652	1.000000	26045	35978	1.000000	9802122	-1.#IND00
262098762	356584103.000000	18534566	9999.999988	26363	35577	1.000000	26210	35492	1.000000	9797239	-0.004800
262106324	356586216.000000	18529260	9999.999992	26496	35741	1.000000	25916	35763	1.000000	9792352	-0.002362
262095233	356613632.000000	18532890	9999.999995	26384	35404	1.000000	26222	35944	1.000000	9787264	-0.000349
262090001	356598730.000000	18534359	9999.999997	26558	35227	1.000000	26254	35810	1.000000	9782388	-0.012743
262096072	356580296.000000	18534921	9999.999998	26486	35405	1.000000	26303	35670	1.000000	9777518	-0.008561
262094535	356555768.000000	18537058	9999.999999	26366	35688	1.000000	26011	35967	1.000000	9772727	-0.009505
262105938	356589347.000000	18535302	9999.999999	26462	35277	1.000000	26286	35491	1.000000	9767900	-0.009847
262122427	356538632.000000	18528828	10000.000000	26138	35188	1.000000	26096	35758	1.000000	9762967	-0.008522
262108229	356500982.000000	18523472	10000.000000	26328	35639	1.000000	26071	35825	1.000000	9758043	-0.007316
262107455	356559732.000000	18528439	10000.000000	26203	35426	1.000000	26134	35920	1.000000	9753104	-0.006305
262095001	356548297.000000	18537112	10000.000000	26594	35602	1.000000	26068	35902	1.000000	9748272	-0.008843
262105445	356533794.000000	18534312	10000.000000	26329	35854	1.000000	26336	35496	1.000000	9743492	-0.007349
262101345	356557084.000000	18524991	10000.000000	26355	35699	1.000000	26321	35677	1.000000	9738605	-0.007285
262096247	356602169.000000	18533756	10000.000000	26460	35465	1.000000	26306	35556	1.000000	9733714	-0.010663
262080089	356599842.000000	18525558	10000.000000	26577	35443	1.000000	26172	35453	1.000000	9728892	-0.010448
262100942	356592159.000000	18542927	10000.000000	26204	35615	1.000000	26264	35663	1.000000	9724144	-0.009387
262129585	356495946.000000	18530898	10000.000000	26353	35520	1.000000	26141	35504	1.000000	9719260	-0.009076
262097530	356526546.000000	18524597	10000.000000	26529	35531	1.000000	26130	35681	1.000000	9714478	-0.005951
262099681	356582047.000000	18541269	10000.000000	26208	35492	1.000000	25977	35523	1.000000	9709673	-0.007926
262084674	356665344.000000	18529730	10000.000000	26442	35587	1.000000	26133	35779	1.000000	9704855	-0.006540
262099675	356536986.000000	18536643	10000.000000	26217	35755	1.000000	26247	35855	1.000000	9699921	-0.006638
262086190	356638202.000000	18543854	10000.000000	26245	35845	1.000000	26146	35134	1.000000	9695081	-0.005933
262093762	356626596.000000	18528525	10000.000000	26633	35328	1.000000	26034	35425	1.000000	9690253	-0.005726
262085707	356628425.000000	18536644	10000.000000	26259	35710	1.000000	26285	35142	1.000000	9685370	-0.005345
262095711	356596997.000000	18533855	10000.000000	26546	35460	1.000000	25983	36021	1.000000	9680504	-0.005654
262104741	356516569.000000	18531996	10000.000000	26304	35236	1.000000	26170	35581	1.000000	9675706	-0.005725
262089796	356576309.000000	18526398	10000.000000	26683	35721	1.000000	26169	35926	1.000000	9670780	-0.005563
262106274	356523263.000000	18531943	10000.000000	26490	35469	1.000000	26155	35430	1.000000	9665912	-0.005556
262097925	356516050.000000	18528388	10000.000000	26166	35529	1.000000	25982	35761	1.000000	9660906	-0.005330
262117058	356495615.000000	18530371	10000.000000	26253	35834	1.000000	26135	35445	1.000000	9656041	-0.005329
262115103	356550691.000000	18532067	10000.000000	26183	35169	1.000000	26150	35568	1.000000	9651119	-0.005374
262116386	356526475.000000	18526049	10000.000000	26542	35604	1.000000	26070	35591	1.000000	9646251	-0.006364
262126655	356589790.000000	18528053	10000.000000	26296	35584	1.000000	26170	35762	1.000000	9641340	-0.007250
262116168	356533643.000000	18530405	10000.000000	26208	35780	1.000000	26068	35899	1.000000	9636636	-0.007516
262077264	356631469.000000	18532349	10000.000000	26418	35711	1.000000	26234	35929	1.000000	9631839	-0.007012
262094160	356613743.000000	18530350	10000.000000	26406	35645	1.000000	26164	35701	1.000000	9627015	-0.006435
262114078	356536711.000000	18531726	10000.000000	26267	35051	1.000000	26227	35665	1.000000	9622189	-0.006192
262096051	356519233.000000	18526250	10000.000000	26272	35187	1.000000	26203	35488	1.000000	9617360	-0.005847
262104050	356573000.000000	18530935	10000.000000	26493	35155	1.000000	26013	35373	1.000000	9612408	-0.005462
262123567	356511139.000000	18531995	10000.000000	26327	35312	1.000000	26180	35904	1.000000	9607549	-0.005504
262127187	356528631.000000	18531861	10000.000000	26255	35628	1.000000	26279	35894	1.000000	9602888	-0.005137
262107069	356542889.000000	18534865	10000.000000	26503	35670	1.000000	26145	35630	1.000000	9597997	-0.004702
262117493	356531740.000000	18538006	10000.000000	26118	35509	1.000000	26158	35502	1.000000	9593209	-0.004865
262097094	356585063.000000	18530582	10000.000000	26257	35622	1.000000	26351	35781	1.000000	9588469	-0.004649
262117763	356517304.000000	18526784	10000.000000	26535	35389	1.000000	26078	35674	1.000000	9583751	-0.003131
262100944	356533749.000000	18536956	10000.000000	26183	35642	1.000000	26165	35797	1.000000	9579119	-0.002924
262097515	356577781.000000	18535799	10000.000000	26241	35179	1.000000	25994	35898	1.000000	9574468	-0.003461
262127989	356624910.000000	18534370	10000.000000	26476	35345	1.000000	26208	35751	1.000000	9569759	-0.003239
262105556	356562116.000000	18525946	10000.000000	26387	35213	1.000000	26127	35735	1.000000	9564915	-0.003596
262093831	356586677.000000	18533867	10000.000000	26539	35396	1.000000	26131	35389	1.000000	9560157	-0.003585
262115807	356598529.000000	18530786	10000.000000	26227	35820	1.000000	26346	35530	1.000000	9555389	-0.003499
262103732	356552978.000000	18532565	10000.000000	26686	35487	1.000000	26115	35974	1.000000	9550663	-0.003638
262110860	356572297.000000	18529064	10000.000000	26343	35440	1.000000	26026	35673	1.000000	9545917	-0.004093
262099149	356569720.000000	18534328	10000.000000	26361	35266	1.000000	26345	35827	1.000000	9541107	-0.004024
262099609	356576395.000000	18537663	10000.000000	26486	35594	1.000000	26069	35573	1.000000	9536403	-0.003857
262097363	356522109.000000	18538874	10000.000000	26228	35447	1.000000	26237	35839	1.000000	9531765	-0.004219
262102652	356580602.000000	18526256	10000.000000	26441	35425	1.000000	26242	35633	1.000000	9527001	-0.003917
262093481	356619490.000000	18534750	10000.000000	26463	35493	1.000000	26154	36171	1.000000	9522318	-0.003690
262110431	356588291.000000	18532997	10000.000000	26677	35481	1.000000	26104	35702	1.000000	9517597	-0.003329
npatches	nstrain	runtime	dt	init_x	init_y	init_y_blood	init_z	init_S	beta0	beta1	beta2	beta3	mean_beta	B	d	delta	delta_blood	b[0]	mut	m	CTL	c	g	epsilon	k	het	lambda	rho	omega	x_max	patch.dyna	DELTA	A	VA
10000	1	100.000000	0.000100	21900	9499	5000000	0.001000	10000000	3.809224	6.453103	7.413744	7.140985	5	8000000000.000000	0.010000	1.000000	1.000000	800000	0.000050	0.048000	0	0.500000	0.000000	25.000000	4.000000	0.500000	0.000000	0.000000	0.000000	31987	0	10.000000	7.000000	1.000000
sus	inf	inf_blood	z	x[0]	y[0][0]	z[0]	x[1]	y[1][0]	z[1]	S[0]	synchrony
219000000	94990000.000000	5000000	10.000000	21900	9499	0.001000	21900	9499	0.001000	10000000	0.000000
223060801	725624955.000000	37659550	3940.834452	24093	71018	0.394083	20352	74182	0.394083	9995017	0.000000
214727069	797260892.000000	41470709	6324.976263	23234	78511	0.632498	19238	81815	0.632498	9989934	0.000000
239939106	534481388.000000	27807195	7771.013291	25379	52589	0.777101	22370	54831	0.777101	9985037	0.000000
262656157	346243756.000000	18013953	8648.068121	27491	33320	0.864807	24742	35882	0.864807	9980069	0.000000
278393463	235649160.000000	12252144	9180.022116	28944	22634	0.918002	26516	24449	0.918002	9975179	0.000000
288836022	169373937.000000	8809163	9502.664490	29542	16326	0.950266	27855	17555	0.950266	9970105	0.000000
295869569	127722845.000000	6642609	9698.354536	30404	12061	0.969835	28556	13586	0.969835	9965187	0.000000
300686678	100204962.000000	5206553	9817.045065	30888	9557	0.981705	29777	10469	0.981705	9960262	0.000000
304127418	81361770.000000	4231089	9889.033609	30753	7854	0.988903	29979	8657	0.988903	9955216	0.000000
306587229	67985826.000000	3536916	9932.696323	31130	6439	0.993270	30116	6972	0.993270	9950194	0.000000
308471076	58161939.000000	3024778	9959.178767	31080	5545	0.995918	30547	6107	0.995918	9945262	0.000000
309871900	50730471.000000	2641157	9975.240980	31099	4806	0.997524	30615	5352	0.997524	9940277	0.000000
310966717	45036461.000000	2339722	9984.983083	31504	4246	0.998498	30856	4651	0.998498	9935285	0.000000
311822350	40472011.000000	2103213	9990.891893	31553	3876	0.999089	30974	4305	0.999089	9930414	0.000000
312549613	36832836.000000	1915708	9994.475723	31307	3482	0.999448	30776	3782	0.999448	9925412	0.000000
313125002	33841385.000000	1758042	9996.649399	31425	3285	0.999665	31179	3700	0.999665	9920511	0.000000
313607446	31392886.000000	1634351	9997.967783	31508	3009	0.999797	31171	3384	0.999797	9915552	0.000000
314006153	29313389.000000	1522673	9998.767413	31595	2724	0.999877	31210	2959	0.999877	9910515	0.000000
314352927	27565462.000000	1434063	9999.252408	31691	2594	0.999925	31252	2862	0.999925	9905464	0.000000
314650410	26062056.000000	1353577	9999.546568	31696	2516	0.999955	31406	2678	0.999955	9900505	0.000000
314920131	24765405.000000	1288018	9999.724983	31484	2454	0.999972	31300	2647	0.999972	9895486	0.000000
315150130	23626025.000000	1228252	9999.833196	31605	2249	0.999983	31395	2452	0.999983	9890592	0.000000
315333878	22623698.000000	1174816	9999.898829	31650	2089	0.999990	31354	2367	0.999990	9885599	0.000000
315516326	21730267.000000	1128771	9999.938638	31585	2087	0.999994	31239	2391	0.999994	9880628	0.000000
315649117	20944648.000000	1087094	9999.962782	31814	1962	0.999996	31501	2237	0.999996	9875610	0.000000
315816219	20235695.000000	1051625	9999.977427	31666	1909	0.999998	31501	2083	0.999998	9870467	0.000000
315925351	19567260.000000	1016584	9999.986309	31642	1831	0.999999	31363	2027	0.999999	9865564	0.000000
316051575	18962033.000000	985200	9999.991696	31436	1856	0.999999	31359	2051	0.999999	9860473	0.000000
316135679	18451819.000000	959561	9999.994963	31880	1742	0.999999	31447	1896	0.999999	9855547	0.000000
316258939	17960969.000000	933212	9999.996945	31759	1721	1.000000	31658	1960	1.000000	9850639	0.000000
316351618	17527608.000000	911536	9999.998147	31507	1649	1.000000	31718	1798	1.000000	9845678	0.000000
316406003	17131311.000000	888996	9999.998876	31749	1631	1.000000	31689	1841	1.000000	9840707	0.000000
316487067	16768402.000000	871331	9999.999318	31755	1642	1.000000	31594	1872	1.000000	9835741	0.000000
316567166	16418208.000000	853120	9999.999587	31516	1483	1.000000	31763	1773	1.000000	9830740	0.000000
316640018	16090175.000000	837525	9999.999749	31966	1515	1.000000	31528	1667	1.000000	9825771	0.000000
316691650	15806671.000000	819713	9999.999848	31679	1541	1.000000	31375	1599	1.000000	9820806	0.000000
316737111	15529684.000000	808015	9999.999908	31694	1460	1.000000	31622	1564	1.000000	9815812	0.000000
316791514	15279933.000000	793307	9999.999944	31900	1444	1.000000	31490	1571	1.000000	9810799	0.000000
316840790	15036370.000000	781713	9999.999966	31856	1396	1.000000	31867	1560	1.000000	9806006	0.000000
316896382	14781986.000000	769168	9999.999979	31813	1344	1.000000	31462	1537	1.000000	9801076	-1.#IND00
316935330	14564765.000000	758076	9999.999988	31781	1359	1.000000	31368	1515	1.000000	9796123	0.067200
316990666	14370621.000000	746819	9999.999992	31538	1439	1.000000	31342	1461	1.000000	9791164	0.142559
317031850	14191943.000000	736980	9999.999995	31656	1328	1.000000	31481	1450	1.000000	9786248	0.261753
317045755	14006145.000000	727573	9999.999997	31706	1398	1.000000	31448	1536	1.000000	9781469	0.346824
317074136	13822949.000000	718087	9999.999998	31808	1304	1.000000	31269	1484	1.000000	9776664	0.402897
317141427	13646629.000000	709088	9999.999999	31894	1295	1.000000	31868	1445	1.000000	9771871	0.502980
317145432	13495526.000000	702681	9999.999999	31644	1281	1.000000	31741	1418	1.000000	9766991	0.573326
317180475	13338957.000000	693896	10000.000000	31802	1321	1.000000	31734	1387	1.000000	9762137	0.626422
317227171	13213201.000000	685965	10000.000000	31875	1276	1.000000	31368	1358	1.000000	9757283	0.656418
317239468	13085366.000000	679821	10000.000000	31799	1240	1.000000	31898	1369	1.000000	9752403	0.686716
317273518	12960970.000000	673431	10000.000000	31882	1195	1.000000	31636	1295	1.000000	9747561	0.705982
317268096	12851965.000000	668579	10000.000000	31834	1197	1.000000	31504	1363	1.000000	9742777	0.726059
317285276	12735689.000000	662283	10000.000000	31932	1186	1.000000	31641	1287	1.000000	9738039	0.744725
317339865	12651668.000000	657505	10000.000000	31898	1283	1.000000	31413	1367	1.000000	9733126	0.758402
317337139	12553357.000000	650614	10000.000000	31631	1169	1.000000	31720	1353	1.000000	9728294	0.765907
317350126	12473683.000000	648307	10000.000000	31897	1160	1.000000	31851	1368	1.000000	9723477	0.777988
317386284	12378977.000000	643231	10000.000000	31746	1222	1.000000	31572	1368	1.000000	9718692	0.790238
317386981	12328860.000000	641069	10000.000000	31887	1200	1.000000	31793	1258	1.000000	9713814	0.800049
317390953	12245417.000000	636757	10000.000000	31911	1197	1.000000	31501	1336	1.000000	9708973	0.807360
317400959	12170130.000000	632457	10000.000000	31960	1172	1.000000	31472	1283	1.000000	9704083	0.815342
317429849	12106579.000000	629159	10000.000000	31880	1194	1.000000	31470	1302	1.000000	9699292	0.823232
317444069	12046830.000000	625059	10000.000000	31691	1226	1.000000	31596	1356	1.000000	9694343	0.828422
317423832	11969643.000000	623509	10000.000000	31841	1215	1.000000	31703	1258	1.000000	9689529	0.833067
317445647	11920121.000000	619479	10000.000000	31993	1167	1.000000	31688	1191	1.000000	9684776	0.835580
317484828	11859799.000000	617186	10000.000000	32039	1096	1.000000	31788	1273	1.000000	9679958	0.839405
317497494	11805746.000000	613050	10000.000000	31670	1163	1.000000	31635	1193	1.000000	9675088	0.844664
317484738	11746847.000000	610163	10000.000000	31816	1150	1.000000	31684	1297	1.000000	9670141	0.848451
317502630	11698217.000000	608204	10000.000000	31779	1118	1.000000	31572	1272	1.000000	9665314	0.850762
317518587	11646303.000000	605435	10000.000000	31818	1032	1.000000	31763	1285	1.000000	9660442	0.852537
317514103	11605339.000000	602437	10000.000000	31896	1126	1.000000	31684	1139	1.000000	9655715	0.855127
317550954	11540619.000000	600170	10000.000000	31929	1117	1.000000	31505	1216	1.000000	9651013	0.858762
317582919	11481782.000000	597272	10000.000000	31745	1027	1.000000	31573	1145	1.000000	9646210	0.860837
317574371	11435206.000000	593276	10000.000000	31879	1085	1.000000	31734	1122	1.000000	9641341	0.864311
317557178	11389454.000000	592894	10000.000000	31777	1097	1.000000	31642	1290	1.000000	9636612	0.867154
317596620	11364521.000000	591392	10000.000000	32070	1098	1.000000	31760	1247	1.000000	9631749	0.869476
317581582	11321893.000000	588221	10000.000000	31697	1104	1.000000	31745	1210	1.000000	9626872	0.872035
317628168	11284968.000000	587316	10000.000000	31688	1095	1.000000	31584	1199	1.000000	9622070	0.874615
317591448	11239856.000000	585547	10000.000000	31784	1102	1.000000	31668	1121	1.000000	9617231	0.876475
317587334	11223343.000000	583406	10000.000000	31987	1116	1.000000	31799	1128	1.000000	9612446	0.877942
317617667	11187340.000000	580681	10000.000000	31785	1046	1.000000	31604	1194	1.000000	9607711	0.880113
317611017	11163807.000000	579012	10000.000000	31848	1003	1.000000	31600	1105	1.000000	9602981	0.881700
317627142	11142222.000000	580263	10000.000000	31631	1008	1.000000	31593	1095	1.000000	9598251	0.882890
317634702	11117817.000000	577484	10000.000000	32149	1037	1.000000	32013	1158	1.000000	9593431	0.884337
317619948	11098275.000000	576230	10000.000000	31808	1024	1.000000	31702	1233	1.000000	9588697	0.885787
317642073	11062167.000000	575511	10000.000000	31855	1082	1.000000	31552	1109	1.000000	9583907	0.886682
317647542	11024772.000000	572948	10000.000000	31765	1074	1.000000	31847	1200	1.000000	9579193	0.887738
317659360	10985699.000000	571002	10000.000000	32011	1063	1.000000	31546	1152	1.000000	9574498	0.889342
317677999	10949676.000000	569465	10000.000000	31929	980	1.000000	31819	1194	1.000000	9569792	0.890305
317670689	10912984.000000	566758	10000.000000	31887	1020	1.000000	31759	1183	1.000000	9564996	0.891245
317661407	10890389.000000	566352	10000.000000	31857	1047	1.000000	31548	1105	1.000000	9560156	0.892498
317667361	10883552.000000	565714	10000.000000	31729	1063	1.000000	31513	1204	1.000000	9555318	0.893312
317663218	10870872.000000	565736	10000.000000	31706	1049	1.000000	31515	1144	1.000000	9550700	0.894559
317692084	10851794.000000	563705	10000.000000	31978	1027	1.000000	31521	1222	1.000000	9545888	0.895412
317675645	10822626.000000	562321	10000.000000	31577	998	1.000000	31893	1121	1.000000	9541186	0.896086
317664896	10807227.000000	563213	10000.000000	31959	1050	1.000000	31634	1157	1.000000	9536430	0.896720
317706441	10783992.000000	561332	10000.000000	31734	1039	1.000000	31686	1092	1.000000	9531617	0.897735
317729126	10773888.000000	560011	10000.000000	32268	1091	1.000000	31749	1140	1.000000	9526866	0.898475
317720445	10762607.000000	560794	10000.000000	31770	1007	1.000000	31716	1159	1.000000	9522066	0.898888
317695175	10766930.000000	559075	10000.000000	32144	1002	1.000000	31706	1120	1.000000	9517126	0.899348
npatches	nstrain	runtime	dt	init_x	init_y	init_y_blood	init_z	init_S	beta0	beta1	beta2	beta3	mean_beta	B	d	delta	delta_blood	b[0]	mut	m	CTL	c	g	epsilon	k	het	lambda	rho	omega	x_max	patch.dyna	DELTA	A	VA
10000	1	100.000000	0.000100	21900	9499	5000000	0.001000	10000000	7.406859	3.279877	6.212177	7.357193	5	8000000000.000000	0.010000	1.000000	1.000000	800000	0.000050	0.048000	0	0.500000	0.000000	25.000000	5.000000	0.500000	0.000000	0.000000	0.000000	31987	0	10.000000	7.000000	1.000000
sus	inf	inf_blood	z	x[0]	y[0][0]	z[0]	x[1]	y[1][0]	z[1]	S[0]	synchrony
219000000	94990000.000000	5000000	10.000000	21900	9499	0.001000	21900	9499	0.001000	10000000	0.000000
232810396	620266715.000000	32208409	3940.834452	20168	64642	0.394083	25859	59588	0.394083	9995040	0.000000
238874176	543749896.000000	28294402	6324.976263	20809	56874	0.632498	26336	52555	0.632498	9990033	0.000000
270294546	288239162.000000	15000321	7771.013291	24697	30977	0.777101	28665	27587	0.777101	9985114	0.000000
293275808	140567772.000000	7314435	8648.068121	27813	15295	0.864807	30353	13069	0.864807	9980167	0.000000
306571296	66667807.000000	3471645	9180.022116	29794	7414	0.918002	30972	6241	0.918002	9975187	0.000000
313589929	30709976.000000	1601129	9502.664490	31172	3476	0.950266	31506	2801	0.950266	9970075	0.000000
316987661	13674612.000000	713114	9698.354536	31531	1508	0.969835	31614	1355	0.969835	9964932	0.000000
318642481	5899394.000000	306167	9817.045065	31785	591	0.981705	32053	535	0.981705	9959973	0.000000
319367276	2484356.000000	129090	9889.033609	31844	277	0.988903	31965	206	0.988903	9955027	0.000000
319670096	1028187.000000	53416	9932.696323	32060	117	0.993270	32165	89	0.993270	9950096	0.000000
319777565	418315.000000	21577	9959.178767	32168	40	0.995918	31868	34	0.995918	9945154	0.000000
319858602	169349.000000	8860	9975.240980	32300	19	0.997524	31842	19	0.997524	9940281	0.000000
319854564	70158.000000	3695	9581.312062	31869	5	0.998498	31887	7	0.548908	9935268	0.000000
319868686	69331.000000	3653	6931.170126	31969	7	0.999089	31985	10	0.625001	9930362	0.000000
319851282	102142.000000	5227	7722.912499	32264	19	0.999448	32108	11	0.772554	9925384	0.000000
319865065	99042.000000	4992	8497.004875	31876	5	0.999665	32132	8	0.862049	9920395	0.000000
319849860	75302.000000	4020	8510.694227	32173	18	0.999797	31872	4	0.916329	9915511	0.000000
319841879	72587.000000	3809	7752.001802	32180	15	0.929993	32117	3	0.539869	9910672	0.000000
319848341	84086.000000	4474	7856.676467	32138	5	0.957539	32056	9	0.716083	9905686	0.000000
319873546	83986.000000	4487	8208.634976	31943	2	0.894865	31937	12	0.827798	9900791	0.000000
319862143	75829.000000	3859	8157.889925	32041	3	0.649832	31856	9	0.895555	9895805	0.000000
319849194	76304.000000	4022	7917.265646	31940	8	0.709185	32045	11	0.613491	9890864	0.000000
319846858	80547.000000	4183	7988.934905	32084	4	0.693956	31864	5	0.686713	9885804	0.000000
319875201	80314.000000	4137	8095.555612	31785	11	0.814377	32006	3	0.706319	9880866	0.000000
319867816	78224.000000	4034	8034.079649	31896	8	0.887415	31864	10	0.821875	9875952	0.000000
319880108	78134.000000	4055	8004.187925	31824	5	0.931715	32096	10	0.647554	9871008	0.000000
319850731	78871.000000	4141	8000.196897	32182	7	0.958584	32129	3	0.786233	9866091	0.000000
319861903	78900.000000	4112	8016.332357	32131	9	0.974880	31908	3	0.870345	9861229	0.000000
319853954	78518.000000	4149	8015.109463	31919	9	0.984764	31695	5	0.652332	9856260	0.000000
319858012	78493.000000	4230	8039.841879	31773	10	0.958371	32010	13	0.789131	9851323	0.000000
319848245	78967.000000	4160	8056.055936	32211	9	0.924504	31935	7	0.872103	9846403	0.000000
319869167	77933.000000	4052	8036.208387	32069	8	0.954210	32183	11	0.904793	9841520	0.000000
319863621	79774.000000	4204	8048.444753	31874	11	0.809391	32139	8	0.807226	9836771	0.000000
319862193	78582.000000	4197	8059.008672	31941	10	0.884391	31837	9	0.688930	9831923	0.000000
319844123	78495.000000	4072	8048.964790	31923	6	0.711338	31988	2	0.734889	9827045	0.000000
319852853	78588.000000	3875	8000.077513	31812	17	0.561555	31994	9	0.839204	9822175	0.000000
319845362	80537.000000	4194	8067.861878	32184	12	0.734073	32129	10	0.836428	9817329	0.000000
319848087	77201.000000	3992	8100.524233	31883	9	0.838709	31982	8	0.863993	9812400	0.000000
319851753	78587.000000	4041	7983.065754	31928	11	0.902173	31787	8	0.580625	9807503	0.000000
319860507	79111.000000	4065	8000.629187	31901	7	0.940666	32001	10	0.745639	9802582	-1.#IND00
319858342	79175.000000	4110	8067.537151	31830	14	0.964012	32110	4	0.845724	9797601	-1.#IND00
319864942	78930.000000	4009	8063.259735	32006	12	0.965836	32246	6	0.901152	9792585	0.024463
319874183	78198.000000	4197	8028.281184	32002	5	0.979279	32074	8	0.940046	9787669	0.009283
319845839	78836.000000	4119	8052.679138	31833	9	0.312050	32136	6	0.670970	9782865	0.009010
319883156	77989.000000	4076	8028.614764	31832	12	0.582742	31896	6	0.800436	9777945	0.005506
319871316	77107.000000	4081	7980.431232	31938	14	0.682588	31728	9	0.787652	9772994	-0.003777
319860887	80935.000000	4225	8004.184120	31759	13	0.623770	32093	10	0.850624	9768143	0.000437
319842828	80916.000000	4207	8139.001445	31794	12	0.771808	32058	7	0.805180	9763273	0.001183
319848772	77282.000000	3989	8123.131460	31805	8	0.861596	32077	7	0.881837	9758287	0.000890
319843607	77397.000000	3993	7970.476942	31768	6	0.700656	32100	6	0.913413	9753290	0.002492
319854750	79095.000000	4098	7995.635052	31815	6	0.818441	32157	4	0.947483	9748432	-0.000343
319861749	79347.000000	4097	8056.896187	31956	11	0.885454	32111	5	0.968147	9743582	-0.000648
319870883	78828.000000	4110	8041.409806	31871	10	0.930525	32024	13	0.954182	9738655	0.000048
319883612	79169.000000	4165	8060.739114	31974	9	0.924653	31980	3	0.747572	9733762	-0.001567
319857525	79799.000000	4188	8047.625503	32156	12	0.954300	31986	5	0.698034	9728904	-0.000855
319835548	78530.000000	4154	8019.387876	31933	5	0.840338	31995	9	0.816851	9724109	0.000085
319867694	78821.000000	4208	8004.306678	31751	6	0.733741	31977	6	0.888916	9719293	-0.000560
319865546	79117.000000	4215	8068.230500	32105	18	0.725629	31974	12	0.932625	9714237	0.002351
319882424	78228.000000	4009	8044.666107	32033	6	0.833588	31902	9	0.959135	9709497	0.004254
319859225	79613.000000	4008	8027.291674	31951	10	0.899067	32210	6	0.809272	9704579	0.005388
319855770	79431.000000	4094	8048.262845	31895	4	0.739225	31921	9	0.706422	9699717	0.006020
319861796	78031.000000	4072	8036.953201	31981	9	0.841834	32056	12	0.754383	9694922	0.005431
319855570	79385.000000	4185	8046.973391	32097	8	0.859060	32221	5	0.851028	9690050	0.005240
319852134	78416.000000	4034	8040.998896	31961	8	0.914517	31952	6	0.463243	9685321	0.004985
319841179	77519.000000	4083	8021.814473	31946	5	0.948152	31928	6	0.671653	9680346	0.005139
319849558	78906.000000	3973	7990.239787	32256	3	0.968553	31870	10	0.568929	9675508	0.005933
319861890	80813.000000	4179	8044.664320	32086	11	0.980927	32082	8	0.738545	9670779	0.005772
319841038	79636.000000	4004	8127.441755	32004	12	0.988432	31830	8	0.841422	9666030	0.005711
319859245	77059.000000	4063	8059.922929	31872	3	0.992984	31995	5	0.886497	9661256	0.006730
319865215	79853.000000	4178	8036.955604	32121	5	0.995744	31953	10	0.805666	9656448	0.006479
319849830	78976.000000	4149	8110.879208	31950	11	0.886340	31962	13	0.864510	9651589	0.006045
319841059	77268.000000	4097	8029.828794	32027	8	0.854395	32042	1	0.497662	9646785	0.007233
319879747	77383.000000	4134	7918.274778	31976	10	0.911687	32125	6	0.372143	9641937	0.008496
319860091	81032.000000	4167	8019.924704	32193	4	0.931303	31939	5	0.619190	9637151	0.008611
319856025	79609.000000	4083	8111.408398	32043	10	0.958334	32151	6	0.660847	9632377	0.008449
319841418	78005.000000	3976	8078.172212	31932	6	0.938774	31847	4	0.659782	9627604	0.008458
319843643	78303.000000	4047	8012.921192	31928	10	0.962865	31862	5	0.731048	9622796	0.008606
319866639	79350.000000	4238	7976.273457	32066	7	0.499038	32316	4	0.836874	9618052	0.008777
319842751	78820.000000	4038	8087.338756	31833	9	0.696155	32267	5	0.776469	9613223	0.008662
319843123	78022.000000	4027	8007.437822	32007	6	0.815711	32078	9	0.852677	9608457	0.008836
319869075	79752.000000	4156	8048.765072	31963	11	0.430759	31925	7	0.884134	9603572	0.008250
319859565	77912.000000	3964	8013.625373	31867	10	0.543673	32078	2	0.671629	9598741	0.008084
319881640	79863.000000	4198	8035.776200	32067	10	0.714177	32021	4	0.720235	9593903	0.007635
319851208	79142.000000	4150	8065.830137	32013	2	0.826642	31873	11	0.800868	9589043	0.008005
319844146	79716.000000	4209	8058.747998	32194	9	0.894854	31960	7	0.775075	9584315	0.007890
319855429	78089.000000	4001	8023.068325	31904	10	0.759569	31872	10	0.528961	9579519	0.006965
319885283	78811.000000	4074	8013.902966	32101	13	0.704934	31836	8	0.714304	9574655	0.006674
319832107	79258.000000	4166	8038.926972	31921	7	0.821036	32143	11	0.496608	9569771	0.006596
319853320	79625.000000	4066	8045.379790	31817	11	0.891454	32013	5	0.694681	9564966	0.006545
319855550	77835.000000	4084	8042.209995	32085	5	0.934164	31983	8	0.814817	9560133	0.006635
319862242	78967.000000	4186	8056.400989	32224	5	0.960069	32012	9	0.735278	9555339	0.006280
319845504	77767.000000	4082	8016.139207	32154	18	0.975781	31929	8	0.825998	9550593	0.006148
319835076	80022.000000	4124	8013.209777	31973	6	0.985311	32032	7	0.850887	9545929	0.005961
319867186	78817.000000	4150	8090.691094	31964	5	0.991091	32100	8	0.909560	9541130	0.005840
319856312	77997.000000	4145	8037.962723	31913	7	0.994596	31950	8	0.945146	9536372	0.005411
319862619	78158.000000	4032	8000.378594	31854	2	0.996722	31983	7	0.966730	9531575	0.004805
319856981	78651.000000	4050	7983.237956	31698	5	0.998012	31992	2	0.724847	9526882	0.004670
319863564	79443.000000	4224	8048.214587	31805	3	0.998794	32126	9	0.698328	9522254	0.004585
319835527	80080.000000	4074	8096.596529	32221	5	0.999269	31929	9	0.730712	9517418	0.004566
npatches	nstrain	runtime	dt	init_x	init_y	init_y_blood	init_z	init_S	beta0	beta1	beta2	beta3	mean_beta	B	d	delta	delta_blood	b[0]	mut	m	CTL	c	g	epsilon	k	het	lambda	rho	omega	x_max	patch.dyna	DELTA	A	VA
10000	1	100.000000	0.000100	21900	9499	5000000	0.001000	10000000	6.642656	3.889591	6.453091	6.002241	5	8000000000.000000	0.010000	1.000000	1.000000	800000	0.000050	0.048000	0	0.500000	0.000000	25.000000	6.000000	0.500000	0.000000	0.000000	0.000000	31987	0	10.000000	7.000000	1.000000
sus	inf	inf_blood	z	x[0]	y[0][0]	z[0]	x[1]	y[1][0]	z[1]	S[0]	synchrony
219000000	94990000.000000	5000000	10.000000	21900	9499	0.001000	21900	9499	0.001000	10000000	0.000000
242347600	526996906.000000	27373927	3940.834452	22099	54907	0.394083	25686	51419	0.394083	9994934	0.000000
260399519	360662360.000000	18787045	6324.976263	24110	37540	0.632498	27410	35185	0.632498	9989990	0.000000
293155916	140006902.000000	7295059	7771.013291	28422	14844	0.777101	30219	13434	0.777101	9984896	0.000000
310907994	43515000.000000	2265276	8648.068121	30622	4713	0.864807	31562	4129	0.864807	9979912	0.000000
317509801	11120119.000000	579584	9180.022116	31577	1238	0.918002	31725	1068	0.918002	9974934	0.000000
319320936	2389086.000000	124475	9502.664490	32030	303	0.950266	31748	203	0.950266	9969873	0.000000
319795046	452816.000000	23891	9698.354536	32121	33	0.969835	32033	48	0.969835	9964803	0.000000
319830659	78170.000000	4070	9716.702026	31918	10	0.981705	31906	7	0.981705	9959736	0.000000
319872705	63497.000000	3210	4796.006767	31829	5	0.972597	32165	8	0.481919	9954690	0.000000
319865007	116038.000000	5799	6577.467582	31883	12	0.983379	32048	7	0.618794	9949527	0.000000
319860633	84269.000000	4342	7782.942179	31908	1	0.916065	31829	7	0.768790	9944624	0.000000
319859117	57490.000000	2985	6317.469210	31919	11	0.827886	32018	4	0.859766	9939619	0.000000
319866206	79453.000000	4126	6358.792235	31928	10	0.484148	31927	4	0.539073	9934647	0.000000
319881700	73296.000000	3865	7168.648570	32081	8	0.687124	31877	8	0.720437	9929652	0.000000
319878639	64819.000000	3300	6434.321660	31745	5	0.810233	32352	5	0.275058	9924561	0.000000
319839308	74161.000000	3857	6582.266820	31969	13	0.884902	31997	10	0.415293	9919586	0.000000
319850069	69175.000000	3611	6832.528499	31930	8	0.792624	32081	4	0.594863	9914623	0.000000
319870126	67747.000000	3516	6516.550740	32055	8	0.622905	32024	7	0.696793	9909803	0.000000
319849070	71124.000000	3630	6679.183641	31862	3	0.771283	32030	9	0.724956	9904864	0.000000
319879761	68334.000000	3597	6717.624188	31938	6	0.861278	32091	6	0.833179	9899982	0.000000
319848425	68410.000000	3577	6568.919797	31892	12	0.755785	31942	6	0.796709	9894950	0.000000
319851663	71026.000000	3676	6664.431813	32141	13	0.851878	31979	6	0.393237	9889948	0.000000
319866774	68523.000000	3620	6688.115938	32006	6	0.709530	32144	4	0.450508	9885019	0.000000
319842815	69651.000000	3687	6622.039589	32201	8	0.823823	31960	10	0.657275	9880136	0.000000
319842192	69034.000000	3536	6676.542001	32019	11	0.872507	31822	3	0.465343	9875126	0.000000
319863982	69820.000000	3584	6628.245663	32048	9	0.446530	31862	9	0.629970	9870279	0.000000
319858853	71527.000000	3638	6720.737172	32000	7	0.664308	32114	7	0.691335	9865325	0.000000
319865163	68273.000000	3581	6761.708189	31957	9	0.539400	31987	9	0.812787	9860340	0.000000
319855519	68662.000000	3643	6549.858879	32061	6	0.683558	32195	6	0.886451	9855513	0.000000
319856311	70534.000000	3593	6621.285223	31950	9	0.542579	31976	7	0.921426	9850557	0.000000
319866144	68329.000000	3544	6666.944047	32069	6	0.722564	32131	4	0.827227	9845670	0.000000
319870725	69608.000000	3556	6628.587666	32117	8	0.765709	32117	5	0.654190	9840705	0.000000
319839040	70604.000000	3638	6726.714868	32109	6	0.570898	32068	11	0.351359	9835779	0.000000
319838461	69374.000000	3500	6644.959174	31914	4	0.739740	31979	6	0.573303	9830797	0.000000
319873990	69778.000000	3659	6624.932489	32117	2	0.560869	31915	3	0.612715	9825875	0.000000
319851054	70030.000000	3620	6673.441987	32100	6	0.733657	31890	4	0.712111	9820874	0.000000
319841424	69731.000000	3610	6708.693245	32121	5	0.838457	31934	6	0.825389	9815945	0.000000
319859765	68122.000000	3442	6653.011327	32153	10	0.902020	31904	6	0.778748	9811041	0.000000
319865887	69692.000000	3580	6603.673266	31903	4	0.940573	31865	9	0.714674	9806208	0.000000
319860335	70073.000000	3675	6688.245628	31801	7	0.963956	32014	6	0.480209	9801289	-1.#IND00
319841138	67189.000000	3558	6630.323340	32044	8	0.916520	32100	7	0.490816	9796298	-1.#IND00
319837860	71164.000000	3729	6589.963360	31988	4	0.891419	31868	12	0.646519	9791337	-0.028570
319855515	69286.000000	3543	6708.609753	32137	10	0.608753	31940	6	0.697794	9786594	-0.018463
319869499	69237.000000	3618	6593.527264	32095	6	0.762700	32006	15	0.710733	9781762	-0.021031
319862191	70336.000000	3468	6708.289660	32066	0	0.751759	32052	9	0.824553	9776948	-0.017227
319865220	69366.000000	3555	6727.263297	31983	11	0.762794	31904	7	0.326385	9772179	-0.013164
319847894	68659.000000	3537	6580.896451	31965	9	0.804271	31959	11	0.324246	9767356	-0.008888
319868724	71765.000000	3725	6679.164667	32095	6	0.791325	31861	8	0.590139	9762571	-0.006403
319843757	69009.000000	3683	6767.186738	31998	12	0.345189	31964	5	0.567635	9757721	-0.004795
319854734	68918.000000	3507	6619.053247	31947	6	0.494261	31929	10	0.635023	9752879	-0.003783
319846458	70197.000000	3675	6691.127197	31991	11	0.552840	31876	4	0.592972	9747884	-0.002818
319840123	69475.000000	3529	6650.514721	31864	7	0.728787	32034	3	0.707147	9743132	-0.001936
319871758	70113.000000	3566	6722.315333	31997	12	0.508436	31699	4	0.727030	9738234	-0.003711
319857910	68587.000000	3576	6651.725696	32178	5	0.701855	31877	7	0.667283	9733129	-0.003554
319877114	70498.000000	3742	6657.593930	32133	7	0.609544	32203	5	0.697360	9728271	-0.004207
319866034	68889.000000	3538	6658.054194	31941	9	0.763179	31932	9	0.375603	9723353	-0.001951
319870735	69601.000000	3675	6633.827584	31978	9	0.532998	31844	3	0.600274	9718410	-0.000603
319845948	69383.000000	3626	6693.851691	31739	8	0.716752	32121	7	0.685637	9713452	-0.000627
319855610	68076.000000	3504	6609.399084	31949	10	0.828204	32000	8	0.488604	9708689	0.000285
319866139	70226.000000	3603	6634.455410	31989	7	0.634849	32051	3	0.532813	9703832	0.001674
319862299	69809.000000	3797	6724.697503	31890	6	0.607200	31912	4	0.607877	9698931	0.001352
319841162	68622.000000	3549	6630.062767	32105	7	0.761758	32116	5	0.731108	9694062	0.000816
319850486	70097.000000	3652	6672.675195	32202	10	0.710748	31896	7	0.836911	9689177	0.000617
319871126	69237.000000	3507	6701.306225	32035	9	0.824562	31989	5	0.811318	9684297	0.002566
319877997	68726.000000	3517	6643.434647	32077	7	0.893593	32067	11	0.645371	9679484	0.003222
319845066	70319.000000	3618	6735.426731	31997	15	0.876276	31949	7	0.371742	9674613	0.003951
319855431	68401.000000	3524	6645.041459	31656	9	0.750140	31923	6	0.508665	9669783	0.003657
319865886	69634.000000	3597	6592.758197	32127	4	0.650290	31797	7	0.701994	9664910	0.003262
319855142	70315.000000	3625	6715.053712	31966	9	0.637791	32010	12	0.819252	9660114	0.003224
319870882	68588.000000	3535	6678.466717	31944	10	0.780312	32111	7	0.890372	9655317	0.003554
319871316	68165.000000	3631	6556.719213	31956	7	0.866754	31959	12	0.780530	9650455	0.001832
319862590	70149.000000	3618	6656.669764	31920	6	0.680792	31861	2	0.557621	9645641	0.001820
319849421	68686.000000	3555	6635.608290	31934	4	0.369546	31910	10	0.690412	9640881	0.001910
319845271	70563.000000	3695	6680.105128	32016	18	0.262305	31927	4	0.652278	9636026	0.001961
319857437	68845.000000	3617	6695.551252	32042	7	0.552571	32144	7	0.642461	9631194	0.002007
319865826	70837.000000	3778	6635.319904	32008	6	0.717569	32093	14	0.523572	9626334	0.001429
319852553	69627.000000	3505	6725.508402	32069	5	0.709502	32107	5	0.699807	9621373	0.001052
319852899	68190.000000	3554	6596.139584	31787	13	0.823806	32320	10	0.521841	9616571	0.001302
319863309	70042.000000	3708	6645.458379	31952	3	0.627144	31989	11	0.553956	9611922	0.001335
319848920	68742.000000	3587	6648.596681	31979	16	0.772880	32163	8	0.564184	9607020	0.001744
319883127	71208.000000	3550	6685.258917	31933	12	0.862246	32084	8	0.735668	9602266	0.002101
319852651	68875.000000	3578	6687.779330	31876	8	0.793646	32042	7	0.839676	9597431	0.002810
319872966	70139.000000	3673	6664.288269	32087	7	0.708956	32036	4	0.606997	9592503	0.002508
319848428	69808.000000	3745	6698.118540	32240	12	0.580993	31842	11	0.761635	9587760	0.002648
319855369	69166.000000	3518	6677.433344	32031	11	0.745863	32138	8	0.600957	9582945	0.003365
319850325	69434.000000	3624	6703.627121	31955	12	0.630334	32060	10	0.757971	9578164	0.003464
319847411	68074.000000	3540	6615.104153	31959	12	0.775789	31778	7	0.633431	9573471	0.003810
319857161	70685.000000	3678	6628.661540	31967	6	0.498802	31998	4	0.560015	9568688	0.003001
319856538	69621.000000	3561	6686.819182	31891	6	0.696012	31818	7	0.733139	9563970	0.002131
319840985	69638.000000	3493	6667.567514	32142	7	0.815624	31766	9	0.779319	9559183	0.002072
319842545	68622.000000	3639	6642.161453	32028	4	0.888172	32061	5	0.546818	9554492	0.002030
319871091	69793.000000	3690	6635.544134	31894	8	0.863676	31984	3	0.552350	9549887	0.001996
319848102	69127.000000	3584	6638.123862	32016	12	0.917317	32219	6	0.669551	9545068	0.002177
319847927	69734.000000	3543	6578.398426	31892	5	0.745591	32099	12	0.690075	9540292	0.002080
319838980	70466.000000	3676	6733.086881	32115	10	0.845695	32036	4	0.812024	9535451	0.002167
319867699	68460.000000	3610	6699.169770	31962	8	0.841539	32093	5	0.503060	9530670	0.001764
319860120	69163.000000	3640	6618.484979	31830	9	0.673897	32019	5	0.592199	9525893	0.001846
319861954	70879.000000	3668	6764.070511	31866	10	0.802211	31955	6	0.752660	9521141	0.001731
319858636	67847.000000	3530	6623.020544	32083	10	0.880036	32014	5	0.770886	9516399	0.001903
npatches	nstrain	runtime	dt	init_x	init_y	init_y_blood	init_z	init_S	beta0	beta1	beta2	beta3	mean_beta	B	d	delta	delta_blood	b[0]	mut	m	CTL	c	g	epsilon	k	het	lambda	rho	omega	x_max	patch.dyna	DELTA	A	VA
10000	1	100.000000	0.000100	21900	9499	5000000	0.001000	10000000	6.970393	3.703789	3.974653	2.654215	5	8000000000.000000	0.010000	1.000000	1.000000	800000	0.000050	0.048000	0	0.500000	0.000000	25.000000	7.000000	0.500000	0.000000	0.000000	0.000000	31987	0	10.000000	7.000000	1.000000
sus	inf	inf_blood	z	x[0]	y[0][0]	z[0]	x[1]	y[1][0]	z[1]	S[0]	synchrony
219000000	94990000.000000	5000000	10.000000	21900	9499	0.001000	21900	9499	0.001000	10000000	0.000000
249828892	455132554.000000	23648097	3940.834452	22683	47802	0.394083	26566	44031	0.394083	9994933	0.000000
277052751	238362783.000000	12413666	6324.976263	26343	25118	0.632498	28786	23072	0.632498	9989908	0.000000
306930813	62802329.000000	3273252	7771.013291	29852	6771	0.777101	31050	6079	0.777101	9984843	0.000000
317480700	10851664.000000	566394	8648.068121	31550	1172	0.864807	31796	1054	0.864807	9979804	0.000000
319586810	1302557.000000	67604	9180.022116	31922	155	0.918002	31921	138	0.918002	9974905	0.000000
319818545	120642.000000	6214	9500.961346	31910	11	0.950266	31906	8	0.950266	9969829	0.000000
319875877	52715.000000	2735	3548.549301	31758	4	0.173395	31872	3	0.340125	9964852	0.000000
319836664	121214.000000	6304	5736.872619	32264	7	0.498645	31938	10	0.599771	9959891	0.000000
319863233	71737.000000	3670	7152.231062	31867	7	0.695917	32061	1	0.678519	9954953	0.000000
319865250	58026.000000	3049	4769.566116	32144	6	0.718952	31834	13	0.383711	9949972	0.000000
319858191	79945.000000	4143	6011.591663	32005	8	0.575333	31999	9	0.447607	9944932	0.000000
319864747	56783.000000	2928	5918.789039	32024	8	0.498114	31983	7	0.518332	9939916	0.000000
319868648	68705.000000	3628	5512.489010	31853	4	0.409980	32242	3	0.493437	9934872	0.000000
319870081	63732.000000	3324	6021.963341	32077	10	0.642139	32088	5	0.692758	9929888	0.000000
319858070	63664.000000	3326	5497.919321	31943	12	0.736847	31908	5	0.451307	9924872	0.000000
319855761	66577.000000	3514	5883.812503	31930	14	0.612538	31950	2	0.636870	9919870	0.000000
319879980	62336.000000	3189	5684.446503	31846	6	0.507789	32018	7	0.677137	9914836	0.000000
319849684	65006.000000	3372	5700.105318	31790	6	0.495727	31926	11	0.462119	9909965	0.000000
319850275	63395.000000	3305	5736.164770	32003	13	0.445202	32053	5	0.338960	9905053	0.000000
319853549	64356.000000	3300	5679.575251	32043	5	0.609401	32040	7	0.532930	9900006	0.000000
319863089	64764.000000	3354	5796.357086	32116	5	0.619235	31949	4	0.695886	9895120	0.000000
319838322	63919.000000	3347	5749.315237	31924	4	0.564725	32031	2	0.815548	9890199	0.000000
319860847	63123.000000	3267	5609.198646	32035	8	0.735996	31954	10	0.563760	9885239	0.000000
319852266	65999.000000	3409	5815.332024	32031	9	0.570457	32011	7	0.472405	9880275	0.000000
319862887	62203.000000	3211	5662.462305	31557	11	0.486212	31969	8	0.646176	9875364	0.000000
319845214	66194.000000	3437	5738.813494	31885	12	0.380728	32049	4	0.354317	9870494	0.000000
319873222	62822.000000	3382	5782.348781	31873	6	0.495729	31842	8	0.480040	9865607	0.000000
319855451	65158.000000	3317	5631.401784	32140	4	0.602106	32248	8	0.290626	9860530	0.000000
319845294	63700.000000	3412	5790.908304	31666	9	0.746644	32013	10	0.356885	9855664	0.000000
319854868	64219.000000	3415	5670.253310	31940	7	0.846334	32037	6	0.160385	9850752	0.000000
319883755	65458.000000	3400	5833.542282	31874	7	0.703757	31993	8	0.407134	9845727	0.000000
319863066	63089.000000	3301	5686.143434	31961	7	0.743835	31975	7	0.338170	9840862	0.000000
319852084	64924.000000	3341	5759.109339	31737	8	0.453065	32063	5	0.387727	9835906	0.000000
319860770	63405.000000	3436	5731.424019	31860	8	0.366789	31938	5	0.496843	9831049	0.000000
319867945	64951.000000	3400	5673.702063	31882	1	0.445303	32092	10	0.566395	9826210	0.000000
319848489	64877.000000	3400	5789.572569	32083	7	0.364285	31926	10	0.340084	9821284	0.000000
319832801	63530.000000	3362	5713.892533	31898	9	0.544643	32108	1	0.492345	9816518	0.000000
319846119	64582.000000	3360	5706.383492	31742	9	0.723816	31855	11	0.637060	9811520	0.000000
319854146	64256.000000	3442	5707.958635	32006	7	0.320073	32031	6	0.762234	9806546	0.000000
319862385	63516.000000	3285	5714.315878	32078	2	0.372215	31969	6	0.798410	9801473	-1.#IND00
319875657	65164.000000	3256	5806.528614	31903	1	0.408522	32153	7	0.772612	9796473	-1.#IND00
319869937	62937.000000	3325	5677.010735	32116	5	0.607602	32080	4	0.307146	9791590	-1.#IND00
319843126	64607.000000	3327	5719.558109	32062	4	0.638355	32005	2	0.245476	9786742	0.006594
319858305	64781.000000	3455	5769.110995	32019	8	0.622938	31735	7	0.542364	9781854	0.006531
319845881	63923.000000	3328	5763.972555	31862	7	0.771303	31803	4	0.722433	9776988	0.004657
319855377	64238.000000	3399	5683.462277	31964	6	0.861290	31900	7	0.585701	9772158	0.002393
319850938	63750.000000	3234	5743.811322	31855	8	0.710667	31825	4	0.621830	9767216	0.001680
319868122	64250.000000	3325	5696.651336	31811	6	0.824513	32092	7	0.757310	9762238	0.006104
319848574	63866.000000	3318	5799.750498	32033	8	0.794647	32325	7	0.837785	9757464	0.006675
319855862	63749.000000	3280	5668.766651	32155	1	0.579453	32114	7	0.831240	9752608	0.004859
319873682	65390.000000	3457	5748.310921	31931	8	0.719622	31923	5	0.619817	9747647	0.004605
319856149	64131.000000	3257	5717.160126	31963	5	0.829945	32099	7	0.188978	9742769	0.004628
319853648	64189.000000	3327	5706.168610	32053	5	0.327302	31723	6	0.451611	9737849	0.002207
319846988	64738.000000	3319	5763.517421	32038	5	0.155550	31690	8	0.634898	9733028	-0.001320
319851663	65015.000000	3297	5739.995755	32059	7	0.487821	32059	6	0.331044	9728201	-0.001846
319866925	64025.000000	3496	5754.288933	31942	7	0.670808	31861	4	0.594263	9723330	0.000300
319874214	64315.000000	3347	5716.066822	31960	8	0.764562	31926	2	0.595595	9718474	0.000679
319851240	63757.000000	3209	5701.845005	31858	7	0.640734	32024	11	0.299685	9713637	0.000785
319859092	63934.000000	3238	5724.754717	32024	14	0.397032	31977	9	0.442532	9708773	0.000676
319870736	64580.000000	3441	5752.451648	31887	10	0.522775	32051	3	0.537972	9703979	0.000503
319878756	64138.000000	3396	5737.315377	31910	7	0.391793	32037	5	0.391348	9699135	-0.000702
319821801	64269.000000	3331	5762.180495	32033	2	0.596571	32065	3	0.405258	9694274	0.000803
319868842	64284.000000	3427	5712.090562	31792	9	0.755311	32047	6	0.456187	9689427	0.000812
319852764	64797.000000	3297	5710.190196	31907	8	0.679557	32102	7	0.625194	9684530	0.002150
319856853	64941.000000	3406	5764.315827	32154	8	0.638539	31951	4	0.448622	9679637	0.001789
319869738	64872.000000	3456	5823.470589	32019	13	0.577301	31890	4	0.491081	9674754	0.000732
319858772	63799.000000	3476	5716.178374	31961	11	0.743623	31819	10	0.668761	9669970	0.000622
319858606	64445.000000	3330	5739.233048	32025	4	0.804613	31907	10	0.774334	9665054	0.000558
319854996	63898.000000	3363	5758.905976	32035	6	0.501262	32148	3	0.613808	9660171	0.000477
319850446	64145.000000	3294	5673.057877	31700	5	0.281685	32076	0	0.437414	9655308	0.000255
319861818	64754.000000	3476	5785.518950	32055	6	0.479572	32092	7	0.455982	9650584	-0.000064
319853926	63237.000000	3276	5688.094842	32033	6	0.595939	31817	13	0.648634	9645802	0.000517
319879534	64436.000000	3389	5702.690906	31896	5	0.746244	32185	7	0.468223	9640855	-0.000184
319854793	63922.000000	3344	5817.642351	31965	6	0.782106	32091	5	0.677465	9636040	-0.000699
319845747	64737.000000	3336	5718.653148	31966	10	0.758899	32058	4	0.562634	9631122	-0.000663
319852470	64534.000000	3327	5753.742743	31814	15	0.605715	32049	4	0.393322	9626371	-0.000491
319860017	64073.000000	3344	5698.387408	31899	10	0.557857	31970	6	0.632036	9621562	-0.000498
319851001	64477.000000	3347	5735.475098	31890	7	0.429813	32038	9	0.476082	9616769	-0.000090
319851792	64333.000000	3287	5768.292619	31932	21	0.593550	32097	13	0.553477	9612047	0.000534
319873155	64273.000000	3308	5701.678773	32002	7	0.742353	31780	7	0.691154	9607192	0.000515
319870518	64583.000000	3240	5735.346381	32198	9	0.832857	32074	5	0.207397	9602414	0.000865
319853496	64394.000000	3242	5705.756251	31995	10	0.841778	31706	9	0.389347	9597592	0.000442
319852693	64594.000000	3370	5757.614287	31775	4	0.873010	32081	8	0.598375	9592821	0.000296
319849693	63924.000000	3229	5761.133406	31823	7	0.692702	31892	7	0.425100	9588011	0.000446
319856884	63995.000000	3307	5700.657378	31810	1	0.789550	31872	3	0.478512	9583107	0.000733
319886530	63826.000000	3304	5760.644817	32020	3	0.641431	31838	5	0.485411	9578339	0.000862
319865696	63373.000000	3331	5725.709444	31893	10	0.688975	32074	7	0.669263	9573649	0.000828
319863057	65323.000000	3533	5744.734574	31879	11	0.811356	31795	6	0.635499	9568936	0.000504
319865269	62155.000000	3197	5706.134692	31948	5	0.796638	32039	10	0.251303	9564176	0.000330
319860273	64663.000000	3384	5697.397609	32110	6	0.876656	31838	5	0.545898	9559446	0.000260
319860885	64892.000000	3271	5806.301938	32163	9	0.394361	31947	5	0.497300	9554632	0.000208
319852185	63882.000000	3372	5709.440184	32022	6	0.487092	32087	9	0.695101	9549746	0.000556
319848957	65346.000000	3475	5773.582166	31879	6	0.565352	31797	5	0.703749	9544965	0.000722
319861532	63755.000000	3211	5801.212706	32006	7	0.703158	32024	8	0.432559	9540239	0.001671
319870963	63261.000000	3218	5655.571355	31992	7	0.589707	31726	3	0.274849	9535359	0.001378
319856956	65002.000000	3392	5773.231138	31819	6	0.542161	31937	7	0.464734	9530643	0.001385
319852345	64172.000000	3301	5728.426754	31678	6	0.722310	31761	6	0.605257	9525816	0.001461
319853800	64198.000000	3204	5742.361497	31908	6	0.440480	32071	6	0.650988	9521172	0.001471
319850735	64275.000000	3301	5748.359786	31872	6	0.660638	31716	3	0.656835	9516345	0.001423
npatches	nstrain	runtime	dt	init_x	init_y	init_y_blood	init_z	init_S	beta0	beta1	beta2	beta3	mean_beta	B	d	delta	delta_blood	b[0]	mut	m	CTL	c	g	epsilon	k	het	lambda	rho	omega	x_max	patch.dyna	DELTA	A	VA
10000	1	100.000000	0.000100	21900	9499	5000000	0.001000	10000000	6.884789	6.550108	2.621406	7.232492	5	8000000000.000000	0.010000	1.000000	1.000000	800000	0.000050	0.048000	0	0.500000	0.000000	25.000000	8.000000	0.500000	0.000000	0.000000	0.000000	31987	0	10.000000	7.000000	1.000000
sus	inf	inf_blood	z	x[0]	y[0][0]	z[0]	x[1]	y[1][0]	z[1]	S[0]	synchrony
219000000	94990000.000000	5000000	10.000000	21900	9499	0.001000	21900	9499	0.001000	10000000	0.000000
258338077	383867529.000000	19956308	3940.834452	23907	40276	0.394083	23958	39709	0.394083	9995021	0.000000
291371411	148202600.000000	7729586	6324.976263	27971	15678	0.632498	28028	15382	0.632498	9990076	0.000000
314693553	23697369.000000	1235883	7771.013291	31347	2602	0.777101	31226	2518	0.777101	9984925	0.000000
319446964	1982978.000000	103525	8648.068121	32102	215	0.864807	32007	196	0.864807	9979962	0.000000
319852636	100330.000000	5157	9173.195691	31800	6	0.918002	31908	9	0.918002	9974973	0.000000
319855815	62368.000000	3175	3003.215762	31887	7	0.221188	32017	4	0.585476	9969987	0.000000
319868540	104720.000000	5451	5594.901831	32068	14	0.424065	32004	11	0.748582	9964974	0.000000
319850369	47141.000000	2489	5266.885284	32105	3	0.650682	32133	6	0.591876	9959980	0.000000
319871199	72357.000000	3759	4736.016707	31957	10	0.348197	32263	5	0.671558	9954982	0.000000
319876190	55698.000000	2765	5348.465781	32027	4	0.370926	31956	8	0.616773	9950060	0.000000
319870339	63864.000000	3259	4709.804512	31950	5	0.564554	32122	3	0.258648	9945100	0.000000
319852216	59922.000000	3168	5270.398418	32003	4	0.666684	32078	4	0.431310	9940094	0.000000
319860580	59486.000000	3080	4727.325248	31750	6	0.580850	31941	5	0.580934	9935196	0.000000
319871748	61118.000000	3217	5105.833911	32160	1	0.521611	32246	6	0.590927	9930264	0.000000
319872605	58950.000000	3074	4926.704078	32089	7	0.522761	32099	5	0.576213	9925297	0.000000
319826846	60392.000000	3177	5018.256771	32121	2	0.265678	31943	9	0.618863	9920348	0.000000
319855431	59453.000000	3030	4914.720008	32167	8	0.554617	32134	7	0.653895	9915333	0.000000
319854248	60823.000000	3223	5008.812631	32114	6	0.549985	32189	5	0.528534	9910343	0.000000
319866122	58916.000000	3059	4974.283779	32027	5	0.727056	31909	6	0.485819	9905450	0.000000
319856424	61339.000000	3046	4939.936818	32075	6	0.411116	32132	5	0.397562	9900549	0.000000
319853595	59708.000000	3106	4989.418148	31854	3	0.590196	32089	3	0.398711	9895627	0.000000
319851609	60612.000000	3090	5006.630745	32038	12	0.592100	32214	6	0.631721	9890639	0.000000
319870287	59442.000000	3039	4953.993913	32040	4	0.660870	32106	4	0.488888	9885573	0.000000
319869460	60440.000000	3093	5021.407506	31944	7	0.698802	32135	6	0.601794	9880584	0.000000
319847860	60596.000000	3161	4948.997186	31998	8	0.435739	31854	6	0.562073	9875695	0.000000
319875668	59863.000000	3090	4973.712262	31968	6	0.152245	32145	12	0.681804	9870930	0.000000
319846817	59500.000000	3060	4996.274063	32091	7	0.388834	31994	3	0.801255	9865988	0.000000
319874917	60239.000000	3088	4938.709527	31989	6	0.629314	32038	4	0.810738	9861025	0.000000
319867457	60561.000000	3203	5023.401683	32130	4	0.775170	31938	5	0.541111	9856105	0.000000
319853942	59788.000000	3077	4921.223608	31890	8	0.681861	31838	6	0.548146	9851138	0.000000
319855745	61051.000000	3154	5075.478939	31831	9	0.807041	31810	8	0.371697	9846176	0.000000
319863261	59058.000000	3143	4887.237096	31997	8	0.501298	32084	5	0.580836	9841274	0.000000
319870277	60765.000000	3170	5010.287760	32202	4	0.697525	31852	3	0.670694	9836441	0.000000
319870326	59917.000000	3147	5002.338375	32171	8	0.780197	32225	6	0.356681	9831562	0.000000
319842390	60604.000000	3193	4953.905598	31817	6	0.660683	31788	8	0.530890	9826744	0.000000
319841887	59959.000000	3132	4980.393045	31864	5	0.466119	32011	9	0.685954	9821940	0.000000
319864171	60037.000000	3108	4976.580638	32127	5	0.676189	31873	7	0.620905	9817086	0.000000
319848513	58843.000000	3148	4942.130804	32064	4	0.778023	32177	4	0.601618	9812223	0.000000
319845774	61567.000000	3278	5003.895724	31763	3	0.374782	32096	3	0.630690	9807296	0.000000
319865058	58643.000000	3088	4920.847859	32266	9	0.620791	32083	6	0.525613	9802383	-1.#IND00
319853457	61518.000000	3107	5065.240739	32039	12	0.705723	32158	12	0.415678	9797539	-1.#IND00
319854267	58903.000000	3076	4973.528956	31936	4	0.721171	31936	5	0.551538	9792652	-1.#IND00
319840196	61473.000000	3176	5002.577525	32094	7	0.665659	32031	3	0.701994	9787735	-0.017901
319855118	59369.000000	3134	4953.306549	31942	7	0.797214	32090	7	0.662515	9782831	-0.000923
319863443	60989.000000	3189	4995.691146	31825	6	0.469252	31774	8	0.526241	9777829	0.002359
319858214	58796.000000	3137	4947.779087	32022	5	0.678089	32165	11	0.518065	9773079	0.000602
319828223	60463.000000	3043	5009.195489	31820	13	0.445830	31969	2	0.514938	9768336	0.002245
319857673	59768.000000	3037	5031.134737	32110	7	0.647737	31868	11	0.597608	9763444	0.002411
319854674	60020.000000	3261	4926.103705	31856	6	0.786344	32078	6	0.678472	9758606	0.003133
319854000	61126.000000	3176	5003.895447	32073	5	0.766088	32107	13	0.483731	9753608	-0.007042
319847303	59345.000000	3077	4952.437350	31726	0	0.395029	31948	6	0.551971	9748740	-0.005514
319851710	60128.000000	3234	4957.451872	31993	6	0.494595	31908	8	0.481315	9743891	-0.006373
319859689	60289.000000	3185	4991.306885	32115	3	0.522452	31861	5	0.671060	9739074	-0.007574
319866671	59944.000000	3165	4995.528514	32132	6	0.184128	31912	8	0.241852	9734222	-0.005872
319869658	60173.000000	3158	4950.230000	31850	3	0.213436	32113	7	0.501172	9729370	-0.006328
319847033	60459.000000	3271	4987.403751	31906	4	0.474175	31761	2	0.645153	9724433	-0.005978
319851801	60438.000000	3108	4992.942083	32026	2	0.461173	32166	6	0.293950	9719632	-0.004431
319851523	59727.000000	3105	4957.896827	31956	11	0.673189	32186	1	0.207799	9714700	-0.004932
319855877	60929.000000	3155	4988.093615	31879	8	0.717851	32059	9	0.376179	9709800	-0.006002
319848520	59404.000000	3192	5018.317269	31967	2	0.828870	32094	2	0.228808	9704917	-0.006231
319864255	60304.000000	3116	4977.177665	32073	10	0.742074	32211	6	0.407081	9700283	-0.007342
319875651	60067.000000	3164	5013.522372	31823	2	0.728374	31969	4	0.333387	9695465	-0.007098
319839341	60222.000000	3166	4926.268796	31825	5	0.795297	31872	11	0.595684	9690573	-0.006784
319851488	60780.000000	3072	5065.312318	31799	7	0.410766	31913	11	0.754773	9685748	-0.006069
319860340	58491.000000	3038	4894.105536	31987	7	0.642616	32001	9	0.669950	9680870	-0.006107
319877220	60624.000000	3061	4968.984502	31933	3	0.283308	31852	5	0.709536	9676050	-0.006125
319871417	59548.000000	3062	4962.571966	31998	2	0.266650	32062	2	0.627198	9671129	-0.005221
319863557	61051.000000	3196	4970.847144	32007	4	0.320088	32230	6	0.773887	9666259	-0.006335
319862261	59462.000000	3196	5001.210068	32037	14	0.513659	31971	8	0.829721	9661482	-0.007223
319868604	59947.000000	3115	4976.938301	32099	10	0.687840	31936	3	0.623293	9656708	-0.007452
319872330	59731.000000	3104	4958.721778	32242	6	0.727514	31906	8	0.710281	9651919	-0.008133
319879927	60427.000000	3059	5009.814101	32124	2	0.593410	31907	6	0.588814	9647107	-0.007830
319885428	60244.000000	3071	4948.701936	31974	4	0.702765	32129	4	0.605174	9642291	-0.007705
319842428	59036.000000	3126	5000.478033	32279	4	0.819720	32047	4	0.308850	9637638	-0.007494
319849589	60070.000000	3194	4941.820099	32031	8	0.411561	31901	8	0.427767	9632911	-0.007451
319844448	60567.000000	3206	5032.283338	31799	1	0.604125	31865	4	0.607183	9628058	-0.007325
319875220	59953.000000	3062	4922.735052	32024	6	0.576586	32136	3	0.613032	9623223	-0.007240
319858060	60291.000000	3177	4987.451608	32123	4	0.731890	32033	8	0.518769	9618365	-0.006937
319850100	60263.000000	3109	4928.009359	31832	8	0.516976	31694	10	0.660747	9613516	-0.006833
319874062	60002.000000	3148	5028.083757	32017	5	0.512631	32215	5	0.638033	9608654	-0.006550
319864644	59608.000000	3100	4935.633445	32078	2	0.690688	31997	5	0.552997	9603808	-0.006847
319860665	60576.000000	3108	4978.885385	31912	4	0.661143	32138	9	0.314398	9599034	-0.006077
319845030	59578.000000	3065	4966.904649	32086	6	0.666092	32146	3	0.335978	9594326	-0.006179
319850461	60268.000000	3028	4970.014192	32016	1	0.221361	31864	6	0.431654	9589542	-0.006088
319841663	60357.000000	3168	5005.620010	32219	4	0.462533	31699	9	0.336491	9584691	-0.005945
319834846	59933.000000	3121	4936.152226	31831	6	0.466743	31890	9	0.346512	9580033	-0.005886
319837744	59734.000000	3193	4963.077564	31896	4	0.607094	31981	6	0.389916	9575144	-0.006081
319861838	59493.000000	3078	4936.752599	31990	4	0.666014	31859	7	0.600239	9570456	-0.006041
319856235	61091.000000	3182	5030.600527	32042	4	0.275609	31811	6	0.757536	9565667	-0.005960
319854101	59193.000000	3033	4930.321721	31947	5	0.478521	32125	9	0.664936	9560830	-0.005754
319868024	60914.000000	3087	5034.383563	31983	8	0.683711	31952	5	0.469553	9556118	-0.005539
319879188	59002.000000	2966	4897.001510	31765	7	0.624521	32022	6	0.669751	9551284	-0.005939
319855068	61439.000000	3133	5002.613312	32078	10	0.593199	32178	8	0.620963	9546458	-0.006032
319849073	58619.000000	3044	4966.406617	32063	4	0.562688	32057	5	0.544390	9541667	-0.005555
319860675	60571.000000	3241	4912.753868	31992	3	0.640603	31761	6	0.642318	9536892	-0.005359
319842620	59611.000000	3155	5083.360717	32108	12	0.687286	31987	8	0.697122	9532062	-0.005296
319843660	60308.000000	3188	4917.284844	31850	7	0.477970	32059	7	0.664100	9527208	-0.004890
319848376	59344.000000	3133	5013.995136	32035	3	0.572536	32085	8	0.630517	9522455	-0.005418
319862229	60465.000000	3067	4907.164190	31974	8	0.694639	31698	8	0.357557	9517603	-0.005338
npatches	nstrain	runtime	dt	init_x	init_y	init_y_blood	init_z	init_S	beta0	beta1	beta2	beta3	mean_beta	B	d	delta	delta_blood	b[0]	mut	m	CTL	c	g	epsilon	k	het	lambda	rho	omega	x_max	patch.dyna	DELTA	A	VA
10000	1	100.000000	0.000100	21900	9499	5000000	0.001000	10000000	5.815807	7.143527	4.010599	5.069987	5	8000000000.000000	0.010000	1.000000	1.000000	800000	0.000050	0.048000	0	0.500000	0.000000	25.000000	9.000000	0.500000	0.000000	0.000000	0.000000	31987	0	10.000000	7.000000	1.000000
sus	inf	inf_blood	z	x[0]	y[0][0]	z[0]	x[1]	y[1][0]	z[1]	S[0]	synchrony
219000000	94990000.000000	5000000	10.000000	21900	9499	0.001000	21900	9499	0.001000	10000000	0.000000
264586225	331270338.000000	17237995	3940.834452	25540	34112	0.394083	24500	34745	0.394083	9994889	0.000000
300880808	92893133.000000	4846909	6324.976263	29760	9623	0.632498	29250	9826	0.632498	9989888	0.000000
317896429	8681658.000000	453872	7771.013291	31830	913	0.777101	31674	945	0.777101	9984964	0.000000
319779424	348966.000000	18327	8648.068121	32089	35	0.864807	32045	28	0.864807	9979944	0.000000
319857088	35984.000000	1877	2438.582372	31939	7	0.129784	32073	2	0.317143	9974905	0.000000
319856532	104630.000000	5466	4608.043721	32190	6	0.472194	32016	20	0.501112	9969846	0.000000
319843770	45596.000000	2379	5032.439680	32097	7	0.669484	32051	6	0.513268	9964884	0.000000
319847982	68391.000000	3624	4196.310266	32038	7	0.285366	31834	13	0.658958	9960038	0.000000
319823147	53541.000000	2708	4765.909586	31997	5	0.502812	31824	5	0.681172	9955103	0.000000
319844478	60307.000000	3172	4285.186354	31892	5	0.518817	32037	11	0.428620	9950024	0.000000
319856008	55852.000000	3010	4588.705895	32014	2	0.187160	31929	6	0.466549	9945029	0.000000
319867916	58189.000000	2981	4387.237833	32150	6	0.439647	32093	7	0.461264	9940061	0.000000
319839977	55276.000000	3026	4485.773567	32092	9	0.567557	32192	4	0.547196	9935120	0.000000
319844016	58460.000000	3078	4427.113844	31881	11	0.470699	31892	8	0.725364	9930176	0.000000
319876574	57313.000000	3021	4477.686385	31888	4	0.627863	32242	9	0.635481	9925263	0.000000
319878307	58225.000000	2936	4466.841311	31903	5	0.434255	31977	6	0.649964	9920269	0.000000
319857059	56636.000000	3010	4399.975107	32011	8	0.407065	31990	2	0.361383	9915337	0.000000
319853744	57381.000000	3024	4495.578524	32111	8	0.521939	31915	9	0.527033	9910488	0.000000
319858575	56734.000000	2884	4405.807058	31964	9	0.380368	32230	7	0.409659	9905585	0.000000
319855018	56995.000000	2869	4491.391835	31858	9	0.355712	31771	5	0.641945	9900731	0.000000
319857283	57499.000000	3006	4403.635976	32084	6	0.493921	31860	11	0.782831	9895709	0.000000
319861433	56863.000000	2943	4446.829840	32040	10	0.693051	32195	7	0.524214	9890730	0.000000
319867662	57635.000000	3014	4437.304858	31910	5	0.537743	31886	6	0.541857	9885727	0.000000
319853455	57903.000000	2967	4463.321915	32093	9	0.640689	31842	7	0.722126	9880835	0.000000
319873174	56501.000000	3122	4426.544258	31971	5	0.619371	31949	4	0.374982	9875891	0.000000
319836834	57533.000000	2959	4440.820629	32199	6	0.658796	32126	6	0.620912	9871090	0.000000
319860564	56438.000000	2979	4457.725973	32098	4	0.427242	32098	6	0.635616	9866079	0.000000
319881667	58665.000000	3028	4477.922070	31882	9	0.446580	32025	5	0.778993	9861090	0.000000
319863535	55776.000000	2959	4453.737831	31918	5	0.360359	31919	9	0.494827	9856081	0.000000
319852391	58149.000000	3067	4469.961415	31763	7	0.612043	31892	5	0.223077	9851205	0.000000
319867245	56941.000000	2994	4440.133266	31785	9	0.764695	32132	9	0.357793	9846345	0.000000
319845795	56611.000000	2895	4508.036795	32017	5	0.448396	31973	9	0.484012	9841467	0.000000
319861943	57400.000000	2903	4368.656483	31818	6	0.641119	31914	4	0.439093	9836510	0.000000
319847170	57141.000000	2987	4508.529642	32070	4	0.673847	31885	3	0.441222	9831555	0.000000
319862327	56816.000000	2906	4383.873811	31987	8	0.489366	32127	11	0.653803	9826685	0.000000
319851602	56634.000000	2944	4504.925423	32008	9	0.629247	32103	6	0.278522	9821781	0.000000
319868751	57219.000000	2961	4430.053417	31993	7	0.390485	32150	8	0.467008	9816871	0.000000
319864182	57430.000000	2974	4446.382270	31970	10	0.385797	31924	5	0.396970	9812037	0.000000
319852324	57595.000000	2900	4491.703931	31846	6	0.500625	31952	5	0.277974	9807115	0.000000
319885605	57820.000000	2999	4422.234859	32076	11	0.585901	32014	2	0.521541	9802290	-1.#IND00
319865123	56773.000000	2918	4504.730786	31965	9	0.398620	31851	10	0.693733	9797364	-1.#IND00
319872630	57523.000000	2935	4392.087172	31909	5	0.583080	32079	4	0.148238	9792396	0.019354
319856638	56268.000000	3079	4494.532651	31929	8	0.452284	32188	8	0.483387	9787495	0.010161
319888097	58759.000000	3023	4426.989537	31900	4	0.634163	32026	4	0.494810	9782626	0.008686
319850026	57255.000000	2928	4473.316187	31886	12	0.627450	31861	3	0.693591	9777626	0.002847
319866270	57365.000000	2943	4446.438007	32238	10	0.479220	32214	6	0.400336	9772806	0.000414
319831539	57278.000000	2931	4479.190363	31807	11	0.635395	31981	2	0.256565	9768008	-0.000346
319842737	56510.000000	2964	4407.978490	32067	5	0.770526	31996	8	0.316503	9763079	0.000517
319864894	57498.000000	3008	4446.581592	31974	7	0.433988	31896	8	0.394062	9758243	0.001346
319858763	56763.000000	3020	4460.817805	31920	7	0.656701	32055	0	0.352528	9753278	0.008406
319860827	57507.000000	3001	4464.201708	31876	5	0.669906	32009	4	0.453650	9748552	0.008327
319857378	57310.000000	2871	4420.575696	31887	10	0.590751	31919	1	0.288265	9743723	0.002787
319865093	57472.000000	2973	4467.640850	31977	7	0.545908	32163	4	0.327467	9738864	0.001999
319851405	57171.000000	2971	4446.931605	31953	6	0.485041	31989	5	0.541897	9734089	0.000449
319848391	57325.000000	3024	4448.704964	31885	6	0.345440	32125	2	0.573939	9729117	-0.000444
319852098	56450.000000	2914	4461.442230	32015	5	0.602994	32301	6	0.680772	9724218	0.000136
319872034	57419.000000	2978	4466.801425	32044	3	0.603858	31885	2	0.782006	9719359	0.000749
319865497	57339.000000	2987	4389.807522	31854	5	0.387521	31948	7	0.337833	9714415	0.001067
319841475	57284.000000	2979	4503.776217	31923	7	0.628517	31987	7	0.598380	9709557	0.000655
319863858	57060.000000	2893	4430.749019	31938	9	0.637312	32062	3	0.479108	9704696	0.001765
319852981	57013.000000	2938	4452.896002	31824	5	0.650999	31861	6	0.581080	9699857	0.001401
319856149	58119.000000	2896	4424.617024	31998	2	0.700515	32063	5	0.570613	9695063	0.001163
319862607	56907.000000	3027	4474.687931	31924	5	0.759692	32198	7	0.739567	9690040	0.002118
319845628	57473.000000	2876	4390.343855	31822	6	0.609550	32009	10	0.411593	9685246	0.001940
319866061	57759.000000	3078	4511.420771	31935	5	0.476488	31955	5	0.377532	9680321	0.002155
319867714	56009.000000	2919	4419.305990	32007	2	0.477411	31896	4	0.482125	9675366	0.001702
319873670	57699.000000	3102	4479.542237	32122	4	0.400760	32027	3	0.408306	9670630	0.001375
319859042	56199.000000	3003	4414.582763	31900	4	0.467695	32018	10	0.500354	9665855	0.001004
319875884	57865.000000	3064	4471.453635	31917	3	0.523181	32136	2	0.674312	9661055	0.000878
319829131	57523.000000	3056	4420.896731	32035	7	0.374906	32122	6	0.176951	9656144	0.000842
319861000	57291.000000	3054	4489.947129	31978	10	0.449445	32097	9	0.479753	9651317	0.001944
319871869	57688.000000	2935	4437.015550	32002	2	0.382826	31955	5	0.684458	9646461	0.002009
319866919	56767.000000	2924	4493.424606	32037	9	0.429782	32043	6	0.607815	9641527	0.002289
319889041	58017.000000	3044	4429.761364	32065	10	0.252458	32029	5	0.437370	9636653	0.002343
319870991	56274.000000	2941	4499.052754	32103	5	0.387432	31989	5	0.375955	9631831	0.002535
319847585	57656.000000	3009	4391.213369	32097	7	0.511727	31806	3	0.573669	9627021	0.002672
319863872	56663.000000	2957	4491.933303	31981	8	0.703851	32047	7	0.741421	9622247	0.002124
319866341	57450.000000	2932	4452.329343	31931	10	0.677880	32022	3	0.425164	9617457	0.001869
319854067	57562.000000	3008	4516.928775	32095	5	0.605721	31930	0	0.425975	9612682	0.001766
319870787	56744.000000	2908	4419.624042	32033	5	0.449967	32042	12	0.492009	9607931	0.001605
319862289	58495.000000	3104	4449.421617	31895	8	0.365176	31971	4	0.396636	9603034	0.001956
319863711	56729.000000	2950	4484.332477	32114	9	0.387491	31801	2	0.163937	9598235	0.002459
319855320	58193.000000	3084	4463.747548	32212	5	0.177815	32041	14	0.400117	9593407	0.003705
319849797	56490.000000	2815	4439.470343	31830	5	0.408539	32017	12	0.469517	9588514	0.004972
319874441	56805.000000	2946	4403.629395	32278	5	0.460202	32090	7	0.643088	9583603	0.004876
319857578	57624.000000	2938	4488.563785	31946	7	0.279361	31915	1	0.618181	9578821	0.004890
319872635	57201.000000	2821	4451.130039	31865	9	0.260638	31974	1	0.485014	9574055	0.004665
319852287	58209.000000	3111	4509.771402	31999	8	0.513635	31945	10	0.438358	9569266	0.004593
319849515	56933.000000	2967	4420.719947	31845	6	0.587522	32066	9	0.362590	9564359	0.004604
319862976	57459.000000	3003	4469.409429	32189	7	0.529595	32013	8	0.455740	9559616	0.004353
319861286	57121.000000	2951	4420.515490	31971	7	0.519555	32032	3	0.669894	9554868	0.005555
319858443	57763.000000	2977	4448.453736	31794	1	0.283584	32100	4	0.528368	9550069	0.005462
319859759	56722.000000	3045	4427.762474	31694	6	0.553416	31922	5	0.632601	9545317	0.005182
319858549	57083.000000	2994	4445.150668	32108	6	0.529980	32013	11	0.507669	9540520	0.005100
319858992	58023.000000	3004	4450.257390	32110	10	0.457897	32045	4	0.701390	9535795	0.005199
319850545	56206.000000	2918	4394.954199	32132	2	0.090783	32048	7	0.425893	9531044	0.005213
319880643	57551.000000	2935	4493.543904	32044	7	0.441814	31941	5	0.483687	9526096	0.005089
319856570	57055.000000	2935	4459.240913	31686	8	0.661448	31944	4	0.235814	9521329	0.004882
319840405	55913.000000	2894	4386.533995	31955	4	0.501916	32144	5	0.124518	9516627	0.004680
npatches	nstrain	runtime	dt	init_x	init_y	init_y_blood	init_z	init_S	beta0	beta1	beta2	beta3	mean_beta	B	d	delta	delta_blood	b[0]	mut	m	CTL	c	g	epsilon	k	het	lambda	rho	omega	x_max	patch.dyna	DELTA	A	VA
10000	1	100.000000	0.000100	21900	9499	5000000	0.001000	10000000	5.629357	3.956219	4.581264	5.822104	5	8000000000.000000	0.010000	1.000000	1.000000	800000	0.000050	0.048000	0	0.500000	0.000000	25.000000	10.000000	0.500000	0.000000	0.000000	0.000000	31987	0	10.000000	7.000000	1.000000
sus	inf	inf_blood	z	x[0]	y[0][0]	z[0]	x[1]	y[1][0]	z[1]	S[0]	synchrony
219000000	94990000.000000	5000000	10.000000	21900	9499	0.001000	21900	9499	0.001000	10000000	0.000000
271747734	278361695.000000	14488754	3940.834452	26528	28901	0.394083	28072	26952	0.394083	9994964	0.000000
308300363	54078094.000000	2825267	6324.976263	30820	5543	0.632498	30982	5298	0.632498	9989967	0.000000
319216866	2715955.000000	141791	7771.013291	31937	283	0.777101	31905	265	0.777101	9984969	0.000000
319850377	50494.000000	2666	8217.351891	32100	8	0.864807	32040	2	0.864807	9980024	0.000000
319860752	79980.000000	4123	2954.819856	32064	9	0.241064	31967	8	0.271931	9974972	0.000000
319845265	59495.000000	3056	5268.391392	32049	4	0.539688	31842	3	0.558409	9970074	0.000000
319848449	58910.000000	3090	3385.090790	32272	9	0.477498	31795	5	0.263189	9965142	0.000000
319872597	53865.000000	2734	4457.579643	32059	1	0.548792	31942	9	0.414270	9960026	0.000000
319861787	56260.000000	2909	3717.992431	31889	7	0.407422	32058	3	0.364767	9955010	0.000000
319859886	52694.000000	2719	4157.710657	31985	3	0.363669	32003	4	0.315147	9950014	0.000000
319845801	56190.000000	2894	3921.814888	32095	3	0.369961	31773	5	0.403150	9944996	0.000000
319854714	53908.000000	2741	4044.263876	31781	8	0.312122	31934	3	0.486110	9940060	0.000000
319859873	55338.000000	2897	3920.516398	32042	6	0.514440	32091	10	0.353338	9935209	0.000000
319867433	54722.000000	2899	4029.005666	32100	6	0.473710	31940	7	0.364704	9930126	0.000000
319877849	54885.000000	2767	3923.943583	31967	6	0.249788	32056	6	0.332030	9925260	0.000000
319874457	54548.000000	2830	4001.494028	31993	9	0.516730	31928	10	0.503036	9920282	0.000000
319861583	55210.000000	2867	3991.223477	32060	3	0.597550	31944	9	0.567022	9915373	0.000000
319873426	53878.000000	2731	3923.248750	32300	2	0.324027	32046	6	0.629175	9910372	0.000000
319849386	54691.000000	2965	4034.942718	32129	5	0.455689	31751	5	0.458733	9905430	0.000000
319868335	54229.000000	2791	3917.063860	31880	3	0.317216	31820	8	0.491152	9900484	0.000000
319854982	54568.000000	2766	4007.491978	31747	9	0.290051	32044	1	0.244997	9895602	0.000000
319868541	54822.000000	2942	3948.528006	31993	3	0.337134	32136	5	0.336000	9890659	0.000000
319850297	55240.000000	2794	4018.347949	31828	9	0.314320	32019	7	0.234236	9885710	0.000000
319858758	54410.000000	2883	3985.356770	32130	7	0.440643	32222	7	0.421408	9880854	0.000000
319844089	53783.000000	2782	3950.552045	32237	4	0.259201	32096	5	0.374905	9876069	0.000000
319871961	54673.000000	2792	4001.368130	31869	8	0.525354	32028	4	0.272614	9871150	0.000000
319858384	55271.000000	2648	3956.934329	32338	4	0.658179	31906	7	0.302140	9866279	0.000000
319856708	54763.000000	2772	4001.143580	32207	7	0.438914	32014	4	0.334384	9861423	0.000000
319861376	54867.000000	2859	3979.443469	32030	2	0.435720	32057	1	0.497938	9856424	0.000000
319830925	54319.000000	2767	3971.941247	32347	5	0.289517	32059	8	0.552100	9851524	0.000000
319841417	54304.000000	2915	4008.122221	32074	3	0.327207	31889	3	0.301913	9846633	0.000000
319879812	54740.000000	2809	3924.749527	31929	5	0.559016	32119	6	0.546833	9841776	0.000000
319855703	54662.000000	2894	4014.878995	32020	8	0.482723	32035	4	0.642336	9836779	0.000000
319880206	54103.000000	2776	3958.019521	31969	6	0.406542	31885	8	0.301008	9831727	0.000000
319863426	55005.000000	2844	4018.733815	32075	9	0.531904	32153	11	0.331238	9826815	0.000000
319860627	53920.000000	2792	3885.336814	32100	7	0.410115	31880	7	0.594380	9821971	0.000000
319884407	54466.000000	2853	4039.893878	32236	8	0.543081	31925	5	0.535502	9816983	0.000000
319859342	54316.000000	2766	3902.074395	32174	4	0.263405	31956	3	0.073061	9812111	0.000000
319869880	54286.000000	2856	4036.248201	32099	4	0.553238	32055	5	0.195679	9807162	0.000000
319833474	55658.000000	2861	3968.895957	32193	5	0.212662	32118	2	0.376191	9802198	-1.#IND00
319859241	54030.000000	2804	3982.511429	31782	1	0.142614	32010	5	0.513295	9797326	-1.#IND00
319843103	55825.000000	2908	3952.665866	31869	11	0.384857	32113	8	0.149192	9792536	-1.#IND00
319876116	54146.000000	2858	4021.266402	31876	5	0.617857	31877	4	0.483965	9787612	0.008128
319831410	55163.000000	2779	3979.382022	31652	3	0.535587	31903	4	0.170584	9782695	0.003864
319875035	53634.000000	2764	4003.928639	31986	7	0.324659	31879	6	0.286653	9777850	0.005346
319856448	55042.000000	2878	3954.945036	31814	5	0.444892	31780	2	0.143809	9773019	0.001860
319853966	53248.000000	2757	4012.274351	31895	8	0.368224	31908	11	0.421246	9768152	-0.000194
319868261	55608.000000	2917	3976.968534	31942	4	0.229670	31858	4	0.439526	9763326	-0.001801
319863554	53864.000000	2821	3989.606543	31858	2	0.293551	31957	6	0.228635	9758471	-0.004901
319860129	54413.000000	2781	3902.479937	31856	2	0.269776	32124	2	0.291598	9753601	-0.005089
319855145	54960.000000	2832	4035.206028	32123	8	0.334341	32069	6	0.408431	9748840	-0.005927
319883417	54837.000000	2868	4000.190900	31984	7	0.139951	31971	7	0.641200	9744084	-0.005379
319859200	54396.000000	2868	3973.124842	32059	4	0.331601	31893	11	0.321629	9739232	-0.005368
319860290	54873.000000	2803	4047.971519	31978	7	0.237929	32146	1	0.476609	9734382	-0.004960
319852548	53826.000000	2685	3925.692729	31860	1	0.454049	31708	3	0.515942	9729348	-0.006211
319880072	55364.000000	2906	4021.182008	32100	4	0.391395	32174	3	0.136744	9724547	-0.005846
319870689	54559.000000	2843	3928.152822	31966	3	0.113287	31785	6	0.362112	9719688	-0.006059
319847876	54878.000000	2827	3997.827083	32094	6	0.462188	31990	7	0.407070	9714909	-0.005654
319876486	54197.000000	2837	3952.437318	31898	5	0.673805	31871	7	0.640374	9709925	-0.005806
319842655	54435.000000	2773	3955.498826	32116	3	0.710060	31921	5	0.495932	9705054	-0.005028
319840707	54506.000000	2875	3974.493653	31946	4	0.461595	31861	7	0.197403	9700214	-0.005479
319858513	54125.000000	2732	3943.731852	32049	3	0.446221	31969	6	0.310960	9695250	-0.005325
319862535	56167.000000	2839	3997.594487	32152	6	0.435921	32159	7	0.483107	9690391	-0.004669
319871352	53504.000000	2790	3929.974257	31975	1	0.475989	32107	5	0.236945	9685622	-0.004244
319878726	54703.000000	2822	4034.392494	31907	12	0.428631	31783	8	0.399050	9680815	-0.005014
319876821	55461.000000	2748	3930.108544	31715	2	0.535423	32065	7	0.367611	9675928	-0.005029
319875489	54340.000000	2788	4021.481025	32063	9	0.644247	31783	4	0.246221	9671014	-0.004897
319861282	54825.000000	2942	3925.538516	31897	5	0.376740	32129	6	0.278747	9666214	-0.004880
319870644	54530.000000	2816	3970.566372	32069	5	0.387572	32178	4	0.282409	9661493	-0.004414
319847284	54591.000000	2866	4063.001655	32048	9	0.497644	31781	8	0.335729	9656654	-0.004028
319856829	54593.000000	2854	3920.302090	32060	4	0.325439	32295	4	0.476122	9651792	-0.003322
319856984	54585.000000	2881	4009.185597	32222	4	0.105482	31864	6	0.338617	9646929	-0.002849
319845618	54819.000000	2829	3986.173677	31968	8	0.401636	32063	6	0.356252	9642203	-0.002838
319857405	54047.000000	2784	4003.317497	32172	4	0.392245	32157	5	0.399339	9637339	-0.002879
319868391	55267.000000	2813	3988.369515	32229	5	0.486107	31928	4	0.547443	9632658	-0.002653
319868043	54387.000000	2842	3980.256984	31952	6	0.285467	31937	11	0.477716	9627837	-0.003589
319846505	54883.000000	2834	3964.693327	31951	1	0.208498	32153	6	0.299994	9622952	-0.003501
319849963	54291.000000	2822	3999.428334	32004	0	0.106821	31911	8	0.361487	9618119	-0.003847
319841139	55467.000000	2773	3997.154511	32057	7	0.413712	31844	7	0.588713	9613236	-0.003795
319876477	54586.000000	2954	3949.630997	32181	4	0.482427	32051	7	0.281235	9608391	-0.002196
319868581	54383.000000	2820	4000.321317	32011	7	0.351755	32000	10	0.510062	9603590	-0.002346
319848532	54558.000000	2854	3929.711156	31937	6	0.267399	31941	9	0.309396	9598845	-0.002515
319836400	55107.000000	2812	4049.854496	31853	2	0.555661	31890	5	0.193461	9594075	-0.003079
319864234	54453.000000	2825	3939.735326	32118	5	0.321607	31996	6	0.221425	9589217	-0.003122
319871343	54507.000000	2832	4021.794171	32155	11	0.438277	31880	3	0.291291	9584397	-0.002922
319869171	54372.000000	2844	3954.988523	32109	6	0.542156	31942	1	0.451949	9579595	-0.004644
319859906	53967.000000	2885	3991.244148	31917	4	0.395626	31832	2	0.399529	9574852	-0.005414
319863196	54029.000000	2888	3975.256914	31811	10	0.395191	32100	5	0.280963	9570136	-0.005175
319851384	54691.000000	2871	3995.259311	32071	4	0.261931	31786	4	0.266987	9565403	-0.005086
319879718	54382.000000	2845	3949.265645	32178	2	0.484945	32230	3	0.352823	9560479	-0.004968
319869042	54008.000000	2815	4015.033114	31976	7	0.565060	31971	8	0.465221	9555633	-0.004118
319853856	54122.000000	2798	3952.640774	32032	11	0.424442	32186	1	0.078295	9550848	-0.004052
319862427	55303.000000	2829	3969.757473	32242	6	0.593644	32124	4	0.425089	9546101	-0.004198
319878449	53807.000000	2836	3981.886971	31996	5	0.480500	31685	5	0.442806	9541490	-0.004820
319867577	55442.000000	2969	3978.747441	32136	6	0.292881	31976	3	0.611464	9536608	-0.004735
319840170	54297.000000	2861	4005.741509	31863	3	0.571116	31879	3	0.367682	9531760	-0.004161
319863845	55114.000000	2885	3965.812198	31939	4	0.564946	32031	12	0.360783	9527005	-0.003993
319860619	54627.000000	2803	3999.898473	31987	5	0.231524	32025	4	0.369112	9522271	-0.004338
319860344	54905.000000	2803	3952.440019	31921	6	0.318825	31985	3	0.252513	9517603	-0.004136
npatches	nstrain	runtime	dt	init_x	init_y	init_y_blood	init_z	init_S	beta0	beta1	beta2	beta3	mean_beta	B	d	delta	delta_blood	b[0]	mut	m	CTL	c	g	epsilon	k	het	lambda	rho	omega	x_max	patch.dyna	DELTA	A	VA
10000	1	100.000000	0.000100	21900	9499	5000000	0.001000	10000000	3.064996	3.560566	6.774969	7.465707	5	8000000000.000000	0.010000	1.000000	1.000000	800000	0.000050	0.048000	0	0.500000	0.000000	25.000000	11.000000	0.500000	0.000000	0.000000	0.000000	31987	0	10.000000	7.000000	1.000000
sus	inf	inf_blood	z	x[0]	y[0][0]	z[0]	x[1]	y[1][0]	z[1]	S[0]	synchrony
219000000	94990000.000000	5000000	10.000000	21900	9499	0.001000	21900	9499	0.001000	10000000	0.000000
278164052	233424487.000000	12153756	3940.834452	29423	21792	0.394083	29006	22408	0.394083	9995109	0.000000
313084163	30517741.000000	1597494	6324.976263	31490	2834	0.632498	31488	2899	0.632498	9989971	0.000000
319683152	796700.000000	41629	7771.013291	31997	72	0.777101	31975	70	0.777101	9985068	0.000000
319881832	28564.000000	1437	1923.244271	32044	3	0.131814	32046	2	0.043477	9980181	0.000000
319841288	87707.000000	4627	3947.365310	32100	4	0.415064	32179	7	0.288455	9975262	0.000000
319848373	41197.000000	2186	3244.625662	32129	6	0.226323	31996	2	0.568432	9970299	0.000000
319859018	60745.000000	3238	3834.883741	31904	3	0.242392	32082	4	0.428623	9965296	0.000000
319821441	48649.000000	2500	3314.417159	32107	8	0.540493	31836	2	0.514575	9960192	0.000000
319845217	53431.000000	2694	3760.233291	32173	10	0.721298	31994	5	0.404972	9955083	0.000000
319856102	52358.000000	2741	3485.526653	31674	3	0.220412	32189	1	0.369876	9950091	0.000000
319867432	52462.000000	2758	3700.000068	31953	5	0.466409	31994	2	0.362633	9945143	0.000000
319858713	52391.000000	2745	3505.068381	31691	1	0.220720	31714	2	0.080446	9940268	0.000000
319847323	51561.000000	2676	3678.511357	32328	1	0.260579	31917	5	0.313416	9935240	0.000000
319851272	53227.000000	2802	3604.634153	32029	4	0.482228	32160	8	0.293489	9930115	0.000000
319867907	51127.000000	2574	3563.738471	32098	4	0.346117	32180	6	0.210701	9925263	0.000000
319869553	52537.000000	2708	3610.795678	31805	5	0.286033	31942	5	0.521272	9920241	0.000000
319861804	52623.000000	2700	3631.298485	31854	2	0.198733	32069	3	0.524987	9915452	0.000000
319863185	51669.000000	2663	3589.347423	31985	5	0.238887	32006	8	0.255645	9910400	0.000000
319854916	52404.000000	2707	3631.927723	31866	3	0.432146	31786	4	0.548532	9905327	0.000000
319862463	52567.000000	2799	3570.689124	32197	3	0.180479	31934	3	0.235335	9900330	0.000000
319867193	51069.000000	2602	3589.488490	31876	1	0.359860	32093	4	0.259099	9895453	0.000000
319882825	53089.000000	2743	3620.243174	31916	9	0.245653	31824	3	0.217906	9890534	0.000000
319864365	51403.000000	2689	3540.600593	32105	5	0.131315	31777	9	0.335286	9885591	0.000000
319854903	52529.000000	2708	3663.079933	32100	9	0.349767	31980	2	0.198607	9880688	0.000000
319884422	52198.000000	2718	3566.345502	31803	6	0.411840	31761	3	0.258967	9875754	0.000000
319843555	51995.000000	2705	3639.257017	31892	10	0.528082	32059	7	0.271882	9870829	0.000000
319855912	52777.000000	2628	3543.250178	31963	5	0.362911	31894	5	0.544802	9865933	0.000000
319880523	51566.000000	2629	3593.691314	32126	6	0.613591	31932	5	0.273730	9861009	0.000000
319880126	52477.000000	2745	3632.972640	31940	7	0.234811	32031	4	0.192308	9856151	0.000000
319880753	51861.000000	2753	3558.042650	31980	6	0.379651	32024	3	0.461962	9851234	0.000000
319846427	51529.000000	2710	3550.148172	32109	10	0.298605	32155	8	0.180840	9846141	0.000000
319863233	51951.000000	2654	3596.160661	32016	9	0.172444	32192	3	0.434333	9841083	0.000000
319862598	52151.000000	2691	3611.545808	31851	5	0.492665	31933	7	0.297868	9836081	0.000000
319853125	52307.000000	2625	3559.457137	32029	6	0.579399	32002	8	0.443278	9831162	0.000000
319868313	52827.000000	2754	3663.879413	32279	4	0.459606	32033	5	0.591042	9826320	0.000000
319843658	51689.000000	2670	3548.568934	31893	4	0.254965	32150	3	0.486998	9821243	0.000000
319857000	53480.000000	2738	3626.923178	32058	3	0.390998	32117	1	0.321567	9816259	0.000000
319873568	52131.000000	2745	3574.661288	32102	4	0.252529	32030	6	0.211378	9811362	0.000000
319884323	51947.000000	2753	3615.906188	32415	5	0.268571	32075	8	0.133734	9806518	0.000000
319851170	52248.000000	2729	3559.793157	31791	12	0.224770	31989	3	0.224809	9801642	-1.#IND00
319860032	52539.000000	2717	3606.117657	31996	7	0.210305	31962	4	0.206979	9796749	-1.#IND00
319854912	52189.000000	2690	3555.659530	32391	4	0.194289	32028	4	0.459242	9791824	-1.#IND00
319858040	52359.000000	2733	3581.590094	31926	3	0.337840	31973	7	0.448037	9786921	0.011109
319880669	52536.000000	2692	3583.260612	32052	5	0.169649	31979	7	0.228704	9782072	0.011823
319875346	51685.000000	2685	3557.546159	31756	3	0.186969	32044	2	0.259269	9777172	0.005219
319848927	52615.000000	2696	3612.391008	31735	5	0.425794	32074	1	0.161089	9772327	0.008244
319869608	52296.000000	2719	3567.266893	32012	2	0.226940	32013	8	0.256616	9767576	0.005538
319866908	52386.000000	2669	3595.615247	32035	4	0.460028	31813	3	0.272318	9762730	0.003351
319859740	51980.000000	2673	3563.550636	31975	2	0.526198	32115	5	0.458044	9757779	0.004139
319859973	52213.000000	2843	3573.780965	32072	4	0.425429	31938	5	0.499727	9752879	0.003151
319868856	51934.000000	2619	3617.565160	32053	5	0.389321	31803	9	0.339413	9748168	0.004057
319834417	52186.000000	2797	3559.387790	32187	2	0.345268	31979	4	0.230910	9743207	0.004258
319873812	52592.000000	2767	3597.861444	31889	5	0.497696	31856	2	0.321409	9738279	0.003689
319870933	51419.000000	2549	3568.740853	31963	8	0.517010	31981	4	0.418762	9733372	0.003896
319853209	53044.000000	2746	3611.149668	32007	8	0.433455	32054	6	0.275401	9728600	0.003570
319849632	52788.000000	2787	3627.216831	32028	6	0.309603	31808	6	0.408222	9723731	0.003302
319877505	51920.000000	2687	3571.013496	32300	3	0.454435	31846	6	0.641073	9718912	0.002988
319860573	52371.000000	2764	3593.501822	31875	10	0.332535	31918	0	0.110813	9714140	0.002181
319860675	52463.000000	2702	3560.018104	32066	4	0.401855	31989	7	0.180560	9709277	0.003092
319884750	52109.000000	2823	3616.801015	31902	3	0.303144	32129	8	0.185360	9704475	0.001587
319862123	53100.000000	2652	3618.202816	31883	2	0.274329	32172	8	0.384340	9699625	0.001535
319831865	51922.000000	2809	3598.463384	31969	2	0.481637	31834	3	0.546344	9694797	0.001321
319838528	52314.000000	2679	3588.062272	31874	4	0.335727	31984	7	0.258491	9689823	0.000290
319845785	52593.000000	2744	3604.046388	31812	6	0.482606	31936	5	0.232712	9684846	0.001571
319871683	52888.000000	2724	3613.145872	31963	6	0.496641	31891	3	0.320056	9680029	0.001841
319846008	51957.000000	2782	3609.915081	32125	6	0.484406	31975	6	0.211899	9675246	0.000620
319854003	52484.000000	2728	3592.268458	31939	6	0.445655	32080	5	0.353224	9670441	0.000525
319863695	52703.000000	2787	3623.330586	31917	10	0.328238	32037	5	0.475285	9665533	-0.000223
319845010	52284.000000	2745	3630.319762	32094	4	0.529093	31740	11	0.237871	9660689	-0.000237
319846838	52509.000000	2768	3568.636769	32305	7	0.441491	32027	4	0.440493	9655648	0.000394
319857597	52369.000000	2660	3615.261159	32172	6	0.278354	32024	4	0.461631	9650963	0.000715
319845386	53072.000000	2774	3625.111191	32159	4	0.333049	32143	4	0.150759	9646030	0.000176
319885950	52211.000000	2709	3555.078895	31895	10	0.139929	31850	9	0.263909	9641224	0.001361
319870673	51998.000000	2748	3607.977610	31951	4	0.399806	31972	2	0.270817	9636327	0.002002
319857277	52625.000000	2717	3585.597577	31992	4	0.259802	31863	4	0.399862	9631564	0.001387
319854654	51875.000000	2688	3551.776443	31912	5	0.298279	31983	6	0.196128	9626759	0.001863
319844663	53131.000000	2825	3646.445280	31833	7	0.454326	31772	3	0.136102	9621967	0.001765
319882994	52436.000000	2774	3588.497418	32121	3	0.599600	32051	8	0.218682	9617073	0.001700
319855264	52064.000000	2662	3609.534292	32001	2	0.757148	32007	1	0.193761	9612262	0.001338
319850378	52784.000000	2781	3610.253241	32110	6	0.249591	32035	10	0.259648	9607535	0.000606
319867122	52018.000000	2712	3577.953996	31857	4	0.349452	32117	2	0.372057	9602705	0.000404
319853489	51944.000000	2746	3592.510743	32190	2	0.470980	31776	3	0.332649	9597893	0.000617
319851983	51776.000000	2738	3620.508859	32030	5	0.285813	32089	8	0.424637	9593093	0.000474
319855312	52842.000000	2806	3613.202477	32092	6	0.492840	31889	7	0.535604	9588312	0.001146
319834226	52069.000000	2801	3562.952685	32065	6	0.397882	31950	3	0.325574	9583506	0.000692
319870087	52162.000000	2715	3610.706740	32000	2	0.350190	31895	5	0.536992	9578635	0.001181
319861395	52763.000000	2773	3579.191558	32042	1	0.245849	31935	4	0.395659	9573798	0.001187
319846501	51806.000000	2572	3552.244812	32015	5	0.345475	31919	4	0.435583	9568967	0.001202
319838662	53209.000000	2777	3640.643706	31949	3	0.328636	31891	5	0.231120	9564330	0.001279
319880874	51601.000000	2596	3534.392300	31932	3	0.326222	31958	3	0.401445	9559769	0.001250
319857491	53213.000000	2722	3637.555722	31949	5	0.331835	32156	2	0.149920	9554959	0.001250
319872592	51409.000000	2719	3529.752087	31913	8	0.363652	32093	4	0.281397	9550143	0.001142
319871829	52197.000000	2779	3632.610856	32097	9	0.371672	32097	8	0.149074	9545403	0.000583
319852964	52067.000000	2698	3587.804115	31931	11	0.595659	31897	3	0.179102	9540604	0.000555
319860580	53195.000000	2758	3609.997366	31807	7	0.334941	31958	5	0.224078	9535800	0.001086
319870420	51243.000000	2748	3598.773956	32033	5	0.322843	32080	9	0.433253	9531059	0.001401
319853324	53444.000000	2862	3638.768973	32098	4	0.179322	31771	4	0.210291	9526178	0.001919
319849213	52364.000000	2668	3533.954465	31853	2	0.348834	31938	5	0.232830	9521472	0.001975
319855022	51996.000000	2702	3646.122150	32013	3	0.530018	31847	4	0.384152	9516846	0.001988
npatches	nstrain	runtime	dt	init_x	init_y	init_y_blood	init_z	init_S	beta0	beta1	beta2	beta3	mean_beta	B	d	delta	delta_blood	b[0]	mut	m	CTL	c	g	epsilon	k	het	lambda	rho	omega	x_max	patch.dyna	DELTA	A	VA
10000	1	100.000000	0.000100	21900	9499	5000000	0.001000	10000000	3.909071	4.399766	6.857714	7.015474	5	8000000000.000000	0.010000	1.000000	1.000000	800000	0.000050	0.048000	0	0.500000	0.000000	25.000000	12.000000	0.500000	0.000000	0.000000	0.000000	31987	0	10.000000	7.000000	1.000000
sus	inf	inf_blood	z	x[0]	y[0][0]	z[0]	x[1]	y[1][0]	z[1]	S[0]	synchrony
219000000	94990000.000000	5000000	10.000000	21900	9499	0.001000	21900	9499	0.001000	10000000	0.000000
283583238	196743638.000000	10257868	3940.834452	29290	18801	0.394083	28676	19510	0.394083	9994965	0.000000
315961237	17012751.000000	889456	6324.976263	31819	1616	0.632498	31770	1638	0.632498	9989955	0.000000
319809209	228144.000000	12081	7771.013291	31997	15	0.777101	32047	29	0.777101	9984915	0.000000
319838937	49636.000000	2519	1698.170084	31897	7	0.197629	32015	2	0.142106	9980014	0.000000
319848848	60387.000000	3270	4387.199396	32023	2	0.479070	32079	8	0.479668	9975148	0.000000
319870822	52278.000000	2713	2744.284973	32097	5	0.229519	31774	0	0.115964	9970128	0.000000
319875279	48362.000000	2463	3598.249811	31956	5	0.187651	32112	5	0.340117	9965060	0.000000
319856955	52653.000000	2808	3171.308727	32062	4	0.417821	32034	6	0.200886	9959987	0.000000
319857463	48639.000000	2590	3287.894593	32016	7	0.361851	31900	3	0.331203	9955117	0.000000
319861356	51522.000000	2603	3317.396809	32080	4	0.362354	32017	12	0.455565	9950205	0.000000
319873864	50221.000000	2619	3264.249424	32141	8	0.082571	32093	4	0.187562	9945219	0.000000
319889969	50215.000000	2681	3280.727418	32287	2	0.211792	31902	9	0.461962	9940289	0.000000
319870810	50304.000000	2642	3283.806229	31877	4	0.234576	32189	8	0.474597	9935199	0.000000
319832987	49841.000000	2537	3228.710495	32115	7	0.247583	31945	11	0.281365	9930350	0.000000
319864445	49974.000000	2646	3279.737794	31944	4	0.365777	31886	3	0.458732	9925383	0.000000
319871004	50499.000000	2623	3285.360028	32037	5	0.174863	32185	4	0.465308	9920572	0.000000
319867632	49954.000000	2541	3312.653039	32029	6	0.359194	32091	3	0.361629	9915613	0.000000
319864520	50722.000000	2683	3262.338357	32075	5	0.306202	31990	2	0.197818	9910796	0.000000
319838607	50478.000000	2657	3305.418930	31899	5	0.396874	32166	7	0.400961	9905777	0.000000
319871959	49819.000000	2657	3265.642883	32123	5	0.277798	31790	7	0.469636	9900808	0.000000
319858472	50832.000000	2662	3296.510292	32157	5	0.177329	32262	6	0.540438	9895818	0.000000
319878531	50790.000000	2640	3245.538521	31848	4	0.463220	31951	1	0.113905	9890924	0.000000
319871095	50248.000000	2476	3297.314972	31904	4	0.435568	32019	7	0.348284	9886069	0.000000
319870185	50547.000000	2726	3285.411421	31940	6	0.367689	31842	2	0.422812	9881102	0.000000
319887775	50313.000000	2559	3291.091254	31881	7	0.327642	32093	6	0.479180	9876142	0.000000
319867002	50431.000000	2613	3268.552005	32012	3	0.310452	31880	5	0.246073	9871158	0.000000
319877298	50147.000000	2576	3256.740573	31979	3	0.313340	32091	1	0.129886	9866308	0.000000
319862445	50833.000000	2691	3280.167777	31900	9	0.549898	31882	8	0.373994	9861431	0.000000
319856819	50209.000000	2636	3268.566623	32113	3	0.156114	32096	8	0.239621	9856379	0.000000
319878212	50111.000000	2606	3282.110671	32174	4	0.159451	31958	3	0.252752	9851401	0.000000
319850035	50007.000000	2637	3287.956440	32003	6	0.490188	31809	6	0.266568	9846435	0.000000
319853954	50755.000000	2642	3268.346764	32034	6	0.386111	32214	5	0.352589	9841525	0.000000
319843986	50582.000000	2697	3276.201548	31912	2	0.558404	31920	6	0.360568	9836558	0.000000
319859703	49761.000000	2656	3332.165151	31898	4	0.284148	31788	8	0.221267	9831810	0.000000
319867651	50841.000000	2624	3212.031666	31980	3	0.243715	32257	6	0.260441	9826947	0.000000
319869555	49763.000000	2526	3311.934414	31973	5	0.152536	32082	7	0.205562	9822006	0.000000
319856697	51142.000000	2612	3335.337634	31871	4	0.334057	31902	5	0.366398	9817071	0.000000
319876977	49844.000000	2543	3262.351632	32120	8	0.490211	32042	4	0.228605	9812194	0.000000
319866802	50514.000000	2596	3272.835291	32106	8	0.307965	32180	5	0.166445	9807276	0.000000
319871188	50948.000000	2558	3329.892654	32230	6	0.253587	32232	6	0.433491	9802457	-1.#IND00
319895451	50119.000000	2656	3223.569167	32027	5	0.179708	32098	7	0.338136	9797459	-1.#IND00
319848318	49945.000000	2585	3270.720826	31970	8	0.274884	32063	6	0.428039	9792580	-1.#IND00
319869272	49998.000000	2577	3292.241142	32040	7	0.560200	32010	7	0.114309	9787641	-1.#IND00
319853340	50599.000000	2624	3256.630762	31912	8	0.418997	32004	6	0.124524	9782743	-0.013463
319870160	50066.000000	2663	3324.550033	32007	6	0.607342	32051	6	0.163014	9777761	-0.008424
319839879	51530.000000	2669	3274.499380	32137	3	0.262151	31974	1	0.206654	9772935	-0.005540
319867113	49279.000000	2498	3291.779843	31982	5	0.130859	32029	3	0.163094	9768011	-0.005712
319868224	51161.000000	2672	3268.737585	31846	4	0.377270	32006	4	0.392318	9763086	-0.004702
319861973	49532.000000	2517	3270.585238	31995	6	0.453526	32108	3	0.350785	9758335	-0.004306
319850679	51135.000000	2652	3306.944683	32194	4	0.204495	31886	7	0.212914	9753533	-0.004362
319854754	49853.000000	2630	3256.429925	31968	1	0.152838	31970	9	0.438625	9748646	-0.004598
319872413	50038.000000	2758	3295.451921	32053	5	0.285496	32144	5	0.371903	9743840	-0.005738
319863087	50539.000000	2631	3257.302359	32113	7	0.128279	31890	3	0.321208	9739010	-0.004260
319874320	49597.000000	2548	3267.137176	32074	6	0.366823	32005	9	0.263522	9734021	-0.003385
319858228	51502.000000	2620	3280.971989	32056	9	0.365248	32058	5	0.481087	9729095	-0.002534
319848482	50429.000000	2557	3251.240534	32159	4	0.382523	32180	1	0.057578	9724117	-0.004271
319855204	50216.000000	2625	3290.285975	31989	3	0.416430	32153	8	0.414914	9719344	-0.002608
319855392	50603.000000	2617	3278.885623	32004	4	0.407254	32098	6	0.469609	9714353	-0.003404
319860885	49279.000000	2564	3270.398011	31823	3	0.155600	32067	4	0.401723	9709488	-0.003318
319852285	50204.000000	2572	3284.963208	31966	4	0.223777	32231	7	0.398944	9704534	-0.003484
319881257	50868.000000	2728	3322.427719	31847	4	0.100007	32020	5	0.292878	9699709	-0.001182
319877540	50108.000000	2617	3270.270318	31971	3	0.234719	32077	3	0.303886	9694981	-0.000867
319853399	49689.000000	2627	3275.690285	31988	5	0.378705	32077	5	0.360762	9690133	-0.000772
319878428	50290.000000	2607	3317.774689	32149	7	0.474848	31989	7	0.299030	9685213	-0.000142
319863399	50356.000000	2600	3248.404888	32159	10	0.244767	31812	2	0.387559	9680354	0.000173
319868635	50313.000000	2627	3288.136395	32087	4	0.171999	32055	5	0.543072	9675467	0.000157
319881218	50155.000000	2655	3316.640493	32038	11	0.412881	32153	5	0.116616	9670546	0.000293
319871805	50228.000000	2570	3279.705659	31938	5	0.365450	32121	0	0.077345	9665780	0.002441
319878794	49870.000000	2609	3224.327158	32011	4	0.487493	32195	3	0.188717	9660899	0.002547
319837053	49602.000000	2638	3311.522888	31948	6	0.466623	31828	1	0.179913	9656229	0.003176
319852938	51374.000000	2635	3262.347966	32040	5	0.129150	31793	7	0.385315	9651448	0.002699
319884340	49649.000000	2638	3304.665397	32010	3	0.357426	31951	2	0.117521	9646535	0.003249
319864217	51449.000000	2655	3316.292492	31947	2	0.196121	31920	5	0.259019	9641661	0.003204
319875306	49483.000000	2548	3248.713492	31929	6	0.271176	31933	3	0.379331	9636717	0.003796
319868966	50517.000000	2626	3307.397323	31843	4	0.234190	31947	1	0.253442	9631855	0.003521
319848908	50314.000000	2630	3266.367572	31927	6	0.234821	32247	10	0.305559	9627112	0.003289
319861644	51170.000000	2628	3300.926284	32072	6	0.482974	31893	4	0.267178	9622242	0.002321
319861838	50425.000000	2652	3231.836152	32036	10	0.316080	31855	1	0.190136	9617403	0.002268
319862087	50553.000000	2604	3310.443658	31983	2	0.247780	32066	3	0.477941	9612549	0.002151
319871326	49635.000000	2641	3292.276119	31998	5	0.377487	31888	4	0.346603	9607672	0.002042
319868530	50657.000000	2583	3319.863138	32042	6	0.190257	32048	5	0.194484	9603019	0.003399
319865143	50405.000000	2644	3269.381370	31975	0	0.133080	31974	2	0.353047	9598170	0.003309
319841200	50364.000000	2508	3255.542343	32049	3	0.202232	32028	2	0.384589	9593335	0.003666
319844960	50221.000000	2570	3272.211425	31895	6	0.337859	31668	9	0.192886	9588483	0.001501
319855058	50436.000000	2590	3276.447434	31850	3	0.261168	31922	5	0.261041	9583595	0.001715
319864135	50004.000000	2732	3317.275388	31892	1	0.108427	31937	7	0.339244	9578739	0.001770
319854871	50291.000000	2617	3269.341681	31899	1	0.260073	31746	5	0.359069	9573842	0.001630
319873243	49597.000000	2569	3261.196501	31879	10	0.277535	32058	3	0.276829	9569129	0.002111
319880414	50586.000000	2568	3275.312206	32042	5	0.498691	31886	3	0.289855	9564367	0.002512
319852239	50438.000000	2746	3315.142619	31979	3	0.211010	31999	7	0.451762	9559597	0.002365
319856464	50364.000000	2507	3269.302045	32132	2	0.285377	32252	5	0.151393	9554848	0.002684
319850460	50358.000000	2498	3289.304359	31873	2	0.475924	31869	5	0.346151	9549995	0.002724
319861563	50650.000000	2614	3277.698450	32139	5	0.621186	31934	6	0.288840	9545226	0.002413
319841999	50241.000000	2594	3304.835530	31941	9	0.287001	32085	3	0.204626	9540515	0.002562
319839557	50018.000000	2681	3267.968641	32089	4	0.200990	31815	4	0.366722	9535670	0.002629
319851880	50991.000000	2661	3326.248505	31981	5	0.356406	31823	3	0.294738	9530795	0.002057
319855480	49488.000000	2405	3237.156423	31938	2	0.115665	31824	6	0.304839	9525971	0.001926
319855953	51109.000000	2779	3329.786046	31801	5	0.274726	31949	4	0.278882	9521271	0.001318
319881867	50429.000000	2684	3257.229575	31777	5	0.490650	32061	6	0.431760	9516437	0.001072
npatches	nstrain	runtime	dt	init_x	init_y	init_y_blood	init_z	init_S	beta0	beta1	beta2	beta3	mean_beta	B	d	delta	delta_blood	b[0]	mut	m	CTL	c	g	epsilon	k	het	lambda	rho	omega	x_max	patch.dyna	DELTA	A	VA
10000	1	100.000000	0.000100	21900	9499	5000000	0.001000	10000000	6.521565	2.760162	5.524402	6.637025	5	8000000000.000000	0.010000	1.000000	1.000000	800000	0.000050	0.048000	0	0.500000	0.000000	25.000000	13.000000	0.500000	0.000000	0.000000	0.000000	31987	0	10.000000	7.000000	1.000000
sus	inf	inf_blood	z	x[0]	y[0][0]	z[0]	x[1]	y[1][0]	z[1]	S[0]	synchrony
219000000	94990000.000000	5000000	10.000000	21900	9499	0.001000	21900	9499	0.001000	10000000	0.000000
287187567	171091818.000000	8922910	3940.834452	27788	17593	0.394083	30122	15815	0.394083	9994951	0.000000
317469786	9996394.000000	523978	6324.976263	31721	1062	0.632498	31970	875	0.632498	9989921	0.000000
319849733	72770.000000	3903	7731.058443	31989	8	0.777101	31954	13	0.777101	9984865	0.000000
319843815	69016.000000	3643	2284.505103	31899	13	0.195363	31687	14	0.156009	9979828	0.000000
319861592	41243.000000	2078	3534.608000	31983	4	0.511969	32045	3	0.278331	9974953	0.000000
319866929	56885.000000	3035	3101.982622	32067	0	0.351502	31957	5	0.263003	9969903	0.000000
319883540	45667.000000	2399	2900.183873	31942	7	0.285400	32004	5	0.137000	9965013	0.000000
319851918	50001.000000	2648	3217.016682	31947	3	0.507862	31996	6	0.322771	9960024	0.000000
319863671	49410.000000	2516	2944.486109	31804	4	0.373345	31958	4	0.205705	9955014	0.000000
319880323	48182.000000	2537	3111.316794	31978	3	0.497180	32018	7	0.360262	9950092	0.000000
319877927	49763.000000	2477	3079.934042	31686	8	0.359001	32035	3	0.266112	9945249	0.000000
319848207	48502.000000	2462	3014.698720	32086	5	0.103970	31966	6	0.395509	9940209	0.000000
319861808	48930.000000	2568	3112.148375	32073	6	0.440577	31961	2	0.244030	9935305	0.000000
319840163	49027.000000	2551	3071.569959	32271	7	0.414056	32020	3	0.184481	9930290	0.000000
319868320	48510.000000	2457	3044.698385	31822	1	0.455056	32075	3	0.130013	9925273	0.000000
319854460	49192.000000	2544	3085.036656	32059	4	0.402810	31898	5	0.148612	9920397	0.000000
319884807	49207.000000	2555	3037.842272	31825	7	0.308496	31979	2	0.185881	9915512	0.000000
319875625	48672.000000	2571	3044.295727	32061	6	0.427858	32065	4	0.171797	9910523	0.000000
319872940	48859.000000	2496	3074.799943	31898	5	0.247392	31999	3	0.335443	9905447	0.000000
319856445	49733.000000	2529	3093.357522	32267	8	0.455274	31903	9	0.303521	9900401	0.000000
319874736	48963.000000	2542	3065.258026	32019	11	0.129448	31996	3	0.551596	9895400	0.000000
319872078	49097.000000	2487	3082.750648	32070	4	0.207783	32260	3	0.141306	9890419	0.000000
319851506	49586.000000	2587	3037.221923	31870	5	0.313989	32020	3	0.147903	9885543	0.000000
319852315	48703.000000	2489	3069.013910	31973	9	0.399712	32116	5	0.380234	9880532	0.000000
319861529	49764.000000	2561	3013.010204	32103	4	0.286587	32043	1	0.065845	9875561	0.000000
319865675	49138.000000	2577	3093.335244	31898	3	0.256927	32230	2	0.198083	9870588	0.000000
319871478	49319.000000	2526	3034.220864	31972	2	0.281411	32259	3	0.283812	9865616	0.000000
319878236	49063.000000	2512	3065.740246	31954	6	0.300371	31761	3	0.219764	9860696	0.000000
319856194	48502.000000	2535	3087.628163	32308	6	0.505691	31897	6	0.351337	9855519	0.000000
319866796	48466.000000	2521	3023.581067	31940	10	0.161532	32050	3	0.380698	9850692	0.000000
319884360	49365.000000	2544	3136.444657	32009	6	0.288514	31915	3	0.258432	9845625	0.000000
319884028	49048.000000	2507	3049.518985	32047	7	0.300339	31931	8	0.273710	9840716	0.000000
319837333	49522.000000	2583	3059.664977	32059	2	0.112693	32006	4	0.227209	9835798	0.000000
319876192	48949.000000	2494	3082.985532	31904	2	0.460965	31989	3	0.252281	9830936	0.000000
319857600	49833.000000	2520	3055.225110	32024	5	0.633869	31800	4	0.274355	9826021	0.000000
319868540	48325.000000	2474	3077.724834	32138	7	0.396918	32178	3	0.205068	9821191	0.000000
319866816	49272.000000	2523	3049.088619	31972	8	0.445389	31991	6	0.268601	9816195	0.000000
319848282	47883.000000	2533	3062.373020	32262	6	0.505548	32140	3	0.155487	9811189	0.000000
319875020	50038.000000	2547	3111.652287	31919	5	0.218420	31721	6	0.334938	9806241	0.000000
319847838	48284.000000	2459	3029.070862	32288	9	0.189938	32045	6	0.252741	9801301	-1.#IND00
319861371	48941.000000	2648	3074.599716	31720	4	0.196790	32036	1	0.196937	9796441	-1.#IND00
319849810	49092.000000	2559	3068.124547	32038	4	0.269440	31853	4	0.271343	9791524	-1.#IND00
319864137	48737.000000	2580	3032.430090	32030	5	0.200502	32024	6	0.276891	9786733	-0.002881
319832375	48534.000000	2554	3069.118068	31993	3	0.161927	32133	5	0.466940	9781902	-0.007185
319884840	48650.000000	2506	3080.786901	31939	4	0.217355	32072	6	0.267885	9776990	-0.009427
319865267	49601.000000	2638	3047.865971	32202	2	0.399956	32080	3	0.308247	9772303	-0.009889
319873758	48251.000000	2453	3060.448061	31665	5	0.509833	32102	2	0.276862	9767444	-0.010958
319838947	49548.000000	2555	3037.067262	32005	3	0.231456	31917	6	0.521401	9762535	-0.009002
319860981	48422.000000	2436	3001.809549	31894	7	0.523565	32161	3	0.400583	9757637	-0.005201
319860820	48716.000000	2585	3085.111736	31855	4	0.277573	32163	6	0.365519	9752832	-0.006036
319885114	49541.000000	2530	3038.993982	31781	4	0.466863	32006	10	0.231686	9747873	-0.006646
319859764	48645.000000	2490	3117.246629	32048	3	0.306303	32030	9	0.156683	9742855	-0.007053
319853856	49288.000000	2447	3041.918862	32255	4	0.382547	32319	2	0.280126	9738000	-0.005811
319877126	48288.000000	2522	3052.000529	32050	6	0.201157	31858	6	0.207271	9733257	-0.009655
319865657	49067.000000	2594	3100.852998	31986	3	0.460354	32252	5	0.248966	9728284	-0.010584
319865816	48303.000000	2578	3038.796362	31754	5	0.244413	31892	2	0.275482	9723372	-0.009926
319868881	49214.000000	2594	3068.916114	32007	8	0.197372	32220	4	0.226289	9718393	-0.009621
319872237	48816.000000	2543	3004.867457	31832	6	0.384220	32042	6	0.198249	9713492	-0.007439
319848695	49516.000000	2564	3130.305665	31759	5	0.470653	31842	4	0.250909	9708622	-0.007477
319877798	49048.000000	2558	3059.552449	31921	8	0.232809	31877	9	0.286653	9703745	-0.009064
319862715	48271.000000	2606	3078.001056	31971	6	0.301334	32004	6	0.345317	9698935	-0.009415
319869810	49227.000000	2533	3090.069663	31952	2	0.406478	31819	7	0.185886	9694146	-0.009165
319866287	48350.000000	2531	3047.680815	31865	5	0.453295	32289	4	0.229468	9689354	-0.008392
319864407	48897.000000	2557	3095.635902	32063	6	0.535869	32074	3	0.305525	9684412	-0.006614
319903162	49002.000000	2549	3047.574000	31965	10	0.428783	31983	10	0.111664	9679535	-0.007377
319881744	49137.000000	2528	3092.074510	32114	7	0.497685	31868	8	0.232305	9674817	-0.007668
319885974	48294.000000	2448	3046.719704	31925	6	0.412000	32295	7	0.258170	9670054	-0.007474
319851362	49417.000000	2515	3072.664999	31962	7	0.512225	32060	4	0.231078	9665119	-0.006940
319857780	48257.000000	2502	3060.506711	32123	5	0.181092	32165	4	0.422979	9660308	-0.006707
319864020	49033.000000	2530	3049.683345	32139	2	0.307707	32242	6	0.361197	9655524	-0.006102
319898107	48041.000000	2517	3080.417323	31871	5	0.421619	31897	4	0.216952	9650593	-0.004723
319854036	49768.000000	2562	3075.806072	32122	1	0.277648	31963	7	0.349651	9645922	-0.006114
319876238	48659.000000	2436	3026.771255	32090	10	0.094328	32114	4	0.340386	9641141	-0.006315
319863268	48926.000000	2531	3083.070826	32052	7	0.300336	31997	2	0.091881	9636322	-0.006244
319867890	50276.000000	2409	3063.968476	32004	11	0.152796	31997	4	0.199202	9631504	-0.005419
319881904	47871.000000	2472	3004.955188	32002	4	0.486151	31982	2	0.412203	9626702	-0.005509
319840758	49105.000000	2541	3094.933736	31909	11	0.351006	31834	2	0.192391	9621848	-0.005912
319875492	49358.000000	2612	3026.636589	31886	2	0.202333	32031	1	0.156121	9616992	-0.006502
319854670	49092.000000	2505	3097.281374	31953	3	0.412729	31803	6	0.287603	9612302	-0.006210
319858264	48961.000000	2567	3042.995194	31841	8	0.510710	32052	4	0.380009	9607467	-0.005690
319861912	49246.000000	2546	3081.507810	32021	7	0.217627	32093	1	0.377852	9602633	-0.005760
319875881	47862.000000	2472	2997.715790	32062	7	0.321339	31943	1	0.065597	9597936	-0.005980
319874333	48927.000000	2662	3120.161837	31995	5	0.357044	31859	6	0.274209	9593009	-0.006263
319865257	49063.000000	2534	3039.208893	31934	6	0.269006	32017	6	0.267509	9588109	-0.005613
319832714	48377.000000	2620	3053.350301	31937	2	0.205918	31908	1	0.279006	9583331	-0.005201
319866652	49048.000000	2566	3051.553692	32020	5	0.281260	31976	8	0.144216	9578643	-0.004343
319854276	48543.000000	2447	3096.030696	32087	1	0.159029	31958	3	0.207480	9573807	-0.004410
319865199	49447.000000	2593	3063.232327	31934	4	0.478575	31895	4	0.275413	9568990	-0.004419
319847442	48367.000000	2518	3050.425532	32001	4	0.571984	31868	2	0.160056	9564200	-0.004472
319860570	49334.000000	2599	3066.433418	32148	6	0.430449	32215	4	0.112029	9559380	-0.004552
319841776	48777.000000	2527	3071.333884	32059	9	0.491895	32106	7	0.291156	9554632	-0.004490
319877420	49117.000000	2558	3053.618622	31903	7	0.067271	32059	5	0.255090	9549967	-0.004137
319863186	49620.000000	2571	3093.206266	31905	2	0.211168	31864	3	0.427548	9545235	-0.004079
319872145	49127.000000	2594	3060.811191	31892	4	0.383263	32219	8	0.172825	9540455	-0.004816
319862369	49418.000000	2593	3140.199762	32011	3	0.310846	32033	4	0.208276	9535801	-0.005021
319893017	49073.000000	2506	3040.642783	32204	5	0.367498	32072	8	0.337168	9530865	-0.005248
319867362	49504.000000	2543	3092.629370	32011	5	0.229480	31959	5	0.513968	9526024	-0.005009
319870163	48412.000000	2479	3013.355654	31937	9	0.519605	32077	9	0.241255	9521394	-0.004821
319872488	48488.000000	2516	3086.677289	31840	4	0.207887	31963	3	0.300138	9516450	-0.005223
npatches	nstrain	runtime	dt	init_x	init_y	init_y_blood	init_z	init_S	beta0	beta1	beta2	beta3	mean_beta	B	d	delta	delta_blood	b[0]	mut	m	CTL	c	g	epsilon	k	het	lambda	rho	omega	x_max	patch.dyna	DELTA	A	VA
10000	1	100.000000	0.000100	21900	9499	5000000	0.001000	10000000	2.952583	6.382606	6.832675	6.032236	5	8000000000.000000	0.010000	1.000000	1.000000	800000	0.000050	0.048000	0	0.500000	0.000000	25.000000	14.000000	0.500000	0.000000	0.000000	0.000000	31987	0	10.000000	7.000000	1.000000
sus	inf	inf_blood	z	x[0]	y[0][0]	z[0]	x[1]	y[1][0]	z[1]	S[0]	synchrony
219000000	94990000.000000	5000000	10.000000	21900	9499	0.001000	21900	9499	0.001000	10000000	0.000000
292180733	141195953.000000	7368278	3940.834452	30307	13264	0.394083	28406	14828	0.394083	9994955	0.000000
318602886	5180516.000000	272294	6324.976263	31820	463	0.632498	31916	522	0.632498	9989974	0.000000
319874538	24007.000000	1215	4456.438523	31808	3	0.492418	31772	1	0.295768	9985028	0.000000
319862727	72846.000000	3797	2835.348006	32023	4	0.229854	32189	6	0.360810	9980179	0.000000
319857655	39411.000000	2120	2416.518111	32098	3	0.178874	31903	5	0.352664	9975252	0.000000
319885464	49449.000000	2582	3112.656486	32023	3	0.221430	31854	3	0.284509	9970243	0.000000
319871500	48302.000000	2436	2709.908342	32006	3	0.175234	31935	2	0.303272	9965155	0.000000
319873861	46513.000000	2424	2839.065603	31964	4	0.346261	31822	3	0.402851	9960220	0.000000
319874484	47862.000000	2447	2842.444218	31833	4	0.213744	31752	3	0.208955	9955183	0.000000
319864705	47563.000000	2424	2821.261102	31790	2	0.258005	31957	6	0.222472	9950288	0.000000
319864778	47278.000000	2436	2738.963528	32159	4	0.373240	31976	6	0.243062	9945268	0.000000
319865063	47290.000000	2459	2858.373672	32013	3	0.497684	31985	5	0.119714	9940188	0.000000
319882868	47894.000000	2471	2821.962170	32044	7	0.351230	32004	4	0.260606	9935138	0.000000
319864989	46919.000000	2471	2813.301078	32128	3	0.207115	31850	5	0.260583	9930157	0.000000
319846139	46959.000000	2393	2828.583189	32170	2	0.357914	31969	4	0.277676	9925332	0.000000
319868809	47653.000000	2466	2821.583649	31938	2	0.426663	31986	5	0.308440	9920312	0.000000
319869549	46813.000000	2392	2814.235634	31909	4	0.318814	31976	6	0.322320	9915422	0.000000
319843789	48221.000000	2495	2813.657596	31848	5	0.387088	31847	5	0.503889	9910474	0.000000
319888461	46909.000000	2387	2808.367543	31867	0	0.243853	31842	9	0.209320	9905580	0.000000
319854716	46995.000000	2460	2810.665930	31839	8	0.348302	32194	5	0.276431	9900717	0.000000
319884411	47371.000000	2455	2778.700638	32221	7	0.334743	32113	13	0.375207	9895768	0.000000
319840509	46833.000000	2416	2818.478591	31966	5	0.308436	32128	2	0.101622	9890874	0.000000
319850527	46836.000000	2450	2770.260744	32030	0	0.256718	31964	2	0.141608	9885973	0.000000
319861602	47020.000000	2436	2837.001019	32168	0	0.081871	32047	2	0.448822	9881029	0.000000
319863600	46931.000000	2461	2795.181723	32027	4	0.318235	31922	2	0.608103	9876139	0.000000
319877486	47404.000000	2373	2805.493750	31995	4	0.228748	32205	2	0.554355	9871272	0.000000
319842915	47101.000000	2513	2848.977055	32058	12	0.188358	32095	3	0.380189	9866290	0.000000
319865687	47141.000000	2387	2798.884007	31974	5	0.357315	32014	9	0.467269	9861466	0.000000
319878327	46694.000000	2398	2776.465886	31931	0	0.137379	31832	6	0.617533	9856436	0.000000
319866934	46836.000000	2456	2799.090192	32090	4	0.093987	32121	10	0.349360	9851513	0.000000
319872781	48234.000000	2521	2863.816517	32044	4	0.386666	31931	5	0.528846	9846668	0.000000
319859845	47126.000000	2484	2773.988428	31822	3	0.216350	31792	2	0.176593	9841728	0.000000
319864668	46446.000000	2489	2817.381342	31954	4	0.165565	31974	6	0.215512	9836809	0.000000
319868616	48140.000000	2524	2871.260809	31920	8	0.244068	32043	8	0.264276	9831809	0.000000
319868186	47389.000000	2510	2793.899273	31882	6	0.186623	31967	8	0.392243	9826955	0.000000
319862695	46766.000000	2426	2772.958282	32151	6	0.139917	31902	3	0.247991	9822077	0.000000
319860989	46992.000000	2380	2794.740556	32260	6	0.163165	32001	4	0.362954	9817110	0.000000
319846746	47581.000000	2480	2839.514861	31956	7	0.209183	32037	2	0.134047	9812114	0.000000
319875738	47042.000000	2390	2757.667208	31918	3	0.218286	31943	4	0.359509	9807213	0.000000
319835212	46902.000000	2485	2843.739876	32045	1	0.161340	31990	6	0.234274	9802333	-1.#IND00
319871416	46752.000000	2385	2766.929918	32168	6	0.353756	32112	4	0.260663	9797348	-1.#IND00
319883222	46778.000000	2422	2846.703780	31848	4	0.181629	31987	4	0.166790	9792393	-1.#IND00
319869106	47726.000000	2612	2875.373251	32060	2	0.320917	31859	2	0.426359	9787450	-1.#IND00
319844441	47506.000000	2491	2793.697869	31895	7	0.281356	32037	2	0.374677	9782410	0.001259
319856632	47247.000000	2389	2843.807993	31945	4	0.266430	32099	4	0.226316	9777446	0.000653
319857342	47263.000000	2436	2798.195642	32125	0	0.253884	31854	4	0.221417	9772519	-0.000261
319863531	46406.000000	2433	2800.718808	31875	4	0.358566	32280	2	0.398376	9767624	-0.001509
319873142	47117.000000	2486	2780.421049	32073	4	0.083521	32005	6	0.347590	9762766	-0.003097
319860653	46593.000000	2406	2838.172579	32230	4	0.212744	31936	6	0.334746	9757965	-0.008291
319839596	47755.000000	2447	2891.213847	31847	3	0.101251	31937	3	0.209493	9753209	-0.007736
319850185	46882.000000	2438	2797.094153	31781	8	0.122113	31931	0	0.194024	9748389	-0.005455
319833515	47318.000000	2452	2849.491829	32044	6	0.348141	32058	4	0.163724	9743576	-0.005044
319862359	47780.000000	2527	2813.696396	32002	2	0.174146	31942	4	0.086028	9738838	-0.005481
319876744	46750.000000	2452	2819.252520	31908	9	0.270872	31973	5	0.405010	9733956	-0.004643
319853746	48115.000000	2462	2825.931951	31889	4	0.120150	31686	6	0.226639	9729069	-0.007369
319852802	46299.000000	2408	2824.377783	32088	5	0.181458	32139	6	0.415457	9724168	-0.007100
319855866	48869.000000	2470	2833.387816	32148	4	0.192726	32258	7	0.270001	9719261	-0.011109
319862237	47116.000000	2536	2783.017316	31964	2	0.367710	31966	5	0.272514	9714451	-0.010615
319862263	46050.000000	2370	2811.294950	32015	7	0.235037	31912	8	0.271977	9709538	-0.009908
319872868	47164.000000	2444	2829.101568	31878	0	0.047662	32006	5	0.344337	9704736	-0.010347
319868659	47001.000000	2450	2831.410256	32083	7	0.406580	32012	3	0.316583	9699973	-0.010863
319860245	47274.000000	2507	2809.848704	31814	6	0.160867	32104	8	0.296842	9695065	-0.009660
319885369	47305.000000	2434	2830.712974	31596	6	0.408621	31924	9	0.152003	9690116	-0.009161
319862819	47006.000000	2550	2811.084941	31832	9	0.094126	32027	6	0.365321	9685345	-0.009268
319873979	46542.000000	2308	2814.434317	32056	3	0.336979	31816	3	0.167589	9680356	-0.008686
319856215	47659.000000	2544	2807.642966	31974	6	0.315690	31897	6	0.407394	9675516	-0.008720
319865591	46406.000000	2410	2758.805359	31770	1	0.180168	31961	1	0.151289	9670642	-0.009088
319879455	46384.000000	2478	2825.262147	32076	4	0.279999	32036	2	0.241004	9665783	-0.008870
319870543	47705.000000	2341	2848.561440	32020	5	0.289331	31918	4	0.379453	9660967	-0.009500
319855053	47613.000000	2439	2763.398139	31852	4	0.361455	32102	7	0.323158	9656233	-0.009126
319849931	47102.000000	2433	2798.154994	31846	3	0.227253	32185	6	0.246356	9651392	-0.008758
319876576	47009.000000	2440	2795.099905	31946	6	0.265547	32095	6	0.355997	9646630	-0.008661
319867988	47607.000000	2505	2829.385852	32153	3	0.154547	31983	5	0.156693	9641880	-0.007904
319855644	47503.000000	2425	2830.209724	31933	5	0.246881	32089	5	0.281919	9637134	-0.007636
319854158	46945.000000	2508	2808.705157	31934	4	0.279343	31900	3	0.338485	9632272	-0.007323
319874528	47496.000000	2422	2857.763092	32023	4	0.173757	31951	8	0.361291	9627474	-0.007331
319846023	47266.000000	2513	2821.738856	31809	3	0.326721	32129	1	0.136833	9622665	-0.007405
319884791	48556.000000	2606	2833.721699	31835	2	0.371688	32107	7	0.372784	9617884	-0.007285
319867388	45894.000000	2363	2730.894934	31953	1	0.120915	31981	0	0.251061	9613080	-0.006413
319881900	47342.000000	2546	2873.070304	31887	5	0.353406	32077	2	0.339808	9608411	-0.006383
319868228	46950.000000	2426	2760.256030	31663	5	0.239520	31879	9	0.451048	9603660	-0.006250
319882106	47049.000000	2563	2819.316576	31783	5	0.392752	31952	1	0.504340	9598916	-0.006235
319853841	47622.000000	2511	2799.509091	31917	4	0.117395	31926	2	0.290555	9594087	-0.005879
319848524	47235.000000	2409	2820.380978	31962	3	0.231559	32164	1	0.327705	9589285	-0.005568
319869045	46807.000000	2409	2787.520376	31992	7	0.459734	32263	2	0.168874	9584409	-0.005520
319870128	47803.000000	2406	2822.759953	32198	7	0.172835	31915	4	0.323099	9579591	-0.005368
319902122	46932.000000	2344	2784.035856	32252	8	0.350781	31973	5	0.520664	9574665	-0.005734
319864229	47196.000000	2489	2860.363637	31963	1	0.377307	31890	3	0.302564	9569849	-0.007192
319886899	46908.000000	2425	2800.916289	31999	6	0.297105	32015	5	0.136770	9565061	-0.007214
319830567	47165.000000	2488	2811.273074	31882	1	0.125970	31864	5	0.408991	9560330	-0.006841
319872698	47281.000000	2436	2857.149352	31987	8	0.062147	31990	3	0.201386	9555556	-0.006924
319849179	47605.000000	2424	2817.753860	31938	1	0.088627	31973	2	0.482213	9550730	-0.006871
319863327	46711.000000	2489	2814.819274	32022	5	0.287765	31694	4	0.261606	9545941	-0.006911
319856199	47281.000000	2519	2845.180878	31933	4	0.125530	31784	8	0.450422	9541218	-0.006938
319868862	47099.000000	2527	2795.668093	31933	9	0.190531	32003	2	0.216462	9536541	-0.006517
319852795	47668.000000	2465	2777.133102	31963	7	0.106448	32099	2	0.200831	9531731	-0.006027
319857670	46100.000000	2516	2814.515854	31977	3	0.214294	32134	5	0.358882	9527043	-0.005938
319860756	48460.000000	2437	2812.466703	31822	5	0.143471	31878	5	0.321030	9522412	-0.005158
319888682	46496.000000	2486	2790.137178	31991	5	0.276327	31983	4	0.249754	9517608	-0.006118
npatches	nstrain	runtime	dt	init_x	init_y	init_y_blood	init_z	init_S	beta0	beta1	beta2	beta3	mean_beta	B	d	delta	delta_blood	b[0]	mut	m	CTL	c	g	epsilon	k	het	lambda	rho	omega	x_max	patch.dyna	DELTA	A	VA
10000	1	100.000000	0.000100	21900	9499	5000000	0.001000	10000000	4.667221	5.067714	4.701381	4.695776	5	8000000000.000000	0.010000	1.000000	1.000000	800000	0.000050	0.048000	0	0.500000	0.000000	25.000000	15.000000	0.500000	0.000000	0.000000	0.000000	31987	0	10.000000	7.000000	1.000000
sus	inf	inf_blood	z	x[0]	y[0][0]	z[0]	x[1]	y[1][0]	z[1]	S[0]	synchrony
219000000	94990000.000000	5000000	10.000000	21900	9499	0.001000	21900	9499	0.001000	10000000	0.000000
295997605	118460095.000000	6182801	3940.834452	29520	11668	0.394083	29687	12009	0.394083	9995122	0.000000
319176258	2747230.000000	144303	6324.976263	31955	262	0.632498	32106	289	0.632498	9990094	0.000000
319864869	21285.000000	1126	1437.968851	32216	2	0.067048	31984	2	0.101665	9985131	0.000000
319859060	64434.000000	3323	3171.152261	32081	5	0.376150	31919	9	0.274797	9980037	0.000000
319854203	44314.000000	2363	2202.969042	31999	4	0.130911	31898	5	0.237675	9975051	0.000000
319846499	44094.000000	2285	2765.664769	32203	4	0.141603	32202	3	0.277868	9969917	0.000000
319867687	46709.000000	2406	2643.627068	31752	4	0.244282	32112	4	0.081538	9964920	0.000000
319868186	45421.000000	2392	2587.839892	32068	6	0.427738	32123	5	0.207213	9959961	0.000000
319872162	45752.000000	2356	2618.319682	31966	8	0.294890	32299	5	0.351463	9954945	0.000000
319874251	45134.000000	2177	2613.670244	32088	8	0.195987	31915	5	0.205580	9949791	0.000000
319857993	46178.000000	2442	2626.076762	31828	3	0.395747	32054	4	0.337892	9944811	0.000000
319856978	45422.000000	2415	2582.445488	31887	3	0.245960	32009	1	0.232196	9939803	0.000000
319882730	45791.000000	2413	2640.352115	32027	4	0.357354	31744	6	0.430898	9934794	0.000000
319869581	46742.000000	2343	2658.291489	31921	8	0.394421	32098	8	0.264428	9929852	0.000000
319886359	45932.000000	2410	2597.277402	32201	5	0.275685	32261	1	0.053290	9924721	0.000000
319845386	45410.000000	2369	2649.623011	32075	3	0.444963	32009	3	0.265118	9919789	0.000000
319855009	45772.000000	2442	2611.571630	32144	2	0.124136	31994	9	0.198748	9914977	0.000000
319858771	45159.000000	2337	2617.880188	32043	4	0.155566	31812	2	0.120534	9910063	0.000000
319865403	46304.000000	2383	2612.781358	32032	6	0.400230	32145	5	0.240018	9905119	0.000000
319858378	45277.000000	2415	2604.433979	31978	7	0.248761	32271	3	0.249150	9900040	0.000000
319872793	46192.000000	2393	2660.607389	31857	3	0.235713	31909	8	0.161219	9895060	0.000000
319872035	44800.000000	2315	2570.886733	32100	1	0.170949	31965	8	0.142255	9889932	0.000000
319856118	45837.000000	2380	2617.806265	31960	6	0.186708	32120	5	0.322077	9885070	0.000000
319871835	46010.000000	2441	2610.000223	31946	6	0.144991	32034	5	0.335246	9880020	0.000000
319863565	45559.000000	2302	2604.583652	31826	3	0.217649	32140	4	0.172345	9875098	0.000000
319852828	46057.000000	2319	2659.842848	31990	2	0.460376	31915	2	0.270188	9870174	0.000000
319865358	45819.000000	2450	2592.428912	32049	3	0.387099	31819	8	0.409489	9865232	0.000000
319870581	45828.000000	2370	2658.220269	31844	8	0.235858	32034	2	0.329743	9860316	0.000000
319855089	46492.000000	2400	2619.185624	31989	2	0.070239	32119	4	0.403942	9855397	0.000000
319856357	44980.000000	2378	2619.491868	31926	6	0.436078	31995	3	0.219979	9850487	0.000000
319872794	45915.000000	2339	2618.400183	32078	6	0.430999	32082	4	0.319334	9845557	0.000000
319874572	45793.000000	2305	2601.931986	31938	5	0.143301	32135	11	0.206221	9840634	0.000000
319855505	46300.000000	2404	2620.354357	32062	5	0.116409	31916	5	0.318267	9835730	0.000000
319863080	45394.000000	2381	2548.901622	32112	1	0.107177	31969	1	0.233590	9830811	0.000000
319860843	45199.000000	2364	2619.501741	31946	4	0.237830	31939	3	0.150463	9826012	0.000000
319863217	47127.000000	2450	2683.142413	31864	6	0.194925	32172	3	0.227096	9821184	0.000000
319867638	45859.000000	2430	2620.422785	31968	5	0.388764	31761	1	0.263220	9816351	0.000000
319879724	45861.000000	2427	2646.358238	31897	3	0.390169	32106	3	0.095745	9811551	0.000000
319846489	45676.000000	2341	2610.564877	31775	6	0.221688	32077	6	0.233733	9806669	0.000000
319882585	45914.000000	2332	2607.857751	31885	2	0.224589	31851	3	0.495523	9801808	-1.#IND00
319841942	45692.000000	2322	2610.418420	32153	1	0.116937	32026	3	0.406594	9796811	-1.#IND00
319844809	46082.000000	2329	2620.680972	31799	3	0.428896	31991	10	0.266244	9791747	-1.#IND00
319857894	45554.000000	2409	2603.668822	32033	9	0.361301	31764	6	0.288597	9786785	-0.013484
319868184	45695.000000	2325	2600.399488	32073	5	0.504929	32118	5	0.187204	9782052	-0.009218
319860865	45869.000000	2376	2622.891960	31923	6	0.155651	32038	3	0.148647	9777154	-0.005484
319872282	46140.000000	2390	2642.000662	31877	6	0.175285	31875	8	0.200125	9772269	-0.003951
319872533	44960.000000	2366	2625.985521	31919	5	0.316232	31920	4	0.383169	9767366	0.000337
319850406	45993.000000	2381	2632.096034	32070	8	0.460811	32159	2	0.159543	9762424	-0.000200
319869927	46943.000000	2407	2653.361230	32058	7	0.412377	31887	5	0.218153	9757529	-0.002292
319849889	45233.000000	2323	2553.776067	32085	6	0.264309	31948	4	0.461448	9752695	-0.000642
319832356	45741.000000	2306	2653.035676	31997	1	0.102765	32023	1	0.266482	9747642	-0.001861
319873054	45769.000000	2411	2654.806933	31994	4	0.314615	31978	5	0.300972	9742615	-0.002037
319843862	46378.000000	2286	2621.061317	31928	1	0.182009	31895	9	0.283910	9737763	0.000965
319875062	45289.000000	2337	2600.663638	32188	2	0.139212	31936	2	0.521939	9732859	0.002301
319864042	46290.000000	2393	2628.442379	31902	2	0.330686	32030	6	0.168272	9728072	0.001839
319869192	45624.000000	2400	2595.298452	31668	5	0.307109	31903	7	0.495538	9723163	0.001436
319863236	46150.000000	2495	2646.842188	31730	4	0.123146	32298	3	0.114195	9718389	0.005925
319844456	46255.000000	2450	2610.356641	32178	5	0.186410	31852	1	0.248611	9713559	0.006624
319864420	45148.000000	2324	2600.549707	32071	3	0.362391	31891	3	0.389552	9708598	0.005653
319881644	45296.000000	2344	2625.510791	31684	3	0.511821	31865	2	0.099381	9703707	0.006247
319867671	46772.000000	2393	2612.484809	32144	5	0.257248	31859	3	0.199231	9698915	0.007371
319863859	45531.000000	2411	2621.631713	32007	4	0.268023	31995	5	0.223930	9694152	0.006788
319866170	46347.000000	2479	2648.214745	31909	5	0.444647	31944	1	0.217672	9689403	0.007357
319851455	45553.000000	2403	2633.187041	31935	6	0.363862	31879	3	0.325156	9684532	0.006905
319854411	46723.000000	2413	2627.770572	31867	9	0.281395	32258	4	0.116873	9679662	0.009115
319878050	46021.000000	2404	2587.893370	32037	5	0.298789	32049	3	0.275640	9674869	0.007362
319840916	45816.000000	2263	2647.474530	31941	3	0.352103	31997	4	0.273964	9670093	0.006931
319863687	46085.000000	2354	2651.022449	31846	1	0.199202	32063	3	0.221592	9665216	0.006411
319867054	46156.000000	2345	2615.036524	32091	5	0.251983	31996	6	0.210331	9660395	0.006240
319850928	46447.000000	2396	2608.026714	32008	6	0.128373	32133	4	0.083292	9655552	0.005954
319866192	45355.000000	2304	2617.318871	32098	5	0.254451	32131	4	0.280994	9650731	0.006016
319855286	45724.000000	2348	2633.403312	32204	3	0.229923	31937	2	0.254778	9645872	0.005952
319871960	46245.000000	2434	2623.310359	31950	6	0.358849	31919	10	0.238936	9641065	0.005849
319877790	45368.000000	2350	2561.440870	32173	7	0.134622	32143	4	0.485561	9636269	0.005660
319860689	46137.000000	2408	2667.734482	32235	1	0.227249	31978	10	0.136645	9631287	0.005593
319843742	45941.000000	2367	2620.791748	32110	6	0.326291	32152	7	0.263270	9626490	0.005497
319853391	45334.000000	2367	2563.052867	31855	1	0.370270	31914	5	0.265805	9621640	0.005235
319821365	45918.000000	2363	2659.693029	32090	7	0.162023	31955	9	0.182711	9616749	0.004807
319872973	45539.000000	2427	2596.320509	31885	3	0.080924	31748	3	0.243836	9611975	0.004435
319865265	45588.000000	2326	2641.403695	32162	3	0.253076	32222	8	0.296700	9607166	0.004279
319856541	46465.000000	2418	2620.464858	31850	4	0.225639	32225	1	0.181678	9602382	0.004218
319862762	46461.000000	2427	2621.224417	31847	4	0.232081	32042	8	0.355248	9597442	0.004188
319873131	45118.000000	2315	2606.610967	32027	6	0.407019	32037	3	0.178633	9592708	0.003516
319874047	45907.000000	2399	2648.541996	31832	3	0.370583	31994	3	0.306878	9587952	0.003578
319856638	46254.000000	2387	2643.436838	31954	4	0.187703	31866	3	0.302698	9583366	0.003500
319848979	46447.000000	2374	2669.296119	31985	5	0.230535	32302	7	0.333547	9578592	0.003089
319861165	45807.000000	2384	2575.286036	32039	5	0.469001	31951	5	0.353426	9573602	0.003013
319850903	45489.000000	2374	2644.780909	32003	6	0.214186	31731	2	0.163284	9568765	0.003560
319876938	46680.000000	2425	2642.921691	32045	1	0.191611	31962	6	0.429895	9563961	0.004736
319842882	45184.000000	2335	2553.262324	31903	5	0.341896	32277	0	0.085164	9559251	0.005261
319844197	45261.000000	2321	2655.940078	31962	4	0.176805	31706	5	0.243974	9554537	0.005178
319826098	46013.000000	2503	2639.099507	32095	9	0.136245	31966	10	0.284293	9549759	0.004888
319855476	45625.000000	2417	2615.970250	32032	6	0.299659	32099	6	0.154302	9545130	0.004802
319837062	45856.000000	2345	2581.525439	32114	3	0.200242	32152	3	0.152490	9540369	0.004973
319842194	46137.000000	2420	2603.172783	31959	7	0.270501	31893	11	0.283467	9535539	0.003224
319868507	45357.000000	2292	2628.830215	31962	3	0.263931	32087	2	0.172340	9530850	0.002927
319872625	46058.000000	2413	2637.223041	32060	4	0.236799	32021	4	0.334702	9526014	0.004198
319853422	45838.000000	2387	2620.263608	31955	5	0.277499	31994	2	0.277686	9521261	0.003971
319884738	45628.000000	2313	2612.996781	31936	5	0.239074	32065	1	0.230158	9516556	0.004222
npatches	nstrain	runtime	dt	init_x	init_y	init_y_blood	init_z	init_S	beta0	beta1	beta2	beta3	mean_beta	B	d	delta	delta_blood	b[0]	mut	m	CTL	c	g	epsilon	k	het	lambda	rho	omega	x_max	patch.dyna	DELTA	A	VA
10000	1	100.000000	0.000100	21900	9499	5000000	0.001000	10000000	7.028438	3.241832	2.724263	5.625908	5	8000000000.000000	0.010000	1.000000	1.000000	800000	0.000050	0.048000	0	0.500000	0.000000	25.000000	16.000000	0.500000	0.000000	0.000000	0.000000	31987	0	10.000000	7.000000	1.000000
sus	inf	inf_blood	z	x[0]	y[0][0]	z[0]	x[1]	y[1][0]	z[1]	S[0]	synchrony
219000000	94990000.000000	5000000	10.000000	21900	9499	0.001000	21900	9499	0.001000	10000000	0.000000
299361218	99162716.000000	5181024	3940.834452	28949	10644	0.394083	30781	9348	0.394083	9995049	0.000000
319486361	1445492.000000	76036	6324.976263	31855	165	0.632498	31993	145	0.632498	9990034	0.000000
319892558	27976.000000	1450	981.026820	31907	1	0.025859	32080	2	0.100591	9984955	0.000000
319886830	50401.000000	2656	3145.998602	31987	2	0.209066	31895	4	0.252296	9979974	0.000000
319846373	48010.000000	2547	2283.437333	31985	5	0.123680	31999	6	0.151975	9975081	0.000000
319866536	42306.000000	2228	2392.297107	31997	1	0.273571	31776	2	0.321677	9970061	0.000000
319853530	45318.000000	2396	2492.685235	31643	7	0.236864	31763	4	0.150437	9964917	0.000000
319855993	44410.000000	2363	2440.723250	32168	7	0.193704	31906	6	0.217043	9959937	0.000000
319874778	43897.000000	2280	2424.101956	31999	6	0.402081	32001	8	0.092548	9955006	0.000000
319864788	44984.000000	2301	2467.447631	31774	5	0.376227	31929	6	0.385000	9949879	0.000000
319850787	44724.000000	2318	2424.455367	31927	5	0.247778	31871	2	0.091228	9944813	0.000000
319864945	44315.000000	2301	2436.243716	31958	9	0.239689	32177	4	0.073703	9939856	0.000000
319857601	45125.000000	2260	2457.053286	31808	10	0.359114	32041	4	0.124091	9934846	0.000000
319864459	44964.000000	2339	2483.158201	32063	5	0.397992	31773	4	0.276343	9929793	0.000000
319864141	44879.000000	2272	2417.486175	31938	0	0.086514	31958	4	0.205116	9924893	0.000000
319874443	43886.000000	2347	2454.054756	31839	2	0.436549	32330	4	0.125739	9919954	0.000000
319868932	44880.000000	2358	2465.992725	31943	7	0.093604	31835	7	0.236116	9915043	0.000000
319873919	44621.000000	2327	2443.289096	32140	7	0.288450	31920	6	0.154205	9910045	0.000000
319866309	44734.000000	2345	2468.745159	31856	6	0.312933	32077	2	0.319459	9904935	0.000000
319853180	44614.000000	2358	2428.021742	31987	3	0.077867	32167	6	0.161452	9900091	0.000000
319858539	44376.000000	2302	2431.261121	32081	5	0.440705	31970	5	0.152986	9895135	0.000000
319874270	44258.000000	2353	2438.646440	31768	6	0.190122	31886	4	0.385766	9890206	0.000000
319860711	44407.000000	2337	2428.725258	32092	2	0.288281	31882	6	0.306699	9885208	0.000000
319856347	44400.000000	2260	2448.332137	31907	10	0.215477	31943	7	0.113483	9880296	0.000000
319862773	44940.000000	2338	2438.833382	31939	5	0.169817	31977	5	0.252777	9875458	0.000000
319888792	44725.000000	2390	2399.230542	31931	8	0.226225	32081	5	0.106502	9870612	0.000000
319871754	44350.000000	2427	2446.652620	32162	4	0.278268	31935	7	0.110415	9865638	0.000000
319851492	44730.000000	2434	2453.178352	32071	2	0.093865	32078	2	0.112621	9860646	0.000000
319868164	44570.000000	2396	2422.364603	31904	7	0.282170	31936	2	0.341875	9855735	0.000000
319872699	43529.000000	2310	2433.545833	31910	4	0.397500	32118	3	0.216051	9850699	0.000000
319851072	44204.000000	2351	2438.820552	31832	3	0.394755	31716	1	0.067818	9845823	0.000000
319863293	44996.000000	2339	2454.055195	32075	6	0.281141	31943	4	0.187384	9840789	0.000000
319895327	44406.000000	2375	2470.683708	32109	8	0.290719	32194	1	0.172438	9835839	0.000000
319849666	44734.000000	2288	2440.280098	32201	3	0.215450	32115	4	0.241178	9830951	0.000000
319889454	44722.000000	2274	2415.233746	31893	0	0.189774	32014	8	0.340280	9826072	0.000000
319871358	44015.000000	2280	2445.798677	32047	9	0.316232	32006	3	0.112417	9821127	0.000000
319883670	44030.000000	2290	2412.208890	32097	5	0.387021	32003	2	0.315861	9816233	0.000000
319860789	43814.000000	2322	2457.293007	32026	4	0.181391	31927	6	0.190785	9811327	0.000000
319857476	44820.000000	2337	2441.193428	32296	8	0.284306	31917	3	0.379382	9806449	0.000000
319868345	44242.000000	2328	2444.889381	32021	5	0.430920	31945	5	0.236197	9801505	-1.#IND00
319856111	43814.000000	2255	2420.223665	31947	6	0.185653	32193	4	0.263058	9796624	-1.#IND00
319868299	44553.000000	2333	2458.105047	32061	4	0.255087	31825	3	0.092648	9791803	-1.#IND00
319841363	43945.000000	2267	2429.193266	31980	4	0.299344	31998	5	0.199668	9786957	-0.000251
319880052	44241.000000	2230	2450.438023	32226	4	0.202917	31994	5	0.119783	9782044	-0.004443
319876921	44767.000000	2404	2437.503262	32035	10	0.304754	31848	1	0.210495	9777078	-0.012512
319846187	44177.000000	2281	2464.150717	31902	10	0.352843	32034	4	0.150134	9772114	-0.007367
319853857	44821.000000	2417	2447.454700	31973	2	0.545822	31917	3	0.285414	9767266	-0.008861
319858823	44468.000000	2220	2439.072840	31866	4	0.367500	32062	2	0.136138	9762364	-0.006829
319863669	43877.000000	2338	2446.339510	32065	4	0.093311	31757	2	0.091968	9757557	-0.005312
319891990	44992.000000	2391	2475.934312	32117	5	0.308658	31926	6	0.154044	9752619	-0.004276
319853100	44296.000000	2199	2433.535449	32084	6	0.117967	32013	3	0.147045	9747819	-0.002660
319865831	44912.000000	2301	2451.807108	32286	4	0.333811	31993	7	0.205220	9742958	-0.004003
319867542	44269.000000	2332	2422.405913	32011	13	0.394647	31935	4	0.371549	9738054	-0.003888
319867327	44572.000000	2297	2469.203247	31800	7	0.276128	32189	4	0.213137	9733194	-0.003435
319867582	44811.000000	2239	2475.678622	31948	6	0.260577	31678	5	0.345930	9728374	-0.003616
319870967	44598.000000	2397	2455.721260	32117	7	0.324304	32084	2	0.201523	9723466	-0.002300
319852017	43507.000000	2327	2426.897510	32061	6	0.235107	32153	2	0.269943	9718718	-0.002429
319860931	44511.000000	2223	2466.466743	32096	3	0.360294	31756	7	0.157680	9713827	-0.002550
319872142	44915.000000	2342	2459.094754	31926	4	0.374267	31901	5	0.215897	9709020	-0.004274
319851869	44523.000000	2251	2467.387769	32155	3	0.247515	31891	3	0.147068	9704166	-0.004316
319853080	44995.000000	2319	2456.728720	32069	6	0.370988	31878	2	0.298997	9699495	-0.002785
319868040	43610.000000	2354	2412.425771	31916	5	0.303681	31859	4	0.291103	9694687	-0.002816
319869047	44472.000000	2308	2477.877166	31891	3	0.274007	31946	3	0.164761	9689886	-0.002268
319868806	44503.000000	2310	2425.312727	32057	4	0.214553	32076	4	0.117855	9685085	-0.001996
319865496	43774.000000	2286	2430.275727	31916	3	0.348665	32122	11	0.163688	9680171	-0.003076
319832332	45561.000000	2339	2476.407103	31938	3	0.313217	31738	6	0.233765	9675411	-0.001356
319880537	43792.000000	2180	2402.299045	31890	6	0.291032	31766	10	0.147431	9670521	-0.001539
319868141	44379.000000	2308	2487.263390	32058	6	0.358752	31906	2	0.269088	9665745	-0.002195
319868577	44843.000000	2269	2453.717468	32130	3	0.256047	31868	6	0.220480	9660947	-0.001960
319890592	44188.000000	2256	2410.542825	31975	5	0.154757	31983	5	0.162610	9656105	-0.001770
319866715	44236.000000	2285	2473.202480	32204	4	0.299279	32041	7	0.081401	9651185	-0.002321
319868634	44795.000000	2309	2427.610710	32099	7	0.125646	32120	7	0.253972	9646347	-0.003142
319871415	44657.000000	2298	2441.156851	31769	4	0.305635	31721	3	0.074354	9641457	-0.003365
319852239	44052.000000	2259	2447.492603	32078	4	0.266697	31942	5	0.228179	9636737	-0.002918
319862019	44242.000000	2292	2475.123755	31819	5	0.099418	32040	3	0.137812	9631932	-0.002829
319859174	44709.000000	2387	2444.857052	31872	1	0.390700	32025	8	0.076650	9627172	-0.002655
319822578	44477.000000	2287	2443.636037	31999	2	0.313851	32105	4	0.276190	9622374	-0.002571
319871061	44171.000000	2310	2436.626232	31919	7	0.176051	31835	5	0.354649	9617494	-0.003543
319860888	44301.000000	2315	2421.065544	32140	6	0.250682	31960	4	0.088927	9612647	-0.003216
319871034	44383.000000	2338	2436.620772	31904	4	0.180762	31888	3	0.220891	9607895	-0.002985
319859017	44397.000000	2326	2472.207677	31866	7	0.497480	32136	4	0.225813	9603179	-0.003176
319851921	44087.000000	2314	2433.758495	31971	4	0.307660	31820	2	0.067621	9598404	-0.003143
319873169	44868.000000	2361	2470.795775	31978	5	0.126933	31866	8	0.156710	9593715	-0.003218
319860334	44832.000000	2295	2419.879102	31839	2	0.269206	32028	6	0.401274	9589042	-0.002228
319888271	44387.000000	2299	2433.159050	31947	7	0.352957	31843	4	0.133504	9584266	-0.001896
319860764	45656.000000	2383	2467.198481	31804	5	0.372359	32049	5	0.286498	9579622	-0.001443
319873262	44939.000000	2268	2428.647937	31921	2	0.189788	31974	4	0.178134	9574841	-0.001279
319851136	44902.000000	2269	2443.273683	31996	4	0.333463	31941	0	0.251308	9570084	-0.001842
319863608	44250.000000	2246	2421.314025	31898	3	0.421071	31909	2	0.138265	9565293	-0.001900
319866103	44051.000000	2257	2426.223828	31944	2	0.111832	32179	4	0.174783	9560510	-0.001728
319854514	44375.000000	2258	2465.569960	31948	7	0.259971	31960	5	0.194610	9555707	-0.001601
319861709	45521.000000	2443	2474.114567	32129	6	0.448411	32111	6	0.221313	9550893	-0.001622
319847399	44628.000000	2299	2434.108004	31706	5	0.280899	32036	3	0.189049	9546162	-0.001792
319874205	43718.000000	2243	2423.510806	31928	4	0.209798	32001	9	0.216670	9541351	-0.001199
319847928	44585.000000	2307	2464.074450	32198	5	0.458164	31985	3	0.245202	9536606	-0.001189
319853239	44280.000000	2255	2409.420630	32122	2	0.188968	31893	6	0.191980	9531836	-0.001468
319882242	44142.000000	2316	2465.386344	32026	6	0.199177	32164	3	0.181129	9527048	-0.001325
319879318	44401.000000	2365	2501.693730	31868	10	0.252617	32098	2	0.171418	9522306	-0.001129
319873014	44538.000000	2338	2438.053892	32158	2	0.208590	31969	5	0.359817	9517519	-0.000768
npatches	nstrain	runtime	dt	init_x	init_y	init_y_blood	init_z	init_S	beta0	beta1	beta2	beta3	mean_beta	B	d	delta	delta_blood	b[0]	mut	m	CTL	c	g	epsilon	k	het	lambda	rho	omega	x_max	patch.dyna	DELTA	A	VA
10000	1	100.000000	0.000100	21900	9499	5000000	0.001000	10000000	4.182886	3.262819	5.444326	6.300409	5	8000000000.000000	0.010000	1.000000	1.000000	800000	0.000050	0.048000	0	0.500000	0.000000	25.000000	17.000000	0.500000	0.000000	0.000000	0.000000	31987	0	10.000000	7.000000	1.000000
sus	inf	inf_blood	z	x[0]	y[0][0]	z[0]	x[1]	y[1][0]	z[1]	S[0]	synchrony
219000000	94990000.000000	5000000	10.000000	21900	9499	0.001000	21900	9499	0.001000	10000000	0.000000
302254777	83101019.000000	4343969	3940.834452	30572	8127	0.394083	30884	7761	0.394083	9994968	0.000000
319671437	759976.000000	40442	6324.976263	32026	71	0.632498	32113	69	0.632498	9989839	0.000000
319865397	35005.000000	1801	1030.032949	31872	4	0.223332	32080	2	0.102845	9984871	0.000000
319859303	41573.000000	2230	2841.851948	31952	3	0.259314	31738	5	0.368540	9979748	0.000000
319865065	47601.000000	2414	2312.162248	32065	3	0.168512	32135	9	0.155705	9974667	0.000000
319856310	41421.000000	2168	2204.443533	32016	0	0.101422	31861	7	0.193525	9969580	0.000000
319855682	43242.000000	2367	2350.091609	31994	4	0.283091	31913	5	0.235866	9964623	0.000000
319866177	42992.000000	2254	2278.936316	32081	6	0.363456	32097	2	0.180199	9959658	0.000000
319863317	43499.000000	2195	2323.136138	31861	0	0.222061	31863	3	0.152608	9954646	0.000000
319879290	43357.000000	2248	2288.654508	32069	3	0.090996	32174	3	0.104349	9949692	0.000000
319863274	43525.000000	2290	2262.426527	31996	2	0.346329	32149	5	0.081932	9944776	0.000000
319844250	42753.000000	2269	2262.483294	31894	6	0.284286	31915	4	0.310660	9939762	0.000000
319865846	43459.000000	2305	2318.984219	32018	3	0.216225	31993	6	0.195831	9934714	0.000000
319861210	44309.000000	2217	2351.006636	32296	3	0.219070	31987	6	0.234732	9929895	0.000000
319878004	43499.000000	2236	2272.238804	31826	6	0.230709	31954	8	0.101667	9924817	0.000000
319860314	42909.000000	2278	2280.824821	31820	2	0.089632	31981	3	0.216601	9919863	0.000000
319852802	43725.000000	2242	2321.765448	31866	5	0.148334	32074	4	0.147078	9914765	0.000000
319847539	43580.000000	2255	2319.021109	32021	4	0.152339	31825	1	0.142612	9909882	0.000000
319845664	43494.000000	2221	2266.955703	31866	5	0.219712	31783	1	0.246718	9904947	0.000000
319855718	42689.000000	2210	2303.990528	31763	0	0.149829	31921	8	0.269843	9899918	0.000000
319860355	43189.000000	2236	2304.633050	31885	6	0.218060	31971	1	0.367541	9894948	0.000000
319876043	43123.000000	2221	2294.798315	32180	3	0.328289	32196	11	0.223325	9890116	0.000000
319852866	43952.000000	2179	2302.266996	32040	0	0.054571	31922	6	0.196154	9885214	0.000000
319884063	43257.000000	2283	2297.725778	31974	4	0.054374	32000	4	0.291615	9880217	0.000000
319855094	43673.000000	2240	2350.383304	31929	1	0.091570	31660	1	0.150020	9875260	0.000000
319849513	43983.000000	2327	2292.966204	32290	9	0.124928	32083	1	0.176880	9870236	0.000000
319859230	43175.000000	2217	2293.817180	31835	3	0.212378	32159	3	0.080912	9865307	0.000000
319860622	43365.000000	2238	2310.083616	31816	6	0.338690	32030	4	0.241848	9860407	0.000000
319875816	43732.000000	2299	2328.150650	32030	5	0.258133	31979	3	0.364316	9855448	0.000000
319881698	43243.000000	2345	2306.849232	31750	3	0.147296	31987	4	0.142862	9850493	0.000000
319849982	43698.000000	2271	2317.855865	31652	4	0.336423	32353	6	0.241606	9845575	0.000000
319851666	42768.000000	2151	2263.645180	31829	5	0.105553	32044	2	0.194014	9840666	0.000000
319846561	43641.000000	2256	2324.169008	31992	3	0.117492	32019	7	0.197264	9835735	0.000000
319860029	43291.000000	2261	2266.097100	31807	5	0.233136	32057	4	0.276983	9830830	0.000000
319853268	43015.000000	2114	2288.959030	31959	7	0.275526	31906	1	0.081131	9825936	0.000000
319850535	42677.000000	2174	2269.693187	31983	3	0.183032	31731	6	0.327929	9821125	0.000000
319871444	43252.000000	2214	2280.832160	32032	4	0.256200	32166	7	0.164185	9816187	0.000000
319873870	43617.000000	2320	2274.103101	31740	2	0.126212	32048	1	0.158713	9811354	0.000000
319852646	42749.000000	2219	2273.278585	31937	3	0.056933	32006	1	0.061570	9806342	0.000000
319868330	43857.000000	2223	2333.098628	32099	3	0.132062	32083	5	0.285078	9801512	-1.#IND00
319879074	43123.000000	2269	2252.980482	31871	3	0.237827	32153	3	0.170042	9796540	-1.#IND00
319869636	43454.000000	2357	2345.773442	31899	7	0.235359	32144	2	0.159068	9791626	-1.#IND00
319828931	43286.000000	2330	2307.043389	32045	2	0.351187	31975	4	0.126652	9786711	-0.003323
319861217	43495.000000	2215	2333.902759	31948	4	0.323853	31950	7	0.254899	9781955	-0.005687
319844390	44031.000000	2262	2309.567384	31963	1	0.119778	32142	4	0.168119	9777004	-0.008588
319870430	43194.000000	2258	2282.515925	31774	6	0.247045	31868	4	0.183275	9772064	-0.008132
319872226	42742.000000	2246	2304.990210	31996	5	0.203046	32170	5	0.094619	9767247	-0.001334
319900088	43350.000000	2295	2310.950814	32056	6	0.226040	31967	3	0.369506	9762421	-0.002126
319877504	43008.000000	2183	2288.323658	31965	5	0.131098	31909	5	0.318240	9757645	-0.000330
319864215	43148.000000	2296	2301.098379	32133	3	0.114529	31947	6	0.083365	9752792	0.001683
319862750	43667.000000	2190	2314.968811	31920	5	0.134415	31990	2	0.252374	9747917	0.001085
319844049	42855.000000	2336	2310.226987	32018	3	0.384175	32024	4	0.463713	9742957	0.002484
319851915	43763.000000	2239	2314.953320	32243	5	0.205021	31923	1	0.057319	9738106	0.001354
319849085	42953.000000	2206	2297.868138	32079	5	0.302193	31981	7	0.130722	9733156	0.002009
319867321	43564.000000	2297	2330.049662	32131	5	0.154281	32114	6	0.295398	9728353	0.002261
319859526	43527.000000	2304	2307.844234	31739	0	0.268272	31905	4	0.148529	9723526	0.001934
319873163	42572.000000	2273	2290.309038	31900	1	0.118243	32021	4	0.121809	9718755	0.003751
319856710	43363.000000	2227	2309.968704	31870	3	0.232801	32012	5	0.231290	9713903	0.003642
319886873	42811.000000	2212	2281.255618	32071	2	0.074274	31849	9	0.176650	9709083	0.003097
319850995	44067.000000	2307	2342.288458	32204	5	0.243777	31797	5	0.317804	9704121	0.001476
319865668	43440.000000	2244	2252.968713	31939	5	0.133306	32104	3	0.136345	9699293	0.002676
319861741	42950.000000	2267	2302.891948	32037	4	0.252683	31701	5	0.227867	9694447	0.003140
319868198	43870.000000	2264	2319.061969	32124	5	0.176981	31839	2	0.411281	9689610	0.003523
319870956	43026.000000	2224	2299.488897	31676	6	0.235107	32041	4	0.150071	9684678	0.003489
319862787	43025.000000	2260	2316.538699	31964	2	0.216472	32053	1	0.325534	9679827	0.004394
319860108	42935.000000	2230	2283.908847	32138	4	0.280129	31806	3	0.320835	9675077	0.005009
319850262	43459.000000	2220	2286.356387	31888	8	0.291028	31930	1	0.127036	9670338	0.003986
319860636	43494.000000	2180	2281.016408	31920	6	0.191423	31765	2	0.116424	9665511	0.004127
319884020	43562.000000	2197	2329.760494	31751	4	0.082029	32069	2	0.047469	9660651	0.004030
319873855	43012.000000	2209	2282.425657	31825	5	0.416187	31795	3	0.385938	9655947	0.005160
319866419	43459.000000	2230	2337.081665	31800	6	0.287167	32149	2	0.178063	9651112	0.005373
319860409	43455.000000	2268	2297.136984	31877	2	0.419525	31906	7	0.147743	9646312	0.005186
319861165	43248.000000	2310	2312.708750	32006	6	0.222295	31936	5	0.359113	9641462	0.004718
319890975	42610.000000	2212	2265.249231	31971	3	0.235044	31808	2	0.286972	9636628	0.005417
319845097	43889.000000	2228	2339.249226	31915	3	0.129827	32025	6	0.212653	9631769	0.004933
319870163	44355.000000	2295	2314.867461	32063	5	0.149139	32145	8	0.316832	9626959	0.004813
319839308	43257.000000	2198	2271.457075	31995	4	0.248857	31777	4	0.230880	9622193	0.004439
319828192	43023.000000	2202	2312.478938	32098	4	0.173654	31968	7	0.151790	9617436	0.004271
319881614	43464.000000	2286	2303.956692	31955	3	0.082503	32087	4	0.245755	9612628	0.004993
319865463	43358.000000	2271	2302.319622	31881	3	0.188864	31997	2	0.277553	9607831	0.005076
319839703	43258.000000	2250	2299.011020	31970	3	0.087593	32045	3	0.081063	9603120	0.005305
319848743	43442.000000	2234	2305.187105	31659	6	0.112909	31975	5	0.165621	9598436	0.005120
319850032	43456.000000	2304	2318.198424	31987	9	0.280635	31944	2	0.310321	9593764	0.005381
319876983	42845.000000	2228	2291.667886	32083	4	0.239159	32059	5	0.194970	9589011	0.004514
319854625	43708.000000	2315	2322.378303	31982	5	0.378217	31753	5	0.245416	9584206	0.004409
319850977	43523.000000	2300	2269.890122	32110	5	0.285833	31909	3	0.300417	9579313	0.004443
319870214	42969.000000	2288	2300.284554	31829	6	0.245750	32041	1	0.228858	9574641	0.004148
319885337	43172.000000	2287	2280.097838	31996	6	0.084172	31923	10	0.110263	9569875	0.003023
319847419	43583.000000	2253	2292.404913	31965	5	0.161496	31924	5	0.217907	9565150	0.002897
319848441	43069.000000	2301	2289.827890	31774	3	0.131705	32201	5	0.143617	9560385	0.002562
319854682	43562.000000	2250	2289.220509	31806	2	0.122681	31920	3	0.145443	9555601	0.002605
319875058	43619.000000	2316	2301.714676	32068	8	0.231015	31942	3	0.126279	9550804	0.002581
319880049	43331.000000	2211	2304.681145	32120	1	0.214842	31951	3	0.225166	9546016	0.002611
319872838	43549.000000	2232	2315.306286	31994	4	0.216749	31971	7	0.234379	9541255	0.002575
319880146	43367.000000	2198	2261.841927	31701	1	0.130905	31975	8	0.182941	9536384	0.001672
319839494	43169.000000	2255	2320.033140	31886	5	0.144163	31811	4	0.282725	9531483	0.002039
319870734	43476.000000	2290	2286.007070	31998	5	0.247498	31838	3	0.217663	9526801	0.002115
319862526	43347.000000	2241	2263.114232	31950	7	0.226292	32048	5	0.147525	9521998	0.001867
319861804	43355.000000	2339	2306.997977	31941	5	0.194386	32016	2	0.174218	9517258	0.002868
npatches	nstrain	runtime	dt	init_x	init_y	init_y_blood	init_z	init_S	beta0	beta1	beta2	beta3	mean_beta	B	d	delta	delta_blood	b[0]	mut	m	CTL	c	g	epsilon	k	het	lambda	rho	omega	x_max	patch.dyna	DELTA	A	VA
10000	1	100.000000	0.000100	21900	9499	5000000	0.001000	10000000	5.963844	3.052528	7.176848	5.528978	5	8000000000.000000	0.010000	1.000000	1.000000	800000	0.000050	0.048000	0	0.500000	0.000000	25.000000	18.000000	0.500000	0.000000	0.000000	0.000000	31987	0	10.000000	7.000000	1.000000
sus	inf	inf_blood	z	x[0]	y[0][0]	z[0]	x[1]	y[1][0]	z[1]	S[0]	synchrony
219000000	94990000.000000	5000000	10.000000	21900	9499	0.001000	21900	9499	0.001000	10000000	0.000000
305203891	67905941.000000	3552445	3940.834452	30038	7029	0.394083	31014	6377	0.394083	9994918	0.000000
319757332	371942.000000	19606	6324.976263	32044	46	0.632498	31921	34	0.632498	9989823	0.000000
319856221	43227.000000	2226	1215.270392	31932	10	0.120164	32096	8	0.149329	9984823	0.000000
319873571	36598.000000	1937	2332.159633	31983	3	0.121646	32008	4	0.266487	9979869	0.000000
319845494	45113.000000	2431	2254.315356	31911	8	0.384650	31943	2	0.253325	9974897	0.000000
319876022	42104.000000	2242	2086.471955	32036	6	0.534067	32247	2	0.227796	9969968	0.000000
319860787	42379.000000	2220	2155.877606	31897	7	0.345220	32010	4	0.299195	9964926	0.000000
319860999	42063.000000	2202	2152.850324	32065	6	0.235552	32121	5	0.090288	9959977	0.000000
319840910	41885.000000	2237	2158.880241	31844	2	0.107125	32100	4	0.099088	9955005	0.000000
319850236	41457.000000	2105	2121.127300	31961	5	0.204410	32047	3	0.266701	9949944	0.000000
319855334	42016.000000	2272	2150.219765	31969	4	0.290025	32089	5	0.155874	9944984	0.000000
319872668	42200.000000	2226	2139.834281	32058	8	0.199871	32064	3	0.147556	9939937	0.000000
319882801	41961.000000	2132	2185.950454	31800	6	0.214176	31915	11	0.178465	9934918	0.000000
319846454	41919.000000	2227	2136.521182	32120	3	0.270208	31887	3	0.296709	9929920	0.000000
319866815	42040.000000	2260	2128.878848	31991	3	0.137684	31880	3	0.280315	9924928	0.000000
319864557	41485.000000	2160	2145.618086	32019	5	0.089485	32040	1	0.176927	9919904	0.000000
319877075	42345.000000	2187	2159.714668	31993	5	0.266389	31964	4	0.200115	9915111	0.000000
319882588	41465.000000	2135	2132.944080	32236	6	0.313023	31814	1	0.202375	9910145	0.000000
319875133	41952.000000	2224	2185.176741	32101	3	0.228696	32252	4	0.128278	9905171	0.000000
319862497	42842.000000	2173	2147.089906	31994	5	0.274924	31787	8	0.122069	9900305	0.000000
319866171	42287.000000	2221	2156.499122	32110	6	0.116971	31920	3	0.316948	9895308	0.000000
319864195	41924.000000	2217	2137.607008	31993	2	0.248272	31880	2	0.112321	9890373	0.000000
319881776	41946.000000	2164	2137.824576	31842	1	0.118919	31996	5	0.150183	9885452	0.000000
319850452	42384.000000	2242	2166.892019	31955	3	0.280531	32003	1	0.107262	9880561	0.000000
319866189	41771.000000	2125	2101.839467	31623	5	0.163515	31917	4	0.244676	9875643	0.000000
319869354	42095.000000	2209	2155.878597	32116	4	0.158730	31958	7	0.123032	9870640	0.000000
319850209	41735.000000	2121	2147.554413	32069	4	0.206271	32256	4	0.113418	9865849	0.000000
319886370	42273.000000	2146	2153.508525	31830	1	0.126021	32058	2	0.257346	9860920	0.000000
319865064	42137.000000	2183	2143.066447	32010	6	0.182716	31939	3	0.181322	9855926	0.000000
319880042	41893.000000	2170	2121.629332	31905	7	0.260744	32176	7	0.138090	9850998	0.000000
319870122	41585.000000	2207	2158.710848	32206	0	0.232937	32133	3	0.148166	9846035	0.000000
319850483	42273.000000	2214	2138.716534	32129	2	0.314087	31975	7	0.169524	9841087	0.000000
319863204	42187.000000	2078	2161.883119	31953	5	0.195083	31732	3	0.150407	9836143	0.000000
319856005	42134.000000	2176	2128.739203	32087	9	0.145655	32231	2	0.191075	9831339	0.000000
319859069	42032.000000	2141	2128.289588	32001	6	0.270883	31840	3	0.156633	9826318	0.000000
319859705	42668.000000	2159	2169.129443	31902	4	0.176098	32071	4	0.211976	9821435	0.000000
319873655	41660.000000	2115	2139.878288	32132	6	0.125823	32040	5	0.129234	9816505	0.000000
319867803	41803.000000	2140	2158.615062	32146	2	0.149581	31986	5	0.185761	9811653	0.000000
319872284	41868.000000	2239	2138.850736	31889	12	0.204601	32159	2	0.388959	9806759	0.000000
319843628	41718.000000	2199	2147.204101	31806	5	0.122060	32074	1	0.087303	9801938	-1.#IND00
319858423	42149.000000	2166	2147.462532	31819	4	0.221955	31958	5	0.187834	9797121	-1.#IND00
319863452	42131.000000	2191	2152.507285	32004	6	0.389465	32027	9	0.189102	9792210	-1.#IND00
319859498	42413.000000	2296	2137.466804	32261	4	0.343999	31871	4	0.265668	9787402	0.013393
319872924	41569.000000	2183	2109.855575	32179	2	0.219610	31994	3	0.146632	9782563	0.017296
319870544	42415.000000	2232	2151.290810	31895	1	0.260090	32149	6	0.225632	9777676	0.018986
319875798	42196.000000	2189	2134.872503	32110	2	0.133510	31987	5	0.261950	9772679	0.016827
319874085	41896.000000	2206	2149.352429	32107	4	0.235867	32059	3	0.154210	9767839	0.018028
319874770	42767.000000	2164	2136.215573	32284	4	0.279992	32009	2	0.273484	9763033	0.016245
319864788	41505.000000	2262	2157.144488	32107	1	0.221215	31942	9	0.144090	9758105	0.014564
319861696	41961.000000	2200	2120.671235	31601	5	0.219846	31776	4	0.136938	9753193	0.011142
319869383	41798.000000	2198	2136.790062	32207	1	0.194546	31974	3	0.131353	9748258	0.009764
319850027	41436.000000	2210	2125.394940	31805	9	0.272134	31827	6	0.272744	9743393	0.012105
319882871	42166.000000	2128	2170.352757	32081	3	0.291745	31803	1	0.141838	9738565	0.011260
319863377	41776.000000	2216	2138.545425	31893	5	0.266111	31903	4	0.190414	9733635	0.011107
319860909	41828.000000	2244	2136.860363	32004	8	0.344975	31725	4	0.216782	9728711	0.011141
319855207	42110.000000	2229	2149.190433	31952	6	0.132721	32158	7	0.202651	9723851	0.010995
319850519	42450.000000	2147	2154.833316	31973	4	0.172745	32146	4	0.236914	9718853	0.010003
319884501	41849.000000	2187	2153.656883	31927	4	0.370149	32180	3	0.158725	9713973	0.010667
319872537	41731.000000	2166	2139.365502	32072	4	0.321085	31998	4	0.165300	9709233	0.010710
319857374	42165.000000	2190	2152.065141	31903	5	0.344283	32083	3	0.340599	9704461	0.010038
319853565	42019.000000	2014	2105.980015	31839	7	0.348875	31940	5	0.176663	9699501	0.009361
319862444	41339.000000	2131	2171.157002	31752	8	0.181455	32189	2	0.359024	9694584	0.009282
319869937	42445.000000	2203	2160.111981	32033	2	0.155664	32222	5	0.074711	9689657	0.009217
319872286	42152.000000	2173	2123.157947	31795	3	0.145342	31859	7	0.160094	9684693	0.008389
319864389	41676.000000	2093	2128.902010	31894	3	0.266726	31785	4	0.104125	9679903	0.008110
319881668	41324.000000	2192	2123.757154	31986	2	0.143109	31836	5	0.361865	9675077	0.007507
319844135	42505.000000	2240	2183.492517	32032	8	0.307844	31939	5	0.189745	9670288	0.007335
319886575	42302.000000	2284	2133.036988	31979	2	0.295823	31868	2	0.215415	9665423	0.007158
319832268	41739.000000	2286	2151.979418	31875	4	0.318877	31935	4	0.169668	9660577	0.006661
319871009	42548.000000	2247	2152.595723	31910	7	0.261758	31949	2	0.116005	9655746	0.006298
319854216	41886.000000	2178	2115.580063	31845	4	0.193947	32216	3	0.325034	9651069	0.006824
319891046	42011.000000	2152	2171.443487	31934	6	0.240523	32236	3	0.113229	9646165	0.006630
319873965	41871.000000	2258	2112.757726	32049	3	0.141021	32072	2	0.087878	9641264	0.007716
319850121	41734.000000	2132	2134.498225	31932	4	0.078659	32188	5	0.289371	9636452	0.006735
319873689	41420.000000	2109	2168.359483	32142	6	0.317993	31766	3	0.263791	9631616	0.007273
319858242	42127.000000	2219	2132.643637	31883	3	0.319147	32041	3	0.284140	9626881	0.007779
319856727	41398.000000	2158	2102.528191	31833	3	0.260160	31845	3	0.253812	9622208	0.008204
319861593	42325.000000	2222	2163.481434	32058	0	0.208052	31864	4	0.239051	9617308	0.006790
319862999	41846.000000	2118	2149.011834	31765	2	0.324949	32047	2	0.119946	9612501	0.006898
319851225	43095.000000	2199	2162.979056	31937	6	0.204042	32060	4	0.135130	9607751	0.006283
319869184	42277.000000	2202	2114.776462	32071	8	0.276499	31948	1	0.066643	9602982	0.006321
319863135	42608.000000	2191	2165.796396	31913	2	0.141745	31864	4	0.238373	9598204	0.005868
319857769	42473.000000	2144	2154.967280	32018	6	0.235793	32042	6	0.266136	9593341	0.005756
319885050	41808.000000	2196	2160.871911	31996	1	0.213849	32215	4	0.233834	9588477	0.005568
319850520	42076.000000	2147	2168.955385	31850	3	0.164459	31983	1	0.103849	9583676	0.005325
319858227	42200.000000	2198	2147.456333	31935	6	0.236808	32154	6	0.271857	9578892	0.005201
319881456	42242.000000	2215	2157.566321	31701	7	0.369973	31770	3	0.245969	9574209	0.005103
319860567	41332.000000	2175	2143.982674	32034	2	0.394872	31964	1	0.235528	9569385	0.005215
319872583	42533.000000	2170	2169.508070	32003	5	0.208282	31995	2	0.044619	9564611	0.004881
319861391	42018.000000	2207	2123.494196	32036	4	0.096734	32070	6	0.341649	9559774	0.004126
319856908	41699.000000	2206	2140.336757	32135	9	0.237146	31937	6	0.196459	9554873	0.004192
319864993	42190.000000	2229	2148.562695	32037	3	0.461100	31999	2	0.289142	9550276	0.005042
319852173	41955.000000	2273	2155.986852	32241	2	0.263962	32050	0	0.239019	9545514	0.005143
319870844	41771.000000	2190	2137.400992	32084	3	0.323457	32070	2	0.348399	9540773	0.005960
319871044	42028.000000	2252	2138.870418	31860	5	0.415910	32054	6	0.341557	9535966	0.006328
319866240	41331.000000	2171	2156.302381	32067	5	0.172025	32034	3	0.190210	9531164	0.006009
319866996	42468.000000	2220	2143.462583	31892	7	0.239972	31807	2	0.201908	9526518	0.006157
319860457	41624.000000	2187	2129.259937	31999	7	0.107054	32102	5	0.235178	9521788	0.005672
319864449	42012.000000	2182	2135.438269	32105	3	0.358329	31850	1	0.194605	9516997	0.005567
npatches	nstrain	runtime	dt	init_x	init_y	init_y_blood	init_z	init_S	beta0	beta1	beta2	beta3	mean_beta	B	d	delta	delta_blood	b[0]	mut	m	CTL	c	g	epsilon	k	het	lambda	rho	omega	x_max	patch.dyna	DELTA	A	VA
10000	1	100.000000	0.000100	21900	9499	5000000	0.001000	10000000	4.613268	4.118444	4.372731	3.365763	5	8000000000.000000	0.010000	1.000000	1.000000	800000	0.000050	0.048000	0	0.500000	0.000000	25.000000	19.000000	0.500000	0.000000	0.000000	0.000000	31987	0	10.000000	7.000000	1.000000
sus	inf	inf_blood	z	x[0]	y[0][0]	z[0]	x[1]	y[1][0]	z[1]	S[0]	synchrony
219000000	94990000.000000	5000000	10.000000	21900	9499	0.001000	21900	9499	0.001000	10000000	0.000000
307239153	57049675.000000	2989975	3940.834452	30843	5673	0.394083	30833	5538	0.394083	9994982	0.000000
319825343	194494.000000	10445	6324.976263	32093	17	0.632498	32104	19	0.632498	9989932	0.000000
319863964	47535.000000	2482	1395.088856	32253	4	0.146817	32271	6	0.198224	9984952	0.000000
319863654	35798.000000	1801	1980.404707	32047	3	0.152605	31994	6	0.314404	9980051	0.000000
319875426	42071.000000	2250	2139.839186	31735	3	0.151798	32067	4	0.168869	9975126	0.000000
319858657	41552.000000	2183	2014.912111	31871	3	0.219217	31942	7	0.094808	9970270	0.000000
319857026	40873.000000	2135	2027.244423	31927	2	0.275931	31954	5	0.307630	9965178	0.000000
319857384	41100.000000	2162	2039.415671	32221	5	0.071836	31970	7	0.302574	9960176	0.000000
319876320	41726.000000	2129	2054.519862	31795	3	0.135567	32010	3	0.262099	9955149	0.000000
319851773	40982.000000	2080	2036.549581	32065	3	0.136216	31929	3	0.278909	9950222	0.000000
319876188	41122.000000	2135	2053.207993	31821	5	0.246741	32022	3	0.199649	9945260	0.000000
319861302	41466.000000	2077	2027.359549	32056	5	0.110555	32014	4	0.340813	9940317	0.000000
319854501	41266.000000	2052	2017.497307	31978	3	0.132621	32188	4	0.240376	9935311	0.000000
319872918	41229.000000	2108	2022.350894	32009	0	0.134752	32200	6	0.335301	9930328	0.000000
319866032	40931.000000	2082	2051.173037	32118	2	0.272424	32055	4	0.259207	9925406	0.000000
319849125	41450.000000	2232	2046.621316	31960	6	0.291202	32054	4	0.313407	9920465	0.000000
319847286	40712.000000	2116	2027.443522	32107	4	0.117905	32030	6	0.308818	9915462	0.000000
319853964	40934.000000	2176	2064.637407	31840	10	0.142357	31903	2	0.091645	9910653	0.000000
319865399	41152.000000	2176	2019.973248	31852	6	0.110288	32101	2	0.285434	9905708	0.000000
319864513	40391.000000	2090	2027.510126	32010	3	0.149257	31979	4	0.221368	9900793	0.000000
319847975	40803.000000	2116	2053.498037	31871	7	0.400043	31911	6	0.303935	9895801	0.000000
319864954	40417.000000	2108	2033.491110	31888	3	0.067863	31912	2	0.150789	9890761	0.000000
319869659	41154.000000	2136	2050.059380	31971	4	0.215947	32120	5	0.223365	9885812	0.000000
319855867	40881.000000	2109	2008.863202	31979	6	0.146480	31729	1	0.332770	9880771	0.000000
319852921	40982.000000	2141	2045.705290	31798	3	0.172675	32021	2	0.123105	9875760	0.000000
319846465	41399.000000	2214	2035.065853	31995	0	0.116838	32097	4	0.307272	9870780	0.000000
319841889	40860.000000	2109	1998.926195	32020	2	0.202785	32193	5	0.054486	9865830	0.000000
319871981	41103.000000	2156	2019.260310	32017	4	0.196969	32042	4	0.172772	9860979	0.000000
319883064	40706.000000	2205	1979.691184	32007	3	0.446134	32149	3	0.212441	9856019	0.000000
319860705	40196.000000	2112	2009.313242	32058	4	0.110783	31700	4	0.321618	9851152	0.000000
319875791	40447.000000	2046	2039.755781	32173	4	0.386020	32188	2	0.250877	9846263	0.000000
319854436	40834.000000	2061	2040.541057	31596	2	0.252688	31893	4	0.210261	9841384	0.000000
319865948	40879.000000	2196	2029.071813	31667	6	0.326370	32087	4	0.305692	9836477	0.000000
319861934	41140.000000	2055	2038.217348	31847	7	0.273981	32096	3	0.200790	9831555	0.000000
319867911	41096.000000	2098	2050.616340	31851	8	0.079685	31902	2	0.414851	9826580	0.000000
319864997	40646.000000	2100	2004.781137	32165	7	0.164812	32091	9	0.183646	9821791	0.000000
319871970	40772.000000	2060	2022.196765	31736	5	0.155678	31961	4	0.298571	9816875	0.000000
319852338	40955.000000	2112	2047.736879	32199	5	0.116443	31914	4	0.165482	9811827	0.000000
319851350	41322.000000	2180	2051.391775	32003	5	0.063673	32053	4	0.138949	9797050	-1.#IND00
[truncated: 160 more rows]
