# Supplementary material for: Large Variations in HIV-1 Viral Load Explained by Shifting-Mosaic Metapopulation Dynamics
Source: PLoS Biol. 2016 Oct 5;14(10):e1002567. doi: 10.1371/journal.pbio.1002567 (PMC5051940; doi:10.1371/journal.pbio.1002567)
Supplement: S1 Data — Each file gives the output from the simulations indicated by the filename: low migration (ms1, db432); high migration (ms1, db1); very high migration (ms10, db1); number of patches (np); reservoir (storage); no reservoir (nostorage); CTL immigration model (CTLimmig); CTL proliferation model (CTLprolif); β¯ (beta1, beta2, …). Within each file, there are 21 simulations for (k = 0,1,..,20), and data is output each day. For measures of synchrony, the final entry should be used. See Methods and S1 Simulation Code for further details. (ZIP) [file pbio.1002567.s002.zip › S1_Data/ms10_np10000_nostorage_noPD_CTLimmig_db1_beta6.tsv]

npatches	nstrain	runtime	dt	init_x	init_y	init_y_blood	init_z	init_S	beta0	beta1	beta2	beta3	mean_beta	B	d	delta	delta_blood	b[0]	mut	m	CTL	c	g	epsilon	k	het	lambda	rho	omega	x_max	patch.dyna	DELTA	A	VA
10000	1	100.000000	0.000100	21900	9499	5000000	0.001000	10000000	8.866380	4.075584	3.153734	5.130699	6	8000000000.000000	0.010000	1.000000	1.000000	800000	0.000050	0.048000	0	0.500000	0.000000	25.000000	0.000000	0.500000	0.000000	0.000000	0.000000	31987	0	10.000000	7.000000	1.000000
sus	inf	inf_blood	z	x[0]	y[0][0]	z[0]	x[1]	y[1][0]	z[1]	S[0]	synchrony
219000000	94990000.000000	5000000	10.000000	21900	9499	0.001000	21900	9499	0.001000	10000000	0.000000
144179261	1752443300.000000	90795513	3940.834452	10833	178537	0.394083	17009	173106	0.394083	9994871	0.000000
85390753	3932917403.000000	204203341	6324.976263	5917	395283	0.632498	10844	390723	0.632498	9989821	0.000000
69823530	5136030468.000000	266836294	7771.013291	4804	515831	0.777101	9000	511528	0.777101	9984848	0.000000
64309895	5704762840.000000	296468017	8648.068121	4299	572945	0.864807	8228	567644	0.864807	9979961	0.000000
62082044	5962385043.000000	309889757	9180.022116	4189	598342	0.918002	7929	594178	0.918002	9974969	0.000000
61148812	6077204911.000000	315855789	9502.664490	4066	608706	0.950266	7912	605807	0.950266	9970058	0.000000
60738323	6128104373.000000	318504816	9698.354536	4105	614090	0.969835	7714	611179	0.969835	9964987	0.000000
60548840	6150607921.000000	319660301	9817.045065	4023	617681	0.981705	7772	613718	0.981705	9960042	0.000000
60484543	6160441152.000000	320203195	9889.033609	4028	617192	0.988903	7753	615209	0.988903	9955140	0.000000
60442325	6164822340.000000	320387324	9932.696323	3963	617542	0.993270	7627	615006	0.993270	9950171	0.000000
60439071	6166724828.000000	320512841	9959.178767	4016	618290	0.995918	7870	613350	0.995918	9945200	0.000000
60421782	6167731766.000000	320551455	9975.240980	4025	619082	0.997524	7698	614838	0.997524	9940326	0.000000
60413022	6168036829.000000	320584475	9984.983083	4030	617827	0.998498	7683	614883	0.998498	9935298	0.000000
60427234	6168224300.000000	320540079	9990.891893	4060	617982	0.999089	7683	616740	0.999089	9930180	0.000000
60422263	6168132391.000000	320611768	9994.475723	4190	620434	0.999448	7725	616784	0.999448	9925166	0.000000
60417520	6168200356.000000	320624573	9996.649399	4002	619000	0.999665	7693	616477	0.999665	9920159	0.000000
60417530	6168292949.000000	320632313	9997.967783	4112	617761	0.999797	7802	616096	0.999797	9915158	0.000000
60425892	6168351937.000000	320592952	9998.767413	4050	619055	0.999877	7762	615911	0.999877	9910361	0.000000
60416726	6168389589.000000	320596725	9999.252408	4103	618289	0.999925	7747	616246	0.999925	9905482	0.000000
60417221	6168505504.000000	320604971	9999.546568	4077	617452	0.999955	7612	616104	0.999955	9900466	0.000000
60427935	6168432398.000000	320603455	9999.724983	4112	618600	0.999972	7685	615416	0.999972	9895642	0.000000
60416825	6168415454.000000	320576191	9999.833196	4079	618876	0.999983	7723	615805	0.999983	9890642	0.000000
60412157	6168249389.000000	320635971	9999.898829	4124	618869	0.999990	7748	614200	0.999990	9885626	0.000000
60424926	6168307189.000000	320579012	9999.938638	4081	617576	0.999994	7692	616304	0.999994	9880603	0.000000
60424400	6168234370.000000	320619998	9999.962782	4023	618181	0.999996	7821	615539	0.999996	9875734	0.000000
60418264	6168232302.000000	320616688	9999.977427	4061	617184	0.999998	7617	616196	0.999998	9870717	0.000000
60422755	6168189482.000000	320559728	9999.986309	4072	617847	0.999999	7779	615219	0.999999	9865750	0.000000
60412714	6168277690.000000	320570385	9999.991696	3987	619851	0.999999	7706	616400	0.999999	9860770	0.000000
60421533	6168223479.000000	320558389	9999.994963	4073	618347	0.999999	7833	614494	0.999999	9855878	0.000000
60415742	6168231452.000000	320602813	9999.996945	4095	619100	1.000000	7671	615420	1.000000	9850809	0.000000
60427792	6168197743.000000	320573546	9999.998147	4133	619478	1.000000	7749	615288	1.000000	9845890	0.000000
60427336	6168177440.000000	320569164	9999.998876	4099	619194	1.000000	7729	616059	1.000000	9840829	0.000000
60423976	6168301544.000000	320587209	9999.999318	4036	618947	1.000000	7703	615629	1.000000	9835836	0.000000
60409767	6168395971.000000	320603110	9999.999587	4011	618580	1.000000	7792	616164	1.000000	9831053	0.000000
60424537	6168384487.000000	320587902	9999.999749	4097	618234	1.000000	7593	614645	1.000000	9826156	0.000000
60416199	6168367414.000000	320637639	9999.999848	4119	619355	1.000000	7643	615273	1.000000	9821229	0.000000
60416039	6168354656.000000	320613405	9999.999908	4060	619699	1.000000	7791	615701	1.000000	9816416	0.000000
60415680	6168181327.000000	320605749	9999.999944	4015	619035	1.000000	7614	615466	1.000000	9811537	0.000000
60419360	6168269573.000000	320584860	9999.999966	4120	617919	1.000000	7783	616996	1.000000	9806561	0.000000
60416092	6168429390.000000	320597544	9999.999979	4102	619121	1.000000	7690	616519	1.000000	9801486	-1.#IND00
60421309	6168426590.000000	320592332	9999.999988	4009	619558	1.000000	7720	613943	1.000000	9796639	0.004800
60415140	6168495818.000000	320569160	9999.999992	4022	619073	1.000000	7686	616098	1.000000	9791642	0.006142
60412520	6168392405.000000	320587683	9999.999995	4071	618332	1.000000	7777	615302	1.000000	9786791	-0.000590
60413061	6168442321.000000	320576581	9999.999997	4174	617930	1.000000	7739	616087	1.000000	9781841	-0.002957
60434106	6168258541.000000	320564083	9999.999998	4079	618809	1.000000	7816	614670	1.000000	9777002	-0.000427
60421133	6168189717.000000	320604891	9999.999999	4133	617818	1.000000	7763	614064	1.000000	9772191	-0.000162
60419211	6168381416.000000	320572913	9999.999999	4036	619046	1.000000	7756	615815	1.000000	9767252	0.004045
60421928	6168154270.000000	320593459	10000.000000	3996	618679	1.000000	7688	615583	1.000000	9762363	0.005207
60416609	6168156166.000000	320609538	10000.000000	4063	618856	1.000000	7722	615587	1.000000	9757494	0.008512
60416345	6168378809.000000	320570075	10000.000000	4070	619088	1.000000	7689	616475	1.000000	9752646	0.007146
60422650	6168273897.000000	320577836	10000.000000	4092	619455	1.000000	7723	616557	1.000000	9747913	0.006833
60409512	6168257833.000000	320613423	10000.000000	4037	619851	1.000000	7845	614575	1.000000	9742962	0.006395
60415559	6168259297.000000	320585845	10000.000000	4041	619797	1.000000	7794	614582	1.000000	9738094	0.006191
60416464	6168268870.000000	320611612	10000.000000	4054	619299	1.000000	7689	615661	1.000000	9733210	0.005123
60425489	6168200481.000000	320608961	10000.000000	4017	619708	1.000000	7670	614678	1.000000	9728430	0.004847
60422590	6168340007.000000	320570848	10000.000000	4048	617650	1.000000	7780	615437	1.000000	9723510	0.002618
60412228	6168221042.000000	320616212	10000.000000	4035	618654	1.000000	7789	615399	1.000000	9718728	0.002625
60428023	6168237236.000000	320618631	10000.000000	4067	619225	1.000000	7793	614299	1.000000	9713791	0.004504
60426696	6168249784.000000	320592970	10000.000000	4050	618561	1.000000	7665	615150	1.000000	9709004	0.003190
60416254	6168254970.000000	320596600	10000.000000	4167	618898	1.000000	7792	616531	1.000000	9704095	0.001864
60417790	6168317295.000000	320575896	10000.000000	4094	618022	1.000000	7850	614585	1.000000	9699210	0.000937
60416854	6168200115.000000	320609877	10000.000000	4061	619476	1.000000	7725	615099	1.000000	9694333	0.001308
60423043	6168275234.000000	320577450	10000.000000	4073	620008	1.000000	7708	613658	1.000000	9689358	0.001029
60419048	6168319999.000000	320620536	10000.000000	4012	618889	1.000000	7786	614930	1.000000	9684454	0.000596
60417437	6168290037.000000	320609793	10000.000000	4104	617835	1.000000	7754	614983	1.000000	9679677	0.000591
60416839	6168358193.000000	320596204	10000.000000	4096	618869	1.000000	7767	615952	1.000000	9674770	0.000344
60421781	6168420381.000000	320596871	10000.000000	4083	619073	1.000000	7751	613736	1.000000	9669990	0.000734
60423369	6168350670.000000	320592571	10000.000000	4020	620188	1.000000	7677	615738	1.000000	9665128	0.000619
60414355	6168320322.000000	320608736	10000.000000	4041	618881	1.000000	7707	615905	1.000000	9660391	0.001645
60416911	6168335130.000000	320576398	10000.000000	4037	618938	1.000000	7699	615517	1.000000	9655610	0.001636
60417939	6168402478.000000	320586177	10000.000000	4104	619499	1.000000	7753	613859	1.000000	9650780	0.000935
60415020	6168353424.000000	320583345	10000.000000	3949	619605	1.000000	7686	615330	1.000000	9645984	0.000594
60418774	6168233711.000000	320590330	10000.000000	4099	617464	1.000000	7760	615197	1.000000	9641223	0.000323
60412005	6168290089.000000	320593032	10000.000000	4060	619875	1.000000	7680	616373	1.000000	9636306	0.000189
60420136	6168445080.000000	320593202	10000.000000	4008	619925	1.000000	7824	614782	1.000000	9631402	0.000146
60420697	6168368786.000000	320625988	10000.000000	4031	618147	1.000000	7706	614114	1.000000	9626609	0.001442
60420136	6168328088.000000	320603276	10000.000000	4003	619439	1.000000	7730	614705	1.000000	9621867	0.001102
60420343	6168303723.000000	320609203	10000.000000	4013	617801	1.000000	7734	616329	1.000000	9617117	0.001016
60417065	6168247732.000000	320628730	10000.000000	4088	619580	1.000000	7774	616031	1.000000	9612174	0.000977
60415868	6168312546.000000	320608913	10000.000000	4114	619078	1.000000	7731	615750	1.000000	9607301	0.001571
60415254	6168352553.000000	320578862	10000.000000	4066	619165	1.000000	7754	615012	1.000000	9602424	0.001470
60422586	6168272734.000000	320611401	10000.000000	4053	617567	1.000000	7755	615331	1.000000	9597635	0.001881
60430214	6168308417.000000	320618221	10000.000000	4087	618173	1.000000	7685	615936	1.000000	9592962	0.002076
60432645	6168269045.000000	320618533	10000.000000	4107	616719	1.000000	7774	614597	1.000000	9588150	0.002086
60415930	6168337893.000000	320600211	10000.000000	4056	619477	1.000000	7637	615085	1.000000	9583380	0.001686
60418485	6168338951.000000	320607012	10000.000000	4071	619709	1.000000	7806	614819	1.000000	9578599	0.002240
60420567	6168290275.000000	320575086	10000.000000	4064	618415	1.000000	7820	615828	1.000000	9573836	0.002625
60418714	6168291144.000000	320610321	10000.000000	4157	618904	1.000000	7635	615761	1.000000	9569114	0.002717
60418842	6168347412.000000	320593081	10000.000000	4048	618524	1.000000	7775	614444	1.000000	9564202	0.002337
60418976	6168423776.000000	320598794	10000.000000	4018	619639	1.000000	7655	615122	1.000000	9559348	0.002527
60418216	6168433378.000000	320601600	10000.000000	3976	618876	1.000000	7669	614262	1.000000	9554513	0.002757
60413282	6168375728.000000	320615312	10000.000000	4077	618623	1.000000	7727	615956	1.000000	9549732	0.002683
60419802	6168376434.000000	320611655	10000.000000	4081	619335	1.000000	7730	614431	1.000000	9545031	0.002746
60411500	6168326414.000000	320585192	10000.000000	4101	618384	1.000000	7684	614606	1.000000	9540289	0.002847
60407439	6168369763.000000	320607355	10000.000000	4055	618366	1.000000	7667	614668	1.000000	9535421	0.002564
60412985	6168410968.000000	320616066	10000.000000	4011	619309	1.000000	7854	614248	1.000000	9530611	0.002339
60420608	6168351687.000000	320575796	10000.000000	4142	618529	1.000000	7802	616458	1.000000	9525856	0.002383
60423350	6168333842.000000	320607625	10000.000000	4057	619461	1.000000	7703	614455	1.000000	9521037	0.002624
60419762	6168405651.000000	320615053	10000.000000	4018	618159	1.000000	7704	614865	1.000000	9516287	0.002566
npatches	nstrain	runtime	dt	init_x	init_y	init_y_blood	init_z	init_S	beta0	beta1	beta2	beta3	mean_beta	B	d	delta	delta_blood	b[0]	mut	m	CTL	c	g	epsilon	k	het	lambda	rho	omega	x_max	patch.dyna	DELTA	A	VA
10000	1	100.000000	0.000100	21900	9499	5000000	0.001000	10000000	7.749545	5.506484	7.112231	8.336073	6	8000000000.000000	0.010000	1.000000	1.000000	800000	0.000050	0.048000	0	0.500000	0.000000	25.000000	1.000000	0.500000	0.000000	0.000000	0.000000	31987	0	10.000000	7.000000	1.000000
sus	inf	inf_blood	z	x[0]	y[0][0]	z[0]	x[1]	y[1][0]	z[1]	S[0]	synchrony
219000000	94990000.000000	5000000	10.000000	21900	9499	0.001000	21900	9499	0.001000	10000000	0.000000
154709163	1528463674.000000	79231846	3940.834452	12778	155384	0.394083	15964	151757	0.394083	9995016	0.000000
107955286	2788712189.000000	144899211	6324.976263	8509	280228	0.632498	11075	278580	0.632498	9989975	0.000000
102875598	2991300424.000000	155485380	7771.013291	8208	301691	0.777101	10337	298665	0.777101	9984937	0.000000
105592578	2874663314.000000	149423869	8648.068121	8400	289319	0.864807	10673	287456	0.864807	9979800	0.000000
108970680	2739060955.000000	142352284	9180.022116	8846	275785	0.918002	11060	272996	0.918002	9974697	0.000000
111530545	2642068429.000000	137327024	9502.664490	8944	266082	0.950266	11235	264451	0.950266	9969616	0.000000
113219208	2580531675.000000	134114979	9698.354536	9017	261276	0.969835	11800	256960	0.969835	9964717	0.000000
114259542	2543039742.000000	132170164	9817.045065	9199	256113	0.981705	11607	253817	0.981705	9959775	0.000000
114906824	2520352612.000000	131002211	9889.033609	9203	253570	0.988903	11689	252527	0.988903	9954677	0.000000
115304776	2506699996.000000	130277602	9932.696323	9244	252352	0.993270	11674	250466	0.993270	9949712	0.000000
115553466	2498546291.000000	129869324	9959.178767	9351	251576	0.995918	11820	249532	0.995918	9944799	0.000000
115679874	2493542508.000000	129595711	9975.240980	9315	251034	0.997524	11742	249135	0.997524	9939667	0.000000
115791022	2490510287.000000	129417433	9984.983083	9216	251930	0.998498	11852	249193	0.998498	9934611	0.000000
115828846	2488647423.000000	129351168	9990.891893	9281	251208	0.999089	11910	248765	0.999089	9929627	0.000000
115879620	2487492475.000000	129294119	9994.475723	9318	251691	0.999448	11782	248903	0.999448	9924613	0.000000
115887669	2486750665.000000	129244136	9996.649399	9299	250664	0.999665	11725	248697	0.999665	9919618	0.000000
115901454	2486353377.000000	129228304	9997.967783	9242	251418	0.999797	11847	248690	0.999797	9914704	0.000000
115903045	2486169806.000000	129208078	9998.767413	9137	251436	0.999877	11873	247867	0.999877	9909619	0.000000
115922742	2486073764.000000	129218494	9999.252408	9326	250461	0.999925	11803	248023	0.999925	9904727	0.000000
115912783	2486016185.000000	129197576	9999.546568	9374	250639	0.999955	11724	247629	0.999955	9899854	0.000000
115907782	2485909734.000000	129228652	9999.724983	9418	250779	0.999972	11761	249075	0.999972	9894898	0.000000
115911102	2485928990.000000	129205872	9999.833196	9361	251199	0.999983	11827	248440	0.999983	9889896	0.000000
115914698	2485850093.000000	129222935	9999.898829	9442	249973	0.999990	11812	247638	0.999990	9884946	0.000000
115918444	2485914352.000000	129197379	9999.938638	9456	251419	0.999994	11801	248521	0.999994	9879982	0.000000
115928510	2485838372.000000	129216787	9999.962782	9191	250865	0.999996	11697	247866	0.999996	9875153	0.000000
115927486	2485860017.000000	129192078	9999.977427	9339	250793	0.999998	11755	247539	0.999998	9870212	0.000000
115927093	2485852277.000000	129219274	9999.986309	9396	250750	0.999999	11790	248563	0.999999	9865201	0.000000
115921225	2485886376.000000	129195385	9999.991696	9329	250144	0.999999	11708	248269	0.999999	9860394	0.000000
115921335	2485870589.000000	129204850	9999.994963	9400	250052	0.999999	11691	247776	0.999999	9855368	0.000000
115910969	2485799083.000000	129192485	9999.996945	9352	250090	1.000000	11890	248359	1.000000	9850281	0.000000
115921708	2485864885.000000	129175283	9999.998147	9349	251070	1.000000	11937	248358	1.000000	9845399	0.000000
115920925	2485805268.000000	129198439	9999.998876	9292	250775	1.000000	11848	247540	1.000000	9840610	0.000000
115903514	2485815580.000000	129193449	9999.999318	9280	249798	1.000000	11861	249197	1.000000	9835809	0.000000
115924524	2485776312.000000	129199639	9999.999587	9350	251540	1.000000	11788	248475	1.000000	9830960	0.000000
115935162	2485812396.000000	129204686	9999.999749	9471	250590	1.000000	11949	248171	1.000000	9826065	0.000000
115925364	2485915231.000000	129209235	9999.999848	9323	250576	1.000000	11828	248488	1.000000	9821187	0.000000
115925958	2485854394.000000	129201865	9999.999908	9387	251044	1.000000	11852	247753	1.000000	9816227	0.000000
115924911	2485811992.000000	129214343	9999.999944	9241	251251	1.000000	11840	247871	1.000000	9811351	0.000000
115920745	2485794093.000000	129183732	9999.999966	9166	251168	1.000000	11856	248266	1.000000	9806442	0.000000
115916036	2485787094.000000	129202034	9999.999979	9327	250550	1.000000	11744	248583	1.000000	9801653	-1.#IND00
115923218	2485757881.000000	129198103	9999.999988	9274	250028	1.000000	11963	248444	1.000000	9796682	0.012800
115903227	2485853880.000000	129226716	9999.999992	9311	251150	1.000000	11834	248343	1.000000	9791780	0.031975
115914071	2485771433.000000	129203950	9999.999995	9368	251244	1.000000	11838	248019	1.000000	9786927	0.013593
115909824	2485837535.000000	129191953	9999.999997	9373	250591	1.000000	11800	247988	1.000000	9782106	0.019028
115916616	2485867205.000000	129195953	9999.999998	9344	251566	1.000000	11756	248376	1.000000	9777222	0.016781
115917694	2485883792.000000	129201917	9999.999999	9337	249685	1.000000	11804	248250	1.000000	9772355	0.012795
115915906	2485816641.000000	129200438	9999.999999	9357	249683	1.000000	11819	248287	1.000000	9767461	0.008058
115923079	2485760178.000000	129220317	10000.000000	9333	250785	1.000000	11723	249806	1.000000	9762484	0.008927
115932724	2485758653.000000	129206545	10000.000000	9393	251455	1.000000	11789	248767	1.000000	9757651	0.008450
115907039	2485919375.000000	129191485	10000.000000	9232	250640	1.000000	11980	248227	1.000000	9752798	0.004615
115916377	2485839938.000000	129193665	10000.000000	9311	250878	1.000000	11824	248625	1.000000	9747867	0.005422
115932298	2485744631.000000	129212714	10000.000000	9413	250491	1.000000	11691	249003	1.000000	9743053	0.004739
115917264	2485800654.000000	129192821	10000.000000	9269	251542	1.000000	11827	248066	1.000000	9738279	0.003397
115921704	2485832205.000000	129207463	10000.000000	9302	250047	1.000000	11785	247745	1.000000	9733490	0.006509
115910753	2485870520.000000	129211873	10000.000000	9382	250666	1.000000	11843	248233	1.000000	9728649	0.002529
115922298	2485789322.000000	129202810	10000.000000	9335	251309	1.000000	11751	248657	1.000000	9723808	0.003129
115911285	2485926620.000000	129206339	10000.000000	9264	250838	1.000000	11863	247832	1.000000	9718842	0.003291
115918079	2485853947.000000	129193165	10000.000000	9400	250513	1.000000	11781	247227	1.000000	9713952	0.003052
115931563	2485829050.000000	129195073	10000.000000	9409	250466	1.000000	11819	248828	1.000000	9708961	0.002316
115918412	2485808117.000000	129188625	10000.000000	9318	250198	1.000000	11901	248673	1.000000	9704042	0.000514
115926938	2485815204.000000	129208276	10000.000000	9235	250712	1.000000	11952	248120	1.000000	9699231	0.000490
115923667	2485896691.000000	129193129	10000.000000	9298	250879	1.000000	11895	248628	1.000000	9694390	-0.000757
115921090	2485808677.000000	129199082	10000.000000	9479	250852	1.000000	11933	247871	1.000000	9689600	0.001328
115931880	2485807750.000000	129210969	10000.000000	9439	250659	1.000000	11710	247918	1.000000	9684735	0.001494
115918960	2485814865.000000	129200249	10000.000000	9386	250103	1.000000	11785	248520	1.000000	9679774	0.002347
115919881	2485803705.000000	129187997	10000.000000	9354	250339	1.000000	11740	248805	1.000000	9674948	0.002311
115920988	2485914360.000000	129195788	10000.000000	9357	250697	1.000000	11823	247776	1.000000	9670180	0.001750
115906920	2485919417.000000	129208766	10000.000000	9442	251254	1.000000	11831	248183	1.000000	9665456	0.001284
115908384	2485879084.000000	129187568	10000.000000	9235	250567	1.000000	11699	248676	1.000000	9660608	0.000728
115912510	2485757879.000000	129169666	10000.000000	9359	251512	1.000000	11904	247988	1.000000	9655741	0.000535
115918466	2485720065.000000	129189624	10000.000000	9241	250742	1.000000	11889	248309	1.000000	9650898	0.000541
115911967	2485821645.000000	129210984	10000.000000	9258	251257	1.000000	11726	247896	1.000000	9646020	-0.000444
115926255	2485872186.000000	129194061	10000.000000	9369	251321	1.000000	11789	247537	1.000000	9641084	-0.000651
115927173	2485875517.000000	129200989	10000.000000	9263	251411	1.000000	11738	247959	1.000000	9636239	-0.000926
115916071	2485874736.000000	129188085	10000.000000	9398	251139	1.000000	11912	248666	1.000000	9631516	0.000223
115932525	2485847167.000000	129212846	10000.000000	9318	250544	1.000000	11912	247972	1.000000	9626607	0.000531
115905199	2485851909.000000	129179542	10000.000000	9246	250507	1.000000	11821	248441	1.000000	9621859	0.001210
115914795	2485854325.000000	129194213	10000.000000	9247	250861	1.000000	11805	247904	1.000000	9616961	0.001583
115917030	2485754270.000000	129209962	10000.000000	9281	250938	1.000000	11818	247956	1.000000	9612228	0.002222
115917671	2485819777.000000	129203976	10000.000000	9319	250126	1.000000	11770	248080	1.000000	9607515	0.001965
115926838	2485827217.000000	129192306	10000.000000	9149	250518	1.000000	11985	248250	1.000000	9602717	0.001981
115917457	2485762353.000000	129211014	10000.000000	9223	251100	1.000000	11965	247974	1.000000	9597825	0.001693
115914613	2485811813.000000	129195310	10000.000000	9386	250386	1.000000	11763	248775	1.000000	9593118	0.001818
115917150	2485775403.000000	129201255	10000.000000	9242	250549	1.000000	11870	248477	1.000000	9588461	0.001833
115923654	2485878404.000000	129186884	10000.000000	9359	250967	1.000000	11908	247731	1.000000	9583790	0.002110
115920356	2485844498.000000	129209421	10000.000000	9370	250533	1.000000	11778	248276	1.000000	9579026	0.001540
115920831	2485757104.000000	129179550	10000.000000	9418	250674	1.000000	11787	247557	1.000000	9574200	0.001449
115918873	2485806169.000000	129186807	10000.000000	9289	251737	1.000000	11705	247772	1.000000	9569500	0.001492
115910771	2485792748.000000	129203006	10000.000000	9256	251300	1.000000	11789	248619	1.000000	9564701	0.001665
115925608	2485759104.000000	129194164	10000.000000	9396	250072	1.000000	11829	248502	1.000000	9559778	0.001540
115927446	2485796277.000000	129188899	10000.000000	9229	251207	1.000000	11921	247973	1.000000	9554957	0.001626
115918550	2485802367.000000	129203982	10000.000000	9342	250504	1.000000	11804	248469	1.000000	9550095	0.001647
115916603	2485905319.000000	129231925	10000.000000	9325	250300	1.000000	11828	247795	1.000000	9545309	0.001748
115918814	2485806450.000000	129191235	10000.000000	9401	250200	1.000000	11718	248862	1.000000	9540527	0.001488
115923086	2485846379.000000	129193178	10000.000000	9219	250148	1.000000	11691	249119	1.000000	9535918	0.001206
115922507	2485883755.000000	129208583	10000.000000	9389	249689	1.000000	11801	248274	1.000000	9531215	0.001654
115929669	2485755304.000000	129204109	10000.000000	9426	250725	1.000000	11792	248714	1.000000	9526485	0.001540
115906326	2485805674.000000	129189599	10000.000000	9228	250871	1.000000	11869	247353	1.000000	9521674	0.001900
115904241	2485803759.000000	129209041	10000.000000	9354	250100	1.000000	11753	248213	1.000000	9516882	0.001503
npatches	nstrain	runtime	dt	init_x	init_y	init_y_blood	init_z	init_S	beta0	beta1	beta2	beta3	mean_beta	B	d	delta	delta_blood	b[0]	mut	m	CTL	c	g	epsilon	k	het	lambda	rho	omega	x_max	patch.dyna	DELTA	A	VA
10000	1	100.000000	0.000100	21900	9499	5000000	0.001000	10000000	8.037985	7.465784	4.801002	7.066258	6	8000000000.000000	0.010000	1.000000	1.000000	800000	0.000050	0.048000	0	0.500000	0.000000	25.000000	2.000000	0.500000	0.000000	0.000000	0.000000	31987	0	10.000000	7.000000	1.000000
sus	inf	inf_blood	z	x[0]	y[0][0]	z[0]	x[1]	y[1][0]	z[1]	S[0]	synchrony
219000000	94990000.000000	5000000	10.000000	21900	9499	0.001000	21900	9499	0.001000	10000000	0.000000
165294289	1332693359.000000	69118283	3940.834452	13647	135831	0.394083	14157	135371	0.394083	9994992	0.000000
131993624	2004912528.000000	104191740	6324.976263	10565	202828	0.632498	11031	202755	0.632498	9989966	0.000000
138235305	1841451249.000000	95751367	7771.013291	11061	185886	0.777101	11765	185969	0.777101	9984925	0.000000
148618291	1609932262.000000	83694076	8648.068121	12036	163111	0.864807	12787	163161	0.864807	9979989	0.000000
156494554	1455644883.000000	75678987	9180.022116	12861	148519	0.918002	13366	147733	0.918002	9974973	0.000000
161613899	1363996358.000000	70890978	9502.664490	13265	138741	0.950266	14061	138550	0.950266	9970074	0.000000
164794290	1310052336.000000	68111684	9698.354536	13722	133096	0.969835	14376	132867	0.969835	9964998	0.000000
166699419	1278272822.000000	66441142	9817.045065	13750	131113	0.981705	14463	129885	0.981705	9960006	0.000000
167894668	1259319480.000000	65452424	9889.033609	14116	128688	0.988903	14682	127560	0.988903	9955176	0.000000
168602305	1247960897.000000	64884464	9932.696323	13961	127181	0.993270	14589	126320	0.993270	9950275	0.000000
169034785	1241121876.000000	64526179	9959.178767	14139	125929	0.995918	14671	126702	0.995918	9945298	0.000000
169293045	1236994022.000000	64288352	9975.240980	14077	125836	0.997524	14761	125805	0.997524	9940386	0.000000
169448521	1234411037.000000	64163120	9984.983083	14167	125502	0.998498	14767	125010	0.998498	9935350	0.000000
169543083	1232980630.000000	64093091	9990.891893	14241	125661	0.999089	14654	124968	0.999089	9930473	0.000000
169600230	1232069812.000000	64053788	9994.475723	14180	126376	0.999448	14791	125298	0.999448	9925589	0.000000
169654476	1231495888.000000	64012339	9996.649399	14145	126660	0.999665	14794	125359	0.999665	9920696	0.000000
169664495	1231137981.000000	63993293	9997.967783	14218	125739	0.999797	14756	125440	0.999797	9915707	0.000000
169681979	1230967601.000000	63981222	9998.767413	14270	125198	0.999877	14881	124851	0.999877	9910837	0.000000
169672957	1230813650.000000	63974419	9999.252408	14015	125554	0.999925	14685	124592	0.999925	9905910	0.000000
169688213	1230751471.000000	63975119	9999.546568	14050	126522	0.999955	14776	125073	0.999955	9901065	0.000000
169695963	1230617984.000000	63962199	9999.724983	14095	125759	0.999972	14857	124890	0.999972	9896158	0.000000
169693556	1230675164.000000	63971517	9999.833196	14107	125395	0.999983	14885	124746	0.999983	9891200	0.000000
169712879	1230647746.000000	63956957	9999.898829	14152	125643	0.999990	14631	124848	0.999990	9886369	0.000000
169700251	1230616798.000000	63962551	9999.938638	14141	126225	0.999994	14645	124916	0.999994	9881403	0.000000
169682449	1230686977.000000	63951755	9999.962782	14089	125362	0.999996	14739	125527	0.999996	9876411	0.000000
169701307	1230587130.000000	63961079	9999.977427	14185	125736	0.999998	14806	124693	0.999998	9871486	0.000000
169696485	1230634895.000000	63953785	9999.986309	14014	125942	0.999999	14767	124567	0.999999	9866573	0.000000
169675171	1230702142.000000	63965013	9999.991696	14171	125667	0.999999	14720	125092	0.999999	9861729	0.000000
169696132	1230610097.000000	63957297	9999.994963	14231	125675	0.999999	14891	125017	0.999999	9856791	0.000000
169721514	1230646737.000000	63963694	9999.996945	14214	125984	1.000000	14602	125454	1.000000	9851817	0.000000
169689511	1230668121.000000	63962716	9999.998147	14055	126026	1.000000	14847	124560	1.000000	9846889	0.000000
169699988	1230694059.000000	63964997	9999.998876	14225	126307	1.000000	14693	125011	1.000000	9842107	0.000000
169685426	1230585770.000000	63969211	9999.999318	14074	125590	1.000000	14870	125187	1.000000	9837230	0.000000
169708813	1230607161.000000	63952505	9999.999587	14097	125971	1.000000	14761	124648	1.000000	9832339	0.000000
169701563	1230626129.000000	63963084	9999.999749	14086	125562	1.000000	14605	125172	1.000000	9827320	0.000000
169715715	1230659457.000000	63948195	9999.999848	14016	125405	1.000000	14789	125387	1.000000	9822433	0.000000
169693020	1230668152.000000	63969677	9999.999908	14135	125371	1.000000	14820	125235	1.000000	9817623	0.000000
169699599	1230560216.000000	63966014	9999.999944	14083	125495	1.000000	14703	125154	1.000000	9812672	0.000000
169700361	1230612224.000000	63951245	9999.999966	14079	126219	1.000000	14691	125440	1.000000	9807674	0.000000
169688005	1230614170.000000	63964791	9999.999979	14246	125656	1.000000	14612	125244	1.000000	9802803	-1.#IND00
169696049	1230583992.000000	63960972	9999.999988	14146	125386	1.000000	14877	124834	1.000000	9798079	0.019200
169705016	1230583708.000000	63964452	9999.999992	14253	124866	1.000000	14676	125002	1.000000	9793037	0.000054
169683712	1230637634.000000	63955542	9999.999995	13976	126060	1.000000	14690	124738	1.000000	9788095	0.013172
169670559	1230620625.000000	63957020	9999.999997	14046	126264	1.000000	14843	125164	1.000000	9783221	0.011860
169679160	1230724995.000000	63960241	9999.999998	14218	125421	1.000000	14671	125360	1.000000	9778436	0.010122
169696328	1230693900.000000	63969240	9999.999999	14281	125711	1.000000	14779	124893	1.000000	9773561	0.009283
169706185	1230706166.000000	63966964	9999.999999	14096	125992	1.000000	14688	125081	1.000000	9768704	0.013388
169719146	1230624531.000000	63975619	10000.000000	14091	125559	1.000000	14862	124964	1.000000	9763760	0.012715
169698404	1230622983.000000	63966123	10000.000000	14151	125669	1.000000	14796	124981	1.000000	9758826	0.013101
169704066	1230609315.000000	63975048	10000.000000	14220	125532	1.000000	14729	124590	1.000000	9753985	0.011876
169702555	1230594025.000000	63971636	10000.000000	14016	125722	1.000000	14767	124791	1.000000	9749221	0.011799
169686923	1230683289.000000	63956452	10000.000000	14122	125638	1.000000	14631	125455	1.000000	9744222	0.011133
169685759	1230658635.000000	63970106	10000.000000	14117	125500	1.000000	14789	125322	1.000000	9739507	0.010262
169697638	1230656550.000000	63971556	10000.000000	14034	125937	1.000000	14558	125339	1.000000	9734547	0.009484
169699142	1230616459.000000	63964996	10000.000000	14123	125702	1.000000	14766	125122	1.000000	9729639	0.009429
169698309	1230618974.000000	63954358	10000.000000	14246	125576	1.000000	14592	125179	1.000000	9724653	0.009113
169694040	1230640950.000000	63966142	10000.000000	14183	126055	1.000000	14903	124972	1.000000	9719786	0.006915
169689787	1230558094.000000	63971279	10000.000000	14159	125797	1.000000	14670	124812	1.000000	9714999	0.006840
169703937	1230620130.000000	63975826	10000.000000	14087	125566	1.000000	14759	125520	1.000000	9710046	0.006397
169704700	1230653429.000000	63958719	10000.000000	14180	125820	1.000000	14626	124904	1.000000	9705322	0.006135
169700915	1230623967.000000	63962873	10000.000000	14095	125536	1.000000	14834	125009	1.000000	9700473	0.005265
169693192	1230644552.000000	63964652	10000.000000	14099	125645	1.000000	14861	124855	1.000000	9695631	0.004020
169697652	1230714726.000000	63961747	10000.000000	14114	125360	1.000000	14695	125391	1.000000	9690688	0.003819
169709984	1230594392.000000	63948865	10000.000000	14063	125396	1.000000	14774	125586	1.000000	9685985	0.004041
169694066	1230722538.000000	63972862	10000.000000	14021	125775	1.000000	14828	125071	1.000000	9681186	0.003758
169692031	1230684570.000000	63952959	10000.000000	14120	125313	1.000000	14892	125047	1.000000	9676284	0.003556
169690939	1230668415.000000	63967221	10000.000000	14084	125713	1.000000	14624	125259	1.000000	9671238	0.003725
169689405	1230646257.000000	63969367	10000.000000	14134	125745	1.000000	14728	125287	1.000000	9666415	0.003789
169702645	1230647336.000000	63956156	10000.000000	14082	125259	1.000000	14922	124893	1.000000	9661491	0.003393
169711178	1230626724.000000	63964930	10000.000000	14137	126067	1.000000	14574	125023	1.000000	9656672	0.003223
169702161	1230585948.000000	63960110	10000.000000	14194	126250	1.000000	14658	126203	1.000000	9651880	0.003230
169688605	1230721099.000000	63975669	10000.000000	14239	126007	1.000000	14794	125225	1.000000	9646965	0.004214
169695153	1230658141.000000	63961328	10000.000000	14229	126017	1.000000	14724	125206	1.000000	9642152	0.004740
169695958	1230620852.000000	63957659	10000.000000	14181	125408	1.000000	14632	125804	1.000000	9637298	0.005714
169686538	1230706145.000000	63961331	10000.000000	13918	125598	1.000000	14693	124751	1.000000	9632483	0.005283
169711102	1230671027.000000	63959535	10000.000000	14093	126210	1.000000	14975	124924	1.000000	9627641	0.006189
169707326	1230618307.000000	63965032	10000.000000	14181	125823	1.000000	14610	124998	1.000000	9622932	0.006757
169696971	1230642883.000000	63959254	10000.000000	14225	125794	1.000000	14688	125457	1.000000	9618313	0.006558
169700375	1230617969.000000	63971186	10000.000000	14079	125671	1.000000	14839	124722	1.000000	9613591	0.006384
169689352	1230688661.000000	63954806	10000.000000	14263	124915	1.000000	14818	124421	1.000000	9608786	0.006244
169681752	1230595056.000000	63963510	10000.000000	14171	125188	1.000000	14752	124728	1.000000	9604052	0.006308
169710693	1230619833.000000	63951996	10000.000000	14150	126031	1.000000	14915	124752	1.000000	9599287	0.006086
169692025	1230662210.000000	63959879	10000.000000	14293	124873	1.000000	14807	124707	1.000000	9594444	0.007757
169710595	1230612738.000000	63973022	10000.000000	14317	125059	1.000000	14615	125256	1.000000	9589674	0.007718
169701464	1230660540.000000	63962672	10000.000000	14112	126231	1.000000	14690	125186	1.000000	9584900	0.007956
169699328	1230601618.000000	63945548	10000.000000	14320	125560	1.000000	14810	124562	1.000000	9579996	0.008102
169695463	1230605415.000000	63954959	10000.000000	14096	125058	1.000000	14791	125046	1.000000	9575240	0.007835
169708337	1230625982.000000	63971255	10000.000000	14103	126480	1.000000	14703	125150	1.000000	9570466	0.008057
169702443	1230607626.000000	63967793	10000.000000	14043	125509	1.000000	14724	124851	1.000000	9565740	0.008010
169684428	1230666745.000000	63964220	10000.000000	14200	125173	1.000000	14749	124613	1.000000	9560926	0.008330
169692269	1230579574.000000	63969903	10000.000000	14184	126023	1.000000	14732	124798	1.000000	9556124	0.007875
169679816	1230617314.000000	63956231	10000.000000	14080	125311	1.000000	14794	124332	1.000000	9551335	0.007791
169693335	1230609165.000000	63962386	10000.000000	14174	125298	1.000000	14845	124195	1.000000	9546646	0.007597
169707015	1230557554.000000	63947258	10000.000000	14241	125426	1.000000	14901	124597	1.000000	9541841	0.007432
169689099	1230681719.000000	63957995	10000.000000	14060	125654	1.000000	14781	125038	1.000000	9537225	0.008233
169681172	1230718453.000000	63975457	10000.000000	14146	125420	1.000000	14860	124932	1.000000	9532507	0.008299
169680122	1230689788.000000	63963640	10000.000000	14180	125579	1.000000	14911	124493	1.000000	9527828	0.008460
169703574	1230639002.000000	63953881	10000.000000	14299	125898	1.000000	14789	125065	1.000000	9523083	0.008184
169682004	1230684546.000000	63973900	10000.000000	14233	125711	1.000000	14658	125049	1.000000	9518259	0.008062
npatches	nstrain	runtime	dt	init_x	init_y	init_y_blood	init_z	init_S	beta0	beta1	beta2	beta3	mean_beta	B	d	delta	delta_blood	b[0]	mut	m	CTL	c	g	epsilon	k	het	lambda	rho	omega	x_max	patch.dyna	DELTA	A	VA
10000	1	100.000000	0.000100	21900	9499	5000000	0.001000	10000000	5.895586	7.392211	6.510026	6.768919	6	8000000000.000000	0.010000	1.000000	1.000000	800000	0.000050	0.048000	0	0.500000	0.000000	25.000000	3.000000	0.500000	0.000000	0.000000	0.000000	31987	0	10.000000	7.000000	1.000000
sus	inf	inf_blood	z	x[0]	y[0][0]	z[0]	x[1]	y[1][0]	z[1]	S[0]	synchrony
219000000	94990000.000000	5000000	10.000000	21900	9499	0.001000	21900	9499	0.001000	10000000	0.000000
176182638	1157961374.000000	60097953	3940.834452	17423	116603	0.394083	15426	117408	0.394083	9995075	0.000000
156891521	1450841317.000000	75435389	6324.976263	15552	144621	0.632498	13576	147128	0.632498	9990099	0.000000
173940994	1161985971.000000	60424529	7771.013291	17138	116304	0.777101	15348	117357	0.777101	9985093	0.000000
190843832	931868238.000000	48449845	8648.068121	18816	93014	0.864807	16993	95700	0.864807	9980140	0.000000
202501616	796781202.000000	41423031	9180.022116	20074	79441	0.918002	18278	81134	0.918002	9975193	0.000000
209901003	719122010.000000	37392645	9502.664490	20786	72091	0.950266	18921	73925	0.950266	9970084	0.000000
214496818	673527810.000000	35008175	9698.354536	21345	67529	0.969835	19473	68900	0.969835	9965083	0.000000
217354215	646399318.000000	33591570	9817.045065	21568	65037	0.981705	19647	65934	0.981705	9959927	0.000000
219078374	630113976.000000	32753093	9889.033609	21812	63109	0.988903	19828	64874	0.988903	9954884	0.000000
220186641	620229117.000000	32227185	9932.696323	21815	62431	0.993270	20195	63942	0.993270	9949981	0.000000
220842874	614238513.000000	31929991	9959.178767	22135	61643	0.995918	20230	63590	0.995918	9944915	0.000000
221231264	610615881.000000	31739563	9975.240980	22050	60899	0.997524	20370	63082	0.997524	9939877	0.000000
221464732	608415886.000000	31631332	9984.983083	22080	60769	0.998498	20224	62225	0.998498	9934833	0.000000
221614898	607147502.000000	31545868	9990.891893	22245	61188	0.999089	20321	62030	0.999089	9929890	0.000000
221689977	606390429.000000	31511727	9994.475723	21951	60383	0.999448	20473	62276	0.999448	9924811	0.000000
221764430	605813910.000000	31477588	9996.649399	22006	60900	0.999665	20218	61866	0.999665	9920022	0.000000
221792094	605567077.000000	31471190	9997.967783	22305	60729	0.999797	20305	62216	0.999797	9915131	0.000000
221808432	605333615.000000	31464832	9998.767413	22102	59991	0.999877	20303	62259	0.999877	9910107	0.000000
221839079	605203817.000000	31448581	9999.252408	22318	60260	0.999925	20112	62815	0.999925	9905142	0.000000
221827588	605137583.000000	31457955	9999.546568	21880	60796	0.999955	20507	61494	0.999955	9900230	0.000000
221843351	605093907.000000	31455561	9999.724983	21916	61033	0.999972	20308	62247	0.999972	9895288	0.000000
221839757	605170259.000000	31460629	9999.833196	22253	60472	0.999983	20340	62173	0.999983	9890385	0.000000
221850851	605072499.000000	31448687	9999.898829	22057	60338	0.999990	20362	61678	0.999990	9885418	0.000000
221846190	605040571.000000	31439551	9999.938638	22171	60636	0.999994	20529	61746	0.999994	9880397	0.000000
221830251	605133686.000000	31453322	9999.962782	22076	60664	0.999996	20477	61970	0.999996	9875489	0.000000
221837969	605068957.000000	31450264	9999.977427	22275	60434	0.999998	20257	62546	0.999998	9870544	0.000000
221835789	604963344.000000	31445656	9999.986309	22115	60532	0.999999	20265	61910	0.999999	9865707	0.000000
221852008	605086936.000000	31450845	9999.991696	22056	60715	0.999999	20185	62149	0.999999	9860874	0.000000
221839528	605076964.000000	31444381	9999.994963	22189	60369	0.999999	20111	62747	0.999999	9855873	0.000000
221836010	605038350.000000	31437385	9999.996945	22142	60609	1.000000	20489	62045	1.000000	9850935	0.000000
221840474	605021940.000000	31457985	9999.998147	22056	60683	1.000000	20567	61943	1.000000	9846019	0.000000
221861120	605009371.000000	31442959	9999.998876	21994	60597	1.000000	20296	62353	1.000000	9841047	0.000000
221842290	605023700.000000	31451285	9999.999318	22039	60746	1.000000	20198	62347	1.000000	9836178	0.000000
221831539	605070100.000000	31445909	9999.999587	22238	60364	1.000000	20357	62068	1.000000	9831342	0.000000
221838467	605075005.000000	31452999	9999.999749	22116	60575	1.000000	20333	62233	1.000000	9826351	0.000000
221841115	605049267.000000	31453120	9999.999848	22149	60600	1.000000	20283	62088	1.000000	9821397	0.000000
221849416	604986807.000000	31453310	9999.999908	22246	60635	1.000000	20242	62133	1.000000	9816411	0.000000
221841934	605088989.000000	31452552	9999.999944	22058	60529	1.000000	20361	61797	1.000000	9811461	0.000000
221861423	605018863.000000	31456368	9999.999966	22017	60831	1.000000	20259	61630	1.000000	9806603	0.000000
221851599	605084747.000000	31449654	9999.999979	22121	60331	1.000000	20345	62355	1.000000	9801818	-1.#IND00
221832375	605077916.000000	31456325	9999.999988	22100	61269	1.000000	20209	62247	1.000000	9796808	0.011200
221830954	605131078.000000	31451850	9999.999992	22062	60264	1.000000	20212	61991	1.000000	9791871	0.014029
221845329	605041750.000000	31451090	9999.999995	22151	60388	1.000000	20326	62489	1.000000	9786936	0.028616
221819550	605073133.000000	31449551	9999.999997	22199	60814	1.000000	20531	61370	1.000000	9781990	0.006960
221841751	605048138.000000	31451032	9999.999998	22068	60394	1.000000	20516	62205	1.000000	9777041	0.002095
221836870	605083454.000000	31448921	9999.999999	22065	60956	1.000000	20275	62640	1.000000	9771994	0.000290
221838357	605050011.000000	31449902	9999.999999	22139	60740	1.000000	20220	62165	1.000000	9767044	0.001385
221845722	605021108.000000	31445186	10000.000000	22257	60724	1.000000	20311	61992	1.000000	9762218	0.003377
221834901	605034923.000000	31454495	10000.000000	22142	60673	1.000000	20454	62156	1.000000	9757380	0.004490
221867476	605046422.000000	31443721	10000.000000	21925	60573	1.000000	20317	62225	1.000000	9752580	0.005325
221859170	605049354.000000	31444596	10000.000000	22086	60471	1.000000	20444	61517	1.000000	9747803	0.005415
221830517	605114009.000000	31446308	10000.000000	21977	60788	1.000000	20358	61905	1.000000	9742868	0.005792
221845696	605084996.000000	31444242	10000.000000	22231	60680	1.000000	20156	62487	1.000000	9738025	0.005458
221872639	605024240.000000	31449411	10000.000000	22141	60581	1.000000	20520	61677	1.000000	9733173	0.005311
221842509	605105768.000000	31449913	10000.000000	22135	60403	1.000000	20546	61616	1.000000	9728274	0.003631
221872136	605020870.000000	31442778	10000.000000	22123	61101	1.000000	20382	62090	1.000000	9723426	0.003176
221828777	605100060.000000	31448995	10000.000000	22091	60427	1.000000	20296	62166	1.000000	9718670	0.002936
221842717	605111857.000000	31449836	10000.000000	22020	60704	1.000000	20416	61876	1.000000	9713788	0.002489
221855233	605008496.000000	31440160	10000.000000	22245	60837	1.000000	20203	61839	1.000000	9708866	0.002183
221842311	605039314.000000	31450374	10000.000000	22100	60515	1.000000	20367	61615	1.000000	9703983	0.001886
221839342	605055155.000000	31445302	10000.000000	22167	60504	1.000000	20239	62546	1.000000	9699176	0.002421
221836871	605095725.000000	31443246	10000.000000	22048	60810	1.000000	20391	62065	1.000000	9694321	0.001727
221821836	605044421.000000	31453054	10000.000000	22071	60603	1.000000	20658	61782	1.000000	9689510	0.002369
221845023	605016028.000000	31436624	10000.000000	22074	60737	1.000000	20395	62180	1.000000	9684808	0.002000
221842999	605032758.000000	31446181	10000.000000	22224	60416	1.000000	20211	62316	1.000000	9680001	0.003009
221850642	605057262.000000	31439725	10000.000000	22223	60684	1.000000	20306	62264	1.000000	9675008	0.003382
221847411	605054824.000000	31446512	10000.000000	22078	60564	1.000000	20369	61636	1.000000	9670240	0.002998
221862960	605025653.000000	31443647	10000.000000	22119	60521	1.000000	20287	62291	1.000000	9665357	0.002919
221843089	605095777.000000	31449127	10000.000000	22041	60537	1.000000	20304	61975	1.000000	9660441	0.002692
221859039	605055135.000000	31451081	10000.000000	22077	60393	1.000000	20380	62061	1.000000	9655652	0.002036
221864886	605021605.000000	31443936	10000.000000	22075	60722	1.000000	20377	61862	1.000000	9650736	0.002642
221827047	605056733.000000	31452203	10000.000000	22078	61258	1.000000	20076	62072	1.000000	9645953	0.002198
221855765	605051059.000000	31450568	10000.000000	22205	61107	1.000000	20328	61918	1.000000	9641033	0.002057
221843869	605046667.000000	31445638	10000.000000	22259	60830	1.000000	20270	62340	1.000000	9636176	0.002097
221851526	605013054.000000	31449801	10000.000000	22123	60986	1.000000	20342	61715	1.000000	9631378	0.001921
221839114	605039566.000000	31444489	10000.000000	22003	60371	1.000000	20126	62451	1.000000	9626595	0.002285
221850552	604956928.000000	31446312	10000.000000	22160	60805	1.000000	20219	61718	1.000000	9621671	0.002260
221837156	605076029.000000	31442418	10000.000000	21946	60820	1.000000	20425	62187	1.000000	9616804	0.002086
221866800	604993296.000000	31446836	10000.000000	22093	60375	1.000000	20114	62322	1.000000	9611958	0.001787
221852069	605070102.000000	31452048	10000.000000	22032	60531	1.000000	20136	62285	1.000000	9607042	0.001657
221850842	605096162.000000	31453438	10000.000000	22202	60775	1.000000	20321	62676	1.000000	9602295	0.001604
221834695	605156353.000000	31450248	10000.000000	22166	60607	1.000000	20356	62333	1.000000	9597526	0.001367
221857829	605058259.000000	31445754	10000.000000	21944	60766	1.000000	20360	62295	1.000000	9592668	0.001366
221833254	605080159.000000	31446087	10000.000000	22255	60555	1.000000	20338	62010	1.000000	9587872	0.001324
221835512	605033689.000000	31455793	10000.000000	22227	60388	1.000000	20121	62252	1.000000	9582930	0.001847
221844065	605126765.000000	31445878	10000.000000	22081	60767	1.000000	20309	62311	1.000000	9578083	0.001745
221843363	605057681.000000	31452160	10000.000000	22111	60829	1.000000	20263	62001	1.000000	9573254	0.001621
221858769	604995507.000000	31441021	10000.000000	22155	60279	1.000000	20322	62182	1.000000	9568394	0.003034
221847917	605090321.000000	31441838	10000.000000	22088	60753	1.000000	20482	61912	1.000000	9563603	0.002885
221823658	605042375.000000	31445581	10000.000000	22049	60872	1.000000	20403	62286	1.000000	9558855	0.002971
221856030	605024415.000000	31444392	10000.000000	22152	60539	1.000000	20214	62349	1.000000	9554104	0.002943
221860800	604985300.000000	31446840	10000.000000	22038	60528	1.000000	20376	62170	1.000000	9549464	0.002731
221844427	605065299.000000	31446375	10000.000000	22024	60338	1.000000	20318	61929	1.000000	9544853	0.002787
221834369	605079383.000000	31454963	10000.000000	22030	60786	1.000000	20303	62088	1.000000	9540034	0.002669
221850450	604987778.000000	31457855	10000.000000	21893	60917	1.000000	20363	62354	1.000000	9535282	0.002761
221857179	605059411.000000	31432995	10000.000000	22301	60131	1.000000	20350	62553	1.000000	9530552	0.002762
221839346	605112945.000000	31449489	10000.000000	22121	60337	1.000000	20271	62216	1.000000	9525829	0.002576
221857071	605004372.000000	31460066	10000.000000	22216	60440	1.000000	20322	61998	1.000000	9521007	0.001865
221848597	605068638.000000	31448708	10000.000000	21959	60470	1.000000	20328	62187	1.000000	9516210	0.002200
npatches	nstrain	runtime	dt	init_x	init_y	init_y_blood	init_z	init_S	beta0	beta1	beta2	beta3	mean_beta	B	d	delta	delta_blood	b[0]	mut	m	CTL	c	g	epsilon	k	het	lambda	rho	omega	x_max	patch.dyna	DELTA	A	VA
10000	1	100.000000	0.000100	21900	9499	5000000	0.001000	10000000	8.839334	4.353136	3.616960	7.784688	6	8000000000.000000	0.010000	1.000000	1.000000	800000	0.000050	0.048000	0	0.500000	0.000000	25.000000	4.000000	0.500000	0.000000	0.000000	0.000000	31987	0	10.000000	7.000000	1.000000
sus	inf	inf_blood	z	x[0]	y[0][0]	z[0]	x[1]	y[1][0]	z[1]	S[0]	synchrony
219000000	94990000.000000	5000000	10.000000	21900	9499	0.001000	21900	9499	0.001000	10000000	0.000000
186404393	1009715899.000000	52394660	3940.834452	14964	104450	0.394083	21021	98939	0.394083	9994958	0.000000
181220805	1055582886.000000	54900851	6324.976263	14468	108291	0.632498	20476	103486	0.632498	9989872	0.000000
207772660	735646107.000000	38252150	7771.013291	17404	76579	0.777101	23023	71987	0.777101	9984684	0.000000
229838872	530389467.000000	27574195	8648.068121	19906	55869	0.864807	24963	51313	0.864807	9979675	0.000000
244531457	415374040.000000	21602202	9180.022116	21323	44063	0.918002	26106	40491	0.918002	9974616	0.000000
254042869	348737718.000000	18132726	9502.664490	22559	37153	0.950266	27113	33832	0.950266	9969599	0.000000
260165735	308484825.000000	16040337	9698.354536	23425	33374	0.969835	27641	29350	0.969835	9964603	0.000000
264105493	283601552.000000	14744541	9817.045065	23894	30511	0.981705	27907	27318	0.981705	9959637	0.000000
266649772	267951496.000000	13926230	9889.033609	24138	28863	0.988903	27954	25672	0.988903	9954791	0.000000
268300392	258003897.000000	13418139	9932.696323	24466	27583	0.993270	28067	24891	0.993270	9949736	0.000000
269361279	251713116.000000	13079709	9959.178767	24699	26737	0.995918	28470	23997	0.995918	9944729	0.000000
270036084	247759142.000000	12879242	9975.240980	24648	26608	0.997524	28305	23536	0.997524	9939824	0.000000
270450963	245286375.000000	12753138	9984.983083	24865	26234	0.998498	28240	23355	0.998498	9934746	0.000000
270716150	243756239.000000	12667000	9990.891893	24625	26564	0.999089	28172	23403	0.999089	9929814	0.000000
270851712	242807657.000000	12625955	9994.475723	24882	26011	0.999448	28701	23168	0.999448	9924794	0.000000
270976245	242235127.000000	12591265	9996.649399	24844	26071	0.999665	28315	22895	0.999665	9919788	0.000000
271033083	241834913.000000	12568863	9997.967783	25034	26435	0.999797	28354	22966	0.999797	9914767	0.000000
271055412	241661306.000000	12564345	9998.767413	24949	26184	0.999877	28292	23005	0.999877	9909747	0.000000
271093576	241534179.000000	12545313	9999.252408	24558	26267	0.999925	28415	23189	0.999925	9904708	0.000000
271092785	241490584.000000	12552354	9999.546568	24887	26096	0.999955	28184	22940	0.999955	9899775	0.000000
271124116	241348118.000000	12550020	9999.724983	24846	25922	0.999972	28491	23416	0.999972	9894819	0.000000
271129597	241279154.000000	12543691	9999.833196	24808	26030	0.999983	28413	23181	0.999983	9889744	0.000000
271126080	241320473.000000	12544014	9999.898829	24924	26107	0.999990	28371	23235	0.999990	9884702	0.000000
271137651	241326722.000000	12544719	9999.938638	24892	25860	0.999994	28507	22938	0.999994	9879792	0.000000
271139473	241275673.000000	12545333	9999.962782	24852	25936	0.999996	28392	22995	0.999996	9874927	0.000000
271160613	241228171.000000	12538597	9999.977427	24894	25764	0.999998	28367	23027	0.999998	9869905	0.000000
271110734	241230170.000000	12537662	9999.986309	24870	25907	0.999999	28339	23156	0.999999	9864959	0.000000
271125085	241262378.000000	12542860	9999.991696	24860	26045	0.999999	28202	23074	0.999999	9859869	0.000000
271121078	241342315.000000	12533136	9999.994963	24841	26108	0.999999	28311	23080	0.999999	9854934	0.000000
271112179	241282092.000000	12534872	9999.996945	24707	26141	1.000000	28245	23122	1.000000	9849938	0.000000
271151683	241255030.000000	12541314	9999.998147	24992	26137	1.000000	28247	23217	1.000000	9845104	0.000000
271132183	241215788.000000	12545609	9999.998876	24703	25960	1.000000	28281	23252	1.000000	9840219	0.000000
271143500	241277966.000000	12544908	9999.999318	24711	26278	1.000000	28376	23031	1.000000	9835328	0.000000
271128631	241255072.000000	12539024	9999.999587	24714	26192	1.000000	28318	23157	1.000000	9830468	0.000000
271148406	241241415.000000	12535852	9999.999749	24769	25528	1.000000	28565	22591	1.000000	9825574	0.000000
271131181	241247190.000000	12540847	9999.999848	25053	26001	1.000000	28592	23060	1.000000	9820653	0.000000
271144048	241233674.000000	12536099	9999.999908	24776	26106	1.000000	28491	22992	1.000000	9815717	0.000000
271135029	241241814.000000	12542718	9999.999944	24960	25865	1.000000	28547	22828	1.000000	9810718	0.000000
271136813	241246510.000000	12539499	9999.999966	24765	25925	1.000000	28381	23070	1.000000	9805722	0.000000
271129889	241296043.000000	12543426	9999.999979	24968	25918	1.000000	28491	23179	1.000000	9800820	-1.#IND00
271130005	241314854.000000	12542797	9999.999988	24833	26011	1.000000	28478	23214	1.000000	9796012	-0.009600
271151408	241244992.000000	12547348	9999.999992	24981	26043	1.000000	28436	22924	1.000000	9791224	-0.014085
271141977	241285723.000000	12535649	9999.999995	24797	25949	1.000000	28485	23040	1.000000	9786336	-0.006240
271148212	241228217.000000	12532135	9999.999997	24657	26083	1.000000	28436	23001	1.000000	9781425	0.000804
271139289	241247565.000000	12537830	9999.999998	24610	25918	1.000000	28525	23047	1.000000	9776455	0.001798
271150498	241259122.000000	12537319	9999.999999	24909	25828	1.000000	28219	23108	1.000000	9771579	0.007530
271146354	241263491.000000	12534594	9999.999999	25018	25626	1.000000	28374	22896	1.000000	9766725	0.005800
271138503	241285678.000000	12541460	10000.000000	24660	26163	1.000000	28473	23060	1.000000	9761802	0.004385
271110186	241309792.000000	12540189	10000.000000	24938	25882	1.000000	28303	22901	1.000000	9756988	0.004247
271146630	241264231.000000	12545974	10000.000000	24755	25963	1.000000	28570	22889	1.000000	9752221	0.003813
271149464	241182355.000000	12534189	10000.000000	24850	26012	1.000000	28419	23198	1.000000	9747324	0.003374
271152477	241202183.000000	12532943	10000.000000	24902	25978	1.000000	28435	23093	1.000000	9742500	0.002759
271142061	241261548.000000	12545659	10000.000000	24809	26047	1.000000	28362	22989	1.000000	9737707	0.004317
271132625	241270005.000000	12545411	10000.000000	24687	26335	1.000000	28410	22980	1.000000	9732825	0.005052
271125930	241277207.000000	12536457	10000.000000	24938	26153	1.000000	28245	23253	1.000000	9728004	0.005511
271141576	241287838.000000	12540583	10000.000000	24649	26259	1.000000	28641	23015	1.000000	9723189	0.005471
271107287	241380532.000000	12546321	10000.000000	24798	26525	1.000000	28436	23247	1.000000	9718331	0.005503
271144987	241252762.000000	12543398	10000.000000	24941	26141	1.000000	28426	22923	1.000000	9713386	0.005254
271129006	241341729.000000	12547037	10000.000000	24733	25960	1.000000	28487	22799	1.000000	9708554	0.004497
271130657	241336184.000000	12544625	10000.000000	24843	25821	1.000000	28591	22960	1.000000	9703791	0.004471
271137993	241289509.000000	12542729	10000.000000	25047	26077	1.000000	28575	22832	1.000000	9698838	0.004880
271127487	241243954.000000	12536984	10000.000000	25075	25901	1.000000	28435	23192	1.000000	9694070	0.004380
271129405	241297038.000000	12539140	10000.000000	24711	26093	1.000000	28253	22847	1.000000	9689259	0.004100
271125733	241284225.000000	12542953	10000.000000	25053	25883	1.000000	28313	23275	1.000000	9684391	0.003702
271103889	241329462.000000	12541945	10000.000000	24903	25904	1.000000	28459	23108	1.000000	9679611	0.004119
271136729	241294367.000000	12549089	10000.000000	25019	25931	1.000000	28403	23169	1.000000	9674787	0.003998
271157174	241220233.000000	12541258	10000.000000	24798	26158	1.000000	28308	23184	1.000000	9669977	0.004191
271166335	241188947.000000	12534435	10000.000000	24844	26028	1.000000	28418	23114	1.000000	9665295	0.003895
271128052	241194721.000000	12534744	10000.000000	24965	26169	1.000000	28372	22784	1.000000	9660421	0.003666
271123854	241300555.000000	12538051	10000.000000	24973	26034	1.000000	28371	23167	1.000000	9655580	0.003571
271145574	241266577.000000	12545101	10000.000000	24739	25827	1.000000	28438	23088	1.000000	9650668	0.003412
271128156	241290688.000000	12541261	10000.000000	24834	25889	1.000000	28302	23056	1.000000	9645746	0.003762
271143543	241277493.000000	12539993	10000.000000	24821	25871	1.000000	28284	23015	1.000000	9640918	0.003639
271117661	241342523.000000	12539256	10000.000000	24835	25833	1.000000	28337	23021	1.000000	9636179	0.003531
271109582	241348635.000000	12547334	10000.000000	24684	26017	1.000000	28323	23037	1.000000	9631415	0.003170
271122615	241302911.000000	12543664	10000.000000	24799	26062	1.000000	28580	23159	1.000000	9626611	0.003223
271130594	241274352.000000	12544346	10000.000000	24818	26029	1.000000	28439	22879	1.000000	9621623	0.003265
271169672	241266238.000000	12539573	10000.000000	24915	25798	1.000000	28298	22989	1.000000	9616886	0.003213
271129338	241247861.000000	12531894	10000.000000	25004	25932	1.000000	28510	22889	1.000000	9612113	0.003234
271125179	241260585.000000	12536955	10000.000000	24713	26232	1.000000	28057	23100	1.000000	9607267	0.002837
271143564	241281424.000000	12544814	10000.000000	24754	26071	1.000000	28244	22723	1.000000	9602426	0.002741
271124506	241265886.000000	12539261	10000.000000	24987	25944	1.000000	28540	23077	1.000000	9597565	0.002065
271116837	241304099.000000	12543959	10000.000000	24791	25999	1.000000	28315	22757	1.000000	9592739	0.001881
271145398	241297788.000000	12540072	10000.000000	24886	26244	1.000000	28325	23137	1.000000	9587988	0.002076
271136301	241291084.000000	12543620	10000.000000	24773	26163	1.000000	28258	22888	1.000000	9583169	0.002707
271150405	241251701.000000	12538882	10000.000000	25012	26006	1.000000	28385	23260	1.000000	9578503	0.002665
271139841	241203409.000000	12531078	10000.000000	24816	25904	1.000000	28677	22652	1.000000	9573745	0.001818
271144930	241185061.000000	12533764	10000.000000	24964	25944	1.000000	28484	23274	1.000000	9568940	0.001818
271145127	241260947.000000	12547582	10000.000000	24906	26219	1.000000	28290	23212	1.000000	9564197	0.002125
271151073	241242065.000000	12536954	10000.000000	25026	25897	1.000000	28323	23036	1.000000	9559307	0.002063
271131665	241260430.000000	12540351	10000.000000	24962	26048	1.000000	28533	23122	1.000000	9554525	0.001916
271124544	241283033.000000	12534129	10000.000000	24874	26148	1.000000	28424	23404	1.000000	9549727	0.001748
271131179	241277578.000000	12544729	10000.000000	24791	26445	1.000000	28423	23289	1.000000	9544975	0.001602
271113069	241320016.000000	12542743	10000.000000	24807	25879	1.000000	28407	23325	1.000000	9540227	0.001527
271128487	241287572.000000	12545586	10000.000000	24901	25676	1.000000	28310	23266	1.000000	9535372	0.001693
271132254	241229116.000000	12553028	10000.000000	24595	25975	1.000000	28420	22807	1.000000	9530523	0.001189
271129880	241242341.000000	12536497	10000.000000	24767	26189	1.000000	28418	22778	1.000000	9525698	0.001098
271120552	241295457.000000	12539422	10000.000000	24917	26227	1.000000	28494	23178	1.000000	9520866	0.001583
271156280	241287564.000000	12541826	10000.000000	24896	26088	1.000000	28591	23252	1.000000	9516186	0.001803
npatches	nstrain	runtime	dt	init_x	init_y	init_y_blood	init_z	init_S	beta0	beta1	beta2	beta3	mean_beta	B	d	delta	delta_blood	b[0]	mut	m	CTL	c	g	epsilon	k	het	lambda	rho	omega	x_max	patch.dyna	DELTA	A	VA
10000	1	100.000000	0.000100	21900	9499	5000000	0.001000	10000000	6.965707	8.760910	4.869319	4.355119	6	8000000000.000000	0.010000	1.000000	1.000000	800000	0.000050	0.048000	0	0.500000	0.000000	25.000000	5.000000	0.500000	0.000000	0.000000	0.000000	31987	0	10.000000	7.000000	1.000000
sus	inf	inf_blood	z	x[0]	y[0][0]	z[0]	x[1]	y[1][0]	z[1]	S[0]	synchrony
219000000	94990000.000000	5000000	10.000000	21900	9499	0.001000	21900	9499	0.001000	10000000	0.000000
194868157	891458943.000000	46281975	3940.834452	17948	90723	0.394083	16010	92371	0.394083	9995039	0.000000
203269208	774946444.000000	40327133	6324.976263	18695	79277	0.632498	16937	80473	0.632498	9990097	0.000000
237375123	462349865.000000	24047080	7771.013291	22586	47293	0.777101	20731	48722	0.777101	9985010	0.000000
262684726	286847760.000000	14922277	8648.068121	25134	29630	0.864807	23937	30696	0.864807	9979917	0.000000
278998187	192058892.000000	9987450	9180.022116	27152	19480	0.918002	26039	21119	0.918002	9974890	0.000000
289458533	137221877.000000	7139791	9502.664490	28563	13950	0.950266	27507	15067	0.950266	9969872	0.000000
296363977	103391906.000000	5380612	9698.354536	29099	10771	0.969835	28411	11176	0.969835	9964815	0.000000
301051468	81428103.000000	4236263	9817.045065	29637	8330	0.981705	29176	8840	0.981705	9959802	0.000000
304334924	66512952.000000	3457047	9889.033609	30241	6846	0.988903	29599	7406	0.988903	9954781	0.000000
306675950	56049062.000000	2913923	9932.696323	30375	5832	0.993270	30020	6169	0.993270	9949664	0.000000
308410176	48418536.000000	2516943	9959.178767	30657	5028	0.995918	30144	5414	0.995918	9944796	0.000000
309704333	42767418.000000	2222413	9975.240980	30833	4460	0.997524	30323	4736	0.997524	9939817	0.000000
310689812	38452966.000000	2001062	9984.983083	30812	3904	0.998498	30787	4269	0.998498	9934869	0.000000
311463141	35111717.000000	1826141	9990.891893	31153	3700	0.999089	30702	3911	0.999089	9929945	0.000000
312104455	32434776.000000	1685779	9994.475723	31007	3269	0.999448	30621	3571	0.999448	9925047	0.000000
312583665	30289104.000000	1576162	9996.649399	31265	3115	0.999665	31007	3397	0.999665	9920065	0.000000
313029252	28512388.000000	1480515	9997.967783	31037	2973	0.999797	30873	3232	0.999797	9915110	0.000000
313364333	27056703.000000	1407017	9998.767413	30884	2724	0.999877	30984	3070	0.999877	9910124	0.000000
313660193	25820713.000000	1343616	9999.252408	31425	2710	0.999925	30803	2789	0.999925	9905167	0.000000
313914216	24813768.000000	1288301	9999.546568	31490	2582	0.999955	30917	2795	0.999955	9900263	0.000000
314098607	23947320.000000	1245262	9999.724983	31274	2467	0.999972	31152	2653	0.999972	9895241	0.000000
314292572	23181278.000000	1204451	9999.833196	31299	2450	0.999983	31087	2534	0.999983	9890327	0.000000
314414511	22523918.000000	1169533	9999.898829	31519	2257	0.999990	31023	2527	0.999990	9885366	0.000000
314553610	21951896.000000	1140272	9999.938638	31239	2271	0.999994	31050	2491	0.999994	9880368	0.000000
314699658	21467156.000000	1115370	9999.962782	31572	2234	0.999996	31129	2342	0.999996	9875453	0.000000
314804163	21013868.000000	1093658	9999.977427	31414	2203	0.999998	31330	2325	0.999998	9870625	0.000000
314899572	20611793.000000	1071209	9999.986309	31255	2118	0.999999	31453	2234	0.999999	9865829	0.000000
315010034	20270241.000000	1053973	9999.991696	31587	2061	0.999999	31028	2335	0.999999	9860909	0.000000
315055472	19958688.000000	1038911	9999.994963	31165	2090	0.999999	31213	2240	0.999999	9855920	0.000000
315120731	19689497.000000	1022209	9999.996945	31269	2133	1.000000	31156	2255	1.000000	9851087	0.000000
315183147	19426158.000000	1008801	9999.998147	31393	1962	1.000000	31480	2169	1.000000	9846140	0.000000
315233723	19230605.000000	998698	9999.998876	31296	1922	1.000000	31178	2154	1.000000	9841231	0.000000
315265271	19039002.000000	989303	9999.999318	31716	1985	1.000000	31352	2097	1.000000	9836239	0.000000
315315173	18859268.000000	979922	9999.999587	31657	1900	1.000000	31276	2155	1.000000	9831210	0.000000
315346865	18705130.000000	972014	9999.999749	31465	1900	1.000000	31630	2062	1.000000	9826264	0.000000
315376881	18578142.000000	967323	9999.999848	31406	2016	1.000000	31139	2065	1.000000	9821289	0.000000
315392736	18461902.000000	959773	9999.999908	31428	2009	1.000000	31204	2052	1.000000	9816440	0.000000
315438581	18358402.000000	954624	9999.999944	31399	1911	1.000000	31121	2047	1.000000	9811573	0.000000
315428681	18279946.000000	948364	9999.999966	31521	1852	1.000000	31245	2019	1.000000	9806549	0.000000
315483538	18177008.000000	944962	9999.999979	31444	1923	1.000000	31362	2061	1.000000	9801660	-1.#IND00
315499368	18076944.000000	939484	9999.999988	31366	1858	1.000000	31260	2107	1.000000	9796733	0.000000
315510929	17997048.000000	934706	9999.999992	31514	1867	1.000000	31061	1987	1.000000	9791904	0.015151
315536749	17911092.000000	931681	9999.999995	31558	1829	1.000000	31389	2034	1.000000	9787002	0.032155
315558217	17860568.000000	926803	9999.999997	31382	1840	1.000000	31516	1951	1.000000	9782093	0.038929
315571277	17799065.000000	925487	9999.999998	31378	1899	1.000000	31429	1880	1.000000	9777233	0.100100
315590634	17755897.000000	922776	9999.999999	31434	1790	1.000000	31330	2033	1.000000	9772399	0.111475
315557085	17691008.000000	919148	9999.999999	31353	1831	1.000000	31104	1998	1.000000	9767610	0.102383
315608501	17665099.000000	917178	10000.000000	31534	1821	1.000000	31567	1988	1.000000	9762811	0.120297
315589986	17625767.000000	915275	10000.000000	31463	1831	1.000000	31297	1932	1.000000	9757801	0.131632
315630364	17617343.000000	916754	10000.000000	31365	1768	1.000000	31331	2114	1.000000	9752927	0.136562
315619033	17572250.000000	911875	10000.000000	31325	1799	1.000000	31350	1967	1.000000	9748138	0.148131
315618003	17523263.000000	911072	10000.000000	31661	1846	1.000000	31296	1917	1.000000	9743232	0.179160
315619463	17525584.000000	911562	10000.000000	31380	1732	1.000000	31213	1894	1.000000	9738448	0.173514
315641272	17526743.000000	908284	10000.000000	31488	1853	1.000000	31544	1922	1.000000	9733668	0.167977
315653754	17477684.000000	908775	10000.000000	31628	1773	1.000000	31326	1951	1.000000	9728787	0.169576
315666330	17452217.000000	907468	10000.000000	31641	1701	1.000000	31385	1893	1.000000	9723913	0.172858
315659195	17411745.000000	904431	10000.000000	31413	1833	1.000000	31230	2005	1.000000	9718992	0.175909
315659241	17395278.000000	903087	10000.000000	31510	1809	1.000000	31440	1905	1.000000	9714165	0.177652
315656497	17385546.000000	905669	10000.000000	31652	1801	1.000000	31409	1858	1.000000	9709302	0.186780
315653839	17378248.000000	903727	10000.000000	31787	1792	1.000000	31103	2040	1.000000	9704379	0.185844
315664052	17350367.000000	903727	10000.000000	31437	1827	1.000000	31304	1968	1.000000	9699555	0.191375
315678851	17327215.000000	900987	10000.000000	31338	1757	1.000000	31247	1829	1.000000	9694588	0.203494
315685189	17297440.000000	898718	10000.000000	31727	1700	1.000000	31426	1971	1.000000	9689739	0.206981
315692688	17278482.000000	897910	10000.000000	31581	1779	1.000000	31485	1833	1.000000	9684836	0.219956
315688429	17289782.000000	896607	10000.000000	31772	1729	1.000000	31250	1953	1.000000	9680086	0.227412
315686283	17279991.000000	899354	10000.000000	31420	1841	1.000000	31546	1978	1.000000	9675059	0.230832
315679593	17262464.000000	897512	10000.000000	31614	1782	1.000000	31543	1933	1.000000	9670051	0.234943
315708679	17236609.000000	894734	10000.000000	31730	1807	1.000000	31397	1976	1.000000	9665255	0.240312
315718279	17198621.000000	893304	10000.000000	31535	1845	1.000000	31071	1897	1.000000	9660358	0.247285
315702621	17212745.000000	895160	10000.000000	31790	1836	1.000000	31486	1888	1.000000	9655657	0.247359
315699140	17208161.000000	894906	10000.000000	31518	1792	1.000000	31270	1950	1.000000	9650844	0.252746
315688365	17195579.000000	892827	10000.000000	31311	1729	1.000000	31285	1865	1.000000	9646011	0.255121
315721427	17178357.000000	892236	10000.000000	31552	1765	1.000000	31545	1935	1.000000	9641239	0.257608
315724519	17180627.000000	893871	10000.000000	31519	1754	1.000000	31332	1777	1.000000	9636461	0.257466
315720535	17176458.000000	891053	10000.000000	31600	1753	1.000000	31257	1888	1.000000	9631485	0.260071
315719295	17154357.000000	892177	10000.000000	31396	1702	1.000000	31319	1815	1.000000	9626770	0.257628
315721626	17147600.000000	890010	10000.000000	31275	1847	1.000000	31337	1881	1.000000	9621933	0.258298
315718659	17128231.000000	890646	10000.000000	31637	1741	1.000000	31292	1926	1.000000	9617134	0.256443
315724345	17141431.000000	892091	10000.000000	31723	1802	1.000000	31025	1925	1.000000	9612460	0.257191
315708230	17150803.000000	891724	10000.000000	31397	1836	1.000000	31565	1900	1.000000	9607803	0.263021
315717952	17172941.000000	893047	10000.000000	31396	1732	1.000000	31325	1935	1.000000	9603082	0.265166
315715468	17160993.000000	889890	10000.000000	31336	1787	1.000000	31360	1919	1.000000	9598225	0.265621
315716829	17145178.000000	888716	10000.000000	31559	1726	1.000000	31277	1816	1.000000	9593417	0.266161
315729052	17165163.000000	893761	10000.000000	31436	1750	1.000000	31398	1813	1.000000	9588641	0.266963
315718338	17172654.000000	891994	10000.000000	31385	1753	1.000000	31301	1944	1.000000	9583878	0.268496
315709408	17161209.000000	891523	10000.000000	31680	1740	1.000000	31138	1898	1.000000	9579205	0.269189
315723202	17139207.000000	889679	10000.000000	31311	1907	1.000000	31256	1972	1.000000	9574524	0.266543
315736222	17153994.000000	892750	10000.000000	31383	1785	1.000000	31260	1953	1.000000	9569686	0.267066
315720425	17165173.000000	894158	10000.000000	31507	1830	1.000000	31439	1868	1.000000	9564855	0.266249
315716197	17176272.000000	891600	10000.000000	31481	1709	1.000000	31238	1937	1.000000	9560201	0.262945
315695360	17178309.000000	892102	10000.000000	31554	1784	1.000000	31065	1974	1.000000	9555329	0.260777
315695331	17202518.000000	893731	10000.000000	31213	1764	1.000000	31309	1833	1.000000	9550494	0.259143
315697905	17192153.000000	893392	10000.000000	31522	1773	1.000000	31415	1903	1.000000	9545630	0.258533
315681614	17201662.000000	894377	10000.000000	31582	1770	1.000000	31414	1928	1.000000	9540895	0.255600
315720729	17202510.000000	893964	10000.000000	31328	1815	1.000000	31310	1929	1.000000	9536200	0.253933
315716573	17196810.000000	892855	10000.000000	31545	1713	1.000000	31522	1973	1.000000	9531417	0.250611
315719048	17204302.000000	895722	10000.000000	31473	1891	1.000000	31218	1994	1.000000	9526643	0.248497
315697445	17214773.000000	894285	10000.000000	31663	1758	1.000000	31407	1866	1.000000	9521862	0.247908
315700004	17210305.000000	894210	10000.000000	31374	1893	1.000000	31319	1994	1.000000	9517150	0.245024
npatches	nstrain	runtime	dt	init_x	init_y	init_y_blood	init_z	init_S	beta0	beta1	beta2	beta3	mean_beta	B	d	delta	delta_blood	b[0]	mut	m	CTL	c	g	epsilon	k	het	lambda	rho	omega	x_max	patch.dyna	DELTA	A	VA
10000	1	100.000000	0.000100	21900	9499	5000000	0.001000	10000000	4.158864	8.414641	8.748633	4.282755	6	8000000000.000000	0.010000	1.000000	1.000000	800000	0.000050	0.048000	0	0.500000	0.000000	25.000000	6.000000	0.500000	0.000000	0.000000	0.000000	31987	0	10.000000	7.000000	1.000000
sus	inf	inf_blood	z	x[0]	y[0][0]	z[0]	x[1]	y[1][0]	z[1]	S[0]	synchrony
219000000	94990000.000000	5000000	10.000000	21900	9499	0.001000	21900	9499	0.001000	10000000	0.000000
204772525	775580270.000000	40274320	3940.834452	23188	75436	0.394083	17313	80631	0.394083	9994950	0.000000
225445461	557933729.000000	29039562	6324.976263	24777	53643	0.632498	19722	58630	0.632498	9989947	0.000000
264374800	273829694.000000	14246149	7771.013291	28097	25949	0.777101	24495	29026	0.777101	9985067	0.000000
289888611	133127569.000000	6933142	8648.068121	29960	12647	0.864807	27891	14353	0.864807	9980196	0.000000
304382288	65015935.000000	3386371	9180.022116	30829	6196	0.918002	29816	7057	0.918002	9975327	0.000000
312165959	31304671.000000	1628729	9502.664490	31391	2826	0.950266	30880	3279	0.950266	9970320	0.000000
316199148	14716824.000000	765589	9698.354536	31830	1388	0.969835	31345	1620	0.969835	9965356	0.000000
318141737	6737128.000000	350416	9817.045065	31783	631	0.981705	31727	758	0.981705	9960331	0.000000
319104067	3008905.000000	157369	9889.033609	31965	287	0.988903	32072	310	0.988903	9955355	0.000000
319547888	1321239.000000	69064	9932.696323	31892	102	0.993270	31805	150	0.993270	9950438	0.000000
319732181	574794.000000	29857	9959.178767	32026	48	0.995918	31925	51	0.995918	9945470	0.000000
319820184	246732.000000	12964	9975.240980	32106	18	0.997524	32025	25	0.997524	9940441	0.000000
319831783	106080.000000	5492	9962.409267	32104	9	0.998498	32029	7	0.998498	9935383	0.000000
319849329	62919.000000	3151	8163.405185	31984	7	0.778497	31974	13	0.999089	9930559	0.000000
319862261	98025.000000	5208	7800.192745	31809	8	0.818481	31951	12	0.968787	9925625	0.000000
319820880	114155.000000	5853	8585.675936	31936	6	0.889904	31859	7	0.981068	9920746	0.000000
319869567	92296.000000	4741	8989.816274	32106	17	0.933224	31964	10	0.970093	9915919	0.000000
319860731	73408.000000	3918	8470.378554	31895	5	0.654963	31870	7	0.981861	9911043	0.000000
319863053	85539.000000	4366	8138.742571	32022	13	0.771706	31898	11	0.588827	9906042	0.000000
319851397	94378.000000	4865	8530.201978	32100	10	0.617906	31866	9	0.750614	9900957	0.000000
319865635	84899.000000	4425	8683.887180	31841	5	0.768251	31905	8	0.848742	9895980	0.000000
319843583	78716.000000	4169	8407.074363	32181	12	0.671398	31975	8	0.712862	9890975	0.000000
319837991	84713.000000	4438	8286.924453	32019	12	0.800695	31951	10	0.608785	9886020	0.000000
319829699	89471.000000	4612	8507.639130	32006	4	0.669682	32222	3	0.762719	9881035	0.000000
319876438	83438.000000	4305	8588.304533	31925	7	0.799654	31934	12	0.856084	9876213	0.000000
319861390	79811.000000	4232	8375.708760	32025	7	0.878486	31864	2	0.454265	9871293	0.000000
319844856	85548.000000	4439	8347.065190	32025	10	0.926299	32067	5	0.668999	9866375	0.000000
319859994	88726.000000	4550	8507.850140	32156	8	0.929553	32035	8	0.799240	9861461	0.000000
319866234	84712.000000	4524	8599.230905	32022	6	0.957273	32159	11	0.849763	9856498	0.000000
319858964	80604.000000	4212	8467.818238	31933	8	0.974085	31812	10	0.908878	9851542	0.000000
319856786	83853.000000	4315	8346.018580	32145	6	0.833360	31922	5	0.944732	9846637	0.000000
319850457	89011.000000	4541	8520.264363	31869	15	0.804908	31908	13	0.966479	9841686	0.000000
319863372	82010.000000	4263	8573.500476	32130	12	0.881672	31904	10	0.979669	9836864	0.000000
319856932	82671.000000	4251	8414.893855	32053	9	0.928231	32058	10	0.933962	9831850	0.000000
319869692	85301.000000	4492	8446.348017	31780	7	0.707447	31923	7	0.959946	9827023	0.000000
319857722	85917.000000	4455	8527.591285	31982	7	0.822560	32180	14	0.975707	9822043	0.000000
319841447	82908.000000	4295	8487.416823	32092	8	0.892379	32150	4	0.985266	9817137	0.000000
319857633	82529.000000	4312	8418.332892	31987	9	0.934725	31992	6	0.991063	9812205	0.000000
319834357	85479.000000	4306	8447.770611	32084	10	0.960409	31870	6	0.994580	9807358	0.000000
319855410	84374.000000	4399	8487.927668	32174	3	0.975987	31963	16	0.996712	9802488	-1.#IND00
319854478	83812.000000	4323	8478.543174	32064	4	0.985436	31884	12	0.998006	9797619	-1.#IND00
319867335	84232.000000	4359	8480.260362	31968	3	0.959272	32039	14	0.939450	9792609	-1.#IND00
319855590	83362.000000	4323	8436.174528	32245	11	0.923419	32096	6	0.963275	9787775	-1.#IND00
319858208	84123.000000	4348	8427.841115	31855	3	0.953552	31997	8	0.977725	9782951	0.009021
319879726	84985.000000	4465	8487.639252	31904	9	0.955391	31911	7	0.986490	9778005	0.011971
319839499	82681.000000	4262	8430.349391	31769	7	0.972944	32040	13	0.991806	9773079	0.005372
319844474	86251.000000	4469	8456.117923	32006	8	0.983590	31814	7	0.995030	9768277	0.005645
319853225	83894.000000	4352	8512.199907	31825	3	0.990047	31844	16	0.996986	9763422	0.004753
319848438	82267.000000	4218	8449.291102	31904	8	0.993963	31906	14	0.937171	9758654	0.003991
319852877	83673.000000	4414	8423.777754	32110	7	0.430696	31938	12	0.961893	9753804	0.005668
319855015	84591.000000	4318	8457.536680	31828	13	0.654704	32080	9	0.668952	9748968	0.005443
319834381	83842.000000	4391	8458.575356	31947	7	0.790570	31942	12	0.770956	9744166	0.002090
319839914	83141.000000	4418	8445.933655	31906	8	0.872976	31900	7	0.861080	9739326	0.002161
319836512	84593.000000	4340	8450.778089	31783	4	0.922957	32067	9	0.697817	9734400	0.003805
319831543	84718.000000	4393	8486.204786	32226	12	0.672366	32032	16	0.816719	9729428	0.004165
319850714	82294.000000	4330	8433.851208	32028	6	0.801282	31855	4	0.888836	9724655	0.008733
319864638	83548.000000	4360	8406.634252	32249	10	0.879473	31858	10	0.932576	9719808	0.008025
319841718	86380.000000	4462	8459.792946	31935	7	0.926898	31916	8	0.959106	9714930	0.007355
319859587	84262.000000	4282	8510.237041	31974	8	0.955662	31970	12	0.975197	9709970	0.007228
319836653	82551.000000	4274	8439.205454	31872	10	0.924192	31958	10	0.843733	9705153	0.006390
319850403	84906.000000	4407	8443.273692	31994	14	0.874705	31891	3	0.755475	9700292	0.006125
319856932	84461.000000	4330	8458.293922	31927	10	0.489882	32152	7	0.851690	9695437	0.006542
319849197	82658.000000	4143	8428.665508	32132	8	0.690602	32060	10	0.851218	9690479	0.004695
319848654	85000.000000	4362	8443.098932	32193	8	0.812343	31742	5	0.909761	9685555	0.005043
319840225	84243.000000	4313	8457.611369	31993	3	0.671250	31956	8	0.945268	9680637	0.004574
319855249	84302.000000	4420	8474.410831	31881	11	0.772111	31855	11	0.966804	9675801	0.004476
319831271	84904.000000	4480	8488.643657	32055	15	0.861780	31871	11	0.979866	9671012	0.004254
319842234	85264.000000	4399	8511.042595	32065	7	0.744692	31899	5	0.610130	9666118	0.004235
319839634	82450.000000	4237	8453.110718	32076	8	0.734709	32029	14	0.763535	9661348	0.003657
319847025	84611.000000	4439	8455.540461	31901	4	0.839095	31936	11	0.715232	9656515	0.003484
319849157	84332.000000	4398	8502.829496	32120	8	0.796189	32136	13	0.827282	9651627	0.002817
319860169	82029.000000	4314	8440.369484	32009	7	0.809339	32047	9	0.895242	9646709	0.004569
319853730	82888.000000	4365	8396.555520	31716	5	0.822591	32053	8	0.911367	9641992	0.004345
319850581	85580.000000	4472	8465.987001	32066	12	0.892397	31847	5	0.946242	9637120	0.003561
319859657	84188.000000	4286	8490.571227	31902	7	0.934737	32115	7	0.521351	9632259	0.002795
319832305	82839.000000	4241	8438.521043	32036	5	0.958898	32014	18	0.709688	9627369	0.002874
319832011	84607.000000	4469	8442.413107	31906	5	0.975071	32074	11	0.823919	9622580	0.002964
319864868	84452.000000	4452	8491.914005	32060	11	0.931963	32040	11	0.893203	9617759	0.002988
319839464	84069.000000	4322	8474.667228	31829	10	0.883736	32008	6	0.935225	9612965	0.002687
319863532	82920.000000	4413	8459.456536	31843	5	0.642727	32044	13	0.960713	9608233	0.002757
319867493	84499.000000	4351	8457.497020	31990	10	0.479994	31900	11	0.976171	9603332	0.002062
319843351	83601.000000	4389	8442.851860	31929	4	0.684604	32062	4	0.985547	9598570	0.001984
319853154	84223.000000	4405	8449.560761	31970	6	0.808705	31777	4	0.911386	9593885	0.002413
319859397	85267.000000	4270	8468.679776	31958	6	0.883975	32146	12	0.693533	9589167	0.001895
319853205	83964.000000	4342	8428.507353	32169	4	0.681047	32096	11	0.741677	9584227	0.001835
319849506	84181.000000	4339	8459.665043	31919	4	0.730277	32257	12	0.843321	9579410	0.001028
319858930	84849.000000	4452	8489.797461	32068	10	0.836406	32068	5	0.904971	9574559	0.001055
319845104	83465.000000	4387	8484.928051	31973	9	0.741982	31909	13	0.588934	9569863	0.001424
319844836	82885.000000	4281	8422.959712	31859	4	0.843506	32114	6	0.750679	9564937	0.001571
319835555	84375.000000	4406	8428.049680	31995	11	0.425760	31864	19	0.848781	9560159	0.002079
319856462	85094.000000	4368	8487.064701	32276	8	0.556397	32196	9	0.908282	9555451	0.001979
319845646	83108.000000	4257	8468.711857	31929	12	0.679490	31985	15	0.944371	9550605	0.002433
319830769	82771.000000	4356	8425.977044	32062	10	0.586222	31881	9	0.941298	9545731	0.002767
319836776	85426.000000	4464	8436.770185	31851	11	0.749034	31995	8	0.927578	9541023	0.002887
319841008	84935.000000	4331	8451.104512	31966	6	0.813048	32091	7	0.956074	9536292	0.003065
319853846	84915.000000	4478	8498.670845	32115	9	0.622969	31875	7	0.973358	9531713	0.002872
319825938	84178.000000	4446	8501.751878	32030	10	0.719442	31980	10	0.983841	9526798	0.002700
319853375	84004.000000	4419	8461.472511	32037	9	0.753209	32099	7	0.990199	9522183	0.002707
319837583	85431.000000	4352	8458.575061	31939	10	0.850315	32022	14	0.878765	9517383	0.003447
npatches	nstrain	runtime	dt	init_x	init_y	init_y_blood	init_z	init_S	beta0	beta1	beta2	beta3	mean_beta	B	d	delta	delta_blood	b[0]	mut	m	CTL	c	g	epsilon	k	het	lambda	rho	omega	x_max	patch.dyna	DELTA	A	VA
10000	1	100.000000	0.000100	21900	9499	5000000	0.001000	10000000	3.584412	4.533580	5.754877	8.996141	6	8000000000.000000	0.010000	1.000000	1.000000	800000	0.000050	0.048000	0	0.500000	0.000000	25.000000	7.000000	0.500000	0.000000	0.000000	0.000000	31987	0	10.000000	7.000000	1.000000
sus	inf	inf_blood	z	x[0]	y[0][0]	z[0]	x[1]	y[1][0]	z[1]	S[0]	synchrony
219000000	94990000.000000	5000000	10.000000	21900	9499	0.001000	21900	9499	0.001000	10000000	0.000000
215309619	667739329.000000	34694491	3940.834452	25084	63717	0.394083	23165	65005	0.394083	9994931	0.000000
246556523	391695207.000000	20390549	6324.976263	27129	36982	0.632498	26253	37791	0.632498	9989857	0.000000
286710551	148137783.000000	7720344	7771.013291	29939	13870	0.777101	29717	14341	0.777101	9984937	0.000000
307981530	48561865.000000	2528320	8648.068121	31341	4378	0.864807	31157	4570	0.864807	9979980	0.000000
316439034	13496884.000000	703839	9180.022116	31807	1234	0.918002	31853	1332	0.918002	9974964	0.000000
319046891	3154515.000000	165222	9502.664490	31922	275	0.950266	32059	295	0.950266	9969964	0.000000
319710171	640017.000000	33505	9698.354536	31985	58	0.969835	31969	55	0.969835	9964925	0.000000
319830908	117965.000000	6141	9813.723881	32059	11	0.981705	32138	13	0.981705	9960011	0.000000
319857469	55830.000000	2943	5557.872866	31992	5	0.734410	31951	4	0.219040	9955003	0.000000
319844634	130302.000000	6814	6800.924548	32018	10	0.838913	31914	13	0.526330	9950055	0.000000
319844025	112224.000000	5733	8039.405137	31940	6	0.902297	32006	8	0.712708	9945010	0.000000
319852168	59784.000000	3091	7547.727704	32031	3	0.774340	32227	5	0.825751	9940012	0.000000
319874325	82467.000000	4352	6701.637591	31944	9	0.591669	31933	3	0.643904	9935092	0.000000
319856978	83287.000000	4382	7606.274652	31936	7	0.752338	31958	7	0.784020	9930115	0.000000
319851349	66855.000000	3453	7194.936356	32183	3	0.849787	31877	8	0.869003	9925058	0.000000
319860545	76918.000000	4101	6949.522532	31967	4	0.845219	31926	8	0.462083	9920003	0.000000
319844037	77004.000000	4068	7388.617651	32073	5	0.635636	31798	11	0.586342	9915060	0.000000
319821658	70960.000000	3725	7199.057366	31757	10	0.779005	32110	9	0.483860	9910223	0.000000
319842342	74952.000000	3954	7092.039518	31913	3	0.638036	32049	3	0.330493	9905253	0.000000
319839984	75005.000000	3964	7274.681342	32021	6	0.780461	31983	6	0.558988	9900259	0.000000
319831539	72496.000000	3798	7194.577559	31798	4	0.687738	31904	6	0.732516	9895359	0.000000
319862356	74584.000000	3927	7161.362268	31912	5	0.774759	31981	7	0.837765	9890436	0.000000
319838878	74980.000000	3861	7223.073540	31803	10	0.718816	31894	7	0.901601	9885470	0.000000
319848730	72438.000000	3676	7253.057597	31932	11	0.664033	31685	6	0.499783	9880524	0.000000
319869393	74240.000000	3833	7107.142241	32101	6	0.700402	32175	12	0.608622	9875519	0.000000
319863873	75245.000000	3872	7220.308005	32048	6	0.297737	31813	4	0.715610	9870489	0.000000
319860121	73764.000000	3726	7208.709711	31827	3	0.574061	31798	9	0.727541	9865486	0.000000
319854423	74441.000000	3906	7169.563565	31863	5	0.417463	31760	5	0.763772	9860559	0.000000
319851784	74756.000000	3885	7231.729440	31989	8	0.614769	31997	7	0.734797	9855536	0.000000
319835648	74963.000000	3954	7221.306066	32031	3	0.306269	31823	9	0.453857	9850552	0.000000
319836411	72873.000000	3727	7154.609660	32068	9	0.522090	31912	10	0.668752	9845629	0.000000
319844460	75731.000000	3866	7208.131767	32272	0	0.338584	31878	6	0.799090	9840775	0.000000
319866401	73987.000000	3795	7249.436866	32044	5	0.467176	32013	5	0.843947	9835840	0.000000
319844070	73853.000000	3800	7140.427714	31868	11	0.676830	31901	2	0.391244	9830910	0.000000
319851096	75670.000000	3821	7213.678592	32034	5	0.735768	32156	8	0.475369	9826112	0.000000
319875879	73788.000000	3818	7252.583048	32146	8	0.834829	31963	7	0.681799	9821125	0.000000
319858816	72947.000000	3769	7099.019849	32133	6	0.771118	32008	14	0.807004	9816251	0.000000
319851223	73915.000000	3845	7169.005928	32040	5	0.834300	32058	11	0.882943	9811376	0.000000
319856198	74407.000000	3813	7209.428273	31865	3	0.729168	31862	2	0.655460	9806536	0.000000
319855166	73681.000000	3763	7151.969613	31991	5	0.813126	32060	6	0.751743	9801672	-1.#IND00
319873696	75702.000000	3863	7270.809974	31801	3	0.848353	32057	13	0.604446	9796798	-1.#IND00
319832882	73201.000000	3819	7195.239498	32007	9	0.834896	31905	14	0.630400	9791879	-1.#IND00
319870156	74652.000000	3883	7183.970077	32142	4	0.448014	32332	12	0.775829	9787041	-0.011896
319844974	74008.000000	3899	7189.335546	31946	4	0.623677	31816	8	0.473015	9782088	-0.009910
319868245	73351.000000	3872	7166.684685	31763	10	0.614417	31850	8	0.680371	9777254	0.014228
319843213	74573.000000	3998	7230.970154	31938	7	0.669763	32266	8	0.730030	9772348	0.007968
319858034	73678.000000	3689	7231.230592	32042	10	0.323568	31881	10	0.752998	9767627	0.003668
319859376	73418.000000	3819	7203.023874	32134	7	0.589728	31926	4	0.473743	9762714	0.002575
319850140	72606.000000	3751	7117.114181	31878	8	0.337401	31994	9	0.599210	9757836	0.002277
319862871	76689.000000	4128	7217.114894	31892	11	0.322679	31881	7	0.528113	9753013	0.004621
319882187	72716.000000	3733	7272.209770	31932	10	0.582126	31932	5	0.713789	9748158	0.004899
319825218	74570.000000	3945	7157.476051	31885	3	0.303089	32128	10	0.722250	9743260	0.005552
319832707	74772.000000	3930	7247.324832	32097	5	0.417830	32048	7	0.831538	9738422	0.004950
319852501	71598.000000	3640	7166.981337	32077	7	0.630894	31942	7	0.667322	9733483	0.005828
319874696	75517.000000	3886	7164.906627	31904	11	0.776129	32018	7	0.798223	9728639	0.006853
319872963	74161.000000	3826	7261.843714	32075	6	0.864217	32055	9	0.687241	9723830	0.008388
319860118	72979.000000	3692	7146.425340	31911	4	0.511459	32129	6	0.810305	9718993	0.007709
319850323	75060.000000	3888	7247.046622	31905	5	0.703689	32127	7	0.626231	9714117	0.007188
319858690	74160.000000	3796	7193.692460	31880	6	0.546086	31895	7	0.694976	9709279	0.006453
319855254	73650.000000	3817	7193.467296	32099	6	0.474076	31919	8	0.769206	9704435	0.006433
319867835	75242.000000	3921	7269.013147	32210	7	0.681015	31692	7	0.751086	9699627	0.005834
319866271	71857.000000	3703	7153.228279	31998	7	0.806528	31891	4	0.762866	9694652	0.004724
319854761	75301.000000	3992	7150.694493	32056	7	0.882655	31997	12	0.265304	9689823	0.004417
319871146	73532.000000	3771	7245.643853	31939	8	0.868161	31956	6	0.554390	9685115	0.003936
319857279	74394.000000	3937	7139.857371	32049	5	0.505574	31881	3	0.729727	9680206	0.003500
319845430	74628.000000	3916	7231.485528	31891	2	0.464915	31941	7	0.690344	9675336	0.003526
319847199	73873.000000	3789	7205.805847	31715	12	0.552405	31873	7	0.498699	9670591	0.003618
319854835	74410.000000	3804	7137.596815	31767	6	0.583089	31940	13	0.695949	9665802	0.003451
319878031	75269.000000	3933	7257.834659	32012	2	0.644841	32122	6	0.778901	9660932	0.003147
319842626	72715.000000	3771	7188.599321	32167	4	0.500258	32038	6	0.582668	9656152	0.004768
319863362	74649.000000	3910	7114.443085	31893	5	0.545462	32040	2	0.684149	9651379	0.004556
319858980	75806.000000	4057	7281.580242	31915	4	0.357602	32160	3	0.346639	9646416	0.004444
319876006	71706.000000	3738	7210.454638	32114	3	0.558226	32034	7	0.603722	9641622	0.004529
319846070	74165.000000	3889	7119.203113	31965	3	0.709095	32102	8	0.759648	9636768	0.004032
319856562	76101.000000	3899	7277.665057	32116	6	0.806914	31784	7	0.854221	9631982	0.003871
319863507	73020.000000	3805	7195.480079	32150	4	0.625463	31978	10	0.854249	9627170	0.003910
319850062	74465.000000	3876	7168.894169	32145	9	0.582854	31960	10	0.469554	9622332	0.003486
319861685	74473.000000	3764	7261.297293	31868	10	0.746991	31878	9	0.623758	9617526	0.003531
319838106	73495.000000	3761	7166.009255	32093	8	0.641208	31834	6	0.771800	9612719	0.004011
319851350	75199.000000	3838	7198.248782	31705	5	0.782384	32039	7	0.555877	9608043	0.003726
319859653	73116.000000	3742	7232.056591	32111	8	0.503732	32115	7	0.730629	9603263	0.003747
319856629	73794.000000	3889	7093.125727	32244	10	0.699002	32093	9	0.463389	9598558	0.003520
319849384	76803.000000	4044	7260.708154	31787	9	0.595949	31878	12	0.674533	9593823	0.003653
319853584	71141.000000	3696	7213.987065	31996	8	0.754934	32098	11	0.627268	9588969	0.004066
319850883	74182.000000	3851	7096.820650	32112	9	0.674372	31873	9	0.516723	9584278	0.003608
319873969	75080.000000	3827	7247.392403	31981	8	0.788637	32049	5	0.530386	9579371	0.003412
319871007	72567.000000	3754	7162.301014	31896	3	0.745104	31963	5	0.671501	9574564	0.002892
319855371	74072.000000	3793	7163.358729	31928	4	0.768083	32191	2	0.800758	9569775	0.002822
319857457	75492.000000	3804	7199.663446	31952	4	0.583777	32098	6	0.579268	9564986	0.002336
319866714	74601.000000	3775	7237.956080	32081	5	0.747551	32024	7	0.550885	9560248	0.002595
319853085	73779.000000	3912	7186.567916	31956	8	0.461639	31916	10	0.727601	9555389	0.002853
319858465	74781.000000	3901	7205.178728	32099	9	0.558328	32073	6	0.834784	9550603	0.002319
319837564	74038.000000	3847	7210.508449	32116	6	0.457677	32146	6	0.766688	9545707	0.002489
319854283	73093.000000	3693	7166.556110	32227	5	0.671069	31933	7	0.442185	9541063	0.002047
319831368	73638.000000	3806	7152.048765	31992	7	0.626111	31899	4	0.661673	9536303	0.002090
319840700	75498.000000	3867	7227.404179	31818	8	0.746203	32047	7	0.794797	9531579	0.002202
319862623	73620.000000	3780	7257.907190	32083	12	0.772193	31911	7	0.875539	9526669	0.001825
319849510	73659.000000	3767	7175.273530	31835	11	0.861830	32034	12	0.866208	9521961	0.001816
319843078	74194.000000	3886	7181.689902	32155	8	0.854239	32047	5	0.918852	9517180	0.001495
npatches	nstrain	runtime	dt	init_x	init_y	init_y_blood	init_z	init_S	beta0	beta1	beta2	beta3	mean_beta	B	d	delta	delta_blood	b[0]	mut	m	CTL	c	g	epsilon	k	het	lambda	rho	omega	x_max	patch.dyna	DELTA	A	VA
10000	1	100.000000	0.000100	21900	9499	5000000	0.001000	10000000	8.180530	3.682774	8.570706	3.192328	6	8000000000.000000	0.010000	1.000000	1.000000	800000	0.000050	0.048000	0	0.500000	0.000000	25.000000	8.000000	0.500000	0.000000	0.000000	0.000000	31987	0	10.000000	7.000000	1.000000
sus	inf	inf_blood	z	x[0]	y[0][0]	z[0]	x[1]	y[1][0]	z[1]	S[0]	synchrony
219000000	94990000.000000	5000000	10.000000	21900	9499	0.001000	21900	9499	0.001000	10000000	0.000000
224435376	579474907.000000	30122554	3940.834452	19750	60620	0.394083	25626	55295	0.394083	9994970	0.000000
264244362	272394560.000000	14189536	6324.976263	24628	28696	0.632498	28408	25828	0.632498	9989958	0.000000
302010013	73872653.000000	3850132	7771.013291	29475	7859	0.777101	30921	6972	0.777101	9985056	0.000000
316214350	14131006.000000	737708	8648.068121	31297	1602	0.864807	31675	1295	0.864807	9980084	0.000000
319372318	1877703.000000	98257	9180.022116	32056	200	0.918002	31979	149	0.918002	9975173	0.000000
319807377	186691.000000	9608	9502.664490	32212	21	0.950266	31952	14	0.950266	9970184	0.000000
319872391	46990.000000	2449	4387.711386	31980	8	0.137646	31820	7	0.335832	9965282	0.000000
319842152	140728.000000	7252	5954.780159	32121	15	0.476962	32079	8	0.539300	9960249	0.000000
319843774	97358.000000	5026	7507.172718	31928	12	0.682766	31902	7	0.720575	9955225	0.000000
319876328	54689.000000	2842	5530.311134	32154	3	0.540196	31914	6	0.663845	9950212	0.000000
319852204	91676.000000	4893	6312.948838	31725	6	0.721118	31764	6	0.726099	9945250	0.000000
319849381	62420.000000	3289	6792.279450	32293	5	0.830852	31940	8	0.787242	9940250	0.000000
319854211	71021.000000	3694	5833.603467	31891	9	0.655055	32015	4	0.619121	9935337	0.000000
319843125	74093.000000	3916	6647.482166	32163	5	0.514797	31983	8	0.768988	9930372	0.000000
319842834	63053.000000	3267	6108.825369	31811	4	0.705713	31882	5	0.837565	9925373	0.000000
319858017	74414.000000	3909	6341.982499	32096	11	0.821508	32238	6	0.745107	9920474	0.000000
319851992	64416.000000	3401	6360.156565	32037	5	0.572559	31876	5	0.620929	9915444	0.000000
319837245	71552.000000	3646	6190.568323	31825	7	0.604208	32105	10	0.599434	9910515	0.000000
319844545	68429.000000	3641	6405.270774	31914	5	0.528737	31760	3	0.654783	9905641	0.000000
319841540	68886.000000	3597	6239.214561	32181	6	0.714168	31902	5	0.629846	9900599	0.000000
319877041	69044.000000	3606	6310.067409	31927	10	0.766165	32022	3	0.775493	9895613	0.000000
319870502	68827.000000	3631	6356.655667	32056	10	0.811884	32006	9	0.863832	9890705	0.000000
319846130	67199.000000	3556	6249.213468	31948	2	0.735407	32023	7	0.904514	9885784	0.000000
319841280	70312.000000	3743	6320.195379	31942	5	0.839518	31865	6	0.874359	9880964	0.000000
319854717	67907.000000	3551	6326.249464	31864	4	0.902664	31986	5	0.923796	9876060	0.000000
319844314	68243.000000	3446	6311.166230	31954	6	0.791397	31946	6	0.538268	9871114	0.000000
319854078	68551.000000	3583	6279.595352	31808	5	0.873478	31884	4	0.618662	9866282	0.000000
319841031	68315.000000	3464	6290.515368	31967	3	0.796095	32032	4	0.568762	9861333	0.000000
319858010	68056.000000	3510	6267.083571	31902	5	0.403089	32048	9	0.432857	9856388	0.000000
319868438	69073.000000	3584	6288.167270	32149	11	0.637960	31961	10	0.656015	9851492	0.000000
319861357	68239.000000	3424	6369.405084	31938	4	0.689578	31963	6	0.461777	9846538	0.000000
319836342	68441.000000	3650	6218.806984	31917	7	0.487867	31923	4	0.613636	9841644	0.000000
319849077	69768.000000	3654	6389.493773	32035	3	0.445877	31961	11	0.607060	9836703	0.000000
319831664	67824.000000	3601	6250.298507	32071	6	0.476805	32048	5	0.654193	9831880	0.000000
319858782	69944.000000	3559	6328.663191	32077	15	0.638151	31867	3	0.661250	9826993	0.000000
319854292	68192.000000	3509	6313.570249	32098	12	0.398598	31985	8	0.419284	9822132	0.000000
319851859	68216.000000	3572	6250.235686	31734	11	0.483082	31853	11	0.411250	9817152	0.000000
319850900	67697.000000	3455	6321.915419	32090	6	0.686477	31835	7	0.540520	9812182	0.000000
319873829	67861.000000	3562	6240.152526	31813	3	0.767036	31995	7	0.664324	9807223	0.000000
319840435	69045.000000	3548	6319.871765	31928	7	0.576515	32010	2	0.554226	9802221	-1.#IND00
319859965	67813.000000	3591	6215.013507	32343	10	0.743146	31915	6	0.529746	9797458	-1.#IND00
319875357	71368.000000	3668	6380.591538	31984	8	0.786277	31987	7	0.553356	9792467	0.005071
319832557	66545.000000	3478	6268.547230	31960	2	0.459902	32058	7	0.213977	9787673	0.000662
319871159	70152.000000	3672	6311.260154	32114	5	0.611671	31783	3	0.523259	9782813	0.001224
319857344	67802.000000	3404	6302.550942	31910	8	0.764469	32063	3	0.597842	9777828	0.002519
319885828	68730.000000	3558	6282.111320	32002	4	0.823904	32134	5	0.567275	9772902	0.001310
319863036	67871.000000	3554	6274.984828	31826	4	0.893194	32077	8	0.737542	9768107	0.001748
319885736	69366.000000	3515	6318.133563	31956	6	0.487538	31801	4	0.838805	9763313	0.002555
319838437	68171.000000	3497	6326.961326	31941	5	0.689180	32301	4	0.246258	9758296	0.005388
319870758	68510.000000	3444	6281.498322	32136	3	0.761464	32002	10	0.323639	9753424	0.003754
319841962	68770.000000	3544	6287.084557	31928	5	0.855322	32216	11	0.333001	9748583	0.001949
319839237	68906.000000	3566	6309.042295	31935	5	0.738809	31969	11	0.409961	9743715	0.002444
319872925	68850.000000	3624	6308.756337	32395	9	0.830525	31986	5	0.500814	9738816	0.001806
319858238	68123.000000	3520	6281.518715	32110	7	0.787380	32105	2	0.407372	9733962	0.001286
319845727	68974.000000	3396	6303.125244	31829	9	0.368698	31887	7	0.602942	9729100	0.001995
319866453	68584.000000	3593	6292.173190	31992	5	0.617101	31889	2	0.538293	9724177	0.001960
319830696	67849.000000	3556	6324.519126	31822	4	0.685725	31992	7	0.653783	9719324	0.002299
319864383	69566.000000	3695	6264.073419	32204	3	0.809385	32107	6	0.526934	9714522	0.003129
319843872	67942.000000	3517	6321.962568	32198	5	0.604739	32050	11	0.485382	9709660	0.003821
319852441	69318.000000	3551	6245.601266	32079	6	0.660854	31627	3	0.573948	9704903	0.003506
319859660	69308.000000	3610	6370.641158	32170	5	0.792121	32176	7	0.741590	9700009	0.004055
319850612	67721.000000	3500	6303.514915	32355	7	0.635663	31943	3	0.714531	9695140	0.003936
319850955	69593.000000	3534	6304.733094	31861	7	0.779021	31723	2	0.574204	9690353	0.004048
319859749	68468.000000	3550	6291.135076	32009	3	0.850506	31896	6	0.339794	9685581	0.003829
319859506	67642.000000	3376	6264.832124	31864	5	0.631699	31846	5	0.558193	9680772	0.006164
319851109	69044.000000	3493	6288.721765	32146	8	0.646819	31974	12	0.465263	9676009	0.005925
319850004	68371.000000	3477	6310.794771	31838	8	0.676193	31794	8	0.487983	9671305	0.005068
319861830	68601.000000	3517	6278.881285	31739	8	0.772712	31874	6	0.609418	9666425	0.005085
319878548	67365.000000	3459	6227.763955	31853	10	0.862145	32180	4	0.763103	9661652	0.004793
319834631	69415.000000	3696	6307.284328	32042	8	0.364123	31765	11	0.721886	9656811	0.005961
319843764	67218.000000	3510	6281.508118	31876	9	0.576147	31938	8	0.688692	9652044	0.005558
319836554	69542.000000	3532	6242.237851	31980	4	0.742923	31902	4	0.682698	9647118	0.005677
319861040	68212.000000	3525	6407.380237	32093	1	0.705671	31734	3	0.481675	9642347	0.004619
319861397	66943.000000	3481	6154.664976	32091	5	0.288138	31993	3	0.483651	9637542	0.004447
319843429	69819.000000	3627	6318.256895	32085	4	0.568239	31952	4	0.686822	9632647	0.004238
319844371	66797.000000	3401	6288.243468	31887	3	0.626598	31906	4	0.810051	9627827	0.004000
319862659	69571.000000	3547	6225.634626	31769	8	0.724588	32190	9	0.652187	9623094	0.004125
319867728	68712.000000	3723	6348.184518	31951	7	0.832956	32123	5	0.424819	9618342	0.003134
319886868	67475.000000	3474	6297.319062	32049	7	0.816766	32237	9	0.651139	9613515	0.003310
319855350	69450.000000	3560	6218.642029	31972	9	0.748051	31804	9	0.692791	9608855	0.003203
319860418	68548.000000	3662	6365.267028	32062	10	0.847187	31829	9	0.511460	9604132	0.002971
319854350	68005.000000	3497	6246.545171	31914	9	0.643399	31962	6	0.587317	9599119	0.002821
319851892	69328.000000	3554	6248.710329	31920	5	0.711083	31895	6	0.119210	9594420	0.002768
319871929	67779.000000	3518	6322.438843	32042	3	0.668127	31971	8	0.465781	9589634	0.003023
319841969	69083.000000	3574	6211.148754	32198	6	0.602147	31872	4	0.549473	9584784	0.002706
319851209	67669.000000	3605	6326.122127	31794	4	0.758693	31845	5	0.726745	9579889	0.003274
319864106	68836.000000	3615	6240.723948	32188	8	0.846509	31851	5	0.759304	9575032	0.002911
319868893	68423.000000	3524	6319.057805	32015	6	0.674798	32130	11	0.785994	9570246	0.002856
319835781	68353.000000	3553	6261.291555	32063	4	0.793771	32129	5	0.661713	9565465	0.003623
319837730	69415.000000	3580	6335.979762	32058	11	0.817047	32067	7	0.487276	9560673	0.003481
319853743	67847.000000	3588	6276.901470	32096	5	0.814898	31842	8	0.330336	9555884	0.002829
319859247	70099.000000	3522	6281.229029	32089	6	0.887731	31970	7	0.458088	9551212	0.002736
319852456	67689.000000	3516	6355.700212	31871	4	0.765068	31991	1	0.540355	9546438	0.003190
319867193	68323.000000	3574	6252.788566	32089	7	0.650181	31999	4	0.483277	9541609	0.003125
319847460	68186.000000	3506	6324.028593	32136	10	0.787827	31836	11	0.583901	9536790	0.002949
319846695	67677.000000	3570	6209.696749	32051	7	0.871312	32216	6	0.691024	9532012	0.003022
319861786	70459.000000	3605	6328.155276	31830	7	0.571450	32202	7	0.678196	9527225	0.003759
319857276	67169.000000	3391	6288.794931	31989	7	0.740075	32041	8	0.526609	9522407	0.003758
319841429	69720.000000	3599	6224.881750	31774	9	0.510777	31890	5	0.421325	9517780	0.003541
npatches	nstrain	runtime	dt	init_x	init_y	init_y_blood	init_z	init_S	beta0	beta1	beta2	beta3	mean_beta	B	d	delta	delta_blood	b[0]	mut	m	CTL	c	g	epsilon	k	het	lambda	rho	omega	x_max	patch.dyna	DELTA	A	VA
10000	1	100.000000	0.000100	21900	9499	5000000	0.001000	10000000	4.230153	8.128372	4.539200	6.645097	6	8000000000.000000	0.010000	1.000000	1.000000	800000	0.000050	0.048000	0	0.500000	0.000000	25.000000	9.000000	0.500000	0.000000	0.000000	0.000000	31987	0	10.000000	7.000000	1.000000
sus	inf	inf_blood	z	x[0]	y[0][0]	z[0]	x[1]	y[1][0]	z[1]	S[0]	synchrony
219000000	94990000.000000	5000000	10.000000	21900	9499	0.001000	21900	9499	0.001000	10000000	0.000000
233136926	502171566.000000	26108744	3940.834452	25434	47744	0.394083	20934	51883	0.394083	9994977	0.000000
279167642	184844590.000000	9640968	6324.976263	29206	17620	0.632498	26456	19845	0.632498	9989966	0.000000
311359081	33138294.000000	1730078	7771.013291	31473	3047	0.777101	30805	3594	0.777101	9984984	0.000000
318990002	3272216.000000	170934	8648.068121	31701	294	0.864807	31827	391	0.864807	9979974	0.000000
319818206	191842.000000	10109	9180.022116	31990	16	0.918002	32218	22	0.918002	9974904	0.000000
319851150	53475.000000	2816	3429.274266	32071	4	0.675248	32221	3	0.172766	9969867	0.000000
319808322	139016.000000	7290	5743.394987	32156	12	0.803030	31727	19	0.498264	9964856	0.000000
319855724	61510.000000	3163	6936.113344	31809	11	0.880533	31996	3	0.695685	9959768	0.000000
319860601	74816.000000	3967	4860.633091	32087	6	0.701661	31969	3	0.467004	9954790	0.000000
319859168	70233.000000	3651	6276.880964	32158	3	0.819050	32010	10	0.676726	9949871	0.000000
319866723	61455.000000	3205	5041.712647	31905	1	0.473142	32044	7	0.537150	9944841	0.000000
319870474	71273.000000	3634	5912.710892	32192	7	0.434869	31960	8	0.719271	9939874	0.000000
319837866	60872.000000	3214	5298.357028	31985	6	0.280678	32299	4	0.756604	9934940	0.000000
319834174	69160.000000	3624	5768.162392	32044	9	0.429564	32177	6	0.304731	9930055	0.000000
319865208	61428.000000	3288	5492.337169	31902	4	0.518570	31913	5	0.578303	9925138	0.000000
319849835	68074.000000	3584	5597.539929	31744	10	0.417154	32129	10	0.744231	9920212	0.000000
319870978	63338.000000	3250	5592.823752	31959	4	0.458298	32172	7	0.642351	9915369	0.000000
319867357	65559.000000	3372	5610.762586	32036	3	0.635521	31829	12	0.592675	9910396	0.000000
319824453	63592.000000	3314	5585.386204	31981	8	0.531373	31919	15	0.589847	9905484	0.000000
319849809	64121.000000	3354	5598.822734	31999	7	0.664193	32036	11	0.723709	9900453	0.000000
319842186	64870.000000	3413	5575.803089	31975	9	0.587442	32072	8	0.716802	9895527	0.000000
319836790	64178.000000	3263	5574.132960	32010	7	0.749774	31835	3	0.695851	9890541	0.000000
319865288	65357.000000	3459	5603.110774	31958	5	0.196899	32181	9	0.815526	9885646	0.000000
319879982	63895.000000	3276	5602.152459	32076	6	0.297677	31988	8	0.511694	9880918	0.000000
319854491	65086.000000	3375	5556.845693	32061	5	0.466331	32054	4	0.703831	9876061	0.000000
319845666	64767.000000	3335	5664.004790	31916	6	0.513289	32029	9	0.820367	9871106	0.000000
319863378	64947.000000	3341	5571.500795	31901	5	0.233441	32099	4	0.730342	9866065	0.000000
319862116	65156.000000	3347	5617.178536	32022	11	0.388716	32005	9	0.836446	9861082	0.000000
319859913	63002.000000	3286	5605.412133	31958	5	0.445484	31969	2	0.526081	9856119	0.000000
319845777	65182.000000	3342	5490.522872	31879	7	0.279075	32049	3	0.290920	9851284	0.000000
319864460	65172.000000	3353	5681.558006	32080	6	0.487758	31918	3	0.569927	9846258	0.000000
319856097	64155.000000	3358	5559.676360	32200	12	0.689313	31924	5	0.643777	9841359	0.000000
319879969	65367.000000	3335	5594.942582	31936	10	0.773804	31882	12	0.777635	9836432	0.000000
319848320	64103.000000	3436	5601.011025	31856	4	0.824141	31938	7	0.478412	9831486	0.000000
319881604	65151.000000	3342	5585.988910	32166	6	0.648242	31797	9	0.683645	9826605	0.000000
319851250	64727.000000	3361	5572.444715	32272	7	0.784034	32173	8	0.444524	9821685	0.000000
319854681	65528.000000	3401	5582.215745	31976	11	0.517731	31965	7	0.601319	9816823	0.000000
319856797	63138.000000	3270	5591.491637	31878	3	0.707493	31876	10	0.758191	9811991	0.000000
319843685	64782.000000	3459	5554.416013	32052	4	0.393967	31850	5	0.772120	9807049	0.000000
319842203	64987.000000	3347	5599.865717	32116	4	0.632427	31942	4	0.448779	9802221	-1.#IND00
319877624	63837.000000	3367	5595.743610	31975	7	0.638899	32000	6	0.604514	9797379	-1.#IND00
319834965	63877.000000	3371	5581.904577	32113	6	0.641788	31908	6	0.355113	9792445	-1.#IND00
319855061	65105.000000	3355	5608.339555	32141	7	0.436227	31910	9	0.483487	9787537	-0.006018
319865077	63170.000000	3289	5531.846155	32022	2	0.142117	31716	8	0.686723	9782661	-0.004528
319857441	64426.000000	3282	5583.663558	32127	6	0.442882	31859	8	0.809990	9777797	-0.007636
319860378	64489.000000	3319	5594.391676	31905	5	0.592464	32174	13	0.712126	9772842	-0.008060
319864630	64902.000000	3405	5591.778746	32133	4	0.413844	31922	3	0.550374	9768104	-0.002851
319853593	64432.000000	3466	5567.103223	32029	5	0.611612	32096	4	0.337974	9763258	-0.010840
319850530	64476.000000	3435	5690.118931	32095	13	0.596538	32134	4	0.510906	9758348	-0.011667
319853920	63520.000000	3352	5551.124942	32059	7	0.467294	31776	8	0.675158	9753542	-0.006136
319853189	65392.000000	3409	5564.980663	32004	7	0.509072	31862	8	0.802976	9748716	-0.008235
319865881	64510.000000	3392	5611.301313	31907	9	0.230985	31783	7	0.707636	9743703	-0.004479
319873965	65053.000000	3333	5532.678722	32028	4	0.438478	32102	9	0.570378	9738879	-0.004300
319865153	65333.000000	3317	5668.064382	32077	9	0.647679	32037	7	0.330027	9734019	-0.003701
319854935	64579.000000	3330	5527.938160	31878	4	0.618662	31768	2	0.410605	9729214	-0.003410
319828798	65236.000000	3354	5706.069088	31658	4	0.673489	32088	3	0.582553	9724247	-0.001406
319851750	63926.000000	3410	5465.599878	31887	3	0.429073	32249	6	0.720683	9719355	-0.001631
319853489	65725.000000	3416	5713.990836	32138	6	0.239928	31948	6	0.475514	9714414	-0.001602
319861852	62692.000000	3240	5499.557730	31894	2	0.341550	32133	6	0.681887	9709523	-0.000947
319844598	66884.000000	3398	5689.576923	31996	7	0.421835	32030	6	0.536449	9704606	-0.000331
319849630	63501.000000	3356	5493.408464	31972	4	0.272629	32277	5	0.695401	9699563	-0.001124
319858910	65960.000000	3393	5647.990308	32073	7	0.496219	31736	10	0.815253	9694736	-0.001013
319857893	63823.000000	3321	5573.523805	32325	8	0.544701	32041	11	0.599981	9689887	-0.001501
319835340	65468.000000	3335	5608.601662	32145	7	0.609211	31985	6	0.682126	9684962	-0.004055
319854110	64853.000000	3218	5639.953351	31825	9	0.418148	32133	6	0.402647	9680143	-0.003735
319837500	63622.000000	3301	5566.104393	32083	8	0.617232	32109	5	0.526162	9675215	-0.003568
319852086	64524.000000	3511	5639.062235	32039	6	0.571260	31980	7	0.551272	9670367	-0.003317
319875434	64796.000000	3340	5620.666208	32065	5	0.650968	32087	10	0.727836	9665492	-0.003542
319869202	64806.000000	3425	5563.346135	32383	10	0.466402	31903	8	0.803670	9660633	-0.003331
319857080	64934.000000	3333	5642.378055	32148	3	0.676361	32024	4	0.277315	9655857	-0.004088
319873844	63712.000000	3235	5525.542114	31676	7	0.586112	32152	5	0.242737	9651145	-0.003916
319858384	65281.000000	3407	5623.919245	32059	3	0.474642	31958	16	0.540702	9646240	-0.003893
319871396	62971.000000	3324	5502.210863	31768	7	0.385610	31872	6	0.721425	9641471	-0.004643
319835985	65671.000000	3314	5638.925062	31800	5	0.354623	32198	6	0.800890	9636699	-0.003798
319846246	64550.000000	3448	5608.665026	32007	4	0.539173	32139	3	0.551856	9631941	-0.001927
319861074	64293.000000	3339	5595.070508	31981	4	0.599861	31974	5	0.581491	9627053	-0.001408
319872675	65204.000000	3437	5588.114931	31921	9	0.423373	31970	7	0.746165	9622143	-0.000412
319859717	64228.000000	3355	5577.696405	32039	8	0.636816	31863	5	0.687290	9617280	-0.000833
319840945	64815.000000	3372	5648.624153	31724	6	0.779721	32038	10	0.557394	9612422	-0.000780
319863466	64198.000000	3365	5547.553199	32085	4	0.754828	31974	5	0.679690	9607718	-0.001279
319842143	64771.000000	3469	5601.322824	32038	4	0.640772	31824	1	0.688249	9602912	-0.001384
319849932	63930.000000	3330	5562.876625	31834	7	0.782120	32010	5	0.799574	9598075	-0.001281
319854869	65724.000000	3411	5598.362742	31854	4	0.529260	31789	8	0.626690	9593239	-0.001108
319857936	63872.000000	3295	5582.762452	31983	12	0.659866	32018	5	0.402713	9588389	-0.001004
319876354	64586.000000	3294	5589.915617	32164	8	0.471297	32054	6	0.363199	9583554	-0.001634
319858605	64160.000000	3358	5529.918424	31922	9	0.622325	31978	4	0.613765	9578855	-0.000758
319846911	65594.000000	3365	5594.643925	32198	2	0.546224	31888	7	0.661478	9574073	-0.000248
319858683	63715.000000	3287	5559.529817	31832	4	0.724775	32057	11	0.327266	9569342	-0.000531
319857234	65251.000000	3283	5602.331667	31729	7	0.382090	31957	9	0.530835	9564537	-0.000673
319857459	65057.000000	3324	5581.229146	32000	6	0.390367	31933	6	0.617068	9559780	-0.000638
319857711	64778.000000	3373	5590.592286	32045	5	0.350743	32016	4	0.767743	9554904	-0.000706
319848527	64840.000000	3336	5572.905004	31999	8	0.541502	31969	6	0.747440	9550201	-0.000340
319863159	65275.000000	3428	5613.235988	32013	4	0.335892	32108	12	0.846817	9545369	-0.000679
319849343	65011.000000	3285	5679.174239	32093	5	0.408394	31693	9	0.722713	9540629	-0.000637
319869311	64562.000000	3391	5559.900649	32085	3	0.318185	32148	9	0.474291	9535853	-0.000558
319846515	65573.000000	3367	5667.937782	32023	5	0.453188	31846	11	0.568362	9531158	-0.000633
319834913	64061.000000	3241	5500.252997	31874	5	0.399365	31787	1	0.606196	9526297	-0.000678
319840330	64330.000000	3410	5623.428281	31788	6	0.635701	32132	13	0.470139	9521582	-0.001305
319853269	63388.000000	3315	5597.304912	32005	4	0.656980	32055	11	0.490672	9516724	-0.001163
npatches	nstrain	runtime	dt	init_x	init_y	init_y_blood	init_z	init_S	beta0	beta1	beta2	beta3	mean_beta	B	d	delta	delta_blood	b[0]	mut	m	CTL	c	g	epsilon	k	het	lambda	rho	omega	x_max	patch.dyna	DELTA	A	VA
10000	1	100.000000	0.000100	21900	9499	5000000	0.001000	10000000	4.446701	6.712495	6.833796	7.314879	6	8000000000.000000	0.010000	1.000000	1.000000	800000	0.000050	0.048000	0	0.500000	0.000000	25.000000	10.000000	0.500000	0.000000	0.000000	0.000000	31987	0	10.000000	7.000000	1.000000
sus	inf	inf_blood	z	x[0]	y[0][0]	z[0]	x[1]	y[1][0]	z[1]	S[0]	synchrony
219000000	94990000.000000	5000000	10.000000	21900	9499	0.001000	21900	9499	0.001000	10000000	0.000000
241474876	433983178.000000	22580532	3940.834452	25860	41988	0.394083	23235	44014	0.394083	9995076	0.000000
291308081	121826054.000000	6353433	6324.976263	30073	11200	0.632498	28713	12467	0.632498	9990135	0.000000
316326585	13310463.000000	695603	7771.013291	31844	1201	0.777101	31543	1456	0.777101	9985041	0.000000
319704681	633300.000000	33041	8648.068121	32120	55	0.864807	32055	63	0.864807	9980065	0.000000
319875429	32002.000000	1705	4033.861180	31820	4	0.879785	32212	2	0.416017	9975178	0.000000
319851722	131616.000000	6919	4751.315406	32096	12	0.927087	31865	16	0.551720	9970176	0.000000
319853194	64742.000000	3314	6490.912639	32243	6	0.955776	31989	7	0.728108	9965374	0.000000
319839605	69871.000000	3634	4226.190098	32196	5	0.384533	31986	2	0.590633	9960358	0.000000
319856439	65890.000000	3433	5830.875444	32063	4	0.455468	32085	2	0.680604	9955427	0.000000
319868315	62407.000000	3254	4453.861147	31901	8	0.408440	31884	10	0.353399	9950391	0.000000
319858473	64060.000000	3301	5484.419079	31833	9	0.293968	32040	7	0.607821	9945499	0.000000
319870012	62412.000000	3260	4712.219391	31938	9	0.432533	31926	6	0.434772	9940428	0.000000
319848630	61214.000000	3221	5271.800134	31998	4	0.417984	31975	5	0.604251	9935539	0.000000
319862511	63232.000000	3145	4886.984134	31988	7	0.353161	32046	4	0.742715	9930634	0.000000
319874902	60582.000000	3071	5095.898637	31894	11	0.467751	31933	4	0.351055	9925795	0.000000
319857790	62176.000000	3166	4963.443552	31879	3	0.516308	32218	5	0.545528	9920880	0.000000
319857684	61293.000000	3126	5100.580818	31894	4	0.281152	31886	4	0.606276	9915916	0.000000
319857425	61922.000000	3181	4965.466812	32145	4	0.106063	31860	7	0.584171	9911047	0.000000
319848051	60929.000000	3201	4999.606042	32039	1	0.233104	31914	4	0.626094	9906158	0.000000
319852962	61815.000000	3163	5068.102998	32021	8	0.408517	32046	6	0.660654	9901284	0.000000
319886546	60416.000000	3183	4991.140557	31864	8	0.587497	31994	5	0.522457	9896351	0.000000
319838255	61208.000000	3193	4967.891278	31890	7	0.749807	32094	7	0.507268	9891448	0.000000
319832360	61416.000000	3229	5061.836757	31917	4	0.459065	31771	2	0.356480	9886459	0.000000
319875936	61723.000000	3290	5020.214330	32259	2	0.365028	31745	5	0.346097	9881635	0.000000
319858325	61237.000000	3262	5033.811076	31949	7	0.596194	31842	6	0.264241	9876703	0.000000
319848314	61559.000000	3227	5010.047908	32037	7	0.361309	31986	6	0.553745	9871826	0.000000
319846296	61336.000000	3273	5012.074568	32103	6	0.340236	32050	6	0.528914	9866915	0.000000
319847409	60593.000000	3291	4999.045719	32005	5	0.161190	31752	6	0.366552	9861888	0.000000
319863408	62087.000000	3158	5037.665110	31867	4	0.424212	31802	4	0.401134	9856940	0.000000
319868528	61314.000000	3256	4935.868519	32050	4	0.414364	32071	5	0.269872	9851883	0.000000
319863637	61056.000000	3189	5077.501616	32120	5	0.626083	31876	7	0.551992	9846940	0.000000
319862552	61318.000000	3127	4975.730472	32120	8	0.763383	31856	6	0.503527	9842045	0.000000
319846664	61725.000000	3328	5019.708936	32041	10	0.573597	31738	11	0.698878	9837192	0.000000
319869772	61815.000000	3151	5004.304601	32117	4	0.396348	31969	12	0.607417	9832249	0.000000
319866593	60873.000000	3179	5001.239285	32143	5	0.502915	31891	5	0.693705	9827365	0.000000
319861263	61877.000000	3206	5029.262220	31904	10	0.664371	31931	7	0.466503	9822487	0.000000
319867196	60880.000000	3260	4997.795716	32269	2	0.580564	32055	7	0.548151	9817607	0.000000
319843080	61709.000000	3128	5048.601864	31922	14	0.199789	31972	12	0.589191	9812689	0.000000
319852549	61571.000000	3275	4999.388798	31669	10	0.274151	31895	11	0.496383	9807875	0.000000
319874922	61950.000000	3178	5042.942978	32166	2	0.303996	32107	9	0.499730	9802960	-1.#IND00
319866029	61255.000000	3065	5025.407342	31833	5	0.426338	32236	6	0.263954	9797999	-1.#IND00
319849907	61949.000000	3282	5010.069751	31870	12	0.573058	32102	5	0.538254	9793304	-1.#IND00
319882675	60653.000000	3090	5073.153427	32063	9	0.383475	31978	1	0.503401	9788359	-0.017197
319853320	62708.000000	3246	4992.388854	32251	11	0.480364	31942	8	0.586602	9783462	-0.003558
319872120	59963.000000	3136	5048.050107	31948	7	0.496258	32094	8	0.684652	9778635	0.002061
319848975	62302.000000	3264	4996.644698	31883	5	0.305032	32173	6	0.179187	9773754	0.001738
319860151	60581.000000	3044	4985.417137	32115	5	0.341903	31919	8	0.502158	9768765	-0.001766
319846222	62433.000000	3188	5026.292273	31972	4	0.259705	31902	13	0.522781	9763739	-0.002524
319863633	61378.000000	3319	4993.477561	31904	8	0.359770	32023	8	0.648214	9758911	-0.002876
319840460	61792.000000	3240	5076.499415	31886	9	0.277372	31836	4	0.530658	9753971	-0.000487
319854346	61523.000000	3279	4990.055509	32117	2	0.478963	31836	5	0.467692	9749156	-0.004615
319861281	61594.000000	3192	5048.061122	32023	4	0.532314	32052	9	0.565146	9744246	-0.002511
319848295	61641.000000	3239	4978.977044	31874	7	0.255659	32129	8	0.237357	9739551	-0.003434
319872576	61865.000000	3309	5037.389742	31939	5	0.467731	31935	8	0.519064	9734723	-0.002986
319861329	61544.000000	3173	5038.169978	31979	5	0.656821	31968	7	0.362372	9729920	-0.002815
319849118	61381.000000	3150	5012.190661	31832	4	0.459899	32091	4	0.613264	9725211	-0.003356
319848681	61375.000000	3118	5046.249165	32069	7	0.643788	32110	10	0.658522	9720408	-0.004667
319852276	61028.000000	3148	4993.834093	31986	10	0.523380	31797	5	0.188641	9715644	-0.003658
319857160	61104.000000	3148	5002.753830	32074	6	0.545698	31843	12	0.447593	9710753	-0.003609
319848226	61248.000000	3323	5013.045380	31847	10	0.403695	31718	10	0.530406	9705830	-0.003745
319873745	62227.000000	3241	5048.036229	31982	9	0.252724	31997	6	0.521236	9700910	-0.003305
319876894	60442.000000	3181	5013.308267	31997	6	0.364190	32106	6	0.432549	9695998	-0.002770
319852841	61633.000000	3267	5000.161099	31998	7	0.520599	32087	9	0.436253	9691188	-0.001800
319859201	60231.000000	3129	5036.208354	31915	5	0.699546	32002	9	0.579773	9686421	-0.001623
319864154	63883.000000	3385	5044.420391	32049	7	0.782502	31856	4	0.492803	9681497	-0.002122
319844498	60360.000000	3150	4940.971794	31911	11	0.556126	32168	11	0.577843	9676664	-0.002401
319867505	62322.000000	3242	5088.740731	31878	4	0.619603	31934	6	0.466054	9671679	-0.002366
319852226	62339.000000	3189	5010.796950	32235	9	0.665401	32107	5	0.629840	9666892	-0.001954
319853898	60623.000000	3084	5057.434271	32019	5	0.399447	31784	5	0.567918	9662087	-0.001907
319855269	62181.000000	3207	5007.879693	31980	7	0.303329	31905	4	0.737932	9657227	-0.001798
319863619	60866.000000	3153	5012.873518	31853	6	0.377591	31861	4	0.727333	9652376	-0.001955
319859931	61454.000000	3216	4991.872936	32039	7	0.584358	31994	3	0.466809	9647677	-0.001871
319869330	61823.000000	3174	5017.671664	31901	2	0.318890	31953	8	0.466702	9642939	-0.001436
319853506	60319.000000	3209	5048.162255	31965	3	0.276216	31754	4	0.623441	9638025	-0.001353
319857416	62905.000000	3326	5053.519289	31921	10	0.419525	31834	5	0.661631	9633218	-0.000214
319869145	59757.000000	3094	4929.450139	32085	5	0.469433	31810	4	0.560246	9628388	-0.000273
319866412	62758.000000	3265	5131.030097	32028	12	0.493227	32035	6	0.656455	9623587	0.000873
319881175	60113.000000	3036	4921.633535	31929	7	0.386512	31695	5	0.494162	9618776	0.001178
319848593	62898.000000	3264	5074.301304	31984	5	0.513507	32000	12	0.597512	9614057	0.001419
319844561	61514.000000	3185	4967.712638	32148	5	0.639442	31960	4	0.447376	9609234	0.001456
319873956	61761.000000	3114	5068.448068	31945	8	0.256806	32198	5	0.504666	9604397	0.001717
319846815	61780.000000	3288	5018.715881	32038	12	0.549236	31796	2	0.696901	9599676	0.001596
319863756	61497.000000	3275	5018.939353	31990	5	0.376214	31918	5	0.402353	9594927	0.001409
319860838	61463.000000	3150	5046.718850	32051	5	0.435880	31925	4	0.319855	9590099	0.000899
319881737	61240.000000	3102	4968.255532	32145	7	0.439343	31842	6	0.201967	9585315	-0.000017
319859712	61227.000000	3202	5069.432847	31831	4	0.625850	32170	8	0.429808	9580468	-0.000078
319861493	62289.000000	3249	5005.767844	32139	4	0.710813	32029	4	0.267656	9575680	-0.000043
319847141	61206.000000	3100	5002.478620	31975	5	0.367738	31859	7	0.485918	9570950	-0.000244
319863189	61794.000000	3054	4994.108952	32114	3	0.407379	32039	14	0.546605	9566082	-0.000419
319861049	60538.000000	3097	5065.390285	31783	3	0.457382	31943	7	0.725006	9561238	-0.000391
319853687	61979.000000	3264	4971.254742	31916	7	0.617658	32005	3	0.461580	9556420	-0.000428
319846468	60227.000000	3232	5087.505383	32043	5	0.624879	31845	6	0.510793	9551702	0.000171
319861708	62654.000000	3354	4977.628342	31868	4	0.718882	31925	9	0.495324	9546840	0.000689
319844434	61212.000000	3138	5056.467974	31848	5	0.546417	31825	7	0.306014	9542098	0.000592
319855655	60764.000000	3270	4977.912514	31668	6	0.267570	32045	16	0.579082	9537439	0.000542
319851538	62056.000000	3278	5015.711065	32024	8	0.324784	32120	11	0.396069	9532801	0.000606
319853596	61165.000000	3318	5014.263344	32062	4	0.590466	32107	11	0.333158	9528067	0.000471
319860538	61677.000000	3263	5044.689151	31854	1	0.465035	32031	6	0.595545	9523289	0.000208
319879133	60953.000000	3179	5021.433573	31924	5	0.620643	32020	9	0.542570	9518550	0.000167
npatches	nstrain	runtime	dt	init_x	init_y	init_y_blood	init_z	init_S	beta0	beta1	beta2	beta3	mean_beta	B	d	delta	delta_blood	b[0]	mut	m	CTL	c	g	epsilon	k	het	lambda	rho	omega	x_max	patch.dyna	DELTA	A	VA
10000	1	100.000000	0.000100	21900	9499	5000000	0.001000	10000000	4.244975	5.050948	3.141315	3.438419	6	8000000000.000000	0.010000	1.000000	1.000000	800000	0.000050	0.048000	0	0.500000	0.000000	25.000000	11.000000	0.500000	0.000000	0.000000	0.000000	31987	0	10.000000	7.000000	1.000000
sus	inf	inf_blood	z	x[0]	y[0][0]	z[0]	x[1]	y[1][0]	z[1]	S[0]	synchrony
219000000	94990000.000000	5000000	10.000000	21900	9499	0.001000	21900	9499	0.001000	10000000	0.000000
249480871	373643717.000000	19450209	3940.834452	26629	35973	0.394083	25763	36197	0.394083	9994983	0.000000
300642435	77712252.000000	4057465	6324.976263	30669	7255	0.632498	30456	7494	0.632498	9990020	0.000000
318507579	4835947.000000	253363	7771.013291	31806	511	0.777101	31651	453	0.777101	9985048	0.000000
319821274	105891.000000	5532	8645.601639	31746	8	0.864807	31831	14	0.864807	9979978	0.000000
319857598	84980.000000	4360	3034.080139	32115	5	0.496858	32130	4	0.247097	9974925	0.000000
319848282	96472.000000	5021	5730.888864	32008	19	0.694833	31980	17	0.543347	9969965	0.000000
319848085	52502.000000	2670	3581.790393	31989	4	0.349400	31794	2	0.682663	9965039	0.000000
319892459	69412.000000	3645	5181.427294	32131	10	0.246371	31888	8	0.560571	9959931	0.000000
319867843	56206.000000	2930	4037.459909	32186	9	0.384973	32025	4	0.291604	9954941	0.000000
319840665	61778.000000	3253	4954.376350	31845	8	0.476963	31820	3	0.482806	9950003	0.000000
319862973	59004.000000	3111	4317.428259	31976	9	0.274311	31784	4	0.330813	9945049	0.000000
319860108	58967.000000	3063	4717.650923	31791	8	0.246830	31917	7	0.424395	9940073	0.000000
319844361	59488.000000	3050	4509.324217	32017	8	0.422954	32010	5	0.379091	9934982	0.000000
319862021	58147.000000	3049	4593.844784	31986	5	0.483376	32012	3	0.615090	9930047	0.000000
319853969	59301.000000	3006	4556.470568	31959	8	0.403110	31924	6	0.485880	9925031	0.000000
319841813	58860.000000	3088	4499.921253	32149	4	0.524616	32119	5	0.452971	9919953	0.000000
319854793	59500.000000	3089	4579.116726	31959	6	0.420531	31871	3	0.448033	9914948	0.000000
319875289	59061.000000	3053	4547.502861	31948	4	0.648538	31952	5	0.478114	9910005	0.000000
319876917	59851.000000	3037	4559.454766	31865	5	0.351514	32119	4	0.343417	9905039	0.000000
319871542	59288.000000	3009	4560.093552	31895	4	0.273690	31884	4	0.299155	9900067	0.000000
319850114	58581.000000	3028	4518.610446	32072	6	0.346246	31700	3	0.327276	9895210	0.000000
319847596	59438.000000	3115	4621.830427	32098	4	0.256225	31812	4	0.469243	9890277	0.000000
319846290	59238.000000	3136	4441.119065	32047	4	0.084666	32097	2	0.625559	9885318	0.000000
319858819	58054.000000	2961	4632.519361	32004	4	0.379865	32045	2	0.570073	9880344	0.000000
319851052	58741.000000	2983	4469.771532	31997	4	0.485907	31919	3	0.739239	9875430	0.000000
319850638	59422.000000	3040	4608.737809	32140	3	0.360608	32164	6	0.200914	9870428	0.000000
319850974	59093.000000	3134	4501.023032	31764	9	0.537042	31993	5	0.503729	9865504	0.000000
319854750	58530.000000	3055	4583.528646	32178	5	0.506700	32049	8	0.552026	9860541	0.000000
319864516	58666.000000	3083	4525.313680	32135	3	0.623981	31882	7	0.239044	9855605	0.000000
319871927	59093.000000	3074	4538.629724	31894	6	0.489451	31917	7	0.517450	9850792	0.000000
319844621	59313.000000	3041	4593.862586	31956	10	0.298043	31981	12	0.594835	9845903	0.000000
319857229	57867.000000	3042	4546.509698	31925	2	0.345260	32179	6	0.728494	9840969	0.000000
319862573	59558.000000	3079	4511.656202	32389	4	0.393855	31915	3	0.386277	9835953	0.000000
319860342	57750.000000	3034	4634.351689	32283	2	0.365663	31647	8	0.525728	9831108	0.000000
319835004	60677.000000	3136	4504.013978	32027	5	0.311915	31852	8	0.289148	9826130	0.000000
319861643	57351.000000	3021	4587.837304	32063	1	0.175384	32025	8	0.491542	9821298	0.000000
319858877	61068.000000	3260	4549.945972	32225	2	0.474735	31985	2	0.539368	9816413	0.000000
319865732	57441.000000	3050	4526.687385	32215	4	0.377666	31992	7	0.470631	9811506	0.000000
319836661	59055.000000	3185	4556.160978	31912	3	0.310981	31911	6	0.475068	9806681	0.000000
319858364	57323.000000	3037	4575.573889	32121	8	0.346244	32144	6	0.423360	9801743	-1.#IND00
319867159	60507.000000	3181	4518.792301	31926	6	0.526889	31791	4	0.640761	9796678	-1.#IND00
319835894	57776.000000	2968	4596.239476	32181	4	0.692576	32066	5	0.503899	9791846	-0.016042
319857744	60054.000000	3156	4547.793268	32081	3	0.488427	31905	5	0.675939	9786841	-0.006535
319874824	58280.000000	3065	4589.536274	32066	6	0.560828	31957	2	0.657032	9781917	-0.002617
319854930	59413.000000	3087	4566.225166	31841	14	0.505454	32232	5	0.383422	9777070	-0.001839
319886267	58491.000000	2997	4543.929350	32055	7	0.570369	32149	5	0.339513	9772309	0.000808
319826014	59079.000000	3059	4558.414746	31943	6	0.509208	32194	5	0.280585	9767444	0.000283
319840925	59475.000000	3058	4535.460101	31840	6	0.355845	31972	7	0.518819	9762579	-0.000102
319857508	58677.000000	3119	4524.076344	32148	3	0.609305	32194	4	0.244643	9757722	0.002667
319855965	58916.000000	3095	4582.989708	32156	2	0.366277	32038	4	0.352607	9752775	-0.010050
319853109	59601.000000	3080	4538.354789	31777	9	0.395900	32161	2	0.500450	9747878	-0.010114
319883735	59057.000000	2953	4578.173014	31995	0	0.262261	32068	6	0.514038	9742917	-0.009604
319858189	59323.000000	3052	4563.296496	31864	3	0.372353	31973	4	0.539830	9738028	-0.009372
319841287	58000.000000	3005	4565.087305	32106	10	0.349269	31569	8	0.563735	9733097	-0.009246
319867066	59900.000000	3130	4505.428355	32095	2	0.446098	31922	2	0.612752	9728283	-0.004625
319842476	58271.000000	2983	4570.998810	32022	9	0.345416	31861	5	0.616681	9723362	-0.003483
319890559	59052.000000	3073	4554.106041	31907	5	0.389998	31952	4	0.184934	9718585	-0.002162
319879981	58782.000000	3138	4510.461313	32320	5	0.269347	32037	7	0.466934	9713756	-0.003700
319836673	58603.000000	3116	4637.427034	31872	5	0.556842	32010	7	0.350410	9708850	-0.005395
319854088	59589.000000	3034	4522.950136	32153	7	0.366144	32150	7	0.488066	9704033	-0.004075
319869614	57873.000000	2962	4594.544413	31759	10	0.537512	32060	5	0.306004	9699156	-0.003571
319850715	59953.000000	3147	4515.036809	31928	3	0.341864	31904	5	0.244289	9694233	-0.003761
319863649	57574.000000	3020	4549.242494	32094	0	0.301535	32039	4	0.305212	9689339	-0.003782
319876348	59921.000000	3132	4542.226849	31700	5	0.138474	32104	7	0.295470	9684451	-0.003519
319858276	57253.000000	2926	4538.562499	32091	6	0.452587	31932	5	0.572686	9679602	-0.002155
319868851	59777.000000	3126	4577.295196	31986	9	0.316785	32156	5	0.288416	9674784	-0.002200
319840815	57732.000000	3056	4516.600057	32065	8	0.539744	32015	8	0.568408	9670025	-0.002096
319856925	59037.000000	3143	4555.107910	31891	4	0.587123	31957	3	0.254817	9665158	-0.000739
319855973	58812.000000	3017	4537.853606	31998	6	0.382254	31826	2	0.422382	9660436	-0.000609
319855146	59455.000000	3084	4545.704318	32090	5	0.549260	32094	6	0.494423	9655658	-0.000110
319858117	58935.000000	3171	4545.936981	31999	6	0.661448	32118	5	0.230365	9650817	-0.000703
319871036	58222.000000	3008	4537.136038	31908	7	0.599678	31944	6	0.528163	9646056	-0.000438
319860363	59141.000000	3159	4602.697775	31879	3	0.544045	31897	2	0.396551	9641152	-0.001406
319861691	58600.000000	3017	4546.695335	32136	6	0.255375	31950	5	0.633994	9636322	-0.000877
319866766	58186.000000	3049	4563.821569	32056	5	0.344313	31893	7	0.464707	9631327	-0.000222
319864310	59409.000000	3059	4548.578820	32004	3	0.594842	31754	8	0.249779	9626417	0.000881
319866045	58534.000000	3086	4520.486815	31800	6	0.433044	31931	11	0.341003	9621515	0.000931
319839996	58965.000000	3127	4565.738531	32025	11	0.507007	32125	8	0.579264	9616825	0.001283
319865383	59195.000000	3049	4571.826730	31879	6	0.383960	31999	8	0.182665	9612096	0.001337
319852175	57834.000000	3020	4542.732140	31989	8	0.320033	31856	11	0.326264	9607181	0.001510
319874628	60597.000000	3122	4567.992821	32139	4	0.340643	32041	5	0.591363	9602476	0.001249
319857178	57415.000000	3010	4489.248713	32008	5	0.561308	32091	5	0.369644	9597759	0.000731
319849725	60007.000000	3053	4575.831632	32085	4	0.594685	31785	4	0.542311	9592740	0.000716
319857080	58921.000000	3100	4528.992702	31884	0	0.573276	32121	6	0.485549	9587957	0.000696
319853426	57828.000000	2933	4584.940195	32056	8	0.326221	31935	6	0.491851	9583126	0.000770
319875239	59616.000000	3248	4547.414027	32027	3	0.559265	31995	3	0.166526	9578294	0.000714
319854685	58566.000000	3169	4560.084824	31846	3	0.396576	31873	11	0.238056	9573478	0.000514
319853305	58577.000000	3063	4577.068363	32065	7	0.491354	31956	10	0.290745	9568753	0.000406
319873057	59224.000000	3121	4566.491480	32037	7	0.299525	31891	12	0.471147	9564114	0.000307
319862625	58964.000000	3122	4497.967940	32223	0	0.516844	32027	7	0.672541	9559359	0.000300
319855242	57880.000000	3120	4566.618351	32083	8	0.434757	31952	3	0.303225	9554597	0.000465
319848143	59966.000000	3089	4526.778702	31885	5	0.382443	31902	2	0.329364	9549813	0.000649
319846794	57894.000000	3040	4574.142971	31998	7	0.407146	31878	8	0.477136	9545073	0.002093
319854718	61287.000000	3115	4604.652178	32099	3	0.418307	32170	7	0.522198	9540337	0.002468
319860058	56477.000000	2866	4503.292907	31857	3	0.459492	32069	4	0.355392	9535529	0.001893
319856126	60418.000000	3114	4604.635795	32213	2	0.582341	32107	4	0.536416	9530849	0.001741
319854761	57044.000000	3031	4467.500196	31775	5	0.450043	31934	10	0.559962	9526188	0.001773
319859970	60146.000000	3119	4594.796046	31888	3	0.453392	31925	7	0.524254	9521472	0.001562
319867521	58884.000000	3121	4491.523967	31907	7	0.502157	31695	8	0.477595	9516624	0.002124
npatches	nstrain	runtime	dt	init_x	init_y	init_y_blood	init_z	init_S	beta0	beta1	beta2	beta3	mean_beta	B	d	delta	delta_blood	b[0]	mut	m	CTL	c	g	epsilon	k	het	lambda	rho	omega	x_max	patch.dyna	DELTA	A	VA
10000	1	100.000000	0.000100	21900	9499	5000000	0.001000	10000000	6.794934	8.007762	8.063557	4.705778	6	8000000000.000000	0.010000	1.000000	1.000000	800000	0.000050	0.048000	0	0.500000	0.000000	25.000000	12.000000	0.500000	0.000000	0.000000	0.000000	31987	0	10.000000	7.000000	1.000000
sus	inf	inf_blood	z	x[0]	y[0][0]	z[0]	x[1]	y[1][0]	z[1]	S[0]	synchrony
219000000	94990000.000000	5000000	10.000000	21900	9499	0.001000	21900	9499	0.001000	10000000	0.000000
257519429	318412922.000000	16579210	3940.834452	24805	32562	0.394083	24060	33520	0.394083	9995080	0.000000
307660864	47251225.000000	2469719	6324.976263	30687	4836	0.632498	30182	5252	0.632498	9990148	0.000000
319393653	1569928.000000	82138	7771.013291	31939	146	0.777101	31885	186	0.777101	9985191	0.000000
319863786	26851.000000	1369	3768.686202	32141	4	0.771898	32169	1	0.477860	9980218	0.000000
319848182	119700.000000	6157	4081.662773	32421	12	0.627666	32009	13	0.366446	9975273	0.000000
319874963	42620.000000	2236	4659.680334	31970	1	0.291652	32147	3	0.570221	9970354	0.000000
319851660	75437.000000	3928	4185.047419	32038	4	0.221904	31974	10	0.360217	9965373	0.000000
319866241	48122.000000	2456	3908.483377	31842	5	0.453207	32222	10	0.275004	9960430	0.000000
319838056	62621.000000	3266	4405.388790	31913	5	0.471890	32151	6	0.560273	9955444	0.000000
319869418	54785.000000	2913	3947.626022	31875	5	0.293152	31925	2	0.722413	9950507	0.000000
319857077	57766.000000	2981	4313.838008	32017	5	0.449623	32014	9	0.478559	9945605	0.000000
319845957	57046.000000	2940	4011.520104	31985	6	0.565085	32004	3	0.589005	9940633	0.000000
319849373	55673.000000	2816	4178.858966	31981	6	0.557742	31959	5	0.272818	9935753	0.000000
319851274	57293.000000	2931	4178.394053	32033	3	0.640897	31939	7	0.505386	9930845	0.000000
319876157	56110.000000	2923	4106.409682	31965	3	0.508979	32017	7	0.608096	9925927	0.000000
319844487	56340.000000	2915	4199.231248	32015	5	0.426262	32023	3	0.601561	9920989	0.000000
319845370	55951.000000	2767	4118.049025	32068	3	0.359307	32074	9	0.538883	9916015	0.000000
319856495	56945.000000	2958	4197.755258	31860	4	0.510860	32223	7	0.606529	9911012	0.000000
319846491	57447.000000	2878	4124.763963	32054	3	0.170350	32142	11	0.741114	9905865	0.000000
319873780	55703.000000	2904	4194.797141	31963	7	0.496798	31970	7	0.534279	9900889	0.000000
319861967	58028.000000	3066	4164.787017	31951	13	0.495869	31958	6	0.326706	9895971	0.000000
319864088	56070.000000	2899	4109.641139	31911	2	0.538005	31823	6	0.353203	9891018	0.000000
319863341	56444.000000	2926	4190.781551	31975	10	0.314351	31876	0	0.395446	9886063	0.000000
319858627	57955.000000	3049	4187.607221	32096	7	0.301341	31885	5	0.292166	9881176	0.000000
319844617	55289.000000	2852	4077.853028	32149	8	0.550660	31897	2	0.394860	9876170	0.000000
319875948	57442.000000	3003	4210.018529	32263	8	0.649470	31954	13	0.565148	9871133	0.000000
319849833	56050.000000	2997	4079.049675	31859	10	0.709870	31844	5	0.268807	9866244	0.000000
319866431	56022.000000	2875	4206.162019	32038	3	0.360010	32348	3	0.444774	9861321	0.000000
319870449	56898.000000	2884	4089.638468	31849	2	0.301636	32125	6	0.255107	9856328	0.000000
319869420	56344.000000	3023	4114.406266	32052	2	0.424215	31962	3	0.548205	9851387	0.000000
319857784	56321.000000	2911	4188.121488	31870	8	0.546078	31933	1	0.652881	9846468	0.000000
319877927	57562.000000	3030	4108.695015	32059	10	0.297585	32141	5	0.627518	9841558	0.000000
319862434	55891.000000	2932	4149.892629	32211	5	0.399608	31868	7	0.462299	9836747	0.000000
319847494	57691.000000	2988	4195.007537	31988	10	0.244171	32168	4	0.537326	9831805	0.000000
319888935	56010.000000	2925	4088.283197	31974	4	0.541572	32163	9	0.642110	9826803	0.000000
319827082	55984.000000	2978	4221.630692	31947	10	0.236028	31989	9	0.704625	9821878	0.000000
319877165	56814.000000	3008	4114.560429	31935	8	0.401980	31955	6	0.249876	9817029	0.000000
319846942	57184.000000	3025	4155.779182	31745	6	0.557302	32057	7	0.545032	9812140	0.000000
319846007	55195.000000	2817	4165.946620	32121	8	0.696638	32019	6	0.269751	9807242	0.000000
319869935	57426.000000	3045	4210.482906	32043	6	0.382189	31914	6	0.499114	9802294	-1.#IND00
319883313	54792.000000	2963	4137.790350	32159	1	0.277127	32283	10	0.528684	9797411	-1.#IND00
319853481	58401.000000	3045	4156.827673	31791	4	0.404350	31811	7	0.523752	9792566	-1.#IND00
319869791	55948.000000	2892	4123.347306	32210	2	0.370395	31989	5	0.353869	9787673	0.010643
319864151	57294.000000	2967	4172.518267	32099	11	0.421829	31987	6	0.483712	9782793	0.004773
319835809	56077.000000	2885	4139.637924	32004	5	0.265056	32008	3	0.279386	9777943	0.006333
319840471	57413.000000	2950	4180.463074	31979	7	0.341468	31884	7	0.562931	9773050	0.006329
319855649	56074.000000	2885	4125.254791	31951	10	0.418695	31903	6	0.386895	9768279	0.007659
319856851	57506.000000	2944	4169.706057	31848	5	0.481331	31854	8	0.461568	9763467	0.005771
319869206	56062.000000	2946	4126.138992	32027	2	0.429663	31945	4	0.673428	9758626	0.010385
319855945	57010.000000	3096	4204.599708	31911	9	0.507501	31768	7	0.610416	9753715	0.006910
319866759	56943.000000	2995	4089.254975	31973	5	0.558418	31982	7	0.535194	9748743	0.006793
319857773	56663.000000	2959	4172.368604	32105	6	0.562879	31871	9	0.675134	9743963	0.006082
319850796	56500.000000	2891	4123.965492	32166	3	0.250457	32144	5	0.372953	9739227	0.007556
319844276	55626.000000	2918	4151.014335	31796	6	0.533112	31779	6	0.522374	9734381	0.007280
319874734	56261.000000	2983	4180.152181	31962	8	0.515540	31948	3	0.659300	9729621	0.005329
319863698	56236.000000	2957	4166.999695	31868	16	0.446424	32003	17	0.557191	9724709	0.003845
319866289	56919.000000	2982	4178.135629	32085	8	0.373066	31799	3	0.731426	9719855	0.002258
319841810	56591.000000	2971	4112.781106	31968	12	0.586956	31840	8	0.457083	9714955	0.001397
319853673	56641.000000	2982	4151.828676	31864	9	0.749480	32102	3	0.655913	9710103	0.001824
319849004	55262.000000	2940	4149.925639	32177	5	0.475779	32066	15	0.215249	9705122	0.001506
319849420	57633.000000	2962	4205.269505	31761	6	0.674839	32110	9	0.524030	9700305	0.001858
319869378	56361.000000	2956	4108.915344	31782	4	0.285322	31701	1	0.599040	9695530	0.001762
319858706	56728.000000	2919	4166.482820	31928	9	0.442571	31913	7	0.352097	9690850	0.001641
319860643	56642.000000	2996	4127.993764	31984	5	0.661907	31658	9	0.451782	9685944	0.001519
319841130	55858.000000	2969	4160.653511	31776	3	0.357444	31927	10	0.618997	9681068	0.001176
319852704	56621.000000	2998	4127.547268	31902	6	0.497122	31936	7	0.545713	9676297	0.001139
319861623	55919.000000	2904	4111.924002	32006	7	0.336753	32008	1	0.353836	9671460	0.001186
319888154	56845.000000	2871	4171.082797	31746	7	0.359171	32105	10	0.223825	9666538	0.001269
319881340	56072.000000	2938	4079.435151	31941	3	0.353491	31984	8	0.307039	9661769	0.001776
319842921	56929.000000	2888	4199.675196	32018	4	0.451600	31847	6	0.510977	9656859	0.001607
319844437	55799.000000	2895	4066.549001	32043	4	0.284578	31988	4	0.460979	9652132	0.001518
319845143	56014.000000	2923	4188.415973	31820	8	0.292629	31958	5	0.578919	9647213	0.000993
319852316	57802.000000	2894	4130.002707	31791	4	0.209019	31909	7	0.381675	9642383	0.001046
319868580	56170.000000	2771	4111.058538	31875	3	0.520252	32123	4	0.310035	9637572	0.000959
319844870	55647.000000	2926	4135.162733	32095	4	0.549388	32002	5	0.455602	9632660	0.000266
319861699	57347.000000	3010	4138.801241	32176	5	0.467348	31860	11	0.543807	9627822	0.000542
319824561	56364.000000	2901	4123.194491	31857	6	0.642158	31898	9	0.372288	9622928	0.001073
319860980	56245.000000	2854	4130.818583	32132	7	0.438167	31792	5	0.346550	9618151	0.000851
319833489	56394.000000	2916	4125.809853	31915	4	0.462065	31815	10	0.555200	9613270	0.000987
319861123	56154.000000	2914	4133.480704	31986	6	0.255390	32233	7	0.514493	9608520	0.001075
319852001	56410.000000	2959	4221.533731	31823	6	0.548377	32030	3	0.537271	9603815	0.000678
319867356	56966.000000	3003	4113.634199	32205	5	0.453676	32122	6	0.478243	9599018	0.000190
319848895	55407.000000	2855	4151.419480	31848	2	0.470744	32162	10	0.532599	9594148	-0.000024
319859791	56921.000000	2921	4141.275853	32241	6	0.545832	31996	6	0.486174	9589298	-0.000520
319881529	55596.000000	2924	4161.110009	31690	6	0.590380	31985	6	0.528826	9584521	-0.000552
319864610	56926.000000	2959	4213.077138	32159	4	0.320152	31851	8	0.653170	9579748	-0.000764
319852086	56260.000000	2832	4106.026779	31842	5	0.360574	31723	4	0.102916	9575018	-0.000631
319877066	56014.000000	2919	4155.503431	32046	2	0.318401	32014	5	0.455898	9570315	-0.000604
319860742	58243.000000	3006	4148.897372	32142	7	0.191415	31984	7	0.437032	9565555	-0.000731
319871354	55479.000000	2875	4127.558827	31900	2	0.299614	32084	3	0.356110	9560725	-0.000883
319855981	57223.000000	2997	4158.210338	32054	7	0.292548	31936	3	0.441363	9555924	-0.000908
319850289	56517.000000	2903	4148.739406	31816	1	0.398083	31828	7	0.403581	9551208	-0.001267
319862939	56481.000000	2886	4139.815003	32147	9	0.224780	32092	3	0.481471	9546399	-0.001249
319867818	56316.000000	2955	4149.242134	31932	7	0.330988	32126	6	0.515571	9541515	-0.001316
319840012	57636.000000	2919	4163.159556	32218	5	0.594229	32112	9	0.393664	9536835	-0.001326
319860642	56697.000000	2961	4124.855310	31947	6	0.361247	32083	9	0.603823	9532060	-0.001709
319863064	56458.000000	2906	4201.722185	31757	9	0.457455	31797	3	0.387316	9527385	-0.001656
319845927	56883.000000	2907	4139.212041	31930	3	0.532788	32043	6	0.322475	9522513	-0.001343
319844712	56864.000000	2922	4178.591010	31997	8	0.329263	31787	5	0.589065	9517713	-0.001319
npatches	nstrain	runtime	dt	init_x	init_y	init_y_blood	init_z	init_S	beta0	beta1	beta2	beta3	mean_beta	B	d	delta	delta_blood	b[0]	mut	m	CTL	c	g	epsilon	k	het	lambda	rho	omega	x_max	patch.dyna	DELTA	A	VA
10000	1	100.000000	0.000100	21900	9499	5000000	0.001000	10000000	4.813413	6.830695	5.437959	4.101681	6	8000000000.000000	0.010000	1.000000	1.000000	800000	0.000050	0.048000	0	0.500000	0.000000	25.000000	13.000000	0.500000	0.000000	0.000000	0.000000	31987	0	10.000000	7.000000	1.000000
sus	inf	inf_blood	z	x[0]	y[0][0]	z[0]	x[1]	y[1][0]	z[1]	S[0]	synchrony
219000000	94990000.000000	5000000	10.000000	21900	9499	0.001000	21900	9499	0.001000	10000000	0.000000
264545899	272243109.000000	14187222	3940.834452	27621	26389	0.394083	25614	27888	0.394083	9995012	0.000000
312330678	28121129.000000	1470096	6324.976263	31471	2702	0.632498	31014	2987	0.632498	9990021	0.000000
319718310	491242.000000	25941	7771.013291	32105	43	0.777101	31687	39	0.777101	9985109	0.000000
319874770	45037.000000	2341	1819.355807	31985	5	0.066439	32092	5	0.161734	9980134	0.000000
319862454	91393.000000	4733	4759.043518	31992	12	0.433774	32091	4	0.491572	9975235	0.000000
319846946	50229.000000	2610	2943.078916	31861	6	0.340531	32059	10	0.543870	9970301	0.000000
319848423	56478.000000	2849	4418.937807	32064	4	0.600017	31955	0	0.376273	9965302	0.000000
319873502	58785.000000	3068	3560.937823	31947	5	0.332051	32004	5	0.504612	9960313	0.000000
319860114	50566.000000	2599	3882.334157	31907	5	0.228045	31985	3	0.130715	9955324	0.000000
319847041	58244.000000	2965	3888.034109	32124	5	0.435856	31844	12	0.401906	9950327	0.000000
319864270	52758.000000	2710	3752.528869	32057	3	0.302705	31822	2	0.352892	9945434	0.000000
319856584	55430.000000	2819	3868.302139	31807	5	0.326893	31828	7	0.394614	9940431	0.000000
319860253	53726.000000	2932	3775.054963	32198	5	0.537582	31849	5	0.536200	9935536	0.000000
319867565	54275.000000	2859	3867.155738	31963	5	0.450460	31942	10	0.420495	9930573	0.000000
319866549	55331.000000	2846	3786.001633	32125	5	0.377848	31929	2	0.303103	9925561	0.000000
319853803	54435.000000	2817	3857.113644	31939	3	0.148629	32078	3	0.350468	9920517	0.000000
319856392	54860.000000	2870	3795.783864	32314	4	0.155668	32301	1	0.350978	9915645	0.000000
319872127	53748.000000	2900	3836.168698	32112	1	0.409664	32034	10	0.449166	9910709	0.000000
319870555	55943.000000	2973	3835.996251	31887	4	0.320135	31990	10	0.475057	9905571	0.000000
319873823	54612.000000	2746	3764.471424	32064	4	0.397143	31949	3	0.412101	9900655	0.000000
319856222	54248.000000	2849	3838.690301	31910	3	0.392915	31793	6	0.499459	9895799	0.000000
319846672	55044.000000	2935	3800.865281	31925	10	0.418800	31849	8	0.696410	9890851	0.000000
319862360	55070.000000	2817	3811.314121	31989	5	0.594469	32002	5	0.329015	9885958	0.000000
319860638	54002.000000	2892	3766.579009	31923	6	0.376983	32052	2	0.165102	9881078	0.000000
319847552	54209.000000	2888	3829.025040	32132	2	0.341695	32222	2	0.370176	9876253	0.000000
319858123	55808.000000	2863	3784.803557	32045	2	0.267534	32248	6	0.274341	9871264	0.000000
319860772	53600.000000	2764	3784.272398	32061	5	0.429354	32028	4	0.248929	9866371	0.000000
319871208	55401.000000	2893	3887.561608	32045	6	0.335574	31887	6	0.406734	9861292	0.000000
319892860	53987.000000	2889	3735.084262	31963	3	0.262571	31970	3	0.432698	9856352	0.000000
319848639	54678.000000	2798	3869.091950	32006	10	0.273556	32000	9	0.331679	9851623	0.000000
319855844	55188.000000	2893	3780.566768	32075	4	0.534838	31938	4	0.249273	9846681	0.000000
319896030	53522.000000	2805	3789.382951	32016	4	0.257367	32037	6	0.416721	9841740	0.000000
319873695	55211.000000	2899	3849.398026	32115	6	0.428525	32108	1	0.219338	9836975	0.000000
319850222	53833.000000	2830	3822.991015	31894	4	0.473454	31772	6	0.377883	9832143	0.000000
319856162	55076.000000	2854	3858.157757	31920	6	0.618303	32199	4	0.545989	9827211	0.000000
319859623	54780.000000	2681	3809.446679	31767	4	0.149109	32075	5	0.398433	9822257	0.000000
319866957	55269.000000	2859	3831.705249	32072	9	0.257346	32044	5	0.227340	9817311	0.000000
319852437	52996.000000	2823	3769.955288	31919	1	0.175525	31843	8	0.345796	9812474	0.000000
319856987	55242.000000	2949	3881.879791	32089	8	0.434106	31901	4	0.603210	9807534	0.000000
319861790	54315.000000	2813	3750.172746	31766	8	0.267689	32046	7	0.439961	9802511	-1.#IND00
319866123	54310.000000	2786	3857.320221	31975	4	0.381413	32149	2	0.386698	9797689	-1.#IND00
319879354	54983.000000	2857	3798.365612	31970	5	0.463464	31874	3	0.513982	9792732	-1.#IND00
319851860	54231.000000	2821	3822.856177	32314	8	0.247961	31749	12	0.218178	9787766	0.003528
319878317	55048.000000	2930	3856.438580	31866	6	0.258573	31955	3	0.412450	9782810	0.002915
319864958	55366.000000	2776	3798.431101	32134	6	0.347489	31916	6	0.270662	9777860	0.000984
319843793	54402.000000	2860	3811.151467	31895	5	0.479174	31850	5	0.304406	9773016	-0.000508
319872336	54587.000000	2827	3819.036411	31944	3	0.263848	31771	6	0.462359	9768103	0.000460
319833687	54144.000000	2905	3840.842261	32116	4	0.436787	31998	7	0.329158	9763254	-0.002104
319830980	54485.000000	2857	3832.058246	32190	5	0.234094	32065	2	0.171611	9758428	0.000420
319851837	54979.000000	2836	3752.348869	32123	4	0.410979	32137	3	0.235777	9753530	0.000099
319854696	55193.000000	2855	3848.232397	31766	3	0.573192	31885	1	0.290806	9748609	0.000114
319851541	54424.000000	2807	3796.532313	31949	4	0.345785	31998	4	0.381672	9743829	-0.000831
319858037	54089.000000	2753	3828.677761	32161	3	0.366572	32092	4	0.386437	9738953	0.001169
319845674	54214.000000	2798	3841.343148	32058	3	0.412240	31889	7	0.296970	9734033	-0.000347
319854063	55074.000000	2860	3847.396162	31989	9	0.232377	31861	10	0.339397	9729179	-0.003781
319866501	54283.000000	2800	3792.925324	32251	1	0.109518	31981	10	0.539136	9724246	-0.005634
319864940	55041.000000	2865	3852.519471	32089	5	0.405491	32140	7	0.307174	9719381	-0.004797
319853596	54146.000000	2860	3793.914947	32007	8	0.146341	31644	7	0.205775	9714541	-0.005747
319858638	55035.000000	2910	3838.400559	31957	6	0.272475	32150	8	0.393229	9709570	-0.005254
319876693	54647.000000	2770	3750.577640	31926	5	0.432885	32150	4	0.424117	9704684	-0.006376
319860916	54519.000000	2805	3857.976500	31940	1	0.188701	31728	5	0.443298	9699825	-0.007365
319850024	55074.000000	2900	3813.763504	31694	2	0.252300	32050	7	0.212668	9694928	-0.007336
319858694	54540.000000	2845	3761.770012	31951	5	0.339006	31899	2	0.206936	9690123	-0.005829
319850409	54118.000000	2900	3847.853523	32018	5	0.330194	32190	2	0.242076	9685307	-0.005313
319863438	53714.000000	2806	3789.634057	31850	6	0.155856	32151	11	0.378414	9680463	-0.005020
319848071	54824.000000	2784	3842.452956	31914	4	0.470053	32023	4	0.321527	9675516	-0.005253
319866257	55680.000000	2895	3790.343342	32082	2	0.321111	31989	5	0.349528	9670722	-0.005472
319839706	53343.000000	2835	3762.663245	31772	5	0.489177	32039	2	0.325995	9665896	-0.002184
319856246	54708.000000	2837	3846.880368	32099	5	0.195916	31968	7	0.591201	9661021	-0.001966
319857222	55077.000000	2819	3783.374226	31943	7	0.482274	32059	3	0.458743	9656171	-0.002991
319860264	53008.000000	2741	3820.267132	31893	1	0.256817	31890	6	0.447490	9651239	-0.002593
319869277	55560.000000	2909	3826.307104	31909	7	0.205049	31815	5	0.381517	9646490	-0.001671
319843066	53228.000000	2828	3796.002763	31917	3	0.200564	31818	1	0.382954	9641840	-0.001500
319853126	55268.000000	2953	3817.518454	32061	8	0.258951	32000	9	0.417385	9637034	-0.002208
319840694	54499.000000	2875	3831.386092	32022	3	0.427401	32097	3	0.216933	9632226	-0.002319
319857893	55251.000000	2865	3815.755104	31790	5	0.273026	32065	5	0.454903	9627382	-0.002050
319863436	53515.000000	2849	3809.356972	32052	7	0.330792	32130	11	0.538073	9622563	-0.001789
319859318	54351.000000	2870	3853.908852	31869	3	0.468051	31988	7	0.567943	9617726	-0.001530
319868097	54591.000000	2840	3799.989995	32010	4	0.368043	32073	9	0.299784	9612996	-0.001494
319867638	55334.000000	2772	3814.454608	32254	5	0.325123	31877	3	0.262766	9608112	-0.001630
319861875	54015.000000	2816	3798.437505	31877	9	0.457814	31887	7	0.386900	9603394	-0.001608
319869936	55471.000000	2782	3832.373285	32138	5	0.322676	32285	10	0.414128	9598512	-0.001664
319856723	53404.000000	2772	3767.318117	31851	8	0.292585	32125	8	0.457039	9593682	0.000444
319864242	55361.000000	2830	3852.616979	32098	6	0.207695	31912	7	0.352625	9588870	0.000508
319860303	54313.000000	2812	3760.159434	31822	8	0.301886	31961	2	0.293401	9584052	0.002140
319856026	54168.000000	2871	3807.805241	31886	7	0.234445	31946	8	0.464930	9579313	0.002057
319866722	54242.000000	2835	3821.887370	32232	1	0.405817	31668	7	0.443318	9574510	0.001626
319835694	54929.000000	2897	3822.774360	31917	5	0.367806	31824	6	0.267854	9569813	0.001671
319861838	54404.000000	2693	3806.529422	31936	4	0.156598	31857	7	0.425455	9565048	0.001320
319852716	54204.000000	2848	3812.835190	32023	6	0.409903	32043	3	0.410804	9560267	0.001535
319847101	54611.000000	2754	3812.038933	31918	5	0.367364	31913	6	0.437108	9555355	0.001619
319850173	53892.000000	2782	3770.867406	31828	2	0.192382	32010	7	0.289009	9550642	0.001725
319862677	54755.000000	2864	3836.454918	32066	10	0.348179	31776	4	0.387172	9545958	0.001543
319853291	54049.000000	2790	3741.753527	32004	3	0.317492	31978	4	0.273471	9541164	0.001139
319871380	54221.000000	2868	3862.021523	32048	8	0.313626	32056	3	0.341091	9536420	0.001119
319857795	54837.000000	2829	3794.743234	31988	2	0.301674	31772	5	0.416736	9531649	0.001138
319846533	53572.000000	2849	3824.565091	32073	1	0.293838	31939	4	0.289233	9526798	0.001167
319842163	54246.000000	2862	3798.248063	31952	5	0.371162	32043	4	0.567147	9521962	0.000787
319854168	55676.000000	2823	3801.197237	31894	2	0.396727	31966	4	0.550759	9517314	0.000663
npatches	nstrain	runtime	dt	init_x	init_y	init_y_blood	init_z	init_S	beta0	beta1	beta2	beta3	mean_beta	B	d	delta	delta_blood	b[0]	mut	m	CTL	c	g	epsilon	k	het	lambda	rho	omega	x_max	patch.dyna	DELTA	A	VA
10000	1	100.000000	0.000100	21900	9499	5000000	0.001000	10000000	7.604292	3.702074	4.257859	3.390882	6	8000000000.000000	0.010000	1.000000	1.000000	800000	0.000050	0.048000	0	0.500000	0.000000	25.000000	14.000000	0.500000	0.000000	0.000000	0.000000	31987	0	10.000000	7.000000	1.000000
sus	inf	inf_blood	z	x[0]	y[0][0]	z[0]	x[1]	y[1][0]	z[1]	S[0]	synchrony
219000000	94990000.000000	5000000	10.000000	21900	9499	0.001000	21900	9499	0.001000	10000000	0.000000
269228766	239730893.000000	12500250	3940.834452	25705	24783	0.394083	28937	22485	0.394083	9995049	0.000000
314952990	17517287.000000	916902	6324.976263	31286	1964	0.632498	31764	1715	0.632498	9990033	0.000000
319830164	167854.000000	8780	7771.007559	31796	37	0.777101	32099	8	0.777101	9985113	0.000000
319876658	74803.000000	3761	2336.030666	31993	10	0.230376	32098	5	0.302958	9980160	0.000000
319847516	54959.000000	2761	4851.976903	31833	7	0.533205	31943	5	0.540429	9975122	0.000000
319849123	66020.000000	3581	3341.158859	32064	7	0.208611	31882	4	0.300876	9970200	0.000000
319847643	46690.000000	2487	3517.599035	32006	3	0.294406	32002	2	0.054077	9965120	0.000000
319845688	56625.000000	2970	3721.138480	31934	6	0.485617	31999	3	0.150979	9960319	0.000000
319847211	52781.000000	2683	3437.450227	32075	6	0.536382	31930	9	0.314482	9955403	0.000000
319856684	51727.000000	2680	3607.776663	31892	6	0.474253	31886	7	0.239042	9950509	0.000000
319859975	53597.000000	2769	3603.584515	31917	7	0.232244	31907	4	0.164996	9945567	0.000000
319852555	52675.000000	2794	3533.228577	32035	4	0.195519	31952	7	0.134932	9940641	0.000000
319858816	53402.000000	2746	3620.501764	31970	4	0.255699	31889	4	0.464070	9935596	0.000000
319858045	53564.000000	2755	3546.505985	31866	11	0.336168	31883	10	0.301818	9930818	0.000000
319846511	52723.000000	2803	3564.222029	31869	11	0.484731	31807	3	0.462693	9925793	0.000000
319872801	53770.000000	2833	3581.564700	32060	6	0.410403	31989	9	0.205018	9920846	0.000000
319855288	53090.000000	2655	3539.974091	32128	6	0.262716	32072	4	0.286936	9915977	0.000000
319843287	52823.000000	2756	3599.212414	31803	6	0.265180	32071	5	0.234618	9911033	0.000000
319852333	53217.000000	2634	3590.352857	31747	7	0.302150	31982	6	0.412063	9906009	0.000000
319854906	53772.000000	2712	3555.839416	31906	2	0.455379	32174	6	0.440215	9901155	0.000000
319867074	51912.000000	2630	3545.632171	31878	8	0.423077	31900	3	0.199479	9896279	0.000000
319876429	53573.000000	2799	3595.681103	31950	10	0.450378	32135	7	0.420868	9891243	0.000000
319859337	53009.000000	2770	3568.687241	31884	5	0.517696	31991	8	0.471764	9886258	0.000000
319845367	52735.000000	2881	3562.998221	31981	10	0.584325	32019	6	0.291022	9881181	0.000000
319852355	53589.000000	2801	3640.551694	31989	2	0.297678	32078	3	0.528834	9876254	0.000000
319851365	54072.000000	2848	3582.243783	32265	3	0.438640	31868	6	0.408070	9871324	0.000000
319853714	52061.000000	2765	3482.231421	31839	8	0.285743	31988	7	0.526280	9866446	0.000000
319851276	52085.000000	2741	3618.740403	31847	7	0.337584	31966	2	0.500324	9861503	0.000000
319847442	53671.000000	2807	3579.454916	31891	5	0.491353	32014	4	0.201995	9856673	0.000000
319868127	52199.000000	2768	3588.227648	32052	2	0.609503	31959	6	0.258261	9851752	0.000000
319866139	53288.000000	2778	3643.004676	32034	3	0.457807	32221	5	0.509683	9846761	0.000000
319844577	53399.000000	2836	3507.730655	31821	2	0.310725	31752	5	0.093650	9841798	0.000000
319848278	53317.000000	2745	3596.352554	31963	4	0.270854	31824	4	0.450278	9836950	0.000000
319838497	53789.000000	2805	3577.497336	32096	2	0.299172	31824	3	0.444588	9831953	0.000000
319887637	52503.000000	2742	3550.072953	31880	12	0.184568	31883	3	0.403627	9827110	0.000000
319874403	54335.000000	2766	3628.332705	31923	8	0.407065	32085	6	0.242577	9822199	0.000000
319860969	53630.000000	2689	3532.740402	31808	7	0.228696	31972	2	0.165176	9817324	0.000000
319855182	52182.000000	2798	3582.380241	31939	8	0.355307	31778	3	0.282489	9812467	0.000000
319868535	53659.000000	2915	3607.683435	31870	7	0.216050	31841	6	0.466784	9807675	0.000000
319869352	52731.000000	2770	3522.095872	31919	9	0.304050	32026	4	0.616462	9802796	-1.#IND00
319856377	52734.000000	2814	3589.549592	31820	4	0.531436	31945	8	0.289924	9797996	-1.#IND00
319858658	53508.000000	2717	3559.383945	32196	5	0.236059	32037	6	0.376490	9793060	0.000630
319868894	52654.000000	2774	3560.841853	31938	4	0.443065	31832	3	0.406554	9788113	0.000269
319857642	53366.000000	2739	3628.894243	31743	2	0.180136	32153	5	0.267741	9783259	0.003853
319840024	53357.000000	2678	3532.684951	31887	7	0.457158	31805	6	0.289427	9778313	0.002627
319849126	52286.000000	2764	3555.259934	32157	2	0.606991	31761	6	0.353031	9773405	0.001128
319880314	53459.000000	2694	3623.841306	32063	4	0.335060	32073	8	0.416877	9768524	-0.003973
319883229	54000.000000	2845	3550.351523	31994	3	0.443954	32056	8	0.214547	9763572	-0.004829
319846457	52285.000000	2817	3569.190763	32285	13	0.218602	32217	5	0.304574	9758748	-0.003497
319888979	53530.000000	2817	3623.646417	31867	6	0.393701	32150	5	0.237380	9753940	-0.003555
319850301	54023.000000	2852	3565.501899	32023	6	0.396738	31714	3	0.374399	9749123	-0.004532
319842560	52615.000000	2707	3570.942915	32230	7	0.411675	31931	2	0.253878	9744316	-0.003583
319862201	53120.000000	2874	3590.045765	31895	6	0.377042	32167	7	0.525374	9739514	-0.005036
319850251	53907.000000	2802	3608.853439	32025	2	0.214236	31910	5	0.279643	9734674	-0.004503
319863342	52728.000000	2772	3558.448238	32064	12	0.318332	31968	3	0.264878	9729829	-0.003345
319860548	53032.000000	2749	3568.721253	31997	11	0.306323	31894	9	0.480368	9724854	-0.005764
319856659	53989.000000	2730	3603.666329	31867	10	0.517342	31975	6	0.375500	9720077	-0.003559
319858198	52564.000000	2754	3530.582960	31893	9	0.707257	32094	3	0.511003	9715214	-0.001963
319842949	52177.000000	2716	3622.439944	31890	6	0.345049	31916	5	0.244121	9710363	-0.001872
319873539	54308.000000	2799	3575.778997	31879	16	0.422245	31900	5	0.299593	9705530	0.003892
319858053	52781.000000	2770	3616.980321	31849	3	0.496275	31950	7	0.278152	9700589	0.003107
319837390	54036.000000	2929	3580.706555	32015	6	0.139657	31902	8	0.186311	9695644	0.002891
319866447	52209.000000	2714	3518.447289	31830	7	0.297858	32073	2	0.293959	9690827	0.002813
319876827	52266.000000	2720	3611.546557	31936	8	0.128972	32058	5	0.317985	9685969	0.003234
319849995	54256.000000	2811	3561.715127	32013	2	0.193766	31868	4	0.336509	9681221	0.003520
319878095	53059.000000	2857	3570.958915	31876	6	0.348814	31993	2	0.154228	9676296	0.003175
319859879	52685.000000	2799	3581.558236	31862	4	0.314593	31979	3	0.305600	9671448	0.002428
319839760	53497.000000	2712	3539.152632	31796	14	0.355808	31994	7	0.422731	9666637	0.002440
319854740	53198.000000	2754	3567.143864	32085	6	0.328388	32121	6	0.513054	9661784	0.002179
319887471	53774.000000	2850	3621.963759	32072	3	0.592652	31893	10	0.436095	9656945	0.002278
319869415	52483.000000	2785	3583.369343	32015	3	0.462353	32017	4	0.312997	9652117	0.001921
319870157	52954.000000	2821	3605.583366	31840	4	0.650121	31911	8	0.088487	9647330	0.001663
319857606	52982.000000	2858	3575.443716	31986	7	0.275383	31823	4	0.370212	9642627	0.001688
319858807	52865.000000	2841	3575.761634	31839	8	0.473271	31806	6	0.274833	9637852	0.001812
319855067	52983.000000	2750	3570.977589	32016	3	0.304818	31984	3	0.259286	9632988	0.001976
319862606	53061.000000	2742	3590.292854	31813	9	0.387118	32000	2	0.202472	9628312	0.001778
319849857	52737.000000	2781	3614.379216	31836	7	0.208251	31710	4	0.293114	9623540	0.000171
319889739	54098.000000	2799	3554.443022	32054	7	0.438057	32307	9	0.442826	9618721	0.000062
319854161	52717.000000	2757	3583.453489	32109	5	0.481001	31897	6	0.240417	9613896	-0.000155
319863856	53687.000000	2810	3646.451874	31717	6	0.617224	31987	4	0.150846	9609098	0.000812
319833472	54358.000000	2922	3547.279992	32050	1	0.368496	32123	8	0.177938	9604365	0.001355
319853596	52492.000000	2739	3575.113968	32068	2	0.333145	32051	4	0.179065	9599619	0.001346
319858049	53623.000000	2880	3609.982608	31949	4	0.527185	32225	3	0.290484	9594842	0.001282
319857006	52518.000000	2767	3524.931376	32084	6	0.352101	31897	3	0.410361	9590062	0.001404
319854939	53044.000000	2789	3636.496304	31943	10	0.360600	32140	10	0.518580	9585358	0.000490
319869054	53148.000000	2676	3553.808072	32096	4	0.197749	31889	7	0.419756	9580561	-0.000113
319849060	53174.000000	2766	3605.784476	31939	5	0.290562	31881	1	0.236982	9575781	-0.000107
319874280	52302.000000	2751	3545.018616	31994	6	0.490032	32163	7	0.173444	9571055	0.000311
319867257	53282.000000	2791	3601.815596	32022	5	0.304006	32009	6	0.427548	9566265	0.000389
319867124	53548.000000	2682	3546.260583	32008	3	0.246513	32197	7	0.438559	9561518	0.000363
319857301	53169.000000	2859	3543.176729	31894	3	0.350276	32048	9	0.333485	9556739	0.000336
319881844	53413.000000	2760	3593.821536	31856	5	0.565322	31910	6	0.206197	9551970	0.000367
319862030	53169.000000	2672	3566.885374	31904	3	0.513096	32187	4	0.371575	9547117	0.000228
319853489	52361.000000	2717	3572.863853	32052	7	0.473668	32281	8	0.099942	9542365	0.000789
319854559	53817.000000	2744	3576.758168	32080	11	0.497103	31981	6	0.304332	9537583	-0.000408
319871428	52531.000000	2721	3575.300056	32040	7	0.464877	31958	5	0.215524	9532698	-0.000217
319887641	53961.000000	2823	3642.931328	32070	5	0.472530	31919	2	0.305364	9527855	-0.000180
319849073	53775.000000	2781	3505.580869	31855	7	0.202261	32278	7	0.457964	9523031	-0.000397
319857261	51819.000000	2664	3655.124482	32101	4	0.418800	31970	3	0.537714	9518235	-0.000786
npatches	nstrain	runtime	dt	init_x	init_y	init_y_blood	init_z	init_S	beta0	beta1	beta2	beta3	mean_beta	B	d	delta	delta_blood	b[0]	mut	m	CTL	c	g	epsilon	k	het	lambda	rho	omega	x_max	patch.dyna	DELTA	A	VA
10000	1	100.000000	0.000100	21900	9499	5000000	0.001000	10000000	5.710889	7.003249	5.253883	4.812716	6	8000000000.000000	0.010000	1.000000	1.000000	800000	0.000050	0.048000	0	0.500000	0.000000	25.000000	15.000000	0.500000	0.000000	0.000000	0.000000	31987	0	10.000000	7.000000	1.000000
sus	inf	inf_blood	z	x[0]	y[0][0]	z[0]	x[1]	y[1][0]	z[1]	S[0]	synchrony
219000000	94990000.000000	5000000	10.000000	21900	9499	0.001000	21900	9499	0.001000	10000000	0.000000
275378861	203896784.000000	10634696	3940.834452	27568	20092	0.394083	26766	21137	0.394083	9995083	0.000000
316980347	9912521.000000	519050	6324.976263	31798	1041	0.632498	31802	1031	0.632498	9990124	0.000000
319842055	48482.000000	2528	7413.957318	32036	2	0.777101	32021	7	0.777101	9985248	0.000000
319821960	94880.000000	4846	2964.152315	31943	4	0.287816	31861	12	0.355180	9980148	0.000000
319826927	38016.000000	2038	3316.365424	32122	1	0.384746	32147	3	0.267835	9975159	0.000000
319849721	61942.000000	3231	3693.820640	31999	4	0.383814	31902	8	0.452413	9970257	0.000000
319827425	51477.000000	2670	3015.093807	32040	4	0.408674	31856	2	0.599015	9965256	0.000000
319870689	49835.000000	2683	3455.774052	31933	4	0.367707	32036	9	0.222124	9960183	0.000000
319867850	54359.000000	2846	3335.924364	31998	6	0.373156	32107	4	0.347331	9955228	0.000000
319859582	51096.000000	2612	3286.242192	32100	6	0.463619	32086	5	0.583129	9950237	0.000000
319874361	51175.000000	2602	3421.914726	31819	7	0.408253	32019	6	0.388723	9945310	0.000000
319856254	52786.000000	2691	3329.480466	32078	7	0.506006	32148	11	0.449088	9940318	0.000000
319864071	51114.000000	2722	3315.542042	31880	4	0.078703	32036	10	0.432106	9935375	0.000000
319847959	51760.000000	2641	3329.950293	32059	8	0.183874	32102	5	0.417502	9930348	0.000000
319840575	51154.000000	2620	3333.282948	32113	1	0.396808	31812	2	0.379628	9925428	0.000000
319866503	52112.000000	2638	3340.876444	32135	8	0.294358	32236	11	0.476092	9920526	0.000000
319858936	50038.000000	2660	3279.125503	32193	4	0.348134	31901	8	0.474615	9915516	0.000000
319890575	53693.000000	2733	3403.903288	31663	2	0.419213	31858	7	0.437831	9910579	0.000000
319869729	51996.000000	2647	3231.565136	32011	4	0.185471	31981	8	0.345994	9905745	0.000000
319877817	50798.000000	2739	3348.184868	32023	3	0.249863	31836	4	0.371731	9900738	0.000000
319872534	52724.000000	2660	3363.554917	32231	4	0.318113	31914	6	0.270118	9895798	0.000000
319836772	52084.000000	2708	3279.776897	31919	6	0.333276	32119	9	0.374070	9890727	0.000000
319881788	50979.000000	2661	3282.523679	31985	4	0.166584	32099	7	0.431464	9885901	0.000000
319849867	51190.000000	2682	3332.757170	32139	4	0.240002	32226	5	0.349863	9880863	0.000000
319855035	52213.000000	2729	3354.527137	32107	5	0.330982	31655	9	0.452452	9875951	0.000000
319858540	51349.000000	2652	3277.823538	32284	4	0.543524	31940	7	0.528083	9871078	0.000000
319867025	51053.000000	2599	3322.820230	32009	2	0.482488	31736	4	0.367321	9866212	0.000000
319851475	52790.000000	2823	3397.591089	31977	2	0.252882	31949	10	0.445705	9861341	0.000000
319850992	51247.000000	2598	3270.796373	32027	3	0.367297	31895	4	0.405445	9856298	0.000000
319870117	51657.000000	2653	3375.827151	32023	3	0.273993	31779	6	0.338507	9851402	0.000000
319846602	52090.000000	2776	3315.879037	31902	3	0.485900	31893	2	0.442010	9846480	0.000000
319869120	51351.000000	2626	3305.719915	32017	4	0.287069	32071	6	0.287774	9841465	0.000000
319861928	50372.000000	2591	3313.449706	31956	5	0.373777	32088	2	0.371765	9836421	0.000000
319882590	51234.000000	2651	3343.628881	32038	8	0.275233	31916	3	0.475016	9831506	0.000000
319839354	51837.000000	2677	3347.955104	31848	3	0.508888	31904	8	0.493096	9826602	0.000000
319847086	51930.000000	2762	3326.818730	32004	3	0.211614	32221	8	0.257763	9821734	0.000000
319863309	50595.000000	2609	3296.570631	32008	9	0.178572	31769	8	0.337916	9816807	0.000000
319856617	51903.000000	2702	3370.311320	31980	5	0.350005	31821	4	0.176991	9811894	0.000000
319828673	51152.000000	2590	3275.451450	31921	3	0.461032	31713	7	0.222758	9807025	0.000000
319850046	50827.000000	2607	3327.611613	31881	3	0.364653	31871	0	0.168066	9802141	-1.#IND00
319851998	52396.000000	2690	3342.720261	32080	9	0.299139	32124	3	0.288805	9797250	-1.#IND00
319862700	51925.000000	2688	3299.272939	32030	6	0.312953	32092	6	0.343909	9792403	-1.#IND00
319845884	51663.000000	2709	3316.831891	31962	6	0.338029	31897	3	0.211353	9787548	-0.022701
319859387	51669.000000	2735	3348.599200	32014	3	0.556567	31989	3	0.434437	9782693	-0.017425
319865336	52930.000000	2713	3334.100232	32090	8	0.261818	31862	3	0.411571	9777866	-0.019488
319852230	50972.000000	2707	3274.822646	31870	4	0.495471	32132	3	0.315656	9772899	-0.018006
319867416	50201.000000	2600	3359.366751	32072	1	0.042160	32001	5	0.506406	9767938	-0.011022
319852836	51838.000000	2717	3354.514170	31873	4	0.239004	31918	6	0.388179	9762961	-0.009743
319860337	51009.000000	2658	3303.200110	31927	3	0.433061	32067	6	0.105080	9758045	-0.009482
319862827	50998.000000	2674	3353.970072	31920	5	0.285452	32033	3	0.209802	9753190	-0.006339
319876776	51688.000000	2674	3302.221339	31985	5	0.130459	31914	6	0.462291	9748258	-0.005021
319844060	51347.000000	2762	3386.577918	32056	7	0.430379	32006	2	0.204500	9743304	-0.005753
319840310	51560.000000	2688	3281.499670	31952	7	0.256731	31994	8	0.334693	9738568	-0.005507
319860311	50484.000000	2595	3296.209778	32061	6	0.293831	31908	6	0.341211	9733718	-0.004595
319855696	52120.000000	2666	3391.614014	31944	5	0.299060	31826	6	0.480143	9728940	-0.005153
319853986	51593.000000	2569	3274.585583	32016	3	0.360434	31918	11	0.401797	9724085	-0.004809
319834981	50925.000000	2757	3360.391092	32151	9	0.317431	32025	6	0.184118	9719182	-0.004665
319855802	51775.000000	2703	3307.166137	32003	5	0.186999	31956	7	0.347944	9714307	-0.003957
319843571	51429.000000	2568	3338.689609	32081	2	0.443198	32072	8	0.341897	9709371	-0.005185
319874719	52109.000000	2701	3338.583560	31733	5	0.471673	32158	8	0.447425	9704511	-0.004782
319872364	50834.000000	2772	3327.721858	31808	5	0.363647	31889	5	0.546912	9699676	-0.004705
319846184	51737.000000	2684	3362.580049	31833	6	0.261924	32274	7	0.424602	9694836	-0.004400
319859784	52818.000000	2684	3289.789255	31782	1	0.082417	32140	7	0.580918	9690024	-0.004105
319849703	51130.000000	2679	3340.196009	31614	6	0.384157	32011	6	0.316134	9685202	-0.002899
319860792	51906.000000	2670	3320.251262	32113	3	0.600615	31949	5	0.258509	9680263	-0.002736
319876022	51325.000000	2640	3351.802457	32259	8	0.447789	31814	5	0.335198	9675471	-0.002961
319854319	51629.000000	2628	3310.079506	31876	4	0.441033	32041	4	0.393576	9670722	-0.003108
319854172	51252.000000	2757	3372.228922	32156	7	0.135331	32008	6	0.176947	9665947	-0.002294
319860895	50806.000000	2659	3350.685848	32127	5	0.412848	32077	5	0.457331	9661083	-0.000411
319842350	53205.000000	2697	3330.911286	31776	2	0.420091	32034	6	0.370515	9656173	-0.002933
319843573	50639.000000	2676	3298.630780	32064	4	0.402114	32168	4	0.395693	9651470	-0.002152
319861313	51734.000000	2658	3337.971685	32046	3	0.360076	31918	3	0.428448	9646610	-0.003225
319880721	52185.000000	2735	3341.962397	32121	6	0.366464	32016	6	0.432128	9641659	-0.003015
319887460	51650.000000	2737	3277.513697	32016	9	0.222692	31973	7	0.275338	9636903	-0.002901
319845260	51650.000000	2746	3395.341726	31929	6	0.181282	32179	7	0.413098	9632048	-0.002736
319863451	50968.000000	2657	3307.058620	32089	2	0.349905	31981	4	0.365703	9627158	-0.002364
319854248	52086.000000	2694	3393.915598	32018	6	0.326574	31949	3	0.423170	9622364	-0.002811
319837026	52339.000000	2660	3288.462826	31951	4	0.499975	32007	6	0.305664	9617683	-0.002739
319860838	51098.000000	2655	3312.964016	32020	8	0.334468	32096	6	0.483016	9612890	-0.003440
319853844	51334.000000	2700	3350.954285	31871	3	0.224899	31896	9	0.497395	9608173	-0.003494
319870740	52306.000000	2634	3293.520258	32024	2	0.103937	31949	5	0.457602	9603336	-0.004009
319852560	51617.000000	2713	3319.598499	31695	7	0.343163	32110	5	0.647770	9598576	-0.004238
319877737	50958.000000	2681	3279.656586	31838	5	0.380883	32013	9	0.217813	9593759	-0.003782
319862154	51960.000000	2698	3369.900421	31929	3	0.278831	31882	7	0.243965	9588977	-0.003685
319835711	52015.000000	2676	3261.192603	31900	4	0.459425	31948	8	0.390038	9584147	-0.004183
319880147	50206.000000	2756	3319.300139	32338	5	0.231047	32019	2	0.416795	9579262	-0.003839
319844524	52630.000000	2735	3353.686457	32185	5	0.156029	31999	6	0.573465	9574452	-0.003201
319841824	51007.000000	2685	3285.377824	32123	10	0.335889	32107	4	0.741297	9569660	-0.003312
319847459	50619.000000	2709	3348.582534	32076	4	0.101865	32018	1	0.467666	9564940	-0.002819
319853912	52322.000000	2752	3344.329997	32001	4	0.172415	31921	11	0.157959	9560011	-0.002594
319856449	51761.000000	2690	3357.762623	31880	6	0.394849	32078	6	0.322212	9555126	-0.002366
319871437	50870.000000	2769	3283.569494	32101	6	0.192771	32058	3	0.254178	9550209	-0.001942
319834088	51627.000000	2656	3312.298547	31776	5	0.310948	31778	4	0.547642	9545475	-0.002066
319878851	51047.000000	2579	3309.727234	31911	3	0.304775	32150	6	0.123376	9540666	-0.001980
319835659	51611.000000	2697	3385.562610	32061	7	0.411424	31973	6	0.169969	9535825	-0.002217
319865885	52287.000000	2732	3316.856592	32112	12	0.243051	32008	5	0.266933	9531109	-0.002261
319858406	51679.000000	2722	3283.616587	32003	6	0.457728	31998	4	0.339599	9526229	-0.002440
319853922	50572.000000	2656	3333.612151	32004	3	0.536339	32095	1	0.091877	9521504	-0.001864
319879847	51769.000000	2717	3333.251825	31822	3	0.369727	32175	11	0.348907	9516781	-0.001903
npatches	nstrain	runtime	dt	init_x	init_y	init_y_blood	init_z	init_S	beta0	beta1	beta2	beta3	mean_beta	B	d	delta	delta_blood	b[0]	mut	m	CTL	c	g	epsilon	k	het	lambda	rho	omega	x_max	patch.dyna	DELTA	A	VA
10000	1	100.000000	0.000100	21900	9499	5000000	0.001000	10000000	4.664412	5.308401	8.995342	4.116639	6	8000000000.000000	0.010000	1.000000	1.000000	800000	0.000050	0.048000	0	0.500000	0.000000	25.000000	16.000000	0.500000	0.000000	0.000000	0.000000	31987	0	10.000000	7.000000	1.000000
sus	inf	inf_blood	z	x[0]	y[0][0]	z[0]	x[1]	y[1][0]	z[1]	S[0]	synchrony
219000000	94990000.000000	5000000	10.000000	21900	9499	0.001000	21900	9499	0.001000	10000000	0.000000
280968387	172710939.000000	9015825	3940.834452	28969	16556	0.394083	28605	16567	0.394083	9994940	0.000000
318234859	5478954.000000	286858	6324.976263	31890	505	0.632498	32104	551	0.632498	9989906	0.000000
319884237	21954.000000	1120	3400.388733	31870	2	0.192796	32085	0	0.323561	9984916	0.000000
319853478	89645.000000	4786	3436.026546	32108	8	0.299517	32105	5	0.310696	9979968	0.000000
319882141	43628.000000	2267	2423.912542	32023	5	0.202972	32192	6	0.255004	9974941	0.000000
319853433	49425.000000	2533	3500.421101	31814	4	0.393392	31863	3	0.313183	9969991	0.000000
319852565	54811.000000	2774	3079.215121	31826	4	0.225190	31998	4	0.242034	9964990	0.000000
319879324	47918.000000	2459	3005.861341	31925	9	0.186400	31773	5	0.427884	9959944	0.000000
319855740	49568.000000	2682	3169.414686	31946	2	0.256490	32118	5	0.262950	9954989	0.000000
319840456	50939.000000	2631	3133.239530	31847	6	0.375007	31668	9	0.194861	9950100	0.000000
319863781	50743.000000	2585	3097.617444	31998	3	0.520097	32215	5	0.343928	9945029	0.000000
319863998	50854.000000	2661	3117.107756	31848	1	0.246150	31656	4	0.602077	9940010	0.000000
319862827	48912.000000	2547	3079.683253	31816	4	0.412790	31708	0	0.232866	9935137	0.000000
319851427	50567.000000	2619	3136.847240	31967	4	0.343477	31779	3	0.257724	9930012	0.000000
319852826	50379.000000	2667	3068.356972	31886	5	0.587724	32016	2	0.408875	9924880	0.000000
319843961	49724.000000	2603	3085.659211	31972	4	0.419512	31954	6	0.155119	9919786	0.000000
319888587	49447.000000	2538	3071.950730	31919	4	0.225926	31959	4	0.344812	9914735	0.000000
319876379	50018.000000	2593	3137.852672	31896	7	0.335306	31958	4	0.361361	9909735	0.000000
319872270	50977.000000	2578	3085.726754	31938	3	0.416070	32103	3	0.268602	9904876	0.000000
319847742	49461.000000	2638	3035.706067	32027	2	0.327917	32041	7	0.476268	9899920	0.000000
319838668	50655.000000	2714	3134.311438	31905	2	0.489769	32068	5	0.174443	9895047	0.000000
319876845	50226.000000	2565	3078.660362	32077	4	0.061363	32010	2	0.393211	9890098	0.000000
319850361	49280.000000	2585	3095.817793	32145	2	0.108106	31976	3	0.205962	9885194	0.000000
319871816	49902.000000	2628	3143.347728	31911	6	0.262518	31850	3	0.323026	9880211	0.000000
319843362	51196.000000	2724	3108.884768	31916	4	0.178894	32036	6	0.359742	9875254	0.000000
319849378	49934.000000	2597	3079.803742	31863	5	0.209980	32039	7	0.318337	9870290	0.000000
319868933	49702.000000	2558	3122.926717	31983	10	0.509438	32039	3	0.343654	9865273	0.000000
319861050	51086.000000	2565	3109.859584	31888	3	0.226261	31664	6	0.400330	9860314	0.000000
319867565	50156.000000	2662	3102.169659	32091	8	0.309408	32089	8	0.337631	9855336	0.000000
319875755	50298.000000	2638	3087.311633	32131	5	0.334315	32144	5	0.460063	9850487	0.000000
319842645	50331.000000	2574	3131.402087	31874	9	0.417825	31933	6	0.318280	9845680	0.000000
319877219	50218.000000	2597	3083.496930	32069	6	0.462902	31935	4	0.493109	9840885	0.000000
319872146	49995.000000	2559	3115.729118	31987	3	0.249451	32101	5	0.222286	9835984	0.000000
319876944	49388.000000	2600	3071.359405	31857	4	0.195537	31791	8	0.421563	9831019	0.000000
319861823	50607.000000	2641	3135.247813	31934	7	0.115472	31846	2	0.240316	9826090	0.000000
319840279	50115.000000	2513	3116.172137	32121	6	0.253537	32215	6	0.428578	9821132	0.000000
319854820	50406.000000	2547	3111.442357	32034	2	0.241250	32104	5	0.400908	9816214	0.000000
319853479	50296.000000	2529	3078.339795	32124	2	0.250882	31943	2	0.344585	9811265	0.000000
319837148	49839.000000	2549	3118.820710	32058	4	0.292685	31857	3	0.372302	9806457	0.000000
319864469	50646.000000	2610	3126.605204	31836	8	0.083232	31824	11	0.342863	9801514	-1.#IND00
319851117	50118.000000	2498	3075.077801	32150	5	0.274156	32103	1	0.078774	9796530	-1.#IND00
319885592	49517.000000	2582	3116.499998	31997	9	0.105396	32087	6	0.299364	9791608	-1.#IND00
319864058	50433.000000	2538	3108.832172	32061	10	0.187499	31930	3	0.352870	9786780	0.005917
319856629	50063.000000	2672	3106.017508	32170	9	0.340970	32007	8	0.346201	9781835	0.003775
319853186	50435.000000	2660	3087.579961	31838	5	0.560889	32033	5	0.370385	9776965	-0.003232
319859942	49813.000000	2607	3080.403507	31875	4	0.399891	31980	2	0.221220	9772042	-0.002557
319844123	50409.000000	2569	3126.274251	32145	3	0.233762	32119	3	0.231439	9767294	-0.002061
319872973	50131.000000	2551	3083.691313	32036	5	0.293649	32022	5	0.486542	9762418	-0.002315
319852284	49309.000000	2592	3106.583578	31873	5	0.194616	31983	5	0.435737	9757512	-0.003018
319884580	50151.000000	2488	3092.626494	31779	2	0.243930	32095	3	0.202595	9752695	-0.001834
319875016	49645.000000	2566	3106.860982	32069	5	0.430956	32209	4	0.365707	9747897	-0.002070
319869929	50412.000000	2610	3115.707549	31831	9	0.139187	32006	5	0.200252	9743152	-0.004142
319867372	50578.000000	2617	3103.204328	31884	7	0.255091	31992	8	0.164564	9738263	-0.005593
319846772	50262.000000	2639	3120.440317	31886	3	0.154175	31997	7	0.337990	9733229	-0.004927
319868698	50950.000000	2678	3102.064824	31963	10	0.321023	32027	3	0.149414	9728338	-0.005915
319863622	49750.000000	2621	3052.590028	32299	5	0.345578	32179	3	0.113910	9723470	-0.003700
319872226	49170.000000	2563	3060.906937	31920	4	0.239070	31857	4	0.349812	9718580	-0.003526
319861159	49674.000000	2641	3139.625509	32134	4	0.332795	32197	3	0.523709	9713616	-0.003254
319859586	50776.000000	2656	3109.854044	31900	3	0.213812	31986	4	0.207225	9708788	-0.000550
319869037	49614.000000	2555	3087.612971	32012	8	0.102780	32066	8	0.403113	9703972	-0.000531
319873468	50088.000000	2680	3112.068391	31869	1	0.219569	31894	4	0.351426	9699082	-0.000415
319875927	49660.000000	2571	3095.169993	32036	1	0.294292	31922	7	0.323857	9694137	-0.000269
319866743	50008.000000	2630	3118.451734	32044	4	0.539528	31992	5	0.281356	9689210	0.000986
319862288	49370.000000	2536	3060.271850	32025	4	0.104763	32056	4	0.243289	9684402	0.001206
319845979	50041.000000	2590	3134.025383	32074	9	0.106815	32101	6	0.451850	9679569	0.001664
319869061	50239.000000	2651	3083.010733	31743	1	0.317124	32108	9	0.385399	9674767	0.001308
319887802	50135.000000	2467	3094.813967	32155	6	0.389905	31747	4	0.191694	9670098	0.001203
319850821	50188.000000	2585	3086.267755	32005	4	0.234497	32126	11	0.173818	9665366	-0.000797
319840278	48898.000000	2600	3083.357057	32032	5	0.213760	31882	4	0.335280	9660434	-0.000702
319861978	49896.000000	2598	3159.235464	32146	5	0.410485	31958	2	0.160275	9655698	-0.000635
319858026	50167.000000	2625	3108.935094	32111	6	0.401834	31838	5	0.289157	9651025	-0.000820
319884521	50122.000000	2535	3103.168324	31893	3	0.303416	31942	4	0.296051	9646269	-0.000589
319861179	50221.000000	2605	3103.551119	32161	8	0.405295	31983	4	0.188426	9641572	-0.000522
319863558	50447.000000	2575	3099.163966	32096	3	0.303177	32060	6	0.507762	9636941	-0.001244
319869375	49124.000000	2512	3084.468090	32043	7	0.278769	32013	3	0.289167	9632146	-0.001128
319865498	50017.000000	2646	3159.648384	32321	2	0.257735	32232	3	0.170308	9627266	-0.001374
319859108	51025.000000	2628	3103.564917	31992	4	0.439933	32065	5	0.350680	9622513	-0.001368
319853924	49833.000000	2549	3060.783397	31827	5	0.079437	31934	5	0.389593	9617727	-0.001138
319856209	49516.000000	2614	3151.186370	32159	7	0.173635	32182	8	0.404136	9612908	-0.001287
319857214	50864.000000	2623	3107.117072	31973	1	0.172345	31918	5	0.350233	9608102	-0.002120
319829590	50319.000000	2742	3148.623719	31889	3	0.072270	31899	2	0.246617	9603370	-0.002092
319843177	50158.000000	2583	3063.500792	31746	3	0.098423	31910	4	0.175961	9598582	-0.002271
319869204	49662.000000	2523	3049.928625	32075	5	0.213609	32070	3	0.297113	9593844	-0.001916
319861743	50213.000000	2539	3127.228339	32130	6	0.322293	32039	5	0.249202	9588942	-0.002023
319878658	49944.000000	2548	3069.461099	31750	3	0.487934	31883	4	0.259312	9584239	-0.002048
319867733	49814.000000	2549	3116.380381	31839	4	0.153190	32012	3	0.154784	9579531	-0.001963
319853079	49975.000000	2535	3087.586489	31890	4	0.369016	31616	3	0.148420	9574721	-0.001636
319857388	49115.000000	2509	3140.527207	31882	2	0.148829	31796	2	0.297611	9569883	-0.001749
319860360	50832.000000	2572	3081.724417	31910	5	0.294657	31935	10	0.374294	9565045	-0.001657
319850833	49639.000000	2486	3085.218044	32293	3	0.334942	32269	6	0.462637	9560236	-0.001535
319867358	50662.000000	2644	3125.248972	31861	2	0.456354	32079	5	0.329208	9555500	-0.001063
319886217	49215.000000	2633	3069.640701	32097	6	0.245338	31977	6	0.324794	9550753	-0.001061
319858948	50354.000000	2555	3146.620266	31931	9	0.148771	32125	11	0.205118	9545987	-0.001148
319856364	50724.000000	2634	3073.174282	32025	6	0.288342	32165	5	0.443864	9541209	-0.001234
319855357	49389.000000	2648	3073.843645	32154	7	0.431625	31906	4	0.546353	9536478	-0.001550
319865837	50376.000000	2586	3145.141251	32044	6	0.402254	32133	3	0.489910	9531659	-0.001208
319860589	51026.000000	2709	3051.822607	32001	3	0.427435	32129	4	0.326214	9526920	-0.001401
319873655	50023.000000	2557	3126.449767	31746	9	0.152981	32091	6	0.288944	9522165	-0.001422
319862681	50605.000000	2594	3086.555776	32072	6	0.195427	31764	4	0.462005	9517396	-0.001401
npatches	nstrain	runtime	dt	init_x	init_y	init_y_blood	init_z	init_S	beta0	beta1	beta2	beta3	mean_beta	B	d	delta	delta_blood	b[0]	mut	m	CTL	c	g	epsilon	k	het	lambda	rho	omega	x_max	patch.dyna	DELTA	A	VA
10000	1	100.000000	0.000100	21900	9499	5000000	0.001000	10000000	5.647703	3.830576	3.090904	7.502515	6	8000000000.000000	0.010000	1.000000	1.000000	800000	0.000050	0.048000	0	0.500000	0.000000	25.000000	17.000000	0.500000	0.000000	0.000000	0.000000	31987	0	10.000000	7.000000	1.000000
sus	inf	inf_blood	z	x[0]	y[0][0]	z[0]	x[1]	y[1][0]	z[1]	S[0]	synchrony
219000000	94990000.000000	5000000	10.000000	21900	9499	0.001000	21900	9499	0.001000	10000000	0.000000
286361659	144681285.000000	7557593	3940.834452	28691	14203	0.394083	30027	13363	0.394083	9995005	0.000000
318970307	2892392.000000	151830	6324.976263	31721	259	0.632498	32030	260	0.632498	9989870	0.000000
319867152	24465.000000	1331	1292.446544	31913	0	0.034044	31974	6	0.470372	9984889	0.000000
319831047	71222.000000	3660	3764.254088	32155	4	0.312071	32157	10	0.371215	9979926	0.000000
319868138	53472.000000	2817	2476.914027	32054	2	0.357845	32179	7	0.138293	9974931	0.000000
319862094	43568.000000	2295	2858.233427	31930	3	0.364789	31964	2	0.428038	9969952	0.000000
319840907	50837.000000	2610	3051.414622	31738	6	0.353269	31959	5	0.421937	9965166	0.000000
319840739	49492.000000	2632	2805.922190	31850	5	0.355024	31870	2	0.171164	9960205	0.000000
319854774	47962.000000	2501	2848.404743	31952	8	0.415365	32017	6	0.357014	9955166	0.000000
319860717	48283.000000	2495	2899.834785	31961	8	0.221427	32100	2	0.423164	9950297	0.000000
319861802	48959.000000	2554	2879.868997	31836	4	0.515513	31938	4	0.146408	9945252	0.000000
319846339	48593.000000	2587	2878.530955	32127	2	0.324899	31999	4	0.286446	9940380	0.000000
319871774	48874.000000	2515	2914.751143	32024	6	0.299765	32100	2	0.219719	9935320	0.000000
319872289	49046.000000	2483	2893.139632	32073	6	0.298703	31768	5	0.112655	9930394	0.000000
319854495	48626.000000	2571	2858.636299	31956	5	0.330896	31944	2	0.089985	9925499	0.000000
319882257	47809.000000	2504	2882.986108	31967	5	0.594173	31994	4	0.187058	9920599	0.000000
319866915	49239.000000	2478	2933.540359	32140	5	0.262473	31846	4	0.359436	9915743	0.000000
319856492	48013.000000	2609	2868.023066	31858	7	0.125540	32179	8	0.173849	9910638	0.000000
319872301	48973.000000	2534	2943.516684	32032	1	0.073880	31910	3	0.291397	9905810	0.000000
319849708	48955.000000	2556	2869.736878	31903	6	0.258694	31902	7	0.338842	9900842	0.000000
319862234	48568.000000	2647	2910.687579	32184	4	0.521720	32192	8	0.320220	9895859	0.000000
319867210	48547.000000	2513	2901.074426	32135	2	0.440456	31977	1	0.337705	9890979	0.000000
319863526	48231.000000	2573	2907.923766	32167	5	0.359912	32096	4	0.456396	9886029	0.000000
319848561	48287.000000	2578	2869.214592	32012	5	0.147494	31966	12	0.148574	9881113	0.000000
319853017	48210.000000	2489	2918.982363	32106	0	0.088665	31853	2	0.102091	9876155	0.000000
319854450	49870.000000	2605	2900.679515	32082	6	0.193459	31916	4	0.210796	9871180	0.000000
319866007	47444.000000	2510	2878.212471	31971	5	0.397492	31993	5	0.233505	9866312	0.000000
319880145	49070.000000	2550	2966.701317	31856	5	0.230099	31794	5	0.281701	9861337	0.000000
319838518	48527.000000	2423	2871.171273	31804	7	0.314073	31733	6	0.276586	9856524	0.000000
319852894	48967.000000	2554	2951.628818	32040	6	0.267432	31902	2	0.233405	9851446	0.000000
319878199	48922.000000	2502	2878.236945	31950	1	0.133728	31859	4	0.147417	9846449	0.000000
319858078	48599.000000	2518	2887.995093	31913	6	0.382544	32212	2	0.386840	9841545	0.000000
319870453	48587.000000	2485	2863.661404	31978	6	0.212753	31954	2	0.331220	9836620	0.000000
319864273	48439.000000	2595	2937.011276	31957	9	0.272784	32182	11	0.239653	9831747	0.000000
319848925	48879.000000	2536	2891.299657	32082	3	0.135901	32154	3	0.429042	9826942	0.000000
319871681	49310.000000	2575	2873.570980	31798	9	0.218868	32075	7	0.331224	9822142	0.000000
319866580	48058.000000	2399	2873.584367	32167	3	0.425778	31936	4	0.265158	9817260	0.000000
319853009	48791.000000	2487	2943.494717	31944	3	0.129974	32112	3	0.386225	9812425	0.000000
319873861	49390.000000	2484	2863.041933	32152	6	0.443227	31953	3	0.173630	9807398	0.000000
319856913	48143.000000	2678	2899.559634	32145	3	0.260206	32006	0	0.182242	9802456	-1.#IND00
319876957	48555.000000	2536	2892.992289	31945	4	0.350779	32056	1	0.268847	9797577	-1.#IND00
319859110	48723.000000	2503	2902.156615	31974	5	0.239452	32017	4	0.217093	9792723	-1.#IND00
319879134	48173.000000	2466	2866.022812	31867	2	0.289122	31999	3	0.416670	9787722	-0.010786
319874419	47987.000000	2491	2875.716848	32123	3	0.370789	32050	5	0.321982	9782786	-0.004778
319863735	49476.000000	2555	2940.868660	32016	2	0.353987	31929	4	0.375643	9777848	-0.018469
319841816	48725.000000	2442	2841.728878	31892	5	0.342041	31946	4	0.334802	9772982	-0.017729
319880251	48244.000000	2576	2927.537416	32015	6	0.238428	31990	6	0.446894	9768000	-0.016050
319848615	48874.000000	2529	2894.972641	32099	8	0.334626	31905	4	0.279453	9763086	-0.015698
319858011	47701.000000	2506	2845.850623	32132	2	0.264824	32061	4	0.236276	9758176	-0.017956
319864900	48169.000000	2528	2880.171361	32013	0	0.232034	31992	4	0.268811	9753289	-0.012073
319860830	50238.000000	2605	2939.932939	31852	12	0.336648	32067	0	0.102908	9748374	-0.009308
319878773	47983.000000	2552	2822.927413	32036	2	0.147365	31869	5	0.166614	9743378	-0.007874
319878158	48738.000000	2484	2950.939686	31919	2	0.143017	32055	3	0.382074	9738571	-0.007020
319857109	49316.000000	2598	2923.370737	31863	4	0.243330	32092	4	0.311361	9733643	-0.006421
319864705	48959.000000	2551	2902.081892	31870	7	0.338719	32201	9	0.300459	9728762	-0.005653
319882898	49351.000000	2604	2914.617128	32054	1	0.339075	31907	5	0.212683	9723882	-0.004639
319872784	49038.000000	2540	2871.151744	32104	2	0.416530	32127	5	0.263139	9719017	-0.002421
319856729	48095.000000	2485	2873.322469	31946	6	0.231383	32214	0	0.302840	9714097	-0.001110
319867245	47980.000000	2493	2858.946416	31867	5	0.251219	31809	5	0.284845	9709333	-0.003015
319871012	49791.000000	2529	2965.311936	31605	3	0.152330	31948	5	0.367087	9704322	-0.002394
319882842	48168.000000	2541	2830.867909	31884	3	0.383791	31916	6	0.454369	9699371	-0.002387
319871148	48695.000000	2545	2940.125956	31826	4	0.479132	32142	7	0.190229	9694307	-0.002142
319859955	49986.000000	2617	2943.002464	32065	5	0.217848	31798	6	0.311948	9689413	0.001203
319849993	48999.000000	2547	2850.622316	32009	4	0.358163	31926	8	0.205898	9684540	0.000627
319875211	48168.000000	2550	2891.808411	32089	3	0.222682	32111	5	0.264764	9679812	0.000971
319843945	48893.000000	2533	2939.004262	31851	2	0.085357	31994	3	0.115261	9675000	0.001088
319860423	48322.000000	2495	2845.610801	31918	1	0.271136	31905	4	0.221624	9670100	0.001273
319884537	48239.000000	2475	2896.803595	31795	6	0.271557	31823	4	0.149781	9665294	0.000852
319876580	49056.000000	2586	2875.403084	31903	2	0.338097	32059	3	0.266295	9660399	0.000756
319852666	48455.000000	2552	2930.657384	32178	7	0.364126	32168	5	0.245249	9655697	0.001199
319852963	48943.000000	2597	2861.204192	31856	4	0.362516	31962	1	0.226246	9650881	0.001801
319875112	48737.000000	2529	2905.275280	32137	4	0.155321	32096	2	0.195297	9646013	0.001646
319849823	49046.000000	2546	2920.748226	32269	11	0.153854	32140	2	0.203849	9641299	0.001698
319863850	49253.000000	2552	2864.952024	32161	6	0.264910	31943	3	0.294674	9636474	0.001821
319842302	48949.000000	2525	2903.379641	32153	2	0.215709	31777	7	0.161709	9631683	0.001588
319863543	48931.000000	2566	2860.646080	32041	2	0.243047	32100	3	0.207970	9626920	0.001548
319871118	47955.000000	2577	2903.726880	32072	3	0.123894	32077	3	0.100745	9621924	0.001411
319858664	49094.000000	2560	2939.852416	31901	6	0.181440	31948	3	0.329301	9617280	0.001651
319885394	49252.000000	2451	2864.604595	32037	3	0.341057	32167	4	0.172928	9612498	0.001113
319867581	48682.000000	2441	2886.974704	31878	10	0.401441	31832	5	0.203822	9607740	0.000828
319873533	49230.000000	2500	2921.341969	32095	5	0.493797	32008	4	0.228998	9602939	0.001068
319853793	48760.000000	2523	2870.172742	31870	5	0.462061	31901	7	0.283522	9598201	0.000881
319863259	48214.000000	2472	2926.284498	31992	7	0.461705	31856	2	0.332445	9593526	0.001651
319851182	48478.000000	2612	2875.877846	31863	5	0.229728	32192	5	0.191759	9588711	0.001482
319859606	49043.000000	2518	2856.863096	31680	5	0.289290	31800	5	0.252104	9583965	0.001507
319860655	48023.000000	2476	2897.280892	31979	4	0.270052	31985	2	0.225892	9579217	0.001120
319849708	49472.000000	2582	2941.557475	31988	4	0.386224	32024	6	0.281482	9574421	0.001125
319862230	48856.000000	2480	2840.424479	31849	10	0.271081	31928	5	0.351415	9569643	0.001084
319865825	47699.000000	2548	2895.444214	32247	3	0.192817	31887	4	0.156544	9564851	0.000908
319852007	48668.000000	2458	2905.464764	31729	0	0.173174	31693	6	0.121553	9560114	0.000932
319862567	48619.000000	2551	2900.945217	32067	2	0.436548	31972	4	0.214015	9555373	0.000811
319851512	48912.000000	2466	2890.168040	31928	5	0.159903	32138	6	0.334792	9550542	0.000582
319890950	47959.000000	2527	2887.100981	31889	6	0.099452	32035	2	0.095756	9545642	0.000634
319829064	49066.000000	2518	2946.134550	31888	3	0.430398	32067	2	0.270538	9540932	0.000635
319862327	48521.000000	2468	2837.071300	32005	3	0.328057	32148	5	0.303160	9536255	0.000643
319864191	47767.000000	2513	2895.954985	32129	4	0.481085	31952	8	0.296398	9531552	0.000515
319861973	49048.000000	2600	2902.205725	31986	6	0.311417	32069	3	0.173542	9526818	0.000870
319868323	48787.000000	2589	2916.145122	31894	1	0.363243	31832	4	0.221623	9521981	0.000892
319836431	48732.000000	2552	2882.247482	31838	7	0.401442	31843	1	0.233862	9517209	0.000910
npatches	nstrain	runtime	dt	init_x	init_y	init_y_blood	init_z	init_S	beta0	beta1	beta2	beta3	mean_beta	B	d	delta	delta_blood	b[0]	mut	m	CTL	c	g	epsilon	k	het	lambda	rho	omega	x_max	patch.dyna	DELTA	A	VA
10000	1	100.000000	0.000100	21900	9499	5000000	0.001000	10000000	7.702114	5.611069	3.296372	4.539765	6	8000000000.000000	0.010000	1.000000	1.000000	800000	0.000050	0.048000	0	0.500000	0.000000	25.000000	18.000000	0.500000	0.000000	0.000000	0.000000	31987	0	10.000000	7.000000	1.000000
sus	inf	inf_blood	z	x[0]	y[0][0]	z[0]	x[1]	y[1][0]	z[1]	S[0]	synchrony
219000000	94990000.000000	5000000	10.000000	21900	9499	0.001000	21900	9499	0.001000	10000000	0.000000
289906254	125413460.000000	6552052	3940.834452	28153	13112	0.394083	29046	12571	0.394083	9994948	0.000000
319347044	1650584.000000	87196	6324.976263	31872	164	0.632498	31942	162	0.632498	9989972	0.000000
319866949	34010.000000	1719	1130.191371	31745	2	0.131905	32075	1	0.038425	9985038	0.000000
319850936	53722.000000	2819	3771.480982	32110	7	0.402742	32218	9	0.321617	9980084	0.000000
319854709	57074.000000	2952	2654.382395	31845	6	0.254698	31977	7	0.223331	9975032	0.000000
319833155	44597.000000	2208	2520.243609	32088	5	0.530035	32046	6	0.336476	9970152	0.000000
319853768	46190.000000	2438	2853.421660	31853	6	0.165590	32025	6	0.247682	9965151	0.000000
319893791	49332.000000	2593	2804.879842	31944	5	0.365332	31820	3	0.147835	9960114	0.000000
319844894	48450.000000	2541	2715.553201	32123	3	0.233584	31951	6	0.448222	9955065	0.000000
319857426	46240.000000	2371	2706.241211	31929	2	0.425788	31784	4	0.336567	9950139	0.000000
319872465	47875.000000	2507	2789.663953	31942	2	0.443370	31969	12	0.285455	9945190	0.000000
319858732	47619.000000	2431	2734.596545	32096	4	0.262334	31876	5	0.300634	9940191	0.000000
319866920	46787.000000	2441	2720.163534	32144	3	0.523867	31948	4	0.311837	9935097	0.000000
319859351	47582.000000	2476	2764.663275	31983	4	0.188771	32019	6	0.306399	9930132	0.000000
319839243	47022.000000	2442	2696.052007	31777	2	0.124576	32063	2	0.247888	9925034	0.000000
319847568	47048.000000	2486	2764.278986	31925	3	0.183538	31822	6	0.319781	9919965	0.000000
319881212	47780.000000	2468	2773.100630	31867	7	0.313080	31799	7	0.250243	9914967	0.000000
319859402	47148.000000	2430	2729.229904	32091	5	0.422984	31749	7	0.327705	9909993	0.000000
319861775	47996.000000	2504	2733.565252	32106	8	0.285202	31931	8	0.376135	9905046	0.000000
319832610	47737.000000	2508	2767.205234	32247	4	0.259487	31902	6	0.337235	9900079	0.000000
319854733	47757.000000	2352	2752.797341	32107	5	0.404724	32058	5	0.387514	9895118	0.000000
319884827	47344.000000	2380	2759.123614	31646	2	0.423943	31761	1	0.329548	9890193	0.000000
319871459	47242.000000	2438	2771.070840	31928	8	0.493608	32161	7	0.214692	9885259	0.000000
319854410	47561.000000	2446	2787.272479	32078	7	0.294248	31932	8	0.207694	9870286	0.000000
319880128	48099.000000	2458	2754.142753	31941	5	0.108387	31817	4	0.167102	9860476	0.000000
319859130	46551.000000	2405	2690.567438	32044	5	0.222214	31921	5	0.371996	9855619	0.000000
319866110	47420.000000	2468	2771.350969	31871	4	0.262557	31996	4	0.159007	9850773	0.000000
319856586	47055.000000	2464	2743.905740	31789	5	0.477017	31922	3	0.214005	9845887	0.000000
319857422	47425.000000	2476	2767.155238	31945	7	0.379236	32157	4	0.265594	9841029	0.000000
319855322	48204.000000	2482	2765.081277	31778	5	0.261320	31843	3	0.342506	9836141	0.000000
319863059	48021.000000	2470	2734.688858	32222	6	0.326947	32087	2	0.172556	9831271	0.000000
319860741	46968.000000	2339	2726.523901	32247	6	0.280332	31941	5	0.135147	9826279	0.000000
319861660	47457.000000	2499	2789.690435	31724	8	0.384087	31993	5	0.340100	9821442	0.000000
319859747	47727.000000	2477	2685.890298	31936	8	0.159590	32005	5	0.207343	9816485	0.000000
319847050	46572.000000	2409	2759.967576	31816	6	0.118452	31810	7	0.278140	9811593	0.000000
319869776	47799.000000	2483	2789.980009	31936	3	0.212261	32094	2	0.146161	9806722	0.000000
319869850	48116.000000	2540	2731.910536	32194	3	0.283464	31855	3	0.200240	9801725	-1.#IND00
319855105	48406.000000	2495	2697.083256	31912	4	0.507663	31933	4	0.220874	9796725	-1.#IND00
319850560	46179.000000	2476	2694.420451	32072	5	0.175552	31852	9	0.254845	9791886	-1.#IND00
319874461	47883.000000	2464	2833.631501	32119	4	0.109534	31742	1	0.300765	9787076	-1.#IND00
319845453	47693.000000	2503	2738.944277	32097	8	0.245414	32037	4	0.292022	9782383	-1.#IND00
319838907	48104.000000	2498	2737.360458	31869	8	0.358419	32040	4	0.090309	9777593	0.006144
319851670	47714.000000	2545	2736.682687	32070	5	0.465379	31991	5	0.314551	9772757	0.003961
319858612	46866.000000	2509	2770.034369	32038	0	0.126620	32050	2	0.301834	9767875	0.004875
319855026	47992.000000	2477	2751.250835	32011	3	0.288334	31865	4	0.238707	9763012	0.008433
319882273	47646.000000	2510	2758.303392	32078	2	0.210949	31944	5	0.364169	9757907	0.006186
319868754	47767.000000	2469	2763.729968	32294	9	0.179649	31862	8	0.270016	9753098	0.006966
319862041	47350.000000	2435	2749.513873	31838	8	0.314972	32201	7	0.264232	9748218	0.004531
319849146	46946.000000	2475	2765.123634	31862	6	0.190961	32018	5	0.293982	9743273	0.004852
319861217	47381.000000	2503	2756.477862	31916	7	0.469462	31994	4	0.195141	9738371	0.005419
319856402	47869.000000	2546	2784.286453	31823	5	0.568275	31962	6	0.303138	9733525	0.007204
319875090	47436.000000	2508	2741.608626	31956	7	0.462717	31935	3	0.311613	9728604	0.007672
319837137	47635.000000	2536	2769.344248	31984	2	0.266918	31996	3	0.349778	9723752	0.007359
319849880	48252.000000	2472	2772.370050	31959	4	0.428306	31952	6	0.198397	9718778	0.008024
319846764	48236.000000	2532	2794.413621	31970	4	0.108779	32057	2	0.250035	9713930	0.008387
319866071	47442.000000	2414	2780.623247	32089	4	0.424486	31969	2	0.152116	9709127	0.008297
319859904	48101.000000	2475	2754.846004	31855	7	0.299713	31769	6	0.233728	9704214	0.007461
319882902	47115.000000	2430	2707.659846	31982	6	0.312001	32072	7	0.238770	9699397	0.008467
319864184	47168.000000	2462	2733.805628	31840	8	0.311640	32057	6	0.133615	9694491	0.009609
319853376	47873.000000	2401	2791.432048	31932	11	0.375060	32033	11	0.343744	9689644	0.010749
319866015	48916.000000	2566	2762.967080	32080	7	0.351998	31983	3	0.172764	9684723	0.009617
319837917	47801.000000	2441	2723.086568	31919	3	0.498947	32067	5	0.158598	9679897	0.009084
319871261	46581.000000	2442	2770.096306	32163	4	0.281911	32067	4	0.335293	9675041	0.008887
319866213	49399.000000	2603	2813.610992	32083	5	0.427665	32233	4	0.323813	9670185	0.007757
319833524	47297.000000	2428	2681.101942	31998	5	0.229765	32003	7	0.179261	9665423	0.007590
319878708	47517.000000	2407	2787.489608	32107	5	0.230231	31886	4	0.225916	9660594	0.007290
319855535	47633.000000	2532	2768.703425	31964	3	0.324788	31992	6	0.302826	9655751	0.007463
319855889	48246.000000	2500	2754.703677	32116	3	0.374748	32045	2	0.137708	9650894	0.007060
319847042	46610.000000	2354	2704.533690	31754	5	0.163695	31831	3	0.230067	9646019	0.007258
319884657	47604.000000	2430	2812.354278	31957	8	0.216027	32074	5	0.336142	9641122	0.007229
319875915	49118.000000	2539	2768.636393	31788	6	0.388106	31877	8	0.233669	9636383	0.006320
319871475	47502.000000	2449	2727.448829	32063	8	0.252636	32046	4	0.244732	9631458	0.005894
319849611	46809.000000	2436	2792.526128	31719	6	0.321222	31856	4	0.203859	9626594	0.005811
319843018	48937.000000	2495	2813.413803	32135	4	0.274827	31929	3	0.430867	9621730	0.006754
319846986	48031.000000	2531	2700.077758	31868	3	0.194625	31934	2	0.373254	9616873	0.006374
319877081	46562.000000	2447	2737.721673	31938	4	0.385802	32263	4	0.235544	9612044	0.005841
319871879	47948.000000	2528	2791.044266	31902	7	0.400336	31931	3	0.185760	9607272	0.005844
319835081	47709.000000	2417	2733.807885	32145	6	0.207921	31903	11	0.130162	9602495	0.004789
319857107	48014.000000	2459	2754.857375	31942	5	0.386459	32011	3	0.342526	9597580	0.004469
319857592	47415.000000	2505	2734.997394	32007	3	0.405489	32103	2	0.245596	9592868	0.004179
319872349	48604.000000	2547	2741.744245	32035	13	0.217033	31791	9	0.241686	9588067	0.004729
319844149	47139.000000	2531	2772.873614	31907	6	0.420013	32063	2	0.240485	9583349	0.004340
319869460	47812.000000	2464	2775.975970	31889	5	0.322202	32027	5	0.231437	9578593	0.004309
319871303	47930.000000	2418	2727.126491	31958	4	0.247410	32040	4	0.373829	9573679	0.004124
319864376	46304.000000	2356	2717.618392	32070	1	0.433064	31822	5	0.447071	9568947	0.005189
319859736	48393.000000	2442	2771.069417	31966	10	0.317920	31893	2	0.436241	9564274	0.005153
319853783	47782.000000	2531	2757.956333	31808	9	0.433358	31884	10	0.396416	9559308	0.005107
319857116	48026.000000	2488	2769.715525	31592	4	0.315754	31957	0	0.105991	9554666	0.005112
319831057	48373.000000	2472	2726.578951	31888	3	0.303472	32161	3	0.181669	9549804	0.005103
319856695	47663.000000	2489	2727.612231	31833	7	0.386398	31936	4	0.386341	9544997	0.004991
319866312	46951.000000	2517	2735.191416	32047	11	0.312935	31912	4	0.449650	9540255	0.005025
319888140	46844.000000	2401	2723.980022	32038	7	0.193580	31850	4	0.214997	9535447	0.005380
319858401	47714.000000	2451	2784.727467	32208	10	0.504423	31619	3	0.318124	9530716	0.005831
319853822	47881.000000	2401	2734.112607	31819	0	0.131954	32126	4	0.161211	9525969	0.005921
319870960	48062.000000	2468	2747.667776	32005	6	0.330058	31962	1	0.129849	9521240	0.006223
319878397	47849.000000	2492	2739.691657	31820	10	0.505866	32079	5	0.244573	9516451	0.006317
npatches	nstrain	runtime	dt	init_x	init_y	init_y_blood	init_z	init_S	beta0	beta1	beta2	beta3	mean_beta	B	d	delta	delta_blood	b[0]	mut	m	CTL	c	g	epsilon	k	het	lambda	rho	omega	x_max	patch.dyna	DELTA	A	VA
10000	1	100.000000	0.000100	21900	9499	5000000	0.001000	10000000	6.528843	3.707083	4.792578	8.446426	6	8000000000.000000	0.010000	1.000000	1.000000	800000	0.000050	0.048000	0	0.500000	0.000000	25.000000	19.000000	0.500000	0.000000	0.000000	0.000000	31987	0	10.000000	7.000000	1.000000
sus	inf	inf_blood	z	x[0]	y[0][0]	z[0]	x[1]	y[1][0]	z[1]	S[0]	synchrony
219000000	94990000.000000	5000000	10.000000	21900	9499	0.001000	21900	9499	0.001000	10000000	0.000000
293673518	106623957.000000	5575245	3940.834452	29291	10789	0.394083	30350	9830	0.394083	9994961	0.000000
319544469	894077.000000	47212	6324.976263	31982	92	0.632498	31876	102	0.632498	9989996	0.000000
319861560	44378.000000	2351	1258.549045	31820	2	0.201231	31991	2	0.142564	9984949	0.000000
319866116	40142.000000	2083	3247.712720	31956	11	0.481749	31838	6	0.479945	9979911	0.000000
319837231	54175.000000	2915	2808.549974	31790	8	0.187202	32006	6	0.288746	9974825	0.000000
319867888	46496.000000	2443	2421.411209	32038	4	0.075626	31994	3	0.263736	9969791	0.000000
319872233	44111.000000	2291	2596.683161	32095	5	0.084460	32031	1	0.131218	9964768	0.000000
319856856	46917.000000	2440	2668.337721	31823	6	0.293382	31943	6	0.223678	9959841	0.000000
319844971	47325.000000	2471	2597.924075	31967	10	0.193576	31819	5	0.216420	9954815	0.000000
319854383	46232.000000	2351	2614.682850	32159	7	0.164820	32040	6	0.269055	9949837	0.000000
319853216	46237.000000	2349	2575.626200	31800	8	0.311460	31903	2	0.143865	9944826	0.000000
319851633	45876.000000	2467	2593.571787	32228	7	0.307123	32085	5	0.167856	9939803	0.000000
319862238	46884.000000	2498	2630.939938	32194	4	0.220781	31854	4	0.146698	9934900	0.000000
319870538	46789.000000	2410	2580.114223	31784	6	0.369280	31895	5	0.209638	9929953	0.000000
319861837	45414.000000	2396	2560.308301	32031	5	0.130745	31989	5	0.278604	9925114	0.000000
319860843	46794.000000	2449	2629.207586	32192	4	0.300737	31919	7	0.195693	9920203	0.000000
319843603	46281.000000	2386	2613.430325	32028	3	0.194091	31910	7	0.105674	9915338	0.000000
319868205	46677.000000	2447	2599.281830	32147	2	0.360328	31934	5	0.193345	9910346	0.000000
319867506	47162.000000	2360	2600.963177	32185	5	0.448264	32093	7	0.084587	9905430	0.000000
319868283	46400.000000	2392	2595.546076	32083	6	0.594164	31784	4	0.288981	9900427	0.000000
319857918	46378.000000	2350	2627.753211	32003	0	0.142136	32016	3	0.339260	9895482	0.000000
319854488	47766.000000	2468	2611.780446	31883	5	0.263730	31865	5	0.397448	9890495	0.000000
319841539	46636.000000	2508	2547.906988	31796	5	0.290317	32004	6	0.090115	9885633	0.000000
319867743	46180.000000	2372	2600.475206	32331	6	0.230173	31885	2	0.176766	9880699	0.000000
319857110	46123.000000	2382	2599.535878	32250	8	0.114692	31885	6	0.209883	9875838	0.000000
319872592	46644.000000	2373	2609.001704	32072	4	0.179805	32057	7	0.338085	9870894	0.000000
319831385	46202.000000	2475	2583.214859	32082	2	0.371962	32212	5	0.217502	9865935	0.000000
319847691	47323.000000	2439	2628.830281	32149	8	0.387959	31961	6	0.299859	9861041	0.000000
319870714	46170.000000	2431	2584.893184	32113	5	0.255487	32074	3	0.139418	9856180	0.000000
319840030	46236.000000	2481	2622.930740	32133	2	0.079093	31875	2	0.373761	9851202	0.000000
319828371	47007.000000	2457	2642.411709	32032	1	0.119536	32031	6	0.169056	9846323	0.000000
319863469	47305.000000	2520	2591.603122	32004	6	0.131515	31921	1	0.160045	9841368	0.000000
319848784	46651.000000	2392	2610.261927	31833	3	0.255551	32156	5	0.143600	9836360	0.000000
319868214	46934.000000	2411	2603.437386	32093	3	0.123641	32153	5	0.168122	9831343	0.000000
319860211	46478.000000	2453	2615.426955	32008	7	0.240717	31950	5	0.247310	9826344	0.000000
319864590	46696.000000	2321	2613.971676	31998	6	0.165968	31902	4	0.225435	9821514	0.000000
319858662	46414.000000	2375	2611.597435	32126	5	0.221643	32060	5	0.410818	9816486	0.000000
319846981	46065.000000	2366	2554.733738	31967	7	0.212019	32041	6	0.242046	9811564	0.000000
319876009	46383.000000	2435	2604.525181	32133	6	0.163356	32069	5	0.175821	9806612	0.000000
319858856	45922.000000	2339	2594.295971	31894	4	0.391858	32171	4	0.417991	9801738	-1.#IND00
319865648	46574.000000	2341	2629.716434	32211	7	0.296125	32079	3	0.262917	9796915	-1.#IND00
319851749	47441.000000	2485	2611.749510	32068	2	0.112538	31889	3	0.273942	9791944	-1.#IND00
[truncated: 160 more rows]
