# Supplementary material for: Large Variations in HIV-1 Viral Load Explained by Shifting-Mosaic Metapopulation Dynamics
Source: PLoS Biol. 2016 Oct 5;14(10):e1002567. doi: 10.1371/journal.pbio.1002567 (PMC5051940; doi:10.1371/journal.pbio.1002567)
Supplement: S1 Data — Each file gives the output from the simulations indicated by the filename: low migration (ms1, db432); high migration (ms1, db1); very high migration (ms10, db1); number of patches (np); reservoir (storage); no reservoir (nostorage); CTL immigration model (CTLimmig); CTL proliferation model (CTLprolif); β¯ (beta1, beta2, …). Within each file, there are 21 simulations for (k = 0,1,..,20), and data is output each day. For measures of synchrony, the final entry should be used. See Methods and S1 Simulation Code for further details. (ZIP) [file pbio.1002567.s002.zip › S1_Data/ms10_np10000_nostorage_noPD_CTLimmig_db1_beta7.tsv]

npatches	nstrain	runtime	dt	init_x	init_y	init_y_blood	init_z	init_S	beta0	beta1	beta2	beta3	mean_beta	B	d	delta	delta_blood	b[0]	mut	m	CTL	c	g	epsilon	k	het	lambda	rho	omega	x_max	patch.dyna	DELTA	A	VA
10000	1	100.000000	0.000100	21900	9499	5000000	0.001000	10000000	10.344110	4.754848	3.679356	5.985816	7	8000000000.000000	0.010000	1.000000	1.000000	800000	0.000050	0.048000	0	0.500000	0.000000	25.000000	0.000000	0.500000	0.000000	0.000000	0.000000	31987	0	10.000000	7.000000	1.000000
sus	inf	inf_blood	z	x[0]	y[0][0]	z[0]	x[1]	y[1][0]	z[1]	S[0]	synchrony
219000000	94990000.000000	5000000	10.000000	21900	9499	0.001000	21900	9499	0.001000	10000000	0.000000
117721397	2120164871.000000	109894727	3940.834452	8519	215431	0.394083	14498	209895	0.394083	9994987	0.000000
70699587	4340811813.000000	225461829	6324.976263	4748	435936	0.632498	9035	432527	0.632498	9990021	0.000000
58869629	5467448083.000000	284103265	7771.013291	3943	548380	0.777101	7617	545074	0.777101	9985048	0.000000
54736074	5976951614.000000	310631040	8648.068121	3677	599377	0.864807	6937	594591	0.864807	9980016	0.000000
53105286	6200249545.000000	322230478	9180.022116	3547	621149	0.918002	6860	617997	0.918002	9975011	0.000000
52428643	6297064417.000000	327259719	9502.664490	3508	629853	0.950266	6759	626511	0.950266	9970021	0.000000
52151611	6338797467.000000	329437729	9698.354536	3423	635011	0.969835	6781	631631	0.969835	9965048	0.000000
52013367	6356707640.000000	330385706	9817.045065	3495	636256	0.981705	6660	633461	0.981705	9960060	0.000000
51965353	6364483475.000000	330789907	9889.033609	3485	638855	0.988903	6722	634927	0.988903	9954990	0.000000
51945179	6367777289.000000	330948498	9932.696323	3517	638730	0.993270	6655	636110	0.993270	9949952	0.000000
51929790	6369181974.000000	331027147	9959.178767	3477	638670	0.995918	6784	635179	0.995918	9944990	0.000000
51929320	6369767859.000000	331068899	9975.240980	3434	640149	0.997524	6705	635039	0.997524	9940013	0.000000
51927379	6369962390.000000	331077905	9984.983083	3437	638674	0.998498	6837	636242	0.998498	9935179	0.000000
51927542	6370047301.000000	331093033	9990.891893	3442	639035	0.999089	6763	636223	0.999089	9930168	0.000000
51932077	6370144937.000000	331083572	9994.475723	3486	639045	0.999448	6708	635638	0.999448	9925171	0.000000
51914975	6370221323.000000	331079427	9996.649399	3387	638855	0.999665	6697	636333	0.999665	9920274	0.000000
51916489	6370229753.000000	331054592	9997.967783	3496	638072	0.999797	6664	636087	0.999797	9915212	0.000000
51925877	6370157824.000000	331118145	9998.767413	3356	639181	0.999877	6855	634213	0.999877	9910250	0.000000
51916777	6370180011.000000	331104356	9999.252408	3498	637939	0.999925	6637	635324	0.999925	9905173	0.000000
51931982	6370243608.000000	331107267	9999.546568	3408	639116	0.999955	6794	636490	0.999955	9900292	0.000000
51934986	6370149169.000000	331093970	9999.724983	3415	638756	0.999972	6738	635957	0.999972	9895450	0.000000
51929926	6370165294.000000	331102830	9999.833196	3401	638114	0.999983	6677	636310	0.999983	9890556	0.000000
51938724	6370150293.000000	331085670	9999.898829	3488	638624	0.999990	6597	635366	0.999990	9885639	0.000000
51924744	6370335567.000000	331082673	9999.938638	3490	638770	0.999994	6704	636845	0.999994	9880754	0.000000
51927331	6370374702.000000	331113704	9999.962782	3482	638689	0.999996	6698	637553	0.999996	9875772	0.000000
51930344	6370233922.000000	331093334	9999.977427	3425	638769	0.999998	6698	636033	0.999998	9871021	0.000000
51930762	6370158192.000000	331096647	9999.986309	3448	638285	0.999999	6616	637324	0.999999	9866196	0.000000
51918392	6370105405.000000	331131091	9999.991696	3511	637779	0.999999	6773	635433	0.999999	9861261	0.000000
51925395	6370172433.000000	331080663	9999.994963	3404	640366	0.999999	6700	636190	0.999999	9856373	0.000000
51923185	6370235067.000000	331096841	9999.996945	3502	638023	1.000000	6645	634888	1.000000	9851482	0.000000
51926912	6370257749.000000	331099636	9999.998147	3443	639522	1.000000	6713	635771	1.000000	9846598	0.000000
51926268	6370323086.000000	331092633	9999.998876	3464	637959	1.000000	6722	634477	1.000000	9841633	0.000000
51923146	6370292498.000000	331067802	9999.999318	3444	638346	1.000000	6711	636153	1.000000	9836696	0.000000
51921249	6370249792.000000	331092025	9999.999587	3494	638529	1.000000	6775	635964	1.000000	9831822	0.000000
51920720	6370183364.000000	331072059	9999.999749	3541	637889	1.000000	6698	635570	1.000000	9826820	0.000000
51929567	6370194009.000000	331083277	9999.999848	3455	638677	1.000000	6728	635923	1.000000	9821926	0.000000
51940156	6370227109.000000	331055059	9999.999908	3471	640620	1.000000	6779	633901	1.000000	9817054	0.000000
51923972	6370124621.000000	331113038	9999.999944	3464	638926	1.000000	6695	635849	1.000000	9812172	0.000000
51930872	6370131011.000000	331094529	9999.999966	3439	639413	1.000000	6618	635932	1.000000	9807230	0.000000
51927763	6370238435.000000	331081044	9999.999979	3488	638323	1.000000	6740	635003	1.000000	9802305	-1.#IND00
51929161	6370203605.000000	331093658	9999.999988	3448	640137	1.000000	6758	634906	1.000000	9797362	-0.011200
51922766	6370259523.000000	331069544	9999.999992	3503	639535	1.000000	6668	636136	1.000000	9792492	0.002163
51924720	6370234779.000000	331120970	9999.999995	3413	638993	1.000000	6730	636364	1.000000	9787599	-0.030703
51930299	6370173431.000000	331075610	9999.999997	3456	640027	1.000000	6735	635218	1.000000	9782816	-0.025067
51928219	6370145866.000000	331110572	9999.999998	3455	638065	1.000000	6803	635271	1.000000	9778019	-0.023653
51925586	6370184142.000000	331058743	9999.999999	3445	639187	1.000000	6782	634850	1.000000	9773178	-0.017540
51933126	6370131993.000000	331089219	9999.999999	3467	639298	1.000000	6707	635653	1.000000	9768276	-0.020910
51927080	6370238785.000000	331085028	10000.000000	3408	638121	1.000000	6707	635526	1.000000	9763413	-0.017972
51925567	6370196232.000000	331112525	10000.000000	3525	638829	1.000000	6676	635167	1.000000	9758486	-0.015840
51920411	6370059905.000000	331085196	10000.000000	3407	638254	1.000000	6619	635404	1.000000	9753497	-0.012617
51930136	6370098255.000000	331074486	10000.000000	3442	639728	1.000000	6625	634926	1.000000	9748611	-0.011294
51917834	6370223943.000000	331069957	10000.000000	3428	639425	1.000000	6791	636550	1.000000	9743717	-0.010311
51935665	6370184987.000000	331090003	10000.000000	3394	638805	1.000000	6747	634440	1.000000	9738729	-0.012268
51928430	6370208193.000000	331094582	10000.000000	3435	639449	1.000000	6627	636869	1.000000	9733961	-0.011642
51939428	6370193675.000000	331087272	10000.000000	3413	638856	1.000000	6775	636350	1.000000	9729091	-0.011107
51924974	6370360702.000000	331070838	10000.000000	3432	639143	1.000000	6751	634663	1.000000	9724294	-0.010669
51918361	6370285067.000000	331117341	10000.000000	3445	638440	1.000000	6739	636126	1.000000	9719414	-0.009508
51917361	6370275815.000000	331101048	10000.000000	3448	638835	1.000000	6593	636874	1.000000	9714520	-0.008773
51923886	6370319433.000000	331079171	10000.000000	3469	639301	1.000000	6672	635643	1.000000	9709675	-0.008248
51923748	6370264652.000000	331094374	10000.000000	3436	638966	1.000000	6718	636376	1.000000	9704905	-0.007799
51929791	6370311306.000000	331080722	10000.000000	3518	638293	1.000000	6685	635729	1.000000	9700020	-0.007747
51919341	6370095293.000000	331109483	10000.000000	3562	637374	1.000000	6657	636364	1.000000	9695173	-0.007608
51927365	6370156283.000000	331075167	10000.000000	3515	639296	1.000000	6629	634808	1.000000	9690384	-0.007980
51933630	6370122452.000000	331118459	10000.000000	3466	638253	1.000000	6626	635469	1.000000	9685552	-0.007821
51938735	6370233902.000000	331090332	10000.000000	3481	638706	1.000000	6608	635568	1.000000	9680743	-0.007008
51936161	6370294883.000000	331101599	10000.000000	3405	639904	1.000000	6836	635848	1.000000	9675823	-0.006492
51928813	6370283713.000000	331082981	10000.000000	3441	639577	1.000000	6712	636181	1.000000	9670935	-0.008879
51928183	6370213510.000000	331106358	10000.000000	3410	639295	1.000000	6626	636112	1.000000	9666145	-0.009685
51922162	6370324351.000000	331095828	10000.000000	3478	639018	1.000000	6524	637197	1.000000	9661149	-0.008938
51923593	6370252014.000000	331111358	10000.000000	3414	638723	1.000000	6735	635180	1.000000	9656298	-0.008545
51928356	6370229284.000000	331064781	10000.000000	3390	639235	1.000000	6634	636717	1.000000	9651481	-0.009154
51924306	6370241506.000000	331097462	10000.000000	3401	638996	1.000000	6644	634221	1.000000	9646736	-0.008152
51924006	6370299974.000000	331091490	10000.000000	3501	637776	1.000000	6690	636048	1.000000	9642023	-0.007919
51919517	6370291341.000000	331089378	10000.000000	3460	638844	1.000000	6713	635008	1.000000	9637182	-0.007479
51920491	6370317002.000000	331091535	10000.000000	3475	638442	1.000000	6699	633931	1.000000	9632347	-0.008875
51924516	6370248338.000000	331089583	10000.000000	3457	637598	1.000000	6750	635832	1.000000	9627575	-0.008378
51930470	6370133939.000000	331101580	10000.000000	3500	637615	1.000000	6676	635476	1.000000	9622850	-0.008191
51917831	6370223969.000000	331093086	10000.000000	3487	639665	1.000000	6802	635012	1.000000	9618026	-0.008444
51925279	6370188102.000000	331071939	10000.000000	3445	639148	1.000000	6714	635191	1.000000	9613154	-0.007519
51930788	6370195475.000000	331101081	10000.000000	3403	637984	1.000000	6718	635396	1.000000	9608364	-0.007308
51936630	6370109415.000000	331104085	10000.000000	3493	638711	1.000000	6675	635668	1.000000	9603507	-0.007285
51919840	6370184380.000000	331117581	10000.000000	3500	638793	1.000000	6808	635465	1.000000	9598729	-0.008330
51927885	6370265388.000000	331069894	10000.000000	3489	637948	1.000000	6747	635312	1.000000	9593845	-0.008706
51933385	6370253960.000000	331107171	10000.000000	3440	639005	1.000000	6617	635863	1.000000	9589055	-0.008564
51925399	6370181531.000000	331084920	10000.000000	3463	638332	1.000000	6751	635987	1.000000	9584273	-0.008185
51931354	6370243288.000000	331098087	10000.000000	3414	639601	1.000000	6774	635872	1.000000	9579544	-0.008190
51925301	6370159019.000000	331106104	10000.000000	3482	640180	1.000000	6699	635707	1.000000	9574718	-0.007821
51932598	6370261286.000000	331105273	10000.000000	3439	637993	1.000000	6613	635440	1.000000	9569986	-0.007828
51919058	6370257322.000000	331067301	10000.000000	3436	638497	1.000000	6683	636166	1.000000	9565223	-0.007537
51924686	6370230019.000000	331079140	10000.000000	3413	640168	1.000000	6629	636105	1.000000	9560553	-0.007478
51931758	6370211902.000000	331085371	10000.000000	3489	638454	1.000000	6616	635824	1.000000	9555759	-0.007433
51934981	6370251397.000000	331098311	10000.000000	3509	639642	1.000000	6636	636090	1.000000	9551024	-0.007286
51919888	6370293768.000000	331105437	10000.000000	3440	637763	1.000000	6635	635548	1.000000	9546219	-0.007242
51938313	6370253993.000000	331106620	10000.000000	3462	637095	1.000000	6624	634963	1.000000	9541370	-0.006442
51925609	6370251663.000000	331119831	10000.000000	3498	637493	1.000000	6670	636437	1.000000	9536516	-0.006202
51926929	6370242622.000000	331089117	10000.000000	3434	639161	1.000000	6662	635641	1.000000	9531731	-0.006014
51930749	6370116169.000000	331078126	10000.000000	3472	639358	1.000000	6643	636055	1.000000	9527071	-0.005726
51924999	6370175064.000000	331127461	10000.000000	3430	639147	1.000000	6614	634342	1.000000	9522320	-0.004882
51919627	6370195633.000000	331123018	10000.000000	3485	638215	1.000000	6662	635761	1.000000	9517695	-0.004765
npatches	nstrain	runtime	dt	init_x	init_y	init_y_blood	init_z	init_S	beta0	beta1	beta2	beta3	mean_beta	B	d	delta	delta_blood	b[0]	mut	m	CTL	c	g	epsilon	k	het	lambda	rho	omega	x_max	patch.dyna	DELTA	A	VA
10000	1	100.000000	0.000100	21900	9499	5000000	0.001000	10000000	8.200047	9.023416	5.664154	8.988505	7	8000000000.000000	0.010000	1.000000	1.000000	800000	0.000050	0.048000	0	0.500000	0.000000	25.000000	1.000000	0.500000	0.000000	0.000000	0.000000	31987	0	10.000000	7.000000	1.000000
sus	inf	inf_blood	z	x[0]	y[0][0]	z[0]	x[1]	y[1][0]	z[1]	S[0]	synchrony
219000000	94990000.000000	5000000	10.000000	21900	9499	0.001000	21900	9499	0.001000	10000000	0.000000
127445744	1860512540.000000	96494231	3940.834452	11097	187728	0.394083	10412	188261	0.394083	9994983	0.000000
90552820	3103966251.000000	161277673	6324.976263	7668	311547	0.632498	7010	312746	0.632498	9989978	0.000000
87952067	3226688046.000000	167719314	7771.013291	7469	324198	0.777101	6817	324108	0.777101	9984929	0.000000
90962810	3075535080.000000	159859670	8648.068121	7553	308373	0.864807	7202	309906	0.864807	9979785	0.000000
94099669	2929908253.000000	152308345	9180.022116	7883	293714	0.918002	7383	295071	0.918002	9974660	0.000000
96370209	2831430304.000000	147170859	9502.664490	8292	284358	0.950266	7604	285631	0.950266	9969692	0.000000
97804872	2770807291.000000	144009576	9698.354536	8255	278551	0.969835	7737	279265	0.969835	9964709	0.000000
98699580	2734221211.000000	142108407	9817.045065	8296	274073	0.981705	7808	275619	0.981705	9959801	0.000000
99231383	2712224139.000000	140979799	9889.033609	8442	271771	0.988903	7749	274136	0.988903	9954866	0.000000
99557332	2699118217.000000	140269216	9932.696323	8347	271246	0.993270	7800	271370	0.993270	9949917	0.000000
99764825	2691168317.000000	139842396	9959.178767	8464	270861	0.995918	7872	271372	0.995918	9944931	0.000000
99889273	2686354368.000000	139618860	9975.240980	8391	269748	0.997524	7965	271696	0.997524	9940145	0.000000
99976192	2683422927.000000	139462519	9984.983083	8501	269327	0.998498	7968	269737	0.998498	9935258	0.000000
100002670	2681689708.000000	139397042	9990.891893	8473	269433	0.999089	7850	269732	0.999089	9930342	0.000000
100026555	2680608497.000000	139348590	9994.475723	8388	269409	0.999448	7936	270170	0.999448	9925425	0.000000
100048572	2679989287.000000	139301327	9996.649399	8509	270166	0.999665	7916	269974	0.999665	9920425	0.000000
100050269	2679588871.000000	139284070	9997.967783	8463	269465	0.999797	7878	269970	0.999797	9915531	0.000000
100059988	2679359248.000000	139274934	9998.767413	8616	269848	0.999877	7824	269903	0.999877	9910433	0.000000
100081054	2679167750.000000	139234632	9999.252408	8541	269750	0.999925	7782	270516	0.999925	9905515	0.000000
100059783	2679106541.000000	139239162	9999.546568	8593	269721	0.999955	7891	270560	0.999955	9900631	0.000000
100066818	2679042634.000000	139266325	9999.724983	8544	269228	0.999972	7887	269854	0.999972	9895669	0.000000
100088054	2679005085.000000	139232460	9999.833196	8633	268598	0.999983	7905	269654	0.999983	9890648	0.000000
100055447	2679052350.000000	139236988	9999.898829	8478	269273	0.999990	7858	270446	0.999990	9885710	0.000000
100073939	2678957888.000000	139245369	9999.938638	8608	269188	0.999994	7869	269670	0.999994	9880638	0.000000
100069353	2679008492.000000	139234510	9999.962782	8487	268100	0.999996	7860	271080	0.999996	9875651	0.000000
100067988	2678997030.000000	139257167	9999.977427	8459	269595	0.999998	7866	269411	0.999998	9870866	0.000000
100064057	2679001666.000000	139223615	9999.986309	8466	268390	0.999999	7875	270673	0.999999	9865991	0.000000
100077810	2678950329.000000	139220362	9999.991696	8503	270208	0.999999	7966	269881	0.999999	9861049	0.000000
100087681	2678903109.000000	139252922	9999.994963	8542	268700	0.999999	7987	269279	0.999999	9856004	0.000000
100081899	2678999956.000000	139219820	9999.996945	8551	269413	1.000000	7934	270061	1.000000	9851121	0.000000
100070390	2679012456.000000	139238599	9999.998147	8596	268717	1.000000	7893	270767	1.000000	9846174	0.000000
100064641	2679039353.000000	139246047	9999.998876	8646	268690	1.000000	7911	269461	1.000000	9841212	0.000000
100081915	2678962100.000000	139247524	9999.999318	8529	269283	1.000000	7903	270165	1.000000	9836352	0.000000
100072636	2678957176.000000	139239570	9999.999587	8592	269582	1.000000	7841	271063	1.000000	9831418	0.000000
100065637	2679027239.000000	139236365	9999.999749	8553	269003	1.000000	7976	269227	1.000000	9826458	0.000000
100055873	2679025143.000000	139248221	9999.999848	8515	269078	1.000000	7925	270071	1.000000	9821646	0.000000
100078254	2678962511.000000	139257264	9999.999908	8519	269597	1.000000	7952	270354	1.000000	9816660	0.000000
100078524	2678976257.000000	139221862	9999.999944	8570	268911	1.000000	7864	269974	1.000000	9811778	0.000000
100056762	2679066172.000000	139252048	9999.999966	8577	269340	1.000000	7938	269846	1.000000	9806862	0.000000
100066982	2678976063.000000	139261110	9999.999979	8452	268769	1.000000	7891	270118	1.000000	9801861	-1.#IND00
100076405	2679115652.000000	139217474	9999.999988	8407	269896	1.000000	7820	270168	1.000000	9796958	-0.024000
100065962	2679021694.000000	139246007	9999.999992	8561	268717	1.000000	7828	269813	1.000000	9792153	-0.027393
100064269	2679026405.000000	139237061	9999.999995	8718	268850	1.000000	7789	268844	1.000000	9787289	-0.035868
100067337	2679034313.000000	139233816	9999.999997	8417	269972	1.000000	7861	270162	1.000000	9782512	-0.026824
100068085	2679027735.000000	139251783	9999.999998	8532	269953	1.000000	7933	269286	1.000000	9777556	-0.022931
100074203	2679032225.000000	139242879	9999.999999	8484	268782	1.000000	7848	270365	1.000000	9772669	-0.016400
100082797	2678914133.000000	139271938	9999.999999	8543	269019	1.000000	7947	269571	1.000000	9767789	-0.012892
100064949	2678917536.000000	139246522	10000.000000	8486	269539	1.000000	7880	269240	1.000000	9762990	-0.011177
100065135	2679062542.000000	139242202	10000.000000	8499	269036	1.000000	7928	270664	1.000000	9758042	-0.015766
100071986	2679022423.000000	139208386	10000.000000	8507	268641	1.000000	7857	268839	1.000000	9753318	-0.014645
100080846	2678915582.000000	139246368	10000.000000	8416	269208	1.000000	7847	269886	1.000000	9748392	-0.011868
100070264	2678969468.000000	139247390	10000.000000	8529	269198	1.000000	7844	270009	1.000000	9743452	-0.009473
100073507	2678985425.000000	139250079	10000.000000	8404	269371	1.000000	7805	270715	1.000000	9738523	-0.009490
100072686	2679007425.000000	139241508	10000.000000	8479	268794	1.000000	7857	270344	1.000000	9733660	-0.007813
100064822	2678983695.000000	139223525	10000.000000	8542	270442	1.000000	7811	269304	1.000000	9728799	-0.007471
100070017	2678985394.000000	139237189	10000.000000	8641	268723	1.000000	7973	270073	1.000000	9724006	-0.005094
100079819	2678986568.000000	139255682	10000.000000	8581	268935	1.000000	7832	268983	1.000000	9719141	-0.005661
100075633	2678986101.000000	139232223	10000.000000	8523	269851	1.000000	7899	269679	1.000000	9714300	-0.005024
100061574	2678987166.000000	139260099	10000.000000	8408	269069	1.000000	7864	270252	1.000000	9709415	-0.005446
100076085	2678991891.000000	139242426	10000.000000	8481	269197	1.000000	7908	269841	1.000000	9704590	-0.006931
100071878	2679036784.000000	139226347	10000.000000	8430	268752	1.000000	7856	269455	1.000000	9699635	-0.004373
100059369	2679093802.000000	139232999	10000.000000	8537	268074	1.000000	7861	270205	1.000000	9694707	-0.006310
100061638	2679026594.000000	139229391	10000.000000	8632	269212	1.000000	7933	268985	1.000000	9689984	-0.005893
100055012	2679068713.000000	139248567	10000.000000	8469	269019	1.000000	7936	269947	1.000000	9685222	-0.006008
100070146	2679025423.000000	139218162	10000.000000	8512	269588	1.000000	7791	270292	1.000000	9680310	-0.006338
100073349	2678956579.000000	139240676	10000.000000	8503	268971	1.000000	7841	270290	1.000000	9675481	-0.005915
100071567	2678994494.000000	139239784	10000.000000	8543	269657	1.000000	7890	270789	1.000000	9670614	-0.005992
100074112	2678931778.000000	139230243	10000.000000	8567	268601	1.000000	7933	270285	1.000000	9665648	-0.004294
100070641	2678913143.000000	139231832	10000.000000	8515	268678	1.000000	7876	269759	1.000000	9660808	-0.004432
100074926	2678972103.000000	139235647	10000.000000	8504	269916	1.000000	7745	270081	1.000000	9656041	-0.004109
100072654	2678920836.000000	139242294	10000.000000	8442	269287	1.000000	7889	270043	1.000000	9651351	-0.004579
100065540	2678973226.000000	139218797	10000.000000	8503	269397	1.000000	7892	269919	1.000000	9646553	-0.005361
100069277	2678949676.000000	139227055	10000.000000	8439	269277	1.000000	7913	268782	1.000000	9641827	-0.005172
100070078	2678983978.000000	139233569	10000.000000	8456	268646	1.000000	7901	269923	1.000000	9637093	-0.004716
100070463	2679041256.000000	139255394	10000.000000	8380	269476	1.000000	7975	269508	1.000000	9632026	-0.004639
100065016	2679068466.000000	139242787	10000.000000	8433	269128	1.000000	7929	269933	1.000000	9627252	-0.004896
100076820	2678963453.000000	139240853	10000.000000	8423	270191	1.000000	7851	269961	1.000000	9622487	-0.004551
100076143	2679106403.000000	139240708	10000.000000	8477	269209	1.000000	7870	270446	1.000000	9617632	-0.004935
100068066	2678986384.000000	139225808	10000.000000	8564	268751	1.000000	7819	270450	1.000000	9612955	-0.004873
100071292	2678966723.000000	139256138	10000.000000	8413	269335	1.000000	7904	269558	1.000000	9608145	-0.004346
100070421	2679095406.000000	139244789	10000.000000	8560	269035	1.000000	7965	270782	1.000000	9603436	-0.004590
100063882	2679124137.000000	139245900	10000.000000	8591	268377	1.000000	7773	269897	1.000000	9598699	-0.003170
100064087	2679081072.000000	139241102	10000.000000	8508	269481	1.000000	7880	269482	1.000000	9593762	-0.003095
100068587	2679065438.000000	139227934	10000.000000	8485	268829	1.000000	8104	268724	1.000000	9589048	-0.002667
100061133	2678988407.000000	139238560	10000.000000	8488	269408	1.000000	7900	270364	1.000000	9584361	-0.002562
100072801	2679037525.000000	139253476	10000.000000	8580	269366	1.000000	7852	269699	1.000000	9579607	-0.002484
100057553	2679059975.000000	139234334	10000.000000	8391	269515	1.000000	7922	269400	1.000000	9574819	-0.002671
100067478	2679044702.000000	139254154	10000.000000	8371	268748	1.000000	7975	270110	1.000000	9570034	-0.002617
100071676	2679010938.000000	139223925	10000.000000	8476	269639	1.000000	7950	269417	1.000000	9565245	-0.002647
100058904	2679040675.000000	139232295	10000.000000	8495	270324	1.000000	7900	269467	1.000000	9560531	-0.002540
100064427	2679053738.000000	139245738	10000.000000	8447	270259	1.000000	7915	269831	1.000000	9555673	-0.002593
100066844	2679003069.000000	139251793	10000.000000	8466	269416	1.000000	7895	269938	1.000000	9551001	-0.002297
100069113	2679042729.000000	139238774	10000.000000	8582	268912	1.000000	7786	270816	1.000000	9546160	-0.002223
100061107	2679055161.000000	139233459	10000.000000	8532	269354	1.000000	7991	269927	1.000000	9541302	-0.002065
100074551	2678986278.000000	139236901	10000.000000	8602	269083	1.000000	7873	270140	1.000000	9536549	-0.002563
100073419	2679061330.000000	139249263	10000.000000	8549	268752	1.000000	7996	269396	1.000000	9531765	-0.002533
100072244	2679011323.000000	139243204	10000.000000	8484	268866	1.000000	7846	269317	1.000000	9526962	-0.002912
100074248	2679003977.000000	139233203	10000.000000	8628	268838	1.000000	7799	270675	1.000000	9522266	-0.002979
100067438	2679075556.000000	139228248	10000.000000	8640	269276	1.000000	8001	270852	1.000000	9517503	-0.003175
npatches	nstrain	runtime	dt	init_x	init_y	init_y_blood	init_z	init_S	beta0	beta1	beta2	beta3	mean_beta	B	d	delta	delta_blood	b[0]	mut	m	CTL	c	g	epsilon	k	het	lambda	rho	omega	x_max	patch.dyna	DELTA	A	VA
10000	1	100.000000	0.000100	21900	9499	5000000	0.001000	10000000	6.402280	6.676494	4.332863	4.902562	7	8000000000.000000	0.010000	1.000000	1.000000	800000	0.000050	0.048000	0	0.500000	0.000000	25.000000	2.000000	0.500000	0.000000	0.000000	0.000000	31987	0	10.000000	7.000000	1.000000
sus	inf	inf_blood	z	x[0]	y[0][0]	z[0]	x[1]	y[1][0]	z[1]	S[0]	synchrony
219000000	94990000.000000	5000000	10.000000	21900	9499	0.001000	21900	9499	0.001000	10000000	0.000000
137269061	1635154086.000000	84819704	3940.834452	13963	163078	0.394083	13661	163444	0.394083	9994966	0.000000
111909678	2262736103.000000	117619921	6324.976263	11488	226550	0.632498	10960	226896	0.632498	9989919	0.000000
119408800	2035764491.000000	105838533	7771.013291	12063	203855	0.777101	11845	203466	0.777101	9984927	0.000000
129035170	1788042810.000000	92952634	8648.068121	13096	178694	0.864807	12766	178260	0.864807	9979952	0.000000
135942441	1633294500.000000	84895442	9180.022116	13873	162995	0.918002	13498	162969	0.918002	9974980	0.000000
140272371	1543976926.000000	80258472	9502.664490	14163	154719	0.950266	13982	153790	0.950266	9970093	0.000000
142929939	1492197286.000000	77548472	9698.354536	14631	148689	0.969835	14216	148946	0.969835	9965144	0.000000
144534782	1461897487.000000	75978636	9817.045065	14811	145838	0.981705	14363	145862	0.981705	9960087	0.000000
145490326	1443925559.000000	75050223	9889.033609	14953	144447	0.988903	14578	144392	0.988903	9955083	0.000000
146079611	1433196961.000000	74497298	9932.696323	14819	143170	0.993270	14571	142839	0.993270	9950200	0.000000
146430530	1426706161.000000	74153818	9959.178767	14829	143036	0.995918	14660	142216	0.995918	9945103	0.000000
146641639	1422844453.000000	73937268	9975.240980	14981	142656	0.997524	14551	142993	0.997524	9940229	0.000000
146783696	1420448361.000000	73819197	9984.983083	15071	142135	0.998498	14825	142168	0.998498	9935354	0.000000
146859980	1419033840.000000	73749376	9990.891893	14995	140977	0.999089	14638	141473	0.999089	9930450	0.000000
146906216	1418142433.000000	73707675	9994.475723	14993	141012	0.999448	14748	141129	0.999448	9925370	0.000000
146930703	1417617104.000000	73682564	9996.649399	15004	140845	0.999665	14689	142352	0.999665	9920281	0.000000
146944296	1417257750.000000	73661149	9997.967783	14910	141616	0.999797	14645	141929	0.999797	9915332	0.000000
146969613	1417090857.000000	73653919	9998.767413	14930	141712	0.999877	14815	142209	0.999877	9910465	0.000000
146965549	1417027887.000000	73653456	9999.252408	14960	141750	0.999925	14707	141650	0.999925	9905553	0.000000
146965649	1416947863.000000	73649828	9999.546568	14957	141473	0.999955	14614	141652	0.999955	9900570	0.000000
146974672	1416903496.000000	73642480	9999.724983	14951	141384	0.999972	14598	141440	0.999972	9895675	0.000000
146972846	1416808595.000000	73640566	9999.833196	14990	141817	0.999983	14422	142383	0.999983	9890719	0.000000
146983680	1416836501.000000	73632367	9999.898829	15009	141007	0.999990	14595	142045	0.999990	9885870	0.000000
146993979	1416817085.000000	73633114	9999.938638	14932	141435	0.999994	14660	141364	0.999994	9880859	0.000000
146978282	1416777643.000000	73639954	9999.962782	15039	140785	0.999996	14742	141467	0.999996	9876049	0.000000
146972398	1416793717.000000	73629915	9999.977427	15035	140882	0.999998	14528	142622	0.999998	9871091	0.000000
146976530	1416809773.000000	73634604	9999.986309	15050	141570	0.999999	14581	141697	0.999999	9866126	0.000000
146967556	1416805749.000000	73626085	9999.991696	15059	141587	0.999999	14639	142040	0.999999	9861290	0.000000
146980732	1416752064.000000	73640085	9999.994963	14900	141598	0.999999	14667	141695	0.999999	9856328	0.000000
146969696	1416801127.000000	73637355	9999.996945	14823	140973	1.000000	14769	141667	1.000000	9851361	0.000000
146989427	1416776038.000000	73623301	9999.998147	15042	141660	1.000000	14576	141962	1.000000	9846458	0.000000
146982292	1416836803.000000	73641646	9999.998876	14952	142363	1.000000	14791	141492	1.000000	9841422	0.000000
146982987	1416767188.000000	73641960	9999.999318	14962	141446	1.000000	14713	140996	1.000000	9836418	0.000000
146977276	1416805924.000000	73646659	9999.999587	14917	141063	1.000000	14521	141940	1.000000	9831395	0.000000
146978641	1416707291.000000	73643964	9999.999749	14944	140950	1.000000	14523	141442	1.000000	9826511	0.000000
146971023	1416817286.000000	73651316	9999.999848	15083	141301	1.000000	14511	142066	1.000000	9821636	0.000000
146998044	1416860403.000000	73649995	9999.999908	14966	141446	1.000000	14673	142264	1.000000	9816696	0.000000
146987627	1416755549.000000	73636968	9999.999944	15081	141042	1.000000	14742	141489	1.000000	9811820	0.000000
146974005	1416799245.000000	73628055	9999.999966	15093	141186	1.000000	14744	141321	1.000000	9806843	0.000000
146985013	1416818816.000000	73637043	9999.999979	15037	140955	1.000000	14602	141672	1.000000	9801911	-1.#IND00
146973859	1416847600.000000	73649705	9999.999988	14990	141502	1.000000	14613	141958	1.000000	9796997	0.009600
146977971	1416890817.000000	73632213	9999.999992	15028	141465	1.000000	14652	141863	1.000000	9792163	0.007691
147001429	1416794149.000000	73632586	9999.999995	15056	141345	1.000000	14691	142035	1.000000	9787243	0.012969
146973415	1416817597.000000	73636854	9999.999997	15050	140968	1.000000	14740	141228	1.000000	9782369	0.005849
146978423	1416872744.000000	73651248	9999.999998	14821	141610	1.000000	14599	141906	1.000000	9777450	0.003767
146982572	1416783611.000000	73649615	9999.999999	15131	141043	1.000000	14588	141833	1.000000	9772613	0.003008
146985394	1416841603.000000	73637020	9999.999999	14889	141845	1.000000	14661	141506	1.000000	9767650	0.000984
146971986	1416883909.000000	73648785	10000.000000	14944	141448	1.000000	14622	142191	1.000000	9762811	0.000431
146967503	1416823567.000000	73624104	10000.000000	15046	141008	1.000000	14631	141224	1.000000	9757827	-0.001057
146977101	1416798666.000000	73641537	10000.000000	14898	141531	1.000000	14807	141416	1.000000	9752945	-0.001481
146973330	1416818537.000000	73633980	10000.000000	15140	141733	1.000000	14721	141313	1.000000	9748024	-0.001500
146997414	1416795674.000000	73643447	10000.000000	15200	140726	1.000000	14742	141014	1.000000	9743198	-0.003151
146987788	1416831932.000000	73636914	10000.000000	14904	142024	1.000000	14608	141876	1.000000	9738361	-0.003129
146968627	1416787049.000000	73644264	10000.000000	14987	141291	1.000000	14634	141862	1.000000	9733396	-0.002853
146966838	1416867136.000000	73629829	10000.000000	15006	141356	1.000000	14673	141953	1.000000	9728450	-0.002663
146965479	1416794138.000000	73636950	10000.000000	15062	140590	1.000000	14742	141627	1.000000	9723592	-0.003816
146968780	1416820405.000000	73627203	10000.000000	14919	141814	1.000000	14713	142144	1.000000	9718762	-0.003840
146969816	1416886561.000000	73628915	10000.000000	15102	141503	1.000000	14788	142037	1.000000	9713901	-0.004206
146981181	1416826758.000000	73636900	10000.000000	14994	141207	1.000000	14699	141938	1.000000	9709098	-0.003973
146981915	1416841684.000000	73638127	10000.000000	14854	142154	1.000000	14540	141438	1.000000	9704188	-0.003545
146979923	1416781462.000000	73640680	10000.000000	15021	141664	1.000000	14463	142500	1.000000	9699393	-0.003359
146977916	1416840519.000000	73638164	10000.000000	14996	141745	1.000000	14733	141775	1.000000	9694427	-0.004725
146965060	1416865218.000000	73655049	10000.000000	14918	141205	1.000000	14587	142839	1.000000	9689614	-0.004262
146973138	1416879782.000000	73642059	10000.000000	15067	141612	1.000000	14488	141966	1.000000	9684795	-0.004586
146973273	1416834331.000000	73647778	10000.000000	14807	141512	1.000000	14668	141730	1.000000	9679978	-0.003389
146978471	1416772548.000000	73633136	10000.000000	14897	141731	1.000000	14667	141387	1.000000	9675244	-0.003273
146952140	1416804398.000000	73636298	10000.000000	15053	141304	1.000000	14749	141497	1.000000	9670442	-0.003932
146973928	1416800985.000000	73643585	10000.000000	14951	141488	1.000000	14819	140802	1.000000	9665598	-0.003206
146997956	1416748099.000000	73636026	10000.000000	15141	141303	1.000000	14650	142315	1.000000	9660751	-0.003214
146963809	1416825811.000000	73652594	10000.000000	15021	141911	1.000000	14653	141729	1.000000	9655980	-0.004083
146986503	1416818060.000000	73646757	10000.000000	15121	141406	1.000000	14673	141204	1.000000	9651230	-0.002878
146993110	1416817164.000000	73629866	10000.000000	14951	141750	1.000000	14699	141356	1.000000	9646251	-0.002836
146971179	1416826770.000000	73636161	10000.000000	15065	141140	1.000000	14725	141927	1.000000	9641410	-0.002773
146980679	1416826736.000000	73641530	10000.000000	14910	141477	1.000000	14663	141339	1.000000	9636574	-0.003187
146990651	1416748912.000000	73643834	10000.000000	14993	141258	1.000000	14724	141398	1.000000	9631841	-0.003022
146974526	1416826142.000000	73620555	10000.000000	15104	140739	1.000000	14652	141348	1.000000	9627027	-0.002851
147000226	1416840304.000000	73638625	10000.000000	15119	141894	1.000000	14561	142669	1.000000	9622266	-0.003090
146982656	1416775813.000000	73636798	10000.000000	15102	140798	1.000000	14622	141572	1.000000	9617343	-0.001678
146959176	1416867504.000000	73641002	10000.000000	14928	141020	1.000000	14749	142013	1.000000	9612569	-0.001633
146955251	1416855394.000000	73634730	10000.000000	15033	141159	1.000000	14579	141532	1.000000	9607756	-0.001958
146971589	1416784240.000000	73631403	10000.000000	14957	141587	1.000000	14766	142141	1.000000	9602897	-0.001555
146974167	1416793154.000000	73665496	10000.000000	15077	141659	1.000000	14708	141880	1.000000	9598127	-0.001362
146980726	1416846166.000000	73636268	10000.000000	15159	140672	1.000000	14629	141862	1.000000	9593347	-0.000527
146977546	1416761059.000000	73647764	10000.000000	14974	141255	1.000000	14631	141547	1.000000	9588426	-0.000549
146975401	1416809684.000000	73634893	10000.000000	14976	140903	1.000000	14636	142235	1.000000	9583620	-0.000398
146970400	1416885086.000000	73635769	10000.000000	15108	141312	1.000000	14702	141019	1.000000	9578776	-0.000320
146974084	1416890784.000000	73637706	10000.000000	14954	141284	1.000000	14628	141341	1.000000	9574110	0.000146
146961327	1416823399.000000	73640746	10000.000000	15025	141310	1.000000	14601	141917	1.000000	9569278	-0.000211
146989204	1416794371.000000	73630060	10000.000000	14949	141311	1.000000	14724	141974	1.000000	9564440	-0.000126
146979857	1416781756.000000	73632137	10000.000000	14977	141011	1.000000	14557	141344	1.000000	9559539	0.000009
146988513	1416712776.000000	73630325	10000.000000	14758	141296	1.000000	14651	141711	1.000000	9554787	0.000253
146976860	1416807723.000000	73643483	10000.000000	14966	142085	1.000000	14599	141041	1.000000	9550053	-0.001579
146976676	1416818472.000000	73637023	10000.000000	15180	140830	1.000000	14732	141571	1.000000	9545150	-0.001605
146985448	1416826942.000000	73638156	10000.000000	14957	141744	1.000000	14537	142174	1.000000	9540274	-0.001554
146978584	1416816530.000000	73638396	10000.000000	15000	141619	1.000000	14674	141927	1.000000	9535560	-0.002143
146986978	1416856131.000000	73649466	10000.000000	15040	141340	1.000000	14669	142041	1.000000	9530827	-0.001927
146978080	1416791415.000000	73636844	10000.000000	14964	141735	1.000000	14680	141707	1.000000	9526110	-0.002113
146971822	1416756584.000000	73630814	10000.000000	14913	141842	1.000000	14756	141296	1.000000	9521317	-0.002190
146992887	1416763286.000000	73648674	10000.000000	14938	141929	1.000000	14639	141473	1.000000	9516439	-0.002222
npatches	nstrain	runtime	dt	init_x	init_y	init_y_blood	init_z	init_S	beta0	beta1	beta2	beta3	mean_beta	B	d	delta	delta_blood	b[0]	mut	m	CTL	c	g	epsilon	k	het	lambda	rho	omega	x_max	patch.dyna	DELTA	A	VA
10000	1	100.000000	0.000100	21900	9499	5000000	0.001000	10000000	8.275620	6.238559	10.043755	4.508721	7	8000000000.000000	0.010000	1.000000	1.000000	800000	0.000050	0.048000	0	0.500000	0.000000	25.000000	3.000000	0.500000	0.000000	0.000000	0.000000	31987	0	10.000000	7.000000	1.000000
sus	inf	inf_blood	z	x[0]	y[0][0]	z[0]	x[1]	y[1][0]	z[1]	S[0]	synchrony
219000000	94990000.000000	5000000	10.000000	21900	9499	0.001000	21900	9499	0.001000	10000000	0.000000
147029338	1438574922.000000	74648817	3940.834452	12971	145725	0.394083	15223	143750	0.394083	9994902	0.000000
134013581	1673921598.000000	87032603	6324.976263	11732	168714	0.632498	13824	167348	0.632498	9989863	0.000000
151217580	1336447136.000000	69497567	7771.013291	13390	134860	0.777101	15645	133401	0.777101	9984835	0.000000
166559018	1098893740.000000	57140974	8648.068121	14878	111576	0.864807	17239	109266	0.864807	9979842	0.000000
176575735	966409641.000000	50241550	9180.022116	15999	98335	0.918002	18192	96419	0.918002	9974864	0.000000
182754998	892373140.000000	46379966	9502.664490	16502	90561	0.950266	18694	88645	0.950266	9969941	0.000000
186514952	849777078.000000	44164682	9698.354536	16886	86662	0.969835	19394	84349	0.969835	9964951	0.000000
188784956	824742208.000000	42857116	9817.045065	17204	83839	0.981705	19411	82578	0.981705	9959957	0.000000
190182776	809825828.000000	42094418	9889.033609	17376	82445	0.988903	19762	80433	0.988903	9954975	0.000000
191010021	800956235.000000	41626320	9932.696323	17433	81185	0.993270	19744	79762	0.993270	9949847	0.000000
191548364	795530677.000000	41343140	9959.178767	17441	80555	0.995918	19717	78741	0.995918	9944845	0.000000
191871913	792323336.000000	41171412	9975.240980	17399	80940	0.997524	19845	78138	0.997524	9939857	0.000000
192025066	790396809.000000	41074838	9984.983083	17648	80513	0.998498	19979	78529	0.998498	9934885	0.000000
192150770	789094389.000000	41011129	9990.891893	17460	80478	0.999089	19918	78394	0.999089	9929831	0.000000
192211206	788437848.000000	40969679	9994.475723	17366	80734	0.999448	19981	79062	0.999448	9924844	0.000000
192268228	787922909.000000	40942357	9996.649399	17475	79884	0.999665	19868	77947	0.999665	9919818	0.000000
192278284	787713438.000000	40942161	9997.967783	17435	79723	0.999797	19810	78559	0.999797	9914911	0.000000
192321534	787423373.000000	40925947	9998.767413	17551	80561	0.999877	19938	78420	0.999877	9909839	0.000000
192312816	787408794.000000	40917866	9999.252408	17316	80258	0.999925	19982	77803	0.999925	9904904	0.000000
192306754	787340433.000000	40932960	9999.546568	17499	79815	0.999955	19826	78402	0.999955	9899911	0.000000
192313293	787329408.000000	40927316	9999.724983	17581	80302	0.999972	19841	77960	0.999972	9895006	0.000000
192314429	787369992.000000	40915931	9999.833196	17472	80553	0.999983	19953	78399	0.999983	9889950	0.000000
192312539	787305406.000000	40911213	9999.898829	17461	79908	0.999990	20050	77830	0.999990	9885072	0.000000
192319384	787306496.000000	40925247	9999.938638	17739	79976	0.999994	19827	78592	0.999994	9879978	0.000000
192317494	787279210.000000	40912490	9999.962782	17409	80197	0.999996	19793	78332	0.999996	9874955	0.000000
192308863	787331685.000000	40924668	9999.977427	17545	80518	0.999998	19779	78656	0.999998	9870111	0.000000
192292275	787361059.000000	40917295	9999.986309	17377	80460	0.999999	19962	78099	0.999999	9865170	0.000000
192304545	787308994.000000	40938939	9999.991696	17474	80165	0.999999	19749	78794	0.999999	9860242	0.000000
192323262	787281252.000000	40925594	9999.994963	17534	80432	0.999999	19737	78151	0.999999	9855316	0.000000
192332499	787242850.000000	40916931	9999.996945	17418	80257	1.000000	19931	77860	1.000000	9850415	0.000000
192312454	787320541.000000	40924660	9999.998147	17275	80732	1.000000	20084	77371	1.000000	9845495	0.000000
192316070	787277690.000000	40910255	9999.998876	17426	80518	1.000000	19847	78576	1.000000	9840372	0.000000
192338276	787246967.000000	40919060	9999.999318	17372	80203	1.000000	19891	78481	1.000000	9835459	0.000000
192350792	787341757.000000	40913200	9999.999587	17612	79615	1.000000	19783	78442	1.000000	9830505	0.000000
192309925	787324110.000000	40926703	9999.999749	17541	80693	1.000000	20032	77474	1.000000	9825687	0.000000
192319030	787341722.000000	40922800	9999.999848	17393	79507	1.000000	19702	78437	1.000000	9820655	0.000000
192309286	787270400.000000	40926302	9999.999908	17428	80031	1.000000	19751	78119	1.000000	9815719	0.000000
192318544	787291426.000000	40908256	9999.999944	17567	80060	1.000000	19916	77602	1.000000	9810860	0.000000
192327043	787310164.000000	40905833	9999.999966	17529	80558	1.000000	19983	78278	1.000000	9805999	0.000000
192309392	787345256.000000	40927962	9999.999979	17585	79924	1.000000	19871	77705	1.000000	9801152	-1.#IND00
192314537	787265541.000000	40919789	9999.999988	17536	80259	1.000000	19944	77732	1.000000	9796181	-0.006400
192332930	787271429.000000	40918686	9999.999992	17257	80180	1.000000	19975	77819	1.000000	9791263	0.001500
192329145	787279564.000000	40927320	9999.999995	17302	80715	1.000000	19841	77695	1.000000	9786409	0.004319
192314964	787330706.000000	40930016	9999.999997	17427	80208	1.000000	19590	78502	1.000000	9781485	0.001534
192334436	787296465.000000	40915620	9999.999998	17563	80296	1.000000	19749	78343	1.000000	9776516	-0.001063
192322660	787250818.000000	40920267	9999.999999	17561	80506	1.000000	19766	78312	1.000000	9771568	-0.000692
192309842	787309448.000000	40919345	9999.999999	17630	79959	1.000000	19736	78321	1.000000	9766729	-0.000047
192330151	787250844.000000	40913140	10000.000000	17441	80423	1.000000	19979	77755	1.000000	9761799	0.003382
192330698	787259316.000000	40918561	10000.000000	17515	80034	1.000000	20019	78116	1.000000	9757017	0.005098
192320830	787285048.000000	40916708	10000.000000	17577	80272	1.000000	19748	78318	1.000000	9752066	0.004331
192338358	787249928.000000	40921811	10000.000000	17524	79776	1.000000	19922	78020	1.000000	9747156	0.002651
192315594	787314074.000000	40923397	10000.000000	17401	80656	1.000000	19887	78081	1.000000	9742272	0.004798
192322724	787228909.000000	40924000	10000.000000	17421	80429	1.000000	19961	78170	1.000000	9737318	0.005162
192317050	787260263.000000	40915787	10000.000000	17343	80748	1.000000	19737	77981	1.000000	9732478	0.004150
192314225	787270251.000000	40921485	10000.000000	17374	80319	1.000000	20041	78185	1.000000	9727523	0.004503
192332681	787284748.000000	40922573	10000.000000	17345	80455	1.000000	19970	78541	1.000000	9722633	0.003518
192309925	787321883.000000	40914180	10000.000000	17695	79760	1.000000	19912	77741	1.000000	9717722	0.002757
192318469	787214306.000000	40919940	10000.000000	17464	79941	1.000000	19941	78222	1.000000	9712862	0.002704
192307746	787339978.000000	40921019	10000.000000	17473	80504	1.000000	19675	78615	1.000000	9707976	0.000554
192324510	787238883.000000	40912203	10000.000000	17205	81017	1.000000	19713	78087	1.000000	9703092	-0.001417
192327086	787239221.000000	40919349	10000.000000	17524	79819	1.000000	19821	77537	1.000000	9698238	-0.002069
192328165	787289059.000000	40917243	10000.000000	17580	80362	1.000000	19845	78096	1.000000	9693433	-0.000474
192317295	787251118.000000	40930737	10000.000000	17510	79884	1.000000	19754	77871	1.000000	9688688	-0.001132
192310366	787320061.000000	40917978	10000.000000	17535	79668	1.000000	19758	78148	1.000000	9683818	-0.000984
192317477	787263385.000000	40917299	10000.000000	17646	80376	1.000000	19989	78401	1.000000	9678923	0.000497
192324694	787315237.000000	40910059	10000.000000	17537	80575	1.000000	20048	78003	1.000000	9674063	0.001644
192315084	787298719.000000	40918966	10000.000000	17585	80299	1.000000	19988	77964	1.000000	9669316	0.002090
192325329	787277572.000000	40916001	10000.000000	17305	80923	1.000000	19577	78532	1.000000	9664499	0.001644
192328777	787304368.000000	40920477	10000.000000	17448	80459	1.000000	19940	78688	1.000000	9659628	0.001831
192336628	787296134.000000	40918956	10000.000000	17638	79980	1.000000	19761	78581	1.000000	9654746	0.001953
192317196	787238555.000000	40910574	10000.000000	17521	80459	1.000000	19889	78013	1.000000	9649964	0.001694
192313795	787286789.000000	40910932	10000.000000	17553	80370	1.000000	19966	78137	1.000000	9645179	0.001775
192321969	787248918.000000	40900573	10000.000000	17422	79631	1.000000	19991	78092	1.000000	9640230	0.001683
192326530	787331952.000000	40920833	10000.000000	17504	80125	1.000000	19775	77899	1.000000	9635415	0.001737
192320735	787299343.000000	40913891	10000.000000	17498	80545	1.000000	19814	77596	1.000000	9630678	0.001371
192300413	787328842.000000	40915342	10000.000000	17419	80629	1.000000	19922	78246	1.000000	9625762	0.001330
192310196	787396693.000000	40927843	10000.000000	17284	79966	1.000000	19791	78334	1.000000	9620992	0.000206
192298986	787299410.000000	40914490	10000.000000	17341	80737	1.000000	19803	78652	1.000000	9616076	0.000143
192318947	787286476.000000	40910656	10000.000000	17332	80377	1.000000	19673	78730	1.000000	9611196	0.000082
192322916	787261697.000000	40917442	10000.000000	17613	80408	1.000000	19854	78217	1.000000	9606383	0.000298
192331386	787265577.000000	40909572	10000.000000	17463	80270	1.000000	19802	78083	1.000000	9601598	0.000566
192325963	787252979.000000	40912506	10000.000000	17454	80467	1.000000	19967	78604	1.000000	9596909	0.000495
192342445	787261020.000000	40918979	10000.000000	17471	79884	1.000000	19875	77589	1.000000	9592175	0.002463
192321837	787286123.000000	40917695	10000.000000	17235	80628	1.000000	19791	78566	1.000000	9587492	0.001766
192299398	787357320.000000	40924256	10000.000000	17345	80405	1.000000	19968	77986	1.000000	9582735	0.001733
192324562	787271189.000000	40913624	10000.000000	17519	80249	1.000000	19908	78243	1.000000	9577886	0.001117
192335884	787287410.000000	40925770	10000.000000	17466	80496	1.000000	19864	78064	1.000000	9573160	0.001340
192309801	787278905.000000	40911694	10000.000000	17561	80450	1.000000	19848	78176	1.000000	9568272	0.001268
192322613	787330878.000000	40932655	10000.000000	17407	80176	1.000000	19775	78470	1.000000	9563428	0.001488
192310088	787328075.000000	40927647	10000.000000	17471	80660	1.000000	19926	78354	1.000000	9558660	0.002134
192327544	787281021.000000	40918711	10000.000000	17585	80466	1.000000	19937	78366	1.000000	9553960	0.001502
192304143	787318041.000000	40919197	10000.000000	17403	80237	1.000000	19609	78845	1.000000	9549196	0.002373
192318071	787248858.000000	40912906	10000.000000	17378	79880	1.000000	19737	77515	1.000000	9544345	0.002454
192322988	787283339.000000	40921587	10000.000000	17585	79923	1.000000	19906	78066	1.000000	9539634	0.002374
192331347	787205071.000000	40907871	10000.000000	17408	80721	1.000000	19823	78604	1.000000	9534860	0.002166
192354356	787228117.000000	40915180	10000.000000	17323	80505	1.000000	19872	78030	1.000000	9530113	0.002007
192318269	787266974.000000	40928718	10000.000000	17478	79827	1.000000	20054	78188	1.000000	9525352	0.002778
192308614	787266438.000000	40927100	10000.000000	17491	80311	1.000000	19790	78436	1.000000	9520570	0.003155
192332363	787331708.000000	40904731	10000.000000	17376	80318	1.000000	19966	78094	1.000000	9515774	0.003015
npatches	nstrain	runtime	dt	init_x	init_y	init_y_blood	init_z	init_S	beta0	beta1	beta2	beta3	mean_beta	B	d	delta	delta_blood	b[0]	mut	m	CTL	c	g	epsilon	k	het	lambda	rho	omega	x_max	patch.dyna	DELTA	A	VA
10000	1	100.000000	0.000100	21900	9499	5000000	0.001000	10000000	9.608418	8.198436	8.575208	5.279586	7	8000000000.000000	0.010000	1.000000	1.000000	800000	0.000050	0.048000	0	0.500000	0.000000	25.000000	4.000000	0.500000	0.000000	0.000000	0.000000	31987	0	10.000000	7.000000	1.000000
sus	inf	inf_blood	z	x[0]	y[0][0]	z[0]	x[1]	y[1][0]	z[1]	S[0]	synchrony
219000000	94990000.000000	5000000	10.000000	21900	9499	0.001000	21900	9499	0.001000	10000000	0.000000
155782939	1275472602.000000	66217373	3940.834452	12504	130730	0.394083	13974	129742	0.394083	9995071	0.000000
155551879	1255879599.000000	65320480	6324.976263	12543	127874	0.632498	13908	126889	0.632498	9990047	0.000000
181502403	897287417.000000	46671224	7771.013291	15199	91995	0.777101	16488	91027	0.777101	9985067	0.000000
201499563	687658110.000000	35746637	8648.068121	17025	71944	0.864807	18452	70234	0.864807	9980143	0.000000
214282408	575258423.000000	29903734	9180.022116	18544	59994	0.918002	19869	58963	0.918002	9975072	0.000000
222185702	512447605.000000	26640742	9502.664490	19375	53798	0.950266	20858	52639	0.950266	9970088	0.000000
227024377	475957795.000000	24734583	9698.354536	20023	49799	0.969835	21418	48721	0.969835	9965017	0.000000
230057539	454269021.000000	23608108	9817.045065	20303	47537	0.981705	21600	46827	0.981705	9960154	0.000000
231905722	441143505.000000	22926038	9889.033609	20601	46202	0.988903	21807	45043	0.988903	9955192	0.000000
233044647	433308933.000000	22521334	9932.696323	20749	45311	0.993270	22042	44738	0.993270	9950103	0.000000
233712004	428522944.000000	22277850	9959.178767	20615	45050	0.995918	22112	43886	0.995918	9945117	0.000000
234151734	425626232.000000	22124529	9975.240980	20881	45116	0.997524	22066	43738	0.997524	9940161	0.000000
234405065	423835811.000000	22028522	9984.983083	20956	44513	0.998498	22149	43712	0.998498	9935246	0.000000
234564484	422781368.000000	21976541	9990.891893	20966	44374	0.999089	22288	43134	0.999089	9930248	0.000000
234649898	422140362.000000	21934414	9994.475723	20893	44407	0.999448	22123	43173	0.999448	9925256	0.000000
234729772	421670580.000000	21921467	9996.649399	21075	44446	0.999665	22274	43180	0.999665	9920276	0.000000
234752713	421506886.000000	21901396	9997.967783	20714	44664	0.999797	22133	43554	0.999797	9915384	0.000000
234764090	421360731.000000	21905973	9998.767413	20907	44503	0.999877	21856	42802	0.999877	9910338	0.000000
234798006	421258864.000000	21888462	9999.252408	21062	44283	0.999925	22106	43294	0.999925	9905327	0.000000
234777845	421210303.000000	21887997	9999.546568	21009	44168	0.999955	22011	43615	0.999955	9900326	0.000000
234796446	421180840.000000	21895204	9999.724983	20885	44641	0.999972	22165	43030	0.999972	9895391	0.000000
234799687	421177697.000000	21891621	9999.833196	20844	44142	0.999983	22273	43539	0.999983	9890484	0.000000
234794719	421126583.000000	21880031	9999.898829	20886	44558	0.999990	22151	42693	0.999990	9885551	0.000000
234777680	421146937.000000	21882573	9999.938638	20817	44007	0.999994	22169	43264	0.999994	9880726	0.000000
234823064	421110486.000000	21888438	9999.962782	20914	44135	0.999996	22170	43236	0.999996	9875748	0.000000
234814350	421082912.000000	21886194	9999.977427	20815	44239	0.999998	22099	43158	0.999998	9870902	0.000000
234806011	421161690.000000	21897071	9999.986309	20626	44406	0.999999	22449	42998	0.999999	9866000	0.000000
234809228	421211599.000000	21884660	9999.991696	20810	44422	0.999999	22017	43450	0.999999	9861010	0.000000
234814126	421185517.000000	21886413	9999.994963	20924	44616	0.999999	22156	43152	0.999999	9855989	0.000000
234789946	421137978.000000	21887476	9999.996945	20891	44092	1.000000	22197	43063	1.000000	9850971	0.000000
234828767	421098883.000000	21880022	9999.998147	20919	44172	1.000000	22064	43408	1.000000	9846009	0.000000
234805463	421096953.000000	21886195	9999.998876	20681	44324	1.000000	22266	43039	1.000000	9841128	0.000000
234819752	421120597.000000	21884256	9999.999318	20962	44022	1.000000	22245	43284	1.000000	9836225	0.000000
234807994	421113282.000000	21886244	9999.999587	21033	44409	1.000000	22193	43318	1.000000	9831325	0.000000
234796580	421139043.000000	21889698	9999.999749	20857	44559	1.000000	22374	43151	1.000000	9826429	0.000000
234809125	421108771.000000	21884324	9999.999848	20939	44167	1.000000	22129	43267	1.000000	9821494	0.000000
234806824	421116513.000000	21896665	9999.999908	20928	44375	1.000000	22158	43483	1.000000	9816620	0.000000
234817626	421106969.000000	21890363	9999.999944	20856	44776	1.000000	22115	43191	1.000000	9811530	0.000000
234803296	421191061.000000	21893905	9999.999966	20968	44335	1.000000	22289	42922	1.000000	9806651	0.000000
234798822	421177170.000000	21891888	9999.999979	20946	43920	1.000000	22265	43376	1.000000	9801839	-1.#IND00
234809713	421177203.000000	21890961	9999.999988	21028	44170	1.000000	22061	43044	1.000000	9796967	0.057600
234802161	421141874.000000	21888243	9999.999992	20729	44437	1.000000	22055	43425	1.000000	9792214	0.028114
234806864	421109372.000000	21893350	9999.999995	20858	44575	1.000000	22117	43202	1.000000	9787317	0.018797
234788903	421164874.000000	21889724	9999.999997	20925	44238	1.000000	22314	43086	1.000000	9782407	0.017218
234800031	421083453.000000	21886848	9999.999998	20932	43767	1.000000	22333	43045	1.000000	9777419	0.016947
234824262	421105718.000000	21885625	9999.999999	20887	43980	1.000000	22202	43426	1.000000	9772598	0.015398
234802156	421094150.000000	21890147	9999.999999	20767	44235	1.000000	22225	43006	1.000000	9767744	0.011677
234818057	421042690.000000	21897360	10000.000000	20733	44380	1.000000	22173	43530	1.000000	9762815	0.014460
234793840	421080538.000000	21889286	10000.000000	20862	44718	1.000000	22157	43006	1.000000	9757859	0.012592
234809913	421088801.000000	21885357	10000.000000	20970	44490	1.000000	22075	43573	1.000000	9753017	0.009686
234802194	421125076.000000	21891272	10000.000000	20721	44057	1.000000	22166	43379	1.000000	9748160	0.008613
234783642	421154945.000000	21896151	10000.000000	20759	44136	1.000000	22206	43243	1.000000	9743226	0.008180
234810868	421094967.000000	21887702	10000.000000	20688	44389	1.000000	22175	43081	1.000000	9738491	0.007094
234820018	421099688.000000	21886437	10000.000000	20892	44145	1.000000	22363	43145	1.000000	9733645	0.007043
234796836	421143999.000000	21885655	10000.000000	20819	44190	1.000000	22185	42993	1.000000	9728633	0.004922
234801853	421113540.000000	21883099	10000.000000	20645	44261	1.000000	22176	42853	1.000000	9723663	0.003659
234811802	421066619.000000	21878946	10000.000000	20843	44487	1.000000	22375	43124	1.000000	9718768	0.004984
234815709	421140761.000000	21887498	10000.000000	20954	43692	1.000000	22057	43676	1.000000	9713798	0.004152
234806018	421091229.000000	21893264	10000.000000	20962	44111	1.000000	22294	43123	1.000000	9708878	0.003727
234796803	421167098.000000	21887273	10000.000000	20763	44459	1.000000	22113	42923	1.000000	9704082	0.005480
234796998	421188528.000000	21891184	10000.000000	21012	44520	1.000000	22134	43318	1.000000	9699082	0.005893
234791928	421186951.000000	21889379	10000.000000	20859	44402	1.000000	22270	43143	1.000000	9694177	0.006207
234795350	421124500.000000	21887901	10000.000000	20898	44267	1.000000	22250	42902	1.000000	9689330	0.007097
234807233	421206923.000000	21885368	10000.000000	20879	44205	1.000000	22240	43232	1.000000	9684511	0.007596
234799008	421082557.000000	21891460	10000.000000	20935	44391	1.000000	22110	43562	1.000000	9679667	0.007131
234836419	421078105.000000	21882754	10000.000000	20801	44345	1.000000	22291	43339	1.000000	9674863	0.006355
234814299	421082695.000000	21886345	10000.000000	20896	44357	1.000000	22330	43111	1.000000	9670001	0.006207
234818619	421091874.000000	21879702	10000.000000	20955	44121	1.000000	22228	43051	1.000000	9665157	0.006418
234770581	421196488.000000	21895798	10000.000000	20688	44175	1.000000	22110	42950	1.000000	9660287	0.004124
234784632	421160668.000000	21888962	10000.000000	20830	44382	1.000000	22107	43260	1.000000	9655535	0.003742
234814548	421097001.000000	21895845	10000.000000	20930	44224	1.000000	22193	42917	1.000000	9650760	0.004796
234804429	421135558.000000	21890706	10000.000000	20896	44223	1.000000	22201	43217	1.000000	9645911	0.004704
234818940	421140696.000000	21882870	10000.000000	20770	44099	1.000000	22263	43276	1.000000	9641046	0.004344
234812586	421089114.000000	21882438	10000.000000	20934	44046	1.000000	22014	43317	1.000000	9636265	0.004796
234807973	421144656.000000	21878363	10000.000000	20950	44444	1.000000	22259	43249	1.000000	9631457	0.004594
234808726	421132899.000000	21886609	10000.000000	20872	44082	1.000000	22225	42967	1.000000	9626588	0.004561
234818778	421083773.000000	21885566	10000.000000	20913	44181	1.000000	22104	43030	1.000000	9621775	0.004493
234814581	421034542.000000	21884513	10000.000000	20812	44047	1.000000	22085	43544	1.000000	9616918	0.005333
234777690	421149548.000000	21886928	10000.000000	20756	44381	1.000000	21973	43552	1.000000	9612023	0.005229
234821212	421068967.000000	21876603	10000.000000	20924	44379	1.000000	22078	43164	1.000000	9607339	0.005133
234810023	421114839.000000	21877526	10000.000000	20953	44138	1.000000	22213	43225	1.000000	9602654	0.005003
234818889	421086006.000000	21887815	10000.000000	20804	44338	1.000000	22152	43519	1.000000	9597868	0.004796
234782026	421180203.000000	21888163	10000.000000	20912	44392	1.000000	22255	43366	1.000000	9592909	0.004693
234812202	421119893.000000	21880917	10000.000000	20956	44370	1.000000	22028	43348	1.000000	9588054	0.004525
234810090	421211133.000000	21888567	10000.000000	20807	44471	1.000000	22122	43139	1.000000	9583159	0.004177
234791413	421185261.000000	21893917	10000.000000	20767	44396	1.000000	22185	42865	1.000000	9578434	0.004004
234807052	421109554.000000	21881921	10000.000000	20778	44549	1.000000	22138	43159	1.000000	9573700	0.004572
234821857	421129230.000000	21891344	10000.000000	20946	44202	1.000000	22208	43005	1.000000	9568928	0.004557
234811627	421115736.000000	21889535	10000.000000	20894	44471	1.000000	22567	42888	1.000000	9564081	0.004497
234784799	421145367.000000	21890401	10000.000000	20984	43984	1.000000	22227	43219	1.000000	9559270	0.004338
234819558	421138394.000000	21891651	10000.000000	20843	44186	1.000000	22251	43044	1.000000	9554496	0.003757
234799497	421174241.000000	21887433	10000.000000	21072	44218	1.000000	22199	43194	1.000000	9549623	0.003410
234826791	421137396.000000	21887925	10000.000000	21170	43899	1.000000	22257	43426	1.000000	9544911	0.003363
234785132	421121339.000000	21886599	10000.000000	21178	44024	1.000000	21964	43169	1.000000	9540011	0.003185
234814423	421163243.000000	21892792	10000.000000	20891	44386	1.000000	22266	43256	1.000000	9535283	0.003243
234801710	421142688.000000	21888339	10000.000000	20953	44096	1.000000	22307	43395	1.000000	9530469	0.002948
234807288	421074303.000000	21886208	10000.000000	20754	44438	1.000000	22098	43460	1.000000	9525897	0.003053
234804141	421130370.000000	21885809	10000.000000	21068	44090	1.000000	22022	43269	1.000000	9521144	0.002338
234795482	421157168.000000	21885722	10000.000000	20871	44668	1.000000	22041	43007	1.000000	9516452	0.003033
npatches	nstrain	runtime	dt	init_x	init_y	init_y_blood	init_z	init_S	beta0	beta1	beta2	beta3	mean_beta	B	d	delta	delta_blood	b[0]	mut	m	CTL	c	g	epsilon	k	het	lambda	rho	omega	x_max	patch.dyna	DELTA	A	VA
10000	1	100.000000	0.000100	21900	9499	5000000	0.001000	10000000	5.188244	5.688598	10.486377	4.611644	7	8000000000.000000	0.010000	1.000000	1.000000	800000	0.000050	0.048000	0	0.500000	0.000000	25.000000	5.000000	0.500000	0.000000	0.000000	0.000000	31987	0	10.000000	7.000000	1.000000
sus	inf	inf_blood	z	x[0]	y[0][0]	z[0]	x[1]	y[1][0]	z[1]	S[0]	synchrony
219000000	94990000.000000	5000000	10.000000	21900	9499	0.001000	21900	9499	0.001000	10000000	0.000000
165119639	1126223155.000000	58478701	3940.834452	18765	110132	0.394083	17854	111425	0.394083	9995060	0.000000
177228450	944386550.000000	49123264	6324.976263	19966	92493	0.632498	19259	93333	0.632498	9990206	0.000000
210690089	600392029.000000	31240126	7771.013291	23193	58262	0.777101	22373	58798	0.777101	9985164	0.000000
234529707	418629258.000000	21773545	8648.068121	25529	40277	0.864807	24834	40542	0.864807	9980245	0.000000
249617927	322542152.000000	16770763	9180.022116	26685	30639	0.918002	26213	31597	0.918002	9975246	0.000000
259140783	267956098.000000	13921934	9502.664490	27382	25531	0.950266	26954	25760	0.950266	9970346	0.000000
265246675	235275432.000000	12230889	9698.354536	27905	22360	0.969835	27694	22537	0.969835	9965400	0.000000
269106747	215216353.000000	11185965	9817.045065	28182	20400	0.981705	27996	20662	0.981705	9960432	0.000000
271645576	202570129.000000	10524996	9889.033609	28185	19210	0.988903	28078	19265	0.988903	9955422	0.000000
273215711	194678922.000000	10120481	9932.696323	28419	18631	0.993270	28374	18458	0.993270	9950360	0.000000
274291025	189642297.000000	9849979	9959.178767	28516	18086	0.995918	28225	18193	0.995918	9945410	0.000000
274943368	186502209.000000	9691416	9975.240980	28618	17562	0.997524	28597	17962	0.997524	9940424	0.000000
275319515	184620558.000000	9595436	9984.983083	28800	17302	0.998498	28610	17811	0.998498	9935375	0.000000
275583070	183391899.000000	9533318	9990.891893	28835	17219	0.999089	28579	17525	0.999089	9930472	0.000000
275735652	182561279.000000	9487710	9994.475723	28578	17287	0.999448	28406	17747	0.999448	9925496	0.000000
275813370	182126201.000000	9465350	9996.649399	28708	17386	0.999665	28541	17012	0.999665	9920582	0.000000
275897771	181812785.000000	9448665	9997.967783	28681	16992	0.999797	28535	17505	0.999797	9915563	0.000000
275906341	181651403.000000	9442372	9998.767413	28847	17220	0.999877	28306	17524	0.999877	9910500	0.000000
275955897	181555757.000000	9441229	9999.252408	28845	17063	0.999925	28480	17690	0.999925	9905586	0.000000
275950172	181483110.000000	9429349	9999.546568	29005	17056	0.999955	28682	17272	0.999955	9900543	0.000000
275965438	181472342.000000	9429704	9999.724983	28841	17153	0.999972	28520	17424	0.999972	9895590	0.000000
275971438	181452527.000000	9431996	9999.833196	28812	17268	0.999983	28472	17297	0.999983	9890657	0.000000
275987409	181432062.000000	9430870	9999.898829	28838	17137	0.999990	28387	17502	0.999990	9885801	0.000000
275986027	181403363.000000	9427957	9999.938638	28636	17125	0.999994	28457	17749	0.999994	9880848	0.000000
275964295	181406748.000000	9429093	9999.962782	28754	17263	0.999996	28626	17170	0.999996	9875869	0.000000
275979613	181421616.000000	9426909	9999.977427	28694	17233	0.999998	28340	17297	0.999998	9870812	0.000000
275988209	181414826.000000	9427739	9999.986309	28888	17316	0.999999	28496	17445	0.999999	9865827	0.000000
275948671	181394624.000000	9431353	9999.991696	28876	17304	0.999999	28242	17415	0.999999	9860978	0.000000
275975099	181407399.000000	9428269	9999.994963	28699	16903	0.999999	28521	17703	0.999999	9856025	0.000000
275975383	181397451.000000	9427575	9999.996945	28847	17188	1.000000	28419	17464	1.000000	9851111	0.000000
275984288	181424293.000000	9426750	9999.998147	28830	17167	1.000000	28583	17311	1.000000	9846246	0.000000
276003433	181390960.000000	9428195	9999.998876	28686	17272	1.000000	28403	17441	1.000000	9841313	0.000000
275991700	181365575.000000	9421619	9999.999318	28824	17445	1.000000	28550	17424	1.000000	9836417	0.000000
275976451	181389001.000000	9434818	9999.999587	28891	17204	1.000000	28385	17369	1.000000	9831524	0.000000
275978185	181400131.000000	9427748	9999.999749	28722	17322	1.000000	28431	17636	1.000000	9826589	0.000000
275978603	181414824.000000	9428298	9999.999848	28822	17016	1.000000	28353	17281	1.000000	9821724	0.000000
275975442	181417497.000000	9429963	9999.999908	28704	17092	1.000000	28379	17596	1.000000	9816854	0.000000
275970849	181462844.000000	9430936	9999.999944	28731	17482	1.000000	28569	17337	1.000000	9811933	0.000000
275961550	181432209.000000	9424890	9999.999966	28857	17108	1.000000	28395	17564	1.000000	9807151	0.000000
275966815	181426069.000000	9428977	9999.999979	28924	17384	1.000000	28282	17524	1.000000	9802155	-1.#IND00
275959193	181480303.000000	9432624	9999.999988	28695	17148	1.000000	28457	17302	1.000000	9797156	0.012800
275983362	181448750.000000	9432273	9999.999992	28778	17230	1.000000	28320	17310	1.000000	9792285	0.001904
275983745	181426464.000000	9433866	9999.999995	28810	17102	1.000000	28514	17148	1.000000	9787404	0.006041
275984313	181394325.000000	9434877	9999.999997	29016	17059	1.000000	28561	17257	1.000000	9782496	0.000878
275963784	181402594.000000	9428606	9999.999998	28982	17368	1.000000	28378	17408	1.000000	9777651	-0.000506
275975785	181397802.000000	9426458	9999.999999	28926	16999	1.000000	28548	17411	1.000000	9772756	-0.002985
275984464	181350230.000000	9424278	9999.999999	28818	17049	1.000000	28344	17409	1.000000	9767957	-0.004097
275959355	181375384.000000	9430590	10000.000000	28757	17334	1.000000	28624	17659	1.000000	9763033	-0.007090
275962467	181378742.000000	9424081	10000.000000	28776	16982	1.000000	28503	17506	1.000000	9758160	-0.004793
275987015	181391162.000000	9430100	10000.000000	28851	17355	1.000000	28476	17581	1.000000	9753410	-0.002795
275964446	181399099.000000	9427290	10000.000000	28776	17219	1.000000	28500	17372	1.000000	9748368	0.000441
275972911	181439973.000000	9431462	10000.000000	28602	17236	1.000000	28385	17421	1.000000	9743664	0.000998
275957044	181486249.000000	9435231	10000.000000	28723	17269	1.000000	28426	17654	1.000000	9738706	0.002226
275962311	181472697.000000	9430272	10000.000000	28603	16995	1.000000	28487	17420	1.000000	9733790	0.002125
275959453	181461168.000000	9429502	10000.000000	28846	17047	1.000000	28475	17729	1.000000	9728920	0.001697
275967953	181427671.000000	9426152	10000.000000	28812	17027	1.000000	28454	17411	1.000000	9724061	0.001883
275979635	181434995.000000	9429322	10000.000000	28668	17192	1.000000	28559	17340	1.000000	9719290	0.000839
275958751	181452979.000000	9430002	10000.000000	28748	17176	1.000000	28523	17572	1.000000	9714442	0.001917
275962201	181466766.000000	9428736	10000.000000	28935	17128	1.000000	28485	17402	1.000000	9709672	0.002363
275958902	181437176.000000	9430328	10000.000000	28963	17139	1.000000	28654	17346	1.000000	9704920	0.002653
275973541	181443946.000000	9427926	10000.000000	28886	16882	1.000000	28548	17682	1.000000	9700155	0.002374
275954910	181424608.000000	9425891	10000.000000	28606	17290	1.000000	28477	17339	1.000000	9695357	0.000301
275993301	181410496.000000	9425412	10000.000000	28885	17060	1.000000	28192	17519	1.000000	9690386	0.000266
275967286	181409767.000000	9432007	10000.000000	28701	17146	1.000000	28332	17420	1.000000	9685525	0.000262
275978891	181392214.000000	9425798	10000.000000	28695	17505	1.000000	28447	17459	1.000000	9680764	0.000064
275987874	181416081.000000	9430232	10000.000000	28912	17143	1.000000	28537	17483	1.000000	9675817	-0.000119
275979071	181443227.000000	9427738	10000.000000	28745	17072	1.000000	28497	17586	1.000000	9670856	-0.000006
275976149	181426354.000000	9431972	10000.000000	28870	16917	1.000000	28510	17232	1.000000	9666006	-0.000063
275982690	181434862.000000	9426612	10000.000000	28604	17534	1.000000	28564	17474	1.000000	9661103	0.000257
275956800	181432922.000000	9431665	10000.000000	28661	17224	1.000000	28515	17184	1.000000	9656265	0.000237
275979303	181357259.000000	9423832	10000.000000	28750	17392	1.000000	28461	17825	1.000000	9651362	0.000107
275960705	181431382.000000	9429239	10000.000000	28526	17312	1.000000	28210	17310	1.000000	9646598	0.000000
275968271	181460991.000000	9431443	10000.000000	28795	17312	1.000000	28490	17435	1.000000	9641846	-0.000063
275962335	181451107.000000	9437817	10000.000000	28784	17347	1.000000	28592	17446	1.000000	9636956	-0.000871
275996264	181399678.000000	9433110	10000.000000	28917	17200	1.000000	28321	17686	1.000000	9632086	-0.000444
275979106	181395221.000000	9425555	10000.000000	28848	17354	1.000000	28448	17468	1.000000	9627250	-0.000298
275986874	181371782.000000	9427309	10000.000000	28820	17161	1.000000	28675	17461	1.000000	9622329	-0.000023
275971820	181367504.000000	9427952	10000.000000	28847	16994	1.000000	28377	17525	1.000000	9617691	-0.000303
275967964	181426408.000000	9432078	10000.000000	28877	17286	1.000000	28590	17133	1.000000	9613045	-0.001334
275973850	181400577.000000	9428460	10000.000000	28728	17266	1.000000	28463	17342	1.000000	9608283	-0.000791
275979701	181433166.000000	9431161	10000.000000	28702	17102	1.000000	28342	17571	1.000000	9603458	-0.000682
275986662	181411870.000000	9424450	10000.000000	28773	17134	1.000000	28273	17354	1.000000	9598587	-0.000838
275968949	181426216.000000	9428136	10000.000000	28629	17243	1.000000	28516	17410	1.000000	9593876	-0.000857
275973078	181410839.000000	9427695	10000.000000	28646	17394	1.000000	28500	17455	1.000000	9589105	0.000380
275983583	181410549.000000	9427131	10000.000000	29029	16912	1.000000	28548	17507	1.000000	9584285	0.000304
275964531	181412241.000000	9434256	10000.000000	28612	17112	1.000000	28616	17364	1.000000	9579554	-0.000229
275976410	181391981.000000	9429707	10000.000000	28766	17038	1.000000	28525	17523	1.000000	9574898	-0.000292
275982788	181425720.000000	9430949	10000.000000	28749	17501	1.000000	28579	17451	1.000000	9570161	-0.000257
275986838	181373556.000000	9435338	10000.000000	28869	16849	1.000000	28522	17405	1.000000	9565401	-0.000684
275962829	181441108.000000	9431501	10000.000000	28626	17163	1.000000	28719	17342	1.000000	9560600	-0.001138
275944613	181469247.000000	9427066	10000.000000	28824	17085	1.000000	28421	17329	1.000000	9555839	-0.001394
275980527	181411027.000000	9430146	10000.000000	28527	17232	1.000000	28616	17394	1.000000	9551093	-0.000929
275984259	181419028.000000	9428472	10000.000000	28987	17097	1.000000	28558	17504	1.000000	9546267	-0.000403
275980487	181374120.000000	9428166	10000.000000	29064	17050	1.000000	28481	17390	1.000000	9541585	-0.000701
275976517	181350316.000000	9427003	10000.000000	28763	17256	1.000000	28462	17318	1.000000	9536651	-0.000691
275995439	181352638.000000	9426222	10000.000000	28741	16937	1.000000	28635	17612	1.000000	9531837	-0.000152
275974105	181405031.000000	9427825	10000.000000	28878	17209	1.000000	28514	17560	1.000000	9526997	0.001431
275982561	181420144.000000	9430326	10000.000000	28452	17233	1.000000	28479	17403	1.000000	9522198	0.001518
275959457	181449047.000000	9433857	10000.000000	28899	17366	1.000000	28346	17302	1.000000	9517428	0.001758
npatches	nstrain	runtime	dt	init_x	init_y	init_y_blood	init_z	init_S	beta0	beta1	beta2	beta3	mean_beta	B	d	delta	delta_blood	b[0]	mut	m	CTL	c	g	epsilon	k	het	lambda	rho	omega	x_max	patch.dyna	DELTA	A	VA
10000	1	100.000000	0.000100	21900	9499	5000000	0.001000	10000000	7.699395	5.784371	7.855715	5.672247	7	8000000000.000000	0.010000	1.000000	1.000000	800000	0.000050	0.048000	0	0.500000	0.000000	25.000000	6.000000	0.500000	0.000000	0.000000	0.000000	31987	0	10.000000	7.000000	1.000000
sus	inf	inf_blood	z	x[0]	y[0][0]	z[0]	x[1]	y[1][0]	z[1]	S[0]	synchrony
219000000	94990000.000000	5000000	10.000000	21900	9499	0.001000	21900	9499	0.001000	10000000	0.000000
174644004	992778668.000000	51571175	3940.834452	16128	100803	0.394083	18766	98112	0.394083	9994873	0.000000
198514540	708665640.000000	36870715	6324.976263	18876	71695	0.632498	21078	70073	0.632498	9989903	0.000000
237817427	393229902.000000	20459840	7771.013291	23031	39913	0.777101	24966	38350	0.777101	9984908	0.000000
264069490	238451641.000000	12409468	8648.068121	25893	24226	0.864807	27360	23419	0.864807	9979880	0.000000
280334804	158163541.000000	8226543	9180.022116	27688	16111	0.918002	28807	15166	0.918002	9974907	0.000000
290666077	112412969.000000	5847176	9502.664490	28814	11187	0.950266	29677	11009	0.950266	9969923	0.000000
297366388	84539343.000000	4401761	9698.354536	29422	8508	0.969835	30348	7981	0.969835	9965012	0.000000
301843619	66604780.000000	3463880	9817.045065	29918	6783	0.981705	30618	6425	0.981705	9960140	0.000000
304959643	54544913.000000	2834629	9889.033609	30159	5571	0.988903	30835	5317	0.988903	9955098	0.000000
307164474	46115590.000000	2394306	9932.696323	30585	4828	0.993270	31054	4330	0.993270	9950144	0.000000
308766990	40072161.000000	2081704	9959.178767	30664	4119	0.995918	31004	3706	0.995918	9945214	0.000000
309961808	35598712.000000	1850947	9975.240980	30930	3652	0.997524	31276	3502	0.997524	9940359	0.000000
310859783	32280421.000000	1677679	9984.983083	30907	3448	0.998498	31478	3012	0.998498	9935454	0.000000
311603965	29662520.000000	1542993	9990.891893	31113	3023	0.999089	31346	2922	0.999089	9930365	0.000000
312161125	27626373.000000	1437275	9994.475723	31033	2846	0.999448	31666	2658	0.999448	9925406	0.000000
312585362	26041610.000000	1350878	9996.649399	31375	2579	0.999665	31551	2431	0.999665	9920450	0.000000
312918318	24753511.000000	1286846	9997.967783	31276	2554	0.999797	31561	2369	0.999797	9915552	0.000000
313240131	23689349.000000	1232439	9998.767413	31235	2407	0.999877	31242	2182	0.999877	9910654	0.000000
313487701	22802509.000000	1185158	9999.252408	31157	2272	0.999925	31801	2184	0.999925	9905665	0.000000
313653643	22086034.000000	1146668	9999.546568	31155	2308	0.999955	31670	1990	0.999955	9900585	0.000000
313830552	21506310.000000	1120241	9999.724983	31338	2159	0.999972	31449	2065	0.999972	9895572	0.000000
313965725	20997144.000000	1091179	9999.833196	31151	2143	0.999983	31693	1986	0.999983	9890592	0.000000
314093165	20574381.000000	1068672	9999.898829	31286	2010	0.999990	31620	2042	0.999990	9885733	0.000000
314193530	20193863.000000	1047613	9999.938638	31272	2071	0.999994	31403	1949	0.999994	9880769	0.000000
314270376	19880993.000000	1033107	9999.962782	31539	2082	0.999996	31654	1836	0.999996	9875841	0.000000
314339600	19641507.000000	1020609	9999.977427	31483	2044	0.999998	31633	1886	0.999998	9870828	0.000000
314409006	19407038.000000	1009187	9999.986309	31374	2028	0.999999	31578	1803	0.999999	9865926	0.000000
314468216	19212704.000000	998785	9999.991696	31214	2022	0.999999	31438	1886	0.999999	9860932	0.000000
314505333	19032848.000000	989586	9999.994963	31142	1949	0.999999	31487	1805	0.999999	9856057	0.000000
314555738	18883527.000000	982318	9999.996945	31341	1978	1.000000	31595	1734	1.000000	9851146	0.000000
314582171	18742078.000000	972475	9999.998147	31546	1930	1.000000	31689	1843	1.000000	9846173	0.000000
314609849	18633600.000000	968096	9999.998876	31246	1978	1.000000	31861	1806	1.000000	9841190	0.000000
314631452	18524885.000000	963712	9999.999318	31465	1881	1.000000	31433	1739	1.000000	9836473	0.000000
314684782	18448703.000000	957978	9999.999587	31203	1920	1.000000	31642	1803	1.000000	9831485	0.000000
314703933	18363507.000000	953154	9999.999749	31376	1948	1.000000	31715	1724	1.000000	9826431	0.000000
314715434	18308682.000000	952112	9999.999848	31326	1911	1.000000	31684	1696	1.000000	9821381	0.000000
314724184	18252206.000000	949922	9999.999908	31669	1928	1.000000	31708	1764	1.000000	9816418	0.000000
314743931	18205550.000000	947807	9999.999944	31309	1923	1.000000	31533	1684	1.000000	9811417	0.000000
314746042	18166926.000000	944034	9999.999966	31365	1832	1.000000	31794	1721	1.000000	9806513	0.000000
314761273	18101804.000000	941601	9999.999979	31620	1859	1.000000	31514	1736	1.000000	9801687	-1.#IND00
314768621	18026834.000000	936114	9999.999988	31414	1902	1.000000	31684	1758	1.000000	9796883	0.003200
314814519	18001679.000000	935139	9999.999992	31505	1876	1.000000	31273	1765	1.000000	9791981	0.008740
314794379	17971352.000000	934939	9999.999995	31562	1887	1.000000	31567	1661	1.000000	9787186	0.016725
314805545	17964217.000000	932709	9999.999997	31388	1798	1.000000	31778	1742	1.000000	9782298	0.015675
314811044	17940820.000000	933951	9999.999998	31201	1803	1.000000	31582	1718	1.000000	9777454	0.015313
314831246	17911769.000000	931516	9999.999999	31348	1780	1.000000	31546	1685	1.000000	9772682	0.011389
314822550	17906474.000000	931702	9999.999999	31299	1887	1.000000	31691	1630	1.000000	9767831	0.013315
314805450	17899404.000000	929666	10000.000000	31387	1781	1.000000	31653	1797	1.000000	9762941	0.007561
314805950	17905343.000000	930785	10000.000000	31346	1891	1.000000	31421	1687	1.000000	9758077	0.005961
314820948	17919245.000000	931582	10000.000000	31384	1828	1.000000	31505	1732	1.000000	9753131	0.008976
314819715	17900729.000000	931095	10000.000000	31563	1819	1.000000	31587	1646	1.000000	9748207	0.007946
314832143	17888905.000000	929140	10000.000000	31498	1801	1.000000	31578	1696	1.000000	9743287	0.008066
314821801	17883621.000000	930115	10000.000000	31576	1882	1.000000	31722	1652	1.000000	9738407	0.008925
314814476	17877203.000000	930208	10000.000000	31275	1863	1.000000	31782	1665	1.000000	9733683	0.007893
314824889	17864822.000000	928882	10000.000000	31541	1779	1.000000	31712	1670	1.000000	9728804	0.008603
314837629	17842850.000000	926197	10000.000000	31431	1743	1.000000	31916	1649	1.000000	9723861	0.013325
314843857	17843653.000000	927032	10000.000000	31564	1835	1.000000	31844	1683	1.000000	9719076	0.012034
314850831	17830474.000000	926895	10000.000000	31215	1776	1.000000	31503	1730	1.000000	9714190	0.014254
314864944	17812859.000000	926085	10000.000000	31422	1770	1.000000	31518	1717	1.000000	9709355	0.014228
314842287	17808021.000000	927833	10000.000000	31642	1811	1.000000	31726	1593	1.000000	9704326	0.012930
314834504	17813074.000000	927020	10000.000000	31498	1830	1.000000	31557	1733	1.000000	9699534	0.014544
314843997	17823894.000000	925020	10000.000000	31416	1811	1.000000	31773	1634	1.000000	9694648	0.013557
314851173	17838966.000000	926143	10000.000000	31473	1797	1.000000	31573	1735	1.000000	9689754	0.012893
314837124	17826222.000000	926069	10000.000000	31377	1775	1.000000	31683	1693	1.000000	9685001	0.013374
314863285	17833800.000000	926928	10000.000000	31402	1766	1.000000	31484	1779	1.000000	9680156	0.013578
314846908	17808857.000000	926959	10000.000000	31523	1790	1.000000	31489	1704	1.000000	9675261	0.016890
314849881	17817035.000000	926293	10000.000000	31434	1829	1.000000	31679	1668	1.000000	9670396	0.016715
314868296	17797577.000000	926138	10000.000000	31517	1835	1.000000	31869	1671	1.000000	9665534	0.015404
314849011	17824781.000000	926806	10000.000000	31563	1922	1.000000	31675	1733	1.000000	9660704	0.015453
314875281	17825125.000000	927183	10000.000000	31380	1725	1.000000	31766	1676	1.000000	9655797	0.014741
314845054	17825308.000000	925760	10000.000000	31368	1739	1.000000	31738	1674	1.000000	9650987	0.014712
314875437	17814233.000000	926027	10000.000000	31573	1877	1.000000	31586	1630	1.000000	9646291	0.016331
314823211	17829744.000000	928807	10000.000000	31407	1837	1.000000	31808	1638	1.000000	9641503	0.016162
314850766	17823919.000000	925702	10000.000000	31533	1724	1.000000	31693	1737	1.000000	9636747	0.017164
314828242	17813644.000000	926532	10000.000000	31304	1832	1.000000	31372	1666	1.000000	9631833	0.016844
314853347	17799154.000000	923110	10000.000000	31422	1825	1.000000	31459	1688	1.000000	9627091	0.016757
314818715	17815562.000000	925432	10000.000000	31330	1859	1.000000	31604	1736	1.000000	9622214	0.016672
314862078	17802716.000000	925061	10000.000000	31569	1809	1.000000	31358	1723	1.000000	9617312	0.016223
314855034	17782192.000000	922152	10000.000000	31496	1814	1.000000	31587	1701	1.000000	9612420	0.016374
314864321	17771979.000000	923493	10000.000000	31487	1822	1.000000	31625	1672	1.000000	9607627	0.017278
314866870	17769666.000000	925212	10000.000000	31595	1775	1.000000	31778	1719	1.000000	9602844	0.017910
314859742	17770271.000000	923471	10000.000000	31332	1832	1.000000	31705	1762	1.000000	9598036	0.018016
314872506	17762351.000000	923139	10000.000000	31618	1877	1.000000	31739	1619	1.000000	9593146	0.018380
314863191	17768494.000000	922062	10000.000000	31145	1823	1.000000	31673	1651	1.000000	9588484	0.017958
314861785	17806440.000000	925487	10000.000000	31382	1949	1.000000	31642	1726	1.000000	9583751	0.018057
314850573	17796720.000000	923387	10000.000000	31318	1862	1.000000	31691	1737	1.000000	9578781	0.018206
314887209	17801179.000000	925151	10000.000000	31769	1815	1.000000	31656	1663	1.000000	9574115	0.017768
314873110	17782678.000000	924723	10000.000000	31497	1763	1.000000	31630	1719	1.000000	9569319	0.017404
314870915	17799095.000000	925059	10000.000000	31142	1830	1.000000	31688	1710	1.000000	9564701	0.017094
314838706	17806464.000000	925503	10000.000000	31745	1755	1.000000	31464	1670	1.000000	9559894	0.017242
314812647	17808401.000000	925781	10000.000000	31321	1880	1.000000	31431	1674	1.000000	9555125	0.016966
314866028	17812226.000000	926300	10000.000000	31206	1839	1.000000	31359	1737	1.000000	9550421	0.016657
314854874	17791372.000000	923961	10000.000000	31444	1845	1.000000	31741	1729	1.000000	9545688	0.016133
314815216	17799259.000000	925489	10000.000000	31469	1780	1.000000	31463	1692	1.000000	9540961	0.015835
314853345	17794683.000000	923363	10000.000000	31284	1868	1.000000	31512	1688	1.000000	9536224	0.015504
314866397	17766404.000000	922450	10000.000000	31399	1800	1.000000	31544	1697	1.000000	9531593	0.015207
314850273	17765792.000000	922825	10000.000000	31619	1771	1.000000	31621	1696	1.000000	9526852	0.014979
314855213	17743506.000000	922297	10000.000000	31439	1809	1.000000	31583	1697	1.000000	9522106	0.015078
314878218	17764299.000000	923440	10000.000000	31418	1829	1.000000	31460	1778	1.000000	9517435	0.015352
npatches	nstrain	runtime	dt	init_x	init_y	init_y_blood	init_z	init_S	beta0	beta1	beta2	beta3	mean_beta	B	d	delta	delta_blood	b[0]	mut	m	CTL	c	g	epsilon	k	het	lambda	rho	omega	x_max	patch.dyna	DELTA	A	VA
10000	1	100.000000	0.000100	21900	9499	5000000	0.001000	10000000	5.725303	5.815422	5.034119	8.464628	7	8000000000.000000	0.010000	1.000000	1.000000	800000	0.000050	0.048000	0	0.500000	0.000000	25.000000	7.000000	0.500000	0.000000	0.000000	0.000000	31987	0	10.000000	7.000000	1.000000
sus	inf	inf_blood	z	x[0]	y[0][0]	z[0]	x[1]	y[1][0]	z[1]	S[0]	synchrony
219000000	94990000.000000	5000000	10.000000	21900	9499	0.001000	21900	9499	0.001000	10000000	0.000000
185895100	861968304.000000	44798618	3940.834452	19840	84916	0.394083	19829	84719	0.394083	9994979	0.000000
220346431	521059962.000000	27129169	6324.976263	23219	50945	0.632498	22966	51099	0.632498	9989938	0.000000
263467930	241583716.000000	12568213	7771.013291	27092	23367	0.777101	27378	23267	0.777101	9984967	0.000000
289731998	115682232.000000	6018825	8648.068121	29622	11116	0.864807	29595	11102	0.864807	9979986	0.000000
304352824	56145641.000000	2922018	9180.022116	30614	5434	0.918002	30682	5422	0.918002	9975042	0.000000
312199436	26925922.000000	1401273	9502.664490	31389	2658	0.950266	31302	2585	0.950266	9970238	0.000000
316208675	12565415.000000	654705	9698.354536	31971	1156	0.969835	31592	1153	0.969835	9965085	0.000000
318220595	5678222.000000	295674	9817.045065	31658	517	0.981705	31820	552	0.981705	9960009	0.000000
319139048	2500697.000000	129961	9889.033609	31923	256	0.988903	31984	254	0.988903	9955071	0.000000
319558506	1075027.000000	56251	9932.696323	31906	103	0.993270	32018	104	0.993270	9950247	0.000000
319728598	454607.000000	23657	9959.178767	31816	49	0.995918	31891	45	0.995918	9945400	0.000000
319820025	189353.000000	10045	9974.992271	31942	26	0.997524	32038	21	0.997524	9940369	0.000000
319843453	81028.000000	4132	9793.131482	31892	9	0.998498	32010	8	0.998498	9935395	0.000000
319847681	76433.000000	3935	7759.869011	32022	10	0.638029	31891	7	0.355774	9930554	0.000000
319831266	120710.000000	6255	8368.060392	31989	16	0.444025	32192	17	0.609262	9925547	0.000000
319822087	117615.000000	6135	8975.587904	31920	13	0.662788	32046	15	0.763008	9920565	0.000000
319863377	86658.000000	4541	9120.232764	31758	8	0.795473	31827	10	0.856259	9915738	0.000000
319841254	76574.000000	3994	8345.638781	31876	9	0.539920	31981	3	0.912818	9910728	0.000000
319845530	96899.000000	5105	8425.667373	32018	13	0.583466	31974	10	0.582209	9905756	0.000000
319847796	97594.000000	5071	8841.805789	32119	11	0.747362	31952	14	0.746600	9900731	0.000000
319843826	82122.000000	4237	8787.855749	31720	6	0.798391	31944	2	0.846307	9895809	0.000000
319841942	83661.000000	4372	8412.913812	31936	8	0.658086	32156	10	0.676457	9890944	0.000000
319840013	94507.000000	5027	8587.410862	32016	7	0.792621	31916	8	0.703148	9885958	0.000000
319843561	89926.000000	4674	8792.984825	32210	11	0.874220	32109	10	0.819952	9880959	0.000000
319856601	84120.000000	4523	8665.432431	31790	9	0.912883	31806	11	0.825087	9875949	0.000000
319852480	85507.000000	4411	8566.193312	31832	5	0.947161	31949	11	0.893911	9870929	0.000000
319843510	89062.000000	4582	8629.427245	32199	10	0.443791	31886	8	0.935655	9866029	0.000000
319850453	86367.000000	4379	8680.047217	31908	12	0.662647	31884	3	0.960973	9860981	0.000000
319860427	84834.000000	4401	8554.512266	31862	7	0.623660	32004	7	0.949077	9856113	0.000000
319861521	89578.000000	4641	8582.781845	31863	3	0.735965	32121	8	0.951306	9851124	0.000000
319839318	88791.000000	4596	8664.428783	32007	10	0.839857	32046	11	0.970466	9846210	0.000000
319831633	86810.000000	4452	8654.115025	31858	19	0.902869	31830	8	0.982087	9841387	0.000000
319851113	86092.000000	4469	8595.164053	32153	10	0.941088	31987	5	0.867922	9836572	0.000000
319862999	88697.000000	4624	8659.963874	32211	9	0.964269	31970	9	0.788597	9831685	0.000000
319847651	87051.000000	4522	8635.827857	32164	7	0.978328	32144	10	0.871779	9826802	0.000000
319875386	87892.000000	4559	8653.348457	31854	2	0.957305	32159	5	0.922231	9821724	0.000000
319855968	85811.000000	4418	8621.793785	31893	9	0.717229	31979	7	0.733715	9816817	0.000000
319864814	87792.000000	4528	8631.631445	32104	9	0.817466	31853	6	0.743233	9811903	0.000000
319824351	87089.000000	4567	8654.203053	31834	13	0.889289	31947	9	0.844265	9807091	0.000000
319846205	86487.000000	4425	8594.028887	32048	9	0.932851	31985	7	0.905543	9802156	-1.#IND00
319824491	87549.000000	4588	8617.128241	31939	6	0.959273	32013	8	0.942710	9797204	-1.#IND00
319851272	88480.000000	4576	8654.370219	32049	4	0.557704	31857	9	0.630046	9792413	-1.#IND00
319857204	87075.000000	4437	8692.776566	31958	4	0.682713	31963	16	0.698440	9787462	0.009545
319867834	85720.000000	4519	8607.896540	32315	16	0.800582	31905	9	0.817097	9782523	0.012040
319863231	87014.000000	4390	8579.468263	31963	13	0.829719	31779	7	0.837336	9777672	0.009461
319843802	88861.000000	4488	8633.785295	31968	5	0.896721	31979	8	0.507156	9772907	0.009496
319853952	87506.000000	4587	8670.794996	32084	5	0.921301	32062	8	0.701079	9768008	0.010799
319856358	84991.000000	4290	8620.808250	31952	10	0.752645	32232	9	0.818697	9763041	0.009900
319855868	87582.000000	4587	8554.397528	31623	11	0.849974	32018	4	0.667027	9758218	0.007792
319826928	90079.000000	4765	8675.084764	32032	4	0.909006	31928	10	0.756437	9753358	0.007968
319841961	85819.000000	4507	8665.089469	32115	6	0.944810	31942	8	0.852274	9748628	0.008315
319849267	86333.000000	4394	8600.608384	32035	13	0.629703	31873	13	0.910400	9743831	0.005731
319857921	87912.000000	4598	8626.434062	31863	6	0.775407	32134	9	0.945656	9738993	0.005482
319852456	88143.000000	4558	8654.174115	31982	9	0.863779	31744	12	0.967039	9734079	0.006955
319847241	86091.000000	4432	8634.435783	32051	5	0.917379	31679	8	0.980008	9729262	0.007768
319818340	86904.000000	4566	8597.904244	31710	9	0.820485	32033	10	0.987875	9724288	0.007575
319806816	87632.000000	4595	8647.591797	32123	11	0.891120	32009	7	0.992646	9719493	0.009038
319829655	85373.000000	4523	8598.317647	31806	4	0.733293	32122	14	0.995539	9714618	0.010501
319855182	89514.000000	4636	8605.759292	31990	6	0.838236	31727	4	0.802961	9709734	0.009767
319829791	89105.000000	4652	8699.467139	32146	9	0.901887	32036	11	0.880492	9704916	0.010438
319838432	86545.000000	4448	8696.198658	31844	9	0.940492	31790	4	0.749947	9700027	0.011795
319877295	86102.000000	4434	8582.558245	32052	6	0.945682	32092	10	0.848337	9695194	0.011256
319837962	88825.000000	4654	8629.971322	32065	7	0.967055	31991	5	0.908013	9690351	0.011827
319841374	87379.000000	4525	8664.947548	31933	5	0.980018	31956	12	0.944208	9685584	0.010864
319823450	86405.000000	4479	8655.777833	31981	3	0.987880	31886	5	0.966161	9680731	0.010510
319853550	85982.000000	4491	8598.930190	31948	6	0.667219	31931	11	0.979476	9675938	0.010064
319840055	89300.000000	4589	8647.826200	31848	9	0.719203	32050	10	0.987552	9671132	0.008163
319828993	87697.000000	4526	8673.932328	32021	6	0.829690	31929	13	0.992450	9666142	0.007237
319838790	87277.000000	4558	8655.931825	31910	7	0.896703	32005	9	0.995421	9661361	0.006502
319854319	87385.000000	4548	8629.849960	31908	9	0.937348	31942	13	0.997222	9656663	0.007181
319863806	86734.000000	4547	8649.074619	31930	12	0.790281	32100	14	0.998315	9651757	0.006706
319831859	86401.000000	4457	8605.838936	32112	12	0.872800	31831	11	0.998978	9646778	0.006529
319849478	87728.000000	4555	8609.631971	32085	9	0.823875	31959	5	0.999380	9641964	0.006249
319833824	88139.000000	4543	8633.450888	31829	8	0.891736	31980	8	0.862822	9637226	0.006198
319873271	86148.000000	4439	8660.257965	31867	10	0.934335	32024	12	0.583553	9632338	0.006308
319831524	86345.000000	4542	8596.459809	32017	7	0.956068	31919	9	0.747416	9627546	0.005980
319846235	87900.000000	4594	8635.257511	31985	6	0.973354	31989	6	0.835595	9622764	0.005708
319856817	88113.000000	4634	8677.812720	32063	3	0.983839	32107	9	0.792156	9617952	0.005283
319850373	86496.000000	4452	8631.377679	32039	10	0.990198	31980	5	0.843914	9613231	0.005350
319854616	88444.000000	4624	8624.808541	32065	6	0.987269	31869	6	0.855966	9608283	0.005076
319848413	87580.000000	4533	8659.334087	31949	10	0.992278	32110	10	0.912640	9603486	0.003635
319855541	87398.000000	4573	8646.865891	31908	7	0.949675	31971	7	0.644123	9598724	0.003719
319849189	86115.000000	4536	8637.222934	31892	6	0.945505	32033	9	0.784152	9593965	0.003706
319870219	87327.000000	4519	8624.892710	31838	13	0.951346	31766	9	0.501029	9589165	0.003521
319850186	87131.000000	4507	8635.749075	32019	5	0.957502	31987	10	0.630377	9584395	0.003364
319808632	86950.000000	4629	8643.274475	31851	9	0.937870	32023	6	0.756225	9579633	0.003074
319845785	86704.000000	4624	8613.289108	32347	7	0.962316	32044	9	0.852145	9574687	0.002875
319820651	87674.000000	4498	8603.785070	31810	9	0.977144	32247	7	0.843970	9569806	0.002839
319839251	88069.000000	4604	8650.758280	31839	6	0.967405	32062	8	0.661098	9564983	0.002332
319826564	86532.000000	4491	8623.292254	31970	11	0.980230	31883	9	0.522440	9560301	0.002255
319845330	87003.000000	4436	8590.148558	31952	7	0.984851	32170	5	0.710349	9555662	0.002249
319850705	88511.000000	4654	8670.560470	32025	4	0.990812	32066	12	0.696043	9551028	0.002310
319829991	86556.000000	4456	8638.734181	31957	3	0.931250	32067	9	0.815643	9546218	0.002241
319822220	87280.000000	4556	8607.072673	31901	10	0.794960	32030	7	0.888183	9541478	0.002251
319831309	86822.000000	4479	8612.794143	32172	7	0.845531	31962	11	0.851387	9536828	0.002086
319838341	87877.000000	4433	8638.355273	32049	6	0.906311	32019	11	0.802290	9532075	0.001985
319839118	87259.000000	4429	8646.578816	32131	11	0.943175	32162	9	0.880085	9527443	0.001510
319860374	86087.000000	4585	8635.156400	31910	10	0.628413	31929	5	0.927269	9522637	0.001646
319839012	88374.000000	4537	8607.170729	32070	8	0.774624	31782	14	0.885511	9517979	0.001896
npatches	nstrain	runtime	dt	init_x	init_y	init_y_blood	init_z	init_S	beta0	beta1	beta2	beta3	mean_beta	B	d	delta	delta_blood	b[0]	mut	m	CTL	c	g	epsilon	k	het	lambda	rho	omega	x_max	patch.dyna	DELTA	A	VA
10000	1	100.000000	0.000100	21900	9499	5000000	0.001000	10000000	7.189104	9.180151	7.508359	8.746567	7	8000000000.000000	0.010000	1.000000	1.000000	800000	0.000050	0.048000	0	0.500000	0.000000	25.000000	8.000000	0.500000	0.000000	0.000000	0.000000	31987	0	10.000000	7.000000	1.000000
sus	inf	inf_blood	z	x[0]	y[0][0]	z[0]	x[1]	y[1][0]	z[1]	S[0]	synchrony
219000000	94990000.000000	5000000	10.000000	21900	9499	0.001000	21900	9499	0.001000	10000000	0.000000
193666756	767709821.000000	39905190	3940.834452	19068	77120	0.394083	16946	78891	0.394083	9994960	0.000000
237709207	389970963.000000	20314606	6324.976263	23544	39253	0.632498	21311	41021	0.632498	9990057	0.000000
282201328	146553759.000000	7634792	7771.013291	27951	14667	0.777101	26971	15987	0.777101	9985118	0.000000
305432237	50937478.000000	2654397	8648.068121	30619	5080	0.864807	29953	5458	0.864807	9980281	0.000000
315283621	15440248.000000	805785	9180.022116	31795	1546	0.918002	31384	1652	0.918002	9975361	0.000000
318676575	3974578.000000	207297	9502.664490	31810	411	0.950266	31866	428	0.950266	9970445	0.000000
319590693	890334.000000	46547	9698.354536	32207	110	0.969835	31735	83	0.969835	9965467	0.000000
319824268	178225.000000	9406	9817.045065	31979	11	0.981705	31849	23	0.981705	9960357	0.000000
319862934	50955.000000	2590	7004.198509	32195	5	0.640455	31964	10	0.274339	9955429	0.000000
319820072	129375.000000	6760	6966.066257	31995	11	0.422119	31952	25	0.375205	9950354	0.000000
319848304	134780.000000	6982	8153.011339	31972	8	0.649502	32180	19	0.621047	9945407	0.000000
319859716	71812.000000	3733	8416.075300	32176	8	0.683274	31955	4	0.770156	9940456	0.000000
319870355	77603.000000	4110	6983.375726	32110	9	0.617591	32056	13	0.741550	9935513	0.000000
319849813	95432.000000	4965	7806.394121	31831	9	0.722076	31907	13	0.843244	9930546	0.000000
319879515	72484.000000	3721	7862.598157	32059	9	0.647856	31918	6	0.843826	9925584	0.000000
319842995	79501.000000	4275	7338.302365	32136	9	0.547660	31752	13	0.905277	9920696	0.000000
319850882	83766.000000	4340	7775.326608	32019	4	0.725645	32065	9	0.942548	9915748	0.000000
319850428	74653.000000	3949	7648.303355	32021	5	0.531519	31976	9	0.618784	9910937	0.000000
319815810	79033.000000	4137	7523.695493	32067	3	0.602051	31981	5	0.710797	9905975	0.000000
319840194	78831.000000	4055	7678.177348	31974	9	0.758635	31949	7	0.824592	9901125	0.000000
319851250	75756.000000	3944	7523.686118	31989	1	0.822439	31865	7	0.732457	9896159	0.000000
319854403	80831.000000	4244	7651.243730	31974	11	0.713337	31912	12	0.837729	9891165	0.000000
319848120	76753.000000	4018	7672.989185	31979	10	0.826132	31957	11	0.901579	9886219	0.000000
319837233	79342.000000	4097	7577.615617	31775	6	0.831927	32282	8	0.940305	9881303	0.000000
319856391	79620.000000	4100	7710.307717	31795	7	0.757008	32072	7	0.963794	9876352	0.000000
319835839	77347.000000	3891	7558.071345	32122	3	0.790561	31835	9	0.978040	9871335	0.000000
319833882	80179.000000	4123	7656.941709	31888	8	0.872970	31924	11	0.693641	9866325	0.000000
319834718	76318.000000	3950	7590.889308	31949	7	0.922954	32194	5	0.814186	9861364	0.000000
319868752	79501.000000	4067	7534.754416	31810	6	0.916115	31971	13	0.887300	9856449	0.000000
319840308	78325.000000	4008	7697.758881	32009	6	0.925877	31817	5	0.823037	9851525	0.000000
319856016	77511.000000	4003	7559.834758	32237	13	0.955043	32037	11	0.892668	9846449	0.000000
319863818	80921.000000	4161	7660.286957	31919	3	0.908978	32029	20	0.671178	9841544	0.000000
319847813	77280.000000	3932	7649.472412	32099	14	0.944793	32007	6	0.800562	9836652	0.000000
319869674	77717.000000	4060	7577.507695	31913	7	0.813799	31965	9	0.793267	9831754	0.000000
319848049	80152.000000	4242	7660.744317	32066	14	0.887065	32050	10	0.702859	9826813	0.000000
319843006	75718.000000	3912	7615.784377	32088	6	0.528579	31878	9	0.819777	9821827	0.000000
319841449	80152.000000	4036	7564.326690	31981	9	0.714072	31688	10	0.890691	9816934	0.000000
319850088	80156.000000	4137	7715.758877	31948	10	0.645321	32114	6	0.933701	9812167	0.000000
319841843	76607.000000	3990	7572.552854	32112	10	0.731486	32005	12	0.650904	9807263	0.000000
319859468	78748.000000	4073	7657.873439	32040	11	0.837140	32014	11	0.788265	9802257	-1.#IND00
319839158	76984.000000	4095	7660.906217	31924	8	0.901222	31998	3	0.625876	9797367	-1.#IND00
319850436	78800.000000	4154	7590.043650	31939	4	0.940089	31924	9	0.508700	9792442	-1.#IND00
319842060	78022.000000	4179	7624.400002	32220	9	0.601241	31994	5	0.542410	9787550	0.011569
319829589	79380.000000	4005	7588.899538	31980	5	0.694877	32004	4	0.682504	9782611	0.005051
319846600	78245.000000	4103	7639.124981	31955	10	0.814936	32079	10	0.750199	9777828	0.007503
319841051	77688.000000	4043	7543.200546	31964	8	0.802063	31986	7	0.848490	9772914	0.008555
319851788	80459.000000	4240	7687.553146	31983	6	0.879947	32038	12	0.908106	9768014	0.005739
319872125	76169.000000	3991	7613.783544	32213	6	0.713984	32186	6	0.788086	9763138	0.005717
319856856	79493.000000	4071	7531.659870	32050	9	0.665337	32074	16	0.871469	9758318	0.004430
319860798	79110.000000	4118	7626.208761	32013	8	0.742639	31953	11	0.922043	9753547	0.005074
319862659	78539.000000	4089	7616.202374	31940	7	0.764425	31928	5	0.673797	9748619	0.004024
319858950	78971.000000	4021	7613.276902	32087	7	0.587551	32116	6	0.758156	9743763	0.003951
319862636	78498.000000	4130	7624.757434	31871	6	0.749840	31899	5	0.837350	9738879	0.001091
319848477	78092.000000	4008	7611.049566	31852	5	0.848272	32150	9	0.901349	9733734	-0.000146
319834724	76474.000000	3891	7581.588071	31940	10	0.742055	32166	6	0.910905	9728843	0.000171
319865380	80813.000000	4284	7597.924024	32105	9	0.762613	31837	6	0.945962	9724026	0.003736
319863474	77213.000000	4129	7697.247080	31984	7	0.856019	31873	1	0.733688	9719201	0.003875
319844970	77632.000000	3997	7512.688003	31902	3	0.912672	31915	13	0.534811	9714258	0.003677
319828676	79431.000000	4034	7648.833812	32058	7	0.749833	32069	4	0.670323	9709389	0.003155
319846676	76604.000000	3911	7569.158592	31780	14	0.645363	31939	7	0.757115	9704589	0.003295
319844145	78410.000000	3960	7573.918312	31957	9	0.784904	32054	3	0.464242	9699643	0.002351
319823996	80739.000000	4105	7687.181374	32000	10	0.869540	32160	12	0.674196	9694830	0.002584
319852070	76772.000000	3902	7637.563972	31930	4	0.920873	32049	9	0.802392	9690041	0.003183
319865862	78557.000000	4024	7560.217016	31882	13	0.952007	31952	11	0.685219	9685333	0.003188
319859601	78215.000000	4010	7650.756301	32075	6	0.970891	32109	8	0.764242	9680444	0.002896
319857545	76549.000000	4024	7589.655880	31820	6	0.850028	31989	12	0.582327	9675562	0.002664
319871292	79319.000000	4082	7638.246757	31997	10	0.825605	32135	7	0.746672	9670842	0.002640
319872172	77136.000000	3985	7641.554402	32005	3	0.894226	32080	12	0.846351	9665974	0.003101
319842710	79707.000000	4131	7603.111365	31971	10	0.935845	31871	12	0.906808	9661193	0.003940
319857995	79592.000000	4097	7659.545349	31900	10	0.961089	32188	6	0.943477	9656348	0.004053
319823454	78655.000000	4018	7680.885906	31983	7	0.976399	31972	8	0.965717	9651494	0.004303
319862686	78319.000000	4123	7586.721799	31920	5	0.943899	32013	11	0.979207	9646684	0.004551
319867486	77721.000000	3962	7606.046913	32002	9	0.965973	31966	14	0.987388	9641858	0.004363
319858889	80140.000000	4206	7619.648451	32237	4	0.742217	31810	11	0.794973	9637054	0.005356
319834801	78183.000000	4164	7667.522369	31822	3	0.843649	32040	12	0.640567	9632235	0.005408
319869726	76984.000000	3964	7604.715451	32300	10	0.630066	32003	6	0.781995	9627355	0.005060
319863719	79171.000000	4164	7632.145186	31920	9	0.775626	32029	9	0.768869	9622513	0.004491
319869120	77994.000000	4182	7616.579060	32074	8	0.763167	32007	8	0.859813	9617804	0.004418
319834238	77625.000000	3980	7609.791290	32152	4	0.856355	31998	9	0.914974	9612900	0.004308
319841484	78366.000000	4175	7620.118360	31728	5	0.802517	32163	4	0.948430	9608131	0.004197
319837666	77256.000000	4011	7621.462323	31844	8	0.880222	31819	12	0.968721	9603262	0.004168
319840996	78698.000000	4078	7627.282389	32185	15	0.927352	31935	5	0.970344	9598460	0.005503
319848711	79077.000000	4061	7640.701628	32075	8	0.955937	31798	4	0.978130	9593637	0.005358
319862143	77760.000000	3968	7623.304301	32052	8	0.660843	31970	6	0.617994	9588727	0.005313
319836842	79472.000000	4060	7630.421497	32091	8	0.794293	32078	7	0.768305	9584045	0.004949
319840934	77482.000000	4152	7645.246663	31765	6	0.720377	32049	22	0.565023	9579222	0.004536
319872966	78244.000000	4084	7578.955688	31928	5	0.718184	31825	9	0.736176	9574470	0.004645
319836917	78134.000000	4060	7633.886905	31875	7	0.695215	31977	6	0.752741	9569696	0.004645
319864383	77978.000000	4046	7600.393283	32176	15	0.801712	32093	6	0.850032	9564974	0.004413
319829075	77762.000000	4041	7652.568128	32048	7	0.822717	31880	7	0.909041	9560284	0.004413
319844908	78053.000000	4054	7579.652348	32181	8	0.772373	32055	12	0.944831	9555375	0.004393
319855046	79936.000000	4197	7680.519170	32003	9	0.861939	32147	5	0.966539	9550640	0.004239
319854249	76256.000000	3992	7589.540881	32022	6	0.878416	31893	13	0.979705	9545780	0.003267
319848568	80298.000000	4226	7601.972672	31960	8	0.926257	32062	6	0.987691	9541031	0.003457
319865539	78004.000000	3991	7639.620357	32024	9	0.955273	31726	3	0.644584	9536179	0.003278
319834939	77240.000000	4045	7629.965468	31831	5	0.850930	31959	11	0.775255	9531342	0.004305
319837847	79763.000000	4124	7610.603447	31988	13	0.909586	31943	9	0.863687	9526579	0.005283
319843115	76523.000000	4052	7647.597803	32259	7	0.945162	32144	8	0.917323	9521741	0.005216
319859006	77005.000000	4060	7563.183870	32038	6	0.823602	31922	12	0.949855	9517044	0.005191
npatches	nstrain	runtime	dt	init_x	init_y	init_y_blood	init_z	init_S	beta0	beta1	beta2	beta3	mean_beta	B	d	delta	delta_blood	b[0]	mut	m	CTL	c	g	epsilon	k	het	lambda	rho	omega	x_max	patch.dyna	DELTA	A	VA
10000	1	100.000000	0.000100	21900	9499	5000000	0.001000	10000000	4.553346	6.644393	7.231375	5.409345	7	8000000000.000000	0.010000	1.000000	1.000000	800000	0.000050	0.048000	0	0.500000	0.000000	25.000000	9.000000	0.500000	0.000000	0.000000	0.000000	31987	0	10.000000	7.000000	1.000000
sus	inf	inf_blood	z	x[0]	y[0][0]	z[0]	x[1]	y[1][0]	z[1]	S[0]	synchrony
219000000	94990000.000000	5000000	10.000000	21900	9499	0.001000	21900	9499	0.001000	10000000	0.000000
202805746	674844602.000000	35094734	3940.834452	23491	65177	0.394083	20440	67190	0.394083	9994932	0.000000
254720916	284018938.000000	14797058	6324.976263	27835	26397	0.632498	25698	28449	0.632498	9989978	0.000000
297536308	80454115.000000	4194335	7771.013291	30572	7456	0.777101	29818	7998	0.777101	9985037	0.000000
314650401	17337198.000000	903060	8648.068121	31631	1531	0.864807	31752	1756	0.864807	9980168	0.000000
319016958	2633581.000000	137408	9180.022116	31706	251	0.918002	31870	228	0.918002	9975178	0.000000
319777889	292676.000000	15319	9502.664490	32094	29	0.950266	31711	31	0.950266	9970242	0.000000
319844838	43231.000000	2274	6058.092181	31979	6	0.906866	32271	3	0.757979	9965286	0.000000
319830450	148483.000000	7890	6135.676782	32142	11	0.577071	31872	12	0.683257	9960214	0.000000
319825150	132012.000000	6988	7652.873271	31927	13	0.743484	31826	17	0.807888	9955340	0.000000
319856166	54904.000000	2814	6876.384303	32067	6	0.632284	31995	7	0.879311	9950232	0.000000
319822012	94736.000000	4866	6434.509967	31875	8	0.397552	31991	9	0.835787	9945234	0.000000
319834637	75506.000000	3864	7416.756417	32038	9	0.634601	32142	6	0.900401	9940167	0.000000
319833145	69700.000000	3628	6272.520657	32010	7	0.682032	32136	11	0.570993	9935259	0.000000
319828163	82481.000000	4314	7029.226731	32076	10	0.807145	31854	6	0.687716	9930301	0.000000
319851294	65992.000000	3406	6699.361723	32165	4	0.395658	32051	4	0.810592	9925433	0.000000
319827028	80104.000000	4230	6741.991062	31952	5	0.633453	31927	9	0.738690	9920423	0.000000
319845786	67749.000000	3369	6828.815097	32288	3	0.330701	31897	5	0.803199	9915425	0.000000
319858202	74199.000000	3879	6654.071682	31906	9	0.354521	31921	4	0.703378	9910507	0.000000
319862227	71853.000000	3763	6849.441604	31936	9	0.608502	32089	13	0.537828	9905543	0.000000
319849873	72167.000000	3729	6659.822063	32052	6	0.671670	31971	3	0.654932	9900675	0.000000
319850385	74429.000000	3968	6874.883757	31913	9	0.655308	31799	6	0.706851	9895766	0.000000
319881624	70321.000000	3692	6735.985183	31913	6	0.756785	32027	9	0.726493	9890831	0.000000
319837034	73886.000000	3820	6726.256794	31830	8	0.852485	31803	8	0.614407	9885855	0.000000
319873288	72801.000000	3791	6873.386157	31855	7	0.756402	31803	10	0.766129	9880912	0.000000
319849642	71633.000000	3802	6723.902494	31944	4	0.668329	31848	10	0.499620	9875993	0.000000
319847022	73836.000000	3846	6793.138745	31639	7	0.711667	31935	13	0.551717	9871117	0.000000
319833615	71252.000000	3616	6822.572620	32037	11	0.726607	31882	4	0.728106	9866259	0.000000
319853870	74722.000000	3794	6706.777223	31832	3	0.713947	31975	8	0.373445	9861286	0.000000
319866122	72161.000000	3750	6841.291762	32050	8	0.480461	31905	8	0.539775	9856344	0.000000
319847606	72760.000000	3900	6794.539189	32010	14	0.430055	32137	7	0.536752	9851448	0.000000
319870203	72012.000000	3784	6784.310065	32033	7	0.654315	32074	10	0.559804	9846526	0.000000
319840346	73425.000000	3945	6729.441359	31988	5	0.744276	32140	6	0.690809	9841575	0.000000
319843951	72739.000000	3751	6830.280440	31873	9	0.844897	32069	6	0.359563	9836618	0.000000
319875629	71893.000000	3763	6680.532856	31888	8	0.732656	31930	14	0.608289	9831685	0.000000
319831056	74858.000000	3842	6824.958344	32026	8	0.837850	32017	7	0.762419	9826630	0.000000
319851422	71247.000000	3678	6677.835461	31903	11	0.448556	31922	5	0.673261	9821738	0.000000
319852778	74941.000000	3811	6773.656260	32241	6	0.624018	31908	8	0.801825	9816834	0.000000
319856141	72298.000000	3807	6802.256053	31584	7	0.758001	32052	9	0.691690	9811941	0.000000
319838043	72866.000000	3808	6724.146240	31992	5	0.607097	31876	5	0.567660	9806977	0.000000
319867553	73451.000000	3845	6830.250764	31828	9	0.695719	31763	8	0.690057	9802062	-1.#IND00
319851960	70344.000000	3686	6675.614284	32010	6	0.456602	31901	6	0.669890	9797128	-1.#IND00
319862621	75602.000000	3859	6814.329278	31876	7	0.650346	31820	7	0.723557	9792227	-1.#IND00
319869038	70476.000000	3650	6819.959876	31817	5	0.783869	32091	7	0.454050	9787305	0.005053
319821731	73241.000000	3794	6660.472953	32050	6	0.868912	31860	10	0.469579	9782450	0.000962
319839402	73419.000000	3917	6816.977118	32098	7	0.920492	31929	5	0.678287	9777651	0.001135
319864687	70157.000000	3651	6744.954272	31958	4	0.477768	32064	5	0.783353	9772762	0.004830
319841606	73962.000000	3725	6758.040061	31924	4	0.564663	32266	10	0.719525	9767869	0.004932
319881427	71970.000000	3742	6834.232009	32209	3	0.735958	32092	4	0.829885	9762877	0.006368
319832550	73068.000000	3828	6688.994220	31833	6	0.517255	31887	3	0.896821	9757963	0.007284
319846976	71974.000000	3773	6823.235021	31981	4	0.395284	32068	6	0.937420	9753148	0.007831
319855182	72597.000000	3816	6713.039584	32090	5	0.633226	32115	6	0.691256	9748319	0.004516
319836098	72751.000000	3821	6812.230891	32051	7	0.576730	31909	6	0.812740	9743329	0.004145
319845208	73207.000000	3731	6708.173703	31792	4	0.625867	31917	10	0.585025	9738618	0.003073
319861647	72141.000000	3742	6826.266692	32126	10	0.691523	31957	9	0.648698	9733608	0.003356
319843729	73081.000000	3801	6734.017359	31932	8	0.812902	31881	11	0.488358	9728790	0.004718
319877675	72339.000000	3789	6811.744224	31942	6	0.776032	31981	4	0.555562	9723995	0.003673
319856487	71168.000000	3796	6705.032263	32147	7	0.571202	31988	12	0.730438	9719203	0.002695
319858794	74155.000000	3843	6804.057022	32114	7	0.739924	32069	12	0.836504	9714440	0.002940
319858220	70890.000000	3689	6786.847773	32197	9	0.557826	31913	6	0.527137	9709556	0.003490
319857172	74073.000000	3829	6741.011969	32120	8	0.706288	31969	6	0.536955	9704732	0.003073
319859110	72536.000000	3856	6855.152869	32190	6	0.821857	31960	4	0.504621	9699926	0.002785
319868000	70725.000000	3619	6665.650535	32135	8	0.799752	32281	9	0.579769	9695082	0.001005
319846611	75494.000000	4020	6816.808002	31740	3	0.768628	31886	4	0.432015	9690334	0.000655
319852029	70137.000000	3671	6769.313928	32196	6	0.714851	31895	6	0.622226	9685472	0.000528
319867849	74915.000000	3897	6746.649362	32101	12	0.588840	31865	2	0.586521	9680615	-0.000963
319852417	71104.000000	3654	6815.255950	31978	6	0.448654	31823	6	0.674584	9675893	-0.001651
319853258	72501.000000	3786	6743.760825	31908	7	0.665596	31891	8	0.802628	9671021	-0.001914
319836770	72676.000000	3720	6767.521872	31835	6	0.797176	31978	8	0.587933	9666170	-0.002109
319862984	70420.000000	3665	6738.578553	32023	10	0.416578	31981	8	0.576539	9661366	-0.002323
319863689	74893.000000	3821	6767.903461	31979	5	0.571628	31887	4	0.743161	9656593	-0.002073
319856250	70332.000000	3657	6770.164472	31793	5	0.638099	32106	6	0.441875	9651772	-0.001593
319842255	73585.000000	3745	6719.956546	32046	6	0.710830	31871	5	0.661484	9646995	-0.000039
319851922	72807.000000	3784	6821.054948	31927	3	0.312420	32110	8	0.621606	9642344	-0.000034
319831459	71984.000000	3795	6715.027848	31791	10	0.498058	31943	8	0.770496	9637538	-0.000084
319843414	73744.000000	3910	6777.940049	31978	6	0.488730	31915	6	0.643569	9632780	0.000046
319842433	71690.000000	3729	6769.583781	31962	8	0.416689	31972	8	0.779033	9627861	0.000127
319869502	72581.000000	3673	6753.197549	32008	9	0.597774	31999	9	0.669935	9622961	-0.000041
319849717	72942.000000	3848	6764.006936	32052	6	0.548770	32020	6	0.726995	9618196	-0.000138
319849847	72757.000000	3706	6796.247132	31889	3	0.726318	32004	2	0.282736	9613484	0.000308
319836613	72090.000000	3810	6752.584976	31910	5	0.279943	32022	9	0.564963	9608576	0.000420
319832888	73203.000000	3841	6768.376974	32009	10	0.563269	32014	6	0.736140	9603848	0.000223
319836186	72179.000000	3792	6752.828125	32119	8	0.735112	31883	4	0.670488	9598948	0.000497
319848235	72868.000000	3825	6813.478537	32060	3	0.673257	32120	5	0.664213	9594311	0.000797
319842959	71964.000000	3843	6701.266755	32013	7	0.351767	32072	4	0.629036	9589460	0.000914
319849737	74387.000000	3746	6794.437059	31900	8	0.516121	32007	9	0.775002	9584717	0.001532
319840062	70735.000000	3678	6772.779913	31939	6	0.706516	32075	7	0.726108	9580029	-0.000058
319857791	74907.000000	3957	6727.019162	32145	5	0.606655	32017	6	0.309789	9575206	0.000704
319840245	71970.000000	3668	6833.784110	32144	5	0.474111	32091	8	0.574657	9570446	0.000830
319853243	73096.000000	3852	6706.874209	31953	7	0.402145	31825	8	0.742019	9565582	0.001346
319848427	73265.000000	3834	6810.757478	31984	7	0.534354	31885	6	0.769266	9560786	-0.000483
319846389	71703.000000	3811	6723.022739	31947	3	0.460149	31869	6	0.520491	9555968	-0.000238
319863350	73173.000000	3795	6808.253626	31958	6	0.672568	31956	6	0.707831	9551238	-0.000299
319873627	71365.000000	3720	6719.396473	31875	14	0.637279	32025	7	0.177033	9546478	-0.000463
319881366	72920.000000	3827	6796.368452	32014	3	0.553892	32081	10	0.500852	9541703	-0.000326
319859285	72310.000000	3765	6792.159958	32190	14	0.583208	31928	6	0.677850	9536908	-0.000350
319860180	72451.000000	3750	6697.247780	31831	9	0.747206	32103	11	0.649439	9532083	-0.000245
319840310	72722.000000	3783	6806.998744	32172	4	0.774255	31935	10	0.761919	9527302	-0.000130
319851139	72911.000000	3753	6722.275864	32037	10	0.729747	31899	6	0.737120	9522521	0.000456
319846702	72528.000000	3724	6833.072503	32064	7	0.836086	31874	6	0.470931	9517608	0.000558
npatches	nstrain	runtime	dt	init_x	init_y	init_y_blood	init_z	init_S	beta0	beta1	beta2	beta3	mean_beta	B	d	delta	delta_blood	b[0]	mut	m	CTL	c	g	epsilon	k	het	lambda	rho	omega	x_max	patch.dyna	DELTA	A	VA
10000	1	100.000000	0.000100	21900	9499	5000000	0.001000	10000000	8.797316	6.932965	6.032856	4.498977	7	8000000000.000000	0.010000	1.000000	1.000000	800000	0.000050	0.048000	0	0.500000	0.000000	25.000000	10.000000	0.500000	0.000000	0.000000	0.000000	31987	0	10.000000	7.000000	1.000000
sus	inf	inf_blood	z	x[0]	y[0][0]	z[0]	x[1]	y[1][0]	z[1]	S[0]	synchrony
219000000	94990000.000000	5000000	10.000000	21900	9499	0.001000	21900	9499	0.001000	10000000	0.000000
211924784	591173362.000000	30758098	3940.834452	19337	60644	0.394083	21262	58542	0.394083	9994921	0.000000
269930123	202200160.000000	10537498	6324.976263	25794	21375	0.632498	26958	20242	0.632498	9989979	0.000000
308138777	39784980.000000	2076698	7771.013291	30253	4236	0.777101	30832	3886	0.777101	9985024	0.000000
318415586	4606085.000000	240101	8648.068121	32022	535	0.864807	31810	439	0.864807	9979964	0.000000
319763358	309318.000000	16287	9180.022116	31966	23	0.918002	32179	30	0.918002	9974953	0.000000
319874723	44446.000000	2346	4181.590202	32075	8	0.300686	31943	3	0.195081	9970020	0.000000
319826872	171849.000000	8855	5840.005529	31857	26	0.575850	31968	12	0.511798	9965066	0.000000
319839341	96718.000000	5022	7446.392336	31852	8	0.742743	31956	8	0.703894	9960054	0.000000
319857669	63509.000000	3380	4970.584168	31848	17	0.232680	31969	6	0.464307	9955091	0.000000
319855351	96119.000000	5082	6548.952837	31944	8	0.534603	32080	12	0.675090	9950172	0.000000
319848867	57158.000000	2916	5848.979231	31983	2	0.472383	32123	5	0.412143	9945063	0.000000
319874531	82084.000000	4173	6144.571053	31817	12	0.339291	31792	10	0.543721	9940068	0.000000
319857925	61422.000000	3151	6070.355815	32093	4	0.599265	32145	6	0.717179	9935117	0.000000
319855450	74497.000000	3857	6017.261046	32106	10	0.432641	32181	6	0.828462	9930035	0.000000
319871014	65132.000000	3337	6184.147748	31939	9	0.655884	31876	2	0.706666	9925202	0.000000
319852532	70813.000000	3592	5992.968036	31944	4	0.791286	32039	9	0.551170	9920172	0.000000
319849131	67559.000000	3649	6208.087585	31959	8	0.527993	32151	7	0.559449	9915236	0.000000
319843304	69946.000000	3581	5956.305143	32030	8	0.625152	32124	9	0.696323	9910279	0.000000
319847887	66653.000000	3367	6147.727274	31907	6	0.534253	32178	8	0.336367	9905353	0.000000
319868564	68462.000000	3611	5972.616234	32025	9	0.635671	32086	2	0.327825	9900453	0.000000
319858310	68551.000000	3558	6106.172306	32121	5	0.642370	31971	16	0.307410	9895412	0.000000
319832294	68287.000000	3538	6042.452111	32030	9	0.714321	32012	7	0.579928	9890446	0.000000
319852328	68890.000000	3456	6079.857096	31946	6	0.629134	32049	6	0.515757	9885534	0.000000
319867876	68667.000000	3611	6089.574275	32062	7	0.606050	32050	9	0.706295	9880617	0.000000
319845764	67880.000000	3456	6099.333087	31916	5	0.722609	32131	6	0.754067	9875692	0.000000
319835334	68548.000000	3464	6040.819096	31813	5	0.827131	31856	4	0.611947	9870774	0.000000
319871282	68003.000000	3542	6118.730911	31856	7	0.751101	31803	4	0.741650	9865873	0.000000
319876957	67035.000000	3458	5997.514079	32136	3	0.847607	31817	9	0.448283	9860975	0.000000
319856041	69043.000000	3680	6162.417771	32252	5	0.653712	31737	7	0.485992	9856142	0.000000
319834510	67362.000000	3550	5935.024400	31896	5	0.762166	32001	11	0.636136	9851087	0.000000
319855431	68768.000000	3529	6133.231866	31808	7	0.717365	32149	3	0.779308	9846221	0.000000
319857374	67410.000000	3475	5972.002206	32098	9	0.668193	32129	7	0.818685	9841308	0.000000
319857606	69878.000000	3638	6085.304388	31954	7	0.629239	32096	8	0.627643	9836476	0.000000
319843410	67597.000000	3483	6089.767472	32040	14	0.645925	31898	9	0.763322	9831580	0.000000
319848802	68960.000000	3598	6094.505535	32176	4	0.785245	32047	2	0.693522	9826678	0.000000
319858325	68074.000000	3526	6059.043699	31944	5	0.825093	31967	6	0.596840	9821708	0.000000
319874942	68566.000000	3450	6094.277787	32018	7	0.716918	32056	10	0.742435	9816724	0.000000
319858950	68756.000000	3559	6079.419786	31867	8	0.653082	32056	7	0.788848	9811837	0.000000
319841989	67348.000000	3582	6073.851117	32045	8	0.789586	31939	8	0.277775	9806912	0.000000
319841368	69329.000000	3718	6072.283249	31971	8	0.844562	31909	6	0.462004	9801872	-1.#IND00
319880401	66617.000000	3532	6041.950068	31970	13	0.799594	31872	8	0.645332	9796931	-1.#IND00
319841933	70183.000000	3651	6037.016937	32242	5	0.692485	31874	12	0.508190	9792070	-1.#IND00
319833038	67443.000000	3449	6154.212977	32028	6	0.778214	32182	12	0.448248	9787111	0.003623
319863717	69078.000000	3606	5986.795424	32358	2	0.471146	31964	2	0.665350	9782240	0.006818
319850662	69239.000000	3528	6175.867178	31979	8	0.568060	31805	3	0.531417	9777333	0.003411
319838132	67545.000000	3567	6048.715321	31978	3	0.738018	31883	4	0.715794	9772445	0.002705
319859276	68439.000000	3572	6092.749322	32027	6	0.837743	31773	6	0.827622	9767537	0.006936
319866824	69033.000000	3578	6075.347805	32144	3	0.823675	31809	5	0.895449	9762634	0.007459
319854405	68219.000000	3500	6094.393308	32018	4	0.644934	31744	10	0.936587	9757717	0.008031
319848042	66976.000000	3456	6025.467347	32018	4	0.593896	32054	3	0.496184	9752893	0.007083
319855314	69785.000000	3608	6107.453929	32022	3	0.708412	31794	9	0.694424	9747848	0.009564
319857248	67574.000000	3440	6000.492125	31853	3	0.674142	31902	7	0.504236	9743044	0.007361
319851115	67944.000000	3539	6093.900917	32021	11	0.802360	31750	11	0.699308	9738204	0.005188
319853478	68496.000000	3604	6070.179000	32064	1	0.655854	31930	8	0.817623	9733339	0.003092
319850368	68062.000000	3569	6064.937468	31985	5	0.538557	31940	3	0.490079	9728574	0.004952
319851077	69763.000000	3573	6090.571297	31831	9	0.682928	31757	9	0.690721	9723752	0.004062
319859226	67699.000000	3524	6135.982164	31976	4	0.784263	31884	5	0.773319	9718819	0.005109
319829255	68797.000000	3597	6050.014533	32016	5	0.588440	31808	3	0.815254	9713893	0.004493
319874536	68245.000000	3686	6033.689544	32116	4	0.750379	32187	11	0.481266	9708975	0.004354
319843844	68504.000000	3623	6095.018613	32157	3	0.739206	32133	10	0.431294	9704155	0.005372
319858661	67985.000000	3511	6072.192221	31714	2	0.658750	31908	5	0.655067	9699296	0.005093
319852085	68702.000000	3707	6029.559693	31970	5	0.793024	31941	9	0.663453	9694489	0.004173
319850937	69224.000000	3646	6047.769003	32041	6	0.874464	31958	2	0.780259	9689747	0.003840
319847484	68409.000000	3486	6085.802282	31894	5	0.923860	31923	3	0.380819	9684797	0.003698
319840908	69344.000000	3575	6071.586941	32126	14	0.668999	32065	9	0.624452	9679903	0.003594
319850941	68514.000000	3604	6052.969743	31964	14	0.330963	31675	14	0.589547	9675026	0.002789
319836465	68002.000000	3524	6097.805852	31856	4	0.594214	32070	7	0.751051	9670068	0.002657
319847893	69021.000000	3579	6067.054074	32095	9	0.691971	31922	7	0.849007	9665364	0.001788
319841204	67788.000000	3521	6083.903170	31934	10	0.813173	32073	4	0.793121	9660543	0.001717
319835805	68958.000000	3554	6042.791031	31795	9	0.494626	31999	7	0.599330	9655663	0.001882
319851238	68031.000000	3599	6130.933149	31904	4	0.479916	31963	3	0.495877	9650844	0.002067
319823133	68572.000000	3573	6029.118530	31716	6	0.168894	31943	6	0.448792	9645929	0.002894
319840222	67879.000000	3595	6124.050564	31899	8	0.462351	31897	4	0.665680	9641094	0.002661
319852186	69315.000000	3561	6043.180963	31993	8	0.624710	32054	8	0.743556	9636131	0.002258
319862852	68461.000000	3575	6099.362369	31946	6	0.644070	32121	8	0.665162	9631308	0.002299
319862965	68074.000000	3587	6076.745253	31988	1	0.755238	31672	8	0.568126	9626470	0.002560
319863779	68516.000000	3486	6070.972767	31746	5	0.328327	32212	10	0.467325	9621802	0.002699
319831632	67876.000000	3482	6074.033144	32201	3	0.592615	32153	8	0.676920	9617085	0.002280
319857635	69357.000000	3623	6080.536040	32073	8	0.516127	32010	13	0.804045	9612390	0.002293
319837203	69198.000000	3447	6108.439091	32060	3	0.706520	32074	3	0.881149	9607610	0.002277
319860395	67736.000000	3542	6075.519768	31844	11	0.752232	32088	5	0.790823	9602844	0.002866
319853612	69952.000000	3706	6076.348144	32092	10	0.849723	32067	6	0.497093	9598048	0.002932
319847350	66578.000000	3493	6056.169542	32083	4	0.593548	31892	2	0.280823	9593257	0.002641
319859141	69873.000000	3707	6030.756591	32003	6	0.753478	31864	5	0.265853	9588377	0.002599
319838620	67433.000000	3416	6078.415649	32002	12	0.518006	31996	11	0.484116	9583627	0.002767
319857279	68040.000000	3546	6029.935883	31804	12	0.707660	31876	2	0.687105	9578890	0.002700
319839805	68034.000000	3604	6117.139044	31952	9	0.665072	31748	5	0.679575	9574192	0.002783
319850102	67723.000000	3452	6018.419076	31967	8	0.796858	32089	7	0.792651	9569449	0.002606
319871975	68679.000000	3518	6113.692214	32009	6	0.808416	31947	8	0.564630	9564613	0.003086
319844140	67330.000000	3497	6046.448720	32071	6	0.883800	31919	5	0.629665	9559943	0.003058
319827202	68641.000000	3642	6098.710321	32044	5	0.539766	32000	10	0.772906	9555089	0.002952
319851195	66168.000000	3328	6039.130148	31965	6	0.720858	31865	8	0.823976	9550400	0.002824
319845970	70221.000000	3566	6130.266479	31886	9	0.830694	32007	5	0.893237	9545646	0.002745
319857908	66448.000000	3457	6024.930609	31850	11	0.792115	31887	9	0.903869	9540771	0.003570
319828669	70360.000000	3588	6111.178139	32082	7	0.709900	31916	2	0.466173	9536099	0.003454
319860604	67465.000000	3433	6088.174467	31872	3	0.824047	32078	6	0.343073	9531470	0.003514
319842955	69421.000000	3589	6056.020694	31978	8	0.369419	31805	12	0.526853	9526677	0.003504
319865778	67239.000000	3575	6056.372070	31861	8	0.617538	31934	8	0.713025	9521941	0.004804
319839661	68959.000000	3597	6063.280437	32125	7	0.585056	32055	10	0.626853	9517255	0.004703
npatches	nstrain	runtime	dt	init_x	init_y	init_y_blood	init_z	init_S	beta0	beta1	beta2	beta3	mean_beta	B	d	delta	delta_blood	b[0]	mut	m	CTL	c	g	epsilon	k	het	lambda	rho	omega	x_max	patch.dyna	DELTA	A	VA
10000	1	100.000000	0.000100	21900	9499	5000000	0.001000	10000000	4.860757	8.834542	10.296208	5.465004	7	8000000000.000000	0.010000	1.000000	1.000000	800000	0.000050	0.048000	0	0.500000	0.000000	25.000000	11.000000	0.500000	0.000000	0.000000	0.000000	31987	0	10.000000	7.000000	1.000000
sus	inf	inf_blood	z	x[0]	y[0][0]	z[0]	x[1]	y[1][0]	z[1]	S[0]	synchrony
219000000	94990000.000000	5000000	10.000000	21900	9499	0.001000	21900	9499	0.001000	10000000	0.000000
221221342	514701962.000000	26792058	3940.834452	24496	49646	0.394083	19996	52898	0.394083	9994936	0.000000
283121321	139522099.000000	7282074	6324.976263	29500	13012	0.632498	27376	14783	0.632498	9989890	0.000000
314451837	17497491.000000	913756	7771.013291	31825	1569	0.777101	31273	1928	0.777101	9984957	0.000000
319551707	981336.000000	51548	8648.068121	32081	113	0.864807	31687	97	0.864807	9980021	0.000000
319845902	34805.000000	1721	6245.041870	32244	3	0.918002	31909	3	0.784213	9974958	0.000000
319842470	155285.000000	8171	4853.994901	32149	17	0.365547	31885	20	0.520150	9969952	0.000000
319846684	104099.000000	5482	6865.099761	32174	10	0.615189	32035	16	0.708960	9964970	0.000000
319852608	60095.000000	3216	4358.231742	32066	5	0.392575	32109	10	0.258650	9960147	0.000000
319835794	88088.000000	4642	6138.282493	31893	7	0.631583	32124	15	0.550354	9955118	0.000000
319867292	57508.000000	2920	4900.566032	31669	6	0.356466	32138	8	0.614986	9950156	0.000000
319841169	75647.000000	3878	5886.295181	32069	3	0.609682	32010	10	0.759770	9945096	0.000000
319881098	60437.000000	3163	5088.154883	31926	1	0.498896	32061	3	0.408677	9940027	0.000000
319842841	70615.000000	3736	5802.682014	32134	6	0.517000	31988	7	0.641349	9935143	0.000000
319857964	63240.000000	3304	5254.876398	32045	7	0.351442	32112	6	0.598780	9930261	0.000000
319846777	67467.000000	3569	5762.827910	32135	2	0.471857	31969	8	0.328489	9925327	0.000000
319876794	64704.000000	3309	5275.365553	31897	3	0.311322	32177	9	0.592713	9920300	0.000000
319844666	66634.000000	3458	5689.491993	31988	6	0.520685	31972	9	0.752971	9915323	0.000000
319826228	65306.000000	3327	5353.642461	32196	6	0.551306	32252	9	0.842241	9910415	0.000000
319868166	64366.000000	3306	5596.313580	31984	4	0.444581	32123	6	0.881762	9905605	0.000000
319868318	66448.000000	3437	5390.940268	31928	11	0.364022	31854	3	0.513253	9900667	0.000000
319841830	64715.000000	3373	5566.962715	32076	3	0.614265	31910	9	0.551288	9895673	0.000000
319860607	66001.000000	3348	5484.262536	31982	12	0.339326	31977	8	0.452720	9890792	0.000000
319852357	64589.000000	3349	5532.847750	31889	6	0.343641	31997	8	0.569724	9885909	0.000000
319850780	65265.000000	3496	5479.347363	32280	6	0.521942	32048	5	0.633483	9880908	0.000000
319861745	64839.000000	3410	5511.397264	31891	12	0.626949	32134	7	0.777699	9875929	0.000000
319837022	64143.000000	3384	5472.751824	31865	2	0.560351	32167	9	0.515291	9870998	0.000000
319839671	66123.000000	3398	5542.292103	32114	5	0.590053	32004	10	0.706013	9866061	0.000000
319849487	64523.000000	3304	5452.294437	31861	4	0.652593	31867	7	0.665345	9861220	0.000000
319853586	65698.000000	3293	5552.446467	32011	7	0.389504	32153	7	0.625763	9856243	0.000000
319850820	64764.000000	3255	5418.518597	32160	7	0.362809	32100	2	0.773016	9851298	0.000000
319850359	64323.000000	3335	5528.894832	31936	5	0.523277	31917	12	0.548488	9846483	0.000000
319864858	65912.000000	3389	5504.927584	31968	3	0.596419	31962	11	0.685431	9841570	0.000000
319854509	63449.000000	3321	5458.217416	31997	5	0.691857	31842	8	0.451370	9836505	0.000000
319856052	67090.000000	3441	5546.122560	32056	4	0.501045	31705	6	0.647654	9831555	0.000000
319843493	64033.000000	3384	5417.912191	31954	8	0.571650	31902	7	0.613226	9826598	0.000000
319858988	65563.000000	3468	5584.526328	31917	4	0.481314	32180	6	0.585880	9821718	0.000000
319852023	65851.000000	3498	5378.554803	32186	7	0.417605	32033	16	0.360801	9816778	0.000000
319839650	64496.000000	3357	5580.921954	32010	7	0.525699	31940	4	0.446070	9811783	0.000000
319853046	65560.000000	3316	5485.821928	31853	8	0.509681	31874	7	0.529757	9806817	0.000000
319839891	64360.000000	3335	5423.164998	32086	2	0.551300	31961	6	0.369869	9801843	-1.#IND00
319841188	65587.000000	3316	5517.409810	32009	10	0.588506	32047	1	0.411233	9796966	-1.#IND00
319830544	63927.000000	3269	5460.619910	31970	4	0.696276	32085	11	0.635513	9792092	-1.#IND00
319864978	66062.000000	3565	5577.241097	31898	6	0.484004	31675	7	0.715060	9787241	0.002059
319850025	65972.000000	3459	5457.376441	32191	5	0.319812	31987	11	0.628007	9782375	-0.003158
319843185	64014.000000	3314	5527.617894	31681	5	0.419380	32020	7	0.635026	9777530	0.001080
319853185	65924.000000	3449	5476.315040	32066	8	0.406538	32062	7	0.539973	9772659	0.003331
319854882	64332.000000	3347	5550.283732	32171	11	0.453283	32013	2	0.720983	9767840	0.003805
319858197	66356.000000	3496	5440.366476	31877	7	0.510230	31999	7	0.554676	9762925	0.003952
319835798	63703.000000	3404	5571.245657	31971	4	0.455753	32011	9	0.729901	9758063	0.004070
319875358	66747.000000	3448	5463.549291	32108	10	0.565510	32152	12	0.592051	9753215	0.003301
319857611	63539.000000	3287	5495.170322	31809	6	0.555083	31808	1	0.553840	9748327	-0.000458
319862641	65830.000000	3312	5508.798862	32026	2	0.652198	32079	14	0.567638	9743549	0.000002
319852358	65789.000000	3437	5542.322496	31999	4	0.458712	31949	3	0.721049	9738651	0.000103
319868750	64012.000000	3276	5434.231548	32260	9	0.500303	31954	11	0.490501	9733802	-0.000188
319854521	65732.000000	3498	5503.206167	31836	10	0.464063	32100	14	0.658676	9728924	-0.000520
319872118	65012.000000	3437	5461.116290	32131	2	0.651730	31979	7	0.599015	9724144	-0.001004
319867960	66007.000000	3396	5536.621970	31826	2	0.465934	32063	9	0.490433	9719372	0.001058
319856301	63242.000000	3324	5476.189547	31945	3	0.594243	32217	4	0.638097	9714565	0.000979
319838274	66832.000000	3449	5523.549367	31896	2	0.124521	32074	5	0.554530	9709573	0.005541
319858093	64709.000000	3372	5454.411537	31972	5	0.363282	32009	8	0.679935	9704756	0.006976
319854112	65679.000000	3365	5521.255242	32111	3	0.473917	32007	11	0.592148	9700010	0.008248
319864883	65724.000000	3401	5480.776367	32187	7	0.552451	31969	8	0.435468	9695230	0.007110
319841770	64755.000000	3436	5526.433058	31829	6	0.658046	31841	13	0.609592	9690460	0.009310
319873286	65406.000000	3403	5424.840753	32063	1	0.406126	31898	8	0.669269	9685594	0.008877
319851618	65020.000000	3333	5559.677667	31822	3	0.225872	32226	7	0.373694	9680844	0.008909
319838876	65820.000000	3357	5500.300329	32066	2	0.409039	32040	6	0.611623	9675933	0.008635
319837553	64197.000000	3221	5469.527230	32129	5	0.555656	32060	6	0.470020	9671124	0.007521
319867780	65601.000000	3437	5508.603169	31702	6	0.604916	31824	2	0.324767	9666212	0.007476
319842126	65576.000000	3437	5494.123686	32078	2	0.632220	31998	5	0.566709	9661260	0.007417
319848487	64900.000000	3457	5543.409094	32072	5	0.623548	32132	8	0.717205	9656307	0.006746
319841884	65857.000000	3377	5446.763564	31949	0	0.475641	32014	8	0.791798	9651329	0.006705
319860346	63753.000000	3253	5519.647847	32095	7	0.581775	32042	2	0.873721	9646454	0.006468
319857044	66813.000000	3610	5504.496487	31917	8	0.621598	31958	7	0.861823	9641690	0.006235
319867353	62389.000000	3266	5481.389216	32222	5	0.510268	32067	6	0.434860	9636943	0.008212
319860673	68012.000000	3557	5550.875598	31951	1	0.623537	31993	10	0.447271	9632175	0.008466
319852128	63177.000000	3231	5404.463434	31875	5	0.588146	32043	15	0.623001	9627343	0.008353
319860046	66785.000000	3502	5571.328864	31942	5	0.391660	31938	6	0.385584	9622420	0.007566
319856132	63323.000000	3248	5438.237352	32207	8	0.312888	32230	3	0.232498	9617515	0.007102
319861582	66603.000000	3396	5527.128860	32306	7	0.421276	32169	2	0.388032	9612674	0.007057
319886040	64058.000000	3364	5478.401389	32088	2	0.375181	32114	13	0.447519	9607821	0.007203
319833356	66232.000000	3381	5498.870611	32040	2	0.247793	31946	5	0.467414	9602914	0.007037
319863382	65266.000000	3390	5536.941140	31961	6	0.404464	31925	9	0.675389	9598151	0.006744
319842252	65873.000000	3393	5440.153279	31993	6	0.302517	32134	8	0.558007	9593382	0.006583
319849865	65254.000000	3385	5557.454801	32027	4	0.421226	31923	7	0.731921	9588583	0.006256
319844799	65689.000000	3446	5391.407079	31856	6	0.594902	32079	8	0.654745	9583813	0.006413
319845363	64033.000000	3324	5579.048012	31786	5	0.584823	31924	6	0.607422	9579084	0.006295
319858028	66973.000000	3468	5415.587051	31809	5	0.304606	32026	13	0.467223	9574218	0.006165
319844914	64152.000000	3329	5504.882294	31871	2	0.549703	31892	6	0.676858	9569593	0.006517
319846924	65781.000000	3438	5526.636618	31874	8	0.411427	31901	3	0.498457	9564713	0.007013
319855960	64457.000000	3377	5436.925917	31759	8	0.272579	31979	6	0.372295	9559870	0.006907
319860363	65654.000000	3417	5558.021162	32031	6	0.479065	32040	7	0.601570	9555058	0.006669
319850805	65051.000000	3412	5452.367632	32030	8	0.635376	32101	5	0.463123	9550329	0.006502
319869438	65556.000000	3328	5542.161347	31833	6	0.553994	31973	6	0.442598	9545615	0.006381
319849079	65296.000000	3403	5432.281044	31963	8	0.401941	31969	6	0.661923	9540907	0.006336
319866861	65203.000000	3361	5565.076372	32017	5	0.637263	31950	5	0.630468	9536054	0.006187
319853195	64949.000000	3274	5431.406693	32066	6	0.717684	32112	5	0.462513	9531328	0.006412
319842308	65267.000000	3373	5568.566052	31942	4	0.433987	31910	8	0.674002	9526638	0.006245
319862836	65686.000000	3526	5435.551289	32169	8	0.600042	32017	6	0.593606	9521872	0.006744
319832087	64638.000000	3257	5540.335240	31707	7	0.684833	31712	11	0.385686	9517192	0.007038
npatches	nstrain	runtime	dt	init_x	init_y	init_y_blood	init_z	init_S	beta0	beta1	beta2	beta3	mean_beta	B	d	delta	delta_blood	b[0]	mut	m	CTL	c	g	epsilon	k	het	lambda	rho	omega	x_max	patch.dyna	DELTA	A	VA
10000	1	100.000000	0.000100	21900	9499	5000000	0.001000	10000000	4.937336	8.997123	8.823144	7.862607	7	8000000000.000000	0.010000	1.000000	1.000000	800000	0.000050	0.048000	0	0.500000	0.000000	25.000000	12.000000	0.500000	0.000000	0.000000	0.000000	31987	0	10.000000	7.000000	1.000000
sus	inf	inf_blood	z	x[0]	y[0][0]	z[0]	x[1]	y[1][0]	z[1]	S[0]	synchrony
219000000	94990000.000000	5000000	10.000000	21900	9499	0.001000	21900	9499	0.001000	10000000	0.000000
229764279	449306913.000000	23388850	3940.834452	25055	43393	0.394083	20902	47050	0.394083	9995038	0.000000
293576816	94388892.000000	4927763	6324.976263	30377	8749	0.632498	28346	9970	0.632498	9990005	0.000000
317599822	7064299.000000	369791	7771.013291	31738	667	0.777101	31749	784	0.777101	9985061	0.000000
319803470	185034.000000	9731	8648.068121	32280	17	0.864807	31890	26	0.864807	9980105	0.000000
319837513	78833.000000	4126	3170.612513	32121	4	0.331426	31965	8	0.392020	9975127	0.000000
319815305	139636.000000	7309	5828.773431	32170	17	0.594494	31926	14	0.631246	9970202	0.000000
319866208	44453.000000	2283	4370.805838	31783	7	0.460890	31998	3	0.263325	9965251	0.000000
319832114	91800.000000	4768	5350.359897	31830	4	0.595866	31775	4	0.553190	9960295	0.000000
319850138	51607.000000	2622	4601.143897	31859	6	0.355041	31866	2	0.225736	9955276	0.000000
319863680	74394.000000	3880	5345.655181	32037	2	0.599981	32062	10	0.483720	9950352	0.000000
319850433	58046.000000	2928	4659.437789	32146	6	0.444384	31793	8	0.368787	9945387	0.000000
319866947	65618.000000	3446	5303.561283	32051	6	0.639933	32076	4	0.539328	9940367	0.000000
319854112	62028.000000	3153	4731.617165	31808	9	0.566529	32152	3	0.372057	9935431	0.000000
319849634	62859.000000	3289	5260.968313	32090	5	0.509302	31907	11	0.417677	9930527	0.000000
319868287	65137.000000	3517	4858.126836	31915	5	0.619656	31902	5	0.338603	9925462	0.000000
319864131	59915.000000	3264	5093.427698	31911	3	0.507665	31879	6	0.598847	9920513	0.000000
319840154	65851.000000	3381	5009.502879	32134	5	0.276197	32087	6	0.571240	9915571	0.000000
319844653	60260.000000	3101	4980.209942	31847	2	0.262675	32218	9	0.435838	9910661	0.000000
319848626	65303.000000	3511	5090.713053	32056	5	0.508963	32024	4	0.552080	9905722	0.000000
319839668	61420.000000	3318	4937.619521	31968	12	0.576269	31919	7	0.728326	9900831	0.000000
319855802	61892.000000	3301	5048.285911	32037	7	0.431077	32061	9	0.605314	9895972	0.000000
319851155	62998.000000	3386	5041.612059	32209	3	0.265224	32004	4	0.432850	9891150	0.000000
319869096	61178.000000	3198	5025.560772	31901	9	0.545239	32146	5	0.656011	9886237	0.000000
319857539	63460.000000	3316	4999.062586	32159	7	0.471967	31919	6	0.473770	9881277	0.000000
319858114	60752.000000	3208	5040.072989	32047	2	0.281156	32007	5	0.680829	9876256	0.000000
319855026	64733.000000	3324	5063.783341	31916	5	0.451861	32023	3	0.471543	9871260	0.000000
319861089	61749.000000	3252	4958.465220	31752	1	0.476659	31899	6	0.506021	9866309	0.000000
319853021	62536.000000	3324	5112.644462	31912	7	0.408469	31941	9	0.369996	9861397	0.000000
319850596	61362.000000	3271	4979.700968	32140	8	0.641223	31985	7	0.617888	9856386	0.000000
319838740	62947.000000	3223	5052.570013	32102	10	0.354721	31915	2	0.591466	9851397	0.000000
319851271	62201.000000	3232	4998.270379	32054	5	0.608623	32001	5	0.692324	9846328	0.000000
319836946	63374.000000	3317	5081.396903	31966	2	0.250950	31964	9	0.803206	9841410	0.000000
319848607	61741.000000	3158	4961.121396	32119	1	0.325422	31979	7	0.354957	9836351	0.000000
319863015	62335.000000	3256	5063.170926	31973	5	0.353218	31773	7	0.392552	9831436	0.000000
319849581	62642.000000	3245	5013.260844	32076	3	0.305455	32176	10	0.628499	9826506	0.000000
319861024	63131.000000	3201	5058.445839	32006	8	0.363737	32018	5	0.500223	9821600	0.000000
319862985	61339.000000	3080	4985.554484	31874	5	0.614092	31832	5	0.568475	9816695	0.000000
319863502	63631.000000	3284	5050.645102	31768	5	0.331765	32052	5	0.738270	9811694	0.000000
319826946	61531.000000	3324	5016.793949	31743	6	0.496172	32011	6	0.794538	9806832	0.000000
319840025	62349.000000	3211	5055.326309	32221	3	0.523458	32000	5	0.373749	9801896	-1.#IND00
319865997	61828.000000	3388	4985.385165	32180	5	0.498262	32103	8	0.365238	9796903	-1.#IND00
319847467	63141.000000	3294	5045.805442	31978	4	0.520949	32115	2	0.615002	9791896	0.031325
319860700	62439.000000	3119	5064.127649	32070	3	0.338071	31898	6	0.515820	9787158	0.015904
319861894	63273.000000	3352	4986.906960	31871	4	0.251847	32064	2	0.665595	9782164	0.014916
319846216	62730.000000	3179	5071.690889	32025	2	0.464239	31865	9	0.339454	9777107	0.013665
319857755	62001.000000	3212	4952.158951	32111	4	0.226811	32031	12	0.599364	9772205	0.010817
319846744	63555.000000	3412	5108.597472	31881	4	0.465872	32079	12	0.460038	9767370	0.009157
319852499	60727.000000	3335	4940.668737	31922	6	0.588981	32117	3	0.369695	9762613	0.010883
319873015	63280.000000	3257	5122.919183	31928	1	0.533569	32071	10	0.458368	9757613	0.010219
319835928	62266.000000	3123	4934.138403	32127	8	0.337414	32016	8	0.551766	9752752	0.009207
319850651	62737.000000	3360	5076.654652	31873	6	0.456274	31847	3	0.534971	9747800	0.004386
319845840	63037.000000	3210	4969.925553	32027	9	0.356983	32157	5	0.433656	9742898	0.003219
319839435	62720.000000	3242	5063.565470	31841	8	0.609995	31766	9	0.489279	9738034	0.002656
319845315	62281.000000	3293	5066.820366	32052	4	0.576691	31927	12	0.670725	9733197	0.002903
319842119	63450.000000	3210	5008.359400	31962	6	0.465909	32011	8	0.357893	9728398	0.000671
319861214	61274.000000	3369	5042.496061	31853	4	0.494928	32124	3	0.494757	9723601	0.001403
319841828	63516.000000	3326	5017.666219	31882	3	0.376104	32074	6	0.529046	9718856	0.001315
319839686	61949.000000	3239	5055.504147	31886	6	0.450413	31757	4	0.289289	9713989	0.001304
319854380	61311.000000	3167	5002.093634	31979	3	0.480821	32041	6	0.568937	9709006	-0.000030
319875833	63282.000000	3348	5020.905289	32145	9	0.606151	31983	5	0.628005	9704131	0.000147
319849987	60855.000000	3165	5009.989826	32050	0	0.286538	32055	8	0.595604	9699147	0.000299
319853649	65250.000000	3322	5054.273260	31898	6	0.452085	32165	7	0.385412	9694321	-0.000026
319853829	60715.000000	3127	4982.034790	31920	7	0.333811	32100	8	0.309881	9689487	0.000613
319836896	63412.000000	3220	5090.881807	32168	5	0.526918	32027	9	0.581427	9684602	0.000312
319836908	62384.000000	3337	4912.813534	32003	8	0.546526	32095	3	0.633133	9679796	0.000204
319875162	62920.000000	3190	5128.031403	32134	8	0.724957	32147	5	0.777487	9674949	-0.000026
319867742	64157.000000	3255	4991.519630	32048	3	0.535983	31935	9	0.567344	9670165	0.000022
319841330	60723.000000	3208	5031.119562	32175	6	0.411796	31997	8	0.500300	9665301	0.000798
319845360	64980.000000	3432	5073.734028	32004	5	0.549222	32025	12	0.468417	9660523	0.002848
319874588	61156.000000	3214	4976.633738	31967	4	0.403873	31856	9	0.566669	9655636	0.000942
319835378	64087.000000	3389	5134.339695	32050	3	0.637380	32116	5	0.506423	9650877	0.000550
319844044	61669.000000	3323	4881.724578	32006	6	0.380170	31741	7	0.410306	9646009	0.000361
319839676	63234.000000	3211	5123.893620	31971	10	0.588071	32180	7	0.464540	9641335	0.001150
319873848	62611.000000	3286	4978.557253	31856	5	0.658174	32139	4	0.399703	9636581	0.001029
319853585	62447.000000	3331	5016.446128	32220	3	0.584781	32047	9	0.486750	9631762	0.001022
319868557	61622.000000	3179	5000.608470	32032	3	0.607274	31850	4	0.398307	9626897	0.002442
319862439	64295.000000	3280	5010.823294	31984	4	0.360879	31770	6	0.635059	9622013	0.001951
319857202	61843.000000	3192	5003.199983	32002	9	0.376984	32041	4	0.530159	9617185	0.001634
319845103	64189.000000	3269	5056.083889	32200	6	0.543545	31987	5	0.430729	9612404	0.001743
319851983	61749.000000	3275	4988.851888	32054	3	0.715148	32110	8	0.654724	9607690	0.001809
319844329	63767.000000	3269	5098.470633	31918	2	0.360934	31874	7	0.391497	9602942	0.001581
319841735	61227.000000	3193	4963.140380	32027	15	0.517752	32021	7	0.360094	9598166	0.001287
319842862	62744.000000	3209	5079.809714	32087	10	0.679977	32023	12	0.525580	9593406	0.001183
319856449	64222.000000	3353	4974.600789	32006	10	0.282359	31841	5	0.428972	9588680	0.000959
319845425	62117.000000	3147	5041.815636	31734	7	0.333706	31890	10	0.644118	9583848	0.000944
319870852	63965.000000	3396	5020.669541	32100	7	0.522221	31767	5	0.626115	9579058	0.001006
319860836	60920.000000	3207	5008.464513	31894	4	0.404314	32014	8	0.499530	9574266	0.001523
319852534	64177.000000	3344	5053.265008	32047	6	0.412325	31881	3	0.555671	9569461	0.001580
319853853	60555.000000	3123	4987.095168	32216	6	0.527213	31998	5	0.343331	9564643	0.001354
319851120	64027.000000	3343	5069.387732	31892	5	0.341618	31906	10	0.596284	9559844	0.001176
319868032	61542.000000	3214	4964.903942	32115	12	0.346333	31988	8	0.698558	9554980	0.001150
319840115	62814.000000	3325	5041.884307	31972	5	0.573142	31860	9	0.642252	9550182	0.001226
319863270	62715.000000	3222	5009.046165	32068	10	0.741101	31999	12	0.551262	9545588	0.001048
319862499	62076.000000	3182	5041.280974	32026	9	0.842972	31881	8	0.531716	9540816	0.000808
319862377	63068.000000	3369	4972.248981	31993	5	0.491287	32188	4	0.361278	9536096	0.000599
319864628	62356.000000	3176	5053.179465	31704	1	0.386318	31869	14	0.539255	9531374	0.000536
319867724	63544.000000	3275	5035.478710	32211	9	0.385309	31918	5	0.624403	9526581	0.000292
319852984	62174.000000	3265	5013.321688	31980	7	0.360496	31927	5	0.597760	9521734	0.000342
319844728	60433.000000	3123	5024.559291	31939	3	0.534103	32210	8	0.502119	9516979	-0.000452
npatches	nstrain	runtime	dt	init_x	init_y	init_y_blood	init_z	init_S	beta0	beta1	beta2	beta3	mean_beta	B	d	delta	delta_blood	b[0]	mut	m	CTL	c	g	epsilon	k	het	lambda	rho	omega	x_max	patch.dyna	DELTA	A	VA
10000	1	100.000000	0.000100	21900	9499	5000000	0.001000	10000000	4.936338	5.361993	6.957588	4.557057	7	8000000000.000000	0.010000	1.000000	1.000000	800000	0.000050	0.048000	0	0.500000	0.000000	25.000000	13.000000	0.500000	0.000000	0.000000	0.000000	31987	0	10.000000	7.000000	1.000000
sus	inf	inf_blood	z	x[0]	y[0][0]	z[0]	x[1]	y[1][0]	z[1]	S[0]	synchrony
219000000	94990000.000000	5000000	10.000000	21900	9499	0.001000	21900	9499	0.001000	10000000	0.000000
237086540	394998280.000000	20573347	3940.834452	25755	37821	0.394083	25241	38312	0.394083	9995109	0.000000
301343194	63161343.000000	3298283	6324.976263	30775	5843	0.632498	30666	6000	0.632498	9990158	0.000000
318963443	2720590.000000	142419	7771.013291	32034	245	0.777101	31913	257	0.777101	9985224	0.000000
319833324	35809.000000	1861	6973.309218	32033	3	0.648087	31918	2	0.460036	9980403	0.000000
319846800	143437.000000	7294	4119.919058	32096	13	0.331937	32156	11	0.391531	9975369	0.000000
319862183	64502.000000	3349	6190.028012	32120	3	0.418825	32048	9	0.630950	9970325	0.000000
319858619	79531.000000	4153	4106.920575	31821	6	0.250854	31819	11	0.400426	9965322	0.000000
319877327	51452.000000	2705	5123.799688	32154	6	0.294328	32130	3	0.422142	9960386	0.000000
319842878	73897.000000	3716	4643.338971	32237	7	0.358951	31808	15	0.279496	9955295	0.000000
319857291	53433.000000	2709	4537.400390	31966	4	0.434522	32132	4	0.562998	9950260	0.000000
319845565	65331.000000	3359	4821.402394	32017	7	0.552923	31944	4	0.455642	9945321	0.000000
319844935	59337.000000	2954	4467.825516	31965	3	0.471232	31935	4	0.643693	9940380	0.000000
319859070	59915.000000	3112	4763.554561	31919	3	0.447603	32034	8	0.476376	9935503	0.000000
319853757	62804.000000	3418	4562.745237	32029	5	0.494880	31964	6	0.310406	9930442	0.000000
319867651	57187.000000	2991	4609.836056	31791	7	0.354563	31994	6	0.359695	9925514	0.000000
319838176	63690.000000	3346	4747.363258	32008	4	0.241531	32179	4	0.224768	9920493	0.000000
319840243	59224.000000	3176	4497.312443	32093	7	0.195764	31942	7	0.187543	9915521	0.000000
319859894	59492.000000	3096	4773.347257	31897	8	0.441319	31920	11	0.376554	9910634	0.000000
319859174	60869.000000	3099	4611.734190	31889	4	0.661147	32058	7	0.537129	9905763	0.000000
319837456	59623.000000	3211	4666.291169	32041	5	0.421156	32017	3	0.556053	9900745	0.000000
319859835	61005.000000	3227	4582.567177	32065	5	0.648918	32200	12	0.472619	9895713	0.000000
319851283	59406.000000	3019	4658.488719	31892	8	0.675604	32167	9	0.329593	9890829	0.000000
319841448	60721.000000	3228	4644.924003	31782	8	0.369293	31870	9	0.316780	9885944	0.000000
319854021	60234.000000	3084	4644.139424	32061	0	0.240224	31858	7	0.251505	9880972	0.000000
319841203	62107.000000	3211	4696.516307	32150	6	0.384707	32066	4	0.228986	9875972	0.000000
319847607	59381.000000	3119	4554.523287	31835	4	0.520091	32096	3	0.416135	9871046	0.000000
319848739	60423.000000	3118	4742.663856	31895	3	0.569018	31991	9	0.294707	9866056	0.000000
319874419	61091.000000	3143	4590.922316	32111	2	0.497311	32055	8	0.225370	9861193	0.000000
319846908	58377.000000	3084	4680.677811	31967	7	0.517440	31902	5	0.530169	9856172	0.000000
319853889	61475.000000	3253	4675.367063	32038	2	0.277180	32049	4	0.327279	9851270	0.000000
319879001	60175.000000	3189	4605.141540	32056	2	0.464491	32067	1	0.309000	9846315	0.000000
319856320	60634.000000	3210	4754.308396	32118	7	0.443220	32037	8	0.355088	9841414	0.000000
319872582	60464.000000	3149	4590.202303	31944	8	0.512551	31901	7	0.521591	9836477	0.000000
319842618	59715.000000	3030	4704.608032	31936	6	0.385205	32103	2	0.673004	9831577	0.000000
319855279	61123.000000	3212	4637.245576	32135	9	0.624307	32022	8	0.198080	9826671	0.000000
319841952	59499.000000	3141	4608.210873	31941	5	0.282545	31998	9	0.382991	9821813	0.000000
319865376	60639.000000	3131	4638.823929	32063	6	0.510266	32091	3	0.539195	9816899	0.000000
319868614	60216.000000	3101	4657.498480	31940	5	0.357031	32182	7	0.431225	9811993	0.000000
319865294	59787.000000	3132	4585.364167	31784	3	0.610024	31893	5	0.502596	9807053	0.000000
319874436	60527.000000	3032	4667.957546	32130	7	0.358210	32066	6	0.539417	9802086	-1.#IND00
319840161	61658.000000	3260	4662.825548	32028	4	0.439553	32124	9	0.708984	9797231	-1.#IND00
319866089	60353.000000	3164	4586.826482	31958	5	0.342834	31973	4	0.777991	9792405	-1.#IND00
319865795	59142.000000	3022	4668.748294	32013	6	0.479759	31934	5	0.502496	9787522	0.005500
319858643	60037.000000	3214	4607.986296	31897	8	0.481419	31920	8	0.209169	9782612	0.006224
319866403	60567.000000	3193	4736.238649	31946	4	0.482193	31896	8	0.434630	9777753	0.004100
319857674	61507.000000	3214	4649.587137	31947	7	0.393776	32093	10	0.402593	9772958	0.002054
319831307	59337.000000	3072	4619.397010	31886	8	0.408948	32016	2	0.320843	9768106	0.001089
319856720	60004.000000	3117	4686.823216	32002	6	0.208180	31943	6	0.563860	9763211	-0.001086
319854504	61502.000000	3219	4632.313064	32110	3	0.336513	32005	6	0.301554	9758367	0.001172
319862208	59458.000000	3146	4653.634150	31743	4	0.464015	31849	3	0.345817	9753374	-0.001351
319840420	61421.000000	3133	4614.793597	32063	8	0.355350	32020	4	0.323460	9748658	0.002586
319867480	60448.000000	3112	4641.605960	31729	6	0.565056	32251	1	0.190274	9743680	0.009339
319851506	59290.000000	3048	4646.698555	32070	6	0.643736	31901	1	0.288600	9738777	0.008041
319861029	60667.000000	3096	4636.216888	31877	4	0.636164	32067	9	0.332409	9733822	0.007962
319845383	59925.000000	3128	4644.438451	32063	8	0.381315	31817	10	0.504202	9728858	0.007277
319836531	61379.000000	3171	4684.317494	32208	3	0.280247	31984	4	0.548793	9724073	0.009318
319852314	60727.000000	3047	4613.528470	31947	2	0.474292	32003	1	0.720899	9719178	0.008606
319860622	60459.000000	3147	4654.489465	31777	5	0.555899	31942	7	0.369806	9714266	0.010169
319868105	60332.000000	3174	4675.416158	31866	10	0.457267	31775	11	0.521183	9709437	0.009444
319848276	60616.000000	3096	4694.166919	31932	1	0.478178	31950	10	0.424784	9704648	0.008742
319852865	61777.000000	3283	4620.064775	31905	3	0.607334	32119	6	0.609688	9699650	0.009153
319840109	59216.000000	3008	4598.849756	31914	9	0.438357	31810	4	0.365923	9694778	0.008865
319852820	61549.000000	3189	4730.053541	32219	7	0.483795	31895	3	0.531489	9689960	0.008963
319864705	60077.000000	3081	4585.705019	31962	10	0.599211	32027	6	0.383516	9685127	0.009639
319870252	60212.000000	3024	4702.221539	32085	4	0.248324	32061	9	0.573532	9680343	0.008775
319833060	60132.000000	3158	4613.111637	31955	7	0.329711	32029	7	0.402166	9675498	0.008681
319855927	60792.000000	3132	4617.465918	31827	5	0.333054	32051	4	0.132732	9670712	0.008167
319844703	59890.000000	3128	4586.201957	32079	5	0.573082	32100	8	0.193235	9665896	0.007749
319865158	59476.000000	3137	4714.655759	31927	3	0.726339	32052	3	0.480872	9660961	0.007429
319847395	61661.000000	3173	4661.351051	32063	3	0.816945	31898	6	0.685137	9656281	0.006471
319866051	58312.000000	2991	4663.601138	31972	8	0.523182	32012	4	0.666283	9651459	0.006855
319855042	61659.000000	3229	4693.052516	32076	4	0.644599	32009	2	0.408379	9646473	0.006883
319851000	58858.000000	3105	4586.696585	32010	3	0.112937	32183	7	0.386243	9641561	0.006626
319855285	62009.000000	3205	4758.625601	32193	4	0.197645	31843	2	0.627742	9636721	0.006629
319868555	60164.000000	3123	4535.632879	32013	1	0.397373	31847	7	0.415530	9631942	0.006022
319871458	60246.000000	3043	4760.585920	32070	8	0.259158	32171	5	0.590167	9627142	0.005742
319880793	60033.000000	3153	4565.286336	32158	3	0.550662	31683	4	0.428599	9622269	0.006114
319850990	59788.000000	3200	4704.280269	32107	2	0.586613	31929	4	0.550352	9617447	0.005475
319873004	60552.000000	3106	4629.395669	31973	9	0.678903	31920	8	0.160967	9612657	0.005289
319862956	60103.000000	3103	4648.673071	31943	2	0.382193	31853	3	0.293086	9607923	0.004934
319858882	60537.000000	3296	4635.265358	32238	8	0.187909	32030	5	0.213782	9603048	0.004737
319862701	60748.000000	3036	4655.239763	31870	6	0.498857	32123	10	0.474292	9598224	0.003271
319880790	61147.000000	3175	4652.189277	31948	7	0.459202	31985	6	0.669962	9593423	0.002882
319852941	59724.000000	3105	4619.282787	31832	5	0.563034	32086	8	0.535048	9588543	0.003649
319833139	60432.000000	3180	4720.955770	31895	8	0.610701	31803	5	0.549162	9583734	0.003784
319858008	60222.000000	3053	4575.329407	32065	4	0.460120	32370	2	0.420974	9579036	0.003315
319860575	60618.000000	3087	4673.387741	31892	11	0.501864	31872	5	0.275793	9574234	0.003335
319859997	59517.000000	3065	4641.394706	31937	1	0.486098	31900	4	0.551755	9569464	0.003595
319852864	61855.000000	3289	4665.510744	31865	7	0.662853	32157	13	0.432093	9564720	0.003314
319851050	59415.000000	3016	4620.822665	32017	4	0.475463	31814	9	0.341128	9559894	0.002991
319853740	61578.000000	3123	4685.358591	31874	5	0.453822	31946	5	0.562935	9555185	0.002827
319858243	59695.000000	3069	4577.151850	31975	5	0.466910	31920	7	0.690508	9550360	0.002676
319859855	60911.000000	3120	4711.530882	31942	4	0.320647	31900	5	0.484625	9545469	0.002740
319853131	60890.000000	3231	4565.260787	31887	3	0.553583	31898	5	0.338414	9540701	0.002559
319853946	59323.000000	3136	4769.976169	31758	5	0.516330	31946	3	0.441944	9535993	0.002379
319832882	62505.000000	3180	4627.651603	32025	10	0.554124	31899	6	0.376008	9531106	0.001672
319875956	58551.000000	2929	4626.073351	32013	6	0.647006	31858	7	0.405605	9526339	0.001931
319845344	61978.000000	3294	4725.415210	31965	2	0.526284	32073	8	0.472334	9521586	0.002189
319867578	60419.000000	3157	4588.469665	31936	5	0.360861	31975	3	0.177167	9516848	0.002146
npatches	nstrain	runtime	dt	init_x	init_y	init_y_blood	init_z	init_S	beta0	beta1	beta2	beta3	mean_beta	B	d	delta	delta_blood	b[0]	mut	m	CTL	c	g	epsilon	k	het	lambda	rho	omega	x_max	patch.dyna	DELTA	A	VA
10000	1	100.000000	0.000100	21900	9499	5000000	0.001000	10000000	6.261564	9.143371	4.742091	4.480978	7	8000000000.000000	0.010000	1.000000	1.000000	800000	0.000050	0.048000	0	0.500000	0.000000	25.000000	14.000000	0.500000	0.000000	0.000000	0.000000	31987	0	10.000000	7.000000	1.000000
sus	inf	inf_blood	z	x[0]	y[0][0]	z[0]	x[1]	y[1][0]	z[1]	S[0]	synchrony
219000000	94990000.000000	5000000	10.000000	21900	9499	0.001000	21900	9499	0.001000	10000000	0.000000
245285754	341611045.000000	17799477	3940.834452	25125	33725	0.394083	22354	35919	0.394083	9995012	0.000000
307720436	39809541.000000	2082343	6324.976263	31128	3802	0.632498	30271	4294	0.632498	9989992	0.000000
319555883	911286.000000	47722	7771.013291	31682	108	0.777101	31992	99	0.777101	9984912	0.000000
319832954	38347.000000	1973	2148.434271	31833	5	0.216627	32060	10	0.195941	9979905	0.000000
319819139	142206.000000	7423	4832.236072	32156	11	0.524866	31968	9	0.512319	9974906	0.000000
319862305	41870.000000	2127	3600.868239	31984	4	0.170387	32042	4	0.523869	9969884	0.000000
319850752	77325.000000	4095	4845.279728	32012	10	0.478185	32002	7	0.416635	9964991	0.000000
319836880	57206.000000	2989	3658.778889	32066	8	0.188289	32206	1	0.274083	9959957	0.000000
319848739	56096.000000	2869	4689.976127	31974	4	0.357640	31944	4	0.305305	9954924	0.000000
319855041	64272.000000	3369	4153.325777	32086	12	0.243859	32043	6	0.472934	9949909	0.000000
319858349	53626.000000	2841	4285.685274	31876	2	0.404330	31818	8	0.643886	9945020	0.000000
319845804	62745.000000	3218	4387.697298	32119	7	0.380510	31996	8	0.639287	9939985	0.000000
319842197	56711.000000	2968	4144.110084	32132	8	0.241858	31823	8	0.491606	9935112	0.000000
319869435	57914.000000	3064	4388.787129	31916	6	0.378071	32013	2	0.479836	9930054	0.000000
319863158	59610.000000	3090	4297.862730	31954	6	0.542281	31937	4	0.416370	9925139	0.000000
319878468	58340.000000	2966	4301.880053	32287	2	0.394563	31993	6	0.214014	9920291	0.000000
319842708	58254.000000	2954	4325.517743	31900	5	0.549873	32129	3	0.420958	9915408	0.000000
319859109	59154.000000	3132	4317.529126	31923	6	0.395282	31891	10	0.528579	9910377	0.000000
319850036	58422.000000	3093	4304.036788	32070	8	0.344342	32086	7	0.477084	9905408	0.000000
319850154	59032.000000	3018	4266.703261	32022	9	0.300877	32026	6	0.546746	9900498	0.000000
319874761	57031.000000	2856	4273.101151	31947	5	0.575375	31936	3	0.595556	9895640	0.000000
319859958	59019.000000	3068	4303.849857	32154	9	0.410280	31808	6	0.503564	9890728	0.000000
319851980	57288.000000	3024	4277.978129	32062	9	0.380621	31863	5	0.480828	9885869	0.000000
319857122	58988.000000	3082	4326.860031	32293	8	0.566425	31635	12	0.536727	9880887	0.000000
319861472	58138.000000	3020	4274.779939	31937	4	0.565020	32049	6	0.433014	9875851	0.000000
319850149	57560.000000	2917	4258.042762	31815	4	0.736175	31785	5	0.609064	9870965	0.000000
319858066	58399.000000	3010	4325.544427	31914	4	0.492786	32001	10	0.612322	9866006	0.000000
319839677	57827.000000	3062	4269.308183	32059	7	0.493750	32021	9	0.421790	9861102	0.000000
319847860	58232.000000	3078	4269.936878	32160	11	0.413770	32009	9	0.295762	9856237	0.000000
319867865	57653.000000	3021	4296.798806	32030	8	0.416038	31806	4	0.448151	9851437	0.000000
319856123	59078.000000	3034	4316.326154	31968	4	0.457871	31926	8	0.483873	9846534	0.000000
319885612	58641.000000	3080	4273.059735	32262	7	0.423874	31890	7	0.625739	9841659	0.000000
319852240	57667.000000	2967	4365.719106	32045	3	0.379640	32112	7	0.355108	9836705	0.000000
319838561	59381.000000	3037	4276.757173	32162	4	0.557547	31978	5	0.608858	9831801	0.000000
319834690	58186.000000	3061	4272.966210	31986	6	0.680278	31621	3	0.267188	9826975	0.000000
319845572	57588.000000	2889	4256.454184	31893	6	0.413203	31873	8	0.225950	9822132	0.000000
319837452	59156.000000	3087	4347.720929	32040	7	0.536007	31940	6	0.140600	9817263	0.000000
319864053	58977.000000	3082	4299.994638	31956	6	0.395707	31857	5	0.311364	9812426	0.000000
319881117	59391.000000	3051	4265.902351	31765	2	0.633482	32056	5	0.329513	9807591	0.000000
319875075	57994.000000	2976	4304.067701	31876	3	0.473712	32105	2	0.409448	9802527	-1.#IND00
319836707	57517.000000	2992	4304.441741	32176	3	0.308119	32011	4	0.348530	9797650	-1.#IND00
319876734	59036.000000	3073	4269.248031	31971	8	0.322352	31994	3	0.482335	9792718	-1.#IND00
319861449	57340.000000	3117	4291.949889	31821	10	0.443519	32031	5	0.407669	9787824	-0.016339
319857600	57651.000000	2919	4268.073424	32167	3	0.369864	32165	4	0.458661	9783018	-0.008632
319863799	57844.000000	2897	4345.486352	31950	7	0.388529	32173	7	0.623666	9778139	-0.006918
319855033	59310.000000	3003	4268.845874	32066	9	0.394928	31736	10	0.321521	9773270	-0.007291
319832559	59424.000000	2999	4318.307561	31927	5	0.233703	31850	7	0.588487	9768317	-0.014054
319869551	58203.000000	3073	4215.085079	32007	9	0.346870	32065	5	0.526426	9763518	-0.011864
319860833	58062.000000	2996	4369.206768	31991	10	0.451785	31936	7	0.712767	9758623	-0.009520
319874177	58467.000000	2973	4300.190515	31885	7	0.559622	31815	7	0.555421	9753645	-0.007704
319857606	59145.000000	3075	4251.617833	32108	7	0.656722	32075	9	0.358109	9748828	-0.001403
319853874	57345.000000	3013	4299.451054	32110	3	0.398112	31930	10	0.460368	9743961	-0.002446
319866123	58717.000000	3076	4339.687053	31847	7	0.389766	31918	10	0.672701	9739124	-0.002885
319861471	59362.000000	3109	4291.091155	31878	12	0.327987	32112	5	0.446889	9734243	-0.007403
319870897	57676.000000	2967	4238.007364	32011	4	0.339465	31968	4	0.664525	9729396	-0.005608
319854739	58481.000000	3105	4321.553435	31890	7	0.507662	31902	14	0.565706	9724388	-0.006949
319851819	58722.000000	3130	4293.005779	31994	4	0.635859	32184	14	0.375215	9719582	-0.006345
319850504	58026.000000	2951	4248.378332	31766	8	0.279532	31973	2	0.456788	9714848	-0.008504
319873341	57680.000000	3118	4310.474423	31852	3	0.404360	32082	4	0.365528	9710136	-0.009335
319851177	59086.000000	3019	4328.018564	32108	14	0.358513	31862	7	0.570083	9705349	-0.009178
319871417	58493.000000	3072	4245.330657	32027	5	0.610923	31915	7	0.237561	9700530	-0.008625
319856220	59148.000000	3074	4382.945219	32203	7	0.344445	31879	7	0.510513	9695615	-0.009090
319878970	58893.000000	3035	4258.411663	32108	2	0.446442	31717	3	0.428650	9690812	-0.008337
319855799	58043.000000	2999	4267.135490	31822	5	0.397467	31896	7	0.204226	9685929	-0.007511
319842000	58764.000000	3033	4282.366358	31742	7	0.314701	31973	5	0.446655	9681059	-0.010532
319852624	57730.000000	2847	4245.985109	32090	0	0.237813	32015	5	0.321095	9676231	-0.009839
319852780	58761.000000	3020	4299.165270	32083	5	0.403128	32087	8	0.509121	9671452	-0.009262
319863973	59503.000000	3098	4315.577672	31956	11	0.274593	32299	11	0.630599	9666602	-0.010053
319846406	59449.000000	3116	4297.345950	32225	3	0.462422	31923	13	0.429311	9661702	-0.009306
319867245	57898.000000	3024	4244.612207	31885	6	0.216339	32032	6	0.358167	9656891	-0.009268
319857519	57830.000000	2981	4359.874406	32134	8	0.385099	32026	10	0.545765	9652034	-0.007665
319857323	60076.000000	3188	4252.024179	32111	4	0.600051	32151	8	0.371234	9647173	-0.007304
319866902	56901.000000	2882	4286.876547	31879	2	0.558356	32033	6	0.475372	9642423	-0.007016
319859216	59694.000000	3001	4285.216694	31987	5	0.450862	31902	7	0.681801	9637605	-0.007539
319860226	57530.000000	2960	4291.709159	32115	9	0.654384	32133	10	0.522376	9632869	-0.007337
319856129	59321.000000	3038	4302.744005	32151	5	0.590289	32049	5	0.495898	9628108	-0.007254
319842926	58097.000000	3088	4248.906802	31968	7	0.438852	31920	9	0.549526	9623343	-0.007117
319848987	58577.000000	2931	4319.880241	32047	5	0.654089	31917	4	0.417839	9618594	-0.007295
319834512	58969.000000	2994	4257.689768	31943	7	0.767816	32051	4	0.327459	9613791	-0.007826
319844571	58460.000000	3080	4305.840410	32149	8	0.494473	32056	7	0.592089	9608969	-0.008090
319873428	58152.000000	3077	4284.248630	32000	7	0.689159	31788	4	0.383506	9604161	-0.007647
319861254	58298.000000	3045	4291.481133	31793	7	0.556499	32099	6	0.155576	9599378	-0.007430
319859241	58341.000000	3041	4288.656790	32066	8	0.503079	31824	2	0.203082	9594510	-0.007840
319861826	58254.000000	3085	4337.512461	32210	13	0.240043	32060	7	0.479708	9589810	-0.008002
319866745	58454.000000	3105	4294.195684	32092	7	0.539069	32033	7	0.684431	9584936	-0.007623
319850855	58017.000000	2990	4274.647285	32149	7	0.274791	31774	8	0.808600	9580017	-0.007388
319830881	57833.000000	3030	4303.609992	31738	6	0.341177	32119	4	0.694732	9575167	-0.006685
319855267	58676.000000	2998	4337.927742	32016	8	0.469967	31896	8	0.814848	9570457	-0.007221
319852496	58631.000000	2998	4285.815756	32049	4	0.625390	31935	3	0.507896	9565623	-0.007098
319849443	56993.000000	2979	4274.974398	32229	5	0.261306	32110	9	0.473429	9560805	-0.006530
319858156	59286.000000	3013	4341.404389	32026	6	0.389560	31818	12	0.680622	9555983	-0.006299
319850193	58071.000000	3039	4248.663767	32042	3	0.168442	32144	8	0.356423	9551181	-0.006107
319856602	57371.000000	2999	4341.298504	31987	7	0.393159	32060	6	0.519838	9546492	-0.006188
319876193	58903.000000	3131	4285.071104	31945	5	0.428863	31956	3	0.520212	9541732	-0.006138
319834860	57359.000000	3090	4318.027895	32104	10	0.351988	32002	10	0.574412	9536941	-0.006648
319853222	60483.000000	3149	4330.730780	31942	6	0.483659	32080	4	0.279953	9532084	-0.004928
319853688	57799.000000	2961	4234.037272	32159	5	0.609839	32021	5	0.503822	9527293	-0.004866
319867540	57272.000000	2855	4298.182660	32089	7	0.426947	32126	7	0.596819	9522531	-0.004837
319869774	60478.000000	3012	4295.362018	31843	4	0.526017	32020	3	0.674609	9517711	-0.004612
npatches	nstrain	runtime	dt	init_x	init_y	init_y_blood	init_z	init_S	beta0	beta1	beta2	beta3	mean_beta	B	d	delta	delta_blood	b[0]	mut	m	CTL	c	g	epsilon	k	het	lambda	rho	omega	x_max	patch.dyna	DELTA	A	VA
10000	1	100.000000	0.000100	21900	9499	5000000	0.001000	10000000	6.331503	8.528626	10.438878	6.613105	7	8000000000.000000	0.010000	1.000000	1.000000	800000	0.000050	0.048000	0	0.500000	0.000000	25.000000	15.000000	0.500000	0.000000	0.000000	0.000000	31987	0	10.000000	7.000000	1.000000
sus	inf	inf_blood	z	x[0]	y[0][0]	z[0]	x[1]	y[1][0]	z[1]	S[0]	synchrony
219000000	94990000.000000	5000000	10.000000	21900	9499	0.001000	21900	9499	0.001000	10000000	0.000000
251482912	301015887.000000	15684740	3940.834452	25719	29593	0.394083	23893	31248	0.394083	9995069	0.000000
311684766	25633387.000000	1345021	6324.976263	30994	2460	0.632498	30777	2671	0.632498	9990135	0.000000
319749905	321092.000000	16813	7771.013291	31981	39	0.777101	32116	35	0.777101	9985269	0.000000
319855389	73951.000000	3859	2362.369863	32027	8	0.136346	31844	3	0.239517	9980294	0.000000
319835983	89104.000000	4589	5302.482858	31933	9	0.476174	31790	16	0.538750	9975304	0.000000
319846092	68024.000000	3614	3282.421161	32068	10	0.251392	31935	7	0.319665	9970460	0.000000
319873215	47849.000000	2447	4440.619243	31777	3	0.151405	31954	3	0.111318	9965498	0.000000
319851421	69733.000000	3563	4170.678100	32002	5	0.477091	31920	5	0.269434	9960366	0.000000
319867977	53502.000000	2661	3697.732606	31858	3	0.500301	32023	9	0.429646	9955347	0.000000
319869628	56005.000000	2893	4304.042271	32037	10	0.413961	31912	8	0.625668	9950475	0.000000
319861890	60472.000000	3190	3982.155017	31813	5	0.496452	32075	7	0.511574	9945502	0.000000
319855696	54334.000000	2755	3917.797958	31854	8	0.564347	32059	2	0.185143	9940420	0.000000
319869772	57507.000000	2981	4210.493982	31732	11	0.462349	31965	9	0.505770	9935395	0.000000
319846965	58265.000000	3024	3974.152689	31822	11	0.345038	31975	10	0.268865	9930396	0.000000
319861431	55591.000000	2935	4047.609446	31937	1	0.408544	32089	7	0.369786	9925467	0.000000
319842602	58255.000000	3006	4054.100818	31901	6	0.476043	32138	4	0.380514	9920500	0.000000
319841445	57354.000000	2932	4008.394101	32180	5	0.235792	31894	7	0.413744	9915479	0.000000
319868027	56242.000000	2909	3983.346960	31854	7	0.456584	32168	5	0.275967	9910524	0.000000
319832807	56258.000000	2990	4054.997950	31977	3	0.199736	31970	2	0.517918	9905665	0.000000
319856243	57116.000000	2995	4045.108296	31876	3	0.187530	32126	8	0.588952	9900737	0.000000
319858425	55625.000000	2880	4026.692045	31881	6	0.427936	32106	13	0.462469	9895773	0.000000
319840455	58205.000000	2947	4071.976256	31860	6	0.462705	31965	4	0.371097	9890865	0.000000
319854827	57986.000000	2971	4040.415709	31834	9	0.185983	31820	11	0.335078	9885998	0.000000
319849642	56258.000000	2844	3975.013043	31932	6	0.496879	32293	15	0.257690	9881059	0.000000
319853246	56354.000000	2980	4005.896252	31986	2	0.330556	32028	2	0.392566	9876283	0.000000
319852047	56994.000000	3004	4050.442596	32080	3	0.500918	32030	3	0.464951	9871348	0.000000
319846461	58035.000000	3066	4038.433516	31811	1	0.289815	31949	4	0.317875	9866301	0.000000
319866119	55667.000000	2864	3967.806798	31833	7	0.463858	31958	7	0.341378	9861340	0.000000
319858255	57138.000000	3017	4090.555500	31878	10	0.145856	31822	8	0.157834	9856465	0.000000
319842736	57805.000000	2958	4016.451695	32045	7	0.244323	31730	10	0.415041	9851457	0.000000
319873541	56442.000000	2935	4025.649906	31902	2	0.491244	31946	9	0.588438	9846558	0.000000
319856688	56966.000000	2992	4070.421273	32334	4	0.391772	31933	17	0.229062	9841606	0.000000
319856917	57512.000000	3009	4033.410027	32039	3	0.499146	32193	3	0.532408	9836602	0.000000
319846096	57673.000000	3078	4085.539175	31774	11	0.577053	32036	3	0.509762	9831582	0.000000
319851862	56576.000000	2918	3986.062965	31965	5	0.192398	31757	5	0.669116	9826572	0.000000
319868175	56163.000000	2911	4078.222109	32017	2	0.378825	31839	7	0.435454	9821727	0.000000
319836702	56782.000000	2954	4054.106335	32006	4	0.140856	32047	4	0.591686	9816764	0.000000
319865269	55517.000000	2751	4047.662383	32236	2	0.478909	31981	3	0.599171	9811938	0.000000
319840877	57597.000000	3009	4063.974646	32061	3	0.601460	32202	10	0.525771	9806959	0.000000
319855323	55534.000000	2963	3946.255870	31971	5	0.303503	31981	4	0.546437	9802032	-1.#IND00
319866917	56779.000000	2884	4124.791649	31920	5	0.494018	32020	5	0.435932	9797132	-1.#IND00
319851479	58097.000000	3034	3997.225481	32152	5	0.524804	32065	3	0.624313	9792104	-0.033715
319837984	56363.000000	2881	3981.540018	31978	1	0.486883	31972	6	0.772137	9787268	-0.022455
319853859	57489.000000	2925	4086.238399	31947	10	0.506004	31860	7	0.239511	9782342	-0.013230
319841835	57153.000000	2971	3967.434445	32105	5	0.408765	31962	5	0.313550	9777323	-0.012959
319829143	56029.000000	2973	4054.675851	31917	4	0.300032	32012	5	0.343823	9772518	-0.005859
319849549	56937.000000	2967	4035.345146	31969	3	0.380344	31920	8	0.503440	9767641	-0.004083
319869685	57089.000000	3065	4016.867122	32064	2	0.605489	32199	2	0.344753	9762733	-0.003060
319853050	56468.000000	2897	3994.750621	31856	5	0.416237	32141	5	0.479143	9757935	-0.002601
319844094	56898.000000	2956	4039.351708	31978	7	0.452470	32073	3	0.622648	9752990	-0.001881
319857856	55800.000000	2869	4016.774197	32101	10	0.374044	31933	5	0.411974	9748098	-0.001021
319871583	57300.000000	2891	4080.279204	31963	1	0.364196	31951	3	0.358860	9743280	-0.001145
319895676	57388.000000	3003	4027.580347	32135	9	0.475861	31883	4	0.344680	9738479	0.000566
319845250	55595.000000	2837	4022.782738	32072	1	0.313069	31946	4	0.575382	9733632	-0.000885
319852208	57460.000000	3016	4034.310287	31954	6	0.476100	31860	6	0.416276	9728750	-0.001615
319855692	56380.000000	2933	3974.078234	31943	3	0.260780	32138	5	0.505098	9723864	-0.001341
319838943	56177.000000	2830	4037.407434	31739	8	0.347448	31850	4	0.249482	9718938	-0.002567
319836534	58062.000000	3039	4049.669623	31931	4	0.302143	31812	7	0.234454	9713984	-0.004863
319862279	55652.000000	2934	3973.515985	32022	7	0.431505	31795	3	0.515900	9709200	-0.003161
319843503	57532.000000	2995	4132.110732	32081	11	0.226306	32019	6	0.386484	9704477	-0.003124
319845261	57443.000000	3018	3995.493349	32031	6	0.304636	31956	2	0.342471	9699540	-0.002647
319864678	56117.000000	2916	4051.423947	32052	7	0.514850	31793	12	0.140158	9694606	-0.003208
319848974	56866.000000	3024	3969.734265	31794	19	0.318082	32058	3	0.246197	9689806	-0.003459
319866440	56119.000000	2899	4023.941195	31860	6	0.235055	31929	8	0.334481	9685089	-0.003359
319874069	56209.000000	2990	4036.993740	32111	4	0.497891	32091	0	0.176434	9680097	-0.002576
319851821	57270.000000	2975	4052.138538	31897	7	0.242609	31967	6	0.370559	9675254	-0.002675
319847155	56796.000000	2961	4027.162178	32019	2	0.460907	31992	2	0.374233	9670304	-0.002667
319845246	56545.000000	3031	4039.184360	32118	10	0.286840	31862	5	0.347068	9665536	-0.002496
319834806	57899.000000	3033	4079.712170	32012	8	0.458166	32018	11	0.394572	9660740	-0.002900
319843688	57286.000000	2961	4005.757750	31957	10	0.333713	32042	6	0.632794	9655938	-0.002132
319838027	55805.000000	2914	4025.709450	31933	4	0.396354	32186	6	0.573794	9651261	-0.003221
319866895	57696.000000	3047	4080.873049	31759	3	0.532321	31914	9	0.438455	9646421	-0.003256
319867833	56411.000000	2938	4006.320047	32149	5	0.307078	32190	3	0.309429	9641605	-0.003204
319835717	56131.000000	2890	4043.105885	31911	6	0.347691	31818	7	0.329510	9636786	-0.003094
319833389	57283.000000	2980	4053.979702	31798	8	0.510130	31918	10	0.497036	9631991	-0.003263
319857725	57082.000000	2955	4001.031971	32009	7	0.478340	32030	3	0.568431	9627172	-0.002475
319854475	56369.000000	2978	4000.956578	32036	1	0.439082	31924	8	0.246381	9622401	-0.002994
319865449	56342.000000	2951	4065.095611	32271	7	0.300184	31895	6	0.454629	9617599	-0.002991
319860418	56993.000000	2803	4012.100643	31868	3	0.448869	31988	5	0.470792	9612758	-0.002984
319860272	55634.000000	2884	4077.206426	31914	5	0.443857	31957	7	0.591818	9607822	-0.002865
319852336	57034.000000	3023	4077.037855	31889	11	0.241699	32088	4	0.345102	9603025	-0.002615
319852288	56074.000000	2957	4016.392221	32062	3	0.433229	32036	6	0.266138	9598161	-0.002284
319858546	57018.000000	3075	4034.119503	31908	2	0.591565	31873	5	0.554896	9593407	-0.002467
319849295	56162.000000	2916	4032.242340	32179	3	0.424799	31928	6	0.129939	9588610	-0.002361
319841626	56802.000000	2911	4052.927449	32029	7	0.277876	31947	7	0.293719	9583979	-0.001742
319866029	56653.000000	2867	4034.507046	32212	8	0.427801	31889	4	0.571624	9578922	-0.001721
319847997	56339.000000	2933	3954.139311	32007	6	0.427575	31770	9	0.449120	9574246	-0.001267
319860330	56310.000000	2955	4052.525858	31852	6	0.359745	31941	5	0.524427	9569461	-0.001225
319854197	58327.000000	3030	4048.267836	31748	3	0.342375	32072	10	0.532583	9564602	-0.000620
319841235	56463.000000	2884	3986.034751	31811	5	0.457671	31930	7	0.369591	9559888	-0.000997
319827959	56996.000000	2930	4090.067044	32096	8	0.328653	32064	5	0.409806	9555104	-0.000935
319859612	57779.000000	2994	3996.511293	32248	5	0.542353	31909	3	0.499076	9550266	-0.000929
319855932	56001.000000	2930	4058.706310	31793	6	0.356127	32076	3	0.543462	9545467	-0.001018
319857980	56852.000000	2789	4038.868824	32040	10	0.416825	32066	5	0.448442	9540664	-0.001005
319850605	57670.000000	2946	4015.379959	32240	3	0.479441	31874	6	0.390846	9535953	-0.001071
319868724	55913.000000	2870	3931.661804	31998	7	0.348595	32045	7	0.477258	9531197	-0.001261
319848690	55580.000000	2841	4038.272087	32089	1	0.116732	31997	7	0.286192	9526298	-0.001387
319871502	57332.000000	2969	4074.557698	31851	9	0.294598	32057	5	0.413891	9521575	-0.001743
319854583	56596.000000	2965	4021.514885	32113	3	0.228659	32094	7	0.456113	9516825	-0.000959
npatches	nstrain	runtime	dt	init_x	init_y	init_y_blood	init_z	init_S	beta0	beta1	beta2	beta3	mean_beta	B	d	delta	delta_blood	b[0]	mut	m	CTL	c	g	epsilon	k	het	lambda	rho	omega	x_max	patch.dyna	DELTA	A	VA
10000	1	100.000000	0.000100	21900	9499	5000000	0.001000	10000000	4.136354	9.256828	8.348655	3.696018	7	8000000000.000000	0.010000	1.000000	1.000000	800000	0.000050	0.048000	0	0.500000	0.000000	25.000000	16.000000	0.500000	0.000000	0.000000	0.000000	31987	0	10.000000	7.000000	1.000000
sus	inf	inf_blood	z	x[0]	y[0][0]	z[0]	x[1]	y[1][0]	z[1]	S[0]	synchrony
219000000	94990000.000000	5000000	10.000000	21900	9499	0.001000	21900	9499	0.001000	10000000	0.000000
258518105	260234358.000000	13576733	3940.834452	28257	24185	0.394083	24037	27517	0.394083	9994990	0.000000
314777767	15391535.000000	806788	6324.976263	31727	1366	0.632498	31505	1641	0.632498	9990055	0.000000
319810975	99053.000000	5224	7764.585722	31942	7	0.777101	31955	6	0.777101	9985019	0.000000
319842593	109740.000000	5781	3031.876583	31975	4	0.368307	32049	10	0.330243	9980052	0.000000
319871539	44511.000000	2238	4701.568415	32026	4	0.396008	31709	6	0.557492	9975100	0.000000
319853108	76317.000000	3948	3901.038605	31686	5	0.240105	32123	16	0.377011	9970100	0.000000
319859675	49941.000000	2599	3291.748450	31895	7	0.336927	31849	7	0.421881	9965087	0.000000
319859000	53544.000000	2750	4080.398587	31791	2	0.563365	31860	5	0.556194	9960144	0.000000
319849491	59176.000000	3028	3750.519956	31861	5	0.182700	31916	6	0.354894	9955224	0.000000
319859720	52604.000000	2789	3626.226665	32019	6	0.145681	31885	6	0.326633	9950104	0.000000
319845310	54422.000000	2829	3835.353351	31836	1	0.403202	31892	6	0.434033	9945122	0.000000
319846090	56236.000000	2888	3704.049326	31974	7	0.282615	32097	3	0.314504	9940292	0.000000
319851404	55066.000000	2818	3757.454641	32031	6	0.307675	32004	10	0.348296	9935250	0.000000
319878172	55366.000000	2775	3746.219089	31947	4	0.409497	32006	1	0.464423	9930266	0.000000
319843346	54697.000000	2881	3734.777483	31778	5	0.451952	31993	6	0.313468	9925363	0.000000
319852255	55743.000000	2887	3803.067118	31918	7	0.355342	31904	5	0.356667	9920442	0.000000
319840500	55029.000000	2852	3760.235089	31849	5	0.482376	32060	14	0.421839	9915508	0.000000
319834446	55808.000000	2903	3777.344704	32232	5	0.300660	32017	8	0.403756	9910578	0.000000
319861464	56243.000000	2857	3748.973389	31972	3	0.254870	31938	4	0.401326	9905619	0.000000
319821834	54477.000000	2794	3704.468566	32077	2	0.404559	32270	6	0.143499	9900840	0.000000
319867880	54518.000000	2862	3805.530913	32165	5	0.490962	32112	5	0.415387	9895828	0.000000
319872621	58189.000000	3011	3796.285378	31969	5	0.326336	32189	5	0.326433	9890857	0.000000
319852078	54305.000000	2770	3679.729405	31931	3	0.216673	31932	7	0.591466	9885968	0.000000
319854629	54168.000000	2820	3777.649778	32044	6	0.408682	31970	7	0.752215	9881077	0.000000
319864018	55196.000000	2849	3781.715072	31632	3	0.463575	32017	8	0.805255	9876136	0.000000
319838900	56788.000000	2936	3800.043673	32037	4	0.349582	32024	8	0.403239	9871354	0.000000
319860694	54987.000000	2849	3687.705108	31966	10	0.161731	31892	6	0.406544	9866342	0.000000
319854064	53745.000000	2788	3786.488830	32163	8	0.440801	32052	5	0.580485	9861392	0.000000
319841326	56763.000000	2970	3774.238063	31959	6	0.521511	31999	6	0.228569	9856670	0.000000
319874871	54961.000000	2860	3724.625136	32186	6	0.410629	31899	4	0.521199	9851744	0.000000
319859909	54660.000000	2851	3741.141061	31967	4	0.462683	31935	7	0.592704	9846735	0.000000
319848909	54673.000000	2851	3773.032635	31950	6	0.560178	31803	9	0.318633	9841936	0.000000
319850945	56121.000000	2948	3777.892512	31860	5	0.597136	31939	6	0.301576	9836985	0.000000
319844898	54607.000000	2729	3669.873605	31969	12	0.333582	32005	7	0.576390	9832083	0.000000
319852415	55163.000000	2850	3786.670412	31942	7	0.537789	31802	12	0.518305	9827103	0.000000
319858146	57112.000000	2918	3773.682734	32022	2	0.238297	32243	7	0.435515	9822225	0.000000
319852288	54189.000000	2941	3690.768206	31992	6	0.411969	31833	2	0.657627	9817312	0.000000
319857447	54776.000000	2902	3794.841778	31973	3	0.588047	31934	4	0.187521	9812527	0.000000
319871251	56758.000000	2923	3791.193964	31820	4	0.402096	31956	4	0.442038	9807671	0.000000
319858168	54605.000000	2791	3692.136228	31937	3	0.307741	32001	3	0.229962	9802818	-1.#IND00
319859935	54599.000000	2823	3787.981931	31981	9	0.419926	32072	2	0.476562	9797885	-1.#IND00
319838109	55966.000000	2918	3719.182805	31825	9	0.167329	31863	5	0.333882	9793117	-0.040289
319874088	54935.000000	2798	3746.360708	32223	8	0.443538	31887	9	0.574344	9788325	-0.018428
319861085	55097.000000	2935	3739.137778	32101	5	0.249366	31877	8	0.504666	9783553	-0.017416
319840767	54078.000000	2785	3744.503165	31694	8	0.265581	31745	3	0.483851	9778651	-0.017807
319846365	55548.000000	2904	3791.971079	31999	3	0.374409	32140	9	0.606235	9773728	-0.011898
319841475	55964.000000	2907	3761.536867	32078	9	0.257126	31886	2	0.220202	9768822	-0.012635
319872213	54397.000000	2902	3749.127387	31938	5	0.364232	32043	7	0.489052	9763956	-0.011560
319862461	56263.000000	2824	3795.861802	32125	3	0.270101	32107	2	0.079315	9759048	-0.012233
319840882	55109.000000	2860	3710.674397	31904	4	0.489118	32123	12	0.289283	9754165	-0.009586
319860548	55383.000000	2821	3796.468919	31808	6	0.266401	31908	9	0.568934	9749252	-0.009262
319870553	56854.000000	2974	3788.823581	31949	6	0.257463	31816	6	0.277636	9744395	-0.008112
319860494	55795.000000	2896	3710.556188	32005	5	0.272635	31991	5	0.193627	9739560	-0.003759
319849748	54671.000000	2859	3722.222937	31857	5	0.376164	32100	5	0.196634	9734590	-0.003087
319860577	55072.000000	2895	3762.111347	32133	5	0.336779	31761	5	0.428102	9729558	-0.002248
319844040	56354.000000	3036	3809.630612	32010	1	0.364452	31859	5	0.263741	9724765	-0.001901
319855242	54888.000000	2902	3701.133971	31614	7	0.458552	31905	7	0.400492	9720098	-0.001010
319843231	54911.000000	2936	3772.019785	31905	3	0.477277	32126	1	0.389967	9715352	0.000742
319853883	55108.000000	2876	3733.735556	31965	4	0.191495	32147	8	0.450091	9710551	0.001485
319880056	54823.000000	2913	3786.706910	32151	7	0.167330	32011	5	0.068763	9705708	0.000784
319871277	55803.000000	2816	3784.906778	31744	6	0.398879	31941	6	0.435183	9700859	-0.000667
319868239	56456.000000	3003	3778.243810	32078	6	0.328803	31943	4	0.453958	9695908	-0.000794
319858437	55845.000000	2866	3745.839140	31910	7	0.241207	31930	2	0.407099	9690998	0.000717
319844959	54235.000000	2863	3720.466131	32119	7	0.348142	31867	8	0.462479	9686267	0.001596
319858806	55217.000000	2917	3802.598411	31956	5	0.318033	31822	7	0.425134	9681467	0.000996
319850970	55066.000000	2819	3725.456658	32131	5	0.475481	32073	4	0.219679	9676648	0.002006
319864291	54931.000000	2847	3769.280103	31804	3	0.354460	31904	7	0.269122	9671820	0.004966
319879166	55786.000000	2888	3789.930908	32150	3	0.334118	31849	7	0.418560	9666937	0.005192
319872211	54855.000000	2914	3721.037517	32162	4	0.540492	31855	7	0.523478	9662082	0.004901
319862417	56749.000000	2923	3841.045607	32014	5	0.261246	32098	7	0.300031	9657219	0.004822
319863143	54733.000000	2827	3722.998445	31981	7	0.305102	31867	3	0.469955	9652304	0.004762
319851627	55859.000000	2952	3803.608957	32042	1	0.262950	31793	3	0.458631	9647439	0.003733
319851732	56157.000000	2950	3741.418083	31904	5	0.448683	32123	8	0.539373	9642579	0.003475
319870024	54918.000000	2812	3729.957865	31809	6	0.105550	31917	3	0.683843	9637818	0.003527
319859914	54090.000000	2898	3801.402977	31909	5	0.182523	31716	8	0.568068	9632942	0.004071
319852629	55970.000000	2967	3801.609519	32250	5	0.215593	32132	2	0.627630	9628051	0.003474
319856001	54633.000000	2916	3717.677924	31925	1	0.193092	31925	10	0.105610	9623464	0.003747
319865390	54411.000000	2762	3789.502400	31752	8	0.296738	31765	5	0.457532	9618731	0.003318
319860580	56865.000000	2902	3772.866541	31888	5	0.430269	31989	4	0.537494	9614070	0.002904
319861845	53375.000000	2770	3694.073085	31956	7	0.340709	31871	4	0.519569	9609306	0.002532
319862543	54080.000000	2840	3824.688053	32139	3	0.431110	32069	7	0.462891	9604546	0.002413
319838364	56907.000000	3035	3817.785147	31940	1	0.359199	31977	5	0.197899	9599635	0.002906
319858915	54695.000000	2988	3685.115302	32028	6	0.486673	31938	4	0.269245	9594783	0.002781
319857466	54926.000000	2878	3774.964880	32093	4	0.317763	32004	7	0.250084	9589917	0.002974
319860703	55631.000000	2964	3770.464089	31879	5	0.278862	31999	3	0.354193	9585128	0.003038
319845325	55618.000000	2860	3806.553392	32136	11	0.354016	32057	8	0.534563	9580273	0.002688
319838011	55672.000000	2803	3752.127018	31974	5	0.328871	31874	8	0.454131	9575450	0.002461
319843642	54616.000000	2823	3730.625836	32164	9	0.263243	32020	5	0.634020	9570649	0.002479
319842053	55159.000000	2864	3768.899869	31739	5	0.267212	31966	9	0.337133	9565909	0.002516
319888329	55238.000000	2918	3763.518037	31761	5	0.256822	31865	8	0.290975	9561205	0.002383
319857276	56124.000000	2966	3820.158894	32193	2	0.254345	32075	8	0.341390	9556360	0.002613
319863389	56621.000000	2905	3746.292877	31913	5	0.395471	32043	4	0.600538	9551520	0.002316
319864616	54460.000000	2819	3724.501988	31983	10	0.270648	31988	8	0.203196	9546695	0.002604
319872687	54858.000000	2925	3811.990914	32050	5	0.381690	31940	8	0.407340	9541842	0.002445
319853092	55672.000000	2892	3737.329224	31799	8	0.260591	31762	7	0.520014	9537039	0.002491
319862297	55033.000000	2913	3744.994581	31976	3	0.181732	32145	11	0.594980	9532291	0.001888
319845297	55628.000000	2949	3783.572417	31881	3	0.222189	32037	5	0.483895	9527460	0.001226
319841705	54623.000000	2831	3747.000381	32159	4	0.338845	32025	11	0.265491	9522717	0.001092
319853097	54710.000000	2840	3777.520855	32170	6	0.206903	31889	6	0.454193	9517966	0.001008
npatches	nstrain	runtime	dt	init_x	init_y	init_y_blood	init_z	init_S	beta0	beta1	beta2	beta3	mean_beta	B	d	delta	delta_blood	b[0]	mut	m	CTL	c	g	epsilon	k	het	lambda	rho	omega	x_max	patch.dyna	DELTA	A	VA
10000	1	100.000000	0.000100	21900	9499	5000000	0.001000	10000000	3.564752	7.461306	3.686330	10.446741	7	8000000000.000000	0.010000	1.000000	1.000000	800000	0.000050	0.048000	0	0.500000	0.000000	25.000000	17.000000	0.500000	0.000000	0.000000	0.000000	31987	0	10.000000	7.000000	1.000000
sus	inf	inf_blood	z	x[0]	y[0][0]	z[0]	x[1]	y[1][0]	z[1]	S[0]	synchrony
219000000	94990000.000000	5000000	10.000000	21900	9499	0.001000	21900	9499	0.001000	10000000	0.000000
264272014	227340999.000000	11860379	3940.834452	28966	20478	0.394083	26014	22961	0.394083	9994960	0.000000
316678796	9335337.000000	488668	6324.976263	31887	811	0.632498	31615	967	0.632498	9989951	0.000000
319863668	59966.000000	3135	3288.619370	31934	3	0.265173	32147	7	0.184207	9965094	0.000000
319848044	48062.000000	2546	3455.658683	32054	10	0.233918	31946	4	0.115477	9960113	0.000000
319851438	55559.000000	2888	3741.311324	32021	9	0.498132	31948	2	0.463517	9955128	0.000000
319842688	56465.000000	3001	3489.339341	31990	6	0.366643	32018	5	0.164174	9950070	0.000000
319850507	51675.000000	2668	3471.713092	32125	7	0.367442	31895	10	0.306572	9945060	0.000000
319878162	54571.000000	2791	3647.858574	31916	5	0.355846	31950	2	0.579420	9940090	0.000000
319854877	54516.000000	2826	3541.482494	32098	7	0.303099	31856	5	0.411639	9935168	0.000000
319857749	52994.000000	2830	3508.048915	32310	4	0.198146	32061	5	0.541181	9930250	0.000000
319847554	53529.000000	2786	3577.453809	31879	6	0.466278	31917	5	0.370619	9925335	0.000000
319849810	54647.000000	2883	3533.706885	31974	6	0.267173	32080	6	0.376667	9920331	0.000000
319853446	53595.000000	2923	3513.848048	31997	1	0.316774	31912	5	0.450540	9915391	0.000000
319862806	53589.000000	2801	3550.189288	31964	1	0.110718	31803	1	0.184323	9910384	0.000000
319852584	53924.000000	2803	3576.599521	31947	7	0.441630	31874	4	0.172405	9905440	0.000000
319862372	52662.000000	2781	3516.918719	31997	6	0.419505	32168	2	0.496949	9900536	0.000000
319840234	54658.000000	2792	3614.770829	31732	3	0.393851	32027	7	0.399903	9895547	0.000000
319837711	54679.000000	2816	3530.474443	32086	4	0.230263	32149	3	0.449503	9890533	0.000000
319862522	52843.000000	2798	3514.247516	32246	5	0.321067	32162	5	0.316235	9885555	0.000000
319824260	53178.000000	2797	3578.993468	31801	8	0.138739	31943	7	0.280411	9880664	0.000000
319847914	54448.000000	2795	3615.838779	31992	6	0.320241	32011	3	0.492058	9875596	0.000000
319840268	55189.000000	2847	3519.333814	32088	2	0.376695	31765	1	0.151810	9870768	0.000000
319856129	53176.000000	2802	3506.685869	32071	4	0.318399	32097	4	0.226113	9865845	0.000000
319838099	53556.000000	2719	3584.613726	31910	5	0.378364	32130	11	0.256045	9860795	0.000000
319864334	55615.000000	2845	3594.390133	32178	3	0.548633	32006	7	0.267829	9855839	0.000000
319856583	54871.000000	2912	3471.542845	31983	1	0.413210	31934	7	0.323233	9850981	0.000000
319877222	52934.000000	2749	3576.282316	32154	5	0.399135	32033	2	0.220478	9845966	0.000000
319847510	54336.000000	2992	3572.135943	31920	5	0.221826	31803	7	0.395267	9840966	0.000000
319883411	54599.000000	2882	3536.487151	32112	7	0.479597	31867	1	0.550925	9836030	0.000000
319853128	53200.000000	2700	3546.904127	31852	3	0.268269	32010	3	0.350075	9831005	0.000000
319849153	53865.000000	2784	3554.848079	31839	4	0.305139	31857	3	0.483987	9826106	0.000000
319839947	54146.000000	2743	3566.713700	31843	5	0.323334	32100	11	0.382237	9821112	0.000000
319872943	54687.000000	2864	3534.042821	32174	2	0.366086	31933	7	0.277345	9816179	0.000000
319853418	53701.000000	2761	3531.256325	31875	3	0.205296	31759	4	0.443148	9811292	0.000000
319873200	53285.000000	2708	3523.760669	32057	5	0.414222	31958	4	0.447087	9806427	0.000000
319855385	54662.000000	2915	3588.240701	31982	1	0.176085	32181	4	0.528954	9801469	-1.#IND00
319863271	54122.000000	2813	3508.468656	31904	5	0.192919	32055	6	0.219273	9796682	-1.#IND00
319871243	53566.000000	2746	3589.716872	32066	2	0.247545	31962	9	0.208435	9791776	-0.001260
319877514	54714.000000	2882	3567.670052	31965	1	0.059898	31967	5	0.322220	9787023	0.008981
319835295	53336.000000	2741	3500.408107	32070	3	0.428726	31887	7	0.189855	9782150	0.009285
319855514	52923.000000	2794	3552.518404	32033	5	0.371235	32165	5	0.438642	9777277	0.007082
319876445	53608.000000	2824	3542.116786	32003	5	0.397702	32036	3	0.485187	9772380	0.006429
319880435	53722.000000	2760	3508.822582	32089	2	0.383031	31830	1	0.514795	9767586	0.006532
319877107	54029.000000	2791	3586.607537	31865	5	0.132850	31918	4	0.292401	9762700	0.004613
319846767	54768.000000	2852	3560.312073	31728	4	0.143946	32172	5	0.419618	9757954	0.004139
319858639	52605.000000	2668	3524.759824	32125	4	0.317404	31908	8	0.443116	9753147	0.004142
319879456	54376.000000	2799	3618.710426	31871	8	0.464523	32041	3	0.332338	9748340	0.004391
319862381	55791.000000	2976	3531.574798	31834	4	0.221774	32109	3	0.448174	9743591	0.004703
319851223	53657.000000	2791	3520.882647	31977	1	0.110445	31933	5	0.347612	9738752	0.004681
319867914	53786.000000	2729	3578.754540	31933	3	0.226510	31899	5	0.227116	9733932	0.005439
319862965	55002.000000	2697	3572.833226	31777	9	0.295475	31781	3	0.475615	9729147	0.004803
319862651	53643.000000	2861	3537.105804	31978	7	0.549448	31934	10	0.366752	9724353	0.005435
319854115	54494.000000	2766	3577.856589	31774	4	0.369337	32081	9	0.383095	9719544	0.005462
319841032	53879.000000	2724	3522.023630	31930	2	0.222017	31698	6	0.369829	9714708	0.008057
319880704	53806.000000	2810	3575.870846	31929	5	0.318886	32122	4	0.264505	9709873	0.007782
319879887	54256.000000	2685	3515.868924	31718	7	0.334454	32147	7	0.399009	9705029	0.006892
319848066	53088.000000	2754	3530.422227	32092	4	0.475874	32226	6	0.308253	9700202	0.006523
319842986	54202.000000	2815	3585.005374	31959	5	0.224402	32150	6	0.444841	9695286	0.006694
319879743	56032.000000	2742	3551.076605	32138	6	0.314403	31861	5	0.173226	9690430	0.006590
319845482	52761.000000	2769	3469.341606	32037	2	0.461638	32021	3	0.229061	9685505	0.007100
319832870	52801.000000	2795	3620.577859	32135	5	0.277767	31926	11	0.443606	9680757	0.005930
319859540	55063.000000	2822	3556.145109	31884	6	0.248077	31759	3	0.456931	9675792	0.006415
319870643	52549.000000	2705	3493.517919	31895	8	0.344097	32028	14	0.200781	9671003	0.006844
319864568	53632.000000	2775	3629.673122	32110	4	0.555539	32041	1	0.411948	9666209	0.006728
319845891	55548.000000	2846	3567.367609	31883	6	0.199842	32010	3	0.394586	9661326	0.006972
319844397	53770.000000	2785	3511.050382	32120	4	0.366902	31764	5	0.438703	9656486	0.009573
319851811	51701.000000	2688	3508.417816	31884	3	0.108044	31873	11	0.200136	9651720	0.009009
319872539	54739.000000	2893	3660.984339	32083	5	0.297551	31945	4	0.112834	9646917	0.008826
319885519	54100.000000	2795	3481.585980	32002	3	0.387435	32074	1	0.198510	9642098	0.008021
319840766	53148.000000	2789	3613.582071	32017	6	0.195431	32110	8	0.236166	9637306	0.007474
319854740	55010.000000	2861	3595.476533	31960	6	0.148532	31871	5	0.134102	9632468	0.008961
319843538	54497.000000	2794	3526.000296	31910	4	0.279651	31908	5	0.458663	9627584	0.008646
319870650	53125.000000	2693	3513.837833	31895	5	0.373462	32120	2	0.334859	9622825	0.008702
319857664	54885.000000	2825	3591.195005	32010	4	0.229918	32034	5	0.095230	9618033	0.008174
319844185	54202.000000	2820	3468.117468	31906	5	0.320084	31825	6	0.444208	9613156	0.008046
319853858	52119.000000	2666	3592.306677	32032	3	0.122145	31921	6	0.492145	9608379	0.005898
319873796	54751.000000	2858	3623.705335	32164	7	0.365570	31824	1	0.216274	9603615	0.005641
319832709	54162.000000	2746	3503.683303	31782	3	0.297940	31768	5	0.304091	9598767	0.005275
319860772	53306.000000	2811	3570.319436	31966	7	0.389113	31833	4	0.391211	9593924	0.004881
319859963	54957.000000	2844	3584.009898	32220	5	0.295090	32208	8	0.318806	9589103	0.003775
319844514	53452.000000	2849	3499.590328	32083	3	0.360970	32007	2	0.257233	9584332	0.004627
319861085	53667.000000	2791	3564.689693	31696	6	0.191577	31945	3	0.523993	9579689	0.005016
319857050	55013.000000	2757	3604.456439	32150	6	0.268428	32027	11	0.382884	9574830	0.005352
319860216	54705.000000	2786	3495.511469	32012	8	0.262071	32003	7	0.236197	9570073	0.005583
319852104	52384.000000	2773	3523.900604	32088	4	0.302823	31987	9	0.287210	9565271	0.005686
319856630	53800.000000	2812	3605.141674	31907	1	0.306955	31976	8	0.213015	9560420	0.006456
319851932	54586.000000	2764	3538.906169	31976	4	0.332189	31850	7	0.359448	9555779	0.006385
319877211	53198.000000	2686	3527.944045	31980	3	0.396534	32078	2	0.298977	9550929	0.006342
319864847	54169.000000	2809	3611.128081	31976	12	0.356241	31938	2	0.373973	9546120	0.006491
319840396	54922.000000	2900	3521.614495	31776	8	0.270886	31964	6	0.318720	9541371	0.006425
319871814	53581.000000	2687	3482.811904	32030	3	0.348212	31938	2	0.164611	9536595	0.006075
319864032	52934.000000	2832	3537.294650	31992	6	0.313277	31962	6	0.155067	9531731	0.005707
319853812	53822.000000	2787	3565.670245	32057	8	0.257226	31995	6	0.126116	9526960	0.005526
319844254	54349.000000	2825	3561.558089	31978	6	0.343140	32069	6	0.357178	9522224	0.004815
319857398	54407.000000	2794	3540.945606	32080	8	0.208737	31814	3	0.439053	9517470	0.004382
npatches	nstrain	runtime	dt	init_x	init_y	init_y_blood	init_z	init_S	beta0	beta1	beta2	beta3	mean_beta	B	d	delta	delta_blood	b[0]	mut	m	CTL	c	g	epsilon	k	het	lambda	rho	omega	x_max	patch.dyna	DELTA	A	VA
10000	1	100.000000	0.000100	21900	9499	5000000	0.001000	10000000	6.637256	7.566304	7.296956	10.372573	7	8000000000.000000	0.010000	1.000000	1.000000	800000	0.000050	0.048000	0	0.500000	0.000000	25.000000	18.000000	0.500000	0.000000	0.000000	0.000000	31987	0	10.000000	7.000000	1.000000
sus	inf	inf_blood	z	x[0]	y[0][0]	z[0]	x[1]	y[1][0]	z[1]	S[0]	synchrony
219000000	94990000.000000	5000000	10.000000	21900	9499	0.001000	21900	9499	0.001000	10000000	0.000000
269565205	198717169.000000	10367149	3940.834452	27294	19768	0.394083	26832	20005	0.394083	9994938	0.000000
317922932	5584676.000000	292837	6324.976263	31780	561	0.632498	31871	572	0.632498	9990030	0.000000
319870744	22369.000000	1125	2727.555339	32146	0	0.052475	32100	4	0.499073	9985085	0.000000
319834235	109059.000000	5833	3899.392735	32067	7	0.391966	31941	18	0.434270	9980110	0.000000
319858551	50216.000000	2487	2513.832462	32140	5	0.184735	32105	8	0.422341	9975180	0.000000
319854896	46577.000000	2392	3732.767538	31989	5	0.490420	32086	7	0.536772	9970186	0.000000
319877315	60351.000000	3179	3552.127097	31889	10	0.428365	31805	5	0.378255	9965142	0.000000
319842673	53636.000000	2757	3169.048177	31892	9	0.275272	32052	2	0.217260	9960214	0.000000
319878507	50467.000000	2575	3318.291967	31821	2	0.387443	32122	4	0.381439	9955335	0.000000
319852741	53189.000000	2781	3469.558903	32068	3	0.451092	32163	7	0.362148	9950375	0.000000
319883656	54529.000000	2821	3342.566471	31987	2	0.158629	31817	2	0.543150	9945412	0.000000
319870251	51323.000000	2669	3304.801683	32072	8	0.401497	31883	2	0.210043	9940524	0.000000
319839979	52140.000000	2769	3396.686465	32049	4	0.429409	31992	6	0.434752	9935693	0.000000
319857614	53198.000000	2812	3348.876932	31803	4	0.303164	31973	5	0.311431	9930652	0.000000
319856378	52781.000000	2842	3363.841742	31965	5	0.329752	31967	7	0.140255	9925667	0.000000
319835420	51939.000000	2708	3374.369131	32049	5	0.362385	31963	1	0.437916	9920711	0.000000
319870089	52602.000000	2671	3398.019502	31981	3	0.213523	32107	2	0.377853	9915805	0.000000
319851160	52505.000000	2676	3374.695253	31936	5	0.128963	32038	12	0.250513	9910797	0.000000
319834282	52541.000000	2707	3345.875513	32072	5	0.471696	32210	8	0.403243	9905930	0.000000
319870878	52621.000000	2832	3380.331548	32217	5	0.190973	31919	7	0.181896	9900995	0.000000
319845446	53316.000000	2700	3382.808723	32109	10	0.341903	31881	4	0.302776	9896067	0.000000
319877499	52657.000000	2741	3312.925771	32074	7	0.492361	32063	2	0.303070	9891090	0.000000
319853431	52285.000000	2723	3340.254515	32089	6	0.195394	32021	4	0.159364	9886237	0.000000
319872141	52548.000000	2789	3391.680862	31880	6	0.423007	31994	4	0.303982	9881284	0.000000
319859186	53227.000000	2816	3367.527936	31726	4	0.458007	32070	9	0.212024	9876386	0.000000
319844573	53103.000000	2780	3316.134515	31980	3	0.324261	31913	5	0.329136	9871572	0.000000
319861971	51454.000000	2785	3361.498745	32035	3	0.273026	31818	5	0.488617	9866637	0.000000
319858002	52802.000000	2766	3399.626324	32059	5	0.488481	31993	4	0.327056	9861636	0.000000
319850497	52802.000000	2674	3347.996581	31823	3	0.410879	32006	3	0.479157	9856623	0.000000
319852244	52243.000000	2719	3381.496616	31972	3	0.210948	32092	6	0.071629	9851556	0.000000
319875699	53113.000000	2743	3377.851450	32071	9	0.491869	32146	2	0.241770	9846671	0.000000
319854580	53508.000000	2765	3341.118233	32009	12	0.221153	31881	0	0.256858	9841806	0.000000
319878500	51999.000000	2716	3344.405844	31954	3	0.344312	31716	3	0.434805	9836978	0.000000
319849013	53101.000000	2791	3368.136762	31986	4	0.271009	31833	6	0.264301	9832024	0.000000
319862394	52434.000000	2742	3322.000155	32045	2	0.278768	31922	1	0.270256	9827099	0.000000
319861565	53125.000000	2843	3387.331117	31974	3	0.443295	32242	5	0.350829	9822216	0.000000
319875063	53496.000000	2819	3390.903044	31997	6	0.306585	32240	3	0.428033	9817192	0.000000
319849690	52354.000000	2779	3352.526255	31992	8	0.276582	32004	2	0.565651	9812321	0.000000
319856652	52474.000000	2686	3364.697786	31897	11	0.489307	31919	4	0.453751	9807406	0.000000
319853451	52437.000000	2626	3376.889315	32073	4	0.425635	32010	4	0.346697	9802613	-1.#IND00
319853580	53534.000000	2822	3346.406183	32033	7	0.464073	32119	6	0.499026	9797683	-1.#IND00
319844084	51880.000000	2672	3341.677208	31847	7	0.168723	32142	5	0.216319	9792778	-1.#IND00
319852904	52507.000000	2733	3392.954759	32233	5	0.362059	31889	3	0.209057	9788047	-0.003205
319841746	53924.000000	2783	3402.048917	31925	3	0.559151	32079	4	0.206572	9783131	-0.004231
319858067	53771.000000	2856	3347.282790	31931	4	0.465387	32079	5	0.444573	9778189	-0.003593
319858068	51469.000000	2551	3285.762645	32167	4	0.297505	32134	4	0.300034	9773405	-0.001311
319842799	53117.000000	2861	3427.689759	31839	2	0.368049	32028	6	0.462172	9768522	-0.001023
319848883	53323.000000	2818	3298.904165	32047	10	0.228659	31998	3	0.345251	9763447	0.002173
319865393	52035.000000	2666	3394.481934	32147	8	0.136480	31982	5	0.245107	9758636	0.001276
319864296	52576.000000	2692	3347.171445	32074	4	0.432534	31890	5	0.334775	9753642	-0.002125
319834679	53257.000000	2801	3389.811843	32267	4	0.353291	32002	3	0.411331	9748851	-0.002376
319863467	52057.000000	2707	3312.906129	32026	6	0.293721	31969	5	0.356852	9743942	-0.001732
319855306	53721.000000	2795	3400.952247	31804	4	0.107275	31547	8	0.224123	9739203	0.008321
319877928	52868.000000	2815	3342.674090	32174	6	0.366467	31854	6	0.262929	9734207	0.008951
319852446	53486.000000	2722	3400.537630	32259	8	0.152141	31951	2	0.292350	9729325	0.008278
319850732	52491.000000	2762	3328.974377	32236	6	0.205090	31919	8	0.244602	9724490	0.007933
319844559	52260.000000	2738	3363.539401	31977	4	0.275018	32204	6	0.135536	9719621	0.008595
319868877	54441.000000	2803	3427.130429	31846	3	0.206051	31990	7	0.410106	9714726	0.007721
319882362	53155.000000	2636	3317.819404	32156	6	0.369996	31853	7	0.168158	9709815	0.008389
319867520	51644.000000	2619	3358.815275	31935	5	0.278616	32186	6	0.249512	9704956	0.008395
319832310	53480.000000	2771	3405.266153	31997	7	0.357417	31649	6	0.525796	9700161	0.010111
319880298	52303.000000	2665	3316.049542	31844	13	0.295601	31840	2	0.086307	9695400	0.009987
319850279	52224.000000	2816	3398.894363	32091	4	0.215227	31890	3	0.346824	9690632	0.008188
319844997	52381.000000	2740	3334.079974	31977	9	0.240707	32273	3	0.228528	9685660	0.009640
319875197	52433.000000	2809	3339.739202	31987	2	0.397629	31878	7	0.200950	9680771	0.010013
319841763	52645.000000	2690	3377.077091	31742	8	0.324766	32108	8	0.470996	9675822	0.009487
319869617	51906.000000	2711	3355.726983	32090	4	0.258371	32142	6	0.300876	9670977	0.010088
319835464	52619.000000	2704	3344.472892	32216	3	0.365009	31913	4	0.289916	9666135	0.010676
319853040	52311.000000	2741	3357.351264	32003	3	0.312165	32116	6	0.229571	9661304	0.010113
319855246	52890.000000	2602	3407.573351	32022	4	0.403748	31934	1	0.097710	9656488	0.009754
319843096	53976.000000	2723	3392.690367	31910	4	0.567055	31840	6	0.257591	9651618	0.008928
319869732	53041.000000	2739	3317.815756	32104	3	0.310125	31987	7	0.402151	9646743	0.009137
319875429	50469.000000	2602	3349.039023	31924	5	0.304404	31803	1	0.202453	9641998	0.010008
319858202	53868.000000	2889	3447.367778	31901	2	0.269825	32090	0	0.154939	9637218	0.009894
319865764	54451.000000	2769	3332.078551	31944	6	0.402433	31694	5	0.393899	9632428	0.009838
319868371	51782.000000	2571	3300.384382	32020	3	0.301577	32028	4	0.396243	9627743	0.010743
319851816	52683.000000	2709	3398.430628	31866	9	0.462819	31985	3	0.447290	9622831	0.010180
319877046	53351.000000	2671	3324.752483	31927	6	0.262071	31991	7	0.346572	9617950	0.009621
319856814	52399.000000	2742	3357.424183	31802	10	0.406762	32183	5	0.400170	9613091	0.009962
319865826	52580.000000	2725	3398.876566	32023	8	0.247850	32052	4	0.455721	9608287	0.009235
319859602	53226.000000	2747	3355.962827	31831	8	0.465490	31975	13	0.614315	9603412	0.008611
319852501	51642.000000	2663	3327.070454	32231	9	0.454063	31874	3	0.356271	9598631	0.008958
319854140	52979.000000	2767	3430.451877	32079	1	0.205667	32067	10	0.109462	9593827	0.009390
319864255	54514.000000	2840	3356.156227	31968	4	0.467323	31771	3	0.298099	9589049	0.008790
319853747	51571.000000	2730	3279.893473	31945	6	0.290272	31848	4	0.437912	9584204	0.010162
319865953	51625.000000	2649	3380.510125	31796	7	0.338401	31955	3	0.127908	9579551	0.009515
319863617	54016.000000	2758	3381.080777	31565	5	0.420861	32153	5	0.295216	9574763	0.009162
319855979	52529.000000	2763	3299.154777	31857	3	0.341791	31938	1	0.137995	9569948	0.008029
319860558	51450.000000	2804	3334.253334	31915	4	0.337904	32113	4	0.181509	9565169	0.007797
319859772	52469.000000	2722	3377.668773	32032	1	0.253883	31845	1	0.197021	9560441	0.007792
319840036	53122.000000	2731	3370.922488	31826	4	0.358701	31950	1	0.460508	9555534	0.007740
319853666	52583.000000	2747	3342.641991	31887	7	0.348346	32101	4	0.324628	9550856	0.007764
319849594	52291.000000	2676	3347.264562	31916	4	0.311882	31974	4	0.323552	9546142	0.007768
319857209	52276.000000	2732	3367.440526	31919	1	0.132004	31900	4	0.346751	9541392	0.007796
319853320	53036.000000	2740	3370.639588	31981	3	0.314342	31918	8	0.157385	9536482	0.007374
319870577	53129.000000	2777	3363.341822	32030	8	0.268694	31914	10	0.142210	9531638	0.007185
319849332	52337.000000	2726	3310.252882	32161	1	0.225497	31983	2	0.440240	9526910	0.007294
319861228	52554.000000	2690	3388.916698	32065	4	0.360072	31992	4	0.431829	9522182	0.006953
319866799	53809.000000	2850	3428.125574	31739	5	0.304452	32009	7	0.248612	9517460	0.006101
npatches	nstrain	runtime	dt	init_x	init_y	init_y_blood	init_z	init_S	beta0	beta1	beta2	beta3	mean_beta	B	d	delta	delta_blood	b[0]	mut	m	CTL	c	g	epsilon	k	het	lambda	rho	omega	x_max	patch.dyna	DELTA	A	VA
10000	1	100.000000	0.000100	21900	9499	5000000	0.001000	10000000	3.734785	6.269975	6.090919	5.892320	7	8000000000.000000	0.010000	1.000000	1.000000	800000	0.000050	0.048000	0	0.500000	0.000000	25.000000	19.000000	0.500000	0.000000	0.000000	0.000000	31987	0	10.000000	7.000000	1.000000
sus	inf	inf_blood	z	x[0]	y[0][0]	z[0]	x[1]	y[1][0]	z[1]	S[0]	synchrony
219000000	94990000.000000	5000000	10.000000	21900	9499	0.001000	21900	9499	0.001000	10000000	0.000000
275601240	169487543.000000	8850653	3940.834452	29717	15195	0.394083	27938	16605	0.394083	9995017	0.000000
318735029	3082404.000000	161570	6324.976263	31969	259	0.632498	31797	332	0.632498	9990033	0.000000
319880265	29247.000000	1503	1385.718242	31842	2	0.205407	31860	2	0.191219	9985024	0.000000
319838496	81757.000000	4201	4214.673440	31936	12	0.450433	32112	3	0.405579	9980054	0.000000
319837373	64832.000000	3374	2762.286511	32066	11	0.181329	31782	10	0.301605	9975193	0.000000
319859834	44021.000000	2323	2881.126480	31737	6	0.396431	32008	1	0.188449	9970342	0.000000
319847492	51039.000000	2693	3419.965835	31924	2	0.222750	32239	3	0.471440	9965259	0.000000
319858014	54594.000000	2849	3197.873707	31966	7	0.232439	32072	6	0.181915	9960364	0.000000
319882288	51275.000000	2661	3075.193222	32093	4	0.337942	32091	7	0.151303	9955367	0.000000
319858308	50819.000000	2582	3195.969888	31972	5	0.311600	32006	10	0.203066	9950583	0.000000
319862961	52750.000000	2810	3208.005462	32127	4	0.292257	32140	5	0.225885	9945657	0.000000
319856964	50767.000000	2559	3135.246625	31998	6	0.330983	32209	3	0.422981	9940690	0.000000
319849839	51858.000000	2734	3231.927991	32014	11	0.201771	32036	3	0.240366	9935539	0.000000
319864479	50975.000000	2644	3114.709279	31797	6	0.415686	32085	7	0.440813	9930682	0.000000
319861427	51340.000000	2576	3157.220876	31808	4	0.352113	32085	2	0.484051	9925540	0.000000
319846202	52768.000000	2714	3208.867882	32072	0	0.236150	31945	14	0.249739	9920591	0.000000
319860759	51352.000000	2703	3100.734157	31979	3	0.203604	31906	7	0.096352	9915594	0.000000
319830903	50094.000000	2538	3163.052372	32037	1	0.319403	31957	5	0.231487	9910492	0.000000
319855869	51549.000000	2638	3223.495819	32095	0	0.148158	32039	2	0.408383	9905478	0.000000
319877475	51630.000000	2727	3110.855695	32252	4	0.359537	31925	7	0.462250	9900511	0.000000
319854767	51333.000000	2746	3198.789119	31777	3	0.453961	31948	7	0.135404	9895599	0.000000
319864382	51718.000000	2731	3179.892617	31880	7	0.326985	32269	5	0.350594	9890748	0.000000
319845993	52163.000000	2669	3165.197031	32086	4	0.417994	31978	6	0.342369	9885908	0.000000
319873869	51582.000000	2560	3132.649160	32211	5	0.229490	32090	4	0.261358	9880897	0.000000
319877387	50637.000000	2692	3184.590660	32124	4	0.273023	31989	2	0.222301	9875997	0.000000
319864624	52213.000000	2657	3219.257845	31942	6	0.350955	32156	6	0.349654	9871123	0.000000
319883273	52997.000000	2763	3128.673622	31826	8	0.497802	31853	7	0.197079	9866239	0.000000
319853794	50602.000000	2675	3146.406476	32051	5	0.180482	32134	3	0.357215	9861265	0.000000
319860109	51810.000000	2783	3218.247079	32137	11	0.293392	32147	6	0.253217	9856324	0.000000
319864571	51796.000000	2702	3189.710602	32071	5	0.200095	32142	8	0.250573	9851447	0.000000
319839120	51256.000000	2665	3108.905312	32065	4	0.296350	31984	4	0.392539	9846415	0.000000
319866905	50503.000000	2644	3132.047661	32243	2	0.338736	32228	3	0.349654	9841552	0.000000
319857102	50707.000000	2659	3135.660292	32101	2	0.392483	32150	6	0.239205	9836556	0.000000
319858524	51327.000000	2706	3143.979012	31939	6	0.348792	32126	2	0.431732	9831632	0.000000
319875127	51089.000000	2604	3165.307783	31950	6	0.360657	32008	5	0.346195	9826693	0.000000
319863834	53493.000000	2797	3187.257381	32090	3	0.325089	31864	6	0.272165	9821799	0.000000
319884679	51222.000000	2758	3101.905678	32052	3	0.378986	32102	8	0.113814	9817027	0.000000
319849272	50931.000000	2667	3176.735170	32006	2	0.262935	32209	8	0.155663	9811987	0.000000
319884601	51161.000000	2622	3123.498121	32051	5	0.356661	32210	8	0.203571	9807160	0.000000
319866991	51283.000000	2670	3177.124919	31940	2	0.178531	32056	7	0.374816	9802411	-1.#IND00
319856890	51565.000000	2648	3197.344173	32007	5	0.501760	31887	5	0.620811	9797437	-1.#IND00
319848325	52458.000000	2634	3211.980377	32021	5	0.361955	31887	7	0.278798	9792624	0.006190
319864408	52549.000000	2785	3154.575379	32010	2	0.107002	31867	2	0.540569	9787827	0.022625
[truncated: 159 more rows]
