# Supplementary material for: Large Variations in HIV-1 Viral Load Explained by Shifting-Mosaic Metapopulation Dynamics
Source: PLoS Biol. 2016 Oct 5;14(10):e1002567. doi: 10.1371/journal.pbio.1002567 (PMC5051940; doi:10.1371/journal.pbio.1002567)
Supplement: S1 Data — Each file gives the output from the simulations indicated by the filename: low migration (ms1, db432); high migration (ms1, db1); very high migration (ms10, db1); number of patches (np); reservoir (storage); no reservoir (nostorage); CTL immigration model (CTLimmig); CTL proliferation model (CTLprolif); β¯ (beta1, beta2, …). Within each file, there are 21 simulations for (k = 0,1,..,20), and data is output each day. For measures of synchrony, the final entry should be used. See Methods and S1 Simulation Code for further details. (ZIP) [file pbio.1002567.s002.zip › S1_Data/ms10_np10000_nostorage_noPD_CTLimmig_db1_beta8.tsv]

npatches	nstrain	runtime	dt	init_x	init_y	init_y_blood	init_z	init_S	beta0	beta1	beta2	beta3	mean_beta	B	d	delta	delta_blood	b[0]	mut	m	CTL	c	g	epsilon	k	het	lambda	rho	omega	x_max	patch.dyna	DELTA	A	VA
10000	1	100.000000	0.000100	21900	9499	5000000	0.001000	10000000	8.775665	11.691484	6.905032	5.296203	8	8000000000.000000	0.010000	1.000000	1.000000	800000	0.000050	0.048000	0	0.500000	0.000000	25.000000	0.000000	0.500000	0.000000	0.000000	0.000000	31987	0	10.000000	7.000000	1.000000
sus	inf	inf_blood	z	x[0]	y[0][0]	z[0]	x[1]	y[1][0]	z[1]	S[0]	synchrony
219000000	94990000.000000	5000000	10.000000	21900	9499	0.001000	21900	9499	0.001000	10000000	0.000000
98787165	2423610896.000000	125647374	3940.834452	8907	243263	0.394083	6999	245779	0.394083	9995057	0.000000
60452536	4642148514.000000	241100436	6324.976263	5182	465152	0.632498	4115	465296	0.632498	9989975	0.000000
51019439	5706887512.000000	296523492	7771.013291	4465	570815	0.777101	3408	572220	0.777101	9985002	0.000000
47751064	6173917809.000000	320877495	8648.068121	4148	617815	0.864807	3222	618966	0.864807	9980038	0.000000
46483698	6373914211.000000	331292663	9180.022116	4036	637719	0.918002	3101	637794	0.918002	9974942	0.000000
45965861	6458850029.000000	335708533	9502.664490	3938	646471	0.950266	3065	647080	0.950266	9970006	0.000000
45747257	6494677459.000000	337571147	9698.354536	3906	650869	0.969835	3018	649630	0.969835	9964938	0.000000
45656278	6510015818.000000	338337720	9817.045065	3845	653193	0.981705	3032	653691	0.981705	9959937	0.000000
45629905	6516381959.000000	338665626	9889.033609	3922	651909	0.988903	3028	653349	0.988903	9955065	0.000000
45605180	6518868333.000000	338825266	9932.696323	3936	653460	0.993270	2991	652754	0.993270	9950017	0.000000
45592246	6520128999.000000	338890236	9959.178767	3964	654316	0.995918	3060	651768	0.995918	9945023	0.000000
45595050	6520576524.000000	338917905	9975.240980	3971	653731	0.997524	2967	652933	0.997524	9939998	0.000000
45598682	6520787406.000000	338911083	9984.983083	3928	655024	0.998498	2997	652604	0.998498	9935028	0.000000
45588628	6520772771.000000	338931485	9990.891893	3838	653019	0.999089	2969	654854	0.999089	9929970	0.000000
45590122	6520776649.000000	338918523	9994.475723	3807	653332	0.999448	3024	652956	0.999448	9924988	0.000000
45589704	6520902898.000000	338899182	9996.649399	3888	654259	0.999665	3043	652079	0.999665	9920041	0.000000
45585107	6520826317.000000	338923064	9997.967783	3900	654161	0.999797	2978	654502	0.999797	9915088	0.000000
45593981	6520832520.000000	338895639	9998.767413	3947	652902	0.999877	3004	654115	0.999877	9910123	0.000000
45590350	6520892977.000000	338911597	9999.252408	3882	653603	0.999925	2992	654716	0.999925	9905249	0.000000
45584195	6520854669.000000	338894703	9999.546568	3855	653580	0.999955	3035	653519	0.999955	9900356	0.000000
45593968	6520915717.000000	338914744	9999.724983	3870	653367	0.999972	3043	652676	0.999972	9895336	0.000000
45589902	6520749136.000000	338929466	9999.833196	3924	652860	0.999983	3002	652573	0.999983	9890349	0.000000
45584504	6520840298.000000	338944174	9999.898829	4002	653694	0.999990	3064	652989	0.999990	9885490	0.000000
45582142	6520874734.000000	338923593	9999.938638	3839	652700	0.999994	3026	653104	0.999994	9880530	0.000000
45589337	6520899479.000000	338924284	9999.962782	3966	650037	0.999996	3016	652528	0.999996	9875523	0.000000
45592517	6520887279.000000	338940292	9999.977427	4013	651588	0.999998	3068	653955	0.999998	9870592	0.000000
45590651	6520823981.000000	338927974	9999.986309	4021	652942	0.999999	2973	651663	0.999999	9865663	0.000000
45586562	6520896288.000000	338926950	9999.991696	3966	651201	0.999999	3061	654920	0.999999	9860748	0.000000
45592742	6520893058.000000	338916165	9999.994963	3980	651790	0.999999	2990	653476	0.999999	9855766	0.000000
45591413	6520783380.000000	338932969	9999.996945	3947	651907	1.000000	3063	652358	1.000000	9850922	0.000000
45588953	6520905399.000000	338919593	9999.998147	3977	653786	1.000000	3044	653025	1.000000	9846025	0.000000
45595101	6520883407.000000	338905503	9999.998876	4007	652924	1.000000	3081	653897	1.000000	9841251	0.000000
45589189	6520884705.000000	338916997	9999.999318	3830	652964	1.000000	3114	654405	1.000000	9836363	0.000000
45595204	6520860262.000000	338898043	9999.999587	3863	651499	1.000000	3148	653129	1.000000	9831436	0.000000
45588928	6520813061.000000	338919867	9999.999749	3906	653350	1.000000	3058	655011	1.000000	9826576	0.000000
45591078	6520776704.000000	338928292	9999.999848	3925	652708	1.000000	2994	652456	1.000000	9821575	0.000000
45589916	6520818021.000000	338939226	9999.999908	3909	652300	1.000000	3036	653658	1.000000	9816644	0.000000
45592283	6520793823.000000	338944936	9999.999944	3876	653852	1.000000	3009	655387	1.000000	9811778	0.000000
45584247	6520885767.000000	338927637	9999.999966	3939	652945	1.000000	2982	653305	1.000000	9806921	0.000000
45586682	6520895751.000000	338911611	9999.999979	3894	652778	1.000000	3089	653618	1.000000	9801975	-1.#IND00
45580501	6520904947.000000	338958640	9999.999988	3905	653232	1.000000	3046	653299	1.000000	9797104	-0.003200
45592132	6520972490.000000	338933163	9999.999992	3970	653427	1.000000	3057	653208	1.000000	9792163	-0.004173
45588300	6520977811.000000	338921843	9999.999995	3926	654681	1.000000	3021	653294	1.000000	9787257	0.000657
45582095	6520950127.000000	338917224	9999.999997	3867	653722	1.000000	3107	653402	1.000000	9782403	-0.001967
45584533	6520922527.000000	338951669	9999.999998	3964	652482	1.000000	3039	653225	1.000000	9777467	-0.000304
45591896	6520875203.000000	338912089	9999.999999	3935	652112	1.000000	2997	654533	1.000000	9772599	-0.002784
45586235	6520903504.000000	338917261	9999.999999	3892	653491	1.000000	3100	653097	1.000000	9767606	-0.006655
45591050	6520855433.000000	338909143	10000.000000	3853	653782	1.000000	3013	653579	1.000000	9762587	-0.011521
45590762	6520813251.000000	338923336	10000.000000	3947	652640	1.000000	3037	653745	1.000000	9757808	-0.009368
45591278	6520843986.000000	338898086	10000.000000	3920	653034	1.000000	3034	653704	1.000000	9752880	-0.006259
45588658	6520904657.000000	338938413	10000.000000	3873	652524	1.000000	3048	653832	1.000000	9747972	-0.005778
45596538	6520828971.000000	338931408	10000.000000	3914	655530	1.000000	3024	653245	1.000000	9743050	-0.007076
45590315	6520923218.000000	338934511	10000.000000	3937	652514	1.000000	3050	652871	1.000000	9738185	-0.007537
45591990	6520847878.000000	338951867	10000.000000	3897	652939	1.000000	2951	653491	1.000000	9733371	-0.006931
45595121	6520711482.000000	338926292	10000.000000	3953	653432	1.000000	3015	655172	1.000000	9728541	-0.005589
45594264	6520821268.000000	338898552	10000.000000	3985	652788	1.000000	3025	653129	1.000000	9723592	-0.005517
45587874	6520834164.000000	338925371	10000.000000	3876	653778	1.000000	2986	654880	1.000000	9718712	-0.007673
45593089	6520832103.000000	338951785	10000.000000	3922	653304	1.000000	3019	653993	1.000000	9713841	-0.006026
45579390	6520914011.000000	338917222	10000.000000	3922	653010	1.000000	2997	653265	1.000000	9708898	-0.005326
45584124	6520841567.000000	338944523	10000.000000	3976	652127	1.000000	3064	653597	1.000000	9704150	-0.004893
45595884	6520802795.000000	338909288	10000.000000	3777	653668	1.000000	2964	653553	1.000000	9699197	-0.003603
45580926	6520854136.000000	338878186	10000.000000	3896	651765	1.000000	3012	653729	1.000000	9694382	-0.003244
45584768	6521012957.000000	338886704	10000.000000	3901	651901	1.000000	3029	653347	1.000000	9689621	-0.002835
45595495	6520889734.000000	338915423	10000.000000	3905	652331	1.000000	3067	655313	1.000000	9684825	-0.000998
45587961	6520900484.000000	338939801	10000.000000	3876	652033	1.000000	3042	653198	1.000000	9679856	-0.000766
45592839	6520804196.000000	338940757	10000.000000	3893	650805	1.000000	3041	654651	1.000000	9675026	-0.000722
45591236	6520974166.000000	338922314	10000.000000	3908	653018	1.000000	3057	652809	1.000000	9670233	-0.000623
45583162	6520976455.000000	338950586	10000.000000	3907	653967	1.000000	2997	653322	1.000000	9665506	-0.001424
45584922	6521014098.000000	338923382	10000.000000	3897	654056	1.000000	2973	652748	1.000000	9660730	-0.000624
45599156	6520897350.000000	338911071	10000.000000	3970	652567	1.000000	3011	651940	1.000000	9655980	-0.000331
45584737	6520948262.000000	338893639	10000.000000	3914	653434	1.000000	3046	654920	1.000000	9651218	0.000253
45587381	6520810783.000000	338949151	10000.000000	4039	651559	1.000000	3055	654440	1.000000	9646498	0.001034
45583339	6520982030.000000	338936364	10000.000000	3940	651829	1.000000	3034	653971	1.000000	9641693	0.000791
45586671	6520924353.000000	338924792	10000.000000	3978	653613	1.000000	3005	653952	1.000000	9636804	0.000190
45590819	6520950923.000000	338934287	10000.000000	3808	653623	1.000000	3051	652580	1.000000	9631920	0.000368
45593110	6520914627.000000	338905359	10000.000000	3889	653966	1.000000	3057	653094	1.000000	9627031	0.000290
45591325	6520865906.000000	338898085	10000.000000	4050	653489	1.000000	3024	653529	1.000000	9622333	0.000294
45582524	6520883882.000000	338920257	10000.000000	3944	653573	1.000000	3041	652947	1.000000	9617624	0.000336
45592193	6520796254.000000	338909386	10000.000000	3906	653143	1.000000	2984	654234	1.000000	9612737	0.000404
45583773	6520898779.000000	338914575	10000.000000	3858	652932	1.000000	3047	653319	1.000000	9607799	0.000800
45598860	6520947975.000000	338898549	10000.000000	3888	652184	1.000000	3057	653647	1.000000	9602937	0.000390
45591222	6520833306.000000	338897286	10000.000000	3984	651178	1.000000	3046	655053	1.000000	9598092	0.000499
45588790	6520970917.000000	338877118	10000.000000	4009	652262	1.000000	2987	653208	1.000000	9593301	-0.000898
45586745	6520834450.000000	338933007	10000.000000	3924	652380	1.000000	2994	653591	1.000000	9588269	-0.001365
45586559	6520889364.000000	338925848	10000.000000	3897	653162	1.000000	3063	653000	1.000000	9583458	-0.001040
45596387	6520880275.000000	338957646	10000.000000	3887	653118	1.000000	3064	653515	1.000000	9578536	-0.000994
45592451	6520782075.000000	338922173	10000.000000	3951	653791	1.000000	3053	653543	1.000000	9573767	-0.000818
45588392	6520831519.000000	338910113	10000.000000	3929	652547	1.000000	3031	654086	1.000000	9568895	0.000070
45586955	6520956196.000000	338930588	10000.000000	3930	653404	1.000000	3083	652672	1.000000	9564064	-0.000368
45585960	6520902951.000000	338926905	10000.000000	3810	650892	1.000000	3019	654895	1.000000	9559348	-0.000776
45586660	6520935120.000000	338916203	10000.000000	3865	652136	1.000000	3021	653601	1.000000	9554595	-0.001194
45588811	6520888122.000000	338917450	10000.000000	3846	651722	1.000000	3084	652753	1.000000	9549763	-0.001140
45588100	6520957321.000000	338963307	10000.000000	3911	652051	1.000000	2971	653882	1.000000	9545024	-0.001041
45582016	6521001513.000000	338926988	10000.000000	3816	652692	1.000000	3016	653388	1.000000	9540260	-0.001273
45587640	6520910419.000000	338901772	10000.000000	3815	653227	1.000000	2970	653932	1.000000	9535505	-0.001929
45586140	6520902141.000000	338924043	10000.000000	3992	652692	1.000000	3067	653146	1.000000	9530766	-0.001654
45596680	6520805647.000000	338935280	10000.000000	3810	652888	1.000000	3056	652412	1.000000	9526059	-0.001728
45584504	6520956186.000000	338916452	10000.000000	3912	653265	1.000000	3042	652802	1.000000	9521371	-0.001781
45585131	6520885570.000000	338916936	10000.000000	3885	653035	1.000000	3038	653379	1.000000	9516665	-0.002307
npatches	nstrain	runtime	dt	init_x	init_y	init_y_blood	init_z	init_S	beta0	beta1	beta2	beta3	mean_beta	B	d	delta	delta_blood	b[0]	mut	m	CTL	c	g	epsilon	k	het	lambda	rho	omega	x_max	patch.dyna	DELTA	A	VA
10000	1	100.000000	0.000100	21900	9499	5000000	0.001000	10000000	8.560300	10.265352	6.764873	7.556344	8	8000000000.000000	0.010000	1.000000	1.000000	800000	0.000050	0.048000	0	0.500000	0.000000	25.000000	1.000000	0.500000	0.000000	0.000000	0.000000	31987	0	10.000000	7.000000	1.000000
sus	inf	inf_blood	z	x[0]	y[0][0]	z[0]	x[1]	y[1][0]	z[1]	S[0]	synchrony
219000000	94990000.000000	5000000	10.000000	21900	9499	0.001000	21900	9499	0.001000	10000000	0.000000
107509768	2136834442.000000	110819744	3940.834452	9888	213926	0.394083	8576	216527	0.394083	9995043	0.000000
78034572	3337981908.000000	173465529	6324.976263	7021	333907	0.632498	6048	336194	0.632498	9990005	0.000000
76872219	3400177600.000000	176753079	7771.013291	6828	341226	0.777101	5901	342767	0.777101	9985062	0.000000
79917977	3226002440.000000	167703964	8648.068121	7134	322727	0.864807	6279	323803	0.864807	9980125	0.000000
82782217	3074774101.000000	159802230	9180.022116	7456	307904	0.918002	6445	308013	0.918002	9975254	0.000000
84769061	2976016864.000000	154654647	9502.664490	7529	299028	0.950266	6622	298897	0.950266	9970268	0.000000
86046489	2915868326.000000	151544851	9698.354536	7827	292272	0.969835	6659	293277	0.969835	9965244	0.000000
86813454	2880065541.000000	149690878	9817.045065	7696	290097	0.981705	6782	289670	0.981705	9960347	0.000000
87283507	2858560388.000000	148590834	9889.033609	7917	286666	0.988903	6788	287741	0.988903	9955263	0.000000
87561474	2845682786.000000	147899438	9932.696323	7963	284440	0.993270	6852	285504	0.993270	9950284	0.000000
87737665	2837932428.000000	147517695	9959.178767	7997	283937	0.995918	6831	285602	0.995918	9945389	0.000000
87842220	2833257742.000000	147266203	9975.240980	7894	283694	0.997524	6914	284722	0.997524	9940472	0.000000
87900065	2830487482.000000	147109131	9984.983083	7766	284088	0.998498	6853	283293	0.998498	9935444	0.000000
87941005	2828800426.000000	147032504	9990.891893	7986	282990	0.999089	6819	284100	0.999089	9930461	0.000000
87954497	2827846350.000000	146986512	9994.475723	7778	284043	0.999448	6815	284298	0.999448	9925451	0.000000
87980194	2827181918.000000	146955027	9996.649399	7981	284094	0.999665	6832	284503	0.999665	9920421	0.000000
87973377	2826818520.000000	146923061	9997.967783	7875	282788	0.999797	6910	284340	0.999797	9915380	0.000000
87981927	2826589320.000000	146925663	9998.767413	7946	284136	0.999877	6801	283522	0.999877	9910480	0.000000
87977762	2826428628.000000	146914575	9999.252408	7947	283656	0.999925	6842	284394	0.999925	9905557	0.000000
87989926	2826311802.000000	146911132	9999.546568	7970	283023	0.999955	6873	284223	0.999955	9900565	0.000000
87992227	2826157149.000000	146864753	9999.724983	7890	283061	0.999972	6884	284148	0.999972	9895442	0.000000
87986706	2826229510.000000	146882244	9999.833196	7881	283224	0.999983	6833	284634	0.999983	9890600	0.000000
88001202	2826239070.000000	146895149	9999.898829	7907	283677	0.999990	6911	284993	0.999990	9885571	0.000000
87992748	2826151429.000000	146906023	9999.938638	7955	282699	0.999994	6954	284283	0.999994	9880614	0.000000
88007131	2826160507.000000	146895602	9999.962782	7872	283926	0.999996	6981	284974	0.999996	9875757	0.000000
87987884	2826256652.000000	146904667	9999.977427	7930	283538	0.999998	6902	283824	0.999998	9870901	0.000000
87989161	2826184575.000000	146891517	9999.986309	7876	283404	0.999999	6876	284465	0.999999	9865930	0.000000
87999962	2826139119.000000	146903404	9999.991696	7865	283531	0.999999	6905	283906	0.999999	9860977	0.000000
87995518	2826250031.000000	146881663	9999.994963	7979	283234	0.999999	6912	283943	0.999999	9856055	0.000000
87985019	2826204288.000000	146898371	9999.996945	7907	283260	1.000000	6851	283713	1.000000	9851034	0.000000
87993674	2826161275.000000	146902584	9999.998147	7909	283506	1.000000	6907	283816	1.000000	9846060	0.000000
87992582	2826172969.000000	146889644	9999.998876	7931	283341	1.000000	6851	284419	1.000000	9841100	0.000000
88007643	2826214199.000000	146890881	9999.999318	7932	282559	1.000000	6902	283590	1.000000	9836219	0.000000
87986670	2826237891.000000	146877362	9999.999587	7996	283739	1.000000	6874	283914	1.000000	9831246	0.000000
87999191	2826128034.000000	146909691	9999.999749	7922	283590	1.000000	6948	284019	1.000000	9826171	0.000000
87997383	2826198912.000000	146890106	9999.999848	7850	283597	1.000000	6836	285365	1.000000	9821215	0.000000
87994012	2826207021.000000	146909269	9999.999908	7869	283477	1.000000	6919	284508	1.000000	9816166	0.000000
87990469	2826244346.000000	146905941	9999.999944	7872	283847	1.000000	6793	284085	1.000000	9811236	0.000000
87991234	2826180640.000000	146891653	9999.999966	7956	283246	1.000000	6983	284139	1.000000	9806429	0.000000
87982643	2826148352.000000	146883155	9999.999979	7925	283704	1.000000	6794	285012	1.000000	9801560	-1.#IND00
87990746	2826202545.000000	146892573	9999.999988	7982	283846	1.000000	7040	285345	1.000000	9796648	0.014400
88001845	2826254003.000000	146882009	9999.999992	8048	283665	1.000000	6860	283977	1.000000	9791828	-0.047911
87993504	2826174549.000000	146886456	9999.999995	7803	282839	1.000000	6886	284378	1.000000	9787037	-0.030809
87997452	2826180428.000000	146912184	9999.999997	7961	283754	1.000000	6839	284246	1.000000	9782114	-0.018405
87998465	2826245215.000000	146877541	9999.999998	7981	284122	1.000000	6946	284596	1.000000	9777251	-0.011728
87988889	2826127118.000000	146902805	9999.999999	7976	283198	1.000000	6867	284833	1.000000	9772566	-0.007860
87997974	2826137306.000000	146892220	9999.999999	8015	283103	1.000000	6867	284441	1.000000	9767701	-0.008808
87988007	2826131067.000000	146903841	10000.000000	7953	284383	1.000000	6939	284363	1.000000	9762908	-0.006676
87989999	2826131020.000000	146894308	10000.000000	7911	282946	1.000000	6995	284333	1.000000	9758052	-0.004092
87988996	2826209376.000000	146870188	10000.000000	7992	283433	1.000000	6969	285391	1.000000	9753202	0.001378
88004132	2826234560.000000	146882258	10000.000000	7958	283320	1.000000	6788	284212	1.000000	9748308	0.001385
87990069	2826165485.000000	146904329	10000.000000	7996	283354	1.000000	6835	284930	1.000000	9743461	0.001591
87977811	2826187612.000000	146906295	10000.000000	7867	284388	1.000000	6855	284873	1.000000	9738685	0.001049
87992892	2826165357.000000	146868590	10000.000000	7886	283314	1.000000	6868	284879	1.000000	9733926	0.002158
88000179	2826184007.000000	146886092	10000.000000	8010	283660	1.000000	6861	283551	1.000000	9729045	0.000514
87993379	2826117311.000000	146866888	10000.000000	7826	282985	1.000000	6817	285100	1.000000	9724127	-0.002100
88004911	2826174167.000000	146887008	10000.000000	8042	282622	1.000000	6802	284872	1.000000	9719237	-0.002108
87988408	2826207748.000000	146880810	10000.000000	7959	282767	1.000000	6938	283944	1.000000	9714426	-0.002794
87983275	2826190798.000000	146885724	10000.000000	7932	283551	1.000000	6853	284176	1.000000	9709560	-0.002769
87990356	2826171838.000000	146897462	10000.000000	7996	283950	1.000000	6801	285265	1.000000	9704660	-0.002838
88004330	2826118039.000000	146880460	10000.000000	7824	283619	1.000000	6900	284157	1.000000	9699771	-0.002618
88003683	2826074468.000000	146877910	10000.000000	7917	283023	1.000000	6813	284178	1.000000	9694860	-0.002972
88001675	2826036989.000000	146875953	10000.000000	8043	282688	1.000000	6864	284781	1.000000	9690028	-0.001104
88008319	2826047249.000000	146895947	10000.000000	7859	284486	1.000000	6855	283706	1.000000	9685258	-0.001148
87996881	2826115818.000000	146899714	10000.000000	7803	284672	1.000000	6851	285112	1.000000	9680396	-0.004068
87991093	2826155973.000000	146878037	10000.000000	7847	283031	1.000000	6745	284385	1.000000	9675530	-0.003406
87994254	2826156161.000000	146909920	10000.000000	7912	283416	1.000000	6917	285127	1.000000	9670753	-0.004727
87995876	2826286349.000000	146893186	10000.000000	8064	283346	1.000000	6900	284538	1.000000	9666033	-0.004577
87996038	2826188236.000000	146914343	10000.000000	7864	283048	1.000000	6855	283856	1.000000	9661343	-0.004046
87988765	2826242388.000000	146890682	10000.000000	8015	283633	1.000000	6889	283980	1.000000	9656482	-0.004055
88001913	2826177001.000000	146905303	10000.000000	7998	283239	1.000000	6796	284405	1.000000	9651593	-0.002729
87993532	2826129236.000000	146878089	10000.000000	7971	283550	1.000000	6847	284938	1.000000	9646672	-0.002946
87996623	2826115313.000000	146897694	10000.000000	7906	283494	1.000000	6881	284255	1.000000	9641862	-0.003009
87987621	2826195711.000000	146885428	10000.000000	7990	282466	1.000000	6837	286405	1.000000	9636931	-0.003052
88004346	2826222783.000000	146887776	10000.000000	7870	282990	1.000000	6992	283895	1.000000	9632054	-0.003199
87994391	2826232188.000000	146889825	10000.000000	7936	283385	1.000000	6965	283973	1.000000	9627265	-0.003148
88006709	2826194425.000000	146906045	10000.000000	7882	283875	1.000000	6931	283968	1.000000	9622394	-0.002931
87991279	2826218755.000000	146881619	10000.000000	7938	282842	1.000000	6968	283972	1.000000	9617617	-0.002609
87994486	2826211463.000000	146896390	10000.000000	7977	283671	1.000000	6926	284029	1.000000	9612714	-0.002477
87992666	2826158645.000000	146904370	10000.000000	8048	283010	1.000000	6859	284321	1.000000	9607980	-0.001987
87996712	2826135292.000000	146892740	10000.000000	7973	282637	1.000000	6929	284336	1.000000	9603175	-0.001619
87993959	2826176265.000000	146887143	10000.000000	8008	284032	1.000000	6879	284058	1.000000	9598355	-0.001632
87992034	2826254442.000000	146876770	10000.000000	7926	283400	1.000000	6925	284144	1.000000	9593443	-0.000978
87995140	2826237063.000000	146891868	10000.000000	7941	282180	1.000000	6893	284517	1.000000	9588654	-0.001261
87989437	2826164879.000000	146870683	10000.000000	7890	283254	1.000000	6960	284668	1.000000	9583954	-0.001141
88000418	2826195396.000000	146883741	10000.000000	7929	283974	1.000000	6860	284199	1.000000	9579231	-0.001170
87999932	2826137096.000000	146888768	10000.000000	7922	283350	1.000000	6939	283479	1.000000	9574524	-0.000908
87987330	2826249863.000000	146885663	10000.000000	7960	284193	1.000000	6853	284230	1.000000	9569821	-0.000992
87996991	2826222010.000000	146865108	10000.000000	7980	282730	1.000000	6755	284362	1.000000	9565064	-0.001078
87998359	2826145990.000000	146905366	10000.000000	7891	283433	1.000000	6844	285313	1.000000	9560425	-0.001122
88003603	2826122063.000000	146887637	10000.000000	7964	284070	1.000000	6937	284085	1.000000	9555639	-0.001092
87996613	2826204457.000000	146880563	10000.000000	7889	283617	1.000000	6821	284016	1.000000	9550819	-0.001018
87986320	2826199748.000000	146871975	10000.000000	7916	283883	1.000000	6997	284688	1.000000	9545926	-0.000296
87991658	2826151983.000000	146864039	10000.000000	7874	284499	1.000000	6746	284326	1.000000	9541097	-0.000203
88003904	2826106516.000000	146882706	10000.000000	7921	283622	1.000000	6850	284971	1.000000	9536304	-0.000419
87997500	2826163564.000000	146883700	10000.000000	7900	282796	1.000000	6875	284103	1.000000	9531516	-0.000611
87984739	2826231728.000000	146880448	10000.000000	7788	282964	1.000000	6712	284284	1.000000	9526706	-0.000730
87996443	2826243648.000000	146886580	10000.000000	7868	284409	1.000000	6796	284745	1.000000	9521994	-0.000815
87993024	2826252984.000000	146883737	10000.000000	7817	283550	1.000000	6949	284365	1.000000	9517287	-0.000600
npatches	nstrain	runtime	dt	init_x	init_y	init_y_blood	init_z	init_S	beta0	beta1	beta2	beta3	mean_beta	B	d	delta	delta_blood	b[0]	mut	m	CTL	c	g	epsilon	k	het	lambda	rho	omega	x_max	patch.dyna	DELTA	A	VA
10000	1	100.000000	0.000100	21900	9499	5000000	0.001000	10000000	9.279150	7.505225	6.489760	4.232740	8	8000000000.000000	0.010000	1.000000	1.000000	800000	0.000050	0.048000	0	0.500000	0.000000	25.000000	2.000000	0.500000	0.000000	0.000000	0.000000	31987	0	10.000000	7.000000	1.000000
sus	inf	inf_blood	z	x[0]	y[0][0]	z[0]	x[1]	y[1][0]	z[1]	S[0]	synchrony
219000000	94990000.000000	5000000	10.000000	21900	9499	0.001000	21900	9499	0.001000	10000000	0.000000
116125653	1891667804.000000	98151525	3940.834452	10122	190115	0.394083	11605	189117	0.394083	9995104	0.000000
96997459	2457594426.000000	127717515	6324.976263	8156	247693	0.632498	9668	245497	0.632498	9990089	0.000000
104882863	2183978246.000000	113543713	7771.013291	9037	219524	0.777101	10448	219403	0.777101	9985121	0.000000
113738439	1926708937.000000	100185174	8648.068121	9914	193073	0.864807	11450	192940	0.864807	9980093	0.000000
119831761	1772554771.000000	92152579	9180.022116	10388	178827	0.918002	12001	177253	0.918002	9975115	0.000000
123564894	1684996543.000000	87589019	9502.664490	10760	170007	0.950266	12346	168281	0.950266	9970102	0.000000
125836361	1634736328.000000	84977800	9698.354536	11130	165299	0.969835	12470	164067	0.969835	9965204	0.000000
127214858	1605390252.000000	83434369	9817.045065	11065	162503	0.981705	12596	160265	0.981705	9960212	0.000000
128040821	1587973621.000000	82541426	9889.033609	11289	159361	0.988903	12893	158774	0.988903	9955127	0.000000
128530820	1577585125.000000	81990098	9932.696323	11224	159617	0.993270	12820	157519	0.993270	9950188	0.000000
128841884	1571266898.000000	81671064	9959.178767	11148	158278	0.995918	12959	157161	0.995918	9945180	0.000000
129026168	1567501474.000000	81456760	9975.240980	11356	157765	0.997524	13065	156526	0.997524	9940227	0.000000
129144442	1565135226.000000	81351692	9984.983083	11271	158324	0.998498	12888	156407	0.998498	9935233	0.000000
129192226	1563832306.000000	81272466	9990.891893	11347	157827	0.999089	12968	156576	0.999089	9930337	0.000000
129228631	1562926637.000000	81246227	9994.475723	11244	157828	0.999448	12888	155976	0.999448	9925525	0.000000
129242311	1562458730.000000	81199268	9996.649399	11292	158257	0.999665	13049	156758	0.999665	9920578	0.000000
129268159	1562141993.000000	81187490	9997.967783	11350	157890	0.999797	13068	156269	0.999797	9915549	0.000000
129296293	1561894239.000000	81177486	9998.767413	11381	158292	0.999877	12920	156212	0.999877	9910610	0.000000
129290827	1561841481.000000	81173883	9999.252408	11399	156420	0.999925	13016	156228	0.999925	9905654	0.000000
129288346	1561792883.000000	81175362	9999.546568	11361	158537	0.999955	12974	156119	0.999955	9900690	0.000000
129297914	1561684605.000000	81183810	9999.724983	11232	157228	0.999972	13043	156272	0.999972	9895649	0.000000
129302585	1561626040.000000	81163844	9999.833196	11216	157482	0.999983	13177	155736	0.999983	9890721	0.000000
129294966	1561685995.000000	81159314	9999.898829	11583	156955	0.999990	12917	156564	0.999990	9885725	0.000000
129301233	1561694344.000000	81175661	9999.938638	11297	157250	0.999994	13005	156868	0.999994	9880867	0.000000
129317739	1561693999.000000	81167350	9999.962782	11288	158135	0.999996	12868	156284	0.999996	9875897	0.000000
129302856	1561678696.000000	81158182	9999.977427	11339	157855	0.999998	12865	156633	0.999998	9870963	0.000000
129298000	1561663888.000000	81176953	9999.986309	11366	156784	0.999999	13055	156732	0.999999	9866119	0.000000
129321081	1561575527.000000	81163036	9999.991696	11242	157578	0.999999	12977	156781	0.999999	9861222	0.000000
129304241	1561694255.000000	81161568	9999.994963	11334	157409	0.999999	12898	156532	0.999999	9856221	0.000000
129304357	1561723700.000000	81171514	9999.996945	11360	157437	1.000000	13013	156250	1.000000	9851176	0.000000
129294924	1561739020.000000	81154242	9999.998147	11264	158003	1.000000	13046	156634	1.000000	9846375	0.000000
129301604	1561576627.000000	81162517	9999.998876	11171	157617	1.000000	13061	155795	1.000000	9841415	0.000000
129293750	1561712501.000000	81157170	9999.999318	11430	157882	1.000000	12876	156598	1.000000	9836542	0.000000
129299055	1561639803.000000	81144292	9999.999587	11320	157907	1.000000	12997	155947	1.000000	9831639	0.000000
129307369	1561703794.000000	81162985	9999.999749	11299	157363	1.000000	12950	156468	1.000000	9826768	0.000000
129297952	1561635916.000000	81175240	9999.999848	11183	157910	1.000000	12895	156434	1.000000	9821827	0.000000
129303291	1561677499.000000	81165556	9999.999908	11293	157748	1.000000	13135	155846	1.000000	9816835	0.000000
129291773	1561703080.000000	81184015	9999.999944	11286	157291	1.000000	12921	156173	1.000000	9811978	0.000000
129292344	1561683968.000000	81159092	9999.999966	11382	157003	1.000000	13019	156038	1.000000	9807084	0.000000
129317049	1561602014.000000	81161125	9999.999979	11381	157616	1.000000	12931	156817	1.000000	9802212	-1.#IND00
129304636	1561634482.000000	81164394	9999.999988	11201	157561	1.000000	13041	155982	1.000000	9797402	0.014400
129295721	1561596684.000000	81177613	9999.999992	11186	157531	1.000000	12938	155937	1.000000	9792371	0.012890
129311321	1561679926.000000	81156458	9999.999995	11232	157920	1.000000	12957	156297	1.000000	9787452	0.001766
129302037	1561596968.000000	81164857	9999.999997	11311	157947	1.000000	12995	156149	1.000000	9782668	-0.003354
129331716	1561631342.000000	81164017	9999.999998	11307	157166	1.000000	13144	155538	1.000000	9777708	-0.004966
129294552	1561693247.000000	81173100	9999.999999	11371	158107	1.000000	12879	156014	1.000000	9772818	-0.005643
129307621	1561654647.000000	81175199	9999.999999	11394	157079	1.000000	12938	156349	1.000000	9767792	-0.005675
129305345	1561649136.000000	81164140	10000.000000	11404	157382	1.000000	12787	156568	1.000000	9762781	-0.006732
129308182	1561731708.000000	81170188	10000.000000	11362	157967	1.000000	12977	156574	1.000000	9757891	-0.004740
129290405	1561709776.000000	81186046	10000.000000	11335	157325	1.000000	12949	156119	1.000000	9752918	-0.004281
129314544	1561565778.000000	81168859	10000.000000	11374	156919	1.000000	13079	155786	1.000000	9747855	-0.004266
129296260	1561688182.000000	81169840	10000.000000	11292	157634	1.000000	13052	156336	1.000000	9742978	-0.004673
129312737	1561713899.000000	81165922	10000.000000	11397	157283	1.000000	12963	156140	1.000000	9738156	-0.006755
129292332	1561637598.000000	81165863	10000.000000	11204	157935	1.000000	13016	157106	1.000000	9733193	0.000996
129305652	1561642937.000000	81169914	10000.000000	11350	157595	1.000000	13021	156409	1.000000	9728370	0.000646
129319240	1561683493.000000	81157880	10000.000000	11298	157848	1.000000	12951	155836	1.000000	9723346	-0.001163
129300933	1561685200.000000	81162681	10000.000000	11338	157192	1.000000	13063	156546	1.000000	9718467	-0.007374
129303057	1561706436.000000	81170053	10000.000000	11382	157049	1.000000	13000	155859	1.000000	9713590	-0.008188
129299786	1561690823.000000	81178432	10000.000000	11293	158198	1.000000	12871	156159	1.000000	9708619	-0.007890
129306050	1561617183.000000	81156603	10000.000000	11230	157640	1.000000	12970	156002	1.000000	9703656	-0.008658
129308687	1561651716.000000	81162290	10000.000000	11247	157672	1.000000	12972	155821	1.000000	9698839	-0.008427
129302885	1561557851.000000	81181954	10000.000000	11363	157144	1.000000	13044	156460	1.000000	9694053	-0.007536
129296919	1561661572.000000	81160229	10000.000000	11276	157853	1.000000	12961	156605	1.000000	9689260	-0.006894
129313428	1561607620.000000	81168613	10000.000000	11376	157523	1.000000	12911	155144	1.000000	9684396	-0.006044
129302061	1561676172.000000	81167085	10000.000000	11456	157618	1.000000	13151	155553	1.000000	9679578	-0.006152
129302325	1561645252.000000	81158394	10000.000000	11260	157403	1.000000	12987	156066	1.000000	9674586	-0.006074
129298575	1561731005.000000	81170973	10000.000000	11256	157735	1.000000	12941	156380	1.000000	9669735	-0.004833
129299518	1561724211.000000	81155099	10000.000000	11198	158245	1.000000	12860	156285	1.000000	9664853	-0.004275
129304574	1561671249.000000	81171346	10000.000000	11365	157246	1.000000	13066	156280	1.000000	9660040	-0.003916
129286346	1561665060.000000	81165019	10000.000000	11292	157722	1.000000	12951	156136	1.000000	9655182	-0.003711
129301246	1561620665.000000	81164112	10000.000000	11289	157414	1.000000	12955	156311	1.000000	9650370	-0.003640
129299106	1561673073.000000	81162484	10000.000000	11292	157871	1.000000	13020	156065	1.000000	9645500	-0.003199
129311509	1561607227.000000	81167651	10000.000000	11373	156745	1.000000	12940	156030	1.000000	9640673	-0.002001
129302891	1561638432.000000	81165594	10000.000000	11361	158161	1.000000	13059	155535	1.000000	9635869	-0.002404
129311889	1561642603.000000	81170069	10000.000000	11371	157471	1.000000	13090	156037	1.000000	9631071	-0.002614
129308494	1561635908.000000	81175411	10000.000000	11142	158272	1.000000	13034	156224	1.000000	9626208	-0.001798
129323912	1561610473.000000	81159535	10000.000000	11317	157405	1.000000	13086	156292	1.000000	9621441	-0.001798
129298895	1561637219.000000	81162631	10000.000000	11340	157175	1.000000	12802	156765	1.000000	9616628	-0.001405
129311506	1561604011.000000	81164276	10000.000000	11434	157571	1.000000	12994	155509	1.000000	9611880	-0.001313
129312047	1561599713.000000	81178726	10000.000000	11322	157914	1.000000	13177	155582	1.000000	9607159	-0.000671
129294716	1561648035.000000	81168815	10000.000000	11336	157705	1.000000	12985	155510	1.000000	9602440	0.000631
129306371	1561651788.000000	81174452	10000.000000	11396	157692	1.000000	12853	155677	1.000000	9597663	0.001497
129298192	1561702103.000000	81168293	10000.000000	11285	157220	1.000000	12925	155486	1.000000	9592897	0.001415
129304846	1561707019.000000	81172769	10000.000000	11213	157955	1.000000	12812	156943	1.000000	9588189	0.001648
129324458	1561637269.000000	81164263	10000.000000	11376	158239	1.000000	12973	156581	1.000000	9583423	0.001915
129299552	1561708003.000000	81180169	10000.000000	11423	157434	1.000000	12984	155840	1.000000	9578596	0.001799
129302958	1561631957.000000	81171235	10000.000000	11408	157761	1.000000	12858	157112	1.000000	9573790	0.001558
129290304	1561682366.000000	81174786	10000.000000	11372	157327	1.000000	12961	155967	1.000000	9568813	0.002206
129302481	1561653995.000000	81177136	10000.000000	11204	157238	1.000000	12878	155910	1.000000	9564066	0.002101
129302744	1561671315.000000	81165263	10000.000000	11415	157080	1.000000	12893	156369	1.000000	9559276	0.003491
129289519	1561710545.000000	81164001	10000.000000	11173	158295	1.000000	12964	155931	1.000000	9554524	0.003393
129308125	1561681316.000000	81172488	10000.000000	11219	157429	1.000000	12881	155744	1.000000	9549890	0.003367
129313865	1561588300.000000	81175620	10000.000000	11329	156904	1.000000	12948	156010	1.000000	9545154	0.003512
129322755	1561574001.000000	81179910	10000.000000	11314	158106	1.000000	12929	156733	1.000000	9540472	0.003017
129307912	1561672519.000000	81164023	10000.000000	11248	157495	1.000000	12964	156207	1.000000	9535724	0.002519
129310126	1561625127.000000	81159986	10000.000000	11346	158020	1.000000	13033	155623	1.000000	9531015	0.002498
129289752	1561681632.000000	81172186	10000.000000	11268	157473	1.000000	13002	155696	1.000000	9526252	0.002437
129305527	1561698583.000000	81169549	10000.000000	11381	157100	1.000000	13029	155815	1.000000	9521531	0.002300
129301667	1561659636.000000	81173810	10000.000000	11283	157683	1.000000	12935	156682	1.000000	9516712	0.002476
npatches	nstrain	runtime	dt	init_x	init_y	init_y_blood	init_z	init_S	beta0	beta1	beta2	beta3	mean_beta	B	d	delta	delta_blood	b[0]	mut	m	CTL	c	g	epsilon	k	het	lambda	rho	omega	x_max	patch.dyna	DELTA	A	VA
10000	1	100.000000	0.000100	21900	9499	5000000	0.001000	10000000	7.711219	6.937175	7.401309	7.544597	8	8000000000.000000	0.010000	1.000000	1.000000	800000	0.000050	0.048000	0	0.500000	0.000000	25.000000	3.000000	0.500000	0.000000	0.000000	0.000000	31987	0	10.000000	7.000000	1.000000
sus	inf	inf_blood	z	x[0]	y[0][0]	z[0]	x[1]	y[1][0]	z[1]	S[0]	synchrony
219000000	94990000.000000	5000000	10.000000	21900	9499	0.001000	21900	9499	0.001000	10000000	0.000000
124307100	1682481011.000000	87305061	3940.834452	12045	167786	0.394083	13260	167155	0.394083	9994980	0.000000
116471238	1846182737.000000	95999495	6324.976263	11466	184107	0.632498	12207	184579	0.632498	9989985	0.000000
133086988	1474509299.000000	76657606	7771.013291	13037	147388	0.777101	13991	147097	0.777101	9984951	0.000000
146830100	1234076097.000000	64165183	8648.068121	14442	123912	0.864807	15326	122465	0.864807	9979953	0.000000
155549753	1104140190.000000	57395072	9180.022116	15337	110947	0.918002	16407	109772	0.918002	9975064	0.000000
160817868	1032488236.000000	53685720	9502.664490	16045	102872	0.950266	16837	102678	0.950266	9970132	0.000000
164000098	991603645.000000	51545039	9698.354536	16422	99262	0.969835	17280	98615	0.969835	9965098	0.000000
165932867	967651808.000000	50302687	9817.045065	16575	96984	0.981705	17468	95939	0.981705	9960256	0.000000
167082542	953449477.000000	49554813	9889.033609	16772	95188	0.988903	17505	94601	0.988903	9955375	0.000000
167774391	945024945.000000	49118260	9932.696323	16748	94097	0.993270	17555	93984	0.993270	9950424	0.000000
168217610	939827871.000000	48845443	9959.178767	16715	94062	0.995918	17646	93230	0.995918	9945445	0.000000
168457068	936811005.000000	48690077	9975.240980	16850	93482	0.997524	17682	92676	0.997524	9940501	0.000000
168618749	934914121.000000	48583849	9984.983083	16763	93313	0.998498	17728	92264	0.998498	9935583	0.000000
168738347	933660673.000000	48531843	9990.891893	16729	93648	0.999089	17818	92455	0.999089	9930630	0.000000
168790458	933026079.000000	48491742	9994.475723	16948	93847	0.999448	17839	92089	0.999448	9925623	0.000000
168814515	932663712.000000	48476439	9996.649399	16857	93487	0.999665	17856	92334	0.999665	9920647	0.000000
168828225	932468914.000000	48457750	9997.967783	16974	93057	0.999797	17772	92202	0.999797	9915612	0.000000
168855381	932258573.000000	48446981	9998.767413	16809	93289	0.999877	17693	92597	0.999877	9910715	0.000000
168860308	932125826.000000	48455262	9999.252408	16676	93695	0.999925	17610	92174	0.999925	9905854	0.000000
168872911	932113277.000000	48448217	9999.546568	16766	92843	0.999955	17794	92452	0.999955	9901029	0.000000
168876464	932123628.000000	48443473	9999.724983	16851	93080	0.999972	17754	92276	0.999972	9896037	0.000000
168873803	931994260.000000	48434143	9999.833196	16761	93714	0.999983	17548	92488	0.999983	9891123	0.000000
168861341	932069286.000000	48456003	9999.898829	16955	92950	0.999990	17754	92578	0.999990	9886203	0.000000
168866541	932023804.000000	48448341	9999.938638	16847	93038	0.999994	17803	92480	0.999994	9881251	0.000000
168883260	932059579.000000	48440913	9999.962782	16730	93432	0.999996	17767	92514	0.999996	9876196	0.000000
168862215	932068566.000000	48443757	9999.977427	16857	92434	0.999998	17865	92012	0.999998	9871233	0.000000
168872787	932003496.000000	48437817	9999.986309	16878	93447	0.999999	17648	92342	0.999999	9866318	0.000000
168876497	931939198.000000	48433037	9999.991696	16966	93139	0.999999	17696	92960	0.999999	9861286	0.000000
168845849	932048395.000000	48432884	9999.994963	16850	93109	0.999999	17871	92288	0.999999	9856490	0.000000
168853630	932090310.000000	48449061	9999.996945	16827	92681	1.000000	17730	92380	1.000000	9851661	0.000000
168874968	932011546.000000	48447603	9999.998147	16962	93838	1.000000	17765	91956	1.000000	9846723	0.000000
168885398	931997137.000000	48441841	9999.998876	16890	93737	1.000000	17761	92825	1.000000	9841879	0.000000
168858624	932036359.000000	48450237	9999.999318	16807	93010	1.000000	17857	92354	1.000000	9836807	0.000000
168872261	932066013.000000	48442372	9999.999587	16772	93601	1.000000	17750	92601	1.000000	9831948	0.000000
168871067	932015415.000000	48440714	9999.999749	16851	93369	1.000000	17601	92625	1.000000	9827038	0.000000
168883029	931974541.000000	48439440	9999.999848	16811	93639	1.000000	17736	92484	1.000000	9822111	0.000000
168875896	932030982.000000	48444299	9999.999908	16693	93241	1.000000	17833	92330	1.000000	9817159	0.000000
168868440	932038186.000000	48450390	9999.999944	16748	93456	1.000000	17844	92620	1.000000	9812232	0.000000
168872993	932103244.000000	48437226	9999.999966	16835	93085	1.000000	17991	91814	1.000000	9807374	0.000000
168874046	932029354.000000	48431494	9999.999979	16750	93321	1.000000	17670	92635	1.000000	9802524	-1.#IND00
168896181	931997271.000000	48434770	9999.999988	16663	93632	1.000000	17823	92616	1.000000	9797530	0.019200
168877261	932015589.000000	48443657	9999.999992	16785	93262	1.000000	17866	92511	1.000000	9792638	0.001759
168871725	932039127.000000	48430278	9999.999995	16787	93390	1.000000	17671	92470	1.000000	9787801	-0.003937
168868652	932028750.000000	48440398	9999.999997	16785	93455	1.000000	17801	92527	1.000000	9783019	0.000280
168869965	932035690.000000	48442283	9999.999998	16903	93443	1.000000	17724	92268	1.000000	9777992	-0.003167
168866907	932077589.000000	48438628	9999.999999	16957	92972	1.000000	17947	92167	1.000000	9773052	-0.002244
168876012	932047909.000000	48448391	9999.999999	16913	93049	1.000000	17875	92134	1.000000	9768079	-0.003581
168870962	932028633.000000	48450552	10000.000000	16924	93150	1.000000	17671	92111	1.000000	9763233	-0.004765
168860813	932107641.000000	48436979	10000.000000	16868	93184	1.000000	17804	93097	1.000000	9758235	-0.000835
168881123	932079050.000000	48451750	10000.000000	16861	93211	1.000000	17775	92312	1.000000	9753322	0.000989
168879688	932028923.000000	48435228	10000.000000	16894	93398	1.000000	17880	92505	1.000000	9748405	0.000073
168870773	932001540.000000	48444380	10000.000000	16825	93341	1.000000	17781	92736	1.000000	9743426	0.000757
168893495	931962170.000000	48448831	10000.000000	16869	93223	1.000000	17724	92818	1.000000	9738620	-0.000047
168872008	931997997.000000	48439526	10000.000000	16946	93378	1.000000	17634	92818	1.000000	9733674	0.000221
168866240	932025350.000000	48428588	10000.000000	16872	93736	1.000000	17787	92463	1.000000	9728789	-0.000983
168883002	931997985.000000	48441274	10000.000000	16837	92438	1.000000	17735	92387	1.000000	9723944	0.000129
168870930	931964009.000000	48443186	10000.000000	17048	92744	1.000000	17869	92575	1.000000	9718990	-0.000194
168859171	932078782.000000	48445359	10000.000000	16728	93406	1.000000	17833	92673	1.000000	9714062	-0.000309
168867449	932039473.000000	48437027	10000.000000	16951	92863	1.000000	17732	92291	1.000000	9709241	0.000898
168869111	931992320.000000	48427544	10000.000000	16805	93641	1.000000	17828	92581	1.000000	9704192	0.000162
168873453	931981394.000000	48451685	10000.000000	16851	93464	1.000000	17582	92781	1.000000	9699347	0.000957
168881781	932037290.000000	48439533	10000.000000	16973	92512	1.000000	17746	93086	1.000000	9694550	-0.000556
168869234	932043426.000000	48428401	10000.000000	16877	93279	1.000000	17886	92275	1.000000	9689672	-0.000287
168863130	932061278.000000	48453515	10000.000000	16888	92625	1.000000	17755	92840	1.000000	9684765	-0.001565
168879991	932003765.000000	48448869	10000.000000	16856	92955	1.000000	17782	92176	1.000000	9679993	-0.000190
168872131	932037053.000000	48446615	10000.000000	16931	93166	1.000000	17681	92463	1.000000	9675067	-0.000007
168867303	932007976.000000	48445732	10000.000000	16782	93078	1.000000	17966	92399	1.000000	9670232	0.001504
168887333	931994867.000000	48444916	10000.000000	16855	93478	1.000000	17760	92247	1.000000	9665354	0.001341
168859565	932103655.000000	48446030	10000.000000	17111	93153	1.000000	17740	92550	1.000000	9660428	0.000393
168875825	932091613.000000	48440780	10000.000000	16831	92980	1.000000	17793	91981	1.000000	9655616	-0.000584
168861023	932014703.000000	48433972	10000.000000	16850	93988	1.000000	17790	92655	1.000000	9650822	-0.001240
168857219	932087842.000000	48447827	10000.000000	16772	93106	1.000000	17970	92121	1.000000	9645933	-0.001674
168877482	932015033.000000	48442630	10000.000000	16923	92864	1.000000	17737	92749	1.000000	9641084	-0.001723
168857498	932048558.000000	48451252	10000.000000	17049	93218	1.000000	17791	92694	1.000000	9636308	-0.002474
168872434	932071222.000000	48449199	10000.000000	16711	93408	1.000000	17794	92818	1.000000	9631491	-0.002767
168863195	932062198.000000	48429603	10000.000000	16862	93411	1.000000	17838	92654	1.000000	9626660	-0.003516
168862171	932088293.000000	48444053	10000.000000	16909	93516	1.000000	17734	92462	1.000000	9621774	-0.003628
168874498	932005615.000000	48454307	10000.000000	16742	93319	1.000000	17769	92352	1.000000	9616931	-0.003885
168871953	932030561.000000	48441295	10000.000000	16843	93057	1.000000	17701	92286	1.000000	9612235	-0.004499
168865504	932037833.000000	48446002	10000.000000	16987	92935	1.000000	17698	92889	1.000000	9607393	-0.004440
168871740	932088520.000000	48443643	10000.000000	16926	93432	1.000000	17787	92268	1.000000	9602582	-0.004051
168869585	932011374.000000	48442147	10000.000000	16791	93488	1.000000	17677	92675	1.000000	9597709	-0.003923
168879183	932015374.000000	48450704	10000.000000	17059	93186	1.000000	17725	92566	1.000000	9592881	-0.003685
168872058	932071933.000000	48442338	10000.000000	17010	92812	1.000000	17720	92628	1.000000	9588165	-0.003739
168875173	931968179.000000	48451749	10000.000000	16870	92801	1.000000	17801	91765	1.000000	9583519	-0.003794
168870182	932048994.000000	48441436	10000.000000	16817	92975	1.000000	17645	92230	1.000000	9578751	-0.003776
168869787	932088781.000000	48429542	10000.000000	16897	92939	1.000000	17741	92925	1.000000	9573958	-0.004199
168887170	932038652.000000	48438686	10000.000000	16884	93013	1.000000	17881	92253	1.000000	9569237	-0.004304
168877642	932052002.000000	48436348	10000.000000	16934	93100	1.000000	17730	92566	1.000000	9564323	-0.004680
168859261	932108565.000000	48455179	10000.000000	16839	93493	1.000000	17672	92574	1.000000	9559475	-0.003177
168874633	932028351.000000	48444906	10000.000000	16810	93521	1.000000	17804	92363	1.000000	9554701	-0.002656
168891698	932016672.000000	48453569	10000.000000	16940	93561	1.000000	17772	92430	1.000000	9549952	-0.002424
168859190	932017370.000000	48440048	10000.000000	16862	93583	1.000000	17696	92455	1.000000	9545115	-0.001551
168866171	932087005.000000	48443029	10000.000000	16731	93269	1.000000	17763	92453	1.000000	9540365	-0.000656
168868669	932107601.000000	48443690	10000.000000	16619	93164	1.000000	17737	92833	1.000000	9535657	-0.000742
168883585	931996161.000000	48424594	10000.000000	16795	93501	1.000000	17728	92741	1.000000	9530923	-0.000704
168862204	932024619.000000	48437405	10000.000000	16648	93801	1.000000	17774	92536	1.000000	9526252	-0.000669
168869867	931997406.000000	48436974	10000.000000	16955	93598	1.000000	17619	92084	1.000000	9521375	-0.000856
168869276	931952615.000000	48440480	10000.000000	16870	93366	1.000000	17706	92742	1.000000	9516685	-0.001104
npatches	nstrain	runtime	dt	init_x	init_y	init_y_blood	init_z	init_S	beta0	beta1	beta2	beta3	mean_beta	B	d	delta	delta_blood	b[0]	mut	m	CTL	c	g	epsilon	k	het	lambda	rho	omega	x_max	patch.dyna	DELTA	A	VA
10000	1	100.000000	0.000100	21900	9499	5000000	0.001000	10000000	9.198800	8.696447	11.494759	9.628569	8	8000000000.000000	0.010000	1.000000	1.000000	800000	0.000050	0.048000	0	0.500000	0.000000	25.000000	4.000000	0.500000	0.000000	0.000000	0.000000	31987	0	10.000000	7.000000	1.000000
sus	inf	inf_blood	z	x[0]	y[0][0]	z[0]	x[1]	y[1][0]	z[1]	S[0]	synchrony
219000000	94990000.000000	5000000	10.000000	21900	9499	0.001000	21900	9499	0.001000	10000000	0.000000
133966678	1484289621.000000	77052154	3940.834452	11823	149970	0.394083	12261	148891	0.394083	9995039	0.000000
137451637	1397084147.000000	72676699	6324.976263	12063	141031	0.632498	12532	141469	0.632498	9990020	0.000000
162119861	1015674474.000000	52823262	7771.013291	14507	103468	0.777101	15332	102057	0.777101	9985057	0.000000
180184658	805746080.000000	41890974	8648.068121	16447	81648	0.864807	16954	81505	0.864807	9980086	0.000000
191341435	696276803.000000	36211895	9180.022116	17660	70712	0.918002	18221	70972	0.918002	9975075	0.000000
198138679	636006162.000000	33058114	9502.664490	18329	64716	0.950266	18826	64360	0.950266	9970051	0.000000
202236498	601485534.000000	31266521	9698.354536	18836	61117	0.969835	19308	60981	0.969835	9965116	0.000000
204749303	581158595.000000	30206860	9817.045065	19095	59587	0.981705	19501	59158	0.981705	9960088	0.000000
206297755	569009498.000000	29577462	9889.033609	19171	57709	0.988903	19847	57890	0.988903	9955051	0.000000
207226040	561713643.000000	29195808	9932.696323	19340	56946	0.993270	19863	57020	0.993270	9949957	0.000000
207754603	557370468.000000	28959830	9959.178767	19411	56786	0.995918	19830	56383	0.995918	9945082	0.000000
208137989	554685389.000000	28831179	9975.240980	19473	55953	0.997524	19854	56178	0.997524	9940042	0.000000
208328490	553109715.000000	28732118	9984.983083	19233	57202	0.998498	19859	56128	0.998498	9935043	0.000000
208463495	552050024.000000	28693740	9990.891893	19416	56347	0.999089	19847	56353	0.999089	9929944	0.000000
208543203	551483569.000000	28664599	9994.475723	19509	56624	0.999448	19980	55968	0.999448	9924961	0.000000
208571477	551142803.000000	28650971	9996.649399	19418	56358	0.999665	19837	55594	0.999665	9919971	0.000000
208601091	550959685.000000	28628506	9997.967783	19260	56178	0.999797	19997	55978	0.999797	9914969	0.000000
208617476	550834497.000000	28630485	9998.767413	19429	56244	0.999877	20006	56057	0.999877	9909982	0.000000
208620873	550790971.000000	28625992	9999.252408	19431	56604	0.999925	20151	55669	0.999925	9904975	0.000000
208611692	550738307.000000	28621293	9999.546568	19223	56550	0.999955	19835	56154	0.999955	9900149	0.000000
208650129	550661552.000000	28614760	9999.724983	19425	56176	0.999972	19672	56103	0.999972	9895093	0.000000
208650538	550674488.000000	28618166	9999.833196	19470	55939	0.999983	19783	55829	0.999983	9890117	0.000000
208630073	550660853.000000	28622338	9999.898829	19398	56364	0.999990	20028	56126	0.999990	9885230	0.000000
208640192	550629852.000000	28618047	9999.938638	19357	56351	0.999994	20054	56021	0.999994	9880136	0.000000
208653320	550641624.000000	28626056	9999.962782	19475	56740	0.999996	19978	55481	0.999996	9875341	0.000000
208645133	550651755.000000	28613810	9999.977427	19420	56315	0.999998	19864	55888	0.999998	9870381	0.000000
208646886	550637609.000000	28616877	9999.986309	19338	56246	0.999999	20041	55735	0.999999	9865296	0.000000
208647726	550557593.000000	28620688	9999.991696	19352	56354	0.999999	19659	56002	0.999999	9860410	0.000000
208645357	550581635.000000	28620125	9999.994963	19539	56690	0.999999	20026	56104	0.999999	9855404	0.000000
208665614	550596788.000000	28616259	9999.996945	19438	55889	1.000000	19796	56260	1.000000	9850569	0.000000
208638935	550673989.000000	28610475	9999.998147	19482	56037	1.000000	20032	55775	1.000000	9845546	0.000000
208625697	550665628.000000	28617258	9999.998876	19504	56460	1.000000	19717	56543	1.000000	9840586	0.000000
208648103	550600997.000000	28620965	9999.999318	19428	56217	1.000000	19858	55667	1.000000	9835535	0.000000
208669410	550565657.000000	28613952	9999.999587	19514	56063	1.000000	19915	55829	1.000000	9830748	0.000000
208641180	550599734.000000	28608993	9999.999749	19409	56498	1.000000	19819	55898	1.000000	9825795	0.000000
208633080	550595927.000000	28615351	9999.999848	19410	56326	1.000000	20010	56016	1.000000	9820792	0.000000
208666127	550522282.000000	28616678	9999.999908	19618	56341	1.000000	19969	55740	1.000000	9815794	0.000000
208643465	550638832.000000	28611058	9999.999944	19410	56064	1.000000	19860	56012	1.000000	9810720	0.000000
208654371	550600378.000000	28614086	9999.999966	19475	56226	1.000000	19797	55886	1.000000	9805821	0.000000
208624810	550680684.000000	28623772	9999.999979	19352	55749	1.000000	19882	55755	1.000000	9800830	-1.#IND00
208639452	550622451.000000	28619004	9999.999988	19456	56306	1.000000	19865	55648	1.000000	9795832	-0.038400
208655637	550591717.000000	28612871	9999.999992	19338	56435	1.000000	19853	55825	1.000000	9790879	0.000374
208642275	550640173.000000	28611734	9999.999995	19435	56339	1.000000	20100	56055	1.000000	9786016	0.003748
208641054	550655309.000000	28626475	9999.999997	19592	56274	1.000000	19968	55547	1.000000	9781041	0.001964
208651361	550639009.000000	28615539	9999.999998	19396	56421	1.000000	19698	55415	1.000000	9776178	0.002965
208636799	550652480.000000	28629313	9999.999999	19388	56482	1.000000	19847	56521	1.000000	9771274	0.003610
208656114	550618861.000000	28613145	9999.999999	19354	56502	1.000000	19887	55520	1.000000	9766461	-0.005286
208631389	550621211.000000	28616066	10000.000000	19412	55922	1.000000	19877	55749	1.000000	9761464	-0.001071
208630629	550610139.000000	28623628	10000.000000	19391	56853	1.000000	19982	55701	1.000000	9756706	-0.002680
208654257	550600864.000000	28611566	10000.000000	19467	56299	1.000000	19994	55543	1.000000	9751753	-0.001961
208660106	550604063.000000	28610259	10000.000000	19447	56197	1.000000	19871	55893	1.000000	9746836	-0.001867
208649493	550615675.000000	28617596	10000.000000	19387	56440	1.000000	19977	55416	1.000000	9741885	-0.001772
208658042	550653581.000000	28613884	10000.000000	19392	56233	1.000000	19646	56079	1.000000	9737062	-0.001880
208628275	550657780.000000	28620302	10000.000000	19397	56430	1.000000	19935	55691	1.000000	9732195	-0.002308
208659083	550610934.000000	28612409	10000.000000	19382	56694	1.000000	20109	55619	1.000000	9727428	-0.001941
208655033	550513672.000000	28622842	10000.000000	19359	56268	1.000000	19907	55746	1.000000	9722533	-0.000475
208645100	550590947.000000	28620345	10000.000000	19404	56179	1.000000	19824	55961	1.000000	9717687	0.000401
208679571	550623561.000000	28624585	10000.000000	19392	56305	1.000000	19841	55863	1.000000	9712793	-0.000503
208636909	550631718.000000	28625536	10000.000000	19596	55703	1.000000	19919	55998	1.000000	9707892	0.001227
208640984	550663276.000000	28617926	10000.000000	19453	56309	1.000000	19780	55713	1.000000	9702925	0.002268
208647093	550577165.000000	28618893	10000.000000	19526	56445	1.000000	19925	55931	1.000000	9698168	0.000977
208634825	550597407.000000	28617242	10000.000000	19345	56495	1.000000	20174	55387	1.000000	9693334	0.000558
208640903	550633827.000000	28623862	10000.000000	19281	56136	1.000000	20087	55550	1.000000	9688482	0.000433
208659195	550575593.000000	28618390	10000.000000	19347	55842	1.000000	19919	55918	1.000000	9683710	0.000290
208637267	550640976.000000	28618230	10000.000000	19443	56062	1.000000	19948	55878	1.000000	9678774	0.000545
208651921	550586929.000000	28621701	10000.000000	19591	56282	1.000000	19771	56189	1.000000	9673970	0.000022
208650420	550623157.000000	28621809	10000.000000	19426	56495	1.000000	20012	55647	1.000000	9669189	0.000004
208624454	550667582.000000	28615604	10000.000000	19394	56114	1.000000	19702	55652	1.000000	9664346	0.000356
208641283	550664488.000000	28619692	10000.000000	19374	56419	1.000000	19768	55958	1.000000	9659441	0.001622
208652475	550606900.000000	28617591	10000.000000	19538	56192	1.000000	19560	56047	1.000000	9654570	0.002200
208659204	550587047.000000	28623595	10000.000000	19541	56268	1.000000	20011	56170	1.000000	9649823	0.000548
208647880	550669190.000000	28620947	10000.000000	19341	56507	1.000000	19845	55683	1.000000	9644929	0.001102
208643538	550638781.000000	28613954	10000.000000	19492	56502	1.000000	20050	55885	1.000000	9640102	0.000967
208640790	550676162.000000	28620897	10000.000000	19441	56175	1.000000	19790	55628	1.000000	9635258	0.002062
208652675	550620650.000000	28613710	10000.000000	19504	56452	1.000000	19823	55817	1.000000	9630492	0.001967
208635017	550608972.000000	28618077	10000.000000	19625	55952	1.000000	19921	55595	1.000000	9625610	0.002157
208648190	550632085.000000	28616820	10000.000000	19419	56073	1.000000	19999	55954	1.000000	9620857	0.002174
208656156	550603757.000000	28615714	10000.000000	19436	55836	1.000000	20065	55990	1.000000	9615974	0.002185
208640311	550663592.000000	28620630	10000.000000	19286	56367	1.000000	19950	55966	1.000000	9611137	0.002759
208638488	550594143.000000	28617481	10000.000000	19457	56549	1.000000	19888	55657	1.000000	9606262	0.002693
208633342	550649407.000000	28618717	10000.000000	19354	56066	1.000000	19810	55688	1.000000	9601478	0.002665
208638991	550691836.000000	28613498	10000.000000	19365	56287	1.000000	19813	56228	1.000000	9596701	0.001639
208639088	550683859.000000	28616917	10000.000000	19488	55900	1.000000	19692	56087	1.000000	9591921	0.001484
208658539	550666639.000000	28618416	10000.000000	19284	56382	1.000000	20022	55818	1.000000	9587085	0.001594
208649758	550656836.000000	28605091	10000.000000	19282	56371	1.000000	19895	55986	1.000000	9582333	0.001536
208647708	550643348.000000	28615283	10000.000000	19517	56308	1.000000	19779	56171	1.000000	9577426	0.001416
208651603	550588979.000000	28609699	10000.000000	19343	56148	1.000000	19861	55896	1.000000	9572687	0.001059
208643244	550638556.000000	28608019	10000.000000	19332	56023	1.000000	20000	55941	1.000000	9567906	0.001414
208627007	550644768.000000	28614156	10000.000000	19265	56522	1.000000	19841	56152	1.000000	9563236	0.001363
208650613	550629872.000000	28624971	10000.000000	19200	56311	1.000000	19786	55983	1.000000	9558413	0.001348
208664702	550607545.000000	28611770	10000.000000	19350	56064	1.000000	19988	56009	1.000000	9553700	0.001310
208640870	550589742.000000	28626836	10000.000000	19254	56523	1.000000	19793	55825	1.000000	9548889	0.001181
208654900	550566226.000000	28616085	10000.000000	19454	56233	1.000000	19824	55428	1.000000	9544206	0.001766
208641945	550641602.000000	28610447	10000.000000	19427	56453	1.000000	19836	55857	1.000000	9539476	0.001751
208639900	550658869.000000	28619403	10000.000000	19459	56356	1.000000	19985	55515	1.000000	9534687	0.001776
208645154	550626071.000000	28622869	10000.000000	19617	55967	1.000000	19841	55730	1.000000	9529929	0.001790
208630062	550693208.000000	28614597	10000.000000	19364	56358	1.000000	19748	55857	1.000000	9525213	0.001991
208652893	550625794.000000	28618390	10000.000000	19467	56261	1.000000	19708	56190	1.000000	9520544	0.001938
208645536	550630264.000000	28615595	10000.000000	19417	56038	1.000000	20041	55763	1.000000	9515905	0.001969
npatches	nstrain	runtime	dt	init_x	init_y	init_y_blood	init_z	init_S	beta0	beta1	beta2	beta3	mean_beta	B	d	delta	delta_blood	b[0]	mut	m	CTL	c	g	epsilon	k	het	lambda	rho	omega	x_max	patch.dyna	DELTA	A	VA
10000	1	100.000000	0.000100	21900	9499	5000000	0.001000	10000000	4.407893	5.194400	8.418098	7.310183	8	8000000000.000000	0.010000	1.000000	1.000000	800000	0.000050	0.048000	0	0.500000	0.000000	25.000000	5.000000	0.500000	0.000000	0.000000	0.000000	31987	0	10.000000	7.000000	1.000000
sus	inf	inf_blood	z	x[0]	y[0][0]	z[0]	x[1]	y[1][0]	z[1]	S[0]	synchrony
219000000	94990000.000000	5000000	10.000000	21900	9499	0.001000	21900	9499	0.001000	10000000	0.000000
142006806	1325287517.000000	68850043	3940.834452	18661	129579	0.394083	17396	129307	0.394083	9994968	0.000000
157062498	1074852336.000000	55918735	6324.976263	20247	103522	0.632498	18956	104194	0.632498	9989936	0.000000
188711440	712991670.000000	37097822	7771.013291	23257	67501	0.777101	22018	68480	0.777101	9984956	0.000000
210319402	531297016.000000	27631453	8648.068121	24934	49865	0.864807	23974	50575	0.864807	9979918	0.000000
223636249	437524132.000000	22750618	9180.022116	26062	40978	0.918002	25221	41666	0.918002	9974994	0.000000
231800232	385562801.000000	20045755	9502.664490	26765	35839	0.950266	25876	36548	0.950266	9970013	0.000000
236830050	355376391.000000	18466483	9698.354536	27024	32798	0.969835	26434	33288	0.969835	9964919	0.000000
239960920	337400385.000000	17538911	9817.045065	27375	31314	0.981705	26504	31731	0.981705	9960025	0.000000
241871473	326535060.000000	16975517	9889.033609	27445	30043	0.988903	26759	30717	0.988903	9954985	0.000000
243053142	319992510.000000	16638200	9932.696323	27552	29474	0.993270	26673	30200	0.993270	9950181	0.000000
243749462	316035754.000000	16423611	9959.178767	27448	29106	0.995918	26860	29537	0.995918	9945026	0.000000
244210874	313628640.000000	16295682	9975.240980	27450	28643	0.997524	26749	29360	0.997524	9939982	0.000000
244474073	312091594.000000	16224800	9984.983083	27621	28744	0.998498	26724	29275	0.998498	9935222	0.000000
244646629	311209031.000000	16172765	9990.891893	27609	28643	0.999089	27107	29158	0.999089	9930226	0.000000
244729309	310747225.000000	16148689	9994.475723	27468	28418	0.999448	26733	29207	0.999448	9925386	0.000000
244796996	310473391.000000	16136322	9996.649399	27491	28523	0.999665	26919	29352	0.999665	9920480	0.000000
244835279	310256549.000000	16119580	9997.967783	27611	28638	0.999797	26751	29122	0.999797	9915473	0.000000
244846662	310148050.000000	16121648	9998.767413	27501	28228	0.999877	27105	28710	0.999877	9910557	0.000000
244854556	310033354.000000	16114094	9999.252408	27650	28665	0.999925	27070	28904	0.999925	9905712	0.000000
244858681	310034267.000000	16115173	9999.546568	27737	28386	0.999955	27139	29163	0.999955	9900746	0.000000
244888378	309893840.000000	16108331	9999.724983	27561	28608	0.999972	27004	29008	0.999972	9895824	0.000000
244856295	309901767.000000	16106039	9999.833196	27600	28521	0.999983	26980	29060	0.999983	9890800	0.000000
244888114	309876441.000000	16103256	9999.898829	27664	28082	0.999990	26821	29323	0.999990	9885787	0.000000
244880943	309886847.000000	16103385	9999.938638	27666	28634	0.999994	26886	29042	0.999994	9880796	0.000000
244897427	309895677.000000	16106507	9999.962782	27741	28485	0.999996	26839	28960	0.999996	9875961	0.000000
244883951	309901877.000000	16105566	9999.977427	27627	28488	0.999998	26914	28968	0.999998	9871068	0.000000
244859544	309907190.000000	16107213	9999.986309	27839	28449	0.999999	26955	29054	0.999999	9866240	0.000000
244876606	309876643.000000	16113285	9999.991696	27618	28676	0.999999	26916	29167	0.999999	9861261	0.000000
244879293	309917605.000000	16103164	9999.994963	27413	28294	0.999999	26895	29032	0.999999	9856358	0.000000
244891495	309892762.000000	16110240	9999.996945	27610	28493	1.000000	26865	29453	1.000000	9851516	0.000000
244892184	309832743.000000	16105728	9999.998147	27741	28515	1.000000	26860	28717	1.000000	9846632	0.000000
244897877	309902473.000000	16106417	9999.998876	27612	28208	1.000000	26925	28842	1.000000	9841630	0.000000
244883877	309911264.000000	16108782	9999.999318	27610	28459	1.000000	26435	28959	1.000000	9836746	0.000000
244886930	309891443.000000	16112574	9999.999587	27714	28753	1.000000	27049	28798	1.000000	9831890	0.000000
244876299	309891683.000000	16110841	9999.999749	27731	28286	1.000000	26970	29143	1.000000	9826955	0.000000
244883970	309920518.000000	16104963	9999.999848	27607	28351	1.000000	26879	28965	1.000000	9821990	0.000000
244869218	309903929.000000	16100492	9999.999908	27821	28411	1.000000	26819	29022	1.000000	9817032	0.000000
244878123	309902471.000000	16109602	9999.999944	27697	28515	1.000000	26631	29026	1.000000	9812090	0.000000
244894716	309905495.000000	16104302	9999.999966	27689	28474	1.000000	26967	29141	1.000000	9807236	0.000000
244870176	309908884.000000	16105779	9999.999979	27820	28700	1.000000	26968	29383	1.000000	9802327	-1.#IND00
244894940	309873229.000000	16106760	9999.999988	27915	28498	1.000000	26949	29126	1.000000	9797392	-0.009600
244893518	309840651.000000	16105232	9999.999992	27807	28162	1.000000	26770	28954	1.000000	9792499	0.002511
244879966	309955033.000000	16113528	9999.999995	27921	28195	1.000000	26937	29130	1.000000	9787455	-0.000979
244889321	309909834.000000	16114878	9999.999997	27537	28683	1.000000	26861	29058	1.000000	9782576	-0.001630
244881177	309900768.000000	16107926	9999.999998	27737	28130	1.000000	26913	28788	1.000000	9777691	-0.002298
244878273	309907756.000000	16112477	9999.999999	27664	28667	1.000000	26993	28942	1.000000	9772803	-0.003361
244910402	309831826.000000	16104224	9999.999999	27546	28393	1.000000	26896	29143	1.000000	9767899	-0.002641
244873090	309922406.000000	16113404	10000.000000	27836	28537	1.000000	26799	28846	1.000000	9763037	-0.002936
244862150	309910250.000000	16109233	10000.000000	27861	28681	1.000000	26898	29079	1.000000	9758146	-0.003602
244903668	309880514.000000	16102315	10000.000000	27633	28816	1.000000	26964	29094	1.000000	9753266	-0.003965
244893794	309860139.000000	16111903	10000.000000	27821	28285	1.000000	26830	28800	1.000000	9748455	-0.002862
244880014	309888279.000000	16108161	10000.000000	27702	28282	1.000000	27063	29262	1.000000	9743606	-0.000971
244884034	309875285.000000	16100497	10000.000000	27734	28282	1.000000	27049	28866	1.000000	9738658	-0.002613
244874231	309881533.000000	16107338	10000.000000	27670	28394	1.000000	26962	28851	1.000000	9733881	-0.003364
244869265	309899149.000000	16095892	10000.000000	27554	28561	1.000000	26969	29264	1.000000	9729093	-0.004323
244886480	309893046.000000	16103832	10000.000000	27413	28263	1.000000	27041	28696	1.000000	9724191	-0.004621
244893231	309900919.000000	16111907	10000.000000	27389	28389	1.000000	27081	29147	1.000000	9719432	-0.003142
244899082	309886770.000000	16102993	10000.000000	27675	28442	1.000000	26942	29062	1.000000	9714629	-0.000800
244878794	309909893.000000	16103467	10000.000000	27598	28506	1.000000	26766	28972	1.000000	9709861	-0.000961
244895849	309889530.000000	16106427	10000.000000	27678	28208	1.000000	26892	29327	1.000000	9704933	-0.001889
244895839	309845055.000000	16105011	10000.000000	27448	28455	1.000000	26784	28953	1.000000	9700130	0.001914
244884440	309865213.000000	16101202	10000.000000	27587	28478	1.000000	26936	28878	1.000000	9695415	0.001316
244881350	309867252.000000	16102343	10000.000000	27484	28311	1.000000	26967	28856	1.000000	9690564	0.001200
244911129	309855790.000000	16106029	10000.000000	27557	28631	1.000000	26863	28884	1.000000	9685743	0.001095
244884324	309891118.000000	16100105	10000.000000	27614	28289	1.000000	26875	29053	1.000000	9680785	0.001209
244905434	309830937.000000	16100782	10000.000000	27613	28501	1.000000	27079	28921	1.000000	9675930	0.000914
244886401	309881838.000000	16109702	10000.000000	27748	28457	1.000000	26899	29245	1.000000	9671168	0.002308
244887252	309894932.000000	16111409	10000.000000	27598	28387	1.000000	26842	29365	1.000000	9666463	0.002488
244887162	309840903.000000	16102499	10000.000000	27516	28533	1.000000	26872	28783	1.000000	9661666	0.003119
244898669	309879227.000000	16095411	10000.000000	27717	28256	1.000000	26998	28968	1.000000	9656723	0.002498
244891917	309871147.000000	16104536	10000.000000	27628	28439	1.000000	26812	28946	1.000000	9651920	0.002455
244863154	309928052.000000	16107334	10000.000000	27700	28531	1.000000	26869	28995	1.000000	9647090	0.002216
244873748	309878900.000000	16114290	10000.000000	27651	28576	1.000000	27072	28909	1.000000	9642327	0.001969
244888068	309881287.000000	16106430	10000.000000	27632	28284	1.000000	26594	29193	1.000000	9637500	0.001814
244876543	309902508.000000	16111219	10000.000000	27832	28657	1.000000	26985	29022	1.000000	9632682	0.001712
244893903	309871629.000000	16106053	10000.000000	27535	28588	1.000000	26879	29234	1.000000	9627859	0.001380
244894555	309855292.000000	16100312	10000.000000	27695	28507	1.000000	26979	29185	1.000000	9623152	0.001577
244892503	309898142.000000	16101152	10000.000000	27633	28278	1.000000	26855	28966	1.000000	9618139	0.003194
244867670	309884476.000000	16104664	10000.000000	27753	28282	1.000000	26676	29356	1.000000	9613191	0.003110
244910164	309844459.000000	16109958	10000.000000	27524	28245	1.000000	26802	28808	1.000000	9608392	0.003461
244891848	309909270.000000	16106002	10000.000000	27556	28660	1.000000	26972	29005	1.000000	9603536	0.004047
244852581	309947010.000000	16113269	10000.000000	27430	28525	1.000000	26796	29279	1.000000	9598736	0.004272
244871363	309893128.000000	16106958	10000.000000	27561	28501	1.000000	27192	28952	1.000000	9593854	0.004455
244893951	309873529.000000	16106463	10000.000000	27717	28295	1.000000	26897	28982	1.000000	9589083	0.004733
244897139	309861391.000000	16105159	10000.000000	27521	28367	1.000000	26724	29301	1.000000	9584286	0.004750
244873492	309875810.000000	16105793	10000.000000	27524	28473	1.000000	26955	29071	1.000000	9579488	0.004804
244897938	309857252.000000	16104897	10000.000000	27677	28430	1.000000	26897	29138	1.000000	9574511	0.003663
244872818	309931951.000000	16106527	10000.000000	27640	28029	1.000000	26992	28729	1.000000	9569714	0.003502
244883990	309902633.000000	16108861	10000.000000	27592	28549	1.000000	26770	28891	1.000000	9564833	0.003059
244889379	309970402.000000	16103919	10000.000000	27680	28565	1.000000	27052	29017	1.000000	9560051	0.003114
244888661	309894567.000000	16108252	10000.000000	27667	28586	1.000000	26735	29218	1.000000	9555177	0.003068
244886407	309865798.000000	16105854	10000.000000	27552	28523	1.000000	27055	28992	1.000000	9550331	0.002164
244880870	309855606.000000	16111137	10000.000000	27616	28382	1.000000	26929	29316	1.000000	9545482	0.002064
244904229	309845749.000000	16105563	10000.000000	27585	28431	1.000000	26899	28940	1.000000	9540685	0.002054
244905240	309888826.000000	16106429	10000.000000	27751	28500	1.000000	26841	28888	1.000000	9535852	0.001886
244872225	309919254.000000	16100057	10000.000000	27697	28399	1.000000	27089	28676	1.000000	9531065	0.001351
244890418	309904081.000000	16108878	10000.000000	27710	28764	1.000000	27075	29088	1.000000	9526205	0.001265
244905275	309860326.000000	16098240	10000.000000	27379	28559	1.000000	26862	28966	1.000000	9521466	0.001867
244907603	309866337.000000	16108341	10000.000000	27465	28447	1.000000	26921	29024	1.000000	9516809	0.001350
npatches	nstrain	runtime	dt	init_x	init_y	init_y_blood	init_z	init_S	beta0	beta1	beta2	beta3	mean_beta	B	d	delta	delta_blood	b[0]	mut	m	CTL	c	g	epsilon	k	het	lambda	rho	omega	x_max	patch.dyna	DELTA	A	VA
10000	1	100.000000	0.000100	21900	9499	5000000	0.001000	10000000	6.516970	10.918122	11.332981	7.837199	8	8000000000.000000	0.010000	1.000000	1.000000	800000	0.000050	0.048000	0	0.500000	0.000000	25.000000	6.000000	0.500000	0.000000	0.000000	0.000000	31987	0	10.000000	7.000000	1.000000
sus	inf	inf_blood	z	x[0]	y[0][0]	z[0]	x[1]	y[1][0]	z[1]	S[0]	synchrony
219000000	94990000.000000	5000000	10.000000	21900	9499	0.001000	21900	9499	0.001000	10000000	0.000000
150658678	1179497223.000000	61273162	3940.834452	16318	116867	0.394083	12055	120622	0.394083	9995048	0.000000
176753136	829007843.000000	43134856	6324.976263	19091	81559	0.632498	14718	84973	0.632498	9989953	0.000000
214388113	497192893.000000	25866878	7771.013291	23005	48292	0.777101	18647	52226	0.777101	9984826	0.000000
238928244	339675032.000000	17661571	8648.068121	25206	32841	0.864807	21298	35918	0.864807	9979836	0.000000
254059231	258546420.000000	13448095	9180.022116	26514	24712	0.918002	23367	27235	0.918002	9974765	0.000000
263552477	212806036.000000	11066166	9502.664490	27421	20339	0.950266	24312	22939	0.950266	9969795	0.000000
269546052	185690072.000000	9652705	9698.354536	27891	17986	0.969835	25298	19718	0.969835	9964697	0.000000
273409739	168957367.000000	8779989	9817.045065	28324	16153	0.981705	25593	18284	0.981705	9959695	0.000000
275868957	158483324.000000	8233723	9889.033609	28298	15135	0.988903	25813	17148	0.988903	9954715	0.000000
277434200	151940537.000000	7898055	9932.696323	28650	14568	0.993270	26189	16480	0.993270	9949681	0.000000
278445874	147802076.000000	7680613	9959.178767	28802	14352	0.995918	26517	15887	0.995918	9944626	0.000000
279067798	145236025.000000	7548339	9975.240980	28937	13848	0.997524	26200	15874	0.997524	9939674	0.000000
279451729	143651410.000000	7466926	9984.983083	28857	13652	0.998498	26496	15498	0.998498	9934712	0.000000
279688239	142662150.000000	7410860	9990.891893	28756	13503	0.999089	26437	15730	0.999089	9929657	0.000000
279862493	142038476.000000	7379812	9994.475723	28854	13266	0.999448	26401	15364	0.999448	9924767	0.000000
279945574	141658990.000000	7361257	9996.649399	29015	13647	0.999665	26429	15797	0.999665	9919857	0.000000
280025742	141404448.000000	7350656	9997.967783	28899	13445	0.999797	26249	15415	0.999797	9914953	0.000000
280038317	141271757.000000	7343898	9998.767413	28910	13553	0.999877	26294	15736	0.999877	9909937	0.000000
280068423	141184189.000000	7341611	9999.252408	28955	13196	0.999925	26343	15261	0.999925	9904944	0.000000
280065413	141194939.000000	7340931	9999.546568	28741	13727	0.999955	26309	15255	0.999955	9900011	0.000000
280078264	141120078.000000	7334342	9999.724983	28929	13423	0.999972	26529	15274	0.999972	9894972	0.000000
280082166	141060263.000000	7327455	9999.833196	28679	13452	0.999983	26479	15279	0.999983	9889969	0.000000
280085582	141069075.000000	7332039	9999.898829	28810	13500	0.999990	26500	15090	0.999990	9884972	0.000000
280093507	141095003.000000	7329851	9999.938638	28901	13340	0.999994	26398	15348	0.999994	9880169	0.000000
280106505	141058874.000000	7328528	9999.962782	28931	13410	0.999996	26549	15624	0.999996	9875189	0.000000
280079945	141121400.000000	7335021	9999.977427	28937	13391	0.999998	26444	15162	0.999998	9870190	0.000000
280072169	141139290.000000	7338356	9999.986309	28780	13219	0.999999	26437	15338	0.999999	9865412	0.000000
280083643	141091666.000000	7331675	9999.991696	28788	13422	0.999999	26417	15463	0.999999	9860526	0.000000
280114695	141047718.000000	7330341	9999.994963	28777	13440	0.999999	26417	15465	0.999999	9855599	0.000000
280116451	141061914.000000	7336792	9999.996945	28999	13473	1.000000	26547	15104	1.000000	9850572	0.000000
280092059	141075991.000000	7332329	9999.998147	28509	13517	1.000000	26595	15196	1.000000	9845714	0.000000
280106698	141035345.000000	7331043	9999.998876	29189	13228	1.000000	26538	15435	1.000000	9840757	0.000000
280100750	141062307.000000	7332298	9999.999318	28823	13439	1.000000	26385	15300	1.000000	9835743	0.000000
280097740	141050002.000000	7329478	9999.999587	28698	13551	1.000000	26383	15374	1.000000	9830936	0.000000
280093367	141051294.000000	7332269	9999.999749	28649	13443	1.000000	26385	15419	1.000000	9825971	0.000000
280108304	141020870.000000	7330037	9999.999848	29219	13435	1.000000	26448	15311	1.000000	9821064	0.000000
280074346	141099927.000000	7330455	9999.999908	28803	13256	1.000000	26447	15093	1.000000	9816164	0.000000
280080970	141079475.000000	7326750	9999.999944	28863	13407	1.000000	26217	15248	1.000000	9811301	0.000000
280077350	141061210.000000	7337344	9999.999966	28794	13415	1.000000	26421	15579	1.000000	9806452	0.000000
280102335	141054488.000000	7334368	9999.999979	28744	13484	1.000000	26392	15258	1.000000	9801568	-1.#IND00
280125051	140988375.000000	7324795	9999.999988	28631	13359	1.000000	26455	15305	1.000000	9796626	0.006400
280096570	141050618.000000	7334794	9999.999992	28969	13360	1.000000	26456	15390	1.000000	9791818	-0.009212
280097505	141052755.000000	7328338	9999.999995	28803	13312	1.000000	26301	15272	1.000000	9786892	-0.005226
280091230	141054350.000000	7334724	9999.999997	28603	13339	1.000000	26364	15194	1.000000	9781956	-0.000651
280120802	141027564.000000	7329463	9999.999998	28758	13427	1.000000	26487	15423	1.000000	9777003	0.000028
280129151	141051827.000000	7333891	9999.999999	28953	13466	1.000000	26552	15301	1.000000	9772141	0.000701
280106073	141033879.000000	7331727	9999.999999	28740	13354	1.000000	26393	15434	1.000000	9767272	0.001349
280102016	141057731.000000	7332172	10000.000000	28814	13471	1.000000	26480	15364	1.000000	9762347	0.007670
280088407	141080483.000000	7337088	10000.000000	28898	13442	1.000000	26444	15452	1.000000	9757404	0.006311
280083014	141088109.000000	7332170	10000.000000	28891	13526	1.000000	26565	15474	1.000000	9752492	0.008660
280108023	141074030.000000	7328488	10000.000000	28779	13611	1.000000	26546	15000	1.000000	9747655	0.003358
280108191	141046445.000000	7331349	10000.000000	28828	13487	1.000000	26345	15106	1.000000	9742790	0.003847
280068889	141119984.000000	7334852	10000.000000	28900	13319	1.000000	26525	15538	1.000000	9738066	0.003035
280098866	141056118.000000	7332735	10000.000000	28966	13561	1.000000	26361	14968	1.000000	9733206	0.002119
280087793	141110055.000000	7332670	10000.000000	28718	13430	1.000000	26462	15151	1.000000	9728290	-0.000029
280084178	141060466.000000	7335257	10000.000000	28818	13532	1.000000	26359	15194	1.000000	9723386	0.000038
280112907	141047585.000000	7327482	10000.000000	28532	13400	1.000000	26426	15299	1.000000	9718584	-0.000078
280146990	141042862.000000	7326982	10000.000000	28847	13233	1.000000	26556	15324	1.000000	9713701	-0.001457
280088275	141062889.000000	7337619	10000.000000	28864	13254	1.000000	26619	15248	1.000000	9708825	-0.002977
280100888	141067081.000000	7332263	10000.000000	28762	13302	1.000000	26259	15525	1.000000	9703977	-0.002942
280101962	141044003.000000	7333568	10000.000000	29036	13369	1.000000	26339	15268	1.000000	9699152	-0.002757
280093551	141070493.000000	7332843	10000.000000	28782	13390	1.000000	26549	15367	1.000000	9694317	-0.002337
280104664	141104459.000000	7331355	10000.000000	28736	13492	1.000000	26590	15170	1.000000	9689513	-0.001182
280085071	141058123.000000	7332045	10000.000000	28713	13625	1.000000	26491	15439	1.000000	9684673	-0.000981
280128712	141017072.000000	7323936	10000.000000	28728	13288	1.000000	26423	15618	1.000000	9679804	-0.001296
280108945	141025524.000000	7336799	10000.000000	28693	13685	1.000000	26478	15131	1.000000	9675133	-0.001587
280098076	141037512.000000	7334143	10000.000000	28924	13432	1.000000	26502	15416	1.000000	9670292	-0.001830
280084096	141070632.000000	7333602	10000.000000	28763	13651	1.000000	26585	15137	1.000000	9665485	-0.001685
280129899	141019913.000000	7331743	10000.000000	28935	13332	1.000000	26208	15349	1.000000	9660625	-0.002461
280090758	141036170.000000	7331901	10000.000000	28732	13516	1.000000	26388	15189	1.000000	9655821	-0.002780
280101831	141034213.000000	7331998	10000.000000	28848	13456	1.000000	26563	15371	1.000000	9650896	-0.002966
280116949	141049713.000000	7335502	10000.000000	28819	13574	1.000000	26552	15378	1.000000	9646041	-0.002820
280086436	141074919.000000	7333702	10000.000000	28737	13210	1.000000	26462	15496	1.000000	9641245	-0.003340
280111049	141047138.000000	7329599	10000.000000	28817	13366	1.000000	26603	15307	1.000000	9636384	-0.002936
280075598	141117349.000000	7330158	10000.000000	28902	13494	1.000000	26453	15386	1.000000	9631623	-0.003358
280116578	141052703.000000	7333891	10000.000000	28777	13594	1.000000	26386	15812	1.000000	9626671	-0.003142
280110370	141064021.000000	7332242	10000.000000	28727	13453	1.000000	26341	15229	1.000000	9621743	-0.002507
280084123	141073078.000000	7332712	10000.000000	28977	13356	1.000000	26454	15319	1.000000	9616945	-0.002858
280100556	141071134.000000	7334658	10000.000000	28823	13541	1.000000	26302	15416	1.000000	9612162	-0.002925
280093757	141061494.000000	7332051	10000.000000	28790	13659	1.000000	26430	15297	1.000000	9607322	-0.003050
280094081	141050138.000000	7331183	10000.000000	28777	13359	1.000000	26203	15264	1.000000	9602422	-0.002893
280105425	141075097.000000	7338264	10000.000000	28928	13334	1.000000	26274	15257	1.000000	9597639	-0.002623
280076746	141100816.000000	7333345	10000.000000	28807	13500	1.000000	26297	15273	1.000000	9592727	-0.002484
280091775	141064794.000000	7332911	10000.000000	28790	13554	1.000000	26517	15494	1.000000	9587887	-0.002261
280077745	141060873.000000	7334221	10000.000000	28800	13790	1.000000	26506	15361	1.000000	9583007	-0.002273
280124185	141025713.000000	7327386	10000.000000	28824	13490	1.000000	26215	15603	1.000000	9578298	-0.002233
280096301	141076081.000000	7331527	10000.000000	28888	13643	1.000000	26647	15297	1.000000	9573400	-0.002170
280097928	141083035.000000	7335771	10000.000000	28442	13731	1.000000	26509	15334	1.000000	9568554	-0.002965
280089097	141091185.000000	7331899	10000.000000	28772	13452	1.000000	26416	15411	1.000000	9563763	-0.002954
280092877	141128902.000000	7332875	10000.000000	29011	13377	1.000000	26327	15361	1.000000	9559020	-0.002856
280082147	141106353.000000	7336439	10000.000000	28754	13532	1.000000	26419	15389	1.000000	9554203	-0.002933
280097980	141074251.000000	7330119	10000.000000	28764	13387	1.000000	26359	15340	1.000000	9549431	-0.001948
280110364	141059055.000000	7329311	10000.000000	28892	13436	1.000000	26292	15510	1.000000	9544706	-0.001708
280096060	141033925.000000	7330864	10000.000000	28911	13392	1.000000	26538	15177	1.000000	9539924	-0.001566
280086479	141094618.000000	7330198	10000.000000	28889	13677	1.000000	26396	15340	1.000000	9535239	-0.002068
280104666	141072938.000000	7335376	10000.000000	29087	13316	1.000000	26562	15466	1.000000	9530423	-0.001984
280085334	141168027.000000	7336844	10000.000000	28901	13517	1.000000	26830	14823	1.000000	9525705	-0.000966
280082226	141084440.000000	7332635	10000.000000	28704	13442	1.000000	26645	15014	1.000000	9520963	-0.001705
280068208	141116816.000000	7337600	10000.000000	28917	13337	1.000000	26327	15294	1.000000	9516102	-0.001725
npatches	nstrain	runtime	dt	init_x	init_y	init_y_blood	init_z	init_S	beta0	beta1	beta2	beta3	mean_beta	B	d	delta	delta_blood	b[0]	mut	m	CTL	c	g	epsilon	k	het	lambda	rho	omega	x_max	patch.dyna	DELTA	A	VA
10000	1	100.000000	0.000100	21900	9499	5000000	0.001000	10000000	10.586973	6.807248	4.357284	7.765483	8	8000000000.000000	0.010000	1.000000	1.000000	800000	0.000050	0.048000	0	0.500000	0.000000	25.000000	7.000000	0.500000	0.000000	0.000000	0.000000	31987	0	10.000000	7.000000	1.000000
sus	inf	inf_blood	z	x[0]	y[0][0]	z[0]	x[1]	y[1][0]	z[1]	S[0]	synchrony
219000000	94990000.000000	5000000	10.000000	21900	9499	0.001000	21900	9499	0.001000	10000000	0.000000
160035985	1044717593.000000	54293469	3940.834452	13228	107364	0.394083	16978	103566	0.394083	9994917	0.000000
196553523	636566304.000000	33125181	6324.976263	17121	65819	0.632498	20732	62542	0.632498	9990035	0.000000
238916000	337974441.000000	17583772	7771.013291	21570	35515	0.777101	24979	33153	0.777101	9985081	0.000000
265453942	202389948.000000	10526500	8648.068121	24726	21584	0.864807	27340	19406	0.864807	9980191	0.000000
281603694	133404521.000000	6941177	9180.022116	26771	14511	0.918002	28861	12610	0.918002	9975289	0.000000
291696844	94452957.000000	4911735	9502.664490	28110	10433	0.950266	29776	8968	0.950266	9970220	0.000000
298220893	70852327.000000	3686441	9698.354536	28987	7814	0.969835	30311	6691	0.969835	9965206	0.000000
302557666	55806875.000000	2899207	9817.045065	29680	6046	0.981705	30572	5142	0.981705	9960122	0.000000
305581006	45710281.000000	2377494	9889.033609	30219	4973	0.988903	30917	4385	0.988903	9955137	0.000000
307657917	38700127.000000	2011063	9932.696323	30207	4282	0.993270	31086	3691	0.993270	9950225	0.000000
309187991	33743882.000000	1752983	9959.178767	30611	3815	0.995918	31180	3303	0.995918	9945165	0.000000
310289761	30112487.000000	1565191	9975.240980	30740	3250	0.997524	31063	2834	0.997524	9940161	0.000000
311130743	27416271.000000	1425811	9984.983083	30663	3101	0.998498	31291	2628	0.998498	9935110	0.000000
311774644	25340172.000000	1317354	9990.891893	30657	2815	0.999089	31095	2344	0.999089	9930216	0.000000
312260741	23745055.000000	1235320	9994.475723	30826	2617	0.999448	31479	2238	0.999448	9925347	0.000000
312650929	22506987.000000	1169314	9996.649399	30916	2353	0.999665	31220	2196	0.999665	9920415	0.000000
312970391	21512806.000000	1118876	9997.967783	30910	2438	0.999797	31634	2104	0.999797	9915417	0.000000
313224867	20741854.000000	1078310	9998.767413	31028	2214	0.999877	31617	2010	0.999877	9910440	0.000000
313424002	20076794.000000	1044298	9999.252408	31193	2141	0.999925	31683	1857	0.999925	9905523	0.000000
313598678	19559477.000000	1015282	9999.546568	30936	2080	0.999955	31529	1850	0.999955	9900517	0.000000
313723323	19143318.000000	993757	9999.724983	31067	2067	0.999972	31458	1863	0.999972	9895494	0.000000
313830239	18799723.000000	976238	9999.833196	31244	2016	0.999983	31497	1765	0.999983	9890482	0.000000
313925711	18489138.000000	960100	9999.898829	31286	2101	0.999990	31309	1788	0.999990	9885585	0.000000
314007234	18230347.000000	948455	9999.938638	31295	1953	0.999994	31566	1728	0.999994	9880669	0.000000
314067041	18033722.000000	937463	9999.962782	31133	1997	0.999996	31504	1708	0.999996	9875766	0.000000
314133750	17862475.000000	927086	9999.977427	31415	1923	0.999998	31213	1715	0.999998	9870787	0.000000
314192001	17703542.000000	920604	9999.986309	31325	2027	0.999999	31298	1649	0.999999	9865912	0.000000
314215798	17593261.000000	914003	9999.991696	30937	1921	0.999999	31599	1604	0.999999	9860822	0.000000
314242180	17487506.000000	909696	9999.994963	31282	1875	0.999999	31447	1668	0.999999	9855935	0.000000
314259104	17407079.000000	906251	9999.996945	31172	1951	1.000000	31613	1645	1.000000	9851073	0.000000
314285821	17318436.000000	898912	9999.998147	31168	1981	1.000000	31700	1644	1.000000	9846149	0.000000
314302069	17240692.000000	897540	9999.998876	31299	2006	1.000000	31306	1643	1.000000	9841183	0.000000
314313898	17212126.000000	894193	9999.999318	31273	1885	1.000000	31471	1721	1.000000	9836268	0.000000
314351068	17175351.000000	892879	9999.999587	31335	1811	1.000000	31434	1623	1.000000	9831306	0.000000
314338701	17166401.000000	893291	9999.999749	31350	1885	1.000000	31581	1581	1.000000	9826277	0.000000
314360360	17136058.000000	889856	9999.999848	31076	1886	1.000000	31635	1631	1.000000	9821475	0.000000
314364094	17110150.000000	889375	9999.999908	31269	1816	1.000000	31641	1605	1.000000	9816630	0.000000
314404737	17052119.000000	887224	9999.999944	31231	1843	1.000000	31542	1637	1.000000	9811686	0.000000
314397151	17018761.000000	886072	9999.999966	31422	1859	1.000000	31532	1633	1.000000	9806702	0.000000
314374883	17011932.000000	885194	9999.999979	31226	1811	1.000000	31529	1682	1.000000	9801792	-1.#IND00
314423321	16985964.000000	883034	9999.999988	31199	1849	1.000000	31523	1577	1.000000	9796871	-0.004000
314434413	16956688.000000	881802	9999.999992	31233	1879	1.000000	31651	1657	1.000000	9792003	-0.000838
314419485	16931746.000000	879855	9999.999995	31377	1942	1.000000	31527	1591	1.000000	9786992	0.001944
314441899	16915374.000000	879058	9999.999997	31215	1841	1.000000	31545	1593	1.000000	9782019	-0.000058
314422112	16906547.000000	876909	9999.999998	31144	1756	1.000000	31698	1639	1.000000	9777182	0.000682
314416512	16903431.000000	880719	9999.999999	31484	1927	1.000000	31591	1626	1.000000	9772356	0.000292
314437654	16901731.000000	877656	9999.999999	31204	1913	1.000000	31763	1604	1.000000	9767568	-0.000067
314443620	16908274.000000	877482	10000.000000	31391	1941	1.000000	31555	1572	1.000000	9762557	0.006548
314416861	16890163.000000	879405	10000.000000	31378	1811	1.000000	31570	1550	1.000000	9757690	0.005371
314446996	16877760.000000	875714	10000.000000	31358	1830	1.000000	31740	1512	1.000000	9752828	0.007113
314451043	16868625.000000	876962	10000.000000	31492	1885	1.000000	31427	1590	1.000000	9747899	0.003281
314437513	16897294.000000	879352	10000.000000	31276	1856	1.000000	31595	1601	1.000000	9743033	0.003473
314413862	16913839.000000	879256	10000.000000	31342	1908	1.000000	31576	1513	1.000000	9738088	0.003422
314455004	16897011.000000	877905	10000.000000	31157	1908	1.000000	31687	1615	1.000000	9733262	0.003896
314394534	16915000.000000	879941	10000.000000	31369	1923	1.000000	31373	1718	1.000000	9728440	0.003927
314433154	16912535.000000	879262	10000.000000	31133	1885	1.000000	31669	1526	1.000000	9723632	0.002719
314429368	16903052.000000	880468	10000.000000	31254	1878	1.000000	31492	1640	1.000000	9718794	0.002471
314438208	16882182.000000	877913	10000.000000	31191	1881	1.000000	31323	1630	1.000000	9713879	0.002561
314419450	16883769.000000	878580	10000.000000	31328	1929	1.000000	31516	1554	1.000000	9709001	-0.001222
314435302	16893527.000000	876706	10000.000000	31304	1828	1.000000	31365	1578	1.000000	9704256	-0.003128
314436887	16875774.000000	877085	10000.000000	31159	1949	1.000000	31580	1516	1.000000	9699369	-0.002392
314431013	16870155.000000	876759	10000.000000	31212	1866	1.000000	31472	1644	1.000000	9694463	-0.002008
314435528	16881561.000000	878357	10000.000000	31131	1885	1.000000	31476	1536	1.000000	9689476	-0.001936
314440097	16879334.000000	877902	10000.000000	31310	1881	1.000000	31502	1573	1.000000	9684696	-0.001842
314442527	16859294.000000	876639	10000.000000	31126	1808	1.000000	31751	1673	1.000000	9679867	-0.001058
314417428	16860412.000000	874051	10000.000000	31084	1703	1.000000	31441	1571	1.000000	9675133	0.001655
314432669	16858661.000000	876094	10000.000000	31479	1803	1.000000	31544	1616	1.000000	9670312	0.001086
314446199	16868881.000000	877703	10000.000000	31300	1904	1.000000	31513	1586	1.000000	9665648	0.000921
314421885	16869085.000000	877999	10000.000000	31396	1849	1.000000	31771	1601	1.000000	9660793	0.000825
314442936	16878080.000000	878243	10000.000000	31246	1868	1.000000	31574	1541	1.000000	9655990	0.000724
314419644	16860499.000000	878049	10000.000000	31255	1898	1.000000	31590	1571	1.000000	9651105	0.000759
314447737	16861965.000000	877291	10000.000000	31227	1890	1.000000	31496	1593	1.000000	9646291	0.002046
314424449	16881899.000000	878769	10000.000000	31197	1884	1.000000	31623	1599	1.000000	9641515	0.003178
314423750	16871997.000000	878637	10000.000000	31223	1934	1.000000	31335	1530	1.000000	9636746	0.002960
314454136	16893611.000000	879019	10000.000000	31168	1867	1.000000	31549	1662	1.000000	9632073	0.002790
314418601	16910218.000000	877920	10000.000000	31327	1914	1.000000	31464	1558	1.000000	9627324	0.002598
314427082	16886029.000000	879408	10000.000000	31299	1910	1.000000	31815	1608	1.000000	9622541	0.002816
314420445	16879459.000000	877257	10000.000000	31297	1770	1.000000	31496	1569	1.000000	9617808	0.002555
314452498	16880454.000000	876721	10000.000000	31400	1791	1.000000	31583	1585	1.000000	9613011	0.004187
314469604	16886406.000000	877004	10000.000000	31234	1865	1.000000	31586	1612	1.000000	9608035	0.003557
314422586	16887782.000000	877600	10000.000000	31360	1834	1.000000	31500	1542	1.000000	9603268	0.003761
314448847	16895195.000000	880811	10000.000000	31177	1858	1.000000	31432	1598	1.000000	9598525	0.003617
314432462	16895696.000000	877494	10000.000000	31089	1852	1.000000	31751	1608	1.000000	9593798	0.002557
314425338	16922483.000000	879744	10000.000000	31328	1849	1.000000	31637	1592	1.000000	9589054	0.002786
314414387	16925486.000000	879773	10000.000000	31015	1923	1.000000	31768	1597	1.000000	9584171	0.002720
314430203	16923149.000000	879661	10000.000000	30925	1832	1.000000	31359	1630	1.000000	9579395	0.002148
314434038	16926869.000000	880064	10000.000000	31238	1830	1.000000	31702	1521	1.000000	9574510	0.002102
314410409	16937459.000000	880320	10000.000000	31272	1814	1.000000	31528	1670	1.000000	9569718	0.003065
314446000	16954429.000000	880731	10000.000000	31185	1883	1.000000	31621	1577	1.000000	9564890	0.003136
314407557	16930467.000000	877811	10000.000000	31336	1827	1.000000	31306	1525	1.000000	9559897	0.003117
314426984	16913290.000000	878786	10000.000000	31274	1783	1.000000	31454	1629	1.000000	9555078	0.003133
314456124	16928783.000000	878745	10000.000000	31200	1890	1.000000	31351	1609	1.000000	9550326	0.002761
314449765	16915844.000000	877657	10000.000000	31225	1823	1.000000	31513	1640	1.000000	9545644	0.002728
314440042	16912168.000000	879676	10000.000000	31227	1816	1.000000	31392	1603	1.000000	9540867	0.002614
314436989	16903522.000000	876892	10000.000000	31364	1912	1.000000	31072	1627	1.000000	9536184	0.001360
314405570	16911892.000000	880283	10000.000000	31140	1900	1.000000	31397	1586	1.000000	9531386	0.001666
314419533	16921646.000000	877595	10000.000000	31250	1811	1.000000	31516	1662	1.000000	9526548	0.001539
314435663	16911584.000000	880337	10000.000000	31141	1880	1.000000	31740	1569	1.000000	9521789	0.001476
314406876	16913139.000000	878713	10000.000000	31327	1802	1.000000	31577	1586	1.000000	9516992	0.001153
npatches	nstrain	runtime	dt	init_x	init_y	init_y_blood	init_z	init_S	beta0	beta1	beta2	beta3	mean_beta	B	d	delta	delta_blood	b[0]	mut	m	CTL	c	g	epsilon	k	het	lambda	rho	omega	x_max	patch.dyna	DELTA	A	VA
10000	1	100.000000	0.000100	21900	9499	5000000	0.001000	10000000	10.842445	10.049188	11.646634	8.814050	8	8000000000.000000	0.010000	1.000000	1.000000	800000	0.000050	0.048000	0	0.500000	0.000000	25.000000	8.000000	0.500000	0.000000	0.000000	0.000000	31987	0	10.000000	7.000000	1.000000
sus	inf	inf_blood	z	x[0]	y[0][0]	z[0]	x[1]	y[1][0]	z[1]	S[0]	synchrony
219000000	94990000.000000	5000000	10.000000	21900	9499	0.001000	21900	9499	0.001000	10000000	0.000000
168563447	930635087.000000	48375826	3940.834452	13935	95440	0.394083	14575	94616	0.394083	9994998	0.000000
214688533	489917741.000000	25506818	6324.976263	18677	51171	0.632498	19475	50392	0.632498	9990092	0.000000
260219920	224349344.000000	11677571	7771.013291	24146	24040	0.777101	24501	23530	0.777101	9984989	0.000000
286982087	110703739.000000	5760936	8648.068121	27343	11976	0.864807	28038	11877	0.864807	9980004	0.000000
302031521	56555961.000000	2938428	9180.022116	29662	6242	0.918002	29577	6218	0.918002	9974975	0.000000
310418270	28997102.000000	1510336	9502.664490	30814	3193	0.950266	30735	3218	0.950266	9969915	0.000000
315003685	14673863.000000	763665	9698.354536	31263	1613	0.969835	31223	1642	0.969835	9965020	0.000000
317407063	7302528.000000	378606	9817.045065	31689	788	0.981705	31670	758	0.981705	9960209	0.000000
318666903	3558738.000000	185654	9889.033609	31790	411	0.988903	31960	399	0.988903	9955201	0.000000
319316067	1699598.000000	88739	9932.696323	31881	189	0.993270	31682	200	0.993270	9950334	0.000000
319588152	810885.000000	42132	9959.178767	32138	100	0.995918	32065	79	0.995918	9945364	0.000000
319749116	380292.000000	19757	9975.240980	32053	40	0.997524	31829	47	0.997524	9940377	0.000000
319812387	177018.000000	9429	9984.930300	31896	16	0.998498	31886	22	0.998498	9935534	0.000000
319819459	83295.000000	4409	9777.821497	31964	14	0.999089	31649	6	0.999089	9930687	0.000000
319852154	82941.000000	4140	8250.154187	31925	14	0.979247	31867	12	0.999448	9925718	0.000000
319820617	124794.000000	6443	8729.855895	32051	18	0.987413	32230	15	0.999665	9920656	0.000000
319836725	123745.000000	6251	9201.401754	31939	14	0.992365	31821	12	0.999797	9915657	0.000000
319849900	94987.000000	4984	9358.124596	31846	9	0.995369	31941	7	0.999877	9910602	0.000000
319837540	81830.000000	4246	8812.276991	32033	13	0.972812	32079	10	0.730420	9905751	0.000000
319853625	97072.000000	4966	8740.618587	32166	6	0.983510	31965	13	0.836494	9900963	0.000000
319824138	101351.000000	5296	9007.704424	31977	15	0.989998	31906	11	0.866063	9895936	0.000000
319853716	93000.000000	4770	9082.420484	32043	8	0.546836	31947	14	0.918764	9891019	0.000000
319856879	88978.000000	4554	8909.625135	31841	13	0.725146	32101	6	0.634933	9886113	0.000000
319858095	93368.000000	4938	8876.986287	32038	9	0.833294	31882	9	0.757832	9881216	0.000000
319852369	96700.000000	4997	9007.566890	32002	8	0.730897	31977	16	0.853120	9876225	0.000000
319826675	90264.000000	4756	8994.932450	31919	10	0.836783	31856	8	0.910914	9871324	0.000000
319861098	91106.000000	4824	8880.827806	32071	14	0.901005	31967	12	0.945967	9866452	0.000000
319834476	93818.000000	4864	8927.410247	32031	7	0.939957	31899	10	0.967228	9861481	0.000000
319845304	93205.000000	4842	8932.318373	31969	9	0.963583	31924	10	0.980123	9856509	0.000000
319850358	93697.000000	4953	8959.341157	32158	9	0.977912	31980	17	0.986132	9851632	0.000000
319824454	91484.000000	4774	8967.556567	32117	11	0.986603	32001	15	0.991589	9846812	0.000000
319829705	92506.000000	4745	8898.246093	32133	14	0.991875	32096	6	0.994899	9841989	0.000000
319841723	92189.000000	4748	8925.999727	32214	11	0.992821	32115	16	0.828232	9837105	0.000000
319823576	92482.000000	4844	8904.691679	31816	19	0.811499	32063	6	0.895818	9832242	0.000000
319838752	94634.000000	4966	8934.405838	32063	9	0.885670	32295	16	0.936812	9827287	0.000000
319835033	93142.000000	4986	8977.252533	31786	10	0.930656	32192	15	0.961675	9822281	0.000000
319841983	91737.000000	4905	8936.982400	32021	14	0.957941	32056	15	0.976755	9817311	0.000000
319850360	91524.000000	4879	8899.493352	32255	6	0.974490	31810	14	0.985901	9812426	0.000000
319843459	93346.000000	4815	8901.246938	31890	16	0.984528	31786	9	0.991449	9807429	0.000000
319859237	94384.000000	4879	8960.136533	32023	5	0.990616	31951	20	0.994813	9802540	-1.#IND00
319830641	91210.000000	4761	8967.870810	31695	13	0.994308	31855	7	0.996854	9797633	-1.#IND00
319850153	92410.000000	4745	8910.063641	31947	7	0.996548	32125	9	0.962229	9792638	-0.004079
319849009	94238.000000	4886	8915.887909	32287	5	0.928978	31940	11	0.977091	9787680	0.041230
319837695	95060.000000	4855	9001.841252	31827	8	0.956923	31970	8	0.885756	9782737	0.019566
319825246	91895.000000	4793	8977.094066	32165	9	0.973873	32151	18	0.930708	9777956	0.018903
319839726	93150.000000	4810	8940.071535	32062	10	0.984153	31818	14	0.957973	9773051	0.013134
319827793	94192.000000	4840	8986.881396	31830	10	0.990389	31977	14	0.974510	9768094	0.007909
319840440	90717.000000	4802	8943.306077	31931	5	0.987154	31862	10	0.984539	9763228	0.009416
319813649	91275.000000	4794	8886.056016	31846	10	0.992208	32125	9	0.955794	9758424	0.005042
319836703	95302.000000	5006	8935.854727	32110	6	0.995274	32100	22	0.973188	9753523	0.005169
319831931	94130.000000	4958	9007.359509	31775	6	0.971305	32208	5	0.983738	9748645	0.006021
319846127	90912.000000	4874	8954.783132	32076	4	0.982596	31907	12	0.990137	9743828	0.005868
319809433	93308.000000	4938	8944.383610	31902	14	0.585146	31956	10	0.817697	9739035	0.004418
319855488	91593.000000	4804	8947.559409	32097	3	0.748382	32110	17	0.889429	9734167	0.003674
319820398	91775.000000	4745	8894.147239	31803	9	0.709638	31651	10	0.932936	9729241	0.002964
319854601	95795.000000	4964	8953.966386	32078	13	0.823889	31944	15	0.911629	9724349	0.003547
319858697	93633.000000	4791	9008.327363	32309	13	0.893185	32179	18	0.946401	9719441	0.000545
319852713	91498.000000	4709	8945.463542	32144	8	0.935214	31805	7	0.967491	9714589	0.000414
319848367	92275.000000	4779	8945.185146	31913	18	0.960706	31939	11	0.933853	9709662	-0.000671
319857723	92848.000000	4843	8963.358659	32112	8	0.860372	32073	11	0.959880	9704852	-0.002675
319835905	93741.000000	4925	8955.863062	32062	10	0.915312	31995	12	0.975666	9699976	-0.002653
319832206	93113.000000	4851	8931.259635	31888	13	0.902858	31943	6	0.985241	9695237	-0.002019
319846832	92282.000000	4819	8911.434089	31957	11	0.941081	31936	15	0.991048	9690370	-0.002662
319834725	92473.000000	4692	8915.730292	31947	6	0.951103	31895	11	0.890559	9685441	-0.003097
319845151	93655.000000	4829	8940.503434	32004	7	0.790410	31950	12	0.933621	9680581	-0.003166
319841054	93867.000000	4852	8982.156305	32104	11	0.835967	31943	11	0.959740	9675587	-0.003882
319839539	91076.000000	4781	8966.077476	31884	10	0.900510	31966	7	0.975581	9670763	-0.003702
319862877	93221.000000	4891	8891.354138	32009	12	0.939657	32162	12	0.985189	9665983	-0.003057
319842369	95754.000000	4925	8989.114648	31928	10	0.887815	31903	6	0.821539	9661120	-0.003060
319836947	91419.000000	4685	8992.229509	32068	11	0.931957	32319	7	0.891759	9656344	-0.003421
319849301	93145.000000	4779	8919.705567	31931	6	0.815405	31814	26	0.934349	9651483	-0.003213
319847615	94439.000000	4923	8982.249329	32109	14	0.888039	31765	9	0.736798	9646676	-0.003453
319839212	91235.000000	4866	8937.233449	32015	5	0.932093	31781	10	0.840362	9641725	-0.003667
319836435	92705.000000	4857	8926.590052	32093	9	0.958813	32060	10	0.724830	9636946	-0.003362
319853956	94927.000000	4934	8948.472531	32121	13	0.950668	31964	12	0.833103	9632108	-0.003985
319853534	94037.000000	4757	8973.883330	32008	10	0.970079	31981	10	0.898773	9627353	-0.004203
319854710	92441.000000	4985	8981.588479	31866	13	0.981852	32103	5	0.938604	9622453	-0.004638
319862417	90509.000000	4811	8937.669057	31977	14	0.946887	32047	11	0.962762	9617633	-0.006165
319825569	90828.000000	4763	8870.687577	31887	8	0.967786	32006	6	0.959407	9612802	-0.005502
319840482	96619.000000	5002	8932.786500	31890	13	0.980461	31774	6	0.714974	9608051	-0.004662
319832786	94033.000000	4787	9030.956900	31987	10	0.988149	31950	13	0.827125	9603153	-0.004966
319856766	87956.000000	4526	8928.130939	31807	7	0.938463	32099	5	0.849797	9598357	-0.004214
319820175	94268.000000	4963	8856.333098	31868	18	0.962676	31841	10	0.908899	9593493	-0.004339
319839776	96242.000000	4976	8991.755404	31795	14	0.977362	31983	9	0.913061	9588739	-0.004339
319833233	90463.000000	4816	8976.963331	31943	7	0.986270	32072	16	0.947270	9583955	-0.004263
319822389	93412.000000	4856	8886.740367	31872	5	0.991672	32298	10	0.968018	9579025	-0.004027
319839140	95901.000000	4932	8975.222624	31922	10	0.994949	31619	12	0.980602	9574226	-0.003386
319851757	91662.000000	4808	9009.551163	31840	14	0.996936	31830	6	0.988235	9569355	-0.002093
319849022	91011.000000	4756	8888.029657	31894	6	0.998142	31793	16	0.992864	9564653	-0.002129
319852636	95982.000000	5108	8947.925623	32080	7	0.666887	32009	10	0.995672	9559859	-0.002416
319826986	92292.000000	4761	9007.287815	32040	6	0.797959	31971	7	0.731158	9555113	-0.002442
319837005	90622.000000	4652	8925.356335	32063	7	0.833252	31743	9	0.836941	9550348	-0.001799
319862529	92471.000000	4721	8864.976365	31865	4	0.898864	31875	13	0.653510	9545650	-0.001171
319843439	95768.000000	4996	8933.106771	31776	9	0.938658	31909	6	0.789846	9540894	-0.000661
319819117	93078.000000	4903	8979.156947	31914	13	0.555523	32143	11	0.872536	9536072	-0.000657
319848801	90098.000000	4679	8907.683191	31689	6	0.730414	32052	10	0.922690	9531276	-0.000444
319842786	94717.000000	5007	8904.653650	31837	10	0.836490	31828	10	0.953110	9526501	-0.000245
319839083	94998.000000	4943	9004.436629	32113	10	0.900827	32099	20	0.971560	9521716	-0.000015
319834274	90420.000000	4702	8971.460756	31966	11	0.713429	31781	7	0.982751	9516925	0.000160
npatches	nstrain	runtime	dt	init_x	init_y	init_y_blood	init_z	init_S	beta0	beta1	beta2	beta3	mean_beta	B	d	delta	delta_blood	b[0]	mut	m	CTL	c	g	epsilon	k	het	lambda	rho	omega	x_max	patch.dyna	DELTA	A	VA
10000	1	100.000000	0.000100	21900	9499	5000000	0.001000	10000000	11.100439	9.654340	5.646373	5.293941	8	8000000000.000000	0.010000	1.000000	1.000000	800000	0.000050	0.048000	0	0.500000	0.000000	25.000000	9.000000	0.500000	0.000000	0.000000	0.000000	31987	0	10.000000	7.000000	1.000000
sus	inf	inf_blood	z	x[0]	y[0][0]	z[0]	x[1]	y[1][0]	z[1]	S[0]	synchrony
219000000	94990000.000000	5000000	10.000000	21900	9499	0.001000	21900	9499	0.001000	10000000	0.000000
177098647	828694349.000000	43102706	3940.834452	14440	85711	0.394083	15810	84385	0.394083	9994913	0.000000
231755156	374528920.000000	19503775	6324.976263	20561	39314	0.632498	21545	38724	0.632498	9989746	0.000000
278609909	142087632.000000	7399185	7771.013291	26233	15364	0.777101	26933	15076	0.777101	9984673	0.000000
303015084	52374566.000000	2731314	8648.068121	29386	6056	0.864807	29938	5523	0.864807	9979633	0.000000
314016782	17310852.000000	901139	9180.022116	31117	1919	0.918002	31245	1814	0.918002	9974699	0.000000
318161235	4923724.000000	256566	9502.664490	31704	537	0.950266	31971	511	0.950266	9969665	0.000000
319459108	1211076.000000	63726	9698.354536	31686	135	0.969835	32093	148	0.969835	9964734	0.000000
319756032	268560.000000	13966	9817.045065	32087	30	0.981705	31987	30	0.981705	9959711	0.000000
319832033	58821.000000	3026	8980.730229	31919	5	0.988903	31975	11	0.694902	9954671	0.000000
319815852	116058.000000	6188	7057.517313	31962	4	0.721304	31888	7	0.487282	9949633	0.000000
319811693	153542.000000	8062	8203.755725	31703	19	0.830965	32006	9	0.689025	9944715	0.000000
319834903	94448.000000	5011	8829.228567	31938	7	0.897476	32057	11	0.811386	9939689	0.000000
319870198	69893.000000	3675	7344.604039	31787	14	0.561155	32018	7	0.568901	9934803	0.000000
319839661	108363.000000	5768	7901.721992	31879	14	0.733831	32089	19	0.738529	9929932	0.000000
319844540	86952.000000	4466	8471.240258	32120	8	0.838562	31981	9	0.511261	9924871	0.000000
319854198	74205.000000	3854	7659.146677	31937	6	0.718933	31985	5	0.690227	9919804	0.000000
319863634	94109.000000	4830	7948.622764	32032	5	0.829526	32166	12	0.812115	9914698	0.000000
319852078	79814.000000	4151	8174.996608	32075	14	0.896604	31814	3	0.810622	9909767	0.000000
319834955	80156.000000	4137	7719.966397	31866	4	0.645327	32025	3	0.885138	9904854	0.000000
319871821	87545.000000	4456	8013.906106	31840	5	0.595142	32008	7	0.930334	9899845	0.000000
319833259	78910.000000	3972	8038.760028	31943	12	0.692174	32027	13	0.957746	9894962	0.000000
319857087	82208.000000	4276	7862.686246	32184	14	0.813297	31879	8	0.974372	9890058	0.000000
319840660	84636.000000	4497	8024.245435	31965	11	0.886760	31948	4	0.747871	9885090	0.000000
319856557	79939.000000	4146	7921.809494	31895	10	0.931317	31874	9	0.664772	9880141	0.000000
319823394	82918.000000	4472	7910.445170	31945	8	0.746404	31955	5	0.796676	9875255	0.000000
319862231	83212.000000	4314	7955.298130	32179	14	0.675421	31809	6	0.876680	9870319	0.000000
319851689	81102.000000	4295	8002.467391	31937	5	0.733942	31929	9	0.779286	9865478	0.000000
319853543	81945.000000	4104	7887.448498	32107	8	0.838629	31931	5	0.866132	9860569	0.000000
319840498	83985.000000	4396	7966.715592	32254	8	0.650770	31994	7	0.523148	9855608	0.000000
319847348	81376.000000	4173	7960.241269	31967	11	0.788184	31948	10	0.710778	9850682	0.000000
319856941	81906.000000	4200	7959.150454	31866	13	0.871529	32070	4	0.669744	9845815	0.000000
319854867	83845.000000	4345	7977.602731	31877	10	0.922079	31859	9	0.790584	9840871	0.000000
319825894	80840.000000	4196	7929.698074	32022	7	0.656617	31899	11	0.872984	9835900	0.000000
319841084	84239.000000	4386	7933.868063	32066	10	0.791730	31913	7	0.922962	9830850	0.000000
319843602	82262.000000	4221	8037.396725	31844	3	0.873680	31969	15	0.690696	9825945	0.000000
319848511	81095.000000	4355	7878.606875	31764	10	0.791040	32166	6	0.812400	9821060	0.000000
319860208	84657.000000	4355	7983.813372	32037	12	0.528697	32229	10	0.647677	9816195	0.000000
319817528	81159.000000	4250	7975.035349	31869	6	0.714144	32004	9	0.773116	9811296	0.000000
319856770	82669.000000	4280	7902.080382	31958	8	0.591552	31949	9	0.862390	9806372	0.000000
319847534	82997.000000	4232	7994.207679	31917	8	0.740779	32076	9	0.916536	9801509	-1.#IND00
319859386	81749.000000	4273	7963.642371	31888	14	0.842777	32114	11	0.949377	9796609	-1.#IND00
319843998	82574.000000	4256	7946.881564	32069	9	0.868140	31811	17	0.574575	9791710	-1.#IND00
319834283	82906.000000	4284	7977.147155	31817	8	0.920024	31908	11	0.671786	9786701	0.003170
319860915	82133.000000	4235	7942.433830	31921	9	0.951493	31853	13	0.800931	9781872	0.002360
319864343	83511.000000	4351	7959.887279	31824	15	0.970579	32132	12	0.879260	9777070	0.005938
319840649	81899.000000	4227	8010.325272	32059	10	0.959825	31996	7	0.926768	9772170	-0.004962
319843822	80764.000000	4209	7839.791062	32125	11	0.975633	31941	5	0.903044	9767359	-0.002994
319855947	86336.000000	4556	7999.357720	31972	5	0.862610	32051	6	0.859557	9762502	0.001970
319858062	78116.000000	4089	7944.019845	32062	5	0.916670	32124	7	0.914818	9757612	0.001598
319845589	86052.000000	4491	7873.223486	31964	1	0.545599	31847	15	0.849734	9752800	0.004748
319862669	83065.000000	4223	8078.502510	31986	14	0.478953	31929	10	0.867923	9747992	0.002993
319845078	80119.000000	4154	7890.970967	32171	13	0.633382	31944	11	0.694840	9743128	0.002557
319829505	84539.000000	4392	7969.675367	32189	17	0.777638	32180	6	0.592719	9738222	0.000452
319826288	81711.000000	4184	7982.650396	31999	9	0.865132	31908	4	0.656770	9733472	0.000039
319857736	82462.000000	4278	7914.806387	32067	9	0.905082	31785	8	0.679691	9728736	-0.000727
319854468	82760.000000	4377	7980.239503	31979	12	0.942430	32035	16	0.805725	9723803	-0.001134
319852774	79369.000000	4108	7959.719964	32147	7	0.941547	31879	13	0.882168	9718920	-0.001646
319840423	83366.000000	4290	7899.731353	32214	8	0.853887	32134	7	0.674736	9714113	-0.002247
319839806	83565.000000	4384	8014.728305	32023	9	0.887138	31900	4	0.802720	9709188	-0.001992
319843883	82358.000000	4225	7935.886353	31861	7	0.931547	31958	15	0.608260	9704394	-0.000730
319855763	82693.000000	4315	7966.926170	31864	10	0.958482	32179	5	0.762401	9699488	-0.000848
319846564	82309.000000	4236	8012.702612	32001	5	0.928213	32140	14	0.793761	9694596	-0.000469
319845227	80703.000000	4172	7882.983432	31947	10	0.956459	31792	5	0.821315	9689755	-0.001070
319852462	82288.000000	4324	7921.206677	31913	7	0.406151	31705	6	0.880328	9684961	-0.001524
319845009	84916.000000	4457	7997.082851	32202	9	0.639817	31897	11	0.871384	9680094	-0.000937
319833103	81297.000000	4202	7992.916448	32110	3	0.646287	31814	8	0.921991	9675405	-0.000924
319851604	81000.000000	4278	7904.709265	32171	8	0.785465	31684	8	0.918013	9670494	-0.001200
319835584	85204.000000	4521	8000.487857	31879	5	0.650601	31800	15	0.950273	9665573	-0.002222
319839272	80230.000000	4228	8029.219544	31955	5	0.788081	31862	3	0.969839	9660771	-0.002747
319836909	83010.000000	4371	7869.014378	31964	11	0.501170	32048	4	0.948216	9655994	-0.002757
319846566	84641.000000	4388	8019.861990	31935	10	0.697448	31934	14	0.919931	9651127	-0.003595
319840843	80481.000000	4208	7976.238791	31874	9	0.816495	31709	12	0.951437	9646291	-0.003356
319830044	81995.000000	4230	7936.915780	31858	7	0.888700	32054	5	0.970545	9641526	-0.003340
319851943	81066.000000	4273	7937.165807	32095	6	0.767162	32228	3	0.929646	9636834	-0.002842
319831826	84091.000000	4314	7985.521677	31878	8	0.746414	31951	8	0.859960	9631964	-0.003252
319862426	81970.000000	4255	7978.781707	31939	5	0.796340	31991	10	0.915062	9627086	-0.003797
319842414	82004.000000	4282	7931.300694	32066	8	0.876476	31848	6	0.880139	9622281	-0.003935
319824938	83184.000000	4305	7973.665130	32204	10	0.925080	31858	4	0.823408	9617527	-0.004845
319851279	81464.000000	4325	7986.595010	32065	15	0.954559	32052	7	0.892893	9612737	-0.004995
319851327	82216.000000	4211	7929.851663	32019	14	0.463459	31954	6	0.901358	9607880	-0.005418
319832864	84805.000000	4420	7924.318170	32042	10	0.674576	31879	6	0.940171	9603019	-0.005777
319840391	82615.000000	4415	8019.840796	32228	1	0.559351	32007	12	0.915007	9598176	-0.005361
319837930	80925.000000	4157	7895.718240	32097	14	0.676826	31917	14	0.948450	9593326	-0.004999
319846564	83898.000000	4328	7973.998664	31736	3	0.803988	31922	3	0.796213	9588601	-0.005092
319834532	81361.000000	4232	7944.707851	32065	2	0.788746	31895	13	0.839332	9583888	-0.004989
319815238	82817.000000	4320	7954.265732	32121	12	0.871869	32159	14	0.891639	9579139	-0.004809
319838874	82245.000000	4268	7959.734660	32053	11	0.922286	31950	16	0.659631	9574344	-0.004743
319832422	82498.000000	4333	7947.067199	31959	11	0.952865	32075	6	0.793558	9569405	-0.004405
319837903	82340.000000	4299	7988.726591	31968	11	0.971411	31927	10	0.452586	9564592	-0.004782
319857592	82384.000000	4096	7926.684282	31990	10	0.780198	32011	11	0.667981	9559837	-0.004810
319846162	83871.000000	4336	7965.304347	32107	6	0.866685	32205	7	0.798623	9555091	-0.004742
319830836	80745.000000	4293	7986.688100	32144	10	0.919141	31922	6	0.877860	9550267	-0.005365
319835364	82340.000000	4354	7917.534625	31984	6	0.909079	31865	7	0.639650	9545535	-0.005460
319850603	83784.000000	4397	8021.690458	31709	10	0.944854	31788	4	0.781439	9540721	-0.005349
319851367	80231.000000	4217	7955.338078	32162	12	0.784854	32052	13	0.798965	9536009	-0.005434
319847620	84713.000000	4359	7895.534189	31906	4	0.861181	32033	6	0.792985	9531173	-0.005337
319855078	83090.000000	4491	8025.921298	31983	7	0.821126	31908	5	0.874441	9526394	-0.004416
319852786	81855.000000	4094	7927.130809	32004	7	0.891509	32157	3	0.613910	9521550	-0.004410
319845348	82515.000000	4221	7923.540972	32040	4	0.934197	32011	10	0.765827	9516869	-0.004302
npatches	nstrain	runtime	dt	init_x	init_y	init_y_blood	init_z	init_S	beta0	beta1	beta2	beta3	mean_beta	B	d	delta	delta_blood	b[0]	mut	m	CTL	c	g	epsilon	k	het	lambda	rho	omega	x_max	patch.dyna	DELTA	A	VA
10000	1	100.000000	0.000100	21900	9499	5000000	0.001000	10000000	10.881528	6.771666	7.425190	4.946564	8	8000000000.000000	0.010000	1.000000	1.000000	800000	0.000050	0.048000	0	0.500000	0.000000	25.000000	10.000000	0.500000	0.000000	0.000000	0.000000	31987	0	10.000000	7.000000	1.000000
sus	inf	inf_blood	z	x[0]	y[0][0]	z[0]	x[1]	y[1][0]	z[1]	S[0]	synchrony
219000000	94990000.000000	5000000	10.000000	21900	9499	0.001000	21900	9499	0.001000	10000000	0.000000
187451924	726981683.000000	37819894	3940.834452	15814	75155	0.394083	19806	71632	0.394083	9994939	0.000000
249163476	277466916.000000	14461494	6324.976263	22677	29365	0.632498	25776	27219	0.632498	9989897	0.000000
294604777	80895826.000000	4214979	7771.013291	28528	9052	0.777101	29809	8011	0.777101	9985009	0.000000
313410293	18866039.000000	983603	8648.068121	31042	2101	0.864807	31423	1832	0.864807	9980074	0.000000
318768502	3138364.000000	163602	9180.022116	31781	329	0.918002	31914	328	0.918002	9975106	0.000000
319746339	378739.000000	19735	9502.664490	32044	32	0.950266	32063	33	0.950266	9970069	0.000000
319839688	45985.000000	2368	7559.946627	31982	7	0.969835	31951	3	0.969835	9965005	0.000000
319820929	153057.000000	7824	6339.016949	32118	20	0.860466	31949	12	0.728156	9960127	0.000000
319812659	158536.000000	8356	7778.817369	32107	16	0.915370	31706	10	0.835121	9955165	0.000000
319834672	61394.000000	3116	7844.595036	31944	3	0.940945	32092	10	0.899997	9950267	0.000000
319844200	95769.000000	4856	6600.553024	31974	5	0.964182	31881	12	0.368906	9945380	0.000000
319851290	87286.000000	4424	7704.100677	32182	4	0.978276	32016	6	0.617227	9940375	0.000000
319840379	69178.000000	3692	6677.303285	31830	5	0.858063	31994	8	0.710800	9935325	0.000000
319827878	88678.000000	4673	7242.292452	31844	11	0.876438	31972	10	0.557634	9930501	0.000000
319827759	67672.000000	3494	7104.124333	31906	2	0.925057	32047	9	0.731695	9925625	0.000000
319850746	82107.000000	4235	7007.054740	32169	11	0.892213	32079	10	0.837267	9920604	0.000000
319855163	73778.000000	3887	7245.334320	32214	9	0.934625	32020	5	0.901298	9915661	0.000000
319839943	77502.000000	4009	6987.692233	31947	4	0.960348	32017	7	0.638410	9910697	0.000000
319863861	76767.000000	4037	7191.047033	32238	10	0.792209	32039	8	0.724902	9905823	0.000000
319848000	75108.000000	4034	7060.137974	31821	12	0.485152	31967	3	0.833147	9900949	0.000000
319836571	78571.000000	4044	7129.009256	32224	8	0.687733	31660	5	0.847406	9896097	0.000000
319833478	74878.000000	3829	7096.239689	32029	10	0.612733	31782	9	0.889302	9891265	0.000000
319838383	77295.000000	4079	7119.806797	31923	7	0.761043	31989	8	0.932859	9886302	0.000000
319833392	74280.000000	3911	7087.604531	31911	4	0.790359	31954	5	0.741601	9881392	0.000000
319848980	76501.000000	4025	7114.153360	32010	13	0.872848	32125	15	0.732605	9876472	0.000000
319843805	75816.000000	3906	7063.595097	32008	5	0.901488	32139	4	0.528713	9871535	0.000000
319876028	75826.000000	4003	7102.044374	31730	14	0.940250	32039	10	0.670184	9866508	0.000000
319850038	75690.000000	3885	7073.549340	31723	5	0.898908	32138	10	0.799959	9861519	0.000000
319831780	76328.000000	3961	7093.101789	31745	9	0.805084	31937	6	0.878670	9856643	0.000000
319861822	76039.000000	3824	7144.293932	31967	15	0.875514	31990	9	0.576706	9851872	0.000000
319859720	76415.000000	3915	7107.008387	32181	7	0.794390	31718	8	0.496349	9847009	0.000000
319841817	73479.000000	3908	7046.415642	31847	8	0.875293	31880	9	0.626547	9842105	0.000000
319841221	77418.000000	3948	7117.591084	32399	14	0.924362	32092	5	0.609068	9837146	0.000000
319829412	74684.000000	3808	7092.702073	32034	7	0.950788	32161	3	0.650130	9832297	0.000000
319865461	76724.000000	4035	7081.462445	31955	7	0.820243	31857	10	0.787796	9827349	0.000000
319843072	76904.000000	3911	7142.700629	31824	5	0.679293	31828	5	0.649286	9822318	0.000000
319837643	75168.000000	3896	7018.240711	31945	8	0.680972	31942	7	0.737679	9817529	0.000000
319847111	78799.000000	4012	7163.788063	32012	11	0.806502	31938	8	0.773428	9812665	0.000000
319853214	74446.000000	3846	7123.781075	32029	6	0.743318	31987	15	0.675629	9807722	0.000000
319860181	76727.000000	3939	7087.033948	31788	7	0.282600	32096	10	0.397050	9802759	-1.#IND00
319831507	75566.000000	3897	7087.887213	31938	5	0.564880	31915	3	0.634297	9797883	-1.#IND00
319868359	75808.000000	3926	7085.955280	31802	11	0.715096	31993	3	0.776185	9793070	-1.#IND00
319845730	77073.000000	4022	7110.857734	32129	12	0.738784	31908	8	0.818569	9788199	0.007516
319855148	74947.000000	3810	7096.531901	32040	7	0.397833	31929	8	0.825366	9783238	0.001074
319852014	76196.000000	3982	7027.978869	32000	5	0.634772	31793	2	0.528907	9778211	-0.001896
319862945	77588.000000	4048	7157.243548	31833	10	0.588498	31973	4	0.714271	9773177	-0.002303
319827990	73904.000000	3750	7078.069111	32000	16	0.750415	31982	7	0.671863	9768294	-0.001926
319849904	77192.000000	3945	7079.702856	32178	9	0.848621	31857	9	0.800978	9763381	-0.001369
319864339	75101.000000	3951	7108.872184	31979	7	0.908185	32077	9	0.732014	9758478	-0.001195
319870125	75448.000000	3977	7043.050505	31918	8	0.734911	31797	13	0.837460	9753587	0.001106
319834989	76592.000000	3924	7136.813671	31885	11	0.724065	31911	12	0.751827	9748760	0.004655
319815710	75067.000000	3916	7099.287655	32042	6	0.832639	31941	4	0.848028	9743910	0.006143
319845449	75539.000000	3999	7069.789935	31770	6	0.777643	32019	12	0.881008	9739042	0.005477
319833451	76001.000000	3981	7122.303424	32090	8	0.642798	31855	7	0.927828	9734147	0.005033
319837458	76870.000000	4010	7040.276065	31974	9	0.783349	31972	3	0.651615	9729310	0.004117
319857390	76750.000000	3968	7166.312064	32088	7	0.713998	31919	8	0.762158	9724532	0.003881
319845230	75700.000000	3940	7065.907857	31973	17	0.826533	32064	5	0.855744	9719737	0.002398
319854132	77166.000000	4053	7120.920265	32155	7	0.574358	32071	9	0.858080	9714703	0.002034
319843559	75865.000000	3980	7139.039919	31931	7	0.741838	32058	5	0.845994	9709915	0.001866
319840700	75488.000000	3953	7031.023440	31889	9	0.843419	31991	3	0.567521	9705005	0.003555
319850042	77806.000000	4023	7117.317005	32074	10	0.869607	31734	7	0.737691	9700199	0.004115
319851710	75496.000000	3913	7121.349512	32050	5	0.920914	31745	5	0.840904	9695365	0.003842
319826836	76293.000000	3951	7089.939678	32254	2	0.952032	31997	6	0.713720	9690575	0.003306
319863288	75119.000000	3880	7158.656765	32030	5	0.469311	32024	12	0.625074	9685703	0.002852
319831210	76558.000000	4016	7079.854635	32049	9	0.678125	32069	8	0.476686	9680894	0.002798
319836933	75144.000000	3949	7143.078311	31953	7	0.598745	31927	7	0.682598	9676122	0.003039
319856905	75224.000000	3932	7063.334233	31877	7	0.749224	31794	6	0.364966	9671168	0.003067
319818141	77334.000000	4012	7124.804343	32100	17	0.847898	32033	3	0.557951	9666228	0.002577
319852149	75473.000000	3908	7115.019857	31718	6	0.877453	31873	10	0.607875	9661318	0.002280
319842926	75728.000000	3955	7087.360927	31785	11	0.680356	32091	8	0.630263	9656454	0.002229
319839083	76522.000000	4126	7149.046837	31696	11	0.806129	32060	8	0.642486	9651711	0.001531
319841319	75962.000000	3907	7086.573191	31907	11	0.862090	32159	6	0.783159	9646862	0.002064
319841171	76768.000000	3905	7081.982155	31969	19	0.497778	32009	3	0.868481	9641930	0.002022
319843818	74303.000000	3912	7126.829126	32104	9	0.695391	31922	6	0.881104	9637142	0.001824
319840017	76782.000000	3978	7099.619532	31980	8	0.815247	31993	7	0.485134	9632364	0.001738
319832553	75093.000000	3886	7153.230739	31831	3	0.887943	32082	10	0.677830	9627571	0.000985
319844605	76307.000000	3965	7066.219556	31969	7	0.932035	32173	5	0.804596	9622850	0.001076
319845121	74835.000000	3899	7087.671691	31793	3	0.958778	31990	2	0.746983	9618043	0.001833
319851735	75089.000000	4026	7043.908715	32054	2	0.974998	31902	6	0.846539	9613241	0.002893
319844643	76507.000000	4017	7158.418998	31995	7	0.702536	31981	8	0.551442	9608558	0.002620
319870491	74132.000000	3968	6984.874045	32034	6	0.819581	32154	6	0.727939	9603724	0.002715
319860825	78948.000000	4292	7158.984230	31893	7	0.890572	32181	12	0.735673	9598999	0.002691
319836127	72570.000000	3815	7103.189070	31981	5	0.732899	31830	12	0.649430	9594236	0.002466
319857926	77771.000000	4003	7055.184251	31927	14	0.837997	31946	5	0.787371	9589505	0.003683
319850522	74330.000000	3868	7148.767395	32041	8	0.856839	32007	5	0.746681	9584646	0.003213
319848689	75468.000000	3839	6983.867391	31729	8	0.913170	31837	7	0.716091	9580009	0.003031
319868487	78373.000000	4075	7201.187946	31979	1	0.833947	31982	9	0.727416	9575343	0.002753
319849839	73264.000000	3787	7049.787455	31711	8	0.873625	32111	9	0.449201	9570660	0.002764
319854090	77312.000000	4104	7102.961599	31831	7	0.923351	32052	3	0.596620	9565978	0.002596
319858265	75669.000000	3942	7144.329828	31909	9	0.778223	31941	6	0.727294	9561162	0.002567
319849243	75214.000000	3999	7090.693715	31899	7	0.806390	32262	9	0.558828	9556408	0.002589
319848338	76628.000000	3885	7094.297908	31972	5	0.738888	31987	6	0.708850	9551640	0.002542
319846562	76218.000000	3815	7118.240142	32052	8	0.414119	31948	6	0.804916	9546914	0.002509
319824992	75240.000000	3858	7109.895777	31931	4	0.644649	31949	10	0.676152	9542235	0.002214
319842952	75603.000000	3876	7109.359732	32077	4	0.784472	32002	8	0.470548	9537437	0.002194
319850602	75713.000000	3910	7063.284030	32024	8	0.774387	31878	6	0.588537	9532614	0.002208
319854195	76669.000000	4039	7109.606308	31771	9	0.631129	31970	7	0.719082	9527787	0.001445
319833891	75316.000000	3774	7072.067111	31853	3	0.657719	32013	15	0.829617	9523165	0.001220
319845768	76322.000000	3967	7108.873085	32083	5	0.566596	31885	9	0.887429	9518462	0.001115
npatches	nstrain	runtime	dt	init_x	init_y	init_y_blood	init_z	init_S	beta0	beta1	beta2	beta3	mean_beta	B	d	delta	delta_blood	b[0]	mut	m	CTL	c	g	epsilon	k	het	lambda	rho	omega	x_max	patch.dyna	DELTA	A	VA
10000	1	100.000000	0.000100	21900	9499	5000000	0.001000	10000000	11.925208	4.926774	6.600976	4.986000	8	8000000000.000000	0.010000	1.000000	1.000000	800000	0.000050	0.048000	0	0.500000	0.000000	25.000000	11.000000	0.500000	0.000000	0.000000	0.000000	31987	0	10.000000	7.000000	1.000000
sus	inf	inf_blood	z	x[0]	y[0][0]	z[0]	x[1]	y[1][0]	z[1]	S[0]	synchrony
219000000	94990000.000000	5000000	10.000000	21900	9499	0.001000	21900	9499	0.001000	10000000	0.000000
194615625	652239522.000000	33938907	3940.834452	15689	68474	0.394083	22874	62253	0.394083	9994976	0.000000
262366260	209520717.000000	10922230	6324.976263	23527	23252	0.632498	28571	19283	0.632498	9989885	0.000000
304769590	45424815.000000	2367372	7771.013291	29780	5201	0.777101	30874	4174	0.777101	9984775	0.000000
317650678	6220634.000000	324546	8648.068121	31649	789	0.864807	32014	568	0.864807	9979815	0.000000
319713600	501187.000000	26057	9180.022116	31856	55	0.918002	31958	38	0.918002	9974877	0.000000
319858053	40128.000000	2050	6104.520399	32109	3	0.934078	31986	2	0.396633	9969901	0.000000
319829372	179421.000000	9484	5966.261739	31853	8	0.501411	32146	16	0.475790	9964921	0.000000
319808459	136307.000000	7236	7551.919357	32020	18	0.697594	31948	11	0.682055	9960057	0.000000
319873504	54433.000000	2755	5715.276186	32012	7	0.670740	31988	4	0.526243	9954987	0.000000
319833452	111587.000000	5829	6605.745623	31777	8	0.667453	31967	14	0.580498	9949971	0.000000
319868015	61768.000000	3278	7008.243591	31969	6	0.798303	31965	4	0.297482	9944943	0.000000
319850125	86273.000000	4488	6304.871251	32128	16	0.871182	32006	5	0.573907	9940008	0.000000
319846746	67655.000000	3461	6850.332145	32214	5	0.635978	31890	1	0.361741	9935141	0.000000
319845036	75516.000000	3937	6248.106463	32031	12	0.779212	31884	4	0.421606	9930260	0.000000
319854253	72601.000000	3748	6774.976031	32254	5	0.866087	32047	6	0.535854	9925360	0.000000
319838477	73084.000000	3845	6264.079538	32028	12	0.757981	32120	8	0.524582	9920315	0.000000
319854452	73752.000000	3763	6721.803374	32036	6	0.828139	31918	6	0.638658	9915261	0.000000
319868773	70493.000000	3671	6344.162421	32115	7	0.725308	31898	6	0.556307	9910388	0.000000
319871379	73921.000000	3871	6606.593225	32052	9	0.741796	31938	8	0.664677	9905451	0.000000
319849563	71634.000000	3760	6454.425962	31860	7	0.734452	32063	7	0.553887	9900481	0.000000
319866888	73110.000000	3813	6528.895635	31844	9	0.744702	31956	9	0.503023	9895494	0.000000
319853976	71906.000000	3734	6487.920205	32297	5	0.845156	31939	5	0.629784	9890570	0.000000
319852685	71669.000000	3698	6518.043136	31907	4	0.549019	31718	5	0.636042	9885576	0.000000
319844132	71907.000000	3697	6447.430274	31977	4	0.701027	31923	7	0.736704	9880651	0.000000
319836939	72602.000000	3849	6525.243238	31861	10	0.818666	31924	9	0.840305	9875702	0.000000
319860075	71729.000000	3655	6476.132714	32104	6	0.629677	31929	6	0.502990	9870840	0.000000
319848067	73317.000000	3836	6548.453897	32086	10	0.775391	31809	6	0.523275	9865972	0.000000
319856546	70820.000000	3755	6491.416581	31918	8	0.770563	31899	8	0.710856	9861028	0.000000
319855464	72935.000000	3755	6480.875805	31924	9	0.860841	32003	9	0.419391	9856191	0.000000
319848875	70875.000000	3669	6528.483780	32116	8	0.915597	32106	3	0.518184	9851236	0.000000
319843589	73158.000000	3796	6442.951210	31989	8	0.768285	32064	10	0.584557	9846333	0.000000
319854288	71466.000000	3790	6543.940118	32030	5	0.844863	31955	6	0.455054	9841354	0.000000
319835869	72599.000000	3724	6486.725810	31884	5	0.905906	31989	1	0.565752	9836519	0.000000
319847437	72014.000000	3646	6491.320517	31892	7	0.942930	31760	7	0.393724	9831549	0.000000
319867411	71902.000000	3698	6546.210744	31821	9	0.819268	31958	9	0.473227	9826618	0.000000
319841660	72508.000000	3832	6508.742138	31684	8	0.640638	32013	7	0.680500	9821608	0.000000
319858743	70684.000000	3670	6506.072972	32058	10	0.700827	32132	6	0.418147	9816810	0.000000
319835329	73783.000000	3769	6499.158077	31989	13	0.536497	32011	7	0.647093	9811933	0.000000
319820979	71191.000000	3794	6485.372478	32050	5	0.712060	32135	5	0.631592	9807027	0.000000
319839673	73565.000000	3798	6502.754658	32093	6	0.532976	32050	4	0.776552	9802125	-1.#IND00
319865982	70444.000000	3678	6472.045309	31961	10	0.586964	31872	4	0.258586	9797275	-1.#IND00
319839188	71656.000000	3745	6503.901559	31849	7	0.653322	32002	5	0.550315	9792281	-0.003919
319850232	72480.000000	3792	6522.026667	32044	8	0.389429	32017	4	0.418596	9787248	-0.002179
319849446	72724.000000	3751	6498.626111	32038	6	0.629675	31736	6	0.506859	9782376	0.001481
319841468	73410.000000	3774	6542.743650	31882	12	0.408075	31963	5	0.700899	9777526	-0.003718
319842968	70995.000000	3582	6460.016924	32034	10	0.615803	32046	9	0.491615	9772558	-0.002013
319821265	72547.000000	3673	6503.801738	32198	6	0.711735	32054	6	0.582193	9767595	-0.004428
319862785	70928.000000	3741	6482.491379	31777	12	0.825161	32131	7	0.435034	9762798	0.001197
319866579	71662.000000	3829	6477.878663	32245	1	0.688123	32016	2	0.657335	9757930	0.000380
319818415	72108.000000	3855	6493.213776	32043	10	0.634001	31869	11	0.677821	9753000	0.001657
319846567	71641.000000	3704	6474.138653	31946	10	0.550922	32047	9	0.804591	9748169	0.000797
319885213	73049.000000	3811	6572.287313	32048	6	0.717773	31857	9	0.410308	9743393	0.001807
319858714	72305.000000	3804	6449.349796	32011	3	0.819532	31937	6	0.642338	9738415	0.001930
319853666	71809.000000	3720	6475.584607	31739	10	0.890542	32031	6	0.701117	9733382	0.001150
319840824	72592.000000	3799	6552.010585	31837	2	0.916597	32026	7	0.492809	9728595	0.001182
319847639	72745.000000	3681	6485.794749	32224	3	0.949414	31828	6	0.511554	9723733	0.001897
319834316	71061.000000	3661	6491.223261	31960	3	0.762248	31937	6	0.700810	9718959	0.001887
319874199	73446.000000	3911	6571.399882	31955	7	0.855798	32018	7	0.818534	9714031	0.003827
319854582	70925.000000	3722	6453.798714	32002	8	0.906060	32025	9	0.499542	9709149	0.003271
319838567	73344.000000	3863	6532.194144	31927	7	0.696677	31978	11	0.696461	9704410	0.005855
319837768	71080.000000	3793	6473.452827	32055	5	0.739484	31954	8	0.713296	9699531	0.005566
319869951	73496.000000	3812	6497.635514	31876	6	0.755687	32071	6	0.713286	9694739	0.004802
319816543	71048.000000	3601	6465.021706	31966	6	0.775500	32073	4	0.745769	9689781	0.004612
319850309	73151.000000	3721	6524.009663	31895	7	0.817492	31965	6	0.672325	9685030	0.005504
319866074	73446.000000	3843	6485.833720	32050	8	0.889304	31887	7	0.655117	9680224	0.005848
319843984	70998.000000	3648	6481.227535	31808	5	0.714607	31902	14	0.633054	9675331	0.005637
319860120	74666.000000	3812	6542.852350	31976	10	0.826902	32357	8	0.614846	9670483	0.005328
319839420	71057.000000	3603	6521.832565	31880	8	0.792311	31949	7	0.766395	9665610	0.005573
319855827	73049.000000	3780	6520.182108	31897	12	0.874032	32079	9	0.597056	9660954	0.005743
319868242	72375.000000	3700	6517.168341	31863	12	0.827677	31746	7	0.755605	9656261	0.006313
319844142	71414.000000	3743	6528.871154	31721	8	0.895482	31964	7	0.742979	9651375	0.006229
319845599	72031.000000	3809	6437.653947	32108	5	0.915320	31963	6	0.409769	9646646	0.006621
319832930	72848.000000	3787	6530.688924	32265	15	0.695734	31938	5	0.642011	9641844	0.006255
319828460	71842.000000	3784	6486.234409	31844	16	0.639578	32081	6	0.487337	9637024	0.005034
319837265	72342.000000	3722	6541.290853	31935	5	0.622927	32084	3	0.689058	9632240	0.004425
319860485	71975.000000	3695	6429.105897	32010	10	0.707528	32017	7	0.466326	9627422	0.004482
319830980	73912.000000	3853	6581.399814	31927	7	0.589705	31945	9	0.253405	9622600	0.004725
319870472	71497.000000	3705	6464.890835	32045	6	0.454854	31901	10	0.481860	9617883	0.004690
319837781	72020.000000	3798	6518.551278	31908	8	0.649631	31769	6	0.500831	9612990	0.004530
319834129	72321.000000	3891	6510.251725	32192	5	0.757900	31806	13	0.519605	9608268	0.004603
319841992	71836.000000	3631	6552.571394	31986	14	0.853160	31860	9	0.513168	9603546	0.004320
319839202	71503.000000	3760	6398.869355	32108	10	0.742921	31831	1	0.638047	9598623	0.004232
319835851	73695.000000	3758	6565.967291	31973	5	0.844075	32254	6	0.504740	9593846	0.004058
319844561	69886.000000	3678	6432.938683	31922	5	0.905428	32093	5	0.699613	9589007	0.003917
319862329	74752.000000	3901	6551.018931	31874	18	0.713117	31868	7	0.449132	9584183	0.006602
319841358	70354.000000	3646	6494.226039	31877	4	0.825999	31970	6	0.588090	9579481	0.006576
319858151	74345.000000	3816	6495.384514	31891	13	0.462890	31959	9	0.750167	9574632	0.006431
319835560	71575.000000	3729	6600.854909	31979	7	0.599629	31966	10	0.371164	9569866	0.006302
319830141	72360.000000	3831	6416.220108	31797	10	0.757165	32120	6	0.322836	9565116	0.006404
319846169	72081.000000	3739	6524.473099	32095	4	0.788328	32004	7	0.584471	9560363	0.005778
319811291	72225.000000	3765	6468.374753	31881	7	0.871616	32013	3	0.681838	9555485	0.005424
319846991	71727.000000	3737	6543.322980	32103	1	0.349450	31970	4	0.544899	9550736	0.005275
319854856	72701.000000	3730	6398.501017	31766	9	0.464477	31857	1	0.505917	9545870	0.005342
319856078	71585.000000	3822	6586.268807	32047	17	0.675193	32007	4	0.571653	9541132	0.005130
319843614	72175.000000	3836	6386.698409	31864	7	0.802997	31979	4	0.316809	9536271	0.005036
319842824	73940.000000	3835	6621.772008	32094	5	0.880513	31991	10	0.478044	9531526	0.005836
319845411	70329.000000	3734	6363.577000	32021	10	0.790577	32059	7	0.529944	9526806	0.005659
319860484	74940.000000	3946	6572.160003	31999	5	0.574895	32008	5	0.515971	9522048	0.005196
319857182	69967.000000	3594	6452.382751	32006	7	0.742164	32054	8	0.617380	9517151	0.005018
npatches	nstrain	runtime	dt	init_x	init_y	init_y_blood	init_z	init_S	beta0	beta1	beta2	beta3	mean_beta	B	d	delta	delta_blood	b[0]	mut	m	CTL	c	g	epsilon	k	het	lambda	rho	omega	x_max	patch.dyna	DELTA	A	VA
10000	1	100.000000	0.000100	21900	9499	5000000	0.001000	10000000	10.099532	5.541175	11.971472	6.830975	8	8000000000.000000	0.010000	1.000000	1.000000	800000	0.000050	0.048000	0	0.500000	0.000000	25.000000	12.000000	0.500000	0.000000	0.000000	0.000000	31987	0	10.000000	7.000000	1.000000
sus	inf	inf_blood	z	x[0]	y[0][0]	z[0]	x[1]	y[1][0]	z[1]	S[0]	synchrony
219000000	94990000.000000	5000000	10.000000	21900	9499	0.001000	21900	9499	0.001000	10000000	0.000000
203392399	576846158.000000	30026011	3940.834452	18198	59223	0.394083	23013	55442	0.394083	9994911	0.000000
275283582	152305655.000000	7946889	6324.976263	26363	16313	0.632498	29023	14293	0.632498	9990011	0.000000
312017864	22439101.000000	1171329	7771.013291	30724	2304	0.777101	31621	2009	0.777101	9984962	0.000000
319299187	1580300.000000	82625	8648.068121	31772	163	0.864807	31910	158	0.864807	9980070	0.000000
319825433	55883.000000	2787	8762.485778	32059	10	0.918002	32086	9	0.918002	9975049	0.000000
319801828	155284.000000	7977	4939.080694	32089	21	0.618900	32174	18	0.311971	9970080	0.000000
319842002	157527.000000	8247	6930.111855	31847	19	0.768854	31990	15	0.582695	9965121	0.000000
319859797	48897.000000	2567	5218.988564	32037	9	0.586327	32040	6	0.432519	9960062	0.000000
319838619	110392.000000	5729	6129.893111	32085	16	0.749098	31858	18	0.507540	9955100	0.000000
319848648	54354.000000	2798	5990.217407	32181	7	0.596396	31852	5	0.626829	9950234	0.000000
319857644	90910.000000	4714	5940.104435	31886	15	0.522470	31723	14	0.499833	9945464	0.000000
319827133	58864.000000	3069	6034.627887	32023	0	0.249862	32018	9	0.508219	9940453	0.000000
319854814	80087.000000	4315	5989.529290	31883	5	0.453122	32083	4	0.326912	9935529	0.000000
319855444	62285.000000	3136	5928.931636	32079	4	0.668306	32075	7	0.492904	9930548	0.000000
319845836	75599.000000	3952	6027.747258	31918	13	0.356799	32045	15	0.529647	9925601	0.000000
319835720	63844.000000	3374	5782.761304	32106	6	0.559894	31933	6	0.258834	9920573	0.000000
319856446	73419.000000	3698	6143.843956	32054	11	0.733065	32051	10	0.550466	9915564	0.000000
319863022	66498.000000	3428	5759.249583	31756	6	0.786665	31898	4	0.656730	9910474	0.000000
319874022	71413.000000	3708	6125.637891	31648	11	0.753341	31989	9	0.791799	9905498	0.000000
319829115	67593.000000	3414	5747.896287	31983	5	0.756696	31877	7	0.679968	9900588	0.000000
319848676	70415.000000	3626	6169.696020	31885	4	0.822651	31906	5	0.308613	9895649	0.000000
319842049	69173.000000	3521	5791.618520	32056	7	0.663558	32057	3	0.404597	9890712	0.000000
319844669	68654.000000	3601	6102.971941	31969	3	0.477367	32257	5	0.501470	9885796	0.000000
319834897	70293.000000	3619	5855.920918	31830	4	0.315518	31757	6	0.697630	9880897	0.000000
319851243	69122.000000	3742	5993.692238	31961	6	0.486650	31638	3	0.757442	9875930	0.000000
319849779	68284.000000	3498	5957.820125	31880	1	0.222205	32093	6	0.825493	9871111	0.000000
319845087	69694.000000	3556	5926.934072	31648	10	0.408138	32029	4	0.873499	9866292	0.000000
319843695	69129.000000	3595	5985.723030	32044	6	0.389253	31699	9	0.835439	9861419	0.000000
319860074	69298.000000	3550	5893.731132	32003	8	0.629568	32073	5	0.900190	9856439	0.000000
319860938	68855.000000	3555	6039.516353	32057	10	0.413816	32141	6	0.560780	9851628	0.000000
319856946	69445.000000	3549	5871.377742	32009	11	0.644466	31836	4	0.647394	9846668	0.000000
319847758	68355.000000	3428	6066.551059	31725	7	0.712577	32309	3	0.757040	9841676	0.000000
319844514	69059.000000	3570	5876.124887	32010	8	0.434350	31983	4	0.777407	9836791	0.000000
319830693	69458.000000	3656	5987.213270	32020	11	0.357625	31898	8	0.357184	9831847	0.000000
319841260	68956.000000	3659	5952.061861	31930	7	0.514831	32053	5	0.516677	9827010	0.000000
319869166	68748.000000	3646	5971.969433	31997	9	0.624106	31849	8	0.590288	9822143	0.000000
319847290	70234.000000	3573	5905.302899	32200	7	0.676443	31944	8	0.480695	9817380	0.000000
319855147	67360.000000	3540	5932.621598	32019	8	0.600207	31807	9	0.594203	9812460	0.000000
319819160	69711.000000	3592	5985.869161	32061	9	0.736813	32065	2	0.753875	9807666	0.000000
319855048	68289.000000	3541	5891.787197	32149	5	0.173975	32045	4	0.601642	9802830	-1.#IND00
319861179	70143.000000	3551	6005.925889	32073	6	0.498997	32063	5	0.508477	9797909	-1.#IND00
319845012	67388.000000	3556	5893.820679	31826	11	0.696130	31941	2	0.358447	9793095	-1.#IND00
319853082	69435.000000	3551	5968.449863	31823	6	0.733340	32089	6	0.545721	9788223	-1.#IND00
319849097	68726.000000	3534	5969.416016	32225	4	0.461868	32107	10	0.344252	9783377	-0.008840
319839816	68945.000000	3551	5888.751515	31832	5	0.673611	32136	5	0.602274	9778540	-0.005235
319841776	68344.000000	3648	6010.108275	32073	6	0.515490	32018	9	0.448157	9773688	0.001514
319871164	68870.000000	3588	5871.673925	32011	11	0.665284	31956	8	0.343997	9768692	0.004156
319852121	68525.000000	3619	6024.343295	31832	10	0.547034	31847	3	0.602119	9763822	0.003078
319841027	69656.000000	3579	5912.799397	31963	6	0.605526	32037	5	0.461215	9758905	-0.000104
319858443	69103.000000	3590	5959.860949	31867	7	0.448240	31971	9	0.386183	9753992	-0.000399
319848967	69430.000000	3658	6001.035835	32081	12	0.665345	31838	7	0.627706	9749086	0.006229
319852006	68698.000000	3523	5919.000927	32043	6	0.699414	31973	6	0.726902	9744285	0.005291
319849713	69866.000000	3581	6029.107363	31928	10	0.641561	31837	6	0.671800	9739312	0.004749
319857131	67547.000000	3618	5883.286178	32080	6	0.587097	32061	5	0.351209	9734447	0.005045
319850037	69722.000000	3748	5966.802034	31885	11	0.717511	32243	3	0.606493	9729529	0.002596
319850722	68634.000000	3669	5950.503703	31789	5	0.742704	31862	5	0.553997	9724629	0.002506
319851011	69114.000000	3568	5918.855119	32100	7	0.727703	32066	6	0.729489	9719848	0.002159
319834925	67624.000000	3571	5937.294487	32164	10	0.403678	32017	5	0.470322	9714922	0.002684
319834383	70419.000000	3619	5980.108009	32058	6	0.638317	32136	6	0.489490	9710133	0.002687
319852665	68197.000000	3529	5910.146034	32053	5	0.780631	31978	6	0.685606	9705212	0.000679
319838448	71973.000000	3642	5985.051487	31885	7	0.813440	32083	7	0.473342	9700370	0.000772
319838057	67264.000000	3381	5930.888791	31997	8	0.516713	31704	5	0.200831	9695468	0.002778
319840465	71135.000000	3759	6017.310089	31906	2	0.569426	32049	2	0.359805	9690571	0.002562
319850434	68329.000000	3655	5917.083108	31979	10	0.424504	32067	3	0.360590	9685767	0.002390
319870314	69903.000000	3631	5946.236143	31999	4	0.573323	31893	3	0.572998	9680932	0.001873
319850905	67952.000000	3500	5996.658923	31850	17	0.623438	32072	5	0.378326	9676067	0.003363
319861866	70103.000000	3647	5921.508327	31905	6	0.670405	31821	7	0.574289	9671217	0.003026
319850798	68825.000000	3459	5992.911002	31989	3	0.617584	32045	6	0.321424	9666384	0.002581
319854861	69393.000000	3601	5948.167800	32026	7	0.759416	31850	7	0.319233	9661572	0.002503
319848273	68501.000000	3499	5968.665368	31966	3	0.628964	31856	9	0.375598	9656711	0.002634
319883074	69224.000000	3637	5974.838974	32135	6	0.651957	31917	4	0.468629	9652033	0.002502
319845637	69446.000000	3645	5930.882998	31888	3	0.394364	32041	6	0.364717	9647202	0.002391
319846064	68927.000000	3585	5979.361731	31832	9	0.627031	31977	8	0.609896	9642307	0.001913
319846122	70085.000000	3549	5948.394982	31803	12	0.621628	32058	14	0.332002	9637512	0.002029
319842415	67646.000000	3398	5849.443847	31944	6	0.723184	31899	9	0.594844	9632586	0.003047
319835062	69516.000000	3590	6014.651684	31925	8	0.660501	32222	2	0.466017	9627766	0.003956
319834874	69678.000000	3585	5927.498972	31965	11	0.740478	31966	3	0.502447	9622865	0.003991
319868733	67926.000000	3608	5955.113701	32047	7	0.756793	32168	4	0.698223	9617949	0.003897
319832800	69199.000000	3653	5926.729560	32006	10	0.752416	31910	2	0.670409	9613272	0.004045
319825809	68709.000000	3540	6001.203703	32135	6	0.719976	32153	8	0.349186	9608427	0.003354
319864152	70604.000000	3680	5892.086174	32226	5	0.457117	31803	8	0.365970	9603793	0.002877
319839685	67217.000000	3550	6001.590767	32147	9	0.670729	31855	8	0.392432	9599065	0.002866
319856490	70941.000000	3675	5948.065795	31818	5	0.624385	32085	3	0.268246	9594338	0.002951
319848225	67817.000000	3468	6000.280300	31722	2	0.772181	31948	9	0.260334	9589415	0.002674
319841089	69470.000000	3602	5936.750736	31935	3	0.682620	32172	13	0.472459	9584707	0.002562
319873985	68268.000000	3600	5961.620788	32047	10	0.727950	31872	2	0.485396	9579961	0.002524
319851533	68968.000000	3640	5960.497343	31733	0	0.540445	31945	2	0.644945	9575239	0.002402
319845566	68987.000000	3603	5968.444977	32128	8	0.592876	31958	4	0.723099	9570429	0.002274
319834146	69064.000000	3535	5954.399189	31892	5	0.602231	32027	8	0.612363	9565426	0.002232
319851777	70138.000000	3474	5959.387069	32028	6	0.347963	31906	9	0.764889	9560608	0.001740
319865876	67907.000000	3657	5898.303884	32182	6	0.501790	31839	9	0.472194	9555897	0.001571
319859029	70187.000000	3573	5950.806188	31770	4	0.667877	32239	3	0.679873	9551165	0.001760
319837645	68883.000000	3524	5935.346957	32013	3	0.503583	31834	9	0.516345	9546453	0.001689
319847852	69103.000000	3576	5973.822681	31743	5	0.602267	31925	7	0.706652	9541635	0.001452
319850153	69560.000000	3654	5988.492067	32090	9	0.372340	32065	4	0.822078	9536900	0.001076
319879822	69843.000000	3595	5943.322110	32021	11	0.619310	31710	4	0.843290	9532183	0.001948
319841087	69004.000000	3585	5968.657711	31738	9	0.662313	31850	4	0.554557	9527466	0.002014
319852489	69026.000000	3606	5914.629467	31852	10	0.795185	32075	11	0.679435	9522658	0.002211
319853438	69021.000000	3641	6010.730718	31964	10	0.327285	31959	8	0.625890	9517973	0.001854
npatches	nstrain	runtime	dt	init_x	init_y	init_y_blood	init_z	init_S	beta0	beta1	beta2	beta3	mean_beta	B	d	delta	delta_blood	b[0]	mut	m	CTL	c	g	epsilon	k	het	lambda	rho	omega	x_max	patch.dyna	DELTA	A	VA
10000	1	100.000000	0.000100	21900	9499	5000000	0.001000	10000000	9.286700	9.961247	10.630123	8.703349	8	8000000000.000000	0.010000	1.000000	1.000000	800000	0.000050	0.048000	0	0.500000	0.000000	25.000000	13.000000	0.500000	0.000000	0.000000	0.000000	31987	0	10.000000	7.000000	1.000000
sus	inf	inf_blood	z	x[0]	y[0][0]	z[0]	x[1]	y[1][0]	z[1]	S[0]	synchrony
219000000	94990000.000000	5000000	10.000000	21900	9499	0.001000	21900	9499	0.001000	10000000	0.000000
212235576	508040876.000000	26458273	3940.834452	19730	52026	0.394083	19274	52228	0.394083	9994999	0.000000
286611079	107427920.000000	5606681	6324.976263	28026	11028	0.632498	27897	11311	0.632498	9990154	0.000000
316289936	9797025.000000	511488	7771.013291	31150	1051	0.777101	31562	1064	0.777101	9985130	0.000000
319755305	323431.000000	16805	8648.068121	31827	37	0.864807	32078	41	0.864807	9980116	0.000000
319856345	65334.000000	3384	3335.658947	32062	10	0.160830	32220	4	0.175500	9975184	0.000000
319796291	197506.000000	10232	5875.337200	32021	21	0.491024	31834	14	0.499922	9970145	0.000000
319849230	48057.000000	2478	6236.098094	31890	5	0.655407	32051	7	0.696691	9965146	0.000000
319831536	106771.000000	5583	5293.986903	31992	8	0.383241	31932	16	0.581100	9960166	0.000000
319854174	53143.000000	2666	5843.486156	32069	1	0.567794	31923	3	0.662513	9955177	0.000000
319816990	86162.000000	4397	5468.708623	32059	12	0.422380	32064	19	0.350442	9950248	0.000000
319867691	55765.000000	2948	5324.966519	32023	4	0.602500	31875	8	0.494055	9945311	0.000000
319831403	75964.000000	3999	5685.645853	31906	7	0.685630	32185	6	0.693133	9940413	0.000000
319870813	62034.000000	3277	5222.749575	32172	2	0.386085	32026	8	0.722184	9935476	0.000000
319858586	68874.000000	3503	5704.090285	31972	16	0.627646	31963	7	0.814075	9930539	0.000000
319849023	67357.000000	3380	5290.007025	32043	6	0.557601	31942	5	0.402377	9925536	0.000000
319873256	64329.000000	3221	5573.433653	32040	5	0.486303	31853	8	0.637528	9920523	0.000000
319842308	69774.000000	3644	5400.724210	32019	6	0.457546	31975	5	0.493773	9915516	0.000000
319847251	63422.000000	3381	5494.972279	32279	7	0.318828	32045	4	0.680112	9910476	0.000000
319855404	69531.000000	3685	5508.895938	32077	8	0.523093	31947	3	0.775456	9905509	0.000000
319831604	64386.000000	3325	5378.026962	31837	6	0.511239	31877	5	0.618136	9900548	0.000000
319849310	65929.000000	3468	5505.979556	32101	6	0.374018	31750	14	0.706716	9895633	0.000000
319852238	66171.000000	3433	5424.317450	31884	8	0.380843	31983	5	0.574233	9890727	0.000000
319845259	65408.000000	3454	5511.714049	32062	10	0.624467	31896	13	0.483773	9885713	0.000000
319833426	66653.000000	3387	5417.894893	31726	5	0.556004	31934	8	0.686896	9880701	0.000000
319867533	65970.000000	3394	5474.706668	31883	5	0.348057	32001	5	0.444370	9875778	0.000000
319853780	67436.000000	3482	5468.858856	32027	5	0.535416	31884	10	0.434010	9870807	0.000000
319855720	65881.000000	3488	5424.753858	31865	10	0.674088	31983	5	0.309879	9865865	0.000000
319808162	65518.000000	3496	5473.989038	32055	11	0.672761	31996	3	0.519446	9861066	0.000000
319831063	66383.000000	3524	5519.037950	31879	4	0.529869	32122	7	0.430191	9856138	0.000000
319858531	65417.000000	3350	5453.665122	31953	6	0.594171	31853	2	0.496314	9851174	0.000000
319843905	68233.000000	3532	5552.539447	31746	4	0.513887	31897	8	0.473799	9846321	0.000000
319846365	65021.000000	3354	5377.907776	32007	6	0.697093	31920	6	0.466396	9841485	0.000000
319845638	65945.000000	3364	5549.572473	32008	8	0.816280	31713	7	0.402841	9836655	0.000000
319872137	68733.000000	3637	5450.275513	31958	6	0.638140	31874	5	0.563720	9831761	0.000000
319847554	63740.000000	3242	5502.422508	31911	13	0.542511	32014	2	0.447848	9826713	0.000000
319845932	69157.000000	3560	5477.618549	31937	4	0.722523	32045	5	0.665107	9821822	0.000000
319851034	64202.000000	3350	5427.780266	31999	1	0.402732	32182	6	0.648945	9816921	0.000000
319856123	67769.000000	3458	5462.592612	32200	4	0.620039	31839	8	0.667155	9812083	0.000000
319846452	66207.000000	3446	5464.596406	31994	10	0.422600	32096	7	0.733436	9807229	0.000000
319844574	65996.000000	3358	5424.919828	32035	5	0.649794	31892	9	0.656414	9802368	-1.#IND00
319856040	66468.000000	3495	5521.376910	31813	7	0.631488	32011	10	0.692895	9797385	-1.#IND00
319859826	67952.000000	3413	5415.122968	31867	5	0.535131	32074	5	0.553168	9792437	0.020009
319853412	64433.000000	3387	5503.746906	31893	5	0.628999	31927	4	0.720172	9787548	0.011422
319839612	67554.000000	3537	5503.271533	32033	4	0.774979	31799	8	0.305363	9782686	0.007627
319870455	65193.000000	3335	5412.116384	31980	4	0.829187	31950	5	0.504573	9777801	0.004001
319855644	67096.000000	3519	5517.810040	31985	12	0.626915	31849	11	0.226511	9772778	0.001580
319845327	67461.000000	3483	5430.501650	31940	12	0.565675	31847	8	0.464540	9767836	0.008242
319839670	64615.000000	3340	5474.782601	31847	12	0.313276	31949	11	0.675231	9763027	0.008489
319846698	68868.000000	3455	5516.491187	31918	9	0.437411	32046	11	0.757345	9758149	0.014974
319857580	65080.000000	3433	5441.363537	31873	3	0.644883	31979	7	0.756598	9753238	0.014018
319872209	67096.000000	3443	5490.710819	31978	5	0.517347	32085	5	0.564200	9748304	0.014201
319850379	66101.000000	3496	5500.830928	31935	11	0.617991	32197	11	0.735677	9743462	0.013568
319846143	65275.000000	3376	5406.934040	32022	12	0.609367	32001	3	0.456525	9738451	0.014194
319841508	64962.000000	3363	5506.437772	31816	4	0.433603	32153	9	0.670370	9733601	0.016072
319843361	67595.000000	3534	5459.193595	32031	16	0.402716	31804	4	0.461842	9728874	0.014999
319855645	65753.000000	3407	5452.210371	31955	7	0.637733	31834	8	0.673595	9723984	0.011444
319858424	66007.000000	3520	5433.994759	32118	5	0.545255	32098	12	0.717288	9719203	0.013288
319829161	65897.000000	3291	5508.584086	31867	7	0.577903	32009	7	0.773710	9714457	0.012357
319857241	66610.000000	3471	5444.901523	31975	2	0.481903	31916	4	0.568330	9709682	0.012565
319872060	65852.000000	3390	5444.161375	31804	7	0.628140	32190	5	0.738182	9704887	0.012221
319849838	65862.000000	3526	5476.308326	31973	9	0.727241	32203	15	0.301171	9699877	0.011318
319849482	66364.000000	3360	5472.788476	31877	2	0.699471	31904	8	0.419989	9695003	0.011359
319834794	66730.000000	3462	5455.160073	31889	2	0.649204	31735	7	0.616288	9690092	0.011094
319857562	66785.000000	3498	5473.488549	31901	6	0.702250	31945	7	0.268536	9685307	0.010675
319843655	66194.000000	3498	5426.305020	32095	11	0.336308	32044	3	0.352295	9680512	0.011363
319843632	66306.000000	3380	5494.221150	31946	10	0.514485	32134	5	0.607152	9675677	0.009578
319860747	65948.000000	3386	5457.300403	31907	9	0.541543	32045	9	0.646612	9670829	0.009289
319851909	66553.000000	3489	5518.287424	31991	8	0.535256	32022	8	0.291339	9665959	0.009482
319844884	66506.000000	3389	5433.534977	31918	4	0.477486	32215	10	0.570181	9661133	0.008326
319848128	65614.000000	3381	5486.101436	31966	11	0.212286	32145	13	0.398131	9656427	0.006846
319839738	65789.000000	3448	5445.421790	31864	14	0.522233	31969	6	0.502361	9651464	0.006452
319852429	66371.000000	3483	5490.754979	31992	8	0.525691	32063	8	0.696805	9646550	0.006237
319846455	65582.000000	3350	5434.594931	31925	4	0.550476	32066	15	0.539158	9641640	0.005961
319853667	66405.000000	3411	5463.903149	31861	4	0.609368	31927	9	0.494496	9636859	0.006216
319839907	66109.000000	3328	5476.086467	32182	5	0.742871	32077	5	0.652837	9632015	0.006046
319862734	66073.000000	3523	5441.883452	32041	8	0.813407	32112	6	0.423762	9627160	0.006024
319850748	66368.000000	3494	5454.005269	31938	5	0.587516	31885	6	0.650499	9622343	0.005996
319863365	67401.000000	3478	5432.167577	32095	5	0.727450	32184	10	0.417891	9617491	0.005768
319810889	64974.000000	3300	5467.687743	31928	4	0.809480	31816	11	0.411622	9612638	0.005381
319843029	67583.000000	3486	5507.910117	31881	5	0.641694	31900	9	0.643135	9607838	0.005308
319859786	66471.000000	3364	5455.316349	31971	6	0.635020	32008	8	0.658636	9602961	0.005272
319851260	65427.000000	3429	5498.525694	32341	7	0.658161	31886	7	0.792955	9598140	0.005305
319860798	67036.000000	3475	5466.361867	31991	10	0.510446	31980	4	0.841733	9593232	0.006514
319865943	67192.000000	3559	5432.511658	31847	9	0.703074	31841	6	0.871208	9588407	0.006586
319869022	65372.000000	3369	5510.706079	31821	7	0.705664	31968	2	0.878677	9583657	0.007614
319858013	67309.000000	3555	5494.911154	32063	11	0.457440	31809	11	0.803599	9578836	0.007625
319849770	64994.000000	3349	5469.776072	31939	9	0.585108	31949	7	0.764189	9573944	0.007514
319847929	66505.000000	3494	5416.379763	31911	12	0.538951	31946	3	0.513825	9569166	0.008004
319861586	64215.000000	3279	5515.061682	32072	8	0.531172	31790	9	0.586534	9564453	0.008485
319842693	67358.000000	3567	5481.717246	32061	2	0.662937	31963	5	0.722874	9559641	0.008224
319842444	64835.000000	3353	5436.928902	31837	14	0.590168	31728	8	0.723575	9554830	0.007908
319851980	67766.000000	3564	5516.848351	32031	6	0.617578	31825	5	0.788158	9550067	0.006176
319836381	64934.000000	3315	5420.616892	31834	10	0.579139	31980	8	0.453508	9545249	0.005691
319855908	66442.000000	3372	5486.236896	31985	2	0.722919	32119	5	0.668540	9540501	0.005632
319867664	65753.000000	3413	5444.191671	32126	10	0.718187	32195	11	0.517432	9535589	0.005639
319852054	65926.000000	3434	5516.348893	32049	6	0.418232	32193	10	0.707311	9530728	0.005835
319848817	67460.000000	3502	5462.668538	32062	6	0.419982	31908	5	0.275514	9525871	0.005606
319836544	63796.000000	3213	5430.900186	32283	5	0.648206	31919	9	0.522604	9521017	0.005501
319861063	68324.000000	3483	5482.613813	31898	9	0.772093	31873	11	0.710448	9516208	0.005381
npatches	nstrain	runtime	dt	init_x	init_y	init_y_blood	init_z	init_S	beta0	beta1	beta2	beta3	mean_beta	B	d	delta	delta_blood	b[0]	mut	m	CTL	c	g	epsilon	k	het	lambda	rho	omega	x_max	patch.dyna	DELTA	A	VA
10000	1	100.000000	0.000100	21900	9499	5000000	0.001000	10000000	6.304321	5.402972	9.497176	9.976988	8	8000000000.000000	0.010000	1.000000	1.000000	800000	0.000050	0.048000	0	0.500000	0.000000	25.000000	14.000000	0.500000	0.000000	0.000000	0.000000	31987	0	10.000000	7.000000	1.000000
sus	inf	inf_blood	z	x[0]	y[0][0]	z[0]	x[1]	y[1][0]	z[1]	S[0]	synchrony
219000000	94990000.000000	5000000	10.000000	21900	9499	0.001000	21900	9499	0.001000	10000000	0.000000
219813454	451182192.000000	23515159	3940.834452	23683	44126	0.394083	24587	43305	0.394083	9995088	0.000000
295224082	75551798.000000	3949835	6324.976263	30218	6990	0.632498	30249	6881	0.632498	9990117	0.000000
318307576	4163358.000000	218015	7771.013291	31810	410	0.777101	31675	369	0.777101	9985028	0.000000
319841075	66395.000000	3578	8523.346083	32050	3	0.864807	31824	8	0.864807	9980116	0.000000
319817309	153247.000000	7976	4209.658888	31942	11	0.422881	31974	22	0.304299	9975080	0.000000
319856310	104666.000000	5417	6476.640705	32048	10	0.649964	31948	10	0.578041	9970001	0.000000
319855894	73342.000000	3806	4029.530546	31976	1	0.462952	32026	7	0.675050	9964951	0.000000
319849340	74993.000000	3887	6077.691700	32106	11	0.660177	32094	6	0.713093	9959841	0.000000
319819953	76072.000000	4008	4528.390647	32046	4	0.183617	32043	5	0.433913	9954843	0.000000
319856531	57597.000000	2982	5591.935424	31941	6	0.504845	31794	2	0.376087	9950014	0.000000
319864435	78219.000000	4021	5037.344151	32036	6	0.699677	32049	3	0.382765	9945041	0.000000
319833232	56473.000000	2885	4935.107555	31614	5	0.483894	31807	6	0.284342	9940069	0.000000
319845228	71017.000000	3628	5348.875667	31912	9	0.579345	31986	6	0.565937	9935151	0.000000
319844630	62495.000000	3218	4778.714612	31931	6	0.345841	32005	4	0.284336	9930276	0.000000
319833916	63092.000000	3421	5359.693028	31984	4	0.327698	32045	6	0.338245	9925289	0.000000
319852119	67578.000000	3487	4959.899932	32053	10	0.427774	32201	11	0.365311	9920432	0.000000
319899864	60858.000000	3096	5126.165374	31928	7	0.533226	32051	4	0.615047	9915497	0.000000
319854470	68108.000000	3566	5161.874046	32046	7	0.716891	32248	8	0.458123	9910624	0.000000
319832220	61590.000000	3179	4883.777287	31900	2	0.389487	31932	6	0.389940	9905703	0.000000
319863728	64400.000000	3326	5261.421116	32123	4	0.629710	31970	12	0.534700	9900709	0.000000
319858991	65630.000000	3389	5040.685337	31973	4	0.589560	31763	5	0.466261	9895780	0.000000
319846389	62621.000000	3368	5145.883195	32200	2	0.419203	32115	3	0.310803	9890918	0.000000
319853624	65758.000000	3424	5091.699524	31970	4	0.440622	31822	9	0.560061	9885886	0.000000
319867770	63823.000000	3278	5055.706380	31732	7	0.436098	32071	5	0.309528	9881065	0.000000
319851587	64600.000000	3313	5167.054196	31993	11	0.358331	31945	8	0.503141	9876328	0.000000
319858691	64383.000000	3342	5040.158609	32026	3	0.329535	32029	8	0.572541	9871370	0.000000
319854133	63225.000000	3278	5122.248196	31796	12	0.471118	32157	5	0.470388	9866404	0.000000
319859320	65335.000000	3452	5120.199466	31800	7	0.566698	31978	10	0.410864	9861422	0.000000
319856559	62606.000000	3222	5048.114522	31744	8	0.737192	31901	3	0.616322	9856349	0.000000
319864191	65110.000000	3320	5165.285504	31819	12	0.618466	31861	1	0.583859	9851509	0.000000
319850597	63170.000000	3303	4990.994048	31976	6	0.501666	31976	4	0.570744	9846558	0.000000
319863434	65286.000000	3463	5134.448111	31930	9	0.665494	31919	8	0.630803	9841575	0.000000
319877430	62275.000000	3331	5055.225710	32093	6	0.515919	31807	4	0.288258	9836586	0.000000
319851545	65196.000000	3368	5148.992644	32102	7	0.392740	32072	8	0.568312	9831673	0.000000
319868731	65168.000000	3364	5038.023520	32133	8	0.507819	32131	7	0.395313	9826767	0.000000
319818890	63556.000000	3313	5104.330370	31824	4	0.476705	31996	7	0.372696	9821838	0.000000
319859120	64106.000000	3333	5083.893627	31903	6	0.509608	31948	4	0.584685	9816939	0.000000
319831036	63381.000000	3363	5101.139208	32120	4	0.591648	31827	7	0.507029	9812124	0.000000
319838329	64627.000000	3322	5104.159648	32068	9	0.623927	31939	3	0.417502	9807100	0.000000
319852166	63740.000000	3374	5067.525169	32154	4	0.678925	32102	6	0.495326	9802110	-1.#IND00
319866835	64028.000000	3415	5089.180567	31966	5	0.805260	31774	4	0.334124	9797256	-1.#IND00
319848577	63855.000000	3219	5093.567970	31912	7	0.427336	32182	7	0.596131	9792319	-1.#IND00
319848314	64047.000000	3253	5059.262451	31849	8	0.555961	32082	5	0.204607	9787356	-1.#IND00
319854726	63947.000000	3386	5105.492828	31978	4	0.422840	31901	7	0.448893	9782430	-0.008128
319849734	64679.000000	3328	5097.431725	31893	4	0.556133	31860	3	0.440112	9777512	-0.005467
319854308	63560.000000	3328	5043.069813	31834	5	0.410681	32153	4	0.385842	9772592	-0.005333
319857649	64054.000000	3380	5162.183947	32037	5	0.411894	31853	9	0.529979	9767645	-0.005929
319855290	64673.000000	3424	5041.316596	31935	5	0.505692	31768	5	0.443026	9762818	-0.005090
319836549	63096.000000	3308	5087.716692	31835	12	0.505514	32084	2	0.441470	9757920	-0.003629
319853288	64483.000000	3325	5124.888430	31877	18	0.256642	32075	9	0.563514	9753092	-0.003828
319826254	63887.000000	3332	5053.801760	32152	7	0.549136	32068	5	0.395387	9748283	-0.003234
319856072	64557.000000	3356	5125.750891	32129	9	0.644716	31981	2	0.541786	9743318	-0.001686
319845892	63036.000000	3235	5060.454773	32235	5	0.132605	32187	8	0.442919	9738511	-0.000897
319855910	65021.000000	3417	5132.261034	31969	8	0.473905	32130	2	0.453819	9733663	-0.001661
319836303	62951.000000	3251	5077.056875	32286	7	0.492843	32095	2	0.263712	9728810	-0.002637
319817555	64768.000000	3439	5138.182780	32087	8	0.297006	31932	2	0.521679	9723869	-0.002379
319838161	63963.000000	3382	5014.937304	32071	9	0.571771	31832	5	0.465602	9719098	-0.003249
319837526	64399.000000	3393	5116.415129	31938	5	0.527607	31794	5	0.404656	9714123	-0.003917
319859396	66504.000000	3405	5104.983990	32243	8	0.660988	31927	11	0.566262	9709171	-0.002725
319864743	63674.000000	3328	5027.990711	32171	10	0.529778	31860	13	0.547433	9704369	-0.003369
319851258	63930.000000	3356	5086.460752	32052	5	0.282527	31899	10	0.430126	9699454	-0.003000
319861503	63712.000000	3332	5124.225665	31994	9	0.564836	32166	2	0.625369	9694672	-0.004119
319852871	65209.000000	3426	5075.913021	32098	7	0.280442	32035	3	0.374260	9689845	-0.003996
319856408	63606.000000	3269	5071.779146	31715	9	0.333833	31737	5	0.473062	9685074	-0.004397
319860977	64064.000000	3354	5136.390506	31994	6	0.354602	32088	4	0.238740	9680241	-0.004054
319855750	63727.000000	3263	5073.265374	31792	4	0.608551	31920	10	0.343985	9675533	-0.004118
319878183	65345.000000	3431	5146.510430	32004	8	0.313026	32105	5	0.382999	9670627	-0.003713
319837415	63963.000000	3370	5094.296706	32026	6	0.506576	31867	4	0.444830	9665819	-0.003713
319835452	64045.000000	3348	5123.119136	31869	4	0.304418	31971	7	0.402358	9660947	-0.003853
319851877	64186.000000	3344	5055.617497	32124	7	0.353261	31820	4	0.480623	9656141	-0.003497
319871512	63755.000000	3354	5164.638985	31932	5	0.409314	31958	5	0.423012	9651432	-0.003022
319850239	64522.000000	3342	5049.119640	32085	3	0.356362	32086	6	0.488066	9646634	-0.003234
319845433	64507.000000	3356	5089.316680	32004	6	0.437505	32172	5	0.400363	9641891	-0.002599
319863183	62751.000000	3189	5112.737982	31978	7	0.546783	31839	3	0.400006	9637025	-0.001831
319847232	63919.000000	3367	5101.194705	31982	5	0.659811	31982	3	0.458521	9632186	-0.000508
319847254	64416.000000	3337	5027.026146	32009	6	0.424499	31919	5	0.473058	9627418	-0.000681
319840532	63193.000000	3258	5159.117045	32031	4	0.582163	32123	4	0.236913	9622598	0.000006
319841344	65519.000000	3445	4985.297518	31807	9	0.240643	32157	6	0.226192	9617860	-0.000131
319857300	61779.000000	3210	5118.157540	32034	3	0.357320	31924	5	0.331729	9613081	-0.000094
319846827	65853.000000	3447	5075.810405	31850	5	0.515609	32112	0	0.387636	9608313	-0.000137
319825318	62385.000000	3171	5090.788124	31933	6	0.438005	32014	10	0.517273	9603498	-0.000104
319849614	64844.000000	3345	5133.268742	32143	5	0.574108	31764	5	0.543900	9598606	-0.000216
319834481	64964.000000	3383	5009.349765	31873	5	0.472706	32045	12	0.483009	9593822	-0.000273
319855103	62617.000000	3255	5129.790477	31666	5	0.533285	31938	10	0.534651	9589108	-0.000449
319847701	66576.000000	3476	5122.277766	32095	2	0.540925	32258	5	0.334573	9584306	-0.000779
319851038	61918.000000	3171	4981.681885	31958	9	0.598057	32034	5	0.384234	9579453	-0.000566
319844566	64700.000000	3399	5164.147535	32021	4	0.756212	32078	2	0.184592	9574780	-0.000149
319856703	63983.000000	3392	5062.573344	31991	6	0.643089	32093	11	0.440556	9569972	0.000083
319858917	62870.000000	3245	5113.783988	32179	6	0.278752	31942	4	0.418164	9565072	0.000119
319864301	65871.000000	3374	5113.062904	32081	4	0.505816	32115	11	0.493308	9560200	-0.000032
319864911	62786.000000	3318	5089.534900	32146	5	0.649295	31881	2	0.639213	9555373	0.000187
319860404	64636.000000	3375	5140.779358	31946	5	0.526467	31790	13	0.602860	9550538	0.000536
319860787	65364.000000	3345	5046.640214	32064	4	0.210198	32015	2	0.639858	9545665	0.000240
319859449	62628.000000	3209	5107.520238	32130	6	0.512744	31881	6	0.628914	9540783	0.000239
319839270	64814.000000	3407	5162.812543	32102	3	0.610717	31871	9	0.556695	9535971	0.000343
319851512	63511.000000	3356	5029.491707	31973	8	0.543264	32034	4	0.332351	9531213	0.000529
319861203	63632.000000	3331	5211.552537	31986	9	0.458406	31963	6	0.458802	9526514	0.001191
319843809	65018.000000	3458	5038.637082	32100	4	0.628967	31874	6	0.446986	9521938	0.001570
319833637	62666.000000	3260	5148.855168	31987	4	0.148199	32004	6	0.649043	9517182	0.001546
npatches	nstrain	runtime	dt	init_x	init_y	init_y_blood	init_z	init_S	beta0	beta1	beta2	beta3	mean_beta	B	d	delta	delta_blood	b[0]	mut	m	CTL	c	g	epsilon	k	het	lambda	rho	omega	x_max	patch.dyna	DELTA	A	VA
10000	1	100.000000	0.000100	21900	9499	5000000	0.001000	10000000	5.230645	6.230027	5.206578	4.771313	8	8000000000.000000	0.010000	1.000000	1.000000	800000	0.000050	0.048000	0	0.500000	0.000000	25.000000	15.000000	0.500000	0.000000	0.000000	0.000000	31987	0	10.000000	7.000000	1.000000
sus	inf	inf_blood	z	x[0]	y[0][0]	z[0]	x[1]	y[1][0]	z[1]	S[0]	synchrony
219000000	94990000.000000	5000000	10.000000	21900	9499	0.001000	21900	9499	0.001000	10000000	0.000000
227667231	397953742.000000	20740300	3940.834452	25473	37554	0.394083	24259	38745	0.394083	9995013	0.000000
302430191	51095818.000000	2670568	6324.976263	31021	4621	0.632498	30582	4799	0.632498	9989969	0.000000
319255938	1575668.000000	82487	7771.013291	31889	155	0.777101	31820	149	0.777101	9984970	0.000000
319874380	30988.000000	1617	3334.845910	32083	4	0.393436	31779	7	0.582746	9979998	0.000000
319825035	191360.000000	10023	4871.639794	32186	20	0.531524	31892	22	0.746926	9974981	0.000000
319858411	43076.000000	2238	5322.222905	31845	4	0.234852	32225	9	0.202496	9969954	0.000000
319844772	99741.000000	5235	4900.702764	32018	9	0.429547	32034	5	0.451591	9964949	0.000000
319854846	50054.000000	2670	4162.948882	31914	6	0.318272	31864	6	0.551587	9959797	0.000000
319843918	70649.000000	3609	5263.549772	32095	7	0.466194	32038	5	0.360627	9954812	0.000000
319840184	65948.000000	3485	4386.385879	31977	10	0.392856	31863	5	0.317997	9949801	0.000000
319850196	57070.000000	3075	4871.508667	32241	4	0.372084	31758	4	0.442062	9944841	0.000000
319854610	66846.000000	3444	4816.784105	31893	3	0.537032	32113	4	0.387834	9939861	0.000000
319857195	60935.000000	3038	4639.474604	31895	5	0.153979	32220	6	0.427810	9934874	0.000000
319861909	61672.000000	3172	4817.817735	32039	7	0.464155	32053	7	0.642811	9929878	0.000000
319848031	63025.000000	3318	4698.657940	31938	3	0.452728	31991	5	0.344672	9924883	0.000000
319833473	60186.000000	3128	4754.606890	31879	4	0.288818	31845	9	0.421789	9919944	0.000000
319835558	63876.000000	3235	4798.358858	32069	12	0.372175	32018	4	0.649302	9915016	0.000000
319859062	61760.000000	3255	4653.876407	31982	5	0.372719	31747	4	0.413716	9910023	0.000000
319827414	62042.000000	3181	4795.331297	31960	8	0.484855	31963	6	0.450413	9905134	0.000000
319840928	63040.000000	3360	4677.043590	32045	4	0.528308	31812	4	0.448004	9900169	0.000000
319860013	60798.000000	3187	4750.371397	31656	5	0.299541	32096	6	0.432503	9895357	0.000000
319839929	62742.000000	3170	4785.068472	31882	4	0.308165	31957	13	0.260187	9890530	0.000000
319849388	62178.000000	3279	4695.977954	32152	2	0.409136	32295	7	0.351635	9885594	0.000000
319838426	61602.000000	3301	4794.033838	32145	9	0.328378	31914	4	0.606752	9880586	0.000000
319848429	63019.000000	3285	4766.021658	31954	5	0.468855	31933	5	0.262527	9875743	0.000000
319843063	60832.000000	3060	4699.631455	32244	5	0.605406	32065	7	0.470067	9870836	0.000000
319835573	62564.000000	3315	4820.245809	31780	7	0.528525	32195	7	0.322544	9865858	0.000000
319853121	62896.000000	3318	4696.784790	31959	3	0.332362	31806	2	0.589108	9861021	0.000000
319850276	61433.000000	3148	4811.151580	32047	4	0.430525	32175	6	0.452894	9856138	0.000000
319856930	63635.000000	3328	4667.641514	31950	8	0.389873	31883	1	0.363881	9851191	0.000000
319880714	60239.000000	3139	4719.527057	32029	3	0.464211	31952	8	0.352912	9846164	0.000000
319845796	63327.000000	3318	4769.881641	31961	3	0.602617	31797	4	0.462497	9841331	0.000000
319834064	60510.000000	3098	4710.353470	31976	1	0.422873	32067	7	0.546838	9836362	0.000000
319855372	61282.000000	3242	4800.613929	31946	5	0.254956	31942	4	0.478605	9831470	0.000000
319866292	63552.000000	3448	4760.441940	32039	5	0.539101	32224	5	0.615602	9826530	0.000000
319852800	60574.000000	3143	4698.866039	32018	4	0.291608	31883	10	0.498595	9821697	0.000000
319842877	62968.000000	3237	4839.775499	31847	5	0.570344	31955	4	0.484852	9816735	0.000000
319860867	61539.000000	3176	4691.179381	32023	6	0.531106	31908	11	0.336474	9811766	0.000000
319846702	61535.000000	3270	4824.371457	32275	4	0.453162	32004	8	0.392033	9806829	0.000000
319867319	62532.000000	3265	4677.924685	31906	4	0.489005	32038	9	0.430814	9801945	-1.#IND00
319861769	59278.000000	3111	4746.561129	32088	13	0.393888	32078	2	0.119054	9797271	-1.#IND00
319866067	63974.000000	3300	4832.892916	31986	8	0.449310	32218	3	0.465686	9792336	-1.#IND00
319856626	61643.000000	3330	4707.483634	31958	5	0.665994	32094	4	0.628174	9787433	0.009724
319857962	61087.000000	3114	4773.887797	32025	3	0.391556	32104	4	0.393338	9782517	0.005041
319826680	63179.000000	3205	4684.751237	32209	12	0.343981	31886	5	0.344394	9777717	0.004524
319863269	60890.000000	3186	4758.519234	31971	4	0.339467	31913	5	0.536476	9772677	0.003171
319865887	63873.000000	3427	4782.477013	32002	7	0.391398	32237	8	0.461151	9767854	0.001036
319859266	61872.000000	3315	4648.449106	31959	3	0.348046	32023	8	0.629215	9763035	0.001952
319852458	61544.000000	3212	4820.937927	31953	5	0.557214	32084	6	0.501510	9758171	0.000969
319847890	62773.000000	3159	4712.516219	31941	6	0.357932	31837	7	0.650918	9753313	0.002071
319855796	61500.000000	3152	4641.033278	32077	5	0.610571	32045	8	0.449977	9748487	0.001713
319868744	61626.000000	3182	4777.390653	31866	4	0.251094	32005	9	0.547456	9743504	0.001471
319854256	62887.000000	3354	4741.255474	31535	2	0.489366	32042	2	0.596930	9738732	0.002005
319857211	60799.000000	3130	4670.627805	32123	5	0.327114	31887	4	0.336307	9733958	0.001667
319881507	63420.000000	3274	4806.336580	32258	8	0.227002	32055	11	0.588719	9729079	0.004250
319851925	61554.000000	3190	4690.887318	32150	7	0.321132	31982	8	0.373276	9724193	0.003812
319846744	61543.000000	3289	4754.354703	32173	6	0.400971	32148	1	0.497540	9719272	0.004477
319851204	61920.000000	3108	4782.821306	31882	6	0.484333	31951	9	0.465118	9714312	0.005674
319862330	61883.000000	3192	4686.195714	32150	10	0.622778	31894	6	0.236184	9709396	0.005449
319850555	62411.000000	3184	4768.003895	32001	7	0.275627	31926	4	0.508801	9704516	0.005064
319865873	61866.000000	3212	4727.208869	32076	10	0.209489	32111	8	0.549762	9699764	0.003923
319839110	62293.000000	3288	4742.276607	32092	5	0.373108	32155	4	0.593058	9694869	0.005090
319828692	62105.000000	3223	4730.925914	32000	4	0.422512	32020	3	0.465498	9690063	0.004805
319846554	61900.000000	3308	4707.875427	32089	6	0.215853	31850	5	0.313546	9685123	0.004656
319829935	62116.000000	3311	4785.179081	31804	8	0.524397	31760	6	0.437311	9680155	0.007192
319869061	61658.000000	3319	4719.741131	31882	1	0.407729	32126	5	0.594967	9675246	0.006577
319854802	61939.000000	3284	4715.950331	31969	7	0.620684	31983	10	0.441254	9670467	0.006987
319872707	61388.000000	3175	4748.656041	31853	2	0.690860	31941	11	0.630146	9665551	0.007798
319854525	62949.000000	3310	4765.141156	32061	3	0.542135	31989	4	0.452635	9660792	0.007118
319850931	61830.000000	3255	4670.269152	32092	6	0.557305	31996	6	0.526438	9655917	0.005915
319857245	61591.000000	3183	4770.557125	31983	6	0.437060	32099	4	0.489558	9651002	0.005612
319860583	63427.000000	3233	4743.838331	32052	2	0.474443	31943	4	0.376493	9646245	0.005280
319853764	61055.000000	3104	4691.478044	32159	5	0.539108	32037	5	0.361044	9641342	0.005347
319848392	62975.000000	3337	4808.575680	31861	2	0.559381	31882	4	0.271134	9636635	0.005377
319836848	62876.000000	3314	4681.142586	32081	4	0.556116	32043	5	0.395394	9631746	0.005489
319833629	61286.000000	3163	4731.511353	31837	3	0.648977	31980	8	0.601449	9626971	0.003035
319848991	61979.000000	3264	4738.128424	31930	8	0.553274	31745	8	0.500076	9622124	0.002737
319859553	61377.000000	3213	4723.572567	32001	9	0.441711	31949	7	0.375706	9617443	0.002740
319843414	61767.000000	3101	4759.555053	32161	8	0.449523	31917	6	0.607703	9612633	0.002667
319834588	62730.000000	3157	4772.040371	31983	5	0.384048	32014	8	0.635685	9607818	0.003141
319871411	61733.000000	3186	4767.048999	32106	7	0.610698	32090	6	0.339208	9602992	0.003208
319845043	62619.000000	3221	4739.537533	31931	2	0.539857	31974	10	0.554485	9598227	0.003306
319882416	61903.000000	3194	4743.786334	32021	11	0.522706	32014	3	0.205285	9593452	0.003562
319880322	62221.000000	3206	4740.637422	31980	8	0.423939	31911	6	0.493156	9588575	0.003403
319842882	62128.000000	3185	4752.825952	32132	5	0.584174	31885	8	0.472467	9583831	0.003463
319866872	62050.000000	3248	4737.141644	31939	8	0.362473	31884	3	0.680039	9579096	0.003054
319856166	61680.000000	3139	4781.317798	31873	12	0.613325	31706	10	0.367552	9574415	0.002505
319846787	61935.000000	3244	4697.044131	31958	8	0.471318	31970	7	0.478656	9569590	0.002224
319854929	62640.000000	3303	4724.008596	31979	3	0.242102	31907	7	0.400587	9564714	0.002191
319847593	61236.000000	3319	4710.862180	32070	3	0.443395	31961	2	0.343748	9559855	0.002731
319846474	61871.000000	3160	4814.311762	32030	9	0.587181	32031	11	0.291809	9555019	0.002491
319849163	64206.000000	3326	4743.163108	31922	10	0.280135	31991	6	0.257317	9550226	0.002576
319869577	61087.000000	3131	4667.966729	32069	5	0.404076	32037	5	0.301852	9545467	0.002734
319854123	62878.000000	3279	4822.412249	31874	9	0.422961	32085	4	0.525537	9540897	0.002642
319833673	63234.000000	3357	4679.800643	31815	3	0.539615	32041	10	0.332457	9536183	0.002662
319848917	61050.000000	3136	4721.693504	32008	11	0.356660	32019	6	0.472337	9531417	0.002616
319843930	63177.000000	3280	4777.660737	32041	5	0.151834	32053	4	0.441243	9526572	0.002586
319864251	62232.000000	3338	4739.419563	32023	6	0.371666	32089	3	0.559626	9521633	0.002654
308002800	33394680.000000	1749447	6324.976263	31154	3145	0.632498	30498	3486	0.632498	9989902	0.000000
319627349	553022.000000	28869	7771.013291	32146	57	0.777101	32000	51	0.777101	9984876	0.000000
319845602	68447.000000	3547	2467.138028	32018	9	0.231021	32011	10	0.524226	9979863	0.000000
319827598	141486.000000	7391	5389.569315	31956	11	0.533597	32248	18	0.711432	9974796	0.000000
319874101	56324.000000	2884	3272.330129	31810	6	0.257035	31882	4	0.162884	9969820	0.000000
319862364	68283.000000	3566	5354.733138	32013	5	0.549374	31803	9	0.492270	9964861	0.000000
319840365	73941.000000	3811	4158.812982	31890	6	0.453205	31950	5	0.614558	9959961	0.000000
319854886	51037.000000	2648	4348.289502	31967	3	0.668357	31893	6	0.322562	9955025	0.000000
319851816	65088.000000	3341	4702.776678	32100	1	0.567654	31854	2	0.386713	9950089	0.000000
319854762	63701.000000	3341	4252.388710	31736	7	0.310746	32121	6	0.581376	9945097	0.000000
319860386	56469.000000	2949	4420.884776	31820	3	0.487516	31973	3	0.561628	9940072	0.000000
319853145	62176.000000	3291	4557.762328	31925	4	0.530283	31981	7	0.552726	9935054	0.000000
319838588	61092.000000	3206	4349.569019	32063	8	0.543153	31994	5	0.369769	9930185	0.000000
319863900	58422.000000	3031	4357.895420	31941	4	0.574695	31975	6	0.326256	9925065	0.000000
319856972	60818.000000	3194	4513.601378	31986	3	0.557473	32045	12	0.556408	9920079	0.000000
319842431	61617.000000	3187	4409.819826	31704	7	0.597828	31789	14	0.288979	9915281	0.000000
319870781	58440.000000	3032	4375.128129	31920	6	0.316400	31628	4	0.301787	9910365	0.000000
319856487	61179.000000	3115	4461.892139	32081	4	0.377478	32085	9	0.495646	9905263	0.000000
319843623	61355.000000	3152	4402.515138	32028	11	0.613642	31807	10	0.461567	9900312	0.000000
319862062	59244.000000	2989	4427.803061	31994	5	0.533391	32011	8	0.643907	9895398	0.000000
319857447	60577.000000	3095	4438.511378	32019	9	0.716991	31994	7	0.659581	9890360	0.000000
319848796	60360.000000	3196	4449.875807	31922	4	0.716593	31788	5	0.567405	9885348	0.000000
319844049	60639.000000	3123	4451.217151	31948	0	0.216378	31983	6	0.648651	9880434	0.000000
319841001	60806.000000	3216	4391.831705	31970	3	0.391546	31739	4	0.377980	9875430	0.000000
319847190	60468.000000	3178	4439.179425	31979	8	0.496142	31845	6	0.541586	9870448	0.000000
319836049	60097.000000	3182	4397.832478	31939	6	0.333330	31963	1	0.612382	9865521	0.000000
319853908	59367.000000	3092	4453.680144	31927	4	0.455550	31876	6	0.650865	9860683	0.000000
319844759	61716.000000	3202	4429.762044	32113	8	0.573728	32087	2	0.788242	9855739	0.000000
319841283	58083.000000	2997	4362.849172	32054	2	0.622619	31746	6	0.199224	9850906	0.000000
319859430	60572.000000	3128	4553.130948	31825	3	0.550568	32307	9	0.399173	9846001	0.000000
319809278	60670.000000	3063	4377.203957	32188	6	0.625521	31979	9	0.427416	9841048	0.000000
319870946	58063.000000	3013	4406.118763	31803	3	0.476987	32122	3	0.467918	9836138	0.000000
319859876	60670.000000	3160	4515.000320	31893	7	0.631855	32070	8	0.483437	9831227	0.000000
319831228	61728.000000	3285	4382.407680	31942	8	0.469342	31914	4	0.337757	9826405	0.000000
319876942	58232.000000	3061	4408.593285	32128	8	0.436594	31850	5	0.504435	9821483	0.000000
319878608	61076.000000	3028	4526.499481	31991	10	0.600677	32115	4	0.280793	9816521	0.000000
319845517	60920.000000	3160	4380.926255	31746	6	0.627116	32040	10	0.421505	9811652	0.000000
319840723	58423.000000	3056	4376.846534	32047	3	0.339707	31928	6	0.385688	9806740	0.000000
319868379	60859.000000	3157	4513.006659	32020	8	0.453790	32054	5	0.581084	9801859	-1.#IND00
319854320	61197.000000	3137	4357.294178	31865	6	0.470322	32097	2	0.394446	9796998	-1.#IND00
319836742	59104.000000	3132	4416.467277	32165	5	0.503174	32067	8	0.482902	9792039	0.002221
319846945	59744.000000	3154	4467.369539	31832	11	0.207395	31958	6	0.282397	9787048	-0.006777
319863392	60861.000000	3277	4456.934773	32084	10	0.519267	32068	6	0.426241	9782075	-0.005127
319859561	60543.000000	3129	4388.115142	32083	8	0.321478	31999	4	0.472219	9777024	-0.006669
319869040	59322.000000	3136	4452.578769	31858	9	0.336952	31923	6	0.625677	9772224	-0.003611
319845951	61826.000000	3128	4451.663226	32086	7	0.485078	31936	5	0.627338	9767395	-0.003044
319859621	59490.000000	3118	4335.650235	32051	4	0.437886	31982	8	0.609189	9762526	-0.004650
319859043	58861.000000	3125	4480.216885	32237	7	0.463998	31998	6	0.531623	9757717	-0.003743
319828505	62031.000000	3268	4457.468916	32225	11	0.535597	32093	8	0.432999	9752754	-0.003522
319840798	59532.000000	3063	4431.114844	31802	13	0.450923	32011	10	0.313036	9747860	-0.002615
319858978	58823.000000	3068	4425.224739	31894	5	0.666032	32118	7	0.367677	9742892	0.000266
319830667	60869.000000	3185	4438.482664	31977	6	0.574431	31917	5	0.529002	9738070	0.003354
319861559	59356.000000	3033	4385.261990	31883	1	0.457009	32139	7	0.493707	9733090	0.002400
319852980	60027.000000	3148	4429.900816	31987	11	0.398691	32218	9	0.516512	9728209	0.002309
319846583	59523.000000	3071	4417.675551	32215	5	0.571723	32110	7	0.564954	9723336	0.002507
319848499	60981.000000	3154	4413.867754	32141	5	0.321008	31984	4	0.478266	9718456	0.001193
319833779	59472.000000	3088	4429.423927	31961	8	0.390975	32007	1	0.488932	9713643	0.001717
319854130	59540.000000	3179	4417.092986	31889	8	0.508724	32208	4	0.520335	9708825	0.002156
319844703	60436.000000	3191	4436.740819	32044	6	0.485581	31723	7	0.331585	9703984	0.001070
319855594	59883.000000	3093	4445.750812	31947	7	0.336537	32045	4	0.546846	9699162	0.001177
319866941	60380.000000	3182	4438.364116	32053	9	0.253367	31925	8	0.722591	9694382	0.000857
319865135	60480.000000	3165	4455.236338	31882	5	0.547150	31796	4	0.574268	9689641	-0.000163
319844321	61310.000000	3278	4414.101320	32172	4	0.710946	32010	7	0.489586	9684778	-0.000052
319860379	59892.000000	3226	4417.162836	32024	8	0.644601	31981	5	0.633029	9679955	-0.002704
319849712	60052.000000	3087	4459.385232	31936	10	0.456383	32213	8	0.437061	9675027	-0.003294
319847482	60362.000000	3174	4449.535182	31886	6	0.456021	31942	4	0.510297	9670238	-0.003181
319841809	60069.000000	3101	4432.512907	31978	7	0.347756	32315	3	0.571074	9665463	-0.002703
319863061	60853.000000	3093	4436.722245	32041	6	0.412593	32143	7	0.567906	9660664	-0.001954
319846131	59119.000000	2989	4406.734306	31880	6	0.517972	31900	5	0.245854	9655852	-0.001850
319835596	61767.000000	3320	4447.714618	32098	3	0.582433	32071	2	0.326832	9651045	-0.001733
319834374	60521.000000	3113	4373.029296	32084	6	0.577898	31852	6	0.554832	9646224	-0.001577
319879766	59034.000000	3056	4460.178324	31814	3	0.425521	31889	4	0.650496	9641385	-0.001466
319819095	61526.000000	3219	4452.706535	32090	7	0.311217	31966	1	0.479166	9636616	-0.001355
319828379	61507.000000	3183	4385.920056	32031	6	0.540032	31923	11	0.405638	9631870	-0.001054
319847174	59227.000000	3026	4425.479747	31999	9	0.312829	31617	2	0.542968	9626988	-0.001196
319843473	59559.000000	3095	4463.924436	31952	5	0.444463	32145	4	0.621864	9621992	-0.001166
319840908	63061.000000	3149	4471.835404	31750	8	0.378832	32036	6	0.347247	9617208	-0.001013
319860917	60429.000000	3151	4333.653139	32216	9	0.419050	31991	5	0.604090	9612469	-0.000990
319848934	59872.000000	3052	4430.116952	32078	11	0.246471	32051	5	0.591874	9607737	-0.000774
319884676	60307.000000	3017	4469.537505	31874	13	0.414333	31914	14	0.604581	9602931	-0.001706
319846198	62496.000000	3364	4464.795099	32197	3	0.362275	31842	9	0.447309	9598214	-0.001993
319865386	58519.000000	3125	4338.589622	31945	9	0.292207	32050	15	0.338010	9593426	-0.002193
319840419	61474.000000	3207	4524.961923	32045	6	0.524101	31992	5	0.526339	9588616	-0.002151
319835363	62455.000000	3230	4326.703326	31600	7	0.449754	32053	6	0.577835	9583847	-0.001788
319850620	57320.000000	2960	4431.603142	31832	2	0.322623	32030	7	0.579712	9579009	-0.001385
319837724	63324.000000	3188	4545.450363	32097	7	0.372511	32111	2	0.502456	9574288	-0.001516
319853934	60091.000000	3128	4306.644493	32066	5	0.427806	32089	9	0.179457	9569575	-0.001356
319857977	57719.000000	2907	4419.012685	32109	3	0.472543	32036	2	0.502322	9564885	-0.001177
319859719	60589.000000	3075	4536.900296	32036	8	0.661504	31845	9	0.421300	9560102	-0.001033
319870271	62092.000000	3187	4386.217587	32210	6	0.485481	31906	7	0.564684	9555299	-0.002354
319851993	58030.000000	3031	4383.101760	31748	8	0.687932	31853	9	0.382777	9550625	-0.002295
319854845	60067.000000	2997	4506.422496	32097	6	0.621511	31815	7	0.351675	9545884	-0.002236
319825268	62868.000000	3292	4425.310675	32170	8	0.297830	31977	3	0.500653	9541088	-0.001187
319867990	58966.000000	3127	4353.710805	32009	3	0.323049	32046	4	0.511780	9536336	-0.001473
319857028	59907.000000	3062	4510.957245	32067	7	0.496613	31712	6	0.467884	9531605	-0.001323
319830159	61371.000000	3219	4431.240023	31959	3	0.511827	31908	9	0.513190	9526869	-0.001274
319850514	58961.000000	3021	4419.990313	32017	3	0.446024	32094	7	0.562132	9522153	-0.000914
319846602	60478.000000	3139	4472.994978	31812	12	0.518015	31695	6	0.610646	9517374	-0.000614
npatches	nstrain	runtime	dt	init_x	init_y	init_y_blood	init_z	init_S	beta0	beta1	beta2	beta3	mean_beta	B	d	delta	delta_blood	b[0]	mut	m	CTL	c	g	epsilon	k	het	lambda	rho	omega	x_max	patch.dyna	DELTA	A	VA
10000	1	100.000000	0.000100	21900	9499	5000000	0.001000	10000000	8.579432	7.467884	6.219103	7.834213	8	8000000000.000000	0.010000	1.000000	1.000000	800000	0.000050	0.048000	0	0.500000	0.000000	25.000000	17.000000	0.500000	0.000000	0.000000	0.000000	31987	0	10.000000	7.000000	1.000000
sus	inf	inf_blood	z	x[0]	y[0][0]	z[0]	x[1]	y[1][0]	z[1]	S[0]	synchrony
219000000	94990000.000000	5000000	10.000000	21900	9499	0.001000	21900	9499	0.001000	10000000	0.000000
242618451	307559756.000000	16045429	3940.834452	23784	31325	0.394083	24562	30594	0.394083	9994968	0.000000
311936895	21443413.000000	1124055	6324.976263	31061	2198	0.632498	31388	2094	0.632498	9989967	0.000000
319791040	188452.000000	9964	7771.013291	31884	15	0.777101	32024	23	0.777101	9985001	0.000000
319845775	121046.000000	6143	3011.527703	31955	3	0.601002	31915	10	0.231658	9980040	0.000000
319847299	79611.000000	4199	5700.795640	32149	8	0.757998	31666	7	0.533983	9975121	0.000000
319843067	85769.000000	4429	3729.811988	31980	4	0.418995	32252	8	0.481490	9970253	0.000000
319842232	45157.000000	2334	4136.032065	31823	8	0.259372	31992	5	0.313330	9965315	0.000000
319852262	68985.000000	3626	4593.541891	32072	6	0.548322	32109	7	0.464110	9960215	0.000000
319859509	64414.000000	3296	3846.811137	32015	7	0.478142	31945	4	0.427796	9955322	0.000000
319859345	51918.000000	2631	4087.015052	31946	11	0.172195	31887	4	0.248112	9950431	0.000000
319825287	61511.000000	3230	4438.447350	32058	7	0.171284	32008	1	0.528274	9945466	0.000000
319871494	60979.000000	3168	4069.270206	31966	10	0.255563	32128	6	0.289394	9940571	0.000000
319854687	56425.000000	2959	4122.773828	31955	6	0.130577	32010	1	0.381630	9935615	0.000000
319845719	59758.000000	3096	4211.622107	31781	5	0.259813	31796	5	0.480943	9930649	0.000000
319846105	59384.000000	2994	4109.625270	31987	4	0.191240	31935	9	0.301665	9925737	0.000000
319838091	58078.000000	2953	4190.696346	32263	1	0.218047	31966	5	0.375858	9920756	0.000000
319838870	60257.000000	3110	4212.748720	31919	12	0.472126	31854	10	0.339279	9915819	0.000000
319848786	58935.000000	3069	4111.153073	32111	13	0.306599	31778	11	0.304429	9910810	0.000000
319843486	58543.000000	2983	4154.399976	31878	8	0.419919	31976	8	0.487049	9905830	0.000000
319850906	58160.000000	2972	4174.913835	32209	4	0.468197	31910	4	0.688883	9900779	0.000000
319840200	59032.000000	3091	4193.073019	32126	6	0.237734	32108	8	0.266715	9895773	0.000000
319845782	58994.000000	3025	4134.970533	31933	7	0.340616	32023	12	0.465931	9890808	0.000000
319851663	58578.000000	3038	4129.181945	31913	4	0.513521	32085	3	0.233628	9885898	0.000000
319875201	58049.000000	3127	4182.735764	32174	0	0.426595	32150	10	0.531900	9880813	0.000000
319853128	59603.000000	3177	4228.140072	32072	5	0.584101	32051	9	0.489028	9875972	0.000000
319859407	59648.000000	3162	4123.431607	31903	4	0.389616	31988	11	0.255260	9870973	0.000000
319853563	57638.000000	2906	4168.664903	32092	4	0.457849	31889	11	0.425563	9865882	0.000000
319862739	58560.000000	3054	4213.867580	32012	0	0.380590	32059	3	0.523942	9860924	0.000000
319839731	59914.000000	3079	4177.248229	31913	14	0.323157	32214	2	0.502387	9855960	0.000000
319856554	58443.000000	3035	4110.675569	31985	5	0.356732	32152	6	0.386043	9851088	0.000000
319843377	58058.000000	3060	4161.578316	32292	10	0.534855	32240	6	0.341468	9846126	0.000000
319848266	57286.000000	3012	4143.737724	31991	6	0.390509	31891	9	0.271924	9841230	0.000000
319842477	60353.000000	3183	4283.783288	31943	4	0.304445	31910	3	0.558405	9836179	0.000000
319849148	60181.000000	3209	4115.154513	31878	7	0.578130	32000	4	0.422143	9831200	0.000000
319826995	58641.000000	3085	4131.719370	31894	2	0.364091	31824	3	0.347176	9826125	0.000000
319855320	58192.000000	2993	4112.924548	32096	8	0.459127	31940	10	0.464067	9821272	0.000000
319842845	57337.000000	2990	4187.327731	31892	9	0.554832	31849	2	0.201560	9816271	0.000000
319863173	60149.000000	3111	4194.201863	31948	8	0.499755	32082	8	0.456536	9811308	0.000000
319842828	58977.000000	3127	4161.906092	31844	5	0.545948	31916	11	0.220473	9806481	0.000000
319889453	56344.000000	2929	4107.262033	31792	6	0.350575	31888	6	0.513598	9801536	-1.#IND00
319866264	58681.000000	2970	4235.755548	31827	5	0.357833	31959	11	0.552901	9796659	-1.#IND00
319832031	60456.000000	3091	4113.465628	32114	7	0.358475	32147	5	0.383966	9791854	0.001368
319872446	56852.000000	2989	4105.052571	32014	6	0.193509	32026	5	0.526321	9786935	-0.004465
319850836	58378.000000	2970	4238.835460	32116	7	0.429858	31972	2	0.306937	9782015	-0.003034
319847202	60462.000000	3175	4209.628443	31844	10	0.362372	32126	9	0.315919	9777188	0.008874
319861432	60023.000000	3263	4124.272881	32312	7	0.225372	32132	4	0.431292	9772196	0.005270
319852080	57488.000000	2940	4096.778304	32119	6	0.496509	32028	9	0.275959	9767285	0.002292
319844400	57968.000000	2951	4197.527458	32066	5	0.437081	32067	3	0.361471	9762408	0.004848
319864772	58861.000000	3037	4185.002797	31823	5	0.527751	31958	5	0.338547	9757510	0.004474
319866398	58318.000000	3150	4114.665052	31837	4	0.431448	31768	10	0.340864	9752647	0.003633
319855552	55823.000000	2900	4222.694635	31907	7	0.311248	32175	5	0.567198	9747687	0.003387
319844985	60893.000000	3246	4241.504739	31954	8	0.409474	31829	8	0.327494	9742780	0.001938
319837782	58637.000000	2996	4080.947850	32006	9	0.338769	32088	12	0.369331	9737783	0.002972
319872278	56870.000000	2985	4152.746553	31945	9	0.364299	32017	9	0.616386	9732837	0.009041
319851334	59863.000000	3060	4235.568165	32074	8	0.594463	31793	5	0.764811	9728035	0.008461
319847088	59460.000000	3070	4108.869045	32129	4	0.405254	31955	8	0.420680	9723163	0.009019
319834705	57997.000000	3116	4192.632218	31992	4	0.266286	31774	3	0.388134	9718279	0.008426
319868046	58181.000000	3102	4156.747798	32040	4	0.460215	31795	5	0.628889	9713405	0.008583
319831322	57680.000000	3012	4153.006583	32056	5	0.177962	32188	3	0.702820	9708528	0.010301
319859102	58313.000000	3011	4194.469819	31987	9	0.480474	31842	3	0.269318	9703722	0.009652
319857206	59106.000000	3088	4188.470834	32022	11	0.403551	31961	3	0.204601	9698828	0.008507
319868971	59334.000000	3038	4159.570068	31976	9	0.511344	31830	2	0.482103	9694061	0.008177
319866500	57320.000000	2965	4152.857617	32026	7	0.455662	32023	6	0.194168	9689292	0.008208
319838039	58718.000000	3034	4235.425940	32207	2	0.420217	31960	8	0.400013	9684418	0.007085
319850209	58960.000000	3084	4148.579380	31825	7	0.600381	31907	5	0.365982	9679518	0.005504
319854643	58106.000000	3014	4138.829521	31738	2	0.439182	31898	6	0.444209	9674688	0.005043
319874955	58066.000000	3014	4185.720908	31867	3	0.424005	32152	3	0.486913	9669814	0.005123
319857040	58565.000000	3103	4175.031193	32083	7	0.532660	32246	4	0.396068	9664997	0.005213
319848144	58503.000000	2946	4129.560017	31956	9	0.232970	31980	7	0.441795	9660142	0.004709
319862845	58914.000000	3069	4119.110945	32031	7	0.515007	31922	9	0.270830	9655344	0.004667
319848713	58627.000000	3015	4193.399021	32050	9	0.482885	32090	6	0.374038	9650509	0.006325
319863067	58920.000000	3112	4168.122607	32074	8	0.488142	31644	3	0.395337	9645725	0.005583
319835973	57702.000000	2981	4132.346921	31960	4	0.408649	32118	7	0.622425	9640833	0.005074
319866996	58429.000000	3034	4216.444404	32125	4	0.468524	32062	7	0.356525	9636052	0.005262
319857540	59416.000000	3069	4151.278614	31700	8	0.255838	31849	7	0.429056	9631235	0.004820
319841215	59085.000000	2992	4143.815726	31815	4	0.248907	32304	6	0.481236	9626439	0.004932
319865727	57893.000000	2942	4153.166353	31822	7	0.453403	31959	6	0.580805	9621556	0.004348
319830720	59188.000000	3007	4196.558018	32155	3	0.380863	31974	9	0.546132	9616872	0.004075
319835644	59375.000000	3179	4163.634207	32029	6	0.515872	32096	2	0.656882	9611994	0.004390
319829701	57680.000000	3012	4103.988899	31999	4	0.481024	31870	2	0.309051	9607199	0.003296
319856564	58446.000000	3091	4178.028870	31907	5	0.443285	32038	8	0.460127	9602356	0.003239
319859598	58302.000000	3101	4164.080907	32033	7	0.252469	31821	4	0.646416	9597528	0.002978
319854075	59253.000000	3064	4166.650916	32087	8	0.399045	32143	7	0.390006	9592746	0.002913
319855470	58267.000000	2995	4122.652512	32092	1	0.209973	31978	4	0.241308	9587899	0.003157
319842532	58919.000000	3037	4203.295843	32121	6	0.463246	31841	4	0.363091	9583131	0.003310
319865217	58563.000000	3080	4139.169304	32123	3	0.350135	31929	7	0.188687	9578349	0.002643
319841991	58201.000000	3101	4184.620774	31998	9	0.275724	31720	4	0.151157	9573557	0.002823
319855795	58996.000000	3060	4147.684773	32113	6	0.518684	31861	6	0.373969	9568804	0.002710
319844391	59188.000000	3185	4135.948459	32101	8	0.271772	31960	2	0.421381	9564025	0.004082
319868190	58140.000000	3083	4154.730685	32083	14	0.305536	32128	11	0.505069	9559269	0.004290
319859933	59041.000000	3062	4168.592274	32134	7	0.423664	31992	5	0.533713	9554603	0.004289
319844538	58821.000000	2985	4219.837892	31929	6	0.468935	32031	11	0.374913	9549742	0.004180
319862539	59820.000000	3045	4171.797435	32097	8	0.282789	32307	7	0.132860	9544995	0.004362
319852509	58822.000000	3123	4157.622097	31757	8	0.494408	32082	10	0.298301	9540204	0.004129
319856525	58060.000000	3055	4131.026049	32062	6	0.477111	32184	3	0.291240	9535429	0.003964
319862108	57191.000000	3031	4207.123218	32182	6	0.597994	32094	4	0.420717	9530678	0.003691
319860420	60415.000000	3178	4197.407188	32078	4	0.605323	32148	4	0.378285	9525951	0.003313
319861697	58439.000000	3143	4110.858711	31788	5	0.284648	31676	2	0.573469	9521169	0.003052
319822390	57445.000000	2967	4186.009167	31733	5	0.317705	31905	8	0.738281	9516383	0.003048
npatches	nstrain	runtime	dt	init_x	init_y	init_y_blood	init_z	init_S	beta0	beta1	beta2	beta3	mean_beta	B	d	delta	delta_blood	b[0]	mut	m	CTL	c	g	epsilon	k	het	lambda	rho	omega	x_max	patch.dyna	DELTA	A	VA
10000	1	100.000000	0.000100	21900	9499	5000000	0.001000	10000000	4.110016	10.992663	7.434073	10.866808	8	8000000000.000000	0.010000	1.000000	1.000000	800000	0.000050	0.048000	0	0.500000	0.000000	25.000000	18.000000	0.500000	0.000000	0.000000	0.000000	31987	0	10.000000	7.000000	1.000000
sus	inf	inf_blood	z	x[0]	y[0][0]	z[0]	x[1]	y[1][0]	z[1]	S[0]	synchrony
219000000	94990000.000000	5000000	10.000000	21900	9499	0.001000	21900	9499	0.001000	10000000	0.000000
249230781	270706707.000000	14128258	3940.834452	28150	24691	0.394083	22478	28765	0.394083	9995014	0.000000
314692352	13514521.000000	709828	6324.976263	31806	1087	0.632498	31240	1490	0.632498	9989910	0.000000
319819686	62418.000000	3245	7651.877946	31937	1	0.701597	32021	7	0.777101	9984882	0.000000
319799082	155062.000000	8002	3549.190548	32388	9	0.292509	31967	15	0.333913	9979846	0.000000
319852944	39147.000000	2067	4461.779619	31912	6	0.259709	31910	2	0.546458	9974727	0.000000
319846400	85720.000000	4443	4390.280349	31944	6	0.396561	31885	20	0.263421	9969736	0.000000
319843374	59778.000000	3056	3354.397457	31975	8	0.191133	32195	8	0.229891	9964731	0.000000
319844954	47832.000000	2425	4059.219575	31881	2	0.476664	32284	2	0.506950	9959799	0.000000
319843680	64603.000000	3306	4214.019062	31964	4	0.222292	31937	4	0.397928	9954888	0.000000
319861080	59788.000000	3185	3696.112707	32126	3	0.263603	32139	6	0.343450	9949802	0.000000
319837297	53197.000000	2781	3863.675230	32023	5	0.146394	31894	3	0.529164	9944806	0.000000
319843231	56048.000000	2928	4049.210897	31800	11	0.262777	32043	3	0.663906	9939920	0.000000
319848217	59899.000000	3116	3964.359584	32049	4	0.425936	31708	11	0.578619	9934956	0.000000
319827574	56632.000000	3000	3826.357647	31955	7	0.402635	32145	4	0.399515	9930077	0.000000
319851738	55584.000000	2952	3971.997584	32059	5	0.458440	32065	9	0.479111	9925071	0.000000
319866591	58272.000000	3154	3974.389392	31998	7	0.378018	32108	5	0.257364	9920052	0.000000
319842470	57481.000000	2996	3874.371444	31959	10	0.323060	32022	6	0.537886	9915059	0.000000
319844983	55865.000000	3046	3962.396658	31860	3	0.333668	32109	4	0.396844	9910131	0.000000
319860885	57910.000000	3020	3946.691532	32018	6	0.225123	31871	7	0.509697	9905153	0.000000
319852805	57241.000000	3064	3914.286434	31912	6	0.311922	31867	6	0.226980	9900193	0.000000
319871024	57449.000000	3039	3975.099677	32156	7	0.314604	32043	1	0.418219	9895218	0.000000
319849644	57805.000000	3048	3936.187686	31977	8	0.204599	31938	7	0.294930	9890292	0.000000
319834658	56681.000000	2924	3923.627512	32321	0	0.416697	31906	9	0.395850	9885395	0.000000
319857653	56597.000000	2946	3941.974738	32003	3	0.578686	31934	6	0.382090	9880425	0.000000
319835604	58765.000000	2981	3959.742639	31971	4	0.207140	32307	3	0.471771	9875403	0.000000
319847741	56774.000000	2890	3867.321362	32034	4	0.279828	32025	3	0.341507	9870460	0.000000
319836189	56336.000000	3043	3950.907183	31897	2	0.269399	32123	2	0.350363	9865598	0.000000
319846762	58204.000000	2992	3955.160476	31957	10	0.345122	32127	13	0.510107	9860740	0.000000
319828265	56277.000000	2926	3935.161268	31879	3	0.399891	31902	9	0.357727	9855792	0.000000
319853569	58305.000000	2930	3930.138979	32126	2	0.276497	32016	5	0.362812	9850739	0.000000
319844078	56997.000000	2898	3883.591850	31819	8	0.231433	31874	7	0.268211	9845884	0.000000
319863565	55087.000000	2830	3913.047124	31899	5	0.223095	31928	3	0.323498	9841002	0.000000
319837283	57682.000000	3046	3981.144455	32035	3	0.319622	32050	7	0.503738	9836097	0.000000
319872059	57410.000000	2985	3953.355073	31934	8	0.397750	32124	3	0.219960	9831239	0.000000
319852381	57949.000000	3011	3915.701396	32066	4	0.303573	32066	18	0.284207	9826381	0.000000
319824952	57754.000000	2992	3923.174858	31974	9	0.473949	31951	11	0.285551	9821469	0.000000
319871694	56408.000000	2836	3924.240000	32167	6	0.459272	31788	8	0.226795	9816520	0.000000
319877992	57046.000000	2954	3941.100734	31819	7	0.174360	32143	3	0.382771	9811556	0.000000
319837408	58654.000000	3016	3923.587492	31983	8	0.337271	32032	10	0.491120	9806715	0.000000
319846116	57315.000000	2893	3898.880402	32089	3	0.384146	32026	7	0.333740	9801786	-1.#IND00
319871430	55968.000000	2980	3956.368311	31970	9	0.263646	31767	5	0.595898	9796910	-1.#IND00
319870382	57491.000000	2921	3974.039459	32085	4	0.534810	32041	5	0.555918	9792001	-1.#IND00
319869054	57894.000000	3119	3946.294531	32149	6	0.384752	31972	3	0.234547	9787147	0.012180
319850991	56629.000000	2935	3910.441926	31725	5	0.510560	32026	15	0.522567	9782186	0.010320
319869281	57717.000000	2986	3983.055185	31902	4	0.295613	31813	2	0.328779	9777400	0.006228
319838969	57163.000000	2863	3937.122050	31886	3	0.284601	31954	2	0.396069	9772691	0.006256
319835191	56685.000000	3002	3907.801462	31980	6	0.386138	31956	6	0.415202	9767826	0.011097
319844766	57041.000000	2987	3952.784159	32210	4	0.281392	32178	7	0.324242	9763004	0.010858
319845080	56431.000000	2934	3937.056062	31948	5	0.349399	32020	6	0.371197	9758096	0.010304
319854960	57285.000000	2947	3972.637649	32019	6	0.387267	31937	3	0.475525	9753307	0.007617
319859055	59154.000000	3057	3959.907015	31905	1	0.216303	31780	8	0.234715	9748471	0.008559
319874283	56917.000000	2993	3867.619660	32280	9	0.403171	32004	7	0.503611	9743703	0.005156
319853576	55797.000000	2896	3949.653997	31791	8	0.527769	31806	10	0.460280	9738805	0.004213
319858759	58162.000000	3030	4000.564351	31873	4	0.359266	31835	6	0.395927	9734018	0.004693
319838027	57608.000000	3079	3879.633241	31856	2	0.343054	31995	9	0.515036	9729109	0.002974
319862428	55928.000000	2920	3888.168670	31933	4	0.221357	31718	3	0.473253	9724335	0.003007
319864475	56881.000000	3027	3940.484248	31946	5	0.467393	32024	6	0.467903	9719427	0.002711
319858301	58594.000000	3063	3978.843259	31923	3	0.433076	31903	4	0.588277	9714532	0.002518
319849478	56424.000000	2897	3939.588296	31895	5	0.451879	32015	5	0.391051	9709590	0.002203
319830618	58203.000000	2953	3964.816746	32164	5	0.274459	32024	9	0.245875	9704919	0.004045
319872911	57243.000000	3032	3896.376638	32030	11	0.200655	31807	3	0.182732	9700098	0.005253
319852486	56095.000000	2933	3989.341575	32287	5	0.371448	31670	10	0.394571	9695252	0.004549
319849503	59269.000000	2998	4000.439571	32151	6	0.389719	32049	8	0.614641	9690443	0.006220
319837317	58284.000000	3098	3854.684012	31993	2	0.496398	31983	9	0.684467	9685567	0.006155
319858436	55985.000000	3003	3895.362208	32033	6	0.277428	32085	6	0.305170	9680763	0.006028
319847581	56882.000000	2877	3993.163057	32211	7	0.435719	32026	4	0.354090	9675846	0.005593
319842192	59197.000000	3079	3943.626485	32226	5	0.450444	31887	8	0.504669	9670969	0.005088
319852901	56397.000000	2944	3912.678334	31956	5	0.386388	31991	10	0.567944	9666076	0.004629
319849653	57981.000000	2986	4004.769079	31889	4	0.557248	32012	3	0.737948	9661200	0.004562
319857776	58033.000000	3021	3903.181752	32011	7	0.288870	31805	6	0.343274	9656412	0.004510
319883996	56462.000000	3005	3927.913699	31781	6	0.444130	32087	3	0.392522	9651699	0.004651
319846037	57439.000000	2987	3921.882016	31784	5	0.662852	31904	4	0.608449	9646829	0.004801
319858483	56780.000000	3010	3886.048610	31942	3	0.611219	32157	10	0.454463	9641928	0.003638
319869839	55693.000000	2918	3944.678974	31883	6	0.270533	32095	8	0.471483	9637081	0.003314
319873525	58009.000000	3017	3990.634957	31973	5	0.459610	32110	8	0.582386	9632298	0.003135
319871995	57970.000000	3033	3931.497692	31716	6	0.156918	31922	4	0.256675	9627425	0.002868
319850334	56462.000000	2880	3862.817405	31846	2	0.301912	32041	12	0.346753	9622593	0.002566
319845152	56239.000000	2978	3981.022384	32036	4	0.408642	32208	4	0.574876	9617840	0.002641
319833229	57642.000000	3034	3989.415026	32017	5	0.395177	32033	4	0.573570	9613084	0.002255
319832610	56808.000000	2958	3918.259193	31761	7	0.228539	31838	4	0.449647	9608345	0.002963
319881654	58516.000000	3073	3987.122407	32083	2	0.185960	32154	7	0.666198	9603260	0.002559
319854971	58725.000000	3089	3882.818609	32174	2	0.464932	31879	11	0.351119	9598462	0.001855
319864516	54882.000000	2910	3895.010293	31874	7	0.478276	31607	12	0.362667	9593586	0.001272
319857205	57590.000000	3051	3986.437448	31865	2	0.200510	32104	8	0.333174	9589050	0.001269
319860136	57117.000000	2922	3959.413334	31961	4	0.431908	31852	7	0.528613	9584261	0.001325
319849762	58552.000000	2976	3932.170031	31983	5	0.456097	31988	13	0.402142	9579500	0.001259
319871522	56308.000000	2909	3896.417918	32124	5	0.198487	31829	10	0.314449	9574659	0.001542
319864575	58019.000000	3017	3940.187515	31885	4	0.363619	32086	2	0.533287	9569933	0.001311
319857147	57055.000000	2922	3949.908325	32208	6	0.400962	31967	8	0.415524	9565068	0.001131
319870966	56877.000000	2977	3928.189948	31913	1	0.351991	31873	7	0.408383	9560208	0.001210
319850149	57177.000000	2997	3976.215740	32049	5	0.192003	32040	8	0.597032	9555358	0.001431
319837425	58843.000000	3089	3956.042589	32023	3	0.188903	31943	1	0.231847	9550581	0.001559
319841373	57768.000000	2976	3909.502457	31833	3	0.286382	32191	10	0.348731	9545967	0.001308
319846483	55836.000000	2873	3866.041688	32076	4	0.531340	32069	9	0.278421	9541281	0.001038
319852263	57304.000000	2991	3973.857295	31975	6	0.260676	31938	9	0.431883	9536508	0.000813
319871485	58515.000000	3033	3951.339021	31934	6	0.226801	32006	5	0.362341	9531591	0.001554
319855706	57555.000000	3006	3915.961490	31896	5	0.483549	32092	9	0.391662	9526824	0.002551
319845911	56459.000000	2962	3930.215663	32105	4	0.169137	32132	7	0.323997	9522051	0.002424
319857695	56954.000000	3009	3981.483337	32066	3	0.268349	32058	1	0.393754	9517190	0.002510
npatches	nstrain	runtime	dt	init_x	init_y	init_y_blood	init_z	init_S	beta0	beta1	beta2	beta3	mean_beta	B	d	delta	delta_blood	b[0]	mut	m	CTL	c	g	epsilon	k	het	lambda	rho	omega	x_max	patch.dyna	DELTA	A	VA
10000	1	100.000000	0.000100	21900	9499	5000000	0.001000	10000000	9.536454	10.466370	4.245441	6.460895	8	8000000000.000000	0.010000	1.000000	1.000000	800000	0.000050	0.048000	0	0.500000	0.000000	25.000000	19.000000	0.500000	0.000000	0.000000	0.000000	31987	0	10.000000	7.000000	1.000000
sus	inf	inf_blood	z	x[0]	y[0][0]	z[0]	x[1]	y[1][0]	z[1]	S[0]	synchrony
219000000	94990000.000000	5000000	10.000000	21900	9499	0.001000	21900	9499	0.001000	10000000	0.000000
256066187	235971389.000000	12314569	3940.834452	24389	24668	0.394083	23793	25130	0.394083	9995043	0.000000
316645165	8121734.000000	426882	6324.976263	31372	839	0.632498	31578	869	0.632498	9990110	0.000000
319869728	24963.000000	1325	4599.480264	32116	3	0.433924	31837	0	0.508370	9985102	0.000000
319798909	150828.000000	7834	3972.289681	31782	11	0.547674	32080	24	0.343169	9980095	0.000000
319872029	42660.000000	2253	2822.049009	31801	6	0.152991	31841	1	0.174145	9975047	0.000000
319863459	58217.000000	3062	4488.208202	31918	1	0.264913	32130	11	0.497004	9970105	0.000000
319865870	69319.000000	3576	3733.625684	32086	5	0.272388	31824	8	0.566812	9965128	0.000000
319871520	53789.000000	2790	3339.136209	32045	6	0.317410	31910	8	0.377445	9960121	0.000000
319862847	50981.000000	2614	3819.346638	31899	9	0.585993	32003	9	0.620401	9955187	0.000000
319853165	59753.000000	3171	3901.160642	31890	9	0.504153	31998	6	0.630858	9950286	0.000000
319853772	58716.000000	2880	3613.569560	31954	5	0.320449	31691	5	0.518543	9945376	0.000000
319847056	54266.000000	2904	3636.490160	31969	6	0.387071	31884	3	0.698115	9940399	0.000000
319819625	55975.000000	2810	3769.313831	32107	10	0.208261	31906	6	0.413717	9935399	0.000000
319862954	57333.000000	2966	3717.398471	32018	7	0.214579	31894	8	0.427411	9930415	0.000000
319875673	56343.000000	2982	3673.579410	32055	2	0.463867	31973	10	0.580045	9925464	0.000000
319839318	55158.000000	2976	3725.188670	32140	8	0.512104	32048	10	0.528234	9920620	0.000000
319847875	56511.000000	2952	3695.209775	31770	6	0.423075	32121	1	0.471454	9915748	0.000000
319837254	56986.000000	2849	3710.787035	32164	8	0.600037	31924	5	0.376207	9910856	0.000000
319861466	56011.000000	2926	3656.622802	31882	7	0.201699	31974	2	0.237117	9905856	0.000000
319846858	55175.000000	2750	3715.648448	32028	8	0.483611	32025	3	0.186439	9900916	0.000000
319862234	57136.000000	3011	3741.466202	31860	6	0.383891	32014	2	0.100500	9895940	0.000000
319835556	55853.000000	3109	3650.013484	31920	3	0.266339	31737	8	0.382775	9890995	0.000000
319865736	53920.000000	2805	3695.126288	31986	9	0.222041	31941	4	0.371437	9886101	0.000000
319855201	55881.000000	2884	3780.841985	31844	8	0.423106	32130	9	0.450598	9881187	0.000000
319843796	57491.000000	3075	3716.253680	31998	4	0.276084	31834	2	0.351786	9876246	0.000000
319820933	56201.000000	2982	3613.338985	32009	5	0.463606	31977	6	0.138817	9871338	0.000000
319850589	54390.000000	2834	3683.976363	32080	11	0.560112	31981	9	0.477672	9866447	0.000000
319860591	56004.000000	2835	3786.235146	32003	3	0.522982	31818	6	0.467159	9861500	0.000000
319853759	58373.000000	3105	3748.902352	32087	7	0.530228	32220	5	0.471730	9856505	0.000000
319814247	56289.000000	2862	3640.249936	31889	4	0.485228	32089	7	0.470138	9851586	0.000000
319859486	54618.000000	2813	3719.577613	32148	7	0.217963	32168	5	0.455080	9846697	0.000000
319864386	54403.000000	2928	3719.000132	32100	4	0.501553	32028	7	0.360237	9841737	0.000000
319846346	56105.000000	2900	3746.454832	32027	3	0.511667	31911	4	0.351475	9836849	0.000000
319853221	56264.000000	2911	3755.761577	32062	5	0.376061	31906	4	0.342340	9832058	0.000000
319854122	56495.000000	2910	3680.388816	31991	0	0.390302	31881	4	0.375526	9827175	0.000000
319862479	56193.000000	2914	3712.563502	32093	5	0.374240	32017	5	0.417014	9822153	0.000000
319848460	56845.000000	2893	3673.080534	31786	3	0.464008	31865	5	0.375750	9817328	0.000000
319871891	55262.000000	2795	3686.428452	31769	3	0.674909	32047	6	0.251868	9812320	0.000000
319838038	56165.000000	2911	3770.720708	31886	5	0.289136	31970	8	0.546241	9807512	0.000000
319851370	57640.000000	3052	3713.635395	31690	7	0.473150	32137	10	0.424368	9802692	-1.#IND00
319826278	54585.000000	2839	3677.468036	31988	8	0.318941	32009	8	0.645235	9797771	-1.#IND00
319826572	55907.000000	2935	3766.864128	32149	3	0.339177	31964	9	0.484477	9792886	-1.#IND00
319832861	57507.000000	3002	3705.505072	32108	14	0.333390	31764	5	0.449442	9787967	0.006151
319850611	55066.000000	2846	3645.113428	31871	11	0.541385	31905	4	0.630121	9783096	-0.001939
319860702	54287.000000	2866	3701.067059	31850	7	0.268972	31893	11	0.495547	9778108	0.004144
[truncated: 157 more rows]
