# Supplementary material for: Large Variations in HIV-1 Viral Load Explained by Shifting-Mosaic Metapopulation Dynamics
Source: PLoS Biol. 2016 Oct 5;14(10):e1002567. doi: 10.1371/journal.pbio.1002567 (PMC5051940; doi:10.1371/journal.pbio.1002567)
Supplement: S1 Data — Each file gives the output from the simulations indicated by the filename: low migration (ms1, db432); high migration (ms1, db1); very high migration (ms10, db1); number of patches (np); reservoir (storage); no reservoir (nostorage); CTL immigration model (CTLimmig); CTL proliferation model (CTLprolif); β¯ (beta1, beta2, …). Within each file, there are 21 simulations for (k = 0,1,..,20), and data is output each day. For measures of synchrony, the final entry should be used. See Methods and S1 Simulation Code for further details. (ZIP) [file pbio.1002567.s002.zip › S1_Data/ms10_np10000_nostorage_noPD_CTLimmig_db1_beta9.tsv]

npatches	nstrain	runtime	dt	init_x	init_y	init_y_blood	init_z	init_S	beta0	beta1	beta2	beta3	mean_beta	B	d	delta	delta_blood	b[0]	mut	m	CTL	c	g	epsilon	k	het	lambda	rho	omega	x_max	patch.dyna	DELTA	A	VA
10000	1	100.000000	0.000100	21900	9499	5000000	0.001000	10000000	9.872623	13.152920	7.768162	5.958228	9	8000000000.000000	0.010000	1.000000	1.000000	800000	0.000050	0.048000	0	0.500000	0.000000	25.000000	0.000000	0.500000	0.000000	0.000000	0.000000	31987	0	10.000000	7.000000	1.000000
sus	inf	inf_blood	z	x[0]	y[0][0]	z[0]	x[1]	y[1][0]	z[1]	S[0]	synchrony
219000000	94990000.000000	5000000	10.000000	21900	9499	0.001000	21900	9499	0.001000	10000000	0.000000
84709264	2676196429.000000	138759986	3940.834452	7494	268988	0.394083	5997	269117	0.394083	9995066	0.000000
52779157	4875882651.000000	253254290	6324.976263	4644	486311	0.632498	3507	488338	0.632498	9990156	0.000000
45003323	5890557872.000000	306098179	7771.013291	3921	587081	0.777101	2943	591255	0.777101	9985120	0.000000
42322990	6325927365.000000	328738785	8648.068121	3601	632878	0.864807	2756	634871	0.864807	9980134	0.000000
41293172	6509015797.000000	338272708	9180.022116	3618	650682	0.918002	2709	652262	0.918002	9975205	0.000000
40879520	6585289147.000000	342279408	9502.664490	3449	658983	0.950266	2714	659370	0.950266	9970302	0.000000
40710085	6617175365.000000	343969667	9698.354536	3487	662170	0.969835	2626	663952	0.969835	9965220	0.000000
40641805	6630326828.000000	344598132	9817.045065	3482	664365	0.981705	2663	664512	0.981705	9960294	0.000000
40612053	6635767757.000000	344910624	9889.033609	3476	663871	0.988903	2672	665174	0.988903	9955407	0.000000
40600725	6638132909.000000	345017925	9932.696323	3496	666624	0.993270	2648	665566	0.993270	9950475	0.000000
40590753	6639046841.000000	345054398	9959.178767	3461	662438	0.995918	2623	664485	0.995918	9945463	0.000000
40585865	6639586272.000000	345073881	9975.240980	3430	666221	0.997524	2603	663769	0.997524	9940391	0.000000
40585710	6639732366.000000	345100090	9984.983083	3534	665555	0.998498	2688	665710	0.998498	9935320	0.000000
40576806	6639734528.000000	345105086	9990.891893	3525	664925	0.999089	2666	666137	0.999089	9930344	0.000000
40584206	6639714085.000000	345122967	9994.475723	3480	663116	0.999448	2633	665534	0.999448	9925398	0.000000
40581058	6639675836.000000	345092432	9996.649399	3466	663316	0.999665	2678	665453	0.999665	9920515	0.000000
40584538	6639693479.000000	345102192	9997.967783	3451	665130	0.999797	2620	664285	0.999797	9915492	0.000000
40577752	6639644064.000000	345100593	9998.767413	3455	664350	0.999877	2723	664582	0.999877	9910584	0.000000
40587129	6639782795.000000	345067549	9999.252408	3463	664354	0.999925	2671	667416	0.999925	9905511	0.000000
40584745	6639754954.000000	345096099	9999.546568	3541	663820	0.999955	2678	664637	0.999955	9900485	0.000000
40591445	6639766684.000000	345097924	9999.724983	3464	665258	0.999972	2639	664998	0.999972	9895639	0.000000
40592345	6639823852.000000	345118738	9999.833196	3470	664779	0.999983	2640	664672	0.999983	9890620	0.000000
40588868	6639716120.000000	345122720	9999.898829	3490	663745	0.999990	2674	666585	0.999990	9885610	0.000000
40583971	6639820664.000000	345124558	9999.938638	3434	663228	0.999994	2672	665092	0.999994	9880664	0.000000
40597048	6639853123.000000	345075971	9999.962782	3422	664220	0.999996	2692	665544	0.999996	9875658	0.000000
40592004	6639692916.000000	345116949	9999.977427	3433	665151	0.999998	2708	665558	0.999998	9870692	0.000000
40586517	6639830318.000000	345075465	9999.986309	3468	664359	0.999999	2711	664993	0.999999	9865625	0.000000
40585584	6639729871.000000	345112632	9999.991696	3494	665469	0.999999	2665	665614	0.999999	9860744	0.000000
40585053	6639815239.000000	345120904	9999.994963	3486	664815	0.999999	2577	664994	0.999999	9855838	0.000000
40591444	6639644848.000000	345122786	9999.996945	3429	664946	1.000000	2663	665348	1.000000	9850953	0.000000
40586692	6639796674.000000	345082961	9999.998147	3529	665079	1.000000	2636	664818	1.000000	9846044	0.000000
40588655	6639760905.000000	345117660	9999.998876	3541	664939	1.000000	2693	666362	1.000000	9841118	0.000000
40580827	6639649047.000000	345092991	9999.999318	3417	665037	1.000000	2643	667083	1.000000	9836063	0.000000
40593724	6639706327.000000	345115521	9999.999587	3421	663592	1.000000	2635	665330	1.000000	9831204	0.000000
40590805	6639752555.000000	345127498	9999.999749	3506	666244	1.000000	2744	664068	1.000000	9826192	0.000000
40589304	6639738887.000000	345103420	9999.999848	3450	664802	1.000000	2673	664749	1.000000	9821355	0.000000
40589072	6639623756.000000	345088079	9999.999908	3413	664340	1.000000	2736	666209	1.000000	9816393	0.000000
40587523	6639698562.000000	345097531	9999.999944	3515	664883	1.000000	2743	664782	1.000000	9811578	0.000000
40587068	6639728568.000000	345117769	9999.999966	3463	664536	1.000000	2669	666509	1.000000	9806626	0.000000
40587905	6639658853.000000	345114369	9999.999979	3437	666562	1.000000	2656	665332	1.000000	9801683	-1.#IND00
40583495	6639854352.000000	345128596	9999.999988	3522	665855	1.000000	2647	665069	1.000000	9796846	0.009600
40596307	6639783470.000000	345082445	9999.999992	3462	664159	1.000000	2659	664918	1.000000	9791908	0.007340
40590284	6639798644.000000	345102998	9999.999995	3425	664120	1.000000	2705	665993	1.000000	9786916	0.001721
40585891	6639843393.000000	345073899	9999.999997	3492	665422	1.000000	2625	666741	1.000000	9782144	0.001202
40588029	6639827184.000000	345091747	9999.999998	3458	663967	1.000000	2748	664834	1.000000	9777194	0.000746
40584941	6639830107.000000	345074894	9999.999999	3503	663916	1.000000	2675	666578	1.000000	9772218	-0.002216
40587626	6639925055.000000	345108865	9999.999999	3504	662992	1.000000	2746	665394	1.000000	9767313	-0.003961
40587333	6639865575.000000	345086585	10000.000000	3542	664975	1.000000	2693	665618	1.000000	9762331	-0.003844
40588938	6639731324.000000	345113143	10000.000000	3529	662938	1.000000	2682	664401	1.000000	9757461	-0.002015
40585509	6639759987.000000	345090001	10000.000000	3459	664600	1.000000	2672	665289	1.000000	9752535	-0.000707
40592044	6639731831.000000	345085460	10000.000000	3562	665372	1.000000	2645	666776	1.000000	9747668	-0.000622
40587878	6639854041.000000	345123423	10000.000000	3546	663730	1.000000	2702	663605	1.000000	9742736	-0.000257
40589882	6639794205.000000	345101168	10000.000000	3438	665061	1.000000	2634	664280	1.000000	9737782	-0.000134
40580881	6639825173.000000	345132244	10000.000000	3504	664386	1.000000	2681	663764	1.000000	9732897	-0.000508
40595489	6639750335.000000	345096874	10000.000000	3493	664440	1.000000	2673	664695	1.000000	9727946	-0.000202
40587693	6639766750.000000	345086837	10000.000000	3479	663967	1.000000	2707	664515	1.000000	9722994	0.000133
40579569	6639714902.000000	345077981	10000.000000	3493	665246	1.000000	2639	665954	1.000000	9718193	-0.000171
40581985	6639706114.000000	345127813	10000.000000	3462	664129	1.000000	2613	665316	1.000000	9713414	-0.001673
40594695	6639850230.000000	345082690	10000.000000	3499	664593	1.000000	2568	665571	1.000000	9708501	-0.000562
40585854	6639865889.000000	345099151	10000.000000	3482	665122	1.000000	2713	666239	1.000000	9703710	-0.000816
40581691	6639822565.000000	345120258	10000.000000	3479	662842	1.000000	2700	665796	1.000000	9698935	-0.000864
40589577	6639817440.000000	345110181	10000.000000	3441	665014	1.000000	2660	665907	1.000000	9694096	-0.000658
40594457	6639738476.000000	345120581	10000.000000	3433	665520	1.000000	2737	666882	1.000000	9689226	-0.000356
40587477	6639721456.000000	345095013	10000.000000	3498	663836	1.000000	2669	664867	1.000000	9684457	0.000924
40586116	6639707041.000000	345096612	10000.000000	3388	664739	1.000000	2675	665200	1.000000	9679781	0.001165
40584471	6639775489.000000	345089809	10000.000000	3475	665460	1.000000	2767	664453	1.000000	9674984	0.000292
40583265	6639767033.000000	345118125	10000.000000	3479	665704	1.000000	2611	666433	1.000000	9670134	-0.000948
40589371	6639807226.000000	345093219	10000.000000	3525	663567	1.000000	2732	665149	1.000000	9665302	-0.006041
40582264	6639852817.000000	345127407	10000.000000	3440	663553	1.000000	2637	665609	1.000000	9660429	-0.006697
40587174	6639854632.000000	345079462	10000.000000	3389	664396	1.000000	2701	664681	1.000000	9655622	-0.006705
40589272	6639847681.000000	345096593	10000.000000	3477	663965	1.000000	2612	666150	1.000000	9650758	-0.006436
40588026	6639873457.000000	345129590	10000.000000	3433	665008	1.000000	2657	666174	1.000000	9645980	-0.006160
40591422	6639763405.000000	345111361	10000.000000	3541	664877	1.000000	2648	665471	1.000000	9641205	-0.005662
40589585	6639858474.000000	345100130	10000.000000	3499	663331	1.000000	2715	666063	1.000000	9636428	-0.005440
40591725	6639673028.000000	345101400	10000.000000	3505	665417	1.000000	2716	665084	1.000000	9631658	-0.005455
40587347	6639674556.000000	345087807	10000.000000	3525	664877	1.000000	2625	665711	1.000000	9626820	-0.005989
40593229	6639641875.000000	345125500	10000.000000	3427	662848	1.000000	2702	666243	1.000000	9621954	-0.005931
40589663	6639776190.000000	345039516	10000.000000	3476	664627	1.000000	2690	664953	1.000000	9617042	-0.005919
40586570	6639763412.000000	345089076	10000.000000	3392	664534	1.000000	2666	666368	1.000000	9612178	-0.005982
40592482	6639703643.000000	345084461	10000.000000	3520	664332	1.000000	2693	665879	1.000000	9607300	-0.005850
40593358	6639813031.000000	345105556	10000.000000	3491	665124	1.000000	2683	665912	1.000000	9602401	-0.006279
40593611	6639774668.000000	345088130	10000.000000	3413	664822	1.000000	2691	664586	1.000000	9597587	-0.004776
40583445	6639643831.000000	345129039	10000.000000	3466	665179	1.000000	2736	665193	1.000000	9592744	-0.003485
40597125	6639675776.000000	345086076	10000.000000	3572	665348	1.000000	2642	666069	1.000000	9587902	-0.003241
40589010	6639672034.000000	345137095	10000.000000	3487	663198	1.000000	2701	665370	1.000000	9583011	-0.003138
40584371	6639737968.000000	345129651	10000.000000	3497	665502	1.000000	2647	664680	1.000000	9578121	-0.002992
40594568	6639744336.000000	345126730	10000.000000	3459	665566	1.000000	2745	664959	1.000000	9573385	-0.002814
40597374	6639726173.000000	345113894	10000.000000	3532	665032	1.000000	2692	664531	1.000000	9568598	-0.002931
40578967	6639656800.000000	345096131	10000.000000	3559	663074	1.000000	2654	665395	1.000000	9563854	-0.002387
40584969	6639724621.000000	345073836	10000.000000	3495	665786	1.000000	2696	666454	1.000000	9559230	-0.002132
40585480	6639723290.000000	345052759	10000.000000	3434	665395	1.000000	2605	665722	1.000000	9554477	-0.002019
40591778	6639597529.000000	345086144	10000.000000	3457	664981	1.000000	2684	666119	1.000000	9549742	-0.001992
40586543	6639708039.000000	345111835	10000.000000	3576	665588	1.000000	2690	665101	1.000000	9544981	-0.001426
40582082	6639836647.000000	345114201	10000.000000	3491	664810	1.000000	2626	665672	1.000000	9540182	-0.001858
40590770	6639829678.000000	345097242	10000.000000	3413	664203	1.000000	2597	665612	1.000000	9535270	-0.001754
40590729	6639800022.000000	345109381	10000.000000	3586	666191	1.000000	2692	665140	1.000000	9530491	-0.002026
40587702	6639823769.000000	345103089	10000.000000	3526	664510	1.000000	2621	666317	1.000000	9525780	-0.001845
40588385	6639853243.000000	345111888	10000.000000	3444	665619	1.000000	2709	665337	1.000000	9521019	-0.001930
40586603	6639876664.000000	345092365	10000.000000	3472	663961	1.000000	2673	665003	1.000000	9516351	-0.002019
npatches	nstrain	runtime	dt	init_x	init_y	init_y_blood	init_z	init_S	beta0	beta1	beta2	beta3	mean_beta	B	d	delta	delta_blood	b[0]	mut	m	CTL	c	g	epsilon	k	het	lambda	rho	omega	x_max	patch.dyna	DELTA	A	VA
10000	1	100.000000	0.000100	21900	9499	5000000	0.001000	10000000	7.134005	7.221949	4.996372	11.798415	9	8000000000.000000	0.010000	1.000000	1.000000	800000	0.000050	0.048000	0	0.500000	0.000000	25.000000	1.000000	0.500000	0.000000	0.000000	0.000000	31987	0	10.000000	7.000000	1.000000
sus	inf	inf_blood	z	x[0]	y[0][0]	z[0]	x[1]	y[1][0]	z[1]	S[0]	synchrony
219000000	94990000.000000	5000000	10.000000	21900	9499	0.001000	21900	9499	0.001000	10000000	0.000000
92645705	2365977469.000000	122750776	3940.834452	10344	235644	0.394083	10299	234625	0.394083	9995042	0.000000
68676015	3517057473.000000	182759075	6324.976263	7663	349948	0.632498	7652	351403	0.632498	9990069	0.000000
68366823	3532559367.000000	183605183	7771.013291	7732	352659	0.777101	7739	352565	0.777101	9985063	0.000000
71332476	3342292186.000000	173734922	8648.068121	8121	332592	0.864807	8079	333828	0.864807	9980088	0.000000
73959707	3187441634.000000	165689472	9180.022116	8386	318650	0.918002	8285	317571	0.918002	9975250	0.000000
75734366	3088745136.000000	160535264	9502.664490	8546	308101	0.950266	8390	308100	0.950266	9970363	0.000000
76859999	3029346323.000000	157462788	9698.354536	8681	302310	0.969835	8567	302056	0.969835	9965410	0.000000
77531256	2993950600.000000	155621391	9817.045065	8739	299125	0.981705	8632	298547	0.981705	9960356	0.000000
77945652	2972901631.000000	154490107	9889.033609	8886	296190	0.988903	8641	296934	0.988903	9955392	0.000000
78198066	2960272580.000000	153835216	9932.696323	8801	295302	0.993270	8646	295082	0.993270	9950520	0.000000
78354406	2952584721.000000	153461551	9959.178767	8920	294069	0.995918	8751	293004	0.995918	9945529	0.000000
78442375	2948056482.000000	153219458	9975.240980	8788	294524	0.997524	8698	294386	0.997524	9940572	0.000000
78487857	2945330561.000000	153078528	9984.983083	8743	294371	0.998498	8725	293950	0.998498	9935590	0.000000
78529854	2943565513.000000	152998465	9990.891893	8810	293364	0.999089	8759	293995	0.999089	9930679	0.000000
78547534	2942613575.000000	152955788	9994.475723	8786	293609	0.999448	8772	293025	0.999448	9925725	0.000000
78546040	2941994911.000000	152898001	9996.649399	8841	292843	0.999665	8800	293714	0.999665	9920627	0.000000
78565627	2941511723.000000	152882494	9997.967783	8817	293730	0.999797	8815	293596	0.999797	9915857	0.000000
78558321	2941390586.000000	152874385	9998.767413	8808	292588	0.999877	8656	292974	0.999877	9910960	0.000000
78559234	2941350629.000000	152874251	9999.252408	8884	293423	0.999925	8749	293189	0.999925	9905948	0.000000
78570500	2941225806.000000	152867200	9999.546568	8854	293319	0.999955	8685	293433	0.999955	9900926	0.000000
78578328	2940990805.000000	152869948	9999.724983	8808	293278	0.999972	8715	293151	0.999972	9895846	0.000000
78556974	2941016035.000000	152891554	9999.833196	8918	293194	0.999983	8874	293380	0.999983	9890898	0.000000
78555846	2940966936.000000	152868828	9999.898829	8825	294005	0.999990	8837	293217	0.999990	9886085	0.000000
78564161	2941015049.000000	152853138	9999.938638	8748	294166	0.999994	8816	293278	0.999994	9881038	0.000000
78574029	2941107148.000000	152872872	9999.962782	8899	292855	0.999996	8828	293423	0.999996	9876196	0.000000
78565915	2940939099.000000	152852558	9999.977427	8832	292678	0.999998	8745	292931	0.999998	9871257	0.000000
78572741	2940979285.000000	152848814	9999.986309	8900	292577	0.999999	8799	293822	0.999999	9866298	0.000000
78588506	2940980461.000000	152853472	9999.991696	8720	293307	0.999999	8819	293407	0.999999	9861398	0.000000
78576206	2940993857.000000	152861701	9999.994963	8787	294129	0.999999	8778	293890	0.999999	9856418	0.000000
78567632	2941035978.000000	152883336	9999.996945	8893	293195	1.000000	8762	293191	1.000000	9851479	0.000000
78573842	2941055710.000000	152859197	9999.998147	8792	292824	1.000000	8809	292941	1.000000	9846656	0.000000
78569320	2941106705.000000	152861443	9999.998876	8860	294682	1.000000	8815	293261	1.000000	9841730	0.000000
78573634	2941153777.000000	152857327	9999.999318	8821	293966	1.000000	8769	293423	1.000000	9836803	0.000000
78561695	2941066314.000000	152847400	9999.999587	8828	293038	1.000000	8762	293531	1.000000	9831801	0.000000
78577096	2941010464.000000	152877289	9999.999749	8885	293499	1.000000	8744	292701	1.000000	9826897	0.000000
78563040	2940974201.000000	152856604	9999.999848	8809	293633	1.000000	8852	293177	1.000000	9821989	0.000000
78569279	2940974000.000000	152872576	9999.999908	8739	293557	1.000000	8697	293894	1.000000	9816975	0.000000
78577831	2940980385.000000	152840630	9999.999944	8912	293226	1.000000	8776	292823	1.000000	9812157	0.000000
78575167	2941002975.000000	152870946	9999.999966	8819	293507	1.000000	8713	293569	1.000000	9807313	0.000000
78570381	2940972160.000000	152846177	9999.999979	8706	292441	1.000000	8701	293544	1.000000	9802381	-1.#IND00
78584596	2941032319.000000	152839521	9999.999988	8863	292173	1.000000	8742	293439	1.000000	9797578	0.038400
78575102	2940953299.000000	152842439	9999.999992	8828	293225	1.000000	8739	292356	1.000000	9792589	0.032978
78595789	2940891258.000000	152871137	9999.999995	8833	294023	1.000000	8853	292854	1.000000	9787690	0.023080
78571681	2941009530.000000	152857388	9999.999997	8717	294548	1.000000	8805	292992	1.000000	9782856	0.016434
78575579	2940940775.000000	152844204	9999.999998	8743	293481	1.000000	8809	292961	1.000000	9778068	0.009659
78571007	2941025733.000000	152875012	9999.999999	8860	293601	1.000000	8794	293997	1.000000	9773209	0.010176
78565999	2941123217.000000	152852186	9999.999999	8839	293555	1.000000	8838	292884	1.000000	9768318	0.009996
78579354	2940968654.000000	152863691	10000.000000	8842	292762	1.000000	8772	293092	1.000000	9763478	0.004855
78585414	2941062647.000000	152872511	10000.000000	8774	292602	1.000000	8815	292872	1.000000	9758785	0.004996
78583363	2940939902.000000	152853293	10000.000000	8834	293333	1.000000	8798	293357	1.000000	9753919	0.005026
78584492	2941066601.000000	152850632	10000.000000	8825	294115	1.000000	8754	293178	1.000000	9749068	-0.002572
78564461	2941098333.000000	152849269	10000.000000	8965	292819	1.000000	8814	292739	1.000000	9744098	-0.002393
78577759	2941028037.000000	152842462	10000.000000	8874	293477	1.000000	8807	293278	1.000000	9739322	-0.002074
78579711	2940990941.000000	152874151	10000.000000	8792	292780	1.000000	8852	293677	1.000000	9734423	-0.000999
78570040	2940993475.000000	152864042	10000.000000	8929	292244	1.000000	8723	293288	1.000000	9729540	-0.000555
78581596	2941028818.000000	152880701	10000.000000	8831	293421	1.000000	8757	293319	1.000000	9724585	-0.003029
78585175	2941047208.000000	152838305	10000.000000	8814	293605	1.000000	8867	293376	1.000000	9719766	-0.002903
78581480	2940981915.000000	152849208	10000.000000	8790	293336	1.000000	8699	292127	1.000000	9714835	-0.003496
78571326	2940958642.000000	152856144	10000.000000	8722	293450	1.000000	8795	293237	1.000000	9710078	-0.002632
78572641	2940957825.000000	152883586	10000.000000	8833	292430	1.000000	8808	293491	1.000000	9705356	-0.002181
78580252	2940931920.000000	152874143	10000.000000	8840	292319	1.000000	8738	293206	1.000000	9700516	-0.001729
78568166	2940975669.000000	152859468	10000.000000	8854	292743	1.000000	8802	292183	1.000000	9695715	-0.001436
78579823	2940948273.000000	152850489	10000.000000	8907	292351	1.000000	8868	292690	1.000000	9690757	-0.002637
78571627	2941060005.000000	152851485	10000.000000	8910	293113	1.000000	8884	293375	1.000000	9685867	-0.001800
78575601	2940945808.000000	152859189	10000.000000	8942	293424	1.000000	8760	293050	1.000000	9680993	-0.004504
78572371	2941009923.000000	152872019	10000.000000	8860	292728	1.000000	8808	293048	1.000000	9676122	-0.004148
78585004	2940871991.000000	152869805	10000.000000	8902	293117	1.000000	8746	292493	1.000000	9671310	-0.001437
78573683	2941096368.000000	152830430	10000.000000	8888	292799	1.000000	8846	293051	1.000000	9666604	-0.001945
78577501	2941039758.000000	152861153	10000.000000	8862	293631	1.000000	8786	293113	1.000000	9661909	-0.001931
78574415	2941038943.000000	152848377	10000.000000	8814	292685	1.000000	8756	292760	1.000000	9657138	-0.001481
78575296	2940953206.000000	152860605	10000.000000	8887	292767	1.000000	8809	293655	1.000000	9652381	-0.000833
78569631	2941026720.000000	152845655	10000.000000	8924	293288	1.000000	8740	293163	1.000000	9647566	-0.000707
78574651	2941096961.000000	152850967	10000.000000	8847	293624	1.000000	8671	293132	1.000000	9642823	-0.000414
78573380	2940993392.000000	152880770	10000.000000	8833	292733	1.000000	8742	293065	1.000000	9637893	-0.000475
78568530	2941061668.000000	152860055	10000.000000	8767	293272	1.000000	8675	293238	1.000000	9633214	-0.001054
78567312	2941056478.000000	152863184	10000.000000	8901	293914	1.000000	8728	294046	1.000000	9628491	-0.001478
78568101	2941091218.000000	152852161	10000.000000	8829	293899	1.000000	8899	293540	1.000000	9623734	-0.001279
78558862	2941030570.000000	152833056	10000.000000	8673	293552	1.000000	8688	292821	1.000000	9618766	-0.001509
78569234	2941092662.000000	152834580	10000.000000	8860	293415	1.000000	8774	292795	1.000000	9614037	-0.001386
78574424	2941059835.000000	152856238	10000.000000	8854	292744	1.000000	8676	293726	1.000000	9609213	-0.000853
78579219	2940997880.000000	152841332	10000.000000	8828	292627	1.000000	8805	292994	1.000000	9604451	-0.001778
78578181	2940968751.000000	152858599	10000.000000	8896	293467	1.000000	8937	292956	1.000000	9599577	-0.002121
78575499	2940991580.000000	152857730	10000.000000	8791	292558	1.000000	8812	292761	1.000000	9594908	-0.002120
78570854	2940996625.000000	152868954	10000.000000	8736	292744	1.000000	8794	293650	1.000000	9590035	-0.002012
78568536	2941001262.000000	152859668	10000.000000	8775	293268	1.000000	8866	293444	1.000000	9585100	-0.001990
78570621	2941075616.000000	152865669	10000.000000	8884	292747	1.000000	8640	293102	1.000000	9580329	-0.002001
78564447	2940972248.000000	152866754	10000.000000	8892	292453	1.000000	8754	292567	1.000000	9575493	-0.002044
78578630	2940914806.000000	152854253	10000.000000	8833	293207	1.000000	8828	293059	1.000000	9570651	-0.001602
78578580	2941003232.000000	152868907	10000.000000	8790	294370	1.000000	8766	293214	1.000000	9565761	-0.002036
78571195	2941070764.000000	152874073	10000.000000	8846	293515	1.000000	8793	292708	1.000000	9560975	-0.002827
78574246	2941021820.000000	152862314	10000.000000	8854	292567	1.000000	8742	292092	1.000000	9556155	-0.002942
78577397	2941020089.000000	152832877	10000.000000	8755	293866	1.000000	8665	293079	1.000000	9551385	-0.001605
78571594	2941021737.000000	152869766	10000.000000	9050	292507	1.000000	8813	292946	1.000000	9546605	-0.000922
78587545	2940959483.000000	152859100	10000.000000	8663	293948	1.000000	8803	292482	1.000000	9541837	-0.000899
78577902	2940948446.000000	152847184	10000.000000	8848	293253	1.000000	8858	293302	1.000000	9536980	-0.000485
78578185	2940870601.000000	152862529	10000.000000	8802	293311	1.000000	8714	294302	1.000000	9532181	-0.000135
78553241	2941042087.000000	152859209	10000.000000	8951	292974	1.000000	8756	293673	1.000000	9527436	-0.000082
78568869	2941091830.000000	152860803	10000.000000	8946	291834	1.000000	8716	292387	1.000000	9522704	0.000210
78573380	2940995275.000000	152848297	10000.000000	8843	293426	1.000000	8798	293290	1.000000	9517914	0.000241
npatches	nstrain	runtime	dt	init_x	init_y	init_y_blood	init_z	init_S	beta0	beta1	beta2	beta3	mean_beta	B	d	delta	delta_blood	b[0]	mut	m	CTL	c	g	epsilon	k	het	lambda	rho	omega	x_max	patch.dyna	DELTA	A	VA
10000	1	100.000000	0.000100	21900	9499	5000000	0.001000	10000000	4.549295	12.894892	8.566489	11.811383	9	8000000000.000000	0.010000	1.000000	1.000000	800000	0.000050	0.048000	0	0.500000	0.000000	25.000000	2.000000	0.500000	0.000000	0.000000	0.000000	31987	0	10.000000	7.000000	1.000000
sus	inf	inf_blood	z	x[0]	y[0][0]	z[0]	x[1]	y[1][0]	z[1]	S[0]	synchrony
219000000	94990000.000000	5000000	10.000000	21900	9499	0.001000	21900	9499	0.001000	10000000	0.000000
100239709	2104028058.000000	109177796	3940.834452	14803	204864	0.394083	7254	212434	0.394083	9994993	0.000000
85725514	2606147006.000000	135471175	6324.976263	13069	256559	0.632498	6128	263402	0.632498	9990024	0.000000
93621043	2298156923.000000	119482571	7771.013291	13963	225361	0.777101	6649	231857	0.777101	9985050	0.000000
101704417	2035237712.000000	105813548	8648.068121	15074	198914	0.864807	7373	205701	0.864807	9980232	0.000000
107123853	1882113457.000000	97814976	9180.022116	15827	182874	0.918002	7822	190914	0.918002	9975267	0.000000
110432320	1795942331.000000	93360158	9502.664490	15901	175598	0.950266	8072	182161	0.950266	9970221	0.000000
112435490	1746710181.000000	90786363	9698.354536	16317	169579	0.969835	8227	177600	0.969835	9965245	0.000000
113626651	1717958050.000000	89281647	9817.045065	16234	167630	0.981705	8393	174687	0.981705	9960293	0.000000
114348126	1700920405.000000	88407144	9889.033609	16421	164847	0.988903	8465	172628	0.988903	9955341	0.000000
114786763	1690688579.000000	87867477	9932.696323	16670	164010	0.993270	8444	172933	0.993270	9950462	0.000000
115037860	1684566057.000000	87554211	9959.178767	16599	163669	0.995918	8422	171305	0.995918	9945457	0.000000
115206078	1680868139.000000	87366236	9975.240980	16664	163347	0.997524	8502	171151	0.997524	9940408	0.000000
115288572	1678573066.000000	87240610	9984.983083	16630	163247	0.998498	8393	171210	0.998498	9935468	0.000000
115381971	1677191829.000000	87178357	9990.891893	16695	162781	0.999089	8644	169986	0.999089	9930610	0.000000
115404896	1676391173.000000	87104436	9994.475723	16580	162923	0.999448	8467	170343	0.999448	9925812	0.000000
115408200	1675982535.000000	87098609	9996.649399	16528	163447	0.999665	8504	170560	0.999665	9920896	0.000000
115442953	1675621950.000000	87070732	9997.967783	16663	162864	0.999797	8515	170118	0.999797	9916000	0.000000
115443790	1675328162.000000	87084774	9998.767413	16548	163048	0.999877	8530	169918	0.999877	9911113	0.000000
115433760	1675398411.000000	87098758	9999.252408	16499	163286	0.999925	8494	170539	0.999925	9906121	0.000000
115440861	1675236980.000000	87064389	9999.546568	16349	163671	0.999955	8569	170021	0.999955	9901179	0.000000
115462150	1675285157.000000	87084594	9999.724983	16750	162251	0.999972	8591	169849	0.999972	9896200	0.000000
115446900	1675241351.000000	87068340	9999.833196	16642	163503	0.999983	8556	170633	0.999983	9891310	0.000000
115457842	1675222531.000000	87059555	9999.898829	16595	163309	0.999990	8552	170152	0.999990	9886369	0.000000
115438135	1675203564.000000	87065691	9999.938638	16708	163074	0.999994	8493	170260	0.999994	9881374	0.000000
115473560	1675124151.000000	87074555	9999.962782	16597	162984	0.999996	8619	170039	0.999996	9876379	0.000000
115458496	1675098432.000000	87061557	9999.977427	16616	162786	0.999998	8574	170472	0.999998	9871355	0.000000
115456349	1675131991.000000	87061971	9999.986309	16527	161751	0.999999	8583	169851	0.999999	9866423	0.000000
115451280	1675028696.000000	87065849	9999.991696	16588	163400	0.999999	8520	170039	0.999999	9861626	0.000000
115449219	1675160428.000000	87060632	9999.994963	16643	163465	0.999999	8662	169939	0.999999	9856759	0.000000
115455431	1675147356.000000	87067435	9999.996945	16598	163105	1.000000	8581	170343	1.000000	9851777	0.000000
115448631	1675162939.000000	87058403	9999.998147	16691	163180	1.000000	8490	170090	1.000000	9846850	0.000000
115441963	1675180752.000000	87082763	9999.998876	16686	163730	1.000000	8492	170336	1.000000	9841866	0.000000
115447817	1675199252.000000	87072527	9999.999318	16594	162941	1.000000	8591	170328	1.000000	9836978	0.000000
115449965	1675140114.000000	87068478	9999.999587	16670	162864	1.000000	8571	169968	1.000000	9832005	0.000000
115447030	1675173899.000000	87077910	9999.999749	16552	163610	1.000000	8561	169902	1.000000	9826984	0.000000
115457210	1675081690.000000	87061813	9999.999848	16400	162657	1.000000	8690	169791	1.000000	9822067	0.000000
115445660	1675115357.000000	87061042	9999.999908	16429	163441	1.000000	8585	170304	1.000000	9817138	0.000000
115455009	1675098373.000000	87068880	9999.999944	16630	162423	1.000000	8602	170051	1.000000	9812252	0.000000
115441781	1675129309.000000	87075077	9999.999966	16556	163359	1.000000	8545	170560	1.000000	9807256	0.000000
115453881	1675196310.000000	87066423	9999.999979	16798	162810	1.000000	8633	170046	1.000000	9802366	-1.#IND00
115443774	1675186972.000000	87063155	9999.999988	16690	162498	1.000000	8510	169906	1.000000	9797485	-0.000000
115449321	1675135803.000000	87073598	9999.999992	16483	163176	1.000000	8538	170055	1.000000	9792518	0.005986
115460902	1675110171.000000	87054587	9999.999995	16551	162766	1.000000	8620	170361	1.000000	9787589	0.005952
115454765	1675106582.000000	87060327	9999.999997	16521	163710	1.000000	8506	170449	1.000000	9782677	0.000901
115447352	1675193390.000000	87073079	9999.999998	16618	163627	1.000000	8512	170010	1.000000	9778002	0.001634
115464719	1675118403.000000	87076053	9999.999999	16512	163743	1.000000	8553	170380	1.000000	9773131	0.000918
115442298	1675082333.000000	87055687	9999.999999	16547	163398	1.000000	8569	170455	1.000000	9768173	0.000166
115455419	1675146681.000000	87057558	10000.000000	16702	163103	1.000000	8500	170248	1.000000	9763318	-0.010780
115450428	1675171456.000000	87064799	10000.000000	16653	162575	1.000000	8501	170138	1.000000	9758416	-0.008630
115440725	1675212346.000000	87068185	10000.000000	16489	162506	1.000000	8605	170278	1.000000	9753459	-0.007068
115437893	1675197993.000000	87060448	10000.000000	16582	163880	1.000000	8565	169257	1.000000	9748471	-0.007686
115458434	1675088793.000000	87071225	10000.000000	16593	163208	1.000000	8580	169487	1.000000	9743589	-0.008012
115460593	1675126786.000000	87070628	10000.000000	16475	163293	1.000000	8611	169992	1.000000	9738815	-0.008033
115446352	1675119362.000000	87071564	10000.000000	16527	163535	1.000000	8698	170342	1.000000	9734000	-0.008360
115439933	1675128871.000000	87069752	10000.000000	16528	163580	1.000000	8520	169836	1.000000	9729157	-0.006220
115444282	1675191326.000000	87070524	10000.000000	16450	163597	1.000000	8633	169462	1.000000	9724367	-0.005844
115442820	1675137949.000000	87068050	10000.000000	16714	162820	1.000000	8535	170086	1.000000	9719520	-0.007181
115455226	1675154395.000000	87067627	10000.000000	16557	163079	1.000000	8499	170845	1.000000	9714587	-0.006052
115456064	1675146742.000000	87066149	10000.000000	16695	162700	1.000000	8486	169745	1.000000	9709623	-0.005451
115461708	1675102320.000000	87054209	10000.000000	16693	162880	1.000000	8540	170189	1.000000	9704792	-0.005139
115439133	1675121615.000000	87075211	10000.000000	16443	163034	1.000000	8404	169469	1.000000	9699845	-0.004824
115444313	1675153729.000000	87066851	10000.000000	16522	162779	1.000000	8617	169502	1.000000	9695044	-0.002792
115464252	1675145598.000000	87060176	10000.000000	16554	163401	1.000000	8549	169925	1.000000	9690033	-0.003406
115440827	1675177925.000000	87093077	10000.000000	16607	163122	1.000000	8541	170209	1.000000	9685198	-0.002612
115437066	1675279201.000000	87079457	10000.000000	16614	163087	1.000000	8664	170343	1.000000	9680405	-0.002225
115436450	1675198987.000000	87060613	10000.000000	16610	162407	1.000000	8580	170098	1.000000	9675660	-0.002096
115457788	1675193906.000000	87086075	10000.000000	16602	162946	1.000000	8533	170388	1.000000	9670716	-0.002337
115449110	1675215105.000000	87074015	10000.000000	16776	163236	1.000000	8568	169913	1.000000	9665934	-0.001421
115440453	1675182996.000000	87072561	10000.000000	16542	163202	1.000000	8493	170364	1.000000	9661037	-0.001164
115450986	1675101084.000000	87051186	10000.000000	16593	163139	1.000000	8539	170619	1.000000	9656326	0.001668
115453582	1675165510.000000	87045863	10000.000000	16590	163618	1.000000	8554	170030	1.000000	9651442	0.001990
115460112	1675096315.000000	87048109	10000.000000	16414	162848	1.000000	8626	169773	1.000000	9646669	0.001953
115467669	1675192500.000000	87087006	10000.000000	16526	162825	1.000000	8556	170103	1.000000	9641788	0.001983
115439288	1675202180.000000	87078745	10000.000000	16661	162948	1.000000	8582	169811	1.000000	9636838	0.001813
115455454	1675145978.000000	87081650	10000.000000	16564	162864	1.000000	8522	170476	1.000000	9632036	0.001914
115452973	1675133157.000000	87060241	10000.000000	16505	163863	1.000000	8462	170483	1.000000	9627258	0.001939
115457304	1675181016.000000	87046756	10000.000000	16556	163149	1.000000	8490	171234	1.000000	9622427	0.002019
115448174	1675132065.000000	87079343	10000.000000	16579	163040	1.000000	8463	169784	1.000000	9617648	0.001715
115460418	1675099450.000000	87077018	10000.000000	16509	163137	1.000000	8646	169719	1.000000	9612807	0.001688
115452637	1675171443.000000	87068267	10000.000000	16444	163318	1.000000	8559	170737	1.000000	9608010	0.001889
115449681	1675223899.000000	87073588	10000.000000	16633	163461	1.000000	8634	170236	1.000000	9603207	0.001393
115433187	1675282907.000000	87071370	10000.000000	16661	162583	1.000000	8547	170585	1.000000	9598358	0.001497
115447784	1675178259.000000	87078419	10000.000000	16628	162658	1.000000	8663	170071	1.000000	9593441	0.001437
115442484	1675176120.000000	87068494	10000.000000	16508	163196	1.000000	8438	170849	1.000000	9588708	0.001374
115467203	1675155453.000000	87064017	10000.000000	16698	162640	1.000000	8650	170048	1.000000	9584009	0.001326
115448555	1675120957.000000	87073912	10000.000000	16647	162633	1.000000	8624	169998	1.000000	9579282	0.001048
115448270	1675165263.000000	87057953	10000.000000	16806	163854	1.000000	8439	170569	1.000000	9574564	0.001290
115441368	1675214862.000000	87083941	10000.000000	16483	163158	1.000000	8581	170909	1.000000	9569823	0.000220
115461226	1675133245.000000	87056113	10000.000000	16548	162047	1.000000	8539	170341	1.000000	9564929	0.000347
115448687	1675236114.000000	87068314	10000.000000	16726	162447	1.000000	8647	170336	1.000000	9560084	0.000778
115448236	1675125924.000000	87062627	10000.000000	16546	162589	1.000000	8512	170156	1.000000	9555312	0.000734
115463877	1675143491.000000	87053539	10000.000000	16621	163048	1.000000	8692	169743	1.000000	9550573	0.001159
115441404	1675176886.000000	87072689	10000.000000	16425	163587	1.000000	8529	170799	1.000000	9545763	0.000968
115449431	1675188935.000000	87053581	10000.000000	16750	163175	1.000000	8504	170075	1.000000	9541045	0.000746
115454583	1675166603.000000	87057150	10000.000000	16526	163296	1.000000	8532	170231	1.000000	9536320	0.000729
115443809	1675203539.000000	87056339	10000.000000	16580	162614	1.000000	8570	169969	1.000000	9531534	0.000874
115454295	1675171157.000000	87070724	10000.000000	16564	163212	1.000000	8598	170092	1.000000	9526693	0.000852
115461132	1675236896.000000	87074257	10000.000000	16490	162551	1.000000	8553	169114	1.000000	9521965	0.000472
115448657	1675123225.000000	87067979	10000.000000	16313	163828	1.000000	8604	169444	1.000000	9517223	0.000184
npatches	nstrain	runtime	dt	init_x	init_y	init_y_blood	init_z	init_S	beta0	beta1	beta2	beta3	mean_beta	B	d	delta	delta_blood	b[0]	mut	m	CTL	c	g	epsilon	k	het	lambda	rho	omega	x_max	patch.dyna	DELTA	A	VA
10000	1	100.000000	0.000100	21900	9499	5000000	0.001000	10000000	10.621334	11.252282	10.638597	9.687899	9	8000000000.000000	0.010000	1.000000	1.000000	800000	0.000050	0.048000	0	0.500000	0.000000	25.000000	3.000000	0.500000	0.000000	0.000000	0.000000	31987	0	10.000000	7.000000	1.000000
sus	inf	inf_blood	z	x[0]	y[0][0]	z[0]	x[1]	y[1][0]	z[1]	S[0]	synchrony
219000000	94990000.000000	5000000	10.000000	21900	9499	0.001000	21900	9499	0.001000	10000000	0.000000
107810160	1876064150.000000	97393810	3940.834452	9186	189176	0.394083	8863	189893	0.394083	9994980	0.000000
103533614	1973178160.000000	102602214	6324.976263	8740	198836	0.632498	8261	199639	0.632498	9989974	0.000000
119328506	1578386600.000000	82069864	7771.013291	10245	158743	0.777101	9910	159963	0.777101	9985051	0.000000
131737629	1337417156.000000	69527225	8648.068121	11437	135136	0.864807	10960	135254	0.864807	9980043	0.000000
139435890	1209614865.000000	62886620	9180.022116	12054	122365	0.918002	11644	122687	0.918002	9975138	0.000000
144082255	1139562491.000000	59256705	9502.664490	12645	115564	0.950266	12159	115753	0.950266	9970180	0.000000
146861220	1099729880.000000	57155130	9698.354536	12753	112053	0.969835	12352	112191	0.969835	9965261	0.000000
148528241	1076399632.000000	55959933	9817.045065	12997	109339	0.981705	12697	109341	0.981705	9960181	0.000000
149557237	1062579651.000000	55226802	9889.033609	13167	107476	0.988903	12671	108141	0.988903	9955234	0.000000
150153849	1054307420.000000	54796994	9932.696323	13275	106653	0.993270	12767	106910	0.993270	9950019	0.000000
150528818	1049399138.000000	54525683	9959.178767	13362	106611	0.995918	12647	107712	0.995918	9945091	0.000000
150762793	1046360555.000000	54391241	9975.240980	13077	106670	0.997524	12777	106966	0.997524	9940110	0.000000
150886271	1044525188.000000	54287240	9984.983083	13243	106075	0.998498	12658	106088	0.998498	9935182	0.000000
150944986	1043510254.000000	54237621	9990.891893	13236	105810	0.999089	12701	106739	0.999089	9930230	0.000000
151032989	1042763114.000000	54194032	9994.475723	13244	105384	0.999448	12926	105336	0.999448	9925135	0.000000
151066028	1042293871.000000	54180514	9996.649399	13208	105917	0.999665	12697	106187	0.999665	9920170	0.000000
151081497	1042030018.000000	54150003	9997.967783	13259	106301	0.999797	12834	106140	0.999797	9915296	0.000000
151077512	1041936373.000000	54153394	9998.767413	13372	106377	0.999877	12753	106179	0.999877	9910438	0.000000
151090321	1041928920.000000	54144001	9999.252408	13293	105699	0.999925	12969	106143	0.999925	9905573	0.000000
151102039	1041770906.000000	54145715	9999.546568	13323	105660	0.999955	12824	105996	0.999955	9900684	0.000000
151095784	1041755770.000000	54150735	9999.724983	13375	105209	0.999972	12850	105909	0.999972	9895785	0.000000
151106009	1041678970.000000	54135927	9999.833196	13468	105158	0.999983	12950	105714	0.999983	9890789	0.000000
151098181	1041745331.000000	54159100	9999.898829	13265	106127	0.999990	12812	106216	0.999990	9885914	0.000000
151106987	1041665747.000000	54144878	9999.938638	13332	105869	0.999994	12878	105961	0.999994	9880852	0.000000
151098820	1041730926.000000	54140587	9999.962782	13283	105729	0.999996	12769	106336	0.999996	9875961	0.000000
151095048	1041666540.000000	54129871	9999.977427	13310	105510	0.999998	12895	106233	0.999998	9871100	0.000000
151084289	1041742553.000000	54145205	9999.986309	13274	105830	0.999999	12813	106230	0.999999	9866223	0.000000
151108752	1041712337.000000	54142276	9999.991696	13216	106116	0.999999	12791	105996	0.999999	9861335	0.000000
151093578	1041683579.000000	54142594	9999.994963	13332	105248	0.999999	12867	106258	0.999999	9856424	0.000000
151085923	1041724996.000000	54151950	9999.996945	13311	105828	1.000000	12906	106091	1.000000	9851365	0.000000
151103258	1041642362.000000	54153137	9999.998147	13245	105239	1.000000	12890	105533	1.000000	9846346	0.000000
151077613	1041740353.000000	54153040	9999.998876	13235	105365	1.000000	12956	106033	1.000000	9841518	0.000000
151094819	1041672152.000000	54143815	9999.999318	13255	105952	1.000000	12734	106887	1.000000	9836773	0.000000
151095180	1041694395.000000	54150868	9999.999587	13343	105657	1.000000	12819	105305	1.000000	9831850	0.000000
151098003	1041719556.000000	54140837	9999.999749	13178	105582	1.000000	12814	105603	1.000000	9826914	0.000000
151096432	1041700908.000000	54147503	9999.999848	13279	105883	1.000000	12906	106304	1.000000	9822090	0.000000
151092367	1041692609.000000	54134720	9999.999908	13461	105528	1.000000	12817	106196	1.000000	9817204	0.000000
151114915	1041678325.000000	54142865	9999.999944	13249	106568	1.000000	12675	106615	1.000000	9812179	0.000000
151104328	1041700246.000000	54145077	9999.999966	13216	106034	1.000000	12916	105600	1.000000	9807203	0.000000
151082423	1041718136.000000	54144055	9999.999979	13289	105851	1.000000	12779	106810	1.000000	9802338	-1.#IND00
151098606	1041727896.000000	54146080	9999.999988	13284	105652	1.000000	12828	105596	1.000000	9797432	0.012800
151099918	1041678985.000000	54139746	9999.999992	13344	105128	1.000000	12933	106089	1.000000	9792606	0.018385
151069032	1041729265.000000	54147765	9999.999995	13220	105488	1.000000	12782	106254	1.000000	9787686	0.018534
151110156	1041655358.000000	54152484	9999.999997	13363	105535	1.000000	12716	106360	1.000000	9782847	0.014768
151091306	1041707246.000000	54147467	9999.999998	13182	106290	1.000000	12822	106188	1.000000	9777808	0.015166
151090126	1041734331.000000	54142076	9999.999999	13337	105777	1.000000	12940	106087	1.000000	9772969	0.015905
151104855	1041685999.000000	54139362	9999.999999	13462	105543	1.000000	12806	105888	1.000000	9768123	0.008899
151096167	1041689317.000000	54144067	10000.000000	13324	105420	1.000000	13076	105547	1.000000	9763257	0.007086
151106584	1041689373.000000	54145829	10000.000000	13433	105406	1.000000	12965	105722	1.000000	9758348	0.006107
151101854	1041691658.000000	54139083	10000.000000	13352	105676	1.000000	12758	106199	1.000000	9753458	0.003784
151100923	1041717599.000000	54132819	10000.000000	13279	106170	1.000000	12786	105852	1.000000	9748756	0.002663
151101057	1041743746.000000	54150680	10000.000000	13347	105701	1.000000	12846	105737	1.000000	9743922	0.003154
151121641	1041736066.000000	54143390	10000.000000	13342	105783	1.000000	12768	106123	1.000000	9739160	0.003445
151101228	1041757318.000000	54124938	10000.000000	13297	105517	1.000000	12812	105865	1.000000	9734288	0.003529
151098013	1041684985.000000	54134080	10000.000000	13424	105804	1.000000	12790	105674	1.000000	9729366	0.003324
151118223	1041676136.000000	54150603	10000.000000	13296	105983	1.000000	12699	105637	1.000000	9724432	0.003018
151103035	1041712447.000000	54146527	10000.000000	13363	105650	1.000000	12698	105839	1.000000	9719464	0.003056
151102584	1041771177.000000	54142676	10000.000000	13255	105816	1.000000	12845	106086	1.000000	9714675	0.002628
151083940	1041757745.000000	54137390	10000.000000	13065	105597	1.000000	12785	105674	1.000000	9709860	0.002442
151079127	1041685286.000000	54144032	10000.000000	13345	105637	1.000000	12843	106819	1.000000	9705058	0.002268
151093633	1041733876.000000	54143020	10000.000000	13247	106160	1.000000	12855	106060	1.000000	9700071	0.002433
151090189	1041735056.000000	54150785	10000.000000	13475	105451	1.000000	12865	105864	1.000000	9695276	0.002176
151094322	1041663439.000000	54149905	10000.000000	13316	104838	1.000000	12803	106490	1.000000	9690423	0.002108
151106221	1041638613.000000	54155672	10000.000000	13388	106043	1.000000	12921	105771	1.000000	9685550	0.001859
151109100	1041656836.000000	54148667	10000.000000	13376	105903	1.000000	12860	106224	1.000000	9680677	0.001736
151095813	1041727375.000000	54142972	10000.000000	13114	105443	1.000000	12676	106277	1.000000	9675911	0.001350
151108347	1041664911.000000	54150835	10000.000000	13321	105386	1.000000	12891	106050	1.000000	9671075	0.003051
151088620	1041689839.000000	54140550	10000.000000	13328	106058	1.000000	12812	106531	1.000000	9666326	0.003087
151091296	1041692101.000000	54139992	10000.000000	13333	105715	1.000000	12825	106241	1.000000	9661446	0.002867
151123019	1041679168.000000	54138022	10000.000000	13315	105807	1.000000	12915	105851	1.000000	9656643	0.002414
151103895	1041648458.000000	54147124	10000.000000	13432	105622	1.000000	12914	106257	1.000000	9651902	0.003187
151095144	1041668944.000000	54142968	10000.000000	13202	105699	1.000000	12718	106567	1.000000	9647088	0.002971
151109194	1041695771.000000	54140187	10000.000000	13243	105350	1.000000	12828	106322	1.000000	9642247	0.002967
151100620	1041638396.000000	54135935	10000.000000	13253	105770	1.000000	12719	106424	1.000000	9637517	0.002706
151091925	1041690014.000000	54147199	10000.000000	13290	105584	1.000000	12667	106647	1.000000	9632725	0.002063
151117009	1041663233.000000	54146625	10000.000000	13335	105872	1.000000	12568	106607	1.000000	9627828	0.001271
151101202	1041695768.000000	54140695	10000.000000	13373	105058	1.000000	12822	106809	1.000000	9623003	0.001218
151100990	1041727163.000000	54135284	10000.000000	13368	105537	1.000000	12622	105932	1.000000	9618146	0.000224
151100814	1041687733.000000	54139071	10000.000000	13228	106050	1.000000	12861	105611	1.000000	9613327	-0.000047
151072810	1041773114.000000	54151015	10000.000000	13338	105631	1.000000	12953	105423	1.000000	9608430	0.000058
151105626	1041729404.000000	54136636	10000.000000	13363	105975	1.000000	12879	106051	1.000000	9603649	0.000935
151102850	1041690048.000000	54130061	10000.000000	13329	105416	1.000000	12919	106264	1.000000	9598781	0.001433
151100179	1041709791.000000	54144872	10000.000000	13363	105841	1.000000	12746	105975	1.000000	9593955	0.001337
151096362	1041712945.000000	54139729	10000.000000	13374	105689	1.000000	12806	105971	1.000000	9589262	0.000664
151110689	1041722412.000000	54144780	10000.000000	13403	105193	1.000000	12774	105863	1.000000	9584423	0.001027
151093618	1041742577.000000	54133803	10000.000000	13318	105941	1.000000	12807	106007	1.000000	9579723	0.001107
151101650	1041688513.000000	54151962	10000.000000	13298	105808	1.000000	12751	105778	1.000000	9574875	0.001093
151119976	1041669825.000000	54143161	10000.000000	13169	105791	1.000000	12848	105363	1.000000	9570208	0.001036
151105367	1041711801.000000	54151175	10000.000000	13239	105872	1.000000	12954	105841	1.000000	9565496	0.001047
151096455	1041720968.000000	54143106	10000.000000	13426	105452	1.000000	12733	106824	1.000000	9560645	0.001075
151109668	1041705027.000000	54140450	10000.000000	13247	106335	1.000000	12743	106243	1.000000	9555947	0.001061
151086985	1041732577.000000	54148345	10000.000000	13252	105191	1.000000	12969	105944	1.000000	9551210	0.000765
151117185	1041653455.000000	54144870	10000.000000	13326	106002	1.000000	12834	106148	1.000000	9546319	0.000963
151097019	1041696067.000000	54153870	10000.000000	13299	105596	1.000000	12824	106177	1.000000	9541491	0.001123
151098488	1041701816.000000	54139944	10000.000000	13390	105063	1.000000	12847	106427	1.000000	9536784	0.001419
151109508	1041669959.000000	54140459	10000.000000	13243	106029	1.000000	12960	106557	1.000000	9531886	0.001400
151111922	1041686929.000000	54142904	10000.000000	13160	105902	1.000000	12810	105768	1.000000	9526998	0.000914
151100175	1041760144.000000	54146755	10000.000000	13352	105747	1.000000	12824	106598	1.000000	9522203	0.000832
151089377	1041756178.000000	54148678	10000.000000	13263	105276	1.000000	12899	106356	1.000000	9517461	0.001130
npatches	nstrain	runtime	dt	init_x	init_y	init_y_blood	init_z	init_S	beta0	beta1	beta2	beta3	mean_beta	B	d	delta	delta_blood	b[0]	mut	m	CTL	c	g	epsilon	k	het	lambda	rho	omega	x_max	patch.dyna	DELTA	A	VA
10000	1	100.000000	0.000100	21900	9499	5000000	0.001000	10000000	13.089506	7.329148	8.924891	11.028942	9	8000000000.000000	0.010000	1.000000	1.000000	800000	0.000050	0.048000	0	0.500000	0.000000	25.000000	4.000000	0.500000	0.000000	0.000000	0.000000	31987	0	10.000000	7.000000	1.000000
sus	inf	inf_blood	z	x[0]	y[0][0]	z[0]	x[1]	y[1][0]	z[1]	S[0]	synchrony
219000000	94990000.000000	5000000	10.000000	21900	9499	0.001000	21900	9499	0.001000	10000000	0.000000
116274127	1667202658.000000	86579926	3940.834452	8404	169653	0.394083	12800	165123	0.394083	9995117	0.000000
122477388	1513293229.000000	78708184	6324.976263	9015	154542	0.632498	13515	150438	0.632498	9990214	0.000000
145584547	1116202946.000000	58037351	7771.013291	10992	114805	0.777101	15830	110633	0.777101	9985196	0.000000
161761761	907502998.000000	47187911	8648.068121	12734	93816	0.864807	17465	89620	0.864807	9980150	0.000000
171630892	800410398.000000	41610122	9180.022116	13534	82577	0.918002	18573	79106	0.918002	9975179	0.000000
177522487	742004469.000000	38567529	9502.664490	14138	77261	0.950266	19118	72846	0.950266	9970170	0.000000
181110490	708584980.000000	36828011	9698.354536	14331	74363	0.969835	19649	69432	0.969835	9965206	0.000000
183269181	689022442.000000	35813262	9817.045065	14697	71645	0.981705	19840	67471	0.981705	9960162	0.000000
184582568	677388328.000000	35212810	9889.033609	14932	70417	0.988903	19710	66802	0.988903	9955241	0.000000
185380758	670437905.000000	34849544	9932.696323	14936	70312	0.993270	19788	65839	0.993270	9950252	0.000000
185851906	666212823.000000	34631524	9959.178767	15094	69606	0.995918	19951	65660	0.995918	9945365	0.000000
186133157	663739413.000000	34495927	9975.240980	15044	69463	0.997524	20111	65219	0.997524	9940424	0.000000
186332765	662116400.000000	34412105	9984.983083	14812	69225	0.998498	20126	65076	0.998498	9935415	0.000000
186431536	661201672.000000	34367635	9990.891893	14958	69677	0.999089	20191	64896	0.999089	9930513	0.000000
186496754	660677753.000000	34334537	9994.475723	15027	69313	0.999448	20076	65052	0.999448	9925511	0.000000
186529028	660259410.000000	34329758	9996.649399	15064	69164	0.999665	20088	65025	0.999665	9920539	0.000000
186566459	660110716.000000	34322105	9997.967783	14912	68967	0.999797	20055	64996	0.999797	9915581	0.000000
186565120	660024274.000000	34309692	9998.767413	15031	69409	0.999877	20152	64641	0.999877	9910574	0.000000
186579257	659945791.000000	34304305	9999.252408	14950	68982	0.999925	20026	64925	0.999925	9905570	0.000000
186595580	659856767.000000	34306202	9999.546568	15227	68981	0.999955	20184	64908	0.999955	9900789	0.000000
186585240	659895302.000000	34284947	9999.724983	14954	69193	0.999972	20043	64375	0.999972	9895882	0.000000
186580690	659891222.000000	34293226	9999.833196	15078	69182	0.999983	20046	64722	0.999983	9890911	0.000000
186579319	659837854.000000	34295438	9999.898829	14995	69047	0.999990	19975	64927	0.999990	9886036	0.000000
186605439	659865673.000000	34294764	9999.938638	14896	69186	0.999994	20114	64940	0.999994	9881029	0.000000
186576362	659832518.000000	34293653	9999.962782	15081	69248	0.999996	20130	65046	0.999996	9876120	0.000000
186594677	659837210.000000	34285566	9999.977427	14984	69163	0.999998	20170	64726	0.999998	9871191	0.000000
186586589	659810533.000000	34292731	9999.986309	15019	69081	0.999999	20072	64900	0.999999	9866376	0.000000
186602072	659744508.000000	34297339	9999.991696	14935	69199	0.999999	20103	65180	0.999999	9861451	0.000000
186590581	659832963.000000	34289461	9999.994963	14992	69179	0.999999	20030	65153	0.999999	9856601	0.000000
186588004	659794989.000000	34291386	9999.996945	15047	68841	1.000000	20044	64666	1.000000	9851721	0.000000
186606348	659727316.000000	34281113	9999.998147	14980	68849	1.000000	20153	64965	1.000000	9846834	0.000000
186611374	659775621.000000	34295979	9999.998876	14901	69023	1.000000	19973	64485	1.000000	9842000	0.000000
186592828	659804413.000000	34289513	9999.999318	15183	68860	1.000000	20346	64659	1.000000	9837076	0.000000
186581051	659833577.000000	34289211	9999.999587	15115	68514	1.000000	19875	64568	1.000000	9832103	0.000000
186585643	659765858.000000	34290976	9999.999749	15146	68920	1.000000	20117	64790	1.000000	9827281	0.000000
186583104	659818663.000000	34289042	9999.999848	15026	68970	1.000000	20142	65206	1.000000	9822418	0.000000
186601115	659791090.000000	34299588	9999.999908	14905	69233	1.000000	20018	64911	1.000000	9817435	0.000000
186591917	659873028.000000	34293517	9999.999944	15045	68626	1.000000	20059	64808	1.000000	9812501	0.000000
186596567	659853087.000000	34300102	9999.999966	15073	68835	1.000000	20105	64773	1.000000	9807544	0.000000
186588058	659842086.000000	34293489	9999.999979	15041	68876	1.000000	19999	64509	1.000000	9802713	-1.#IND00
186586417	659787942.000000	34287520	9999.999988	14948	68264	1.000000	20031	64892	1.000000	9797821	0.000000
186586494	659826608.000000	34307065	9999.999992	15053	69083	1.000000	20071	64620	1.000000	9792959	-0.012772
186577478	659835620.000000	34288686	9999.999995	15075	69311	1.000000	19956	64582	1.000000	9788096	-0.011817
186600560	659799180.000000	34298230	9999.999997	14997	69203	1.000000	20159	64986	1.000000	9783323	-0.009603
186578768	659849997.000000	34289025	9999.999998	15063	69111	1.000000	19974	64911	1.000000	9778431	-0.015268
186605249	659758092.000000	34288223	9999.999999	14903	68923	1.000000	20038	65265	1.000000	9773589	-0.011307
186588466	659801228.000000	34290597	9999.999999	15144	68827	1.000000	19999	64774	1.000000	9768642	-0.014642
186583003	659793446.000000	34291845	10000.000000	14921	69088	1.000000	20226	65131	1.000000	9763750	-0.012649
186589345	659820575.000000	34284955	10000.000000	15043	69145	1.000000	20073	65026	1.000000	9758944	-0.010265
186618726	659739908.000000	34293758	10000.000000	15056	69001	1.000000	19944	65135	1.000000	9753989	-0.007955
186594077	659800944.000000	34289889	10000.000000	15159	68463	1.000000	20027	65501	1.000000	9749053	-0.009541
186592974	659812997.000000	34294349	10000.000000	15004	68942	1.000000	20165	64485	1.000000	9744301	-0.008168
186606735	659784022.000000	34296226	10000.000000	15060	68898	1.000000	20111	64281	1.000000	9739359	-0.007475
186602422	659803275.000000	34298209	10000.000000	14797	69238	1.000000	20115	64907	1.000000	9734622	-0.006299
186598219	659853973.000000	34281144	10000.000000	15262	68929	1.000000	20245	64556	1.000000	9729758	-0.006196
186590718	659789872.000000	34291945	10000.000000	14983	69283	1.000000	20202	64667	1.000000	9724844	-0.008488
186594117	659775894.000000	34299026	10000.000000	15112	68851	1.000000	20223	64492	1.000000	9719956	-0.007176
186595611	659807493.000000	34284708	10000.000000	15023	68765	1.000000	19932	64831	1.000000	9715000	-0.007945
186599843	659781771.000000	34293412	10000.000000	15052	68979	1.000000	19784	64898	1.000000	9710077	-0.007830
186591904	659756959.000000	34300592	10000.000000	14976	69343	1.000000	20081	64257	1.000000	9705265	-0.009764
186589088	659809077.000000	34307008	10000.000000	15001	68979	1.000000	19998	64500	1.000000	9700432	-0.009616
186594427	659767767.000000	34291687	10000.000000	15121	69103	1.000000	20208	64852	1.000000	9695703	-0.009342
186595902	659773926.000000	34286821	10000.000000	14928	69209	1.000000	20177	64458	1.000000	9690743	-0.007752
186580548	659847219.000000	34294882	10000.000000	15060	69103	1.000000	20109	64634	1.000000	9685853	-0.007476
186572730	659872799.000000	34289900	10000.000000	14948	69057	1.000000	19947	65104	1.000000	9680983	-0.007051
186580077	659871945.000000	34288110	10000.000000	15033	69428	1.000000	19974	64947	1.000000	9676206	-0.006640
186593267	659804017.000000	34282206	10000.000000	14956	69090	1.000000	19886	64909	1.000000	9671290	-0.007080
186576087	659790408.000000	34298730	10000.000000	15065	68849	1.000000	20114	64636	1.000000	9666414	-0.007952
186592663	659809987.000000	34288310	10000.000000	14922	68936	1.000000	19919	64517	1.000000	9661433	-0.007652
186584533	659768587.000000	34289194	10000.000000	15059	68868	1.000000	20030	65117	1.000000	9656751	-0.007421
186599882	659852977.000000	34300391	10000.000000	14836	69490	1.000000	19995	64653	1.000000	9651814	-0.007139
186586197	659790432.000000	34304485	10000.000000	15077	68531	1.000000	20182	64703	1.000000	9646889	-0.006947
186597756	659773050.000000	34303900	10000.000000	15022	68509	1.000000	20245	64920	1.000000	9642068	-0.006657
186595008	659812214.000000	34302429	10000.000000	15142	69502	1.000000	20174	65094	1.000000	9637270	-0.006496
186605557	659788594.000000	34295517	10000.000000	14977	68901	1.000000	20073	64453	1.000000	9632413	-0.006391
186584351	659759966.000000	34295744	10000.000000	14979	69200	1.000000	20054	64676	1.000000	9627707	-0.006060
186596885	659866796.000000	34284083	10000.000000	15076	68927	1.000000	20052	64561	1.000000	9622951	-0.005609
186581101	659850900.000000	34296938	10000.000000	15273	68345	1.000000	20085	64907	1.000000	9618208	-0.005425
186587727	659815570.000000	34299083	10000.000000	15027	69268	1.000000	20203	64611	1.000000	9613391	-0.005381
186603628	659843026.000000	34288234	10000.000000	14988	69124	1.000000	20301	64469	1.000000	9608633	-0.005208
186572426	659879826.000000	34285345	10000.000000	15113	68697	1.000000	20142	64520	1.000000	9603869	-0.005343
186589896	659810922.000000	34297498	10000.000000	15227	68955	1.000000	20103	64681	1.000000	9599117	-0.004911
186591545	659766759.000000	34297394	10000.000000	14933	68978	1.000000	19946	64938	1.000000	9594323	-0.003609
186574306	659857103.000000	34288282	10000.000000	14906	68306	1.000000	20111	64865	1.000000	9589530	-0.003888
186576133	659796524.000000	34298019	10000.000000	15313	69090	1.000000	20054	64867	1.000000	9584716	-0.003975
186597894	659839817.000000	34294156	10000.000000	14947	69501	1.000000	20102	64855	1.000000	9579878	-0.003787
186578423	659850763.000000	34306735	10000.000000	14943	69160	1.000000	20007	64861	1.000000	9575062	-0.003447
186586218	659831821.000000	34292998	10000.000000	15109	68928	1.000000	20033	64758	1.000000	9570191	-0.003892
186601810	659744292.000000	34288061	10000.000000	15122	68729	1.000000	20077	65566	1.000000	9565551	-0.003873
186584597	659815973.000000	34298981	10000.000000	15126	69423	1.000000	19917	64705	1.000000	9560789	-0.004044
186611414	659776455.000000	34283113	10000.000000	15095	68750	1.000000	20080	65045	1.000000	9556177	-0.004308
186593676	659797716.000000	34286343	10000.000000	15058	68793	1.000000	20275	64801	1.000000	9551395	-0.004269
186590987	659772633.000000	34291387	10000.000000	15119	68776	1.000000	19902	65237	1.000000	9546699	-0.003979
186595577	659764492.000000	34292080	10000.000000	14987	69009	1.000000	20015	64884	1.000000	9541923	-0.003715
186597363	659804053.000000	34290328	10000.000000	15045	68698	1.000000	19982	64720	1.000000	9537226	-0.003627
186592093	659747240.000000	34290205	10000.000000	15006	69560	1.000000	20117	64514	1.000000	9532465	-0.003365
186593529	659790280.000000	34297668	10000.000000	14985	68480	1.000000	20016	64835	1.000000	9527680	-0.003497
186581728	659801937.000000	34298961	10000.000000	15024	69095	1.000000	20210	64943	1.000000	9522941	-0.003726
186606606	659818338.000000	34288035	10000.000000	14993	68756	1.000000	20173	64932	1.000000	9518091	-0.003691
npatches	nstrain	runtime	dt	init_x	init_y	init_y_blood	init_z	init_S	beta0	beta1	beta2	beta3	mean_beta	B	d	delta	delta_blood	b[0]	mut	m	CTL	c	g	epsilon	k	het	lambda	rho	omega	x_max	patch.dyna	DELTA	A	VA
10000	1	100.000000	0.000100	21900	9499	5000000	0.001000	10000000	12.076646	9.969185	8.365909	11.361824	9	8000000000.000000	0.010000	1.000000	1.000000	800000	0.000050	0.048000	0	0.500000	0.000000	25.000000	5.000000	0.500000	0.000000	0.000000	0.000000	31987	0	10.000000	7.000000	1.000000
sus	inf	inf_blood	z	x[0]	y[0][0]	z[0]	x[1]	y[1][0]	z[1]	S[0]	synchrony
219000000	94990000.000000	5000000	10.000000	21900	9499	0.001000	21900	9499	0.001000	10000000	0.000000
124006436	1491371261.000000	77467860	3940.834452	9809	151372	0.394083	11176	150227	0.394083	9995096	0.000000
140879554	1178716183.000000	61318302	6324.976263	11260	120957	0.632498	12890	118878	0.632498	9990058	0.000000
170415066	806241261.000000	41926864	7771.013291	14121	83355	0.777101	15751	81537	0.777101	9985189	0.000000
189900837	626102739.000000	32548957	8648.068121	16161	64880	0.864807	17964	63972	0.864807	9980231	0.000000
201687822	534646975.000000	27803847	9180.022116	17367	55347	0.918002	19072	54042	0.918002	9975232	0.000000
208800226	484461326.000000	25187596	9502.664490	18039	51184	0.950266	19791	49198	0.950266	9970279	0.000000
213152665	455646991.000000	23675978	9698.354536	18733	47792	0.969835	20308	46594	0.969835	9965275	0.000000
215792078	438641172.000000	22798713	9817.045065	18891	46032	0.981705	20600	44587	0.981705	9960312	0.000000
217392932	428551990.000000	22280721	9889.033609	19030	44936	0.988903	20639	43735	0.988903	9955291	0.000000
218363220	422550345.000000	21965759	9932.696323	19111	44601	0.993270	20955	43093	0.993270	9950304	0.000000
218953735	418826279.000000	21765122	9959.178767	19194	44160	0.995918	20938	42730	0.995918	9945380	0.000000
219315559	416634224.000000	21652764	9975.240980	19283	44179	0.997524	20935	42569	0.997524	9940447	0.000000
219537029	415295142.000000	21590328	9984.983083	19189	43659	0.998498	20911	41982	0.998498	9935434	0.000000
219634229	414516861.000000	21546096	9990.891893	19325	43661	0.999089	21065	42339	0.999089	9930508	0.000000
219756261	413966762.000000	21518590	9994.475723	19137	43723	0.999448	20792	42585	0.999448	9925499	0.000000
219808595	413612850.000000	21505152	9996.649399	19121	43522	0.999665	21195	42005	0.999665	9920621	0.000000
219825348	413522532.000000	21494593	9997.967783	19536	43455	0.999797	21036	42716	0.999797	9915708	0.000000
219846466	413378408.000000	21495453	9998.767413	19126	43781	0.999877	20980	42213	0.999877	9910799	0.000000
219874868	413276617.000000	21482933	9999.252408	19067	43837	0.999925	21115	42149	0.999925	9905902	0.000000
219876491	413241140.000000	21477089	9999.546568	19224	43910	0.999955	21043	41993	0.999955	9900917	0.000000
219885171	413205196.000000	21479829	9999.724983	19404	43275	0.999972	20924	42032	0.999972	9895983	0.000000
219869299	413226816.000000	21472741	9999.833196	19259	43467	0.999983	20968	41956	0.999983	9891100	0.000000
219875834	413233504.000000	21479185	9999.898829	19199	43843	0.999990	21025	42050	0.999990	9886139	0.000000
219882324	413247103.000000	21472824	9999.938638	19233	43487	0.999994	20990	42109	0.999994	9881193	0.000000
219884179	413254619.000000	21475928	9999.962782	19251	43268	0.999996	21054	42092	0.999996	9876212	0.000000
219887694	413267309.000000	21477439	9999.977427	19226	43597	0.999998	20999	42395	0.999998	9871351	0.000000
219871740	413208852.000000	21467634	9999.986309	19512	43310	0.999999	21076	42102	0.999999	9866356	0.000000
219871152	413236182.000000	21471942	9999.991696	19255	43175	0.999999	20753	42221	0.999999	9861338	0.000000
219880393	413251873.000000	21479108	9999.994963	19309	43782	0.999999	21092	41927	0.999999	9856335	0.000000
219886714	413172437.000000	21472887	9999.996945	19406	43263	1.000000	21105	41995	1.000000	9851416	0.000000
219874714	413193103.000000	21478119	9999.998147	19439	43343	1.000000	21037	42203	1.000000	9846453	0.000000
219896551	413241773.000000	21478500	9999.998876	19326	43413	1.000000	20726	42341	1.000000	9841743	0.000000
219900869	413135525.000000	21477937	9999.999318	19317	43323	1.000000	20917	41840	1.000000	9836861	0.000000
219910189	413160513.000000	21475898	9999.999587	19097	43420	1.000000	20971	42358	1.000000	9831879	0.000000
219893326	413191712.000000	21480180	9999.999749	19247	43419	1.000000	21069	42134	1.000000	9826943	0.000000
219892261	413186716.000000	21474917	9999.999848	19220	43511	1.000000	21075	41660	1.000000	9822008	0.000000
219871954	413255875.000000	21484353	9999.999908	19224	43638	1.000000	20760	41978	1.000000	9817165	0.000000
219879016	413247256.000000	21489354	9999.999944	19234	43708	1.000000	20908	42214	1.000000	9812152	0.000000
219877959	413154904.000000	21472262	9999.999966	19326	43250	1.000000	20929	41989	1.000000	9807265	0.000000
219879575	413240659.000000	21475029	9999.999979	19350	43236	1.000000	21080	42286	1.000000	9802319	-1.#IND00
219873739	413207675.000000	21474213	9999.999988	19298	43742	1.000000	20968	41944	1.000000	9797258	-1.#IND00
219881476	413251218.000000	21474870	9999.999992	19200	43229	1.000000	21145	41460	1.000000	9792368	-0.001146
219883814	413240518.000000	21479838	9999.999995	19398	43208	1.000000	20810	42153	1.000000	9787363	0.002046
219891026	413185184.000000	21478464	9999.999997	19227	43454	1.000000	20980	42330	1.000000	9782505	-0.002807
219885033	413204579.000000	21474577	9999.999998	19275	43621	1.000000	21045	42104	1.000000	9777680	-0.007612
219879936	413252861.000000	21478151	9999.999999	19531	43187	1.000000	20871	42348	1.000000	9772794	-0.003947
219893404	413174508.000000	21478949	9999.999999	19431	43054	1.000000	21042	42136	1.000000	9767794	-0.002082
219899962	413158817.000000	21471991	10000.000000	19464	43480	1.000000	21037	41960	1.000000	9762897	-0.001049
219887830	413208888.000000	21471437	10000.000000	19321	43213	1.000000	21093	42577	1.000000	9757963	0.004048
219871013	413259034.000000	21477510	10000.000000	19358	43519	1.000000	20893	41910	1.000000	9753048	0.001327
219886754	413234559.000000	21473785	10000.000000	19316	43075	1.000000	20912	41979	1.000000	9748140	-0.000472
219877579	413244438.000000	21475279	10000.000000	19180	43781	1.000000	20909	42142	1.000000	9743318	-0.000741
219886018	413228350.000000	21480603	10000.000000	19222	43497	1.000000	20944	42336	1.000000	9738418	-0.001280
219893662	413258677.000000	21472793	10000.000000	19278	43516	1.000000	20829	41996	1.000000	9733595	-0.002119
219864893	413284617.000000	21481646	10000.000000	19306	43619	1.000000	20904	42187	1.000000	9728774	-0.001554
219859212	413294402.000000	21483643	10000.000000	19368	43561	1.000000	20977	41883	1.000000	9723915	-0.000541
219882425	413184305.000000	21476626	10000.000000	19470	43519	1.000000	20951	42205	1.000000	9719067	0.001541
219870776	413201306.000000	21482017	10000.000000	19428	43302	1.000000	20962	42156	1.000000	9714150	0.001364
219883993	413228480.000000	21471157	10000.000000	19118	43708	1.000000	21055	42139	1.000000	9709353	0.001659
219896425	413183787.000000	21474149	10000.000000	19237	43725	1.000000	20817	42068	1.000000	9704523	0.002410
219871565	413210624.000000	21470449	10000.000000	19358	43218	1.000000	20995	42168	1.000000	9699638	0.001954
219912785	413165471.000000	21467273	10000.000000	19410	43467	1.000000	21316	41897	1.000000	9694780	0.001492
219898948	413178898.000000	21475525	10000.000000	19346	43266	1.000000	20723	42131	1.000000	9689952	0.001962
219870130	413171329.000000	21472647	10000.000000	19234	43610	1.000000	20806	42283	1.000000	9685198	0.000780
219861846	413244670.000000	21478807	10000.000000	19434	43334	1.000000	20833	42280	1.000000	9680542	0.000415
219855214	413247949.000000	21464328	10000.000000	19276	43786	1.000000	21226	42053	1.000000	9675808	0.001261
219879165	413217180.000000	21481883	10000.000000	19460	43418	1.000000	21242	41832	1.000000	9671106	0.001321
219885007	413190233.000000	21479476	10000.000000	19269	43466	1.000000	21071	42311	1.000000	9666378	0.001472
219874693	413230605.000000	21474012	10000.000000	19284	43553	1.000000	20930	42349	1.000000	9661663	0.001787
219880248	413200651.000000	21473234	10000.000000	19445	43233	1.000000	21060	42140	1.000000	9656781	0.002281
219872089	413270323.000000	21488204	10000.000000	19469	43239	1.000000	20913	42284	1.000000	9651978	0.001761
219893656	413221077.000000	21475407	10000.000000	19386	43705	1.000000	21032	41918	1.000000	9647060	0.001393
219858957	413271865.000000	21486363	10000.000000	19481	43145	1.000000	21174	42243	1.000000	9642181	0.002006
219901328	413190606.000000	21473754	10000.000000	19458	43296	1.000000	20903	41980	1.000000	9637460	0.002022
219900079	413194168.000000	21475288	10000.000000	19242	43617	1.000000	21092	42349	1.000000	9632568	0.002054
219897780	413202113.000000	21475363	10000.000000	19159	43781	1.000000	21195	41996	1.000000	9627680	0.002541
219873472	413231637.000000	21479678	10000.000000	19296	43909	1.000000	20829	42552	1.000000	9622908	0.002407
219884583	413198588.000000	21473601	10000.000000	19358	43519	1.000000	20967	41960	1.000000	9618031	0.002654
219873520	413207745.000000	21476021	10000.000000	19258	43286	1.000000	20833	42391	1.000000	9613276	0.002674
219881133	413259768.000000	21480794	10000.000000	19303	43534	1.000000	20700	42551	1.000000	9608455	0.001898
219899709	413192031.000000	21473050	10000.000000	19197	43422	1.000000	20930	42066	1.000000	9603708	0.001936
219890762	413182159.000000	21478205	10000.000000	19314	43572	1.000000	21004	41977	1.000000	9598777	0.002095
219893482	413169783.000000	21480842	10000.000000	19215	43898	1.000000	21149	42187	1.000000	9593983	0.000517
219900034	413181016.000000	21470151	10000.000000	19087	43627	1.000000	20972	41833	1.000000	9589111	0.000595
219878335	413249095.000000	21475979	10000.000000	19178	43441	1.000000	20873	42231	1.000000	9584298	0.000776
219867361	413285170.000000	21478805	10000.000000	19252	43158	1.000000	21144	41993	1.000000	9579425	0.000898
219877589	413216243.000000	21477638	10000.000000	19280	43656	1.000000	20971	42295	1.000000	9574664	0.001217
219890975	413233317.000000	21473553	10000.000000	19508	43043	1.000000	21171	41636	1.000000	9569807	0.001207
219886048	413246835.000000	21489902	10000.000000	19117	43551	1.000000	20936	42235	1.000000	9565066	0.001527
219907921	413151581.000000	21469383	10000.000000	19031	43890	1.000000	20939	42240	1.000000	9560247	0.001149
219879683	413214818.000000	21480023	10000.000000	19412	43834	1.000000	20861	41974	1.000000	9555367	0.001206
219901567	413185140.000000	21486431	10000.000000	19342	43870	1.000000	21178	42291	1.000000	9550504	0.001059
219876809	413174004.000000	21479974	10000.000000	19463	43668	1.000000	21114	42043	1.000000	9545629	0.000987
219881085	413186987.000000	21480758	10000.000000	19264	43294	1.000000	20900	42160	1.000000	9540810	0.000717
219863597	413244443.000000	21476703	10000.000000	19580	43828	1.000000	21215	42138	1.000000	9536082	0.000251
219854584	413271355.000000	21487563	10000.000000	19433	43343	1.000000	20805	42569	1.000000	9531396	0.000220
219872249	413241810.000000	21484435	10000.000000	19247	43605	1.000000	20851	42180	1.000000	9526697	0.000037
219875980	413219204.000000	21475033	10000.000000	19172	43517	1.000000	20853	42337	1.000000	9521919	0.000008
219885180	413202436.000000	21477191	10000.000000	19345	43066	1.000000	20837	42074	1.000000	9517177	0.000292
npatches	nstrain	runtime	dt	init_x	init_y	init_y_blood	init_z	init_S	beta0	beta1	beta2	beta3	mean_beta	B	d	delta	delta_blood	b[0]	mut	m	CTL	c	g	epsilon	k	het	lambda	rho	omega	x_max	patch.dyna	DELTA	A	VA
10000	1	100.000000	0.000100	21900	9499	5000000	0.001000	10000000	7.340641	5.965592	12.519007	4.779329	9	8000000000.000000	0.010000	1.000000	1.000000	800000	0.000050	0.048000	0	0.500000	0.000000	25.000000	6.000000	0.500000	0.000000	0.000000	0.000000	31987	0	10.000000	7.000000	1.000000
sus	inf	inf_blood	z	x[0]	y[0][0]	z[0]	x[1]	y[1][0]	z[1]	S[0]	synchrony
219000000	94990000.000000	5000000	10.000000	21900	9499	0.001000	21900	9499	0.001000	10000000	0.000000
132874670	1326589785.000000	68920968	3940.834452	14621	131144	0.394083	16268	130352	0.394083	9994949	0.000000
160109510	920367571.000000	47890174	6324.976263	17363	91075	0.632498	18927	90025	0.632498	9989979	0.000000
195447634	580531733.000000	30193765	7771.013291	20834	57422	0.777101	22480	55588	0.777101	9984952	0.000000
217966587	423758911.000000	22038085	8648.068121	23307	40981	0.864807	24615	39881	0.864807	9979869	0.000000
231614896	344114522.000000	17887243	9180.022116	24502	33187	0.918002	25527	32435	0.918002	9974764	0.000000
239999440	299952984.000000	15587533	9502.664490	25310	28742	0.950266	26341	28440	0.950266	9969895	0.000000
245150236	274354556.000000	14259279	9698.354536	25549	26551	0.969835	26885	25755	0.969835	9964988	0.000000
248368714	259055656.000000	13467050	9817.045065	25809	25242	0.981705	26874	24378	0.981705	9960000	0.000000
250338151	249834692.000000	12985832	9889.033609	26293	24072	0.988903	27191	23147	0.988903	9955051	0.000000
251528798	244262212.000000	12697383	9932.696323	26325	23770	0.993270	27350	22729	0.993270	9949995	0.000000
252304680	240782604.000000	12516695	9959.178767	26365	23399	0.995918	27607	22257	0.995918	9944950	0.000000
252742228	238770762.000000	12406015	9975.240980	26409	22982	0.997524	27589	22054	0.997524	9939961	0.000000
253019998	237510610.000000	12339027	9984.983083	26441	22648	0.998498	27482	21894	0.998498	9934889	0.000000
253184685	236794643.000000	12304965	9990.891893	26471	23026	0.999089	27457	21946	0.999089	9929923	0.000000
253285487	236300855.000000	12280076	9994.475723	26465	22978	0.999448	27475	22068	0.999448	9925038	0.000000
253354448	236017865.000000	12269277	9996.649399	26528	22730	0.999665	27388	21792	0.999665	9920246	0.000000
253379511	235861167.000000	12260890	9997.967783	26439	22658	0.999797	27560	21782	0.999797	9915139	0.000000
253424190	235698870.000000	12248343	9998.767413	26506	22932	0.999877	27570	21860	0.999877	9910274	0.000000
253428506	235690349.000000	12246782	9999.252408	26259	22871	0.999925	27550	22062	0.999925	9905254	0.000000
253433550	235634400.000000	12248535	9999.546568	26563	22402	0.999955	27339	21980	0.999955	9900330	0.000000
253442827	235615810.000000	12243318	9999.724983	26562	22762	0.999972	27306	21742	0.999972	9895230	0.000000
253450179	235564385.000000	12245196	9999.833196	26259	22590	0.999983	27598	21939	0.999983	9890210	0.000000
253427009	235565724.000000	12251553	9999.898829	26388	22380	0.999990	27269	22028	0.999990	9885231	0.000000
253452653	235589811.000000	12240682	9999.938638	26591	22638	0.999994	27633	21925	0.999994	9880356	0.000000
253457249	235568137.000000	12246635	9999.962782	26278	22652	0.999996	27486	21680	0.999996	9875512	0.000000
253466921	235557899.000000	12235423	9999.977427	26529	22619	0.999998	27479	22059	0.999998	9870471	0.000000
253455848	235584214.000000	12247176	9999.986309	26187	22723	0.999999	27500	22113	0.999999	9865530	0.000000
253435646	235618680.000000	12245558	9999.991696	26439	22647	0.999999	27572	21908	0.999999	9860742	0.000000
253466767	235543609.000000	12238899	9999.994963	26458	22687	0.999999	27487	22092	0.999999	9855808	0.000000
253452967	235576475.000000	12245878	9999.996945	26449	22747	1.000000	27248	21705	1.000000	9850928	0.000000
253457143	235607378.000000	12246058	9999.998147	26464	22683	1.000000	27391	22014	1.000000	9845830	0.000000
253432441	235574908.000000	12235734	9999.998876	26415	22750	1.000000	27545	21746	1.000000	9840896	0.000000
253461235	235534465.000000	12239138	9999.999318	26577	22742	1.000000	27412	21612	1.000000	9836044	0.000000
253470650	235546038.000000	12241936	9999.999587	26396	22419	1.000000	27467	22294	1.000000	9831190	0.000000
253428363	235605483.000000	12246627	9999.999749	26154	22861	1.000000	27752	21603	1.000000	9826244	0.000000
253441685	235546202.000000	12244658	9999.999848	26678	22446	1.000000	27478	22129	1.000000	9821347	0.000000
253450269	235575136.000000	12238202	9999.999908	26452	22807	1.000000	27540	21705	1.000000	9816323	0.000000
253453508	235547398.000000	12244241	9999.999944	26206	22706	1.000000	27594	21910	1.000000	9811481	0.000000
253455646	235589775.000000	12249667	9999.999966	26536	22824	1.000000	27469	21730	1.000000	9806535	0.000000
253443704	235574612.000000	12240130	9999.999979	26397	22996	1.000000	27271	22048	1.000000	9801719	-1.#IND00
253423601	235576271.000000	12243222	9999.999988	26481	22590	1.000000	27505	21894	1.000000	9796892	0.000000
253457700	235526462.000000	12243870	9999.999992	26424	22639	1.000000	27444	21796	1.000000	9792031	0.020209
253464922	235551284.000000	12240082	9999.999995	26452	22729	1.000000	27688	21964	1.000000	9787171	0.008531
253446708	235608879.000000	12239285	9999.999997	26328	22343	1.000000	27412	21844	1.000000	9782253	0.008426
253423375	235648167.000000	12244015	9999.999998	26432	22999	1.000000	27531	22019	1.000000	9777372	0.003840
253417431	235617651.000000	12243016	9999.999999	26708	22631	1.000000	27443	22034	1.000000	9772538	0.000341
253462408	235567429.000000	12242757	9999.999999	26535	22750	1.000000	27552	21884	1.000000	9767482	-0.012658
253429811	235599102.000000	12236183	10000.000000	26403	22719	1.000000	27556	22013	1.000000	9762592	-0.006298
253440791	235625007.000000	12250938	10000.000000	26607	22779	1.000000	27422	21857	1.000000	9757672	-0.003586
253457118	235594851.000000	12244005	10000.000000	26570	22699	1.000000	27610	21877	1.000000	9752815	-0.002698
253445777	235619887.000000	12244839	10000.000000	26355	22800	1.000000	27529	21933	1.000000	9747903	-0.008590
253449570	235620020.000000	12246156	10000.000000	26500	22874	1.000000	27443	21990	1.000000	9743025	-0.007206
253435731	235573574.000000	12236931	10000.000000	26509	22597	1.000000	27639	21693	1.000000	9738069	-0.005361
253443115	235527390.000000	12240350	10000.000000	26463	22868	1.000000	27489	21721	1.000000	9733117	-0.005433
253438260	235594128.000000	12247048	10000.000000	26627	22446	1.000000	27500	21683	1.000000	9728283	-0.004487
253432821	235582036.000000	12243979	10000.000000	26510	22650	1.000000	27473	22064	1.000000	9723242	-0.004185
253456599	235560551.000000	12240631	10000.000000	26588	22494	1.000000	27563	21756	1.000000	9718331	-0.004256
253450427	235562384.000000	12242823	10000.000000	26487	22671	1.000000	27382	21785	1.000000	9713562	-0.003326
253445121	235567686.000000	12243985	10000.000000	26533	22843	1.000000	27494	21913	1.000000	9708626	-0.002851
253443940	235590890.000000	12242951	10000.000000	26256	22801	1.000000	27776	21945	1.000000	9703785	-0.002750
253455609	235567248.000000	12242680	10000.000000	26519	22849	1.000000	27524	21792	1.000000	9698990	-0.002793
253454465	235579947.000000	12247337	10000.000000	26753	22544	1.000000	27289	21965	1.000000	9694129	-0.004184
253450245	235605063.000000	12241334	10000.000000	26317	22713	1.000000	27559	22097	1.000000	9689390	-0.004160
253423953	235620532.000000	12248893	10000.000000	26567	22895	1.000000	27584	21787	1.000000	9684602	-0.004334
253445592	235604646.000000	12251529	10000.000000	26468	22551	1.000000	27425	22043	1.000000	9679813	-0.004616
253421865	235602775.000000	12238519	10000.000000	26354	22496	1.000000	27561	21919	1.000000	9675025	-0.004307
253461428	235573921.000000	12241254	10000.000000	26457	22711	1.000000	27681	21916	1.000000	9670052	-0.003433
253462955	235562712.000000	12235473	10000.000000	26586	22618	1.000000	27488	22200	1.000000	9665177	-0.002741
253449010	235603935.000000	12249693	10000.000000	26584	22674	1.000000	27647	21965	1.000000	9660335	-0.002220
253455532	235584023.000000	12244709	10000.000000	26453	23006	1.000000	27586	21857	1.000000	9655562	-0.002591
253439849	235599033.000000	12241297	10000.000000	26439	22836	1.000000	27445	21987	1.000000	9650748	-0.002582
253459125	235575193.000000	12251598	10000.000000	26471	22376	1.000000	27563	21832	1.000000	9645766	-0.002824
253455929	235570503.000000	12240234	10000.000000	26316	22480	1.000000	27534	21993	1.000000	9640976	-0.002622
253436960	235620143.000000	12246967	10000.000000	26501	22440	1.000000	27467	21897	1.000000	9636097	-0.002430
253466175	235593284.000000	12239858	10000.000000	26669	22576	1.000000	27410	22062	1.000000	9631366	-0.002379
253441911	235604880.000000	12251859	10000.000000	26383	22727	1.000000	27515	21703	1.000000	9626548	-0.002055
253449994	235566475.000000	12243891	10000.000000	26543	22787	1.000000	27610	21569	1.000000	9621803	-0.002301
253447681	235616255.000000	12249531	10000.000000	26449	22709	1.000000	27394	21851	1.000000	9616887	-0.001896
253463961	235551077.000000	12243591	10000.000000	26563	22740	1.000000	27561	22035	1.000000	9612062	-0.001841
253457299	235564606.000000	12249722	10000.000000	26427	22552	1.000000	27169	21827	1.000000	9607333	-0.001721
253435602	235624360.000000	12244639	10000.000000	26529	22567	1.000000	27447	22054	1.000000	9602561	-0.001448
253435298	235572415.000000	12246693	10000.000000	26496	22336	1.000000	27496	21905	1.000000	9597790	-0.001338
253438844	235584863.000000	12243617	10000.000000	26339	22680	1.000000	27341	21752	1.000000	9593003	-0.001039
253477154	235519577.000000	12243791	10000.000000	26580	22779	1.000000	27449	21854	1.000000	9588171	-0.001837
253431099	235588835.000000	12241046	10000.000000	26421	23036	1.000000	27390	21868	1.000000	9583387	-0.001883
253458240	235563281.000000	12237664	10000.000000	26462	22703	1.000000	27350	21702	1.000000	9578569	-0.002400
253475786	235542212.000000	12236830	10000.000000	26639	22458	1.000000	27543	21861	1.000000	9573672	-0.002428
253449366	235581342.000000	12247477	10000.000000	26374	22656	1.000000	27568	21934	1.000000	9568920	-0.001806
253451594	235558300.000000	12243894	10000.000000	26252	22640	1.000000	27504	21827	1.000000	9564163	-0.002663
253442600	235566114.000000	12247353	10000.000000	26602	22817	1.000000	27416	21874	1.000000	9559516	-0.002528
253460579	235549987.000000	12244026	10000.000000	26331	22833	1.000000	27550	21854	1.000000	9554727	-0.002288
253446559	235554936.000000	12242347	10000.000000	26421	22551	1.000000	27352	22104	1.000000	9550018	-0.001701
253445356	235562451.000000	12242717	10000.000000	26344	22809	1.000000	27442	21663	1.000000	9545325	-0.001632
253421545	235610570.000000	12246918	10000.000000	26556	22630	1.000000	27410	21947	1.000000	9540543	-0.001530
253455971	235515907.000000	12241342	10000.000000	26570	22740	1.000000	27523	22203	1.000000	9535732	-0.001753
253460483	235526950.000000	12240905	10000.000000	26459	22836	1.000000	27413	21712	1.000000	9531002	-0.001882
253451398	235560621.000000	12238376	10000.000000	26650	22596	1.000000	27775	21956	1.000000	9526219	-0.001886
253434223	235588780.000000	12246067	10000.000000	26353	22756	1.000000	27681	21835	1.000000	9521536	-0.001268
253457221	235604549.000000	12249547	10000.000000	26613	22640	1.000000	27454	21934	1.000000	9516769	-0.001478
npatches	nstrain	runtime	dt	init_x	init_y	init_y_blood	init_z	init_S	beta0	beta1	beta2	beta3	mean_beta	B	d	delta	delta_blood	b[0]	mut	m	CTL	c	g	epsilon	k	het	lambda	rho	omega	x_max	patch.dyna	DELTA	A	VA
10000	1	100.000000	0.000100	21900	9499	5000000	0.001000	10000000	5.781862	10.103051	7.672406	4.789586	9	8000000000.000000	0.010000	1.000000	1.000000	800000	0.000050	0.048000	0	0.500000	0.000000	25.000000	7.000000	0.500000	0.000000	0.000000	0.000000	31987	0	10.000000	7.000000	1.000000
sus	inf	inf_blood	z	x[0]	y[0][0]	z[0]	x[1]	y[1][0]	z[1]	S[0]	synchrony
219000000	94990000.000000	5000000	10.000000	21900	9499	0.001000	21900	9499	0.001000	10000000	0.000000
141275001	1185008805.000000	61593981	3940.834452	17510	116350	0.394083	12735	119872	0.394083	9995165	0.000000
178457054	723370348.000000	37654415	6324.976263	20977	69974	0.632498	16507	73585	0.632498	9990122	0.000000
218661646	416683409.000000	21671657	7771.013291	24610	39519	0.777101	20513	42658	0.777101	9985099	0.000000
243601785	279691906.000000	14544420	8648.068121	26936	25718	0.864807	23346	28658	0.864807	9980128	0.000000
258767528	209935151.000000	10914860	9180.022116	27796	19739	0.918002	25126	21630	0.918002	9975127	0.000000
268256308	170675807.000000	8876597	9502.664490	28681	15717	0.950266	26046	17916	0.950266	9970016	0.000000
274224098	147384947.000000	7657974	9698.354536	29183	13325	0.969835	26839	15037	0.969835	9965124	0.000000
278029058	133069318.000000	6920095	9817.045065	29344	11898	0.981705	27267	13582	0.981705	9960117	0.000000
280524169	124114706.000000	6454907	9889.033609	29553	11250	0.988903	27376	13139	0.988903	9955083	0.000000
282088769	118504301.000000	6161545	9932.696323	29715	10841	0.993270	27571	12340	0.993270	9950094	0.000000
283060881	115011863.000000	5973317	9959.178767	29723	10266	0.995918	27753	11626	0.995918	9945133	0.000000
283708546	112751171.000000	5856909	9975.240980	29888	10173	0.997524	27961	11585	0.997524	9940043	0.000000
284067761	111406236.000000	5789622	9984.983083	30010	10056	0.998498	27863	11650	0.998498	9935135	0.000000
284354637	110509269.000000	5746726	9990.891893	29863	10102	0.999089	28147	11473	0.999089	9930235	0.000000
284500314	109997567.000000	5718533	9994.475723	29792	10041	0.999448	27978	11417	0.999448	9925279	0.000000
284599164	109625809.000000	5693607	9996.649399	29975	10015	0.999665	28018	11092	0.999665	9920287	0.000000
284654430	109452665.000000	5687560	9997.967783	30013	9949	0.999797	28185	11225	0.999797	9915319	0.000000
284677151	109324559.000000	5678665	9998.767413	29754	10106	0.999877	28032	11503	0.999877	9910458	0.000000
284678388	109265876.000000	5677861	9999.252408	29793	9816	0.999925	27976	11218	0.999925	9905556	0.000000
284700695	109267129.000000	5677254	9999.546568	29964	10070	0.999955	27974	11499	0.999955	9900540	0.000000
284723075	109229873.000000	5676977	9999.724983	29737	9888	0.999972	28166	11202	0.999972	9895569	0.000000
284713010	109206346.000000	5676741	9999.833196	29924	9874	0.999983	28163	11303	0.999983	9890692	0.000000
284688428	109218125.000000	5675181	9999.898829	29975	9870	0.999990	28108	11142	0.999990	9885709	0.000000
284709586	109182489.000000	5671546	9999.938638	30015	9848	0.999994	27886	11186	0.999994	9880689	0.000000
284722651	109206719.000000	5677113	9999.962782	29716	9964	0.999996	27973	11407	0.999996	9875710	0.000000
284724032	109228031.000000	5677820	9999.977427	29689	9815	0.999998	27967	11329	0.999998	9870789	0.000000
284724889	109188923.000000	5673149	9999.986309	30039	9937	0.999999	27898	11204	0.999999	9865785	0.000000
284734446	109168076.000000	5676609	9999.991696	29931	9791	0.999999	28161	11135	0.999999	9860918	0.000000
284722890	109193123.000000	5673255	9999.994963	29859	9774	0.999999	27896	11205	0.999999	9856058	0.000000
284749621	109171584.000000	5676206	9999.996945	29866	9853	1.000000	27818	11358	1.000000	9851184	0.000000
284718848	109137184.000000	5672234	9999.998147	29973	9884	1.000000	28075	11319	1.000000	9846377	0.000000
284734240	109164498.000000	5672982	9999.998876	29797	10012	1.000000	28117	11315	1.000000	9841487	0.000000
284734238	109169093.000000	5671308	9999.999318	30146	9678	1.000000	27948	11389	1.000000	9836517	0.000000
284725766	109155366.000000	5673441	9999.999587	29955	9813	1.000000	27887	11139	1.000000	9831652	0.000000
284737386	109167145.000000	5669981	9999.999749	29723	9709	1.000000	27804	11377	1.000000	9826744	0.000000
284747153	109174623.000000	5678275	9999.999848	30011	9848	1.000000	28094	11237	1.000000	9821771	0.000000
284726407	109171432.000000	5677802	9999.999908	29805	9789	1.000000	28065	11125	1.000000	9816887	0.000000
284713876	109140310.000000	5670106	9999.999944	29912	9752	1.000000	27962	11296	1.000000	9811951	0.000000
284728043	109136513.000000	5672899	9999.999966	29588	9783	1.000000	28102	11080	1.000000	9807118	0.000000
284730734	109137988.000000	5669319	9999.999979	29877	9959	1.000000	28010	11390	1.000000	9802154	-1.#IND00
284736474	109163325.000000	5674632	9999.999988	29835	9766	1.000000	28058	11072	1.000000	9797172	-0.000000
284737217	109094292.000000	5670267	9999.999992	30111	9903	1.000000	28124	11098	1.000000	9792130	0.000601
284719293	109140181.000000	5677167	9999.999995	30065	9878	1.000000	27976	11408	1.000000	9787192	0.003275
284721797	109141442.000000	5672725	9999.999997	29764	9856	1.000000	27932	11181	1.000000	9782379	0.003111
284735179	109128140.000000	5674285	9999.999998	29865	9840	1.000000	28078	11172	1.000000	9777501	0.006800
284742253	109133696.000000	5670811	9999.999999	29832	9862	1.000000	28054	11203	1.000000	9772569	0.010719
284727499	109193025.000000	5675052	9999.999999	29788	9837	1.000000	28041	11413	1.000000	9767689	0.009063
284694502	109232845.000000	5677116	10000.000000	29865	9934	1.000000	28093	11195	1.000000	9762678	0.008239
284721751	109151421.000000	5675735	10000.000000	29624	10003	1.000000	27953	11462	1.000000	9757793	0.006962
284739786	109124925.000000	5671101	10000.000000	29806	9832	1.000000	27947	11113	1.000000	9753032	0.007348
284727468	109193275.000000	5674516	10000.000000	29744	9813	1.000000	28154	11160	1.000000	9748269	0.006180
284728022	109154723.000000	5675469	10000.000000	30015	9925	1.000000	28006	11264	1.000000	9743475	0.006017
284736805	109194126.000000	5674459	10000.000000	29779	9942	1.000000	27925	11389	1.000000	9738614	0.005712
284714727	109203268.000000	5676777	10000.000000	30031	9832	1.000000	28291	11034	1.000000	9733566	0.006860
284749692	109192132.000000	5673903	10000.000000	29758	9725	1.000000	27991	11320	1.000000	9728677	0.006701
284738038	109161929.000000	5675463	10000.000000	29932	9831	1.000000	27922	11201	1.000000	9723890	0.006455
284739083	109128110.000000	5669384	10000.000000	29786	9898	1.000000	27757	11344	1.000000	9719080	0.006512
284729049	109199150.000000	5676410	10000.000000	29937	9969	1.000000	28213	11245	1.000000	9714226	0.006212
284724374	109179290.000000	5673297	10000.000000	29936	9799	1.000000	27873	11690	1.000000	9709448	0.008118
284705864	109179672.000000	5671893	10000.000000	29968	9919	1.000000	28061	11205	1.000000	9704511	0.006063
284705381	109160317.000000	5674043	10000.000000	30002	9815	1.000000	27761	11274	1.000000	9699648	0.001817
284723116	109163865.000000	5675280	10000.000000	29766	9800	1.000000	27801	11196	1.000000	9694769	0.001571
284721785	109179620.000000	5676663	10000.000000	29899	9940	1.000000	27884	11270	1.000000	9689988	0.001565
284736032	109195339.000000	5676255	10000.000000	30022	10122	1.000000	28008	11042	1.000000	9685230	0.001163
284718540	109200508.000000	5676939	10000.000000	29877	9801	1.000000	27990	11394	1.000000	9680399	-0.000078
284708085	109216919.000000	5678577	10000.000000	29979	9920	1.000000	28199	11015	1.000000	9675531	0.000994
284718913	109223666.000000	5680760	10000.000000	29706	10024	1.000000	27985	11348	1.000000	9670696	0.002203
284738777	109174763.000000	5674662	10000.000000	29914	9885	1.000000	27870	11278	1.000000	9665765	0.001796
284721962	109155957.000000	5674192	10000.000000	30026	9787	1.000000	28090	11517	1.000000	9660734	0.001023
284711674	109152955.000000	5668600	10000.000000	29693	9876	1.000000	28191	11129	1.000000	9655946	0.000009
284704041	109192777.000000	5676519	10000.000000	29801	9961	1.000000	27947	11253	1.000000	9651124	0.000087
284715037	109215984.000000	5680018	10000.000000	29885	9912	1.000000	28095	11339	1.000000	9646288	0.000386
284700885	109214735.000000	5678027	10000.000000	29991	9844	1.000000	28116	11391	1.000000	9641434	0.000282
284730225	109249670.000000	5673375	10000.000000	30002	9827	1.000000	28274	11090	1.000000	9636595	0.002570
284703924	109241671.000000	5673480	10000.000000	29886	9719	1.000000	28118	11145	1.000000	9631794	0.001987
284722529	109196400.000000	5672820	10000.000000	29754	10001	1.000000	28296	11338	1.000000	9626921	0.001407
284725166	109187667.000000	5671205	10000.000000	29674	9990	1.000000	28091	11131	1.000000	9622044	0.001413
284724055	109170991.000000	5674481	10000.000000	29790	9853	1.000000	27753	11128	1.000000	9617256	0.000932
284725395	109152042.000000	5672715	10000.000000	29889	9853	1.000000	27739	11229	1.000000	9612455	0.000811
284737469	109147459.000000	5671286	10000.000000	30019	9838	1.000000	27979	11284	1.000000	9607675	0.000824
284725738	109137810.000000	5671292	10000.000000	29857	9779	1.000000	27870	11382	1.000000	9602962	0.000714
284743763	109126032.000000	5673363	10000.000000	29929	9945	1.000000	27725	11459	1.000000	9598191	0.000328
284732918	109130539.000000	5669306	10000.000000	29996	9828	1.000000	28047	11373	1.000000	9593314	0.000052
284722528	109175312.000000	5672973	10000.000000	29840	9928	1.000000	27809	11157	1.000000	9588527	0.000032
284730660	109154429.000000	5672746	10000.000000	29873	9930	1.000000	27953	11229	1.000000	9583831	0.000973
284746045	109175846.000000	5674097	10000.000000	29881	9703	1.000000	28012	11154	1.000000	9579040	0.000792
284729163	109159196.000000	5669852	10000.000000	29877	9919	1.000000	28026	11215	1.000000	9574259	0.000652
284719131	109139352.000000	5676108	10000.000000	29905	9810	1.000000	28125	11244	1.000000	9569477	0.000713
284739754	109133730.000000	5669962	10000.000000	29919	9843	1.000000	27954	11245	1.000000	9564722	0.000889
284716117	109185489.000000	5676048	10000.000000	29908	9838	1.000000	27872	11302	1.000000	9559811	0.001037
284732447	109205871.000000	5678240	10000.000000	29831	9973	1.000000	28192	11110	1.000000	9555077	0.001053
284717522	109168822.000000	5678348	10000.000000	29859	9757	1.000000	28010	11436	1.000000	9550239	0.001297
284763392	109116583.000000	5671247	10000.000000	29900	9913	1.000000	27774	11142	1.000000	9545430	0.001275
284689162	109228156.000000	5671752	10000.000000	29928	9909	1.000000	27978	11394	1.000000	9540612	0.001101
284716861	109178650.000000	5673428	10000.000000	29843	9723	1.000000	27986	11284	1.000000	9535809	0.001190
284744527	109116585.000000	5669522	10000.000000	29962	10160	1.000000	28044	11216	1.000000	9531070	0.000834
284714893	109152554.000000	5672000	10000.000000	29849	9670	1.000000	27873	11257	1.000000	9526323	0.000765
284749607	109155945.000000	5671911	10000.000000	29906	9805	1.000000	27926	11473	1.000000	9521571	0.000538
284728885	109120626.000000	5670438	10000.000000	29866	9852	1.000000	28070	11502	1.000000	9516786	0.000285
npatches	nstrain	runtime	dt	init_x	init_y	init_y_blood	init_z	init_S	beta0	beta1	beta2	beta3	mean_beta	B	d	delta	delta_blood	b[0]	mut	m	CTL	c	g	epsilon	k	het	lambda	rho	omega	x_max	patch.dyna	DELTA	A	VA
10000	1	100.000000	0.000100	21900	9499	5000000	0.001000	10000000	11.193585	8.209892	11.217506	4.625032	9	8000000000.000000	0.010000	1.000000	1.000000	800000	0.000050	0.048000	0	0.500000	0.000000	25.000000	8.000000	0.500000	0.000000	0.000000	0.000000	31987	0	10.000000	7.000000	1.000000
sus	inf	inf_blood	z	x[0]	y[0][0]	z[0]	x[1]	y[1][0]	z[1]	S[0]	synchrony
219000000	94990000.000000	5000000	10.000000	21900	9499	0.001000	21900	9499	0.001000	10000000	0.000000
150141174	1056286875.000000	54923328	3940.834452	12802	107343	0.394083	15440	105196	0.394083	9995112	0.000000
196689152	567022333.000000	29509571	6324.976263	17368	58319	0.632498	19948	56357	0.632498	9990140	0.000000
240744886	292391993.000000	15210126	7771.013291	22228	30851	0.777101	24713	29133	0.777101	9985050	0.000000
267258359	173285879.000000	9020589	8648.068121	25347	18182	0.864807	27052	16880	0.864807	9979863	0.000000
283145072	113333800.000000	5897375	9180.022116	27412	11873	0.918002	28570	10997	0.918002	9974853	0.000000
293046746	79672745.000000	4141986	9502.664490	28475	8557	0.950266	29524	7602	0.950266	9969846	0.000000
299429437	59382291.000000	3083200	9698.354536	29243	6445	0.969835	30141	5790	0.969835	9964862	0.000000
303604951	46477471.000000	2414786	9817.045065	29869	4882	0.981705	30701	4517	0.981705	9959819	0.000000
306458484	37909505.000000	1971948	9889.033609	30474	4075	0.988903	30850	3690	0.988903	9954696	0.000000
308480457	32005016.000000	1665499	9932.696323	30421	3466	0.993270	31078	3013	0.993270	9949612	0.000000
309942032	27847684.000000	1447385	9959.178767	30570	3055	0.995918	31030	2710	0.995918	9944559	0.000000
311001098	24828278.000000	1291204	9975.240980	30957	2671	0.997524	31241	2437	0.997524	9939530	0.000000
311767310	22601999.000000	1175338	9984.983083	30789	2495	0.998498	31103	2157	0.998498	9934652	0.000000
312362700	20895414.000000	1085582	9990.891893	30964	2190	0.999089	31392	2041	0.999089	9929754	0.000000
312789918	19636045.000000	1019846	9994.475723	31263	2127	0.999448	31445	1889	0.999448	9924725	0.000000
313162849	18642936.000000	967843	9996.649399	30920	2055	0.999665	31423	1726	0.999665	9919807	0.000000
313443340	17812157.000000	925235	9997.967783	31210	1920	0.999797	31341	1718	0.999797	9914851	0.000000
313664918	17182927.000000	894565	9998.767413	31211	1787	0.999877	31475	1595	0.999877	9910011	0.000000
313815399	16685005.000000	867412	9999.252408	31122	1797	0.999925	31423	1570	0.999925	9905035	0.000000
313986239	16279725.000000	845569	9999.546568	31408	1783	0.999955	31695	1543	0.999955	9900073	0.000000
314104200	15961479.000000	828586	9999.724983	31380	1602	0.999972	31358	1556	0.999972	9895100	0.000000
314200368	15689962.000000	815119	9999.833196	31168	1690	0.999983	31506	1522	0.999983	9890192	0.000000
314275116	15452191.000000	803334	9999.898829	31379	1597	0.999990	31636	1599	0.999990	9885146	0.000000
314358881	15271560.000000	794391	9999.938638	31289	1560	0.999994	31500	1529	0.999994	9880326	0.000000
314415858	15097034.000000	784549	9999.962782	31356	1641	0.999996	31546	1360	0.999996	9875425	0.000000
314442185	14997238.000000	779135	9999.977427	31099	1617	0.999998	31567	1439	0.999998	9870488	0.000000
314478986	14866767.000000	772104	9999.986309	31099	1670	0.999999	31380	1447	0.999999	9865562	0.000000
314524577	14789608.000000	770171	9999.991696	31403	1607	0.999999	31648	1402	0.999999	9860526	0.000000
314566657	14714247.000000	766352	9999.994963	31179	1611	0.999999	31673	1421	0.999999	9855490	0.000000
314585768	14639453.000000	760433	9999.996945	31310	1589	1.000000	31451	1438	1.000000	9850586	0.000000
314596329	14583646.000000	757327	9999.998147	31048	1653	1.000000	31655	1371	1.000000	9845596	0.000000
314605353	14539151.000000	757938	9999.998876	31295	1542	1.000000	31716	1418	1.000000	9840719	0.000000
314625945	14513999.000000	756335	9999.999318	31201	1555	1.000000	31400	1469	1.000000	9835832	0.000000
314609710	14485972.000000	753199	9999.999587	31283	1523	1.000000	31471	1387	1.000000	9830900	0.000000
314637967	14451552.000000	751076	9999.999749	31445	1642	1.000000	31345	1405	1.000000	9825976	0.000000
314648411	14416616.000000	749540	9999.999848	31431	1618	1.000000	31591	1363	1.000000	9821112	0.000000
314666223	14391377.000000	749741	9999.999908	31500	1574	1.000000	31385	1401	1.000000	9816171	0.000000
314674211	14346952.000000	746512	9999.999944	31165	1587	1.000000	31547	1359	1.000000	9811263	0.000000
314699649	14318203.000000	744003	9999.999966	31167	1595	1.000000	31443	1410	1.000000	9806354	0.000000
314694507	14310050.000000	742812	9999.999979	31382	1500	1.000000	31412	1472	1.000000	9801494	-1.#IND00
314688520	14307833.000000	744058	9999.999988	31317	1461	1.000000	31471	1315	1.000000	9796601	-1.#IND00
314701923	14291769.000000	743371	9999.999992	31217	1475	1.000000	31448	1372	1.000000	9791798	0.014605
314691522	14310448.000000	744561	9999.999995	31321	1613	1.000000	31422	1386	1.000000	9786775	0.029883
314701764	14313366.000000	742327	9999.999997	31363	1634	1.000000	31424	1424	1.000000	9781837	0.020321
314687129	14313552.000000	743479	9999.999998	31399	1496	1.000000	31337	1391	1.000000	9777028	0.010825
314688755	14328525.000000	744721	9999.999999	31346	1606	1.000000	31510	1436	1.000000	9772194	0.007391
314691244	14320078.000000	744024	9999.999999	31522	1658	1.000000	31344	1377	1.000000	9767361	0.007053
314672098	14324426.000000	744375	10000.000000	31212	1642	1.000000	31482	1401	1.000000	9762431	0.003924
314697006	14315612.000000	744977	10000.000000	31153	1529	1.000000	31549	1381	1.000000	9757566	0.001833
314668716	14322578.000000	744534	10000.000000	31325	1643	1.000000	31426	1373	1.000000	9752700	0.000660
314702197	14322568.000000	744580	10000.000000	31326	1549	1.000000	31629	1356	1.000000	9747785	0.001175
314658004	14348925.000000	744845	10000.000000	31066	1586	1.000000	31590	1318	1.000000	9742939	0.001663
314688484	14357687.000000	748450	10000.000000	31475	1510	1.000000	31595	1408	1.000000	9738145	0.004404
314703401	14368689.000000	747323	10000.000000	31415	1564	1.000000	31738	1423	1.000000	9733344	0.005378
314684130	14356080.000000	746303	10000.000000	31452	1536	1.000000	31577	1440	1.000000	9728459	0.004544
314684883	14346225.000000	744889	10000.000000	31257	1565	1.000000	31549	1335	1.000000	9723569	0.003531
314658882	14341665.000000	745510	10000.000000	31472	1561	1.000000	31619	1361	1.000000	9718716	0.001358
314669578	14308038.000000	745127	10000.000000	31581	1577	1.000000	31516	1342	1.000000	9713898	0.001275
314699483	14304262.000000	742037	10000.000000	31294	1487	1.000000	31688	1434	1.000000	9709078	0.002004
314692962	14288189.000000	742994	10000.000000	31334	1531	1.000000	31419	1346	1.000000	9704109	-0.000372
314727614	14286893.000000	742899	10000.000000	31374	1568	1.000000	31715	1369	1.000000	9699194	-0.000361
314691625	14293225.000000	742284	10000.000000	31592	1573	1.000000	31554	1304	1.000000	9694349	-0.000402
314674174	14308942.000000	743253	10000.000000	31262	1588	1.000000	31647	1384	1.000000	9689616	-0.000580
314698625	14303868.000000	744021	10000.000000	31194	1597	1.000000	31539	1344	1.000000	9684700	0.000145
314702341	14298700.000000	743084	10000.000000	31358	1574	1.000000	31748	1271	1.000000	9679891	-0.000047
314712288	14287749.000000	741809	10000.000000	31309	1510	1.000000	31627	1327	1.000000	9675010	0.004186
314681965	14291573.000000	743679	10000.000000	31577	1533	1.000000	31537	1390	1.000000	9670205	0.003416
314691552	14298846.000000	742590	10000.000000	31329	1535	1.000000	31475	1357	1.000000	9665187	0.003400
314693402	14294987.000000	742615	10000.000000	31602	1508	1.000000	31640	1341	1.000000	9660182	0.002311
314687989	14312936.000000	744087	10000.000000	31362	1577	1.000000	31233	1424	1.000000	9655295	0.002631
314665888	14335948.000000	744130	10000.000000	31464	1639	1.000000	31588	1391	1.000000	9650459	0.001516
314702857	14314692.000000	745335	10000.000000	31192	1546	1.000000	31720	1405	1.000000	9645590	0.000936
314684941	14287757.000000	743963	10000.000000	31194	1522	1.000000	31476	1410	1.000000	9640817	0.002999
314687199	14300128.000000	742939	10000.000000	31404	1511	1.000000	31391	1449	1.000000	9635945	0.002285
314691869	14321850.000000	745875	10000.000000	31399	1545	1.000000	31677	1380	1.000000	9631068	0.000180
314703335	14312191.000000	743975	10000.000000	31446	1523	1.000000	31736	1373	1.000000	9626282	0.000376
314709904	14315598.000000	744184	10000.000000	31343	1473	1.000000	31267	1365	1.000000	9621398	0.000450
314690477	14312867.000000	744362	10000.000000	31111	1492	1.000000	31612	1374	1.000000	9616508	0.001402
314702675	14316499.000000	743983	10000.000000	31163	1547	1.000000	31305	1348	1.000000	9611610	0.001464
314695999	14333112.000000	744630	10000.000000	31249	1545	1.000000	31465	1412	1.000000	9606792	0.001267
314700781	14334179.000000	745448	10000.000000	31498	1584	1.000000	31460	1366	1.000000	9602050	0.001503
314660644	14327641.000000	745979	10000.000000	31502	1606	1.000000	31585	1379	1.000000	9597144	0.001431
314691911	14345403.000000	746812	10000.000000	31365	1583	1.000000	31406	1414	1.000000	9592342	0.001774
314683982	14335552.000000	744453	10000.000000	31280	1580	1.000000	31493	1378	1.000000	9587595	0.001606
314672077	14330191.000000	744797	10000.000000	31450	1504	1.000000	31356	1382	1.000000	9582802	0.001695
314718701	14305116.000000	742807	10000.000000	31191	1624	1.000000	31474	1457	1.000000	9578002	0.001439
314672082	14303374.000000	745078	10000.000000	31228	1637	1.000000	31596	1355	1.000000	9573201	0.001484
314707582	14315434.000000	744738	10000.000000	31384	1566	1.000000	31569	1361	1.000000	9568349	0.001128
314666364	14343058.000000	745585	10000.000000	31357	1537	1.000000	31714	1384	1.000000	9563561	0.001520
314679504	14344844.000000	744583	10000.000000	31271	1527	1.000000	31409	1375	1.000000	9558736	0.002284
314701478	14315062.000000	744901	10000.000000	31020	1549	1.000000	31274	1361	1.000000	9553744	0.002156
314683233	14321990.000000	743970	10000.000000	31313	1507	1.000000	31537	1446	1.000000	9548962	0.002873
314688597	14322824.000000	744814	10000.000000	31110	1495	1.000000	31768	1348	1.000000	9544286	0.002271
314701321	14313388.000000	744740	10000.000000	31387	1532	1.000000	31593	1367	1.000000	9539429	0.002604
314676540	14328695.000000	745391	10000.000000	31226	1596	1.000000	31522	1355	1.000000	9534659	0.002612
314698744	14320539.000000	745306	10000.000000	31448	1541	1.000000	31611	1423	1.000000	9530013	0.003009
314717317	14309428.000000	744621	10000.000000	31321	1611	1.000000	31456	1360	1.000000	9525307	0.002852
314685643	14346188.000000	744707	10000.000000	31192	1542	1.000000	31728	1393	1.000000	9520634	0.002674
314666217	14337031.000000	745641	10000.000000	30886	1518	1.000000	31583	1324	1.000000	9515940	0.002648
npatches	nstrain	runtime	dt	init_x	init_y	init_y_blood	init_z	init_S	beta0	beta1	beta2	beta3	mean_beta	B	d	delta	delta_blood	b[0]	mut	m	CTL	c	g	epsilon	k	het	lambda	rho	omega	x_max	patch.dyna	DELTA	A	VA
10000	1	100.000000	0.000100	21900	9499	5000000	0.001000	10000000	12.820136	7.868268	12.178853	7.999131	9	8000000000.000000	0.010000	1.000000	1.000000	800000	0.000050	0.048000	0	0.500000	0.000000	25.000000	9.000000	0.500000	0.000000	0.000000	0.000000	31987	0	10.000000	7.000000	1.000000
sus	inf	inf_blood	z	x[0]	y[0][0]	z[0]	x[1]	y[1][0]	z[1]	S[0]	synchrony
219000000	94990000.000000	5000000	10.000000	21900	9499	0.001000	21900	9499	0.001000	10000000	0.000000
158163281	946908174.000000	49258948	3940.834452	12411	98022	0.394083	16650	93903	0.394083	9995078	0.000000
213302281	445999059.000000	23220793	6324.976263	18018	46939	0.632498	22402	44257	0.632498	9990203	0.000000
260038381	201059119.000000	10461105	7771.013291	23489	21946	0.777101	26715	19311	0.777101	9985204	0.000000
286716405	99584735.000000	5183550	8648.068121	27095	11222	0.864807	29264	9579	0.864807	9980255	0.000000
301741804	51300782.000000	2671181	9180.022116	29079	6128	0.918002	30217	5012	0.918002	9975226	0.000000
310145963	26619914.000000	1386286	9502.664490	30489	3034	0.950266	31137	2475	0.950266	9970313	0.000000
314774993	13681479.000000	711529	9698.354536	31270	1697	0.969835	31417	1290	0.969835	9965346	0.000000
317259344	6912004.000000	359556	9817.045065	31557	819	0.981705	31591	687	0.981705	9960361	0.000000
318579262	3430023.000000	178783	9889.033609	31646	445	0.988903	31885	319	0.988903	9955519	0.000000
319236586	1673652.000000	86718	9932.696323	32025	204	0.993270	31886	145	0.993270	9950628	0.000000
319553185	804525.000000	41667	9959.178767	32098	70	0.995918	31921	67	0.995918	9945618	0.000000
319738957	386993.000000	20024	9975.240980	31966	50	0.997524	31950	28	0.997524	9940697	0.000000
319818570	183566.000000	9692	9984.871762	31795	31	0.998498	31963	18	0.998498	9935709	0.000000
319834773	87206.000000	4537	9819.383738	32179	9	0.999089	31934	4	0.999089	9930870	0.000000
319836137	85230.000000	4442	8436.171560	32012	7	0.999448	31851	14	0.901286	9925939	0.000000
319831152	129239.000000	6766	8865.532213	32075	19	0.819295	32016	9	0.940128	9920920	0.000000
319815218	127253.000000	6596	9286.112782	31793	22	0.890398	32014	13	0.963686	9915987	0.000000
319836145	97968.000000	5107	9414.828360	31966	9	0.933524	32064	13	0.977975	9911079	0.000000
319855602	85846.000000	4482	8977.006520	31818	9	0.959681	32035	8	0.871879	9906059	0.000000
319826211	101526.000000	5297	8895.185818	32176	21	0.975546	32043	4	0.922291	9901038	0.000000
319860144	107668.000000	5666	9156.115641	31782	16	0.985168	32041	12	0.952868	9896081	0.000000
319847759	96274.000000	4734	9252.341915	32045	11	0.991004	31989	11	0.882878	9891275	0.000000
319838528	89024.000000	4664	8992.026035	32046	12	0.994544	32139	15	0.828317	9886388	0.000000
319845936	99907.000000	5261	8947.846455	32162	9	0.996691	31949	5	0.607850	9881499	0.000000
319832849	103159.000000	5413	9136.020196	31856	11	0.997993	31826	8	0.762152	9876475	0.000000
319823998	95345.000000	4908	9177.027330	31592	10	0.998783	32133	17	0.855740	9871582	0.000000
319817531	93039.000000	4859	9017.228742	32034	17	0.999262	31953	14	0.912503	9866630	0.000000
319841425	97245.000000	4901	9019.308326	31978	8	0.999552	31985	3	0.754999	9861762	0.000000
319832576	97581.000000	5095	9091.965549	31775	17	0.999728	31913	11	0.851402	9856764	0.000000
319809476	96226.000000	4911	9090.415998	31708	14	0.623884	32045	15	0.909872	9851813	0.000000
319836153	93937.000000	4828	9044.753505	31843	8	0.771877	32104	7	0.945335	9846819	0.000000
319836743	97179.000000	5043	9032.680519	31912	11	0.861638	31920	8	0.966844	9841997	0.000000
319835952	97467.000000	4936	9067.052996	32074	1	0.505739	32072	13	0.746372	9837108	0.000000
319842068	95696.000000	5019	9079.501091	31833	17	0.697924	31887	20	0.846169	9832173	0.000000
319842885	97741.000000	4939	9071.529261	31664	9	0.816784	31952	5	0.906698	9827227	0.000000
319820054	97885.000000	4977	9105.050791	31992	16	0.888875	32132	14	0.943410	9822375	0.000000
319850941	94585.000000	5010	9090.435779	32065	8	0.932600	31875	7	0.965677	9817448	0.000000
319835791	95930.000000	4854	9055.606020	31947	10	0.959121	31906	8	0.979182	9812455	0.000000
319865767	96260.000000	5103	9095.932543	32103	15	0.975206	32067	11	0.759473	9807597	0.000000
319814821	94550.000000	4876	9054.331577	31912	9	0.984962	31826	14	0.691059	9802762	-1.#IND00
319855212	96269.000000	5037	9043.764476	32162	15	0.990879	31814	16	0.812620	9797850	-1.#IND00
319840100	97313.000000	5172	9079.715124	31968	11	0.994468	31948	10	0.886350	9792887	-1.#IND00
319838423	94273.000000	4942	9050.601362	32073	15	0.996645	31926	11	0.931068	9787955	-0.012849
319844706	96772.000000	5079	9053.557716	32085	8	0.996283	31865	5	0.958191	9783066	-0.008561
319835845	96690.000000	4919	9100.844049	32039	7	0.997746	31808	9	0.867969	9778228	-0.009567
319840055	95864.000000	4991	9095.482614	32052	9	0.909388	31784	4	0.919920	9773428	-0.006779
319844139	97909.000000	5037	9071.131652	31827	5	0.945042	31824	10	0.854825	9768532	-0.002384
319834586	96665.000000	5098	9104.682519	32001	13	0.966667	31846	11	0.911948	9763695	-0.003361
319809745	95371.000000	4852	9065.035011	31888	20	0.979783	32075	6	0.946594	9758770	-0.003823
319840891	96647.000000	5024	9066.714477	31715	14	0.987738	32029	5	0.967608	9754025	-0.001494
319851857	96697.000000	5017	9067.337313	31902	9	0.992563	31957	10	0.980354	9749158	0.000171
319808961	97170.000000	5071	9102.151442	31861	9	0.995489	32095	9	0.988084	9744252	-0.000167
319841025	94593.000000	4999	9065.834157	31978	11	0.997264	32036	6	0.992773	9739408	-0.000880
319841932	97589.000000	5125	9049.323347	32141	13	0.998341	31832	5	0.882224	9734635	-0.000586
319839741	98157.000000	5066	9113.788363	32065	12	0.998994	31917	6	0.928566	9729679	-0.001241
319826849	95539.000000	4991	9110.022183	32136	10	0.999390	31760	10	0.956674	9724913	-0.000514
319831768	94018.000000	4924	9043.081579	32084	15	0.967462	32242	9	0.738469	9720115	-0.001821
319831364	97051.000000	4959	9011.870462	32000	12	0.940297	32057	4	0.732101	9715308	-0.001967
319870863	99003.000000	5211	9095.374864	31998	4	0.963789	31972	11	0.837513	9710507	-0.001057
319833390	94929.000000	4906	9092.755290	32114	18	0.978037	31982	11	0.901448	9705654	-0.000871
319819341	95405.000000	4971	9041.704831	32237	12	0.986679	31737	7	0.940226	9700870	-0.000488
319818066	96255.000000	5007	9041.849122	32060	9	0.984492	32119	6	0.963746	9696021	-0.000333
319852863	98291.000000	4995	9091.685368	32189	9	0.990594	31690	8	0.944214	9691262	-0.000336
319846334	96769.000000	4979	9101.864532	31973	10	0.994295	31849	8	0.966164	9686387	-0.002521
319844672	96489.000000	5011	9086.764504	31761	10	0.996540	31997	7	0.963868	9681595	-0.002260
319845648	96013.000000	4983	9071.067232	31957	15	0.997901	31931	10	0.912007	9676699	-0.002132
319845699	96258.000000	4872	9049.704311	31979	7	0.998727	31830	11	0.793834	9671987	-0.002003
319842954	96934.000000	5044	9080.407747	31846	19	0.999228	31957	9	0.874956	9667161	-0.001579
319845555	96451.000000	4960	9085.364665	32117	9	0.839488	32021	8	0.761869	9662334	-0.001662
319819773	95415.000000	4992	9076.797813	31908	13	0.902646	31911	7	0.855568	9657500	-0.001101
319837112	96871.000000	5016	9061.086962	32296	9	0.940953	31949	5	0.903291	9652595	-0.001279
319825637	96922.000000	4988	9059.039447	32334	9	0.964186	31996	4	0.737629	9647734	-0.001131
319837039	97793.000000	5004	9071.999868	31900	14	0.978278	32087	8	0.840866	9642963	-0.001228
319843474	95557.000000	4980	9047.759872	32088	12	0.986825	32074	13	0.903482	9638129	-0.000768
319842658	98265.000000	5036	9070.260648	31891	22	0.992009	32019	8	0.941459	9633238	-0.000695
319810952	95494.000000	5006	9086.109293	32142	5	0.995153	32063	7	0.964494	9628554	-0.000927
319851141	95046.000000	4895	9051.100173	32038	12	0.908364	32042	15	0.978465	9623662	-0.001084
319844146	96722.000000	5078	9051.463728	32225	14	0.944421	31857	7	0.986938	9618853	-0.001646
319817972	96509.000000	5077	9056.735946	32081	8	0.966290	32152	5	0.992078	9613866	-0.002251
319821270	97516.000000	5003	9063.037798	31911	12	0.979554	32121	12	0.995195	9609103	-0.002675
319832103	98275.000000	5051	9127.977946	31930	8	0.942584	31897	10	0.997086	9604368	-0.001272
319855047	93155.000000	4943	9071.967713	32073	5	0.965176	32102	1	0.883143	9599594	-0.000935
319807142	95789.000000	5033	8998.253600	31957	8	0.978878	32077	7	0.927784	9594766	-0.000992
319840103	98179.000000	5192	9049.755379	32010	8	0.987189	31962	12	0.954621	9590124	-0.000931
319840750	95978.000000	5033	9102.959086	31740	7	0.992230	32021	10	0.972476	9585390	-0.000927
319828448	94805.000000	5000	9078.830920	31918	7	0.995287	32038	7	0.615017	9580612	-0.000641
319836990	94864.000000	4913	9052.766239	31981	14	0.997142	32043	11	0.766499	9575899	-0.000371
319817417	96803.000000	5040	9054.596219	31906	12	0.998266	31954	11	0.808987	9571137	0.000211
319855521	95979.000000	5030	9058.519613	31929	6	0.998948	31911	14	0.884146	9566438	0.000403
319861434	95664.000000	5109	9065.920781	31938	9	0.999362	31822	13	0.929732	9561640	-0.000260
319855957	96562.000000	5009	9060.639271	31855	16	0.761991	32030	9	0.957381	9556879	-0.000216
319822040	97699.000000	5049	9096.718447	31966	17	0.855642	31950	16	0.974151	9552205	-0.000347
319824958	96487.000000	5035	9096.662024	32042	9	0.912444	32100	8	0.888278	9547423	-0.000270
319834463	95386.000000	5060	9076.998992	31752	6	0.926597	32143	12	0.932238	9542577	-0.000634
319842137	95676.000000	4965	9066.127078	31983	9	0.921412	32010	9	0.944619	9537864	-0.000700
319835174	95827.000000	4934	9032.389937	31773	4	0.952335	31888	7	0.959332	9533108	-0.000747
319827962	97367.000000	5084	9067.733555	32033	10	0.773638	32048	8	0.975334	9528412	-0.000169
319817961	95633.000000	4991	9062.362886	32050	10	0.862706	31857	12	0.985039	9523516	-0.000274
319832182	97364.000000	5087	9069.871036	32001	11	0.916728	32102	3	0.819665	9518713	-0.000142
npatches	nstrain	runtime	dt	init_x	init_y	init_y_blood	init_z	init_S	beta0	beta1	beta2	beta3	mean_beta	B	d	delta	delta_blood	b[0]	mut	m	CTL	c	g	epsilon	k	het	lambda	rho	omega	x_max	patch.dyna	DELTA	A	VA
10000	1	100.000000	0.000100	21900	9499	5000000	0.001000	10000000	9.671388	4.738904	9.621885	8.450758	9	8000000000.000000	0.010000	1.000000	1.000000	800000	0.000050	0.048000	0	0.500000	0.000000	25.000000	10.000000	0.500000	0.000000	0.000000	0.000000	31987	0	10.000000	7.000000	1.000000
sus	inf	inf_blood	z	x[0]	y[0][0]	z[0]	x[1]	y[1][0]	z[1]	S[0]	synchrony
219000000	94990000.000000	5000000	10.000000	21900	9499	0.001000	21900	9499	0.001000	10000000	0.000000
165964952	850227270.000000	44227750	3940.834452	15665	85209	0.394083	21771	80364	0.394083	9995074	0.000000
228820282	349771071.000000	18219314	6324.976263	22295	35663	0.632498	26681	31795	0.632498	9990098	0.000000
276713491	133494383.000000	6954004	7771.013291	27270	13764	0.777101	30027	11559	0.777101	9985233	0.000000
301582391	50916885.000000	2649557	8648.068121	29950	5181	0.864807	31137	4278	0.864807	9980076	0.000000
313150628	17674839.000000	920703	9180.022116	31056	1794	0.918002	31775	1535	0.918002	9975099	0.000000
317824104	5317994.000000	277632	9502.664490	31938	514	0.950266	31979	463	0.950266	9970221	0.000000
319317516	1386389.000000	72328	9698.354536	31842	167	0.969835	31762	130	0.969835	9965203	0.000000
319736958	319903.000000	16665	9817.045065	31899	35	0.981705	32091	20	0.981705	9960185	0.000000
319848989	70366.000000	3607	9526.455150	31978	4	0.913182	31695	8	0.945603	9955171	0.000000
319835428	110247.000000	5640	7204.376720	31863	15	0.947343	32100	14	0.843813	9950135	0.000000
319800927	166291.000000	8594	8289.795740	31840	17	0.968062	31870	12	0.905269	9945109	0.000000
319834128	108918.000000	5600	8936.213080	32120	7	0.980629	32103	12	0.942543	9940137	0.000000
319837214	69307.000000	3680	7839.491381	31742	2	0.988251	31717	3	0.380676	9935201	0.000000
319820777	111109.000000	5756	8022.318947	31671	8	0.992874	31864	7	0.606634	9930217	0.000000
319854959	92500.000000	4808	8619.652343	31936	10	0.995678	31949	9	0.761415	9925166	0.000000
319862536	77369.000000	4108	8002.451046	31790	10	0.942776	31983	9	0.815676	9920191	0.000000
319849871	94327.000000	4886	8129.753416	32018	6	0.965292	32025	13	0.795088	9915302	0.000000
319828728	85617.000000	4486	8354.313349	31846	7	0.978949	32041	3	0.778209	9910422	0.000000
319858451	81297.000000	4273	8036.654090	31898	5	0.958406	31998	13	0.842267	9905497	0.000000
319822261	91368.000000	4788	8179.075471	32074	4	0.918249	31893	14	0.904331	9900467	0.000000
319861660	83106.000000	4340	8239.608259	32034	4	0.950416	31980	7	0.941975	9895497	0.000000
319864362	85256.000000	4476	8138.414144	32029	8	0.947087	31898	5	0.964806	9890513	0.000000
319823188	87998.000000	4572	8229.512475	31934	6	0.680538	31896	3	0.978654	9885550	0.000000
319855019	82821.000000	4211	8149.878146	31977	3	0.504963	31817	4	0.987053	9880539	0.000000
319835613	87771.000000	4555	8145.815606	31777	7	0.699749	31908	10	0.856286	9875662	0.000000
319843477	86336.000000	4565	8240.953071	31906	7	0.789039	32006	4	0.570433	9870811	0.000000
319839098	84340.000000	4458	8145.507973	32099	10	0.872047	32049	7	0.577456	9865740	0.000000
319846408	86467.000000	4467	8178.822255	31790	3	0.570571	31906	8	0.419584	9860724	0.000000
319843064	84983.000000	4419	8191.109525	31773	13	0.739541	32016	12	0.647965	9855770	0.000000
319842784	87032.000000	4397	8173.420775	32042	11	0.842026	32111	5	0.786482	9850826	0.000000
319851840	85111.000000	4503	8239.326616	31775	10	0.545778	32014	4	0.686659	9845996	0.000000
319858835	83434.000000	4406	8114.660879	32079	11	0.724504	32046	10	0.739487	9841021	0.000000
319851118	87263.000000	4577	8151.559043	32139	7	0.824078	32241	5	0.841993	9836138	0.000000
319845286	85092.000000	4368	8196.933893	32230	14	0.647257	31862	4	0.563084	9831277	0.000000
319830634	83742.000000	4422	8124.187159	32056	10	0.550141	32057	6	0.735000	9826427	0.000000
319834813	88485.000000	4682	8158.168795	32100	14	0.727150	31664	12	0.735600	9821409	0.000000
319823514	86382.000000	4604	8255.910003	32121	11	0.834510	32016	4	0.839635	9816548	0.000000
319845451	83217.000000	4298	8167.646901	31783	10	0.665896	31782	6	0.637309	9811626	0.000000
319825791	88217.000000	4543	8141.669898	31912	10	0.733951	32065	3	0.623999	9806672	0.000000
319829275	84953.000000	4398	8266.435899	31913	10	0.558498	32167	8	0.771947	9801789	-1.#IND00
319835724	83933.000000	4447	8099.926246	32095	4	0.732219	32011	8	0.489419	9796762	-1.#IND00
319852417	90137.000000	4561	8224.208528	32243	9	0.837585	31950	7	0.690321	9791950	-1.#IND00
319831328	82629.000000	4277	8219.187927	31758	5	0.901491	31957	6	0.684729	9787040	0.002688
319840919	86806.000000	4464	8091.460777	31901	13	0.830558	32180	12	0.725303	9782111	0.000885
319820450	87715.000000	4446	8268.068947	31902	11	0.806240	32115	14	0.833390	9777266	0.009936
319823129	83111.000000	4239	8184.247446	31654	5	0.882480	31922	7	0.760725	9772221	0.024898
319831725	88334.000000	4558	8150.749664	31932	11	0.866534	32108	5	0.455675	9767387	0.018789
319847414	84413.000000	4318	8226.931419	31783	5	0.919050	31814	7	0.669854	9762529	0.019015
319856876	85367.000000	4290	8166.849695	32267	9	0.950902	31718	1	0.776102	9757576	0.019458
319843870	86573.000000	4514	8169.360384	32033	11	0.970221	32196	5	0.658405	9752619	0.017185
319836805	84701.000000	4454	8195.619739	31951	11	0.879878	31724	6	0.599549	9747668	0.009961
319802945	85089.000000	4355	8124.330778	31809	14	0.927143	32175	5	0.757117	9742809	0.009913
319857783	87773.000000	4567	8208.538774	32293	6	0.955811	32242	6	0.852686	9737894	0.008127
319819916	82882.000000	4273	8216.255627	32052	6	0.973198	32072	8	0.826974	9733159	0.008189
319849727	85962.000000	4555	8098.612434	32014	5	0.578070	31947	6	0.895056	9728279	0.008843
319842928	88314.000000	4563	8259.186173	32076	5	0.697896	31801	5	0.876656	9723331	0.011581
319835650	82025.000000	4190	8177.660179	31816	17	0.745220	32113	14	0.925189	9718451	0.009581
319826939	87218.000000	4533	8138.996119	32062	12	0.845470	32041	5	0.954626	9713546	0.008623
319858984	86872.000000	4499	8236.830410	32001	7	0.906274	31939	12	0.972479	9708797	0.008029
319853377	84525.000000	4328	8210.385118	31842	8	0.943153	31901	3	0.983308	9704091	0.009111
319837957	85855.000000	4354	8113.969170	32147	4	0.965521	31628	8	0.868456	9699360	0.007509
319877883	86734.000000	4619	8196.676308	31903	11	0.565352	31963	6	0.920215	9694440	0.008997
319815405	84733.000000	4531	8177.374539	31889	9	0.711534	31870	5	0.834344	9689422	0.008586
319846567	85763.000000	4435	8144.120491	31815	9	0.687256	31892	7	0.697995	9684595	0.008085
319851599	86728.000000	4414	8191.285857	32147	11	0.810314	32026	4	0.703724	9679771	0.008036
319840437	84073.000000	4317	8186.104956	31991	6	0.795185	32013	10	0.687076	9675029	0.006239
319819326	86071.000000	4499	8145.963569	31941	7	0.793895	31951	10	0.600234	9670123	0.006123
319832899	87154.000000	4588	8224.389994	32091	11	0.874993	31960	7	0.620764	9665353	0.005692
319840198	84435.000000	4367	8205.926617	32081	9	0.924180	32039	8	0.718923	9660460	0.005572
319831951	85530.000000	4282	8151.835769	32067	6	0.954013	31871	7	0.510804	9655562	0.005109
319828325	86167.000000	4489	8184.521223	31922	3	0.862466	31879	8	0.703291	9650709	0.004696
319843235	84923.000000	4390	8192.669296	31936	11	0.779822	32120	5	0.820039	9645850	0.004369
319815958	87121.000000	4521	8202.331393	31966	7	0.866457	31859	13	0.890850	9641211	0.003785
319846466	85265.000000	4394	8181.275891	31939	7	0.919003	32048	4	0.702073	9636525	0.004062
319851377	84925.000000	4372	8156.914604	31791	8	0.950873	31996	5	0.819300	9631737	0.004017
319841438	86595.000000	4465	8218.798560	31922	4	0.963752	32196	6	0.890402	9626821	0.004057
319823133	83421.000000	4400	8204.211192	31861	6	0.978015	32182	8	0.913593	9622018	0.002871
319842924	87410.000000	4497	8146.207445	31866	9	0.986665	31979	2	0.855543	9617213	0.002618
319847809	85539.000000	4533	8243.579329	32218	3	0.991912	32071	9	0.511409	9612381	0.002764
319822921	84772.000000	4435	8091.048303	31821	9	0.697679	31937	5	0.665132	9607576	0.000390
319852641	87877.000000	4549	8195.273754	31929	12	0.816635	31874	8	0.772030	9602790	-0.001021
319857623	85131.000000	4419	8185.472650	31802	15	0.786619	31907	10	0.778472	9598002	-0.000450
319851008	86366.000000	4491	8199.731019	32100	6	0.870580	32078	10	0.674147	9593298	-0.001404
319824257	85199.000000	4390	8164.348409	31829	5	0.921503	32114	10	0.748307	9588567	-0.001582
319826170	87995.000000	4577	8162.623154	31902	7	0.952390	31962	6	0.837379	9583767	-0.001505
319862746	86526.000000	4504	8257.852372	32178	6	0.848894	32035	8	0.901366	9578978	-0.000786
319836184	83754.000000	4524	8144.998901	31989	9	0.592139	31896	6	0.568684	9574168	0.000145
319840241	88898.000000	4632	8220.219244	31902	9	0.743659	31968	12	0.734682	9569277	0.000040
319845723	83019.000000	4369	8209.510178	32119	10	0.844523	32145	6	0.839079	9564412	0.000597
319852928	86888.000000	4413	8123.564311	31979	5	0.905700	32061	5	0.879414	9559566	0.000476
319844767	87183.000000	4677	8225.032077	31826	8	0.756918	31984	5	0.726383	9554746	0.001041
319850127	83820.000000	4297	8154.409814	31908	10	0.852565	32089	12	0.800473	9549986	0.001441
319832097	87081.000000	4587	8204.826398	32016	10	0.367021	32213	6	0.878983	9545047	0.000176
319865285	84487.000000	4507	8204.542912	32089	14	0.616083	32030	10	0.844394	9540308	-0.000070
319843705	86552.000000	4516	8194.801928	32103	4	0.767146	32193	13	0.905621	9535671	-0.000078
319857152	87165.000000	4618	8226.751478	31823	11	0.858768	31996	8	0.942757	9530858	0.000262
319855598	84481.000000	4361	8181.047573	32041	6	0.758487	32070	10	0.754636	9526128	-0.000193
319857608	85560.000000	4497	8166.198633	31934	4	0.753579	32052	6	0.851181	9521427	-0.000038
319851174	85571.000000	4462	8199.508590	32080	9	0.727632	32013	7	0.763240	9516595	-0.000402
npatches	nstrain	runtime	dt	init_x	init_y	init_y_blood	init_z	init_S	beta0	beta1	beta2	beta3	mean_beta	B	d	delta	delta_blood	b[0]	mut	m	CTL	c	g	epsilon	k	het	lambda	rho	omega	x_max	patch.dyna	DELTA	A	VA
10000	1	100.000000	0.000100	21900	9499	5000000	0.001000	10000000	10.923356	12.805729	6.310297	5.752868	9	8000000000.000000	0.010000	1.000000	1.000000	800000	0.000050	0.048000	0	0.500000	0.000000	25.000000	11.000000	0.500000	0.000000	0.000000	0.000000	31987	0	10.000000	7.000000	1.000000
sus	inf	inf_blood	z	x[0]	y[0][0]	z[0]	x[1]	y[1][0]	z[1]	S[0]	synchrony
219000000	94990000.000000	5000000	10.000000	21900	9499	0.001000	21900	9499	0.001000	10000000	0.000000
175816707	752447915.000000	39158875	3940.834452	15523	76996	0.394083	14308	77852	0.394083	9995058	0.000000
245180256	265957750.000000	13851454	6324.976263	22906	27790	0.632498	21750	28817	0.632498	9990165	0.000000
292157441	80013248.000000	4165669	7771.013291	28498	8773	0.777101	27632	9151	0.777101	9985164	0.000000
312239600	20050138.000000	1043312	8648.068121	31012	2044	0.864807	30821	2174	0.864807	9980227	0.000000
318431294	3644488.000000	189326	9180.022116	31604	427	0.918002	31733	473	0.918002	9975179	0.000000
319690139	475854.000000	24695	9502.664490	31908	47	0.950266	32030	47	0.950266	9970174	0.000000
319843224	52013.000000	2591	8594.852231	32185	0	0.609853	31851	5	0.637970	9965093	0.000000
319809309	158290.000000	8175	6518.313465	31942	12	0.706094	32126	20	0.712625	9960077	0.000000
319801526	187943.000000	9650	7887.964319	32085	23	0.821739	31768	24	0.825700	9955047	0.000000
319855877	74134.000000	3838	8445.637320	32018	5	0.891881	32057	6	0.894283	9950046	0.000000
319858305	92335.000000	4880	6666.639560	32004	14	0.703144	31753	14	0.771922	9945114	0.000000
319823786	104521.000000	5463	7855.099528	31937	12	0.819950	31858	17	0.861665	9940106	0.000000
319864667	65238.000000	3428	7117.249225	31672	9	0.890795	32078	8	0.796508	9935053	0.000000
319820576	100709.000000	5355	7361.226684	32089	14	0.678939	32002	7	0.825668	9930118	0.000000
319829867	72843.000000	3766	7691.909579	31852	13	0.779811	31642	6	0.894264	9925231	0.000000
319833754	85250.000000	4466	7105.258708	31898	17	0.596393	32023	11	0.736213	9920288	0.000000
319848979	81437.000000	4138	7686.603675	31887	9	0.755203	31754	7	0.835035	9915343	0.000000
319843258	75775.000000	3930	7137.675111	32014	10	0.771506	31695	9	0.619988	9910202	0.000000
319828353	87019.000000	4444	7518.193034	32116	6	0.861413	31978	16	0.769514	9905232	0.000000
319837365	72637.000000	3800	7331.351972	31997	4	0.887117	32043	9	0.785624	9900243	0.000000
319851563	84806.000000	4387	7382.653502	32196	6	0.546119	32003	7	0.869976	9895344	0.000000
319861213	74706.000000	3793	7425.414066	32211	8	0.724711	31888	12	0.916887	9890408	0.000000
319845408	80971.000000	4178	7288.276924	31808	9	0.833031	31948	11	0.911888	9885389	0.000000
319844378	79601.000000	4124	7508.387903	31935	4	0.726946	32104	11	0.946558	9880530	0.000000
319840069	76698.000000	4068	7226.643165	32096	14	0.702087	32049	7	0.928374	9875651	0.000000
319838102	84019.000000	4280	7476.048951	31780	5	0.587182	31800	17	0.722799	9870675	0.000000
319842107	74417.000000	3738	7284.005064	32284	3	0.749617	32032	7	0.831871	9865915	0.000000
319844154	83574.000000	4420	7453.027872	32025	12	0.848137	31854	11	0.391214	9860834	0.000000
319832903	76950.000000	3929	7357.038367	31992	8	0.426528	31661	7	0.630758	9855866	0.000000
319825226	82670.000000	4259	7389.752333	31825	12	0.483285	32056	13	0.776046	9850987	0.000000
319827628	75818.000000	4020	7360.417998	32097	11	0.571813	31882	6	0.590128	9845945	0.000000
319840899	79894.000000	4274	7315.864898	32012	10	0.740295	31873	10	0.690661	9841083	0.000000
319847583	78990.000000	4042	7435.147478	32099	8	0.842483	32065	7	0.730157	9836077	0.000000
319856120	79086.000000	4029	7342.532028	31814	13	0.904462	32071	5	0.799563	9831275	0.000000
319837353	80647.000000	4297	7473.439544	31855	8	0.942054	31900	6	0.814241	9826398	0.000000
319840242	77256.000000	3987	7348.916643	32098	2	0.964854	32212	11	0.887333	9821601	0.000000
319850315	80579.000000	4123	7387.468042	32037	5	0.924510	32152	8	0.931665	9816793	0.000000
319831563	76726.000000	3942	7333.833080	31943	8	0.720106	31933	13	0.958553	9812096	0.000000
319818633	80981.000000	4169	7369.013917	31760	6	0.537307	32045	11	0.582848	9807314	0.000000
319836872	78623.000000	4125	7404.538725	32019	11	0.719366	32038	11	0.746988	9802336	-1.#IND00
319805093	79412.000000	4189	7362.915993	31949	9	0.675968	31752	14	0.712889	9797406	-1.#IND00
319843063	79204.000000	4130	7408.847127	31764	7	0.803467	31731	9	0.692669	9792610	0.006796
319852115	78131.000000	4031	7359.614103	31869	6	0.714658	31921	8	0.706182	9787748	-0.009610
319851324	80431.000000	4315	7381.462396	31983	6	0.826934	32016	6	0.770729	9782857	-0.006789
319837441	77048.000000	4095	7379.105492	32231	3	0.818777	31739	13	0.706549	9778017	-0.005664
319835575	80317.000000	4069	7331.454341	31941	4	0.771437	31841	10	0.822015	9773097	-0.016082
319834232	78200.000000	4028	7448.742800	31955	4	0.861371	32004	8	0.892048	9768257	-0.009731
319848541	79262.000000	4028	7307.099565	32016	6	0.915918	31549	10	0.927937	9763409	-0.007997
319848990	81191.000000	4253	7511.847894	32120	8	0.949003	32132	4	0.797635	9758527	-0.008140
319829111	76889.000000	4021	7237.374152	31949	11	0.969069	31851	14	0.877261	9753635	-0.010869
319825236	81701.000000	4219	7458.982838	31884	17	0.729877	32004	13	0.925556	9748736	-0.009238
319835228	75869.000000	3909	7288.696324	31843	13	0.403106	32153	4	0.954848	9743957	-0.007258
319843932	82986.000000	4440	7402.889324	31973	5	0.541923	32214	13	0.827364	9739077	-0.006382
319860324	76232.000000	4043	7357.557510	31893	4	0.658160	31754	6	0.895292	9734174	-0.005372
319819210	80758.000000	4141	7318.330777	32105	9	0.791176	31824	7	0.746354	9729429	-0.004313
319844615	78036.000000	4128	7452.647497	31873	20	0.873344	32086	5	0.846158	9724734	-0.003558
319839413	80596.000000	4256	7302.080107	32102	10	0.923180	31921	13	0.528858	9719789	-0.002766
319851427	79301.000000	4187	7462.735008	32117	9	0.953407	32102	7	0.714241	9714866	-0.002853
319828170	79049.000000	4112	7283.137062	31847	7	0.971740	31979	8	0.768127	9710018	-0.003974
319871736	78128.000000	4099	7418.057687	31951	7	0.982860	31891	4	0.853098	9705266	-0.003546
319853102	79946.000000	4190	7301.170230	32067	10	0.963613	32091	7	0.716367	9700312	-0.003549
319818109	78536.000000	4085	7468.402665	31836	10	0.898787	31961	7	0.827970	9695467	-0.002762
319849708	78988.000000	4144	7307.337020	32185	6	0.898257	31817	13	0.759697	9690605	-0.003460
319859938	79866.000000	4092	7456.019022	31957	6	0.938291	32054	6	0.526629	9685747	-0.004022
319837726	76227.000000	3997	7250.997808	32060	11	0.662196	31934	9	0.668306	9681020	-0.004907
319847591	82541.000000	4296	7418.006252	31991	10	0.795114	31731	7	0.798820	9676278	-0.006134
319832116	76185.000000	3948	7359.624172	32078	7	0.865131	32029	11	0.806011	9671483	-0.005589
319867295	82265.000000	4229	7336.873558	31945	7	0.916411	31914	10	0.882341	9666628	-0.005820
319822157	78057.000000	4009	7457.760541	32040	12	0.949302	31991	4	0.928637	9661768	-0.005088
319830086	79710.000000	3973	7303.784041	31958	4	0.595323	32100	3	0.872100	9656871	-0.005433
319828887	80390.000000	4118	7437.289080	32047	4	0.711110	31823	5	0.595654	9651969	-0.005561
319842950	78568.000000	4040	7389.524204	32000	14	0.792487	32042	10	0.754755	9647112	-0.006041
319843637	79312.000000	4126	7379.572956	31999	11	0.874138	32011	8	0.804139	9642302	-0.005869
319837589	77838.000000	4188	7337.133150	31848	7	0.804545	31975	5	0.881206	9637407	-0.005395
319852321	79303.000000	3959	7360.323478	32083	12	0.881452	32154	3	0.908973	9632559	-0.005370
319833840	79701.000000	4104	7436.948239	31895	6	0.891869	32215	6	0.732393	9627680	-0.005049
319838157	78387.000000	4094	7352.650929	32010	6	0.934416	31987	15	0.837690	9622883	-0.006374
319822234	78949.000000	4161	7405.223939	32130	9	0.614210	31952	8	0.901555	9618089	-0.006094
319856311	79971.000000	4188	7333.516134	31954	9	0.747709	32026	9	0.940291	9613334	-0.005971
319821654	78608.000000	4217	7429.995673	32167	4	0.823125	31843	16	0.963785	9608546	-0.005706
319817619	77511.000000	4104	7331.857347	31769	8	0.653654	32206	7	0.899738	9603821	-0.005680
319825347	81249.000000	4239	7404.983353	31797	4	0.789933	32025	8	0.911803	9598975	-0.005729
319853388	76810.000000	3967	7379.907219	32001	9	0.625885	31854	13	0.946507	9594229	-0.005511
319853644	80907.000000	4184	7334.317267	31879	13	0.773091	31724	14	0.938310	9589515	-0.003127
319837108	77197.000000	3969	7432.652076	31969	15	0.833992	32092	12	0.962584	9584647	-0.003157
319855375	79672.000000	4187	7308.316159	31983	8	0.899312	32143	19	0.894047	9579846	-0.002675
319842259	80790.000000	4212	7463.039982	31992	1	0.731537	32147	5	0.860051	9575093	-0.002583
319830800	78175.000000	3959	7307.416319	32122	6	0.615779	31951	6	0.915118	9570266	-0.001884
319833249	79592.000000	4052	7410.600814	31910	9	0.673176	31851	13	0.948517	9565489	-0.001861
319839987	78808.000000	4165	7346.960244	32063	11	0.787208	31902	11	0.968774	9560692	-0.002523
319833850	80317.000000	4241	7351.905137	31919	7	0.870937	32198	14	0.849440	9555976	-0.002565
319864474	78939.000000	4071	7431.459304	31922	4	0.389773	32052	18	0.908682	9551170	-0.002389
319840694	78432.000000	3943	7280.277206	32137	8	0.629883	31804	13	0.671498	9546352	-0.002250
319857962	80906.000000	4187	7452.268084	31968	7	0.574026	32220	5	0.745127	9541626	-0.002165
319857842	76142.000000	3921	7327.440537	32108	13	0.417863	32092	9	0.708940	9536805	-0.002288
319855729	81432.000000	4272	7376.841587	31850	5	0.646920	32136	12	0.533350	9531940	-0.002397
319852995	77570.000000	3935	7363.908495	32133	16	0.785849	32004	14	0.716966	9527196	-0.003389
319848380	81451.000000	4225	7359.078262	32005	7	0.861106	31939	13	0.824026	9522483	-0.003465
319869607	78302.000000	4098	7404.500906	32043	5	0.915757	32006	9	0.891796	9517828	-0.003587
npatches	nstrain	runtime	dt	init_x	init_y	init_y_blood	init_z	init_S	beta0	beta1	beta2	beta3	mean_beta	B	d	delta	delta_blood	b[0]	mut	m	CTL	c	g	epsilon	k	het	lambda	rho	omega	x_max	patch.dyna	DELTA	A	VA
10000	1	100.000000	0.000100	21900	9499	5000000	0.001000	10000000	10.747816	11.094489	7.612514	7.643300	9	8000000000.000000	0.010000	1.000000	1.000000	800000	0.000050	0.048000	0	0.500000	0.000000	25.000000	12.000000	0.500000	0.000000	0.000000	0.000000	31987	0	10.000000	7.000000	1.000000
sus	inf	inf_blood	z	x[0]	y[0][0]	z[0]	x[1]	y[1][0]	z[1]	S[0]	synchrony
219000000	94990000.000000	5000000	10.000000	21900	9499	0.001000	21900	9499	0.001000	10000000	0.000000
182272935	681465264.000000	35470610	3940.834452	16383	69529	0.394083	16331	69204	0.394083	9995133	0.000000
257245886	207629708.000000	10824904	6324.976263	24474	21861	0.632498	24403	21534	0.632498	9990153	0.000000
301927486	48626643.000000	2539052	7771.013291	29726	5059	0.777101	29653	5172	0.777101	9984970	0.000000
316797462	7661040.000000	399333	8648.068121	31553	836	0.864807	31533	813	0.864807	9979947	0.000000
319582236	704725.000000	36687	9180.022116	32021	57	0.918002	31886	73	0.918002	9975049	0.000000
319847792	45981.000000	2478	8029.128561	32206	2	0.854776	31754	5	0.950266	9970003	0.000000
319821766	184379.000000	9629	6052.443392	32059	16	0.796473	32001	28	0.674486	9964954	0.000000
319794824	185973.000000	9702	7605.708549	31910	26	0.876556	32086	16	0.802568	9959904	0.000000
319852496	54158.000000	2902	7225.961830	31768	6	0.809745	31988	10	0.880253	9954978	0.000000
319828785	117279.000000	6060	6543.280307	31941	10	0.806013	32026	10	0.927371	9950047	0.000000
319870288	79810.000000	4103	7671.943477	31845	7	0.882342	32129	9	0.845157	9945007	0.000000
319812736	82780.000000	4328	6169.903377	32005	8	0.901404	32010	14	0.832273	9940084	0.000000
319852161	91254.000000	4706	7397.248944	31864	5	0.940199	32054	6	0.790321	9934947	0.000000
319855699	68186.000000	3565	6247.223432	31906	7	0.312777	31910	3	0.747987	9929982	0.000000
319825091	94080.000000	4858	7155.570128	32018	12	0.583183	31913	6	0.492545	9924966	0.000000
319836422	65968.000000	3540	6567.126980	31992	7	0.747191	31763	7	0.678715	9919963	0.000000
319844821	87612.000000	4582	6975.463709	31884	5	0.846666	31979	11	0.424967	9915122	0.000000
319837360	67723.000000	3509	6721.696602	32059	6	0.720265	31966	11	0.614923	9910210	0.000000
319829916	86151.000000	4533	6899.188391	31932	7	0.830335	31874	8	0.766442	9905387	0.000000
319847469	68836.000000	3547	6845.716090	32067	12	0.619565	31778	7	0.585724	9900438	0.000000
319842538	82252.000000	4165	6822.387327	31949	10	0.716775	31911	9	0.748732	9895550	0.000000
319842101	71733.000000	3781	6916.928003	31993	3	0.759977	32015	8	0.847600	9890642	0.000000
319839916	78441.000000	4174	6770.500157	32029	6	0.854420	32078	9	0.869352	9885608	0.000000
319828055	72631.000000	3882	6918.214380	32153	3	0.507114	31745	8	0.920759	9880656	0.000000
319840355	78356.000000	4078	6764.105269	31875	8	0.667751	31694	4	0.757181	9875767	0.000000
319837424	74579.000000	3906	6907.873141	31879	6	0.798483	31948	6	0.828355	9870805	0.000000
319862539	75991.000000	4041	6796.966719	31971	5	0.738114	32114	13	0.661644	9865968	0.000000
319851898	75564.000000	3884	6868.072181	31955	2	0.650666	32235	10	0.755907	9861031	0.000000
319863723	75041.000000	3880	6788.754117	31906	3	0.788121	31944	4	0.746164	9856149	0.000000
319835050	76042.000000	3862	6874.777915	32003	6	0.720302	31995	9	0.793108	9851376	0.000000
319839750	76276.000000	3904	6842.528166	31927	4	0.763583	31906	11	0.835008	9846506	0.000000
319837053	75369.000000	4024	6869.692102	32243	4	0.856607	31993	2	0.899929	9841678	0.000000
319848433	76055.000000	3919	6794.695134	32059	10	0.634685	32005	6	0.915463	9836860	0.000000
319860843	75689.000000	3835	6842.135117	32103	17	0.778428	31866	5	0.763659	9831842	0.000000
319834748	75598.000000	3812	6858.315008	32011	8	0.811558	31966	8	0.836257	9826919	0.000000
319858442	73876.000000	3766	6749.343311	31967	10	0.798249	32023	6	0.660489	9822010	0.000000
319826920	76717.000000	4071	6866.677094	32033	3	0.877633	32027	6	0.794079	9817016	0.000000
319868946	73653.000000	3923	6833.830743	31884	14	0.715397	31855	9	0.763989	9812064	0.000000
319852600	75702.000000	3954	6815.361064	31884	4	0.761347	32043	3	0.575973	9807140	0.000000
319828933	74265.000000	3966	6857.113844	32068	11	0.655558	32177	12	0.647757	9802262	-1.#IND00
319845757	76458.000000	3935	6802.877156	31961	6	0.791088	32206	11	0.585518	9797402	-1.#IND00
319847769	74416.000000	3829	6868.483376	32057	10	0.873290	31925	12	0.553171	9792644	-0.000572
319826806	75849.000000	3955	6731.331548	31839	7	0.721608	32134	8	0.614492	9787728	-0.001011
319862391	75396.000000	3803	6961.067856	31855	12	0.831149	32034	4	0.766180	9782788	-0.003202
319883576	76981.000000	4050	6745.801094	32125	8	0.294907	32076	9	0.809653	9777979	0.001265
319855098	75065.000000	3962	6918.162456	31842	11	0.572345	32072	4	0.884550	9773241	-0.000644
319832441	77568.000000	3874	6830.174716	31937	5	0.740617	31732	8	0.688251	9768307	-0.002370
319851097	73555.000000	3761	6812.837962	32029	11	0.842678	31794	9	0.584079	9763380	0.000981
319837588	78820.000000	4186	6858.585532	32193	10	0.727681	31735	9	0.747734	9758546	-0.000836
319844980	72448.000000	3732	6752.716452	32026	4	0.571809	31968	5	0.612694	9753798	-0.001249
319841066	79258.000000	4104	6885.206839	31807	11	0.576532	32053	8	0.727297	9748883	0.000956
319834624	74891.000000	3987	6865.534228	32077	6	0.743157	31911	4	0.834599	9744055	0.000566
319859765	75122.000000	3948	6814.845526	31812	16	0.844219	31930	6	0.491238	9739003	-0.000601
319861266	77361.000000	3891	6870.638845	31877	10	0.652362	32179	17	0.631290	9734070	0.001503
319854243	75273.000000	3923	6832.744581	31972	8	0.734513	31989	17	0.657703	9729181	0.002508
319853696	75110.000000	3954	6795.130518	32138	9	0.775300	32071	12	0.792389	9724263	0.002207
319855157	75154.000000	3839	6874.726720	32148	10	0.751479	31891	9	0.699761	9719262	0.001273
319823183	77325.000000	4100	6807.627223	31911	8	0.821309	32020	5	0.597902	9714436	0.001343
319853678	75083.000000	3845	6889.518295	32096	8	0.755087	32082	11	0.617654	9709634	0.002059
319860144	76181.000000	3968	6758.548432	31879	12	0.575416	31955	6	0.768098	9704832	0.002055
319835904	74996.000000	3875	6872.880272	31906	8	0.742480	31926	5	0.847270	9699974	0.000614
319851276	75479.000000	3876	6767.901216	31950	7	0.843808	31892	5	0.584942	9695086	0.000586
319825643	77069.000000	3950	6917.549651	31877	14	0.389618	32081	8	0.748258	9690227	0.000105
319858569	74124.000000	3791	6745.110550	31883	6	0.629789	31929	5	0.758340	9685411	0.000214
319830304	76424.000000	4043	6860.206506	31972	6	0.775459	31778	11	0.715043	9680541	0.000184
319837221	75405.000000	3864	6833.776874	32067	11	0.863811	32081	12	0.706714	9675718	0.000029
319847420	75446.000000	4025	6871.027546	31835	4	0.875460	31888	10	0.820665	9670849	0.000168
319852235	76252.000000	3910	6784.572028	31993	9	0.589235	32034	4	0.891229	9666072	-0.000032
319862528	75350.000000	3929	6895.799977	32141	17	0.660252	32091	3	0.927361	9661257	-0.000176
319836955	74900.000000	3890	6770.171984	32036	13	0.477092	32072	5	0.955943	9656338	-0.000153
319824202	77409.000000	3954	6902.702944	31927	19	0.555092	31733	4	0.751082	9651443	0.000118
319828983	73860.000000	3773	6698.786734	31906	6	0.730153	32077	1	0.543913	9646616	0.000424
319838679	77712.000000	3985	6923.290831	31969	14	0.832403	32104	11	0.503026	9641767	0.000188
319846901	72637.000000	3909	6737.764167	32063	10	0.644100	31901	6	0.586818	9637022	0.000377
319860534	78512.000000	4065	6915.610444	31912	4	0.656017	31885	7	0.749396	9632190	0.000327
319853604	72237.000000	3747	6759.791475	32058	4	0.780606	31997	5	0.672810	9627328	0.000397
319842291	78244.000000	4050	6917.161733	32128	11	0.859084	32110	12	0.443472	9622605	-0.000492
319847231	74244.000000	3781	6766.014657	31928	8	0.914531	31948	18	0.427996	9617824	-0.000476
319837549	76404.000000	3974	6885.260062	31892	8	0.948161	32165	9	0.653067	9612985	-0.000465
319856722	75181.000000	3845	6798.209536	32032	6	0.966817	31958	10	0.693515	9608208	0.000341
319832047	75126.000000	3959	6810.189872	32172	10	0.378161	31992	9	0.594640	9603371	0.000416
319844244	75194.000000	3823	6858.060411	32069	6	0.380615	32076	9	0.754140	9598573	0.000432
319872697	76448.000000	3908	6840.295955	31949	9	0.624329	32056	8	0.800409	9593692	0.000427
319866203	76017.000000	3945	6838.701011	31925	5	0.772147	31897	4	0.716527	9588824	0.000477
319833697	73471.000000	3782	6843.734596	32057	4	0.657862	32101	9	0.828067	9584052	0.000920
319840099	78116.000000	3991	6861.702556	31917	5	0.630835	31916	14	0.715101	9579242	0.001317
319824138	74460.000000	3846	6836.792562	31997	6	0.640353	31949	7	0.487733	9574402	0.001755
319851031	76141.000000	3903	6847.769451	32064	3	0.766654	32056	7	0.642213	9569645	0.001384
319852461	76478.000000	3899	6841.302467	32119	8	0.555198	31825	5	0.716753	9564780	0.001733
319855279	76182.000000	3872	6840.188487	32050	5	0.730217	31863	9	0.668092	9559993	0.001890
319829095	76187.000000	3913	6812.446356	32081	13	0.507159	31881	9	0.798690	9555076	0.001834
319841761	75846.000000	3933	6889.109600	32047	11	0.701081	31951	9	0.877901	9550220	0.001642
319834838	75140.000000	3837	6762.700875	31998	7	0.818699	32185	6	0.621807	9545433	0.001644
319829352	75770.000000	3913	6882.945605	31889	4	0.357696	32093	7	0.351230	9540609	0.001515
319837992	75264.000000	3884	6766.653786	32099	5	0.593915	31931	6	0.606506	9535910	0.001578
319852325	75222.000000	3931	6911.028080	31857	6	0.753700	32107	9	0.761337	9531077	0.001326
319825090	76483.000000	4019	6795.277348	32105	7	0.619630	31949	6	0.621043	9526342	0.001239
319841425	76184.000000	3894	6900.769570	32087	12	0.769297	31972	6	0.770154	9521578	0.001251
319843368	74928.000000	3966	6725.613333	32117	4	0.763347	32146	3	0.773544	9516785	0.000032
npatches	nstrain	runtime	dt	init_x	init_y	init_y_blood	init_z	init_S	beta0	beta1	beta2	beta3	mean_beta	B	d	delta	delta_blood	b[0]	mut	m	CTL	c	g	epsilon	k	het	lambda	rho	omega	x_max	patch.dyna	DELTA	A	VA
10000	1	100.000000	0.000100	21900	9499	5000000	0.001000	10000000	12.629614	7.506824	9.468118	6.625857	9	8000000000.000000	0.010000	1.000000	1.000000	800000	0.000050	0.048000	0	0.500000	0.000000	25.000000	13.000000	0.500000	0.000000	0.000000	0.000000	31987	0	10.000000	7.000000	1.000000
sus	inf	inf_blood	z	x[0]	y[0][0]	z[0]	x[1]	y[1][0]	z[1]	S[0]	synchrony
219000000	94990000.000000	5000000	10.000000	21900	9499	0.001000	21900	9499	0.001000	10000000	0.000000
190934115	606816036.000000	31608133	3940.834452	15873	63325	0.394083	20418	59742	0.394083	9994942	0.000000
270092772	155121912.000000	8088475	6324.976263	24904	17050	0.632498	27656	15000	0.632498	9989957	0.000000
309995531	25430987.000000	1328432	7771.013291	30502	2956	0.777101	31223	2452	0.777101	9984951	0.000000
318989754	2082614.000000	108815	8648.068121	31926	206	0.864807	31818	196	0.864807	9979990	0.000000
319855665	82508.000000	4234	9125.093259	31927	12	0.918002	31913	6	0.918002	9974991	0.000000
319824720	156119.000000	8136	5072.886387	31962	11	0.950266	32035	10	0.389287	9970047	0.000000
319774696	210970.000000	11110	7011.370363	31839	13	0.969835	31771	20	0.629588	9965096	0.000000
319822754	50340.000000	2480	6741.412152	32032	7	0.975036	32003	4	0.775337	9960118	0.000000
319820581	121373.000000	6368	6112.590091	32098	19	0.420185	31941	8	0.565734	9955185	0.000000
319824881	63617.000000	3319	7060.818151	31931	11	0.648329	31924	11	0.736608	9950139	0.000000
319846427	97417.000000	5063	5965.959937	32024	17	0.575957	31915	12	0.513304	9945089	0.000000
319820423	65328.000000	3356	6829.008094	31728	4	0.742808	31999	5	0.696516	9940205	0.000000
319850453	86610.000000	4490	6014.952609	32114	7	0.756891	32023	3	0.549459	9935241	0.000000
319846851	65440.000000	3294	6642.071264	31994	4	0.593663	31971	2	0.512930	9930256	0.000000
319825142	82776.000000	4272	6108.518965	31813	4	0.647311	31961	5	0.578530	9925239	0.000000
319830996	64131.000000	3375	6441.839084	31832	7	0.724339	32208	6	0.689523	9920213	0.000000
319857758	82993.000000	4342	6282.400044	31925	9	0.658035	31955	8	0.754479	9915327	0.000000
319859121	63707.000000	3358	6169.588490	31898	11	0.716473	32208	9	0.330748	9910366	0.000000
319845117	80183.000000	4157	6403.735608	31773	16	0.490084	31990	8	0.594083	9905439	0.000000
319857675	66050.000000	3535	6122.419959	32177	9	0.422158	31901	7	0.753802	9900384	0.000000
319856456	76671.000000	4001	6449.280641	31741	6	0.587391	31886	12	0.821314	9895383	0.000000
319861611	71421.000000	3715	6098.198028	32080	11	0.464116	32086	11	0.853952	9890368	0.000000
319840802	73016.000000	3770	6484.719515	31995	14	0.463548	31922	5	0.902442	9885395	0.000000
319842218	72741.000000	3933	6138.566716	31961	19	0.674629	32024	6	0.503560	9880353	0.000000
319827471	70099.000000	3548	6445.045056	32029	11	0.330725	31781	10	0.698898	9875347	0.000000
319819680	74146.000000	3874	6142.769229	31936	7	0.559800	31803	9	0.760996	9870570	0.000000
319839393	70380.000000	3718	6409.674669	31988	4	0.714472	32018	8	0.850151	9865491	0.000000
319857686	73768.000000	3783	6194.865285	32004	8	0.788748	31961	9	0.743975	9860523	0.000000
319840717	69754.000000	3624	6334.999768	31930	5	0.827719	31984	10	0.537671	9855582	0.000000
319859987	74141.000000	3911	6244.662996	31955	7	0.731245	32141	4	0.709960	9850636	0.000000
319846453	70239.000000	3616	6256.367034	32080	13	0.836994	31986	9	0.710034	9845765	0.000000
319856540	74046.000000	3762	6368.700487	32100	7	0.901133	31870	8	0.730514	9840834	0.000000
319829368	71917.000000	3691	6180.440914	32090	4	0.834156	31998	5	0.536952	9835913	0.000000
319850119	71239.000000	3694	6295.312697	31917	6	0.659836	31999	8	0.608277	9830951	0.000000
319828605	73243.000000	3783	6282.044733	32179	9	0.793682	32126	5	0.727992	9826131	0.000000
319843395	71770.000000	3740	6339.644738	32134	9	0.679030	32063	10	0.761087	9821304	0.000000
319841475	72097.000000	3773	6276.573330	31941	8	0.545213	31892	9	0.855094	9816364	0.000000
319849736	73087.000000	3779	6318.640687	31788	10	0.724161	32104	5	0.908460	9811398	0.000000
319846878	72082.000000	3869	6251.463567	32056	8	0.832698	32107	5	0.679282	9806537	0.000000
319841989	71162.000000	3640	6305.719646	31882	8	0.898527	32147	5	0.406080	9801780	-1.#IND00
319841540	71662.000000	3612	6259.918613	32037	4	0.933807	31707	7	0.461139	9796849	-1.#IND00
319842693	72722.000000	3819	6337.878921	31810	4	0.937059	31705	4	0.673168	9791937	-1.#IND00
319837518	72009.000000	3654	6239.996072	31905	7	0.646062	32213	10	0.801769	9787042	0.000014
319835297	73279.000000	3893	6318.124083	31982	6	0.726042	32134	6	0.879768	9782095	0.004454
319862366	70391.000000	3682	6264.418202	31985	11	0.499939	32174	6	0.721470	9777195	0.000552
319851934	73913.000000	3826	6327.899286	32093	7	0.476424	31732	6	0.691136	9772344	-0.000156
319858384	71280.000000	3697	6249.185554	31852	4	0.682439	32068	11	0.812667	9767546	0.000920
319822223	74151.000000	3829	6357.351370	31875	3	0.807392	32058	6	0.805624	9762634	0.001605
319845171	71004.000000	3681	6216.960373	31981	10	0.883179	31952	6	0.882106	9757749	0.000643
319844431	73165.000000	3886	6332.019229	31919	15	0.586134	31876	5	0.175501	9752912	-0.000109
319874622	72808.000000	3863	6190.557031	32019	14	0.452954	31831	7	0.499922	9747866	0.005245
319840041	71652.000000	3711	6394.143660	32114	10	0.550108	32063	9	0.680927	9743037	0.005193
319854420	73624.000000	3811	6237.130393	31936	10	0.554308	32036	5	0.468678	9738142	0.006188
319844830	71631.000000	3624	6363.608591	32022	5	0.729677	31859	1	0.358459	9733192	0.007157
319837080	73215.000000	3769	6264.194959	32183	12	0.651417	31638	9	0.417840	9728382	0.005346
319838321	69806.000000	3653	6219.783074	31949	8	0.439419	32195	14	0.646906	9723452	0.006882
319860180	74360.000000	3934	6390.174669	32065	13	0.632529	32027	5	0.545274	9718579	0.006401
319832362	70860.000000	3766	6200.654004	32257	9	0.777120	32127	13	0.724198	9713759	0.005532
319837718	72180.000000	3736	6375.325588	32064	14	0.775038	32059	4	0.595576	9708868	0.005209
319817300	73303.000000	3829	6149.818166	31884	7	0.830389	32158	9	0.521616	9704037	0.005221
319855418	70243.000000	3726	6415.662510	32189	6	0.897127	31872	6	0.358494	9699188	0.001633
319842892	73033.000000	3787	6169.811188	31994	11	0.488598	31839	4	0.609149	9694288	0.002453
319881886	70714.000000	3639	6314.984053	31966	8	0.586120	31957	9	0.698280	9689426	0.000684
319858955	74756.000000	3900	6329.982104	31871	9	0.748972	31996	5	0.330261	9684533	0.000922
319857291	70740.000000	3640	6201.239116	31848	9	0.847746	32166	7	0.393576	9679713	0.000673
319844261	73552.000000	3755	6366.831093	31963	4	0.872693	31960	8	0.632190	9674850	-0.001408
319837359	70303.000000	3692	6224.485635	32131	7	0.779311	31760	5	0.362116	9669928	0.000701
319833051	73125.000000	3932	6346.289000	32091	7	0.756553	32193	11	0.569309	9664996	0.000868
319836496	72462.000000	3733	6175.496247	31929	4	0.453978	31949	6	0.537963	9660154	0.000451
319859988	70843.000000	3613	6319.907663	31920	12	0.668825	31825	9	0.719764	9655215	-0.000462
319839133	73484.000000	3861	6297.743768	32311	4	0.630072	31716	4	0.530374	9650425	-0.000662
319837061	71149.000000	3733	6298.241079	31989	9	0.775630	31709	3	0.715161	9645584	-0.000569
319851585	73628.000000	3794	6303.238800	31952	11	0.863915	31898	10	0.496118	9640652	-0.000599
319857195	70398.000000	3697	6282.093187	31929	6	0.917461	31932	13	0.574941	9635857	-0.000459
319833060	76452.000000	3990	6286.237883	31955	9	0.734230	32102	9	0.603795	9631000	0.000547
319841117	68245.000000	3546	6294.787745	32176	7	0.838805	31895	6	0.400136	9626196	0.000588
319831817	75395.000000	3902	6350.542246	31925	4	0.902231	31873	7	0.592023	9621349	0.001444
319865305	69232.000000	3593	6180.395561	32204	12	0.735595	32101	9	0.663133	9616549	0.001980
319852037	75808.000000	3928	6376.431410	32100	9	0.773401	32005	3	0.795683	9611607	0.001709
319864357	69110.000000	3494	6160.852306	32206	14	0.622482	31819	7	0.511871	9606688	0.001693
319844384	74702.000000	3912	6364.183198	31988	10	0.700191	31990	9	0.703938	9601943	0.001349
319855428	70959.000000	3757	6246.903312	32378	8	0.818159	32069	5	0.679290	9597114	0.001624
319831733	72167.000000	3808	6337.477413	31996	12	0.860966	32080	8	0.684492	9592415	0.001902
319829559	72242.000000	3683	6278.704117	31960	10	0.722111	31910	7	0.401298	9587718	0.001952
319857012	72933.000000	3794	6306.450738	31878	3	0.703549	32008	10	0.636874	9582967	0.001650
319829327	71092.000000	3649	6212.135457	31931	6	0.571919	32048	1	0.470046	9578217	0.002230
319837907	71723.000000	3711	6349.939158	31944	9	0.740359	32138	6	0.639302	9573548	0.002271
319843280	71529.000000	3643	6254.763707	32042	9	0.762978	31972	10	0.316460	9568748	0.001998
319860366	72159.000000	3756	6332.239584	32028	9	0.856241	31996	6	0.429096	9564064	0.001847
319840185	72463.000000	3783	6251.913538	31936	4	0.582501	32027	3	0.643761	9559246	0.002079
319836624	69962.000000	3635	6307.238412	31992	6	0.739064	31922	6	0.783933	9554519	0.002089
319828619	74473.000000	3889	6298.241129	32097	7	0.776677	32211	6	0.838786	9549818	0.001953
319844813	70372.000000	3664	6262.307449	32000	2	0.752790	32024	6	0.763156	9544978	0.001973
319876546	72134.000000	3804	6311.366392	31916	6	0.832536	31974	3	0.854231	9540190	0.002113
319850709	71283.000000	3658	6217.245372	31884	4	0.834271	32105	10	0.418478	9535444	0.002178
319841490	71910.000000	3753	6366.473626	32018	7	0.899481	32110	4	0.504645	9530657	0.001301
319845650	73027.000000	3841	6214.361016	32187	8	0.778036	31975	11	0.482529	9525851	0.001000
319856021	71395.000000	3734	6313.980369	31941	5	0.565724	31963	8	0.484311	9521119	0.000994
319859433	70476.000000	3671	6224.803331	32125	8	0.736601	31598	7	0.687223	9516371	-0.000540
npatches	nstrain	runtime	dt	init_x	init_y	init_y_blood	init_z	init_S	beta0	beta1	beta2	beta3	mean_beta	B	d	delta	delta_blood	b[0]	mut	m	CTL	c	g	epsilon	k	het	lambda	rho	omega	x_max	patch.dyna	DELTA	A	VA
10000	1	100.000000	0.000100	21900	9499	5000000	0.001000	10000000	8.358892	13.387438	4.877322	5.581397	9	8000000000.000000	0.010000	1.000000	1.000000	800000	0.000050	0.048000	0	0.500000	0.000000	25.000000	14.000000	0.500000	0.000000	0.000000	0.000000	31987	0	10.000000	7.000000	1.000000
sus	inf	inf_blood	z	x[0]	y[0][0]	z[0]	x[1]	y[1][0]	z[1]	S[0]	synchrony
219000000	94990000.000000	5000000	10.000000	21900	9499	0.001000	21900	9499	0.001000	10000000	0.000000
199257947	540712195.000000	28165785	3940.834452	20236	53532	0.394083	16131	57154	0.394083	9995025	0.000000
281140132	114098554.000000	5955681	6324.976263	28406	11140	0.632498	25874	12874	0.632498	9990055	0.000000
314893787	12280994.000000	642444	7771.013291	31518	1323	0.777101	31295	1425	0.777101	9985172	0.000000
319654436	496797.000000	25890	8648.068121	32003	55	0.864807	31953	68	0.864807	9980182	0.000000
319857471	54075.000000	2790	3629.132794	31969	6	0.201322	32015	10	0.394614	9975096	0.000000
319778920	260888.000000	13206	5934.789966	31815	23	0.515584	31783	24	0.632819	9970170	0.000000
319844432	76691.000000	3993	7417.938188	31618	4	0.706190	31857	2	0.443696	9965125	0.000000
319835608	106527.000000	5441	5126.407834	31914	6	0.520763	31977	10	0.599184	9960270	0.000000
319830152	76308.000000	4104	6856.024896	31931	3	0.610899	31930	3	0.756896	9955346	0.000000
319846851	87087.000000	4484	5291.565893	31993	13	0.520344	32053	7	0.434560	9950332	0.000000
319835495	66165.000000	3485	6487.271081	31784	8	0.685043	32077	10	0.657048	9945349	0.000000
319838254	85694.000000	4397	5530.210057	31853	7	0.405879	32056	13	0.427841	9940331	0.000000
319840347	60847.000000	3181	6127.724845	32198	3	0.532860	32023	8	0.652973	9935305	0.000000
319835709	83406.000000	4306	5783.481406	31982	8	0.692196	32063	2	0.719422	9930419	0.000000
319849607	60807.000000	3136	5734.543440	31921	7	0.813310	31917	4	0.829823	9925442	0.000000
319855993	77377.000000	3930	6022.631080	31999	4	0.453212	32157	6	0.714798	9920419	0.000000
319860068	66173.000000	3394	5619.237819	32144	6	0.365561	31930	2	0.827019	9915446	0.000000
319830186	70867.000000	3607	6013.550423	32073	3	0.584916	31952	12	0.713509	9910567	0.000000
319866270	70818.000000	3576	5687.818339	31917	9	0.409185	31907	11	0.610743	9905578	0.000000
319835809	64799.000000	3415	5934.275055	31901	3	0.640215	31807	10	0.397925	9900561	0.000000
319839841	73198.000000	3892	5801.655128	31892	3	0.430393	32063	8	0.600464	9895692	0.000000
319871763	66509.000000	3615	5786.839334	32075	6	0.654520	31960	16	0.272240	9890722	0.000000
319841503	71810.000000	3671	5892.787729	31965	4	0.624598	31526	8	0.478096	9885854	0.000000
319845105	67552.000000	3545	5745.668769	31880	6	0.772310	32039	6	0.683453	9880900	0.000000
319848779	70285.000000	3678	5882.227988	32128	7	0.861901	31984	9	0.540971	9875944	0.000000
319854916	69912.000000	3550	5741.973862	31837	7	0.916240	31687	10	0.524823	9870998	0.000000
319838852	68268.000000	3501	5828.106262	31790	6	0.625800	32254	3	0.711794	9866097	0.000000
319839594	69483.000000	3585	5810.950811	32019	16	0.731404	32085	9	0.573266	9861126	0.000000
319837542	68021.000000	3642	5783.979470	32098	4	0.775234	32024	15	0.679074	9856269	0.000000
319813879	70296.000000	3781	5892.719322	31962	7	0.681016	32108	4	0.805351	9851294	0.000000
319845288	68059.000000	3480	5785.263507	31999	6	0.574990	31998	12	0.406806	9846330	0.000000
319824549	70256.000000	3516	5905.975104	32052	7	0.728172	31848	8	0.640214	9841409	0.000000
319852432	69816.000000	3677	5768.706974	32184	5	0.796941	32244	2	0.781782	9836371	0.000000
319862838	70109.000000	3674	5851.517380	32150	7	0.419153	32053	10	0.721776	9831475	0.000000
319861524	69272.000000	3705	5796.234634	31829	5	0.569253	31912	6	0.580428	9826528	0.000000
319859316	67919.000000	3643	5816.226528	32004	7	0.655969	31970	6	0.745520	9821610	0.000000
319850976	70301.000000	3684	5810.838892	31873	8	0.445505	31975	3	0.591858	9816643	0.000000
319866581	69708.000000	3597	5832.097974	32045	7	0.595070	32126	10	0.700550	9811699	0.000000
319850989	69381.000000	3650	5828.886546	32185	9	0.717362	31957	6	0.818377	9806768	0.000000
319848995	67885.000000	3567	5837.762365	32053	7	0.674259	31874	7	0.752718	9801843	-1.#IND00
319872694	71544.000000	3754	5880.416998	32124	9	0.590425	31937	7	0.850017	9796783	-1.#IND00
319843515	69227.000000	3554	5737.032325	32023	6	0.751583	31845	9	0.737131	9791868	-1.#IND00
319848787	68749.000000	3608	5876.843310	32102	4	0.488975	32136	12	0.752816	9786954	0.024916
319845870	71157.000000	3794	5764.911994	31927	12	0.525047	32083	7	0.850077	9782071	0.016129
319841103	66073.000000	3417	5841.175493	31808	8	0.636576	31789	4	0.846122	9777264	0.020322
319837002	74367.000000	3768	5884.356680	31884	14	0.447031	31997	10	0.781217	9772289	0.021542
319837467	65903.000000	3451	5711.502521	32115	3	0.372172	31992	2	0.840104	9767386	0.020594
319866924	70326.000000	3690	5945.222361	32133	5	0.619208	31873	13	0.539971	9762551	0.022198
319833159	68402.000000	3527	5681.513344	32077	12	0.586918	31895	3	0.720982	9757723	0.019573
319855457	68243.000000	3545	5939.911008	32040	10	0.453129	31845	7	0.289582	9752855	0.017828
319843856	71750.000000	3783	5765.054783	32025	4	0.571527	31767	11	0.455944	9747953	0.020761
319864263	67612.000000	3490	5871.635290	31877	9	0.662224	32003	14	0.670017	9743044	0.019956
319837652	70206.000000	3714	5849.473173	31995	7	0.608604	32091	15	0.664328	9738130	0.017896
319846102	69554.000000	3611	5792.771600	31945	5	0.726568	32113	7	0.218887	9733136	0.018286
319840271	68896.000000	3560	5834.247255	31758	8	0.834157	31840	9	0.526237	9728336	0.017336
319822243	69578.000000	3598	5818.298659	32125	11	0.720615	32005	9	0.681417	9723348	0.016451
319827080	70201.000000	3718	5838.551413	31884	4	0.674221	31903	4	0.729522	9718511	0.015638
319844242	68700.000000	3517	5794.725511	32018	3	0.786657	31808	5	0.716161	9713679	0.015758
319857987	69087.000000	3539	5845.266638	31841	4	0.716976	32155	6	0.677876	9708815	0.014615
319851274	70494.000000	3728	5863.232095	32013	10	0.727924	31897	7	0.804624	9703928	0.013848
319858378	67983.000000	3514	5760.602919	31793	9	0.483700	32103	14	0.824132	9699050	0.012278
319841967	68829.000000	3550	5859.918109	31945	7	0.409055	32067	9	0.893332	9694307	0.011848
319842190	71414.000000	3709	5818.900944	31900	6	0.536857	32014	8	0.390551	9689565	0.011693
319848322	68550.000000	3612	5784.499521	32184	6	0.681127	32290	7	0.630355	9684772	0.012781
319843095	70218.000000	3676	5872.311446	32064	7	0.670294	31844	7	0.589966	9679920	0.011781
319861430	70016.000000	3618	5815.434608	31959	4	0.468842	31984	10	0.683623	9675036	0.011180
319849776	68968.000000	3580	5848.392891	32045	7	0.677840	31823	12	0.601521	9670201	0.011115
319855982	69480.000000	3564	5785.267584	32062	4	0.683530	31911	9	0.615758	9665351	0.009014
319853409	69460.000000	3663	5857.934145	32127	7	0.510757	32077	9	0.766948	9660524	0.007601
319860175	71074.000000	3701	5819.919673	32080	5	0.686949	32133	10	0.637539	9655702	0.007571
319848979	68331.000000	3583	5781.236060	32005	10	0.449711	31878	8	0.665015	9650921	0.007144
319838780	70046.000000	3705	5903.879094	31924	10	0.642918	31937	7	0.610076	9645977	0.007565
319862448	70540.000000	3622	5791.031356	31857	8	0.497541	32150	5	0.675914	9641278	0.007508
319856720	67978.000000	3576	5808.408831	32017	4	0.497582	31992	7	0.678610	9636395	0.007354
319846135	69058.000000	3641	5853.876981	32020	2	0.561615	31851	8	0.627209	9631426	0.006921
319858807	70056.000000	3688	5786.760409	31904	6	0.518842	31950	6	0.773894	9626519	0.006850
319851989	68481.000000	3648	5830.412567	32051	7	0.708167	31930	5	0.791962	9621762	0.006626
319855600	71021.000000	3772	5816.546026	32056	10	0.669882	32030	11	0.701292	9616972	0.007924
319832238	68063.000000	3549	5791.421050	31936	8	0.615563	31963	7	0.715050	9612296	0.009787
319850064	69916.000000	3532	5882.246891	31940	12	0.553531	32063	8	0.827171	9607532	0.011229
319843015	68848.000000	3600	5790.428158	32040	6	0.729206	31851	11	0.895175	9602772	0.010975
319843797	68961.000000	3561	5877.842357	31953	9	0.835757	32061	10	0.730300	9598162	0.010533
319844988	69964.000000	3602	5858.702632	32077	6	0.778101	32044	12	0.795042	9593442	0.010325
319836397	67700.000000	3617	5766.326394	32139	16	0.480331	31969	6	0.692066	9588647	0.009962
319860568	68884.000000	3458	5864.828586	31919	6	0.542742	32069	3	0.455278	9583783	0.009532
319842477	70641.000000	3648	5863.192865	31962	7	0.553040	32037	3	0.542052	9578981	0.009234
319848587	67200.000000	3537	5720.601703	32070	11	0.728909	31996	5	0.634383	9574136	0.008596
319829769	70662.000000	3590	5958.011794	31953	10	0.613083	32028	11	0.776472	9569203	0.008335
319829378	69696.000000	3640	5677.502161	31979	6	0.516729	32002	2	0.421445	9564300	0.008413
319861137	68772.000000	3575	5914.130917	32145	13	0.706885	32128	4	0.593880	9559523	0.008308
319841304	71261.000000	3786	5730.438189	31906	12	0.573228	31878	9	0.517075	9554680	0.007275
319832130	67166.000000	3467	5818.784724	31967	13	0.634419	31998	6	0.707095	9549772	0.006732
319824640	72196.000000	3783	5864.031775	31924	4	0.179812	31957	11	0.649722	9544905	0.006763
319855077	69006.000000	3513	5823.728637	31874	9	0.502537	32102	3	0.723802	9540095	0.006720
319843480	68780.000000	3615	5826.162696	32097	7	0.414816	32019	10	0.593142	9535235	0.006902
319853043	69401.000000	3627	5832.940534	31979	2	0.445389	32032	3	0.657878	9530425	0.006836
319854788	68522.000000	3585	5830.131675	31951	5	0.530911	31892	7	0.780886	9525579	0.006334
319852370	70367.000000	3693	5833.243323	31766	13	0.571301	31811	7	0.331867	9520849	0.006289
207606555	480466436.000000	25034119	3940.834452	17897	50293	0.394083	17019	51249	0.394083	9995012	0.000000
290696610	81689228.000000	4266776	6324.976263	27910	8995	0.632498	27393	9349	0.632498	9989982	0.000000
317608532	5339673.000000	279009	7771.013291	31490	630	0.777101	31645	667	0.777101	9984914	0.000000
319823833	99961.000000	5226	8639.873343	31996	7	0.864807	31927	18	0.864807	9979918	0.000000
319792791	162303.000000	8335	4290.570837	31780	11	0.355773	31865	10	0.562185	9974960	0.000000
319801353	159414.000000	8475	6536.485431	32105	19	0.609261	32235	30	0.734455	9969912	0.000000
319848557	59450.000000	3072	4111.469226	32210	2	0.195444	31723	3	0.432962	9964819	0.000000
319821845	105105.000000	5591	6152.711331	31748	10	0.449621	32074	18	0.656079	9959766	0.000000
319844377	65662.000000	3446	4600.203779	31861	6	0.580176	32077	10	0.791404	9954830	0.000000
319856274	73137.000000	3768	6122.877051	31919	10	0.745367	31919	8	0.779001	9949801	0.000000
319841277	77526.000000	4079	5017.203422	32317	11	0.399131	31930	10	0.723783	9944815	0.000000
319851244	59048.000000	3111	5654.375761	31831	6	0.616136	32035	8	0.358486	9939944	0.000000
319834162	77457.000000	3929	5486.515076	31775	10	0.475070	31889	7	0.610907	9935178	0.000000
319844311	62631.000000	3290	5203.352641	31840	6	0.294039	31929	2	0.477210	9930221	0.000000
319830690	68286.000000	3540	5637.428078	31990	7	0.421540	32114	9	0.583047	9925289	0.000000
319844066	68394.000000	3578	5280.565573	31803	6	0.453413	32068	6	0.461518	9920295	0.000000
319856738	63912.000000	3432	5421.184313	31994	9	0.618324	32083	4	0.556150	9915318	0.000000
319827682	68930.000000	3591	5541.767251	32119	6	0.723563	32227	14	0.531420	9910403	0.000000
319856502	66969.000000	3451	5353.531508	31902	7	0.435618	32022	5	0.524031	9905455	0.000000
319847688	65084.000000	3401	5481.047885	31954	5	0.644987	32014	15	0.552208	9900533	0.000000
319832251	70082.000000	3587	5452.434482	31956	2	0.689424	32041	7	0.513482	9895440	0.000000
319849808	64657.000000	3324	5380.473475	32009	4	0.715291	31858	8	0.704915	9890424	0.000000
319822479	68112.000000	3480	5516.408887	31979	13	0.542789	32142	5	0.544826	9885513	0.000000
319847412	67226.000000	3530	5309.790606	32041	17	0.484050	32188	9	0.568711	9880532	0.000000
319843043	65142.000000	3369	5463.492455	32204	4	0.687064	31903	11	0.365523	9875509	0.000000
319864947	68291.000000	3664	5452.655432	32115	15	0.598091	32248	5	0.615175	9870588	0.000000
319832463	66964.000000	3549	5318.131628	31792	6	0.692847	32067	6	0.545898	9865619	0.000000
319851156	64161.000000	3391	5501.129857	32211	9	0.813705	32097	5	0.724577	9860720	0.000000
319843349	69911.000000	3631	5431.402861	32132	11	0.446856	32214	6	0.629189	9855739	0.000000
319847346	64824.000000	3377	5288.898198	32031	8	0.519995	31933	12	0.755795	9850635	0.000000
319827653	65572.000000	3507	5531.067834	32033	8	0.505169	32214	3	0.851884	9845662	0.000000
319840396	69270.000000	3606	5385.820410	32157	15	0.363204	32097	2	0.545552	9840688	0.000000
319820227	65214.000000	3344	5387.609667	31909	12	0.516777	32222	1	0.329225	9835784	0.000000
319850714	68154.000000	3545	5508.155088	32151	9	0.458114	31846	7	0.441530	9830868	0.000000
319817365	67592.000000	3526	5339.548564	31955	4	0.513033	31964	1	0.314532	9825907	0.000000
319866288	64125.000000	3403	5450.712820	31805	11	0.639652	31987	3	0.582794	9820998	0.000000
319862285	68143.000000	3528	5447.506845	32062	11	0.527238	32077	6	0.634480	9816294	0.000000
319862546	65927.000000	3452	5363.954933	31916	7	0.662600	31991	14	0.676368	9811430	0.000000
319854549	67122.000000	3559	5434.396043	31944	19	0.547411	32021	10	0.784567	9806568	0.000000
319836461	65623.000000	3390	5336.477977	32039	7	0.404905	32267	7	0.843583	9801758	-1.#IND00
319847902	66137.000000	3366	5439.324341	32068	9	0.502806	32077	9	0.790651	9796822	-1.#IND00
319852930	68619.000000	3606	5441.852940	31858	12	0.698441	31966	19	0.790723	9791890	-1.#IND00
319864612	65454.000000	3419	5362.087384	31801	2	0.648197	32033	7	0.873069	9787003	-1.#IND00
319849964	68743.000000	3569	5479.357223	31899	8	0.321125	32172	5	0.636939	9782162	-1.#IND00
319843869	66043.000000	3411	5331.276599	31852	2	0.586956	31965	3	0.555674	9777347	0.010513
319857748	66146.000000	3385	5476.028198	32009	14	0.333760	32075	2	0.219304	9772366	-0.000725
319842431	69666.000000	3633	5461.822973	32148	11	0.595910	31898	7	0.526490	9767395	-0.000981
319846356	66439.000000	3490	5345.811748	32027	3	0.671466	31886	6	0.712805	9762605	-0.000160
319847729	66465.000000	3522	5507.174424	31855	12	0.792492	31949	7	0.584317	9757739	0.002929
319847942	67585.000000	3491	5398.938582	32014	4	0.529583	32266	4	0.383576	9752835	0.002374
319852952	65798.000000	3375	5394.823522	31689	1	0.612161	32015	9	0.626125	9747874	-0.000256
319846578	70133.000000	3730	5492.951863	32102	8	0.620942	32166	10	0.637555	9743057	0.005708
319848977	65870.000000	3495	5307.222750	31991	13	0.500723	32085	4	0.731317	9738211	0.006106
319820125	65101.000000	3303	5501.455881	31928	10	0.678242	31884	4	0.616316	9733286	0.003755
319820437	70453.000000	3660	5465.555825	32047	11	0.617052	32061	6	0.740968	9728469	0.004181
319850966	66111.000000	3475	5272.667189	32081	4	0.712369	32079	9	0.807455	9723562	0.004113
319835983	66996.000000	3433	5537.186836	31820	4	0.825545	31968	8	0.662156	9718661	0.000032
319854777	68209.000000	3553	5323.640472	31950	5	0.855694	32004	6	0.683335	9713786	-0.003098
319852924	65956.000000	3452	5451.650439	31825	4	0.745373	31862	8	0.529861	9708944	-0.001998
319862892	68758.000000	3518	5427.736933	31900	12	0.830010	31802	3	0.714850	9704106	-0.001560
319844165	65989.000000	3409	5398.698212	31971	9	0.760883	32041	11	0.495054	9699216	-0.001391
319821966	66998.000000	3544	5468.495064	32001	8	0.605078	31978	11	0.477707	9694528	-0.000404
319846636	69031.000000	3676	5418.111616	32023	7	0.644849	31991	4	0.582221	9689609	-0.000232
319829459	64573.000000	3495	5350.980736	31985	6	0.778902	32126	10	0.629573	9684788	-0.000308
319868836	68103.000000	3440	5462.932753	32034	11	0.630983	31974	1	0.372859	9679942	-0.001522
319857893	66611.000000	3434	5446.053092	31906	4	0.729336	31773	5	0.531122	9675046	-0.002534
319860463	67057.000000	3447	5426.897802	31810	6	0.801334	32107	13	0.498142	9670194	-0.004292
319853813	67961.000000	3515	5378.536683	31961	5	0.792834	31994	14	0.658793	9665290	-0.004501
319834891	65679.000000	3401	5453.714992	31990	8	0.717398	32085	3	0.567796	9660384	-0.004630
319836590	68858.000000	3636	5420.050825	32058	8	0.828596	31930	9	0.493680	9655650	-0.004386
319846992	64393.000000	3307	5342.912370	31894	4	0.831811	31932	7	0.692905	9650854	-0.004123
319834339	69024.000000	3620	5481.291706	31923	15	0.408078	31992	7	0.721409	9645980	-0.000621
319869820	64385.000000	3252	5289.960671	31880	4	0.436961	31883	9	0.608722	9641124	-0.000176
319849461	67462.000000	3544	5574.172794	31761	14	0.658504	31939	8	0.606155	9636269	-0.000152
319823544	68422.000000	3569	5289.352688	31813	5	0.621176	31987	21	0.509446	9631515	0.000554
319857070	64605.000000	3269	5492.902978	31942	6	0.770235	32050	6	0.570946	9626642	0.000792
319849965	70637.000000	3667	5460.584525	31990	6	0.785895	32057	2	0.563419	9621975	0.000420
319854224	63819.000000	3307	5378.947868	32040	7	0.752379	32186	7	0.285959	9617151	0.000917
319832593	69167.000000	3683	5519.117140	32031	8	0.432290	32014	11	0.566918	9612345	0.000487
319852986	68313.000000	3567	5305.868867	31973	7	0.567802	31994	5	0.475913	9607612	0.000670
319840403	65225.000000	3308	5480.658807	31902	6	0.713488	32123	10	0.620980	9602811	0.000808
319874628	68854.000000	3624	5425.572975	31996	10	0.826224	32287	5	0.759557	9598005	0.001022
319852162	66326.000000	3511	5385.412940	31808	3	0.618105	32042	8	0.609727	9593148	0.001994
319843360	66457.000000	3544	5462.491112	32170	4	0.665579	32020	6	0.591006	9588377	0.001745
319874410	66953.000000	3474	5417.160153	32078	5	0.628741	31837	9	0.429104	9583520	0.001373
319843229	68321.000000	3574	5402.650830	32043	8	0.375149	32076	9	0.479515	9578783	0.001292
319829527	66473.000000	3394	5416.517046	32085	10	0.520308	31904	9	0.684314	9573938	0.000309
319823868	66438.000000	3553	5394.551892	32149	12	0.552846	32167	11	0.808529	9569170	0.000237
319859121	66122.000000	3599	5445.821328	32016	10	0.509916	31871	5	0.552588	9564418	-0.000040
319840041	68284.000000	3604	5379.164205	31820	15	0.647405	32166	12	0.523831	9559675	-0.000234
319858658	64928.000000	3352	5401.117520	31994	5	0.611906	31907	7	0.690754	9554859	0.000103
319846732	67287.000000	3577	5440.979905	32030	4	0.676043	32040	4	0.511646	9549981	0.000231
319858056	65989.000000	3529	5386.267867	31970	8	0.489451	31951	8	0.703802	9545274	0.000056
319872768	65829.000000	3547	5448.928781	32172	5	0.531915	32088	5	0.820349	9540464	0.000059
319859034	69305.000000	3462	5424.722878	32008	5	0.638669	32129	5	0.622647	9535587	-0.000147
319858179	65475.000000	3305	5341.653897	31797	9	0.572852	32018	9	0.609920	9530874	0.000059
319859289	67941.000000	3538	5513.735025	32010	10	0.630773	32087	4	0.642173	9526138	0.000111
319833277	67999.000000	3510	5300.751911	31896	10	0.578536	31900	11	0.682697	9521317	0.000450
319849289	63908.000000	3322	5444.633515	31982	7	0.744373	31889	8	0.712816	9516692	0.000444
npatches	nstrain	runtime	dt	init_x	init_y	init_y_blood	init_z	init_S	beta0	beta1	beta2	beta3	mean_beta	B	d	delta	delta_blood	b[0]	mut	m	CTL	c	g	epsilon	k	het	lambda	rho	omega	x_max	patch.dyna	DELTA	A	VA
10000	1	100.000000	0.000100	21900	9499	5000000	0.001000	10000000	12.571781	9.632941	9.454577	9.281206	9	8000000000.000000	0.010000	1.000000	1.000000	800000	0.000050	0.048000	0	0.500000	0.000000	25.000000	16.000000	0.500000	0.000000	0.000000	0.000000	31987	0	10.000000	7.000000	1.000000
sus	inf	inf_blood	z	x[0]	y[0][0]	z[0]	x[1]	y[1][0]	z[1]	S[0]	synchrony
219000000	94990000.000000	5000000	10.000000	21900	9499	0.001000	21900	9499	0.001000	10000000	0.000000
215584158	426887076.000000	22257350	3940.834452	18490	45159	0.394083	20937	43448	0.394083	9995050	0.000000
298506602	57166277.000000	2988319	6324.976263	28701	6391	0.632498	29599	5823	0.632498	9989990	0.000000
318929892	2140182.000000	112742	7771.013291	31694	252	0.777101	31955	220	0.777101	9985075	0.000000
319867004	30261.000000	1580	4531.259263	32046	4	0.332621	31824	4	0.562893	9980013	0.000000
319786678	228739.000000	11760	4964.003676	32125	31	0.491362	32193	18	0.688102	9974998	0.000000
319862117	58727.000000	3101	6571.417036	31954	3	0.691499	32030	2	0.509840	9970042	0.000000
319822238	114932.000000	5867	4853.679703	31834	9	0.552981	31931	12	0.472001	9965025	0.000000
319851780	47839.000000	2400	5141.776715	31880	7	0.462378	31969	5	0.473142	9960033	0.000000
319821509	88928.000000	4706	5429.618019	31825	10	0.499963	32013	8	0.366246	9955051	0.000000
319852486	63648.000000	3249	4544.497733	32139	13	0.665886	32096	9	0.615613	9950003	0.000000
319866244	60774.000000	3204	5408.842501	32027	3	0.348661	31972	9	0.624959	9944905	0.000000
319845684	73857.000000	3761	5059.722131	32230	12	0.411554	31916	11	0.549200	9939867	0.000000
319845926	60782.000000	3162	4913.584695	31926	5	0.475290	32126	8	0.593316	9934873	0.000000
319850772	65944.000000	3489	5272.603335	32041	4	0.681751	31936	5	0.641486	9930101	0.000000
319848034	69512.000000	3589	5000.081055	31941	7	0.667001	32094	8	0.782553	9925077	0.000000
319827699	62079.000000	3220	4974.093327	32064	8	0.798028	31955	6	0.767294	9920111	0.000000
319836046	65674.000000	3434	5215.791723	31857	11	0.877500	32071	8	0.858858	9915126	0.000000
319825485	68489.000000	3509	5091.376523	31938	5	0.704769	32009	4	0.724141	9910149	0.000000
319862981	62749.000000	3255	4956.203470	32063	8	0.564352	31858	10	0.339988	9905185	0.000000
319865115	65077.000000	3247	5160.810959	32032	7	0.659932	31687	4	0.599687	9900192	0.000000
319854980	64926.000000	3307	4998.667127	32185	7	0.665939	31976	10	0.630077	9895383	0.000000
319858053	64343.000000	3296	5116.637445	32055	4	0.547209	32180	3	0.679890	9890513	0.000000
319853912	67809.000000	3502	5088.432828	31884	9	0.705089	31879	8	0.209079	9885615	0.000000
319867201	64008.000000	3338	5034.463204	32060	7	0.550922	32158	3	0.489134	9880702	0.000000
319848026	64542.000000	3324	5076.657849	32013	6	0.584111	31956	1	0.227686	9875774	0.000000
319852020	64421.000000	3348	5077.080733	32163	6	0.525545	31787	5	0.425818	9870787	0.000000
319823682	66330.000000	3439	5089.266820	32063	2	0.573277	31699	4	0.599258	9865863	0.000000
319862300	64429.000000	3329	5046.105843	32254	7	0.445119	31926	5	0.580657	9860964	0.000000
319847347	66078.000000	3337	5088.235056	31954	11	0.663452	31955	4	0.654761	9855931	0.000000
319857486	63412.000000	3285	5072.778831	32090	6	0.590463	32132	11	0.555944	9850810	0.000000
319852656	66069.000000	3461	5125.063225	31872	4	0.377087	32005	7	0.730670	9845960	0.000000
319828198	65372.000000	3319	5001.285133	32005	12	0.622189	31968	7	0.369534	9841050	0.000000
319846671	62761.000000	3268	5068.904063	32107	8	0.690868	32093	9	0.416623	9836154	0.000000
319838948	66119.000000	3371	5100.821124	31923	5	0.786714	31998	6	0.646169	9831197	0.000000
319850245	66152.000000	3511	5040.725196	31940	4	0.728138	31964	13	0.354895	9826304	0.000000
319831581	64993.000000	3348	5074.615794	32151	6	0.538481	31919	5	0.608729	9821416	0.000000
319870557	66291.000000	3481	5088.061274	32020	6	0.705034	31918	7	0.536794	9816555	0.000000
319860039	65053.000000	3403	5031.095088	31792	6	0.719001	31883	13	0.498130	9811687	0.000000
319818201	64534.000000	3343	5086.790038	31985	11	0.483840	31870	6	0.674337	9806729	0.000000
319853669	65888.000000	3265	5035.665040	31914	10	0.572611	31827	8	0.649770	9801824	-1.#IND00
319839724	65193.000000	3352	5026.616931	31846	8	0.629506	31840	2	0.362056	9796935	-1.#IND00
319860215	64397.000000	3364	5067.901686	31956	5	0.439699	31954	5	0.384178	9792004	0.004855
319852518	65990.000000	3421	5124.372069	31929	6	0.561508	31977	8	0.463140	9787171	0.004024
319839871	65193.000000	3429	4999.925984	32118	4	0.706167	31940	13	0.628294	9782294	0.003601
319845127	63142.000000	3165	5111.027619	32032	5	0.821784	32187	3	0.706403	9777414	0.020665
319838350	66027.000000	3362	5101.912974	31928	3	0.387433	32050	6	0.413940	9772515	0.016644
319844590	65214.000000	3399	4955.607740	31865	3	0.412424	32251	6	0.528472	9767584	0.010580
319840163	64311.000000	3367	5139.493827	31985	2	0.383636	31973	7	0.704467	9762772	0.004615
319837437	65882.000000	3459	5050.214014	32047	7	0.266220	32260	8	0.516529	9757864	0.000648
319817056	64344.000000	3320	5074.702881	32211	9	0.554946	32102	3	0.515885	9752975	-0.002986
319873900	67187.000000	3424	5108.825934	32178	0	0.478234	32131	3	0.518471	9748141	-0.004680
319858012	62972.000000	3239	4972.164734	32004	10	0.484631	31959	5	0.363670	9743391	-0.005462
319844039	64344.000000	3355	5123.776827	32045	15	0.540642	31936	3	0.248185	9738551	-0.000644
319851772	66116.000000	3444	5059.367360	32011	7	0.721389	31818	2	0.437979	9733710	0.000431
319828747	64659.000000	3381	5021.224145	31978	8	0.673542	31998	14	0.334335	9728833	-0.002945
319838785	64134.000000	3329	5087.600403	32116	6	0.710620	32018	2	0.422372	9723979	-0.002840
319843253	65336.000000	3413	5066.363871	32157	5	0.445897	31962	15	0.535604	9718989	-0.002275
319865658	64563.000000	3318	5099.899832	32023	9	0.663924	31976	6	0.596398	9714133	-0.002395
319839638	66602.000000	3483	5038.165697	32124	3	0.796162	31753	9	0.465072	9709295	-0.004163
319871279	63593.000000	3295	5031.101817	31900	6	0.876368	31861	0	0.356471	9704459	0.000473
319832997	64889.000000	3407	5164.595835	32017	9	0.756160	32392	4	0.574301	9699403	-0.000719
319836756	66609.000000	3549	5027.555096	31942	10	0.609161	32065	8	0.395768	9694452	-0.002197
319855166	63457.000000	3328	5021.507680	32046	7	0.547841	31737	7	0.360829	9689544	-0.001487
319873465	65873.000000	3433	5110.239521	32021	7	0.543930	31855	9	0.612328	9684672	-0.000945
319840287	66059.000000	3430	5034.187136	32108	11	0.711054	32012	3	0.628973	9679911	-0.000171
319851068	64311.000000	3185	5020.413800	31825	13	0.408661	32052	7	0.501056	9675126	0.000058
319845160	63185.000000	3290	5140.780744	31994	3	0.641339	32305	6	0.593864	9670293	-0.000166
319821741	68015.000000	3526	5118.619038	31862	6	0.531681	32047	11	0.462064	9665556	-0.000002
319858570	64387.000000	3283	4936.286947	31989	10	0.279519	31918	4	0.364026	9660658	0.001600
319840220	63412.000000	3264	5074.632853	31845	7	0.380439	32122	7	0.480181	9655891	0.001839
319834966	66458.000000	3459	5080.664369	31861	11	0.582869	32097	7	0.343090	9651113	0.002107
319820739	63365.000000	3243	5064.375501	32088	4	0.696439	31990	2	0.455139	9646367	0.001950
319847654	65740.000000	3451	5136.404052	32096	10	0.601217	32078	4	0.583065	9641673	-0.000122
319827435	65624.000000	3426	4972.763681	32004	5	0.711282	32098	7	0.441143	9636878	-0.000256
319836636	64419.000000	3205	5081.658438	32062	11	0.565438	31846	3	0.596369	9632111	0.000430
319845508	66644.000000	3492	5110.145308	31914	7	0.665242	31970	6	0.483458	9627344	0.000334
319860392	65411.000000	3360	5025.742526	31910	16	0.664714	31943	5	0.512578	9622610	0.000251
319861034	63706.000000	3291	5071.754529	31973	7	0.554821	32049	5	0.644884	9617760	0.000067
319840701	67318.000000	3361	5146.673798	32046	12	0.579138	31958	7	0.486525	9612958	0.000413
319833991	65089.000000	3310	5004.833105	31920	5	0.704023	32201	15	0.495952	9608167	0.000518
319846848	64848.000000	3389	5117.671288	31942	8	0.649552	31956	7	0.666853	9603414	0.001016
319839605	66000.000000	3417	5059.097264	32191	12	0.416937	32071	3	0.690787	9598633	0.001062
319869390	64656.000000	3443	5035.583150	31950	6	0.646359	31946	4	0.414219	9593718	0.001285
319867245	63991.000000	3250	5049.672161	31920	3	0.591648	31813	9	0.333639	9588860	0.001165
319853653	64429.000000	3445	5109.130729	31943	6	0.543298	32170	9	0.539038	9584054	0.001140
319846846	65459.000000	3396	5038.916025	31711	10	0.679342	32197	4	0.337520	9579342	0.000485
319849299	64946.000000	3284	5132.395383	31993	8	0.727029	31996	5	0.598191	9574597	0.000195
319840402	66763.000000	3535	5096.164695	32031	6	0.592013	32022	7	0.756293	9569851	0.001259
319841380	63136.000000	3216	4984.390479	31880	10	0.631732	31889	2	0.549517	9565016	0.001906
319853313	64492.000000	3314	5073.876058	32146	6	0.662611	32173	9	0.451332	9560196	0.001529
319835132	64967.000000	3405	5050.519714	31839	7	0.714600	31920	5	0.534261	9555417	0.001571
319837565	63517.000000	3224	5032.179840	32075	10	0.402102	31911	7	0.673073	9550614	0.000675
319847414	65453.000000	3441	5115.796227	32194	5	0.542860	31856	9	0.792332	9545809	0.000655
319853563	64249.000000	3325	4967.496176	31941	3	0.720126	32168	8	0.703852	9541133	0.000426
319846972	64068.000000	3332	5093.515143	31970	3	0.680082	32086	4	0.790295	9536450	0.000120
319835628	64944.000000	3447	5074.676539	31815	4	0.690908	31988	2	0.467086	9531497	0.000148
319862178	62887.000000	3311	5045.887523	32248	3	0.740809	32039	6	0.550974	9526693	0.000132
319852059	65562.000000	3366	5143.947822	31899	7	0.783539	31899	7	0.176537	9521918	0.000113
319840719	67574.000000	3504	4976.854176	31760	12	0.411538	31942	3	0.500550	9517128	0.000132
npatches	nstrain	runtime	dt	init_x	init_y	init_y_blood	init_z	init_S	beta0	beta1	beta2	beta3	mean_beta	B	d	delta	delta_blood	b[0]	mut	m	CTL	c	g	epsilon	k	het	lambda	rho	omega	x_max	patch.dyna	DELTA	A	VA
10000	1	100.000000	0.000100	21900	9499	5000000	0.001000	10000000	8.204801	11.664290	8.090588	7.333960	9	8000000000.000000	0.010000	1.000000	1.000000	800000	0.000050	0.048000	0	0.500000	0.000000	25.000000	17.000000	0.500000	0.000000	0.000000	0.000000	31987	0	10.000000	7.000000	1.000000
sus	inf	inf_blood	z	x[0]	y[0][0]	z[0]	x[1]	y[1][0]	z[1]	S[0]	synchrony
219000000	94990000.000000	5000000	10.000000	21900	9499	0.001000	21900	9499	0.001000	10000000	0.000000
222115014	383335768.000000	19992552	3940.834452	22952	37727	0.394083	19813	40523	0.394083	9995077	0.000000
304057220	40470128.000000	2118437	6324.976263	30588	3924	0.632498	29892	4464	0.632498	9990024	0.000000
319458478	886038.000000	46468	7771.013291	32099	85	0.777101	32069	96	0.777101	9984955	0.000000
319842435	56270.000000	2884	2645.861729	32041	7	0.232409	31910	3	0.405432	9979891	0.000000
319814857	204412.000000	10582	5430.580283	31976	29	0.534438	32072	42	0.596715	9974859	0.000000
319872776	43900.000000	2251	3919.548969	32047	4	0.425576	31670	4	0.540693	9969875	0.000000
319858315	95844.000000	4913	5476.235798	31878	12	0.418787	32175	9	0.634414	9964869	0.000000
319831331	68642.000000	3547	4052.526090	31857	4	0.300166	32217	7	0.535574	9959739	0.000000
319849474	56247.000000	2842	5277.813767	32102	4	0.555836	32072	8	0.496136	9954836	0.000000
319818819	78742.000000	4143	4920.774207	31921	7	0.530162	31926	14	0.609744	9949886	0.000000
319837478	59950.000000	3064	4429.759423	32068	9	0.520534	32012	11	0.605493	9944900	0.000000
319875945	61464.000000	3187	5078.600037	31821	3	0.709193	31894	7	0.441208	9939851	0.000000
319824820	69748.000000	3543	4771.656757	32156	7	0.649893	32040	11	0.485027	9934969	0.000000
319873779	59520.000000	3034	4666.998123	31954	6	0.293651	32026	5	0.687657	9929931	0.000000
319871257	63050.000000	3176	4978.302896	32058	3	0.422589	32164	6	0.472675	9925003	0.000000
319826440	66436.000000	3393	4756.939565	31981	2	0.341563	32124	10	0.411085	9920053	0.000000
319861805	60064.000000	3058	4724.407712	31837	7	0.546135	32014	7	0.348325	9915107	0.000000
319826049	64539.000000	3396	4939.505520	32098	3	0.460587	31784	8	0.604744	9910168	0.000000
319863736	65606.000000	3402	4736.492867	32010	9	0.524753	32252	6	0.637671	9905225	0.000000
319864597	61683.000000	3240	4781.882720	31827	11	0.341606	31995	4	0.769920	9900359	0.000000
319855241	63194.000000	3224	4906.469682	31928	2	0.462348	32028	4	0.443991	9895505	0.000000
319855107	65275.000000	3397	4774.885506	31743	9	0.639069	32036	5	0.594297	9890557	0.000000
319837457	61098.000000	3140	4730.912039	31961	6	0.327846	31967	4	0.319204	9885675	0.000000
319876189	64244.000000	3307	4931.889438	32261	8	0.528365	31942	3	0.272133	9880735	0.000000
319841126	65318.000000	3331	4717.867482	31850	7	0.649165	32014	8	0.514468	9875682	0.000000
319833706	61085.000000	3225	4739.223334	31723	7	0.376840	32175	4	0.520419	9870811	0.000000
319860026	64139.000000	3440	4934.805329	32086	8	0.331176	32026	8	0.504858	9865820	0.000000
319839398	65253.000000	3294	4785.858504	32211	5	0.572520	32054	12	0.618195	9860882	0.000000
319854344	65240.000000	3471	4732.898890	31883	5	0.740724	31860	5	0.467939	9855924	0.000000
319860837	63052.000000	3267	4804.569189	31903	5	0.483025	32195	6	0.619055	9851034	0.000000
319836873	64229.000000	3312	4835.297379	32132	4	0.686443	32041	6	0.450853	9846131	0.000000
319840598	63538.000000	3271	4746.798626	32108	3	0.748390	32066	4	0.387326	9841216	0.000000
319854502	63978.000000	3271	4867.263450	31837	5	0.377763	31926	3	0.587849	9836308	0.000000
319858114	64643.000000	3297	4789.950483	31981	5	0.306137	32090	10	0.319641	9831345	0.000000
319843407	62064.000000	3290	4743.658021	31850	9	0.480235	31921	11	0.427740	9826415	0.000000
319865403	62286.000000	3222	4853.749140	31809	5	0.527857	32164	3	0.652911	9821495	0.000000
319837278	65237.000000	3454	4820.924524	32088	6	0.341852	31820	8	0.493034	9816709	0.000000
319865463	64128.000000	3296	4745.155747	31995	9	0.524710	32182	6	0.515325	9811764	0.000000
319850731	61995.000000	3180	4808.718476	32141	5	0.477883	31958	3	0.510200	9806827	0.000000
319863475	64443.000000	3314	4877.592056	31970	5	0.562999	32026	2	0.478363	9801894	-1.#IND00
319845422	64491.000000	3325	4755.585122	31850	6	0.251325	31805	8	0.557361	9797009	-1.#IND00
319841329	62064.000000	3217	4800.368441	32003	9	0.545911	32029	7	0.690035	9792056	0.008890
319850559	63771.000000	3262	4839.918936	32063	1	0.601147	32043	7	0.487084	9787072	0.014841
319841701	63996.000000	3270	4809.186650	32005	4	0.439234	31987	7	0.509033	9782237	0.010137
319874817	64034.000000	3307	4833.535145	31909	2	0.485573	31805	2	0.614324	9777406	0.010524
319850856	62655.000000	3260	4771.017626	32114	11	0.649458	32183	3	0.766079	9772532	0.009160
319843847	63127.000000	3322	4835.383105	32033	5	0.440016	32174	12	0.502095	9767673	0.008893
319845959	65872.000000	3376	4782.571946	31800	8	0.545576	32001	9	0.553989	9762891	0.008575
319862627	62339.000000	3269	4721.409778	32007	6	0.605031	32141	2	0.304476	9758027	0.010482
319857446	63358.000000	3312	4877.387678	31938	11	0.582497	32038	10	0.414120	9753078	0.011441
319834065	64151.000000	3287	4789.333281	32069	10	0.576148	32062	11	0.586783	9748265	0.008098
319845866	61669.000000	3187	4757.748150	32002	6	0.648937	32210	2	0.438796	9743461	0.007084
319849590	63815.000000	3304	4881.333698	32118	5	0.599712	31924	10	0.496374	9738581	0.002337
319843066	64841.000000	3312	4747.952719	32023	5	0.308403	31907	2	0.678029	9733753	0.002605
319854236	61272.000000	3137	4792.703866	32094	3	0.472092	31696	3	0.694003	9728874	0.003635
319832616	65109.000000	3409	4887.079335	32103	10	0.505675	32092	9	0.561517	9724041	0.003339
319837868	62890.000000	3380	4738.065201	31785	2	0.247367	32024	6	0.701612	9719122	0.000810
319850865	62901.000000	3322	4837.638463	31992	7	0.543511	31803	4	0.491881	9714331	-0.001058
319870305	62675.000000	3382	4797.479962	31951	12	0.429765	32060	5	0.533013	9709414	-0.001282
319859172	63701.000000	3278	4789.956289	32072	7	0.525948	31730	5	0.599073	9704517	-0.001739
319851813	62953.000000	3266	4811.330502	32007	4	0.376656	31943	8	0.502718	9699698	-0.001685
319849420	64958.000000	3388	4833.398680	32058	5	0.561385	32163	3	0.290148	9694849	-0.001503
319848738	64620.000000	3330	4774.404184	32242	2	0.494358	31670	3	0.503690	9689931	-0.001285
319848904	62972.000000	3333	4772.412243	31973	8	0.328859	31947	8	0.198094	9685022	0.000521
319846373	62945.000000	3244	4848.020283	32057	3	0.299979	32091	8	0.513626	9680079	0.000283
319835656	64389.000000	3362	4752.414496	32177	7	0.478593	32030	9	0.643744	9675198	0.000037
319851556	62059.000000	3215	4812.558778	32015	8	0.341494	32198	6	0.176191	9670289	0.000035
319848382	66030.000000	3377	4876.199526	31925	3	0.338805	32055	12	0.430134	9665556	-0.000112
319833020	63789.000000	3376	4690.256857	31799	6	0.326166	32079	12	0.566841	9660853	-0.000291
319829950	62081.000000	3202	4881.967158	31972	3	0.427513	32257	15	0.737279	9655970	-0.000390
319858101	64090.000000	3332	4767.344165	32154	12	0.652774	31878	5	0.497694	9651003	-0.000644
319838896	61556.000000	3177	4781.113028	32086	8	0.278814	31992	4	0.571299	9646129	-0.000038
319847222	63513.000000	3273	4859.071821	32062	9	0.562584	32130	9	0.579162	9641261	-0.000020
319869804	65327.000000	3419	4765.747495	31926	2	0.643684	31697	11	0.545614	9636429	-0.000205
319837942	63553.000000	3323	4783.603057	31968	7	0.391566	32171	13	0.354734	9631500	-0.000160
319866179	63485.000000	3404	4800.718513	32126	6	0.626160	32069	9	0.545655	9626706	0.000238
319864728	63413.000000	3275	4824.301289	31786	7	0.484472	31889	7	0.549517	9621925	0.000617
319846433	64586.000000	3270	4844.626947	31944	4	0.184436	31957	11	0.499886	9617194	-0.000433
319863614	63203.000000	3174	4731.925294	31815	4	0.454024	31862	5	0.547045	9612343	-0.000826
319849606	62485.000000	3245	4827.600401	31986	8	0.489075	31980	11	0.545085	9607559	-0.000960
319863797	65356.000000	3462	4889.462878	31869	5	0.408106	31881	9	0.258484	9602694	-0.000531
319834391	63532.000000	3378	4737.237417	31972	4	0.586344	31825	2	0.514804	9597855	-0.000005
319848551	62147.000000	3243	4804.988339	31947	6	0.529778	32076	10	0.351640	9593127	0.000149
319843482	64536.000000	3364	4847.741634	32113	10	0.598783	32058	6	0.518631	9588194	0.000262
319850178	64260.000000	3395	4786.603771	31950	10	0.632488	31945	8	0.708038	9583435	-0.000080
319845134	61211.000000	3200	4783.307857	32052	4	0.600667	31813	9	0.586868	9578714	-0.001036
319833539	63572.000000	3216	4851.905923	31875	5	0.419865	32022	8	0.678202	9573788	-0.001465
319830347	64550.000000	3309	4778.407042	31962	1	0.145747	32108	7	0.392514	9569030	-0.001467
319823939	62408.000000	3285	4773.601476	31886	6	0.437610	31891	5	0.631545	9564266	-0.001530
319833190	63415.000000	3321	4838.137025	31920	6	0.274674	31918	8	0.367704	9559461	-0.001228
319851915	64241.000000	3335	4811.359730	31990	9	0.498322	31997	2	0.321481	9554670	-0.000717
319839078	62755.000000	3222	4753.441694	31857	3	0.243075	32192	8	0.408302	9549861	-0.000583
319827878	61123.000000	3234	4858.922826	32083	4	0.393274	31979	8	0.603975	9545089	-0.000581
319869661	65875.000000	3337	4841.513518	32016	9	0.580915	32001	9	0.686791	9540291	-0.000110
319857163	63186.000000	3368	4671.262453	31960	5	0.663001	32070	5	0.733635	9535454	-0.000119
319854486	61315.000000	3195	4846.907935	32109	7	0.401073	32042	4	0.583876	9530720	-0.000235
319866893	66004.000000	3423	4863.632310	31622	9	0.339000	32030	7	0.555289	9525951	-0.000187
319849022	62818.000000	3285	4677.630013	32150	3	0.547408	31888	2	0.282824	9521171	-0.000346
319843089	62020.000000	3241	4849.212261	32098	7	0.335641	32186	6	0.398671	9516501	-0.000541
npatches	nstrain	runtime	dt	init_x	init_y	init_y_blood	init_z	init_S	beta0	beta1	beta2	beta3	mean_beta	B	d	delta	delta_blood	b[0]	mut	m	CTL	c	g	epsilon	k	het	lambda	rho	omega	x_max	patch.dyna	DELTA	A	VA
10000	1	100.000000	0.000100	21900	9499	5000000	0.001000	10000000	6.730866	6.248072	9.124174	11.465953	9	8000000000.000000	0.010000	1.000000	1.000000	800000	0.000050	0.048000	0	0.500000	0.000000	25.000000	18.000000	0.500000	0.000000	0.000000	0.000000	31987	0	10.000000	7.000000	1.000000
sus	inf	inf_blood	z	x[0]	y[0][0]	z[0]	x[1]	y[1][0]	z[1]	S[0]	synchrony
219000000	94990000.000000	5000000	10.000000	21900	9499	0.001000	21900	9499	0.001000	10000000	0.000000
229490400	340195836.000000	17742618	3940.834452	24941	32823	0.394083	25167	32446	0.394083	9995103	0.000000
308883511	27006935.000000	1413804	6324.976263	31252	2502	0.632498	31242	2490	0.632498	9990143	0.000000
319730552	316085.000000	16518	7771.013291	32108	19	0.777101	31892	26	0.777101	9985265	0.000000
319849368	116924.000000	6035	3107.213310	31786	12	0.179218	31774	12	0.187637	9980273	0.000000
319831623	120829.000000	6178	5814.734742	31884	10	0.502177	31865	12	0.507283	9975164	0.000000
319853412	82279.000000	4223	3696.481589	32111	9	0.244952	31635	12	0.359956	9970270	0.000000
319858469	51328.000000	2633	5178.459243	31966	8	0.531455	32155	9	0.611798	9965162	0.000000
319855335	82016.000000	4202	4747.290607	32007	6	0.485857	31847	2	0.627940	9960166	0.000000
319826552	61834.000000	3202	4064.563566	31891	5	0.373371	32092	2	0.469551	9955166	0.000000
319846685	54415.000000	2848	4731.935661	31631	5	0.619935	31905	5	0.479874	9950242	0.000000
319830770	71129.000000	3759	4756.879158	31970	9	0.380229	32117	5	0.540779	9945237	0.000000
319871691	64206.000000	3355	4272.509343	31988	9	0.182775	31925	10	0.395675	9940245	0.000000
319864956	57217.000000	3060	4514.404966	31970	5	0.484621	32052	8	0.483456	9935477	0.000000
319878911	63804.000000	3200	4607.406048	32106	3	0.391929	31930	6	0.435316	9930512	0.000000
319852682	62176.000000	3209	4439.007335	31711	10	0.344565	32088	7	0.473841	9925465	0.000000
319855517	60739.000000	3149	4512.379711	31930	4	0.325180	31924	6	0.587625	9920378	0.000000
319862263	60589.000000	3241	4513.411286	32144	10	0.464748	31967	2	0.231690	9915510	0.000000
319838418	62830.000000	3326	4627.758602	31792	10	0.525060	32136	8	0.521827	9910633	0.000000
319837587	63526.000000	3315	4482.890960	32038	4	0.511954	31931	4	0.487387	9905658	0.000000
319869778	61164.000000	3169	4455.480347	32093	9	0.456735	31878	7	0.182892	9900745	0.000000
319849820	61229.000000	3068	4565.808115	32013	10	0.155421	32052	5	0.464148	9895726	0.000000
319827826	63224.000000	3298	4512.604948	32012	8	0.283376	31991	8	0.326972	9890830	0.000000
319881129	61085.000000	3144	4467.257986	32005	2	0.507883	31861	6	0.552359	9885841	0.000000
319864480	59461.000000	3131	4521.834613	32003	4	0.522857	32065	5	0.451394	9880882	0.000000
319838442	61684.000000	3203	4575.313161	31975	10	0.185123	32246	4	0.337226	9875901	0.000000
319842148	64239.000000	3361	4519.699735	31884	8	0.505758	32202	2	0.362531	9870863	0.000000
319853864	60738.000000	3193	4489.080148	31850	3	0.333487	31873	6	0.541120	9865871	0.000000
319840853	61406.000000	3170	4533.655678	31936	8	0.269072	31949	8	0.262042	9860925	0.000000
319854481	62356.000000	3338	4529.223690	31960	13	0.121412	32106	6	0.236333	9856056	0.000000
319838796	61426.000000	3188	4462.940497	32030	2	0.156659	31831	2	0.462231	9851004	0.000000
319849871	61207.000000	3204	4547.881839	31978	2	0.320898	31971	9	0.280560	9846070	0.000000
319815718	63365.000000	3258	4520.528318	31769	6	0.393459	31773	4	0.545831	9841011	0.000000
319871956	61719.000000	3125	4471.457738	32152	10	0.483218	32161	3	0.336025	9835990	0.000000
319846148	61476.000000	3219	4519.183272	32020	3	0.578137	31852	7	0.341696	9831069	0.000000
319842124	61957.000000	3211	4522.711148	31956	8	0.687199	31982	5	0.400884	9826014	0.000000
319863754	61609.000000	3169	4522.217911	32096	7	0.676092	31965	6	0.597282	9821129	0.000000
319855058	61017.000000	3228	4550.418941	31961	6	0.693075	31872	10	0.206644	9816170	0.000000
319839686	62541.000000	3227	4557.227380	31985	6	0.513268	32254	4	0.320668	9811331	0.000000
319831128	61809.000000	3114	4500.546994	31956	6	0.679058	31899	6	0.446864	9806438	0.000000
319858165	61002.000000	3070	4508.292363	31805	7	0.461007	32116	5	0.307083	9801523	-1.#IND00
319856140	60501.000000	3114	4535.483576	31856	7	0.342643	32045	8	0.579730	9796601	-1.#IND00
319837391	62626.000000	3355	4580.342981	32010	6	0.323369	31935	4	0.317166	9791603	-0.035582
319847261	63566.000000	3280	4459.670301	31983	9	0.423923	32031	9	0.445935	9786894	-0.022150
319876114	60041.000000	3205	4448.790298	31961	4	0.360520	31959	9	0.377771	9781967	0.021006
319848190	61323.000000	3170	4567.263321	32062	4	0.464626	32050	4	0.479484	9777014	0.019772
319834745	63529.000000	3296	4492.461398	31954	14	0.449396	31876	4	0.283613	9772211	0.016839
319852166	59255.000000	3152	4453.235719	31671	12	0.258801	32236	4	0.512601	9767373	0.010773
319836178	61595.000000	3187	4621.841101	32074	6	0.535455	32203	9	0.291601	9762530	0.014449
319861327	64546.000000	3382	4571.099649	32057	6	0.656658	31791	5	0.492829	9757636	0.018771
319844635	62509.000000	3329	4400.697748	32207	6	0.532027	31934	3	0.644574	9752679	0.020253
319842686	58681.000000	3061	4487.443798	32095	1	0.283463	31883	6	0.484682	9747704	0.016538
319865518	61728.000000	3169	4653.115770	31812	6	0.290622	31905	5	0.613382	9742891	0.013867
319835147	63642.000000	3290	4538.978471	32006	9	0.365872	31991	6	0.550378	9738107	0.013624
319850668	63036.000000	3289	4467.387063	31804	5	0.382285	32119	8	0.366674	9733272	0.010494
319865613	60000.000000	3235	4513.523761	31768	2	0.355785	32191	2	0.564494	9728427	0.008636
319846469	63722.000000	3270	4557.518066	31904	13	0.482269	32181	3	0.470387	9723579	0.007606
319863596	61421.000000	3129	4468.143247	31792	6	0.556373	31871	12	0.475399	9718644	0.007715
319865569	60070.000000	3149	4503.138246	32143	2	0.610867	31908	5	0.501594	9713704	0.007673
319857865	62344.000000	3242	4573.662138	32269	6	0.410876	32210	5	0.451671	9708791	0.006919
319850860	63295.000000	3299	4464.949695	32005	10	0.330004	31999	4	0.626208	9704028	0.005567
319844846	60382.000000	3020	4505.490039	31912	4	0.167680	32071	3	0.682185	9699113	0.005741
319845359	62570.000000	3208	4586.782669	31913	5	0.326712	32028	3	0.441481	9694222	0.004552
319845955	63025.000000	3328	4533.492005	31953	5	0.204594	31908	5	0.326809	9689336	0.003727
319866688	61804.000000	3087	4493.358211	32105	3	0.271362	31932	11	0.356410	9684575	0.004403
319839458	60865.000000	3191	4515.617647	31958	8	0.295866	31983	6	0.609648	9679694	0.004028
319846376	62890.000000	3178	4553.910447	32068	8	0.554340	32043	5	0.478506	9674928	0.003870
319840029	62469.000000	3236	4489.309171	32008	6	0.563017	32024	2	0.640098	9670144	0.003740
319852759	61663.000000	3135	4520.675829	32266	7	0.707140	32219	3	0.251570	9665197	0.004361
319865826	62234.000000	3333	4512.840567	31828	9	0.353820	31790	12	0.436545	9660357	0.003895
319863842	62213.000000	3260	4535.349135	32102	7	0.436779	32239	10	0.476290	9655614	0.003963
319865242	61112.000000	3215	4513.112261	32104	6	0.285797	31845	6	0.682358	9650764	0.002815
319834490	62431.000000	3270	4496.828363	32016	3	0.291606	31866	3	0.531283	9645918	0.002175
319853076	60179.000000	3158	4447.392122	31914	3	0.472607	32039	6	0.213031	9641069	0.000697
319872635	61495.000000	3270	4552.713995	31804	7	0.637645	32031	9	0.378435	9636152	0.000625
319833373	62508.000000	3352	4507.698966	31937	5	0.567680	32109	7	0.439710	9631334	0.000920
319848702	61769.000000	3212	4459.286339	32006	11	0.528984	32048	6	0.404810	9626524	0.000744
319850372	60533.000000	3135	4503.447514	31893	8	0.390904	32035	6	0.262382	9621855	0.000539
319865900	61592.000000	3158	4568.005212	32007	9	0.445921	31988	6	0.480846	9617111	0.000525
319837442	62617.000000	3264	4544.747885	32088	3	0.226498	32016	11	0.277911	9612242	0.000579
319867585	62677.000000	3248	4507.734803	31955	7	0.275764	32234	3	0.266014	9607375	0.001287
319839163	61840.000000	3218	4521.589471	31645	8	0.381582	31972	8	0.378511	9602626	0.000344
319857998	62806.000000	3300	4502.989909	31918	5	0.350331	32152	3	0.269025	9597757	-0.000139
319829301	61481.000000	3198	4529.653283	31894	2	0.175211	31875	4	0.547341	9592964	-0.000040
319849745	61589.000000	3127	4532.955610	31916	12	0.445615	32059	6	0.291149	9588087	-0.000506
319860919	62189.000000	3293	4506.733009	32153	5	0.290279	31889	3	0.533165	9583321	-0.000466
319861301	62665.000000	3313	4526.735208	31949	13	0.308956	32102	5	0.413149	9578605	-0.000297
319847831	62069.000000	3225	4518.284868	31933	7	0.307189	31901	4	0.569883	9573733	-0.000253
319842173	61694.000000	3211	4491.052736	31936	3	0.295224	31842	3	0.344399	9569022	-0.000746
319857962	62221.000000	3248	4529.905859	32031	6	0.509665	31860	3	0.340309	9564226	-0.002479
319853387	62087.000000	3207	4494.542685	31882	4	0.291244	31817	9	0.577792	9559301	-0.002410
319868119	60489.000000	3064	4534.413521	31786	9	0.551195	31855	1	0.485954	9554538	-0.002364
319855060	62359.000000	3290	4635.156092	31840	4	0.583574	32047	1	0.230697	9549850	-0.002171
319848162	63644.000000	3306	4477.644449	32027	9	0.414887	31915	7	0.490531	9545133	-0.001273
319848464	60644.000000	3177	4480.339781	31558	2	0.242469	31926	5	0.417124	9540431	-0.001228
319858116	62027.000000	3156	4555.436716	31900	3	0.436327	31854	7	0.437437	9535596	-0.001209
319863339	61968.000000	3230	4520.242683	31977	3	0.478598	31951	4	0.416573	9530947	-0.000622
319846094	61880.000000	3241	4514.430541	32004	4	0.462403	31847	0	0.364739	9526324	-0.000587
319863195	61977.000000	3247	4512.557281	31963	5	0.385204	32032	5	0.501423	9521539	-0.000786
319856982	61743.000000	3214	4514.818624	31900	8	0.268197	32080	3	0.424551	9516710	-0.000442
npatches	nstrain	runtime	dt	init_x	init_y	init_y_blood	init_z	init_S	beta0	beta1	beta2	beta3	mean_beta	B	d	delta	delta_blood	b[0]	mut	m	CTL	c	g	epsilon	k	het	lambda	rho	omega	x_max	patch.dyna	DELTA	A	VA
10000	1	100.000000	0.000100	21900	9499	5000000	0.001000	10000000	8.776039	10.557470	12.068659	9.352077	9	8000000000.000000	0.010000	1.000000	1.000000	800000	0.000050	0.048000	0	0.500000	0.000000	25.000000	19.000000	0.500000	0.000000	0.000000	0.000000	31987	0	10.000000	7.000000	1.000000
sus	inf	inf_blood	z	x[0]	y[0][0]	z[0]	x[1]	y[1][0]	z[1]	S[0]	synchrony
219000000	94990000.000000	5000000	10.000000	21900	9499	0.001000	21900	9499	0.001000	10000000	0.000000
235926799	303810675.000000	15853155	3940.834452	23833	30532	0.394083	22320	31189	0.394083	9994940	0.000000
312254094	18021875.000000	945020	6324.976263	31261	1802	0.632498	31266	1837	0.632498	9989847	0.000000
319826028	115518.000000	6050	7769.475384	31864	8	0.777101	31917	10	0.777101	9984868	0.000000
319826416	176665.000000	9078	3521.085097	31807	14	0.265332	31966	18	0.368037	9979795	0.000000
319849694	65385.000000	3379	5897.442691	32014	4	0.554407	31916	7	0.616700	9974831	0.000000
319821412	105577.000000	5448	4206.918504	31849	9	0.437865	32086	8	0.516003	9969891	0.000000
319856079	49110.000000	2554	3635.011336	31816	2	0.119553	31899	7	0.506609	9964797	0.000000
319853432	61733.000000	3094	4917.634851	31989	13	0.465989	31989	6	0.515732	9959926	0.000000
319828226	72898.000000	3750	4276.894373	32071	5	0.467374	32006	7	0.650187	9954837	0.000000
319861784	57138.000000	2970	3951.755124	32026	9	0.517602	31917	3	0.648230	9949788	0.000000
319837693	56022.000000	2874	4487.590154	32055	7	0.305929	32202	8	0.603661	9944718	0.000000
319851891	67297.000000	3446	4470.764626	31930	8	0.312085	31814	11	0.499163	9939879	0.000000
319855772	61408.000000	3199	4091.149645	31931	5	0.171026	32034	8	0.574079	9934770	0.000000
319851023	56774.000000	2834	4312.078485	32093	5	0.355027	32071	3	0.517203	9929772	0.000000
319851440	62631.000000	3228	4420.520042	31953	0	0.139376	31877	4	0.504147	9924900	0.000000
319849759	63069.000000	3188	4235.144284	31971	7	0.391273	32103	11	0.586535	9919877	0.000000
319859386	59358.000000	3048	4185.228384	31801	11	0.416400	32000	9	0.317434	9914783	0.000000
319871331	57723.000000	2915	4299.828912	32010	5	0.454803	31964	11	0.227956	9909801	0.000000
319859613	63084.000000	3235	4400.785166	31992	3	0.268395	31996	8	0.289929	9904727	0.000000
319852445	61705.000000	3234	4245.369170	32051	5	0.437766	32252	6	0.364496	9899832	0.000000
319844563	59295.000000	3015	4261.974627	32010	5	0.628209	31982	9	0.384946	9894887	0.000000
319818437	59680.000000	3198	4332.190351	32298	8	0.482825	32123	3	0.573962	9890058	0.000000
319856005	60675.000000	3104	4266.588661	31671	8	0.686322	31953	6	0.463076	9885232	0.000000
319841941	60337.000000	3039	4313.121708	32241	5	0.748358	32001	12	0.242621	9880260	0.000000
319856537	61742.000000	3159	4334.946515	32219	2	0.366318	31950	12	0.540632	9875444	0.000000
319848070	60313.000000	3075	4256.695658	31931	9	0.201900	32120	12	0.690082	9870608	0.000000
319854342	60943.000000	3215	4329.822400	31873	6	0.492987	32055	6	0.448623	9865630	0.000000
319839792	61325.000000	3152	4272.311895	31999	1	0.442003	32071	8	0.389252	9860685	0.000000
319829131	59936.000000	3090	4262.074980	32067	6	0.603919	32124	10	0.412151	9855707	0.000000
319842481	60176.000000	3085	4310.794905	31942	6	0.321878	32124	7	0.421430	9850784	0.000000
319844987	62581.000000	3266	4336.391071	32343	5	0.434771	32144	5	0.648404	9845975	0.000000
319845072	60890.000000	3095	4206.108423	31784	8	0.381436	31901	9	0.348446	9841098	0.000000
319843402	58815.000000	3074	4275.469921	31842	9	0.303011	32092	5	0.460944	9836212	0.000000
319835354	60771.000000	3133	4396.880843	32187	1	0.199550	32100	9	0.243623	9831265	0.000000
319863657	62524.000000	3227	4315.234200	31837	3	0.444133	31979	6	0.541240	9826491	0.000000
319857535	60260.000000	3187	4186.070297	31985	2	0.319833	32004	9	0.429040	9821642	0.000000
319864267	58990.000000	3096	4324.157043	31972	2	0.468790	32051	6	0.487008	9816727	0.000000
319848458	61780.000000	3199	4299.909744	32126	5	0.325206	31856	7	0.353471	9811881	0.000000
319849998	59171.000000	3067	4232.671912	32083	6	0.419149	31748	13	0.571480	9807048	0.000000
319876609	60239.000000	3114	4349.551721	31986	5	0.364612	32186	15	0.451715	9802075	-1.#IND00
319849435	63204.000000	3239	4314.302438	31934	6	0.312927	32053	5	0.576497	9797252	-1.#IND00
319853589	59869.000000	3211	4200.688826	32008	5	0.362522	31986	4	0.414978	9792355	0.006258
319842057	59552.000000	3138	4358.108964	32045	6	0.427700	31889	7	0.170175	9787464	0.007270
319838902	62145.000000	3191	4329.162372	31929	4	0.403076	31794	9	0.490918	9782728	0.012671
[truncated: 158 more rows]
