# Supplementary material for: Large Variations in HIV-1 Viral Load Explained by Shifting-Mosaic Metapopulation Dynamics
Source: PLoS Biol. 2016 Oct 5;14(10):e1002567. doi: 10.1371/journal.pbio.1002567 (PMC5051940; doi:10.1371/journal.pbio.1002567)
Supplement: S1 Data — Each file gives the output from the simulations indicated by the filename: low migration (ms1, db432); high migration (ms1, db1); very high migration (ms10, db1); number of patches (np); reservoir (storage); no reservoir (nostorage); CTL immigration model (CTLimmig); CTL proliferation model (CTLprolif); β¯ (beta1, beta2, …). Within each file, there are 21 simulations for (k = 0,1,..,20), and data is output each day. For measures of synchrony, the final entry should be used. See Methods and S1 Simulation Code for further details. (ZIP) [file pbio.1002567.s002.zip › S1_Data/ms10_np10000_nostorage_noPD_CTLprolif_db1_beta1.tsv]

npatches	nstrain	runtime	dt	init_x	init_y	init_y_blood	init_z	init_S	beta0	beta1	beta2	beta3	mean_beta	B	d	delta	delta_blood	b[0]	mut	m	CTL	c	g	epsilon	k	het	lambda	rho	omega	x_max	patch.dyna	DELTA	A	VA
10000	1	100.000000	0.000100	21900	9499	5000000	0.001000	10000000	1.122109	1.481900	0.760557	1.470661	1	8000000000.000000	0.010000	1.000000	1.000000	800000	0.000050	0.048000	1	0.001000	1.000000	25.000000	0.000000	0.500000	0.000000	0.000000	0.000000	31987	0	10.000000	7.000000	1.000000
sus	inf	inf_blood	z	x[0]	y[0][0]	z[0]	x[1]	y[1][0]	z[1]	S[0]	synchrony
219000000	94990000.000000	5000000	10.000000	21900	9499	0.001000	21900	9499	0.001000	10000000	0.000000
316352141	88748127.000000	4615759	10000.000000	31434	8884	1.000000	31216	9045	1.000000	9995025	0.000000
316547178	83847580.000000	4357193	10000.000000	31482	8290	1.000000	31596	8555	1.000000	9989985	0.000000
316723272	79294056.000000	4123172	10000.000000	31675	7964	1.000000	31486	8050	1.000000	9984895	0.000000
316919140	75026520.000000	3897334	10000.000000	31777	7546	1.000000	31595	7617	1.000000	9979976	0.000000
317031126	71009842.000000	3689764	10000.000000	31759	7042	1.000000	31537	7230	1.000000	9975031	0.000000
317199475	67247661.000000	3497593	10000.000000	31682	6559	1.000000	31797	6786	1.000000	9970018	0.000000
317338307	63692585.000000	3309651	10000.000000	31474	6407	1.000000	31745	6507	1.000000	9964931	0.000000
317467424	60351293.000000	3136203	10000.000000	31674	5809	1.000000	31623	6099	1.000000	9960014	0.000000
317602615	57230301.000000	2974993	10000.000000	31800	5715	1.000000	31587	5780	1.000000	9955030	0.000000
317688698	54303086.000000	2823385	10000.000000	31748	5416	1.000000	31863	5739	1.000000	9950062	0.000000
317812819	51536310.000000	2680021	10000.000000	31720	5140	1.000000	31533	5188	1.000000	9944980	0.000000
317913950	48920354.000000	2541423	10000.000000	31644	4859	1.000000	31733	4959	1.000000	9940066	0.000000
318013710	46451407.000000	2412777	10000.000000	31632	4706	1.000000	31636	4675	1.000000	9935246	0.000000
318099798	44114866.000000	2293405	10000.000000	31983	4404	1.000000	31610	4450	1.000000	9930322	0.000000
318206579	41925729.000000	2177231	10000.000000	31877	4167	1.000000	31889	4234	1.000000	9925325	0.000000
318295889	39850973.000000	2068363	10000.000000	31699	3958	1.000000	31880	4058	1.000000	9920314	0.000000
318348912	37881442.000000	1969808	10000.000000	31882	3731	1.000000	31835	3942	1.000000	9915449	0.000000
318433558	36033960.000000	1870943	10000.000000	31881	3650	1.000000	31817	3602	1.000000	9910440	0.000000
318504507	34269519.000000	1779758	10000.000000	31925	3428	1.000000	31781	3514	1.000000	9905464	0.000000
318588127	32593324.000000	1695550	10000.000000	31606	3386	1.000000	31936	3213	1.000000	9900445	0.000000
318624164	31035029.000000	1612413	10000.000000	31862	3145	1.000000	31893	3208	1.000000	9895453	0.000000
318695932	29545048.000000	1535327	10000.000000	31788	2981	1.000000	31670	3043	1.000000	9890514	0.000000
318752346	28125299.000000	1460357	10000.000000	31651	2756	1.000000	31847	2875	1.000000	9885516	0.000000
318802856	26776200.000000	1391515	10000.000000	31897	2667	1.000000	31769	2666	1.000000	9880584	0.000000
318832267	25507801.000000	1325913	10000.000000	31795	2583	1.000000	31749	2609	1.000000	9875798	0.000000
318909055	24295872.000000	1262649	10000.000000	32076	2425	1.000000	31804	2536	1.000000	9870855	0.000000
318955088	23128925.000000	1200909	10000.000000	31703	2399	1.000000	31907	2347	1.000000	9865932	0.000000
318992784	22034231.000000	1145810	10000.000000	31882	2280	1.000000	31733	2288	1.000000	9860925	0.000000
319031323	21002028.000000	1091741	10000.000000	31884	2116	1.000000	31774	2078	1.000000	9855946	0.000000
319070640	20009768.000000	1039951	10000.000000	31884	1935	1.000000	31592	1982	1.000000	9850919	0.000000
319112570	19080795.000000	991452	10000.000000	32037	1851	1.000000	31933	1914	1.000000	9845953	0.000000
319142758	18184305.000000	945911	10000.000000	31855	1821	1.000000	31946	1798	1.000000	9841111	0.000000
319174722	17332342.000000	900038	10000.000000	31785	1826	1.000000	31817	1801	1.000000	9836123	0.000000
319235341	16523057.000000	857731	10000.000000	32065	1669	1.000000	31797	1692	1.000000	9831146	0.000000
319222669	15756716.000000	818867	10000.000000	31879	1575	1.000000	31988	1559	1.000000	9826290	0.000000
319245821	15022943.000000	779788	10000.000000	32082	1496	1.000000	31697	1519	1.000000	9821409	0.000000
319327440	14321157.000000	745535	10000.000000	31854	1434	1.000000	31955	1415	1.000000	9816512	0.000000
319330913	13662197.000000	711525	10000.000000	31902	1378	1.000000	32046	1414	1.000000	9811602	0.000000
319359551	13028340.000000	678158	10000.000000	31909	1371	1.000000	31740	1319	1.000000	9806694	0.000000
319374146	12425055.000000	645696	10000.000000	31944	1278	1.000000	31848	1294	1.000000	9801832	-1.#IND00
319400214	11849266.000000	616544	10000.000000	32011	1213	1.000000	31981	1162	1.000000	9797021	0.640000
319435702	11309181.000000	589398	10000.000000	32013	1162	1.000000	31855	1159	1.000000	9792125	0.823325
319449392	10790996.000000	560487	10000.000000	31916	1119	1.000000	32124	1060	1.000000	9787088	0.858519
319452612	10300967.000000	534845	10000.000000	32066	1015	1.000000	31872	1005	1.000000	9782207	0.891964
319498334	9833156.000000	510960	10000.000000	31753	962	1.000000	31853	1036	1.000000	9777305	0.910262
319499711	9386953.000000	487269	10000.000000	31912	911	1.000000	31910	1007	1.000000	9772526	0.927811
319506195	8955008.000000	465892	10000.000000	31673	901	1.000000	31905	931	1.000000	9767707	0.939602
319519486	8543719.000000	443832	10000.000000	32040	861	1.000000	31890	874	1.000000	9762780	0.949969
319555781	8151382.000000	424895	10000.000000	32028	828	1.000000	31698	808	1.000000	9757915	0.956904
319572536	7786159.000000	404847	10000.000000	32084	733	1.000000	32011	724	1.000000	9753175	0.961837
319557577	7437483.000000	386601	10000.000000	31875	723	1.000000	32034	721	1.000000	9748263	0.966533
319566524	7094691.000000	368637	10000.000000	32127	702	1.000000	31944	733	1.000000	9743330	0.970110
319600363	6778080.000000	351634	10000.000000	32040	739	1.000000	31997	688	1.000000	9738408	0.973021
319609642	6468231.000000	336723	10000.000000	31879	651	1.000000	32071	663	1.000000	9733627	0.976099
319638141	6177741.000000	321715	10000.000000	32021	653	1.000000	32175	587	1.000000	9728774	0.978432
319645551	5898098.000000	307573	10000.000000	31756	623	1.000000	31792	633	1.000000	9723827	0.979984
319632731	5634746.000000	293221	10000.000000	32247	589	1.000000	32058	577	1.000000	9719025	0.981672
319656513	5380955.000000	280585	10000.000000	31907	528	1.000000	31774	536	1.000000	9714058	0.983082
319676720	5136092.000000	266686	10000.000000	31804	548	1.000000	32125	556	1.000000	9709219	0.984372
319652563	4907037.000000	254851	10000.000000	31981	462	1.000000	32003	510	1.000000	9704409	0.985346
319687715	4691960.000000	243976	10000.000000	31945	462	1.000000	31915	490	1.000000	9699518	0.986197
319716718	4479991.000000	232620	10000.000000	32002	468	1.000000	31835	461	1.000000	9694660	0.986929
319704434	4281503.000000	222722	10000.000000	32069	413	1.000000	32165	461	1.000000	9689766	0.987711
319704273	4086592.000000	212680	10000.000000	31923	406	1.000000	32041	438	1.000000	9684903	0.988388
319724286	3907993.000000	203395	10000.000000	32152	382	1.000000	31852	394	1.000000	9680085	0.988964
319724908	3731472.000000	194330	10000.000000	31968	380	1.000000	32016	411	1.000000	9675310	0.989426
319744819	3560266.000000	185068	10000.000000	32199	357	1.000000	31926	361	1.000000	9670422	0.989952
319758994	3401254.000000	177581	10000.000000	31937	334	1.000000	32008	332	1.000000	9665556	0.990431
319733382	3253751.000000	169245	10000.000000	32089	368	1.000000	32063	337	1.000000	9660877	0.990819
319749627	3110920.000000	161337	10000.000000	31880	290	1.000000	31883	288	1.000000	9656001	0.991196
319744298	2968258.000000	154331	10000.000000	32002	292	1.000000	31809	298	1.000000	9651298	0.991579
319750661	2834389.000000	147647	10000.000000	32094	310	1.000000	31891	288	1.000000	9646529	0.991887
319764236	2712078.000000	140991	10000.000000	32094	264	1.000000	31978	276	1.000000	9641717	0.992189
319755316	2588626.000000	134274	10000.000000	32011	260	1.000000	32150	250	1.000000	9636812	0.992463
319767333	2477390.000000	128706	10000.000000	32010	263	1.000000	31930	245	1.000000	9631961	0.992716
319796349	2364225.000000	123365	10000.000000	31784	217	1.000000	32055	258	1.000000	9627159	0.992944
319780339	2259492.000000	117821	10000.000000	31978	230	1.000000	32146	212	1.000000	9622293	0.993168
319785217	2160741.000000	111408	10000.000000	31949	221	1.000000	32083	222	1.000000	9617372	0.993374
319774603	2065255.000000	106904	10000.000000	32032	193	1.000000	32045	215	1.000000	9612592	0.993584
319789656	1971898.000000	102704	10000.000000	32009	194	1.000000	32074	180	1.000000	9607868	0.993780
319791350	1890117.000000	97604	10000.000000	32088	204	1.000000	31987	217	1.000000	9603076	0.993952
319796444	1802678.000000	93467	10000.000000	31953	181	1.000000	32014	172	1.000000	9598300	0.994111
319802692	1722985.000000	89707	10000.000000	32250	189	1.000000	31874	167	1.000000	9593648	0.994263
319787260	1648926.000000	85872	10000.000000	32114	143	1.000000	32084	158	1.000000	9588832	0.994418
319802611	1575300.000000	81647	10000.000000	31799	163	1.000000	31854	170	1.000000	9584031	0.994558
319826357	1501932.000000	78362	10000.000000	32294	157	1.000000	31971	168	1.000000	9579238	0.994682
319814804	1435123.000000	74189	10000.000000	31908	134	1.000000	31811	132	1.000000	9574455	0.994799
319818681	1371349.000000	71251	10000.000000	32057	149	1.000000	31919	132	1.000000	9569724	0.994911
319806336	1311022.000000	67973	10000.000000	31984	110	1.000000	31847	123	1.000000	9565064	0.995022
319822942	1251237.000000	64912	10000.000000	31967	125	1.000000	31905	118	1.000000	9560324	0.995125
319820054	1193346.000000	62074	10000.000000	31794	116	1.000000	31899	127	1.000000	9555523	0.995226
319827693	1139568.000000	59318	10000.000000	31776	108	1.000000	32125	116	1.000000	9550845	0.995322
319847437	1089290.000000	56329	10000.000000	31900	98	1.000000	31666	96	1.000000	9546002	0.995412
319852676	1041119.000000	54474	10000.000000	32032	99	1.000000	32080	125	1.000000	9541142	0.995494
319830409	993652.000000	51672	10000.000000	31985	109	1.000000	31982	103	1.000000	9536407	0.995571
319816362	951042.000000	49296	10000.000000	32010	89	1.000000	31936	95	1.000000	9531643	0.995645
319855597	909937.000000	47377	10000.000000	31968	79	1.000000	31971	92	1.000000	9526879	0.995718
319820519	872320.000000	45070	10000.000000	31952	67	1.000000	32078	93	1.000000	9522017	0.995784
319846421	831163.000000	43325	10000.000000	32055	92	1.000000	32056	91	1.000000	9517346	0.995849
npatches	nstrain	runtime	dt	init_x	init_y	init_y_blood	init_z	init_S	beta0	beta1	beta2	beta3	mean_beta	B	d	delta	delta_blood	b[0]	mut	m	CTL	c	g	epsilon	k	het	lambda	rho	omega	x_max	patch.dyna	DELTA	A	VA
10000	1	100.000000	0.000100	21900	9499	5000000	0.001000	10000000	0.633282	1.408284	0.614599	0.848800	1	8000000000.000000	0.010000	1.000000	1.000000	800000	0.000050	0.048000	1	0.001000	1.000000	25.000000	1.000000	0.500000	0.000000	0.000000	0.000000	31987	0	10.000000	7.000000	1.000000
sus	inf	inf_blood	z	x[0]	y[0][0]	z[0]	x[1]	y[1][0]	z[1]	S[0]	synchrony
219000000	94990000.000000	5000000	10.000000	21900	9499	0.001000	21900	9499	0.001000	10000000	0.000000
318459110	34410251.000000	1792082	10000.000000	32010	3465	1.000000	31710	3477	1.000000	9994958	0.000000
319342017	12656026.000000	659348	10000.000000	31950	1241	1.000000	31962	1300	1.000000	9989937	0.000000
319676907	4661392.000000	243245	10000.000000	31897	451	1.000000	32054	464	1.000000	9984882	0.000000
319794812	1719549.000000	89279	10000.000000	31872	181	1.000000	32098	176	1.000000	9979843	0.000000
319859459	632158.000000	32932	10000.000000	32160	59	1.000000	31962	56	1.000000	9974880	0.000000
319848206	233354.000000	12009	10000.000000	32152	28	1.000000	31965	18	1.000000	9969871	0.000000
319864627	86470.000000	4427	9969.185640	31974	8	1.000000	32022	7	1.000000	9964832	0.000000
319886397	35173.000000	1882	5902.654568	31907	3	0.447556	32064	10	0.684170	9959867	0.000000
319877891	25516.000000	1301	729.669528	32259	4	0.001295	31821	2	0.002231	9954916	0.000000
319874071	23840.000000	1199	63.463084	31851	2	0.000227	31884	5	0.002657	9949881	0.000000
319887933	22702.000000	1127	6.466946	32216	5	0.000624	32056	3	0.000176	9944885	0.000000
319859411	21153.000000	1111	3.130530	31978	0	0.000125	32028	4	0.000231	9939913	0.000000
319866112	19813.000000	1022	2.439688	32152	0	0.000183	31996	2	0.000227	9934948	0.000000
319875813	19138.000000	981	2.169827	32019	1	0.000087	32030	3	0.000127	9929899	0.000000
319867633	18171.000000	955	1.938703	32262	4	0.000707	31827	3	0.000396	9924805	0.000000
319859621	17034.000000	873	1.657796	32145	1	0.000044	32179	1	0.000053	9919952	0.000000
319883261	16490.000000	878	1.490408	31819	1	0.000139	31982	2	0.000093	9915033	0.000000
319858807	15643.000000	834	1.378773	32049	1	0.000094	32032	3	0.000142	9910013	0.000000
319879611	14857.000000	774	1.225107	32086	2	0.000088	31868	1	0.000074	9905158	0.000000
319879281	14469.000000	782	1.172819	31899	0	0.000116	31701	0	0.000059	9900253	0.000000
319878702	13558.000000	669	1.061125	31893	1	0.000151	32178	2	0.000083	9895284	0.000000
319892786	12937.000000	655	1.009697	32007	0	0.000043	31994	2	0.000232	9890274	0.000000
319864925	12361.000000	623	0.930450	31974	1	0.000074	32031	1	0.000085	9885378	0.000000
319861329	11460.000000	626	0.850560	31918	1	0.000047	32052	3	0.000148	9880470	0.000000
319870801	10695.000000	547	0.797278	32116	1	0.000044	32123	0	0.000041	9875563	0.000000
319891366	10356.000000	491	0.767888	32041	2	0.000092	31691	2	0.000116	9870635	0.000000
319864428	9913.000000	494	0.734131	32012	1	0.000086	31758	0	0.000054	9865670	0.000000
319866517	9700.000000	554	0.719584	31919	2	0.000054	32059	0	0.000040	9860780	0.000000
319866795	9435.000000	478	0.706494	32070	1	0.000052	31939	0	0.000043	9855685	0.000000
319854428	8809.000000	484	0.667444	31857	0	0.000070	32040	0	0.000081	9850675	0.000000
319871184	8734.000000	426	0.656638	32043	3	0.000086	32176	1	0.000043	9845652	0.000000
319869406	8238.000000	387	0.629148	31966	0	0.000042	32019	0	0.000081	9840852	0.000000
319885097	7681.000000	431	0.603132	31850	1	0.000242	31980	0	0.000043	9835926	0.000000
319879455	7353.000000	414	0.589767	32155	0	0.000041	32099	1	0.000041	9831148	0.000000
319882799	7045.000000	349	0.566919	32005	0	0.000058	31991	0	0.000047	9826162	0.000000
319887827	6750.000000	346	0.556258	32023	1	0.000107	32011	0	0.000040	9821341	0.000000
319874934	6416.000000	318	0.541474	32200	1	0.000042	31985	2	0.000051	9816332	0.000000
319864337	6302.000000	328	0.536058	32011	1	0.000041	32103	1	0.000041	9811437	0.000000
319886876	6160.000000	313	0.529582	32043	0	0.000040	32075	0	0.000040	9806591	0.000000
319896301	5918.000000	314	0.522752	31836	0	0.000040	32217	0	0.000041	9801589	-1.#IND00
319881629	5729.000000	288	0.514619	32085	0	0.000040	31837	2	0.000051	9796732	-1.#IND00
319878010	5534.000000	294	0.504885	32241	0	0.000042	32066	1	0.000040	9791962	-1.#IND00
319868001	5475.000000	279	0.503264	31925	0	0.000043	32303	1	0.000040	9787185	-1.#IND00
319858474	5246.000000	264	0.496088	32056	0	0.000041	32024	1	0.000041	9782280	-1.#IND00
319860304	5026.000000	250	0.488318	31824	0	0.000040	31912	1	0.000101	9777307	-1.#IND00
319872600	4833.000000	262	0.482468	31985	1	0.000042	31904	0	0.000044	9772492	-1.#IND00
319891502	4626.000000	253	0.475711	32176	0	0.000045	32014	0	0.000042	9767507	-1.#IND00
319862230	4373.000000	253	0.471542	32096	0	0.000040	31842	1	0.000040	9762583	-1.#IND00
319864766	4135.000000	235	0.462579	32050	1	0.000041	31992	0	0.000041	9757696	0.016183
319883116	4055.000000	228	0.458727	31775	0	0.000040	31877	0	0.000040	9752874	0.014542
319869363	3673.000000	196	0.451888	32118	1	0.000042	32176	0	0.000040	9748174	0.015500
319866835	3467.000000	189	0.445689	32014	0	0.000040	32035	0	0.000040	9743265	0.013896
319845605	3328.000000	165	0.443627	32205	0	0.000041	31878	1	0.000040	9738343	0.013864
319868199	3092.000000	159	0.437019	32123	1	0.000048	32084	1	0.000040	9733529	0.014160
319875744	2861.000000	141	0.434029	31974	0	0.000040	32088	0	0.000040	9728748	0.014922
319887468	2730.000000	133	0.430622	32007	0	0.000040	31913	0	0.000040	9723875	0.017336
319890271	2699.000000	144	0.429951	32061	0	0.000040	32196	0	0.000040	9718951	0.017939
319868981	2517.000000	155	0.427219	31843	0	0.000040	32137	0	0.000040	9714073	0.021985
319881656	2382.000000	109	0.424043	31773	0	0.000040	32048	1	0.000040	9709326	0.026375
319867481	2317.000000	112	0.422667	31850	0	0.000040	32337	0	0.000040	9704514	0.030095
319873852	2156.000000	130	0.420809	32046	0	0.000040	31926	0	0.000040	9699636	0.034107
319898531	1990.000000	88	0.416696	31874	0	0.000040	32127	0	0.000040	9694794	0.037601
319875158	1960.000000	96	0.417033	31927	0	0.000040	31999	0	0.000040	9690013	0.041718
319858932	1920.000000	102	0.416832	31848	0	0.000040	32091	1	0.000041	9685153	0.041394
319879740	1802.000000	90	0.414417	32131	0	0.000040	31851	0	0.000040	9680337	0.043330
319847361	1668.000000	85	0.413228	32093	1	0.000067	31941	0	0.000040	9675565	0.042454
319887925	1655.000000	88	0.413442	32136	0	0.000040	32220	0	0.000040	9670822	0.047094
319868717	1515.000000	77	0.411411	31910	1	0.000041	32101	0	0.000040	9665973	0.048360
319839581	1342.000000	67	0.408829	32033	1	0.000042	32027	0	0.000040	9661239	0.050352
319872762	1253.000000	56	0.407752	32141	0	0.000040	31990	0	0.000040	9656330	0.054657
319868177	1192.000000	66	0.407729	31963	0	0.000040	31928	0	0.000040	9651510	0.057605
319885794	1096.000000	65	0.407497	31872	0	0.000040	32192	0	0.000040	9646631	0.061540
319854936	1054.000000	49	0.406502	31894	0	0.000040	32145	0	0.000040	9641830	0.064853
319877482	1043.000000	66	0.406870	31859	0	0.000040	31992	0	0.000040	9637042	0.067591
319872249	1035.000000	57	0.406254	31898	0	0.000040	31882	0	0.000040	9632137	0.068765
319875627	1004.000000	49	0.406142	32096	0	0.000040	32219	0	0.000040	9627319	0.070255
319897882	952.000000	49	0.405589	31835	0	0.000040	31901	0	0.000040	9622444	0.073614
319881676	902.000000	45	0.404866	32180	1	0.000049	32191	1	0.000041	9617536	0.076135
319859413	914.000000	47	0.405153	31997	0	0.000040	32004	0	0.000040	9612594	0.079601
319864392	944.000000	41	0.405411	32255	0	0.000040	32158	0	0.000040	9607856	0.081638
319875863	884.000000	32	0.405198	32041	0	0.000040	31764	0	0.000040	9603218	0.084489
319875619	897.000000	54	0.405196	31875	0	0.000040	31926	0	0.000040	9598493	0.086618
319874276	873.000000	47	0.404708	32146	0	0.000040	31948	0	0.000040	9593657	0.089572
319856892	804.000000	37	0.404128	32130	1	0.000041	32166	1	0.000041	9588923	0.090736
319886603	812.000000	38	0.404488	31961	0	0.000040	31871	1	0.000040	9584119	0.092063
319876586	811.000000	40	0.404249	32204	0	0.000040	32132	0	0.000040	9579306	0.093396
319892717	757.000000	42	0.404079	32042	0	0.000040	31831	0	0.000040	9574461	0.096095
319873495	723.000000	42	0.403556	32055	0	0.000040	32061	0	0.000040	9569572	0.096148
319859567	699.000000	31	0.403473	31937	0	0.000040	31853	0	0.000040	9564841	0.098796
319851811	741.000000	43	0.403884	32073	0	0.000040	31923	0	0.000040	9560030	0.099844
319856562	703.000000	36	0.403548	31947	0	0.000041	31900	0	0.000040	9555294	0.102707
319861089	603.000000	32	0.402772	32058	0	0.000040	31748	0	0.000041	9550471	0.105346
319865296	625.000000	35	0.403199	31977	0	0.000040	32004	0	0.000040	9545708	0.105173
319881273	656.000000	36	0.403270	31817	0	0.000040	31848	0	0.000040	9540938	0.107293
319870345	626.000000	42	0.403309	31953	0	0.000040	31994	0	0.000040	9536241	0.107439
319857999	597.000000	38	0.402939	32036	0	0.000040	31886	0	0.000040	9531413	0.108689
319862815	538.000000	21	0.402106	32133	0	0.000040	31867	0	0.000040	9526661	0.109511
319880616	494.000000	26	0.402044	32119	0	0.000040	32187	0	0.000040	9521951	0.110582
319873604	425.000000	20	0.401645	32047	0	0.000040	32005	0	0.000040	9517180	0.111510
npatches	nstrain	runtime	dt	init_x	init_y	init_y_blood	init_z	init_S	beta0	beta1	beta2	beta3	mean_beta	B	d	delta	delta_blood	b[0]	mut	m	CTL	c	g	epsilon	k	het	lambda	rho	omega	x_max	patch.dyna	DELTA	A	VA
10000	1	100.000000	0.000100	21900	9499	5000000	0.001000	10000000	0.864298	0.908978	1.266139	0.953578	1	8000000000.000000	0.010000	1.000000	1.000000	800000	0.000050	0.048000	1	0.001000	1.000000	25.000000	2.000000	0.500000	0.000000	0.000000	0.000000	31987	0	10.000000	7.000000	1.000000
sus	inf	inf_blood	z	x[0]	y[0][0]	z[0]	x[1]	y[1][0]	z[1]	S[0]	synchrony
219000000	94990000.000000	5000000	10.000000	21900	9499	0.001000	21900	9499	0.001000	10000000	0.000000
319287579	13321098.000000	695749	10000.000000	32052	1283	1.000000	32174	1263	1.000000	9995036	0.000000
319795121	1897463.000000	99353	10000.000000	32025	193	1.000000	31975	189	1.000000	9989999	0.000000
319856180	269945.000000	14230	10000.000000	31884	21	1.000000	31960	26	1.000000	9985024	0.000000
319876190	39399.000000	2029	8182.613175	31948	3	1.000000	31863	4	1.000000	9980045	0.000000
319881069	20915.000000	1099	247.093238	31990	1	0.000464	32094	1	0.010858	9975050	0.000000
319859730	19593.000000	1063	6.651649	31857	2	0.000220	31989	1	0.000061	9970059	0.000000
319885473	18523.000000	976	2.021199	32069	1	0.000137	31958	1	0.000055	9964994	0.000000
319859765	17588.000000	959	1.737035	31779	3	0.000142	31789	2	0.000257	9959979	0.000000
319872172	16886.000000	842	1.583165	32109	5	0.000163	31989	2	0.000136	9954960	0.000000
319857463	16086.000000	812	1.423569	31899	2	0.000408	32326	3	0.000077	9949994	0.000000
319870779	15389.000000	774	1.295909	32016	4	0.000090	31978	2	0.000206	9944992	0.000000
319873865	14485.000000	846	1.191040	32033	0	0.000048	31827	3	0.000302	9939992	0.000000
319868329	13791.000000	710	1.091781	31908	4	0.000075	32142	2	0.000186	9935054	0.000000
319872597	12999.000000	668	0.988004	32104	1	0.000064	31903	1	0.000106	9930130	0.000000
319862382	12195.000000	638	0.926538	32086	2	0.000086	32159	1	0.000075	9925177	0.000000
319854247	11507.000000	595	0.863897	31897	1	0.000063	31974	0	0.000111	9920192	0.000000
319883489	10982.000000	591	0.817376	31987	1	0.000046	31869	1	0.000228	9915329	0.000000
319881577	10588.000000	529	0.778959	31724	0	0.000061	31956	1	0.000070	9910335	0.000000
319859819	10078.000000	556	0.748538	32009	0	0.000047	31856	1	0.000041	9905464	0.000000
319895808	9782.000000	486	0.724623	31952	1	0.000040	32094	0	0.000050	9900588	0.000000
319851253	9376.000000	476	0.695068	32021	0	0.000042	31977	1	0.000041	9895612	0.000000
319883700	8811.000000	500	0.664540	31924	1	0.000041	31856	1	0.000073	9890629	0.000000
319848457	8238.000000	411	0.629905	31896	1	0.000097	31988	0	0.000123	9885632	0.000000
319869914	7982.000000	400	0.613698	32167	2	0.000046	31836	0	0.000041	9880771	0.000000
319877896	7577.000000	371	0.598013	32086	1	0.000040	31950	1	0.000063	9875833	0.000000
319857488	7296.000000	381	0.581004	32035	1	0.000075	32073	1	0.000046	9870893	0.000000
319868594	7088.000000	354	0.573342	31931	2	0.000174	32035	4	0.000195	9865883	0.000000
319871474	6964.000000	381	0.565388	31916	1	0.000108	31830	0	0.000040	9861007	0.000000
319881506	6561.000000	324	0.549625	31828	0	0.000040	31977	0	0.000042	9856119	0.000000
319860758	6137.000000	319	0.532573	32213	2	0.000107	31868	1	0.000054	9851045	0.000000
319870769	6029.000000	341	0.527403	31967	0	0.000041	32022	1	0.000042	9846220	0.000000
319892694	5626.000000	303	0.510087	32048	0	0.000040	31872	1	0.000046	9841140	0.000000
319858625	5484.000000	268	0.503526	31935	1	0.000124	32045	1	0.000041	9836280	0.000000
319866522	5292.000000	290	0.498971	31921	0	0.000041	32198	0	0.000040	9831385	0.000000
319874508	5109.000000	263	0.492971	31986	0	0.000045	31802	0	0.000040	9826346	0.000000
319862838	4847.000000	261	0.483524	31895	0	0.000040	32132	0	0.000040	9821517	0.000000
319860088	4633.000000	246	0.478802	31889	1	0.000043	32076	0	0.000040	9816554	0.000000
319855690	4336.000000	231	0.467820	31869	2	0.000059	32213	0	0.000040	9811694	0.000000
319851523	4234.000000	192	0.463004	31896	0	0.000040	31813	0	0.000040	9806804	0.000000
319891570	3892.000000	230	0.458567	31648	0	0.000040	31901	1	0.000041	9801796	-1.#IND00
319841300	3690.000000	181	0.451369	31754	1	0.000041	31973	0	0.000040	9796872	-1.#IND00
319860799	3301.000000	184	0.441138	32123	1	0.000041	32009	0	0.000040	9791978	-1.#IND00
319876125	3144.000000	145	0.437787	31798	2	0.000049	31860	0	0.000040	9787120	-1.#IND00
319882472	2993.000000	172	0.435988	31825	0	0.000042	31899	0	0.000050	9782182	-1.#IND00
319872879	2930.000000	150	0.433864	31951	0	0.000040	31995	0	0.000042	9777193	-1.#IND00
319874667	2738.000000	155	0.432841	31977	0	0.000040	31999	1	0.000040	9772297	-1.#IND00
319881239	2650.000000	171	0.430608	32167	0	0.000041	32005	1	0.000041	9767443	-1.#IND00
319896266	2449.000000	110	0.424546	31996	0	0.000040	32049	0	0.000040	9762560	-1.#IND00
319860371	2375.000000	123	0.424455	31970	0	0.000040	32095	1	0.000057	9757786	-1.#IND00
319878899	2364.000000	107	0.424357	32224	0	0.000040	32136	1	0.000040	9752894	-1.#IND00
319884441	2346.000000	111	0.423473	32050	0	0.000040	31922	0	0.000041	9747951	-1.#IND00
319883630	2294.000000	124	0.423167	31887	0	0.000041	31889	0	0.000042	9742952	-1.#IND00
319868458	2155.000000	117	0.420472	32316	0	0.000040	31733	1	0.000041	9738062	-1.#IND00
319868286	2115.000000	90	0.420055	31965	0	0.000040	32159	0	0.000040	9733362	-1.#IND00
319887413	1943.000000	107	0.416209	32063	0	0.000040	32059	0	0.000040	9728437	-1.#IND00
319854787	1852.000000	100	0.415433	32130	0	0.000041	31679	0	0.000040	9723688	-1.#IND00
319878775	1794.000000	97	0.414593	32046	0	0.000040	32218	0	0.000040	9718825	-1.#IND00
319872424	1717.000000	83	0.415099	32124	0	0.000040	31982	0	0.000040	9713958	-1.#IND00
319872971	1592.000000	89	0.411211	31889	0	0.000040	32026	0	0.000040	9709075	0.030270
319856081	1513.000000	69	0.411503	32071	1	0.000041	32069	0	0.000041	9704326	0.030462
319868888	1366.000000	72	0.410293	32077	0	0.000040	31988	0	0.000040	9699588	0.030212
319876119	1328.000000	75	0.409157	32022	0	0.000040	31982	0	0.000040	9694857	0.030727
319876680	1228.000000	71	0.407890	31982	0	0.000040	32136	0	0.000040	9689869	0.031762
319867010	1143.000000	47	0.406484	31907	0	0.000040	32122	0	0.000040	9685005	0.033005
319881456	1076.000000	61	0.407409	32055	1	0.000040	31889	0	0.000040	9680164	0.033437
319891507	1027.000000	75	0.406018	32017	0	0.000040	32152	0	0.000040	9675304	0.035811
319858126	1005.000000	63	0.406139	32043	0	0.000040	32083	0	0.000040	9670423	0.038252
319861915	911.000000	68	0.405428	32132	0	0.000040	32135	0	0.000040	9665670	0.039887
319857597	872.000000	43	0.404843	32080	0	0.000040	31971	0	0.000040	9660788	0.042576
319870321	800.000000	39	0.404790	32016	0	0.000040	31906	0	0.000040	9655844	0.043146
319857584	783.000000	55	0.403961	31724	0	0.000040	32088	0	0.000040	9651107	0.044426
319867499	703.000000	34	0.403611	32170	0	0.000040	32008	0	0.000040	9646323	0.045017
319866890	678.000000	36	0.403221	32008	0	0.000040	31937	1	0.000040	9641482	0.046618
319838904	628.000000	33	0.403242	31850	0	0.000040	31855	0	0.000041	9636630	0.049682
319846145	655.000000	28	0.403258	32073	0	0.000040	32090	0	0.000040	9631898	0.051298
319875986	600.000000	37	0.402920	32105	0	0.000040	32027	0	0.000040	9627028	0.053603
319871392	611.000000	36	0.402514	31928	0	0.000040	31708	0	0.000048	9622248	0.052354
319864022	502.000000	25	0.401927	31973	0	0.000040	32085	0	0.000040	9617446	0.053622
319872297	560.000000	27	0.402600	32158	0	0.000040	31835	0	0.000040	9612749	0.053928
319866169	523.000000	32	0.402731	31938	0	0.000040	31898	0	0.000040	9607885	0.054894
319885474	498.000000	27	0.402127	31866	0	0.000040	32046	0	0.000041	9603076	0.056958
319891224	456.000000	29	0.401990	32014	0	0.000040	31923	0	0.000040	9598368	0.057073
319887505	430.000000	26	0.401727	31769	0	0.000040	32031	0	0.000040	9593507	0.058843
319895765	416.000000	27	0.401537	31930	0	0.000040	31908	0	0.000040	9588655	0.060621
319903798	387.000000	20	0.401731	31841	0	0.000040	32056	0	0.000040	9583875	0.061742
319851581	401.000000	19	0.401557	32045	0	0.000040	31979	0	0.000040	9579186	0.063313
319893016	409.000000	17	0.401791	31829	0	0.000040	32031	0	0.000040	9574516	0.064746
319855752	424.000000	27	0.401867	31900	1	0.000092	31884	0	0.000040	9569624	0.066055
319886397	416.000000	18	0.401641	32033	0	0.000040	31958	0	0.000040	9564811	0.065104
319858182	381.000000	23	0.402055	31878	0	0.000040	32153	0	0.000040	9560144	0.067098
319872785	352.000000	18	0.401450	31917	0	0.000040	32086	0	0.000040	9555384	0.067311
319872788	294.000000	18	0.401347	32059	0	0.000040	31893	0	0.000040	9550581	0.068018
319852941	273.000000	21	0.401108	31913	0	0.000040	31898	0	0.000040	9545786	0.070182
319852787	258.000000	17	0.400888	31970	0	0.000040	32040	0	0.000040	9541031	0.071058
319889070	244.000000	11	0.401118	32136	0	0.000040	31922	0	0.000040	9536418	0.072034
319863668	257.000000	14	0.401108	31959	0	0.000040	31863	0	0.000040	9531663	0.073257
319861046	251.000000	13	0.401136	31760	0	0.000040	31891	0	0.000040	9526924	0.073388
319869134	228.000000	15	0.401027	31893	0	0.000040	31714	0	0.000040	9522116	0.073944
319858134	228.000000	13	0.400772	31980	0	0.000040	32033	2	0.000098	9517319	0.073406
npatches	nstrain	runtime	dt	init_x	init_y	init_y_blood	init_z	init_S	beta0	beta1	beta2	beta3	mean_beta	B	d	delta	delta_blood	b[0]	mut	m	CTL	c	g	epsilon	k	het	lambda	rho	omega	x_max	patch.dyna	DELTA	A	VA
10000	1	100.000000	0.000100	21900	9499	5000000	0.001000	10000000	0.871383	1.077935	0.882117	1.136435	1	8000000000.000000	0.010000	1.000000	1.000000	800000	0.000050	0.048000	1	0.001000	1.000000	25.000000	3.000000	0.500000	0.000000	0.000000	0.000000	31987	0	10.000000	7.000000	1.000000
sus	inf	inf_blood	z	x[0]	y[0][0]	z[0]	x[1]	y[1][0]	z[1]	S[0]	synchrony
219000000	94990000.000000	5000000	10.000000	21900	9499	0.001000	21900	9499	0.001000	10000000	0.000000
319630760	5180598.000000	271018	10000.000000	31887	518	1.000000	31914	531	1.000000	9994937	0.000000
319841431	287330.000000	14821	10000.000000	32033	27	1.000000	31907	22	1.000000	9989885	0.000000
319855993	22180.000000	1139	3105.429604	31958	4	0.020682	31985	0	0.081448	9984833	0.000000
319850574	17524.000000	932	11.483315	32058	1	0.000060	32025	1	0.000052	9979882	0.000000
319889537	16421.000000	849	1.528994	32065	0	0.000089	31980	1	0.000084	9974807	0.000000
319877231	15647.000000	829	1.360168	32119	1	0.000250	32169	1	0.000118	9969826	0.000000
319857958	14835.000000	767	1.233360	31888	3	0.000258	32263	1	0.000043	9964968	0.000000
319872179	14322.000000	770	1.147768	31882	0	0.000129	31960	0	0.000107	9959938	0.000000
319876009	13734.000000	679	1.085223	31878	0	0.000094	31979	3	0.000085	9954931	0.000000
319886271	13152.000000	702	1.009644	31945	1	0.000046	31977	2	0.000067	9949873	0.000000
319847811	12590.000000	696	0.961551	31996	3	0.000099	31763	1	0.000075	9944814	0.000000
319892422	12039.000000	647	0.899546	32104	2	0.000149	31872	1	0.000056	9939806	0.000000
319879375	11521.000000	573	0.860658	32037	1	0.000074	31783	2	0.000166	9934863	0.000000
319892816	10883.000000	563	0.804842	31814	1	0.000043	31860	1	0.000072	9929929	0.000000
319876032	10586.000000	564	0.778305	32010	0	0.000051	31974	1	0.000044	9925025	0.000000
319876513	10013.000000	546	0.744309	31974	2	0.000249	31899	2	0.000046	9919977	0.000000
319870690	9509.000000	532	0.704680	31998	0	0.000046	32061	0	0.000043	9915060	0.000000
319867235	9385.000000	499	0.693349	31918	3	0.000104	32062	0	0.000041	9910143	0.000000
319843249	9049.000000	479	0.678276	32123	1	0.000052	31933	2	0.000082	9905177	0.000000
319875660	8594.000000	456	0.653318	32041	1	0.000045	32122	1	0.000083	9900262	0.000000
319867696	8420.000000	427	0.638560	31906	2	0.000077	32162	0	0.000041	9895403	0.000000
319883582	8017.000000	400	0.617873	32078	2	0.000093	32093	2	0.000045	9890702	0.000000
319899538	7645.000000	402	0.598660	32106	2	0.000053	32084	2	0.000245	9885707	0.000000
319863716	7386.000000	365	0.582817	31902	0	0.000070	32024	0	0.000041	9880691	0.000000
319870982	7196.000000	381	0.575703	31909	1	0.000042	31826	0	0.000040	9875815	0.000000
319883996	6992.000000	361	0.565712	32076	1	0.000098	31945	0	0.000042	9870745	0.000000
319849197	6860.000000	341	0.561109	31883	0	0.000042	32127	2	0.000046	9865743	0.000000
319888757	6456.000000	321	0.543937	32052	3	0.000066	31964	0	0.000042	9860803	0.000000
319856522	6094.000000	326	0.528066	32063	2	0.000109	31937	0	0.000040	9855858	0.000000
319856396	5799.000000	335	0.518450	32015	1	0.000041	32089	1	0.000077	9851062	0.000000
319855022	5528.000000	265	0.507154	32040	1	0.000069	32006	0	0.000043	9846006	0.000000
319862496	5476.000000	243	0.504702	32074	1	0.000045	32106	0	0.000040	9841154	0.000000
319878003	5235.000000	305	0.500037	31819	2	0.000063	31777	0	0.000041	9836172	0.000000
319875437	5052.000000	256	0.489485	32063	0	0.000052	31867	0	0.000051	9831117	0.000000
319879910	4724.000000	230	0.479547	31994	0	0.000044	32287	4	0.000075	9826236	0.000000
319878679	4621.000000	227	0.476810	32077	0	0.000040	32008	0	0.000041	9821302	0.000000
319860202	4309.000000	236	0.469240	31759	2	0.000069	31909	0	0.000040	9816322	0.000000
319848780	4027.000000	209	0.461106	32050	0	0.000040	32022	1	0.000041	9811444	0.000000
319879985	3920.000000	217	0.457567	32093	0	0.000040	31888	2	0.000071	9806456	0.000000
319876933	3784.000000	190	0.453945	32097	0	0.000040	31950	2	0.000051	9801599	-1.#IND00
319883997	3686.000000	186	0.452701	32158	0	0.000040	31889	0	0.000040	9796723	-1.#IND00
319864427	3505.000000	174	0.448129	31998	1	0.000051	31890	0	0.000040	9791859	-1.#IND00
319891966	3358.000000	165	0.443124	32032	1	0.000041	32154	0	0.000043	9786988	-1.#IND00
319874571	3136.000000	166	0.438819	31987	0	0.000040	31937	0	0.000040	9782146	-1.#IND00
319864029	2968.000000	168	0.435655	31956	0	0.000043	32227	0	0.000040	9777317	-1.#IND00
319872592	2761.000000	152	0.431777	31941	1	0.000041	32084	0	0.000040	9772401	-1.#IND00
319867933	2618.000000	144	0.428205	31921	0	0.000053	31985	0	0.000040	9767411	-1.#IND00
319869146	2523.000000	143	0.426858	31864	0	0.000040	31999	1	0.000041	9762487	-1.#IND00
319857509	2415.000000	140	0.424691	32066	0	0.000045	31986	1	0.000041	9757511	-1.#IND00
319877427	2372.000000	127	0.423574	31953	0	0.000041	32195	0	0.000040	9752594	-1.#IND00
319864766	2258.000000	125	0.422176	31920	0	0.000040	31906	0	0.000040	9747778	-1.#IND00
319876880	2118.000000	107	0.419873	32056	1	0.000042	32089	0	0.000040	9742811	-1.#IND00
319867100	2066.000000	97	0.418289	31932	1	0.000044	32191	0	0.000040	9737910	-1.#IND00
319864932	1962.000000	109	0.418196	32020	0	0.000040	31841	0	0.000040	9733055	-1.#IND00
319873153	1960.000000	83	0.417401	31814	1	0.000040	31854	1	0.000041	9728206	-1.#IND00
319856804	1804.000000	98	0.415843	31786	0	0.000040	32012	0	0.000040	9723232	-1.#IND00
319864317	1736.000000	88	0.414496	32032	0	0.000041	31705	0	0.000040	9718426	-1.#IND00
319887921	1572.000000	78	0.412002	31854	0	0.000049	31971	0	0.000040	9713531	0.024806
319896892	1630.000000	83	0.412304	32179	0	0.000040	31851	0	0.000040	9708546	0.024108
319887831	1540.000000	82	0.412214	31994	0	0.000040	31881	0	0.000040	9703731	0.025883
319863069	1469.000000	78	0.412463	31909	0	0.000040	32177	0	0.000040	9698751	0.026369
319886710	1301.000000	42	0.409093	31966	0	0.000052	32165	0	0.000040	9693892	0.031397
319871990	1253.000000	61	0.408733	32108	0	0.000040	31982	1	0.000041	9689085	0.033471
319878499	1210.000000	60	0.408086	31874	0	0.000040	31831	0	0.000040	9684306	0.034969
319862653	1130.000000	66	0.407151	31992	0	0.000040	32017	0	0.000040	9679406	0.037721
319840881	1063.000000	59	0.406514	32102	0	0.000040	31900	0	0.000040	9674538	0.040483
319873653	1008.000000	64	0.406084	32231	0	0.000040	31821	1	0.000040	9669651	0.039495
319865643	959.000000	62	0.405623	31887	0	0.000040	31937	0	0.000040	9664902	0.041096
319871943	901.000000	53	0.405437	32044	0	0.000040	31983	0	0.000040	9660154	0.042105
319866586	898.000000	42	0.404913	32179	0	0.000040	31815	0	0.000040	9655384	0.044414
319895656	857.000000	44	0.404570	31922	0	0.000040	31983	0	0.000040	9650482	0.046815
319883766	871.000000	39	0.405106	32170	0	0.000040	32033	0	0.000040	9645553	0.047142
319885965	840.000000	49	0.405209	32011	0	0.000040	32030	0	0.000040	9640799	0.047881
319896639	766.000000	40	0.404196	31814	0	0.000040	31743	0	0.000040	9636004	0.047496
319875136	793.000000	46	0.404167	31943	0	0.000040	32290	0	0.000040	9631289	0.047970
319868569	834.000000	33	0.404946	32054	0	0.000040	32073	0	0.000040	9626556	0.049282
319869004	866.000000	48	0.404642	32070	0	0.000040	31922	0	0.000040	9621763	0.051509
319880425	874.000000	48	0.404848	32085	0	0.000040	32132	0	0.000040	9617027	0.052957
319861158	877.000000	41	0.405127	32063	0	0.000040	31865	0	0.000040	9612250	0.052404
319852978	784.000000	53	0.404635	32026	0	0.000040	31974	0	0.000040	9607421	0.054519
319855562	733.000000	44	0.403379	32003	0	0.000040	32077	0	0.000040	9602600	0.055363
319866075	776.000000	38	0.403824	32016	0	0.000040	32082	0	0.000040	9597788	0.056555
319883510	811.000000	45	0.404677	32005	0	0.000040	32132	0	0.000040	9593064	0.055654
319868755	747.000000	34	0.403827	32054	0	0.000040	32073	0	0.000040	9588260	0.056222
319882605	746.000000	38	0.403999	32168	0	0.000040	31864	0	0.000041	9583589	0.056082
319893250	674.000000	43	0.402785	31891	0	0.000040	31983	0	0.000040	9578804	0.056935
319871447	644.000000	38	0.403199	31996	0	0.000040	31936	0	0.000040	9573921	0.056535
319885702	613.000000	29	0.402918	31735	0	0.000040	32089	0	0.000040	9569057	0.056946
319885405	645.000000	33	0.403599	32060	0	0.000041	31772	0	0.000040	9564248	0.057925
319878731	644.000000	39	0.403338	32021	0	0.000040	31842	0	0.000040	9559526	0.058076
319874649	598.000000	33	0.402665	31879	0	0.000040	31915	0	0.000040	9554649	0.057530
319876662	570.000000	38	0.402844	32023	0	0.000040	31978	1	0.000041	9549883	0.058306
319873735	535.000000	24	0.402378	31802	0	0.000040	31850	0	0.000040	9545078	0.058692
319892752	510.000000	24	0.402189	32049	0	0.000040	31948	0	0.000040	9540405	0.059603
319857053	492.000000	30	0.401936	31960	0	0.000040	31964	0	0.000040	9535710	0.060644
319882148	517.000000	28	0.402547	31658	0	0.000040	31951	0	0.000040	9530966	0.062137
319883130	497.000000	28	0.402232	31995	0	0.000040	32016	0	0.000040	9526071	0.063105
319905117	483.000000	19	0.401789	32187	0	0.000040	32065	0	0.000040	9521394	0.063720
319902492	464.000000	28	0.401878	31952	0	0.000040	32198	0	0.000040	9516670	0.064353
npatches	nstrain	runtime	dt	init_x	init_y	init_y_blood	init_z	init_S	beta0	beta1	beta2	beta3	mean_beta	B	d	delta	delta_blood	b[0]	mut	m	CTL	c	g	epsilon	k	het	lambda	rho	omega	x_max	patch.dyna	DELTA	A	VA
10000	1	100.000000	0.000100	21900	9499	5000000	0.001000	10000000	1.319316	1.363780	0.588157	0.588922	1	8000000000.000000	0.010000	1.000000	1.000000	800000	0.000050	0.048000	1	0.001000	1.000000	25.000000	4.000000	0.500000	0.000000	0.000000	0.000000	31987	0	10.000000	7.000000	1.000000
sus	inf	inf_blood	z	x[0]	y[0][0]	z[0]	x[1]	y[1][0]	z[1]	S[0]	synchrony
219000000	94990000.000000	5000000	10.000000	21900	9499	0.001000	21900	9499	0.001000	10000000	0.000000
319767216	2003013.000000	105096	10000.000000	32130	210	1.000000	31937	196	1.000000	9995129	0.000000
319899902	42833.000000	2215	9200.654750	32045	1	0.972855	32067	6	1.000000	9990031	0.000000
319865048	15638.000000	781	22.937732	32010	2	0.002085	31853	1	0.005205	9985114	0.000000
319881673	14853.000000	766	1.263646	31899	3	0.000169	32031	1	0.000126	9980058	0.000000
319879916	14251.000000	705	1.144261	31965	2	0.000061	31856	1	0.000060	9975048	0.000000
319862498	13714.000000	697	1.082375	31950	2	0.000095	31976	1	0.000050	9970162	0.000000
319875014	13119.000000	684	1.013081	31875	1	0.000066	31931	0	0.000041	9965203	0.000000
319858501	12635.000000	635	0.972414	31916	0	0.000042	31991	0	0.000046	9960204	0.000000
319853467	11836.000000	607	0.885079	32136	0	0.000073	31922	1	0.000043	9955363	0.000000
319881146	11281.000000	603	0.838509	31951	2	0.000056	31994	2	0.000102	9950323	0.000000
319882464	10845.000000	540	0.805789	32153	0	0.000040	32010	0	0.000042	9945222	0.000000
319869330	10623.000000	561	0.779087	31911	0	0.000041	31818	2	0.000144	9940206	0.000000
319883175	10082.000000	541	0.754177	32033	2	0.000101	31981	0	0.000041	9935158	0.000000
319851268	9607.000000	510	0.709246	32179	1	0.000041	31954	0	0.000125	9930131	0.000000
319889698	9143.000000	465	0.679594	32246	0	0.000041	31993	0	0.000040	9925183	0.000000
319861309	8432.000000	491	0.640725	32043	2	0.000067	32059	0	0.000040	9920165	0.000000
319882599	7947.000000	415	0.619822	32183	1	0.000040	32069	1	0.000041	9915220	0.000000
319896247	7735.000000	426	0.602522	32202	1	0.000056	32172	0	0.000040	9910348	0.000000
319848891	7456.000000	382	0.588241	32039	0	0.000073	32133	0	0.000040	9905436	0.000000
319865349	6949.000000	353	0.569275	31917	0	0.000041	31692	1	0.000041	9900535	0.000000
319858073	6577.000000	336	0.551485	32103	0	0.000040	31905	0	0.000040	9895600	0.000000
319868782	6427.000000	331	0.540528	32160	0	0.000112	31929	0	0.000041	9890684	0.000000
319881059	6100.000000	336	0.529116	31992	1	0.000055	31830	1	0.000073	9885759	0.000000
319871202	5865.000000	279	0.520706	32210	0	0.000040	31954	1	0.000049	9880763	0.000000
319883036	5642.000000	287	0.510583	32174	1	0.000040	31935	1	0.000041	9875951	0.000000
319868925	5384.000000	282	0.501252	32023	1	0.000041	32059	1	0.000041	9870936	0.000000
319860952	5099.000000	269	0.494325	31947	0	0.000050	31781	0	0.000040	9865894	0.000000
319882418	4929.000000	259	0.484463	32127	0	0.000041	31911	0	0.000040	9860877	0.000000
319876927	4753.000000	213	0.482493	31687	0	0.000040	31972	0	0.000058	9856042	0.000000
319875270	4558.000000	248	0.474247	31855	1	0.000099	31726	0	0.000050	9851005	0.000000
319860821	4372.000000	256	0.469766	31893	2	0.000072	32227	0	0.000049	9846169	0.000000
319869729	4206.000000	221	0.464479	31888	0	0.000040	32023	0	0.000041	9841243	0.000000
319858408	4181.000000	218	0.464702	31906	0	0.000040	32101	1	0.000077	9836399	0.000000
319834487	3952.000000	210	0.458958	31963	0	0.000040	32026	1	0.000041	9831394	0.000000
319849109	3695.000000	215	0.450508	31896	1	0.000040	31839	1	0.000042	9826544	0.000000
319857885	3748.000000	214	0.451581	31763	1	0.000048	32304	0	0.000041	9821707	0.000000
319864172	3403.000000	185	0.444653	32172	1	0.000041	31984	0	0.000041	9816842	0.000000
319868850	3244.000000	184	0.442106	32276	0	0.000040	32050	0	0.000041	9811868	0.000000
319879623	3121.000000	138	0.436416	32143	0	0.000041	31900	0	0.000041	9806966	0.000000
319873136	2939.000000	163	0.434718	31926	0	0.000040	31886	0	0.000040	9802098	-1.#IND00
319879704	2896.000000	149	0.434039	32295	0	0.000040	31883	1	0.000040	9797136	-1.#IND00
319886956	2820.000000	130	0.432628	31994	0	0.000041	32029	0	0.000040	9792266	-1.#IND00
319871847	2696.000000	148	0.430042	31934	1	0.000040	31977	0	0.000040	9787377	-1.#IND00
319885423	2546.000000	122	0.427186	31942	0	0.000040	31942	0	0.000040	9782484	-1.#IND00
319863386	2578.000000	117	0.426342	31925	1	0.000041	32279	0	0.000040	9777476	-1.#IND00
319869543	2475.000000	118	0.425233	31885	0	0.000044	31722	1	0.000041	9772602	-1.#IND00
319881961	2416.000000	111	0.425551	31898	0	0.000040	31971	0	0.000040	9767856	-1.#IND00
319872328	2234.000000	105	0.421085	31966	1	0.000048	31935	0	0.000040	9762910	-1.#IND00
319881928	2228.000000	138	0.421930	31950	0	0.000040	32031	0	0.000040	9758012	-1.#IND00
319887514	2136.000000	106	0.420014	32176	0	0.000040	31946	0	0.000040	9753177	-1.#IND00
319860326	2184.000000	112	0.420814	32118	0	0.000040	31843	1	0.000041	9748191	-1.#IND00
319853640	2082.000000	106	0.418299	32055	0	0.000040	31974	0	0.000041	9743331	-1.#IND00
319882307	2022.000000	114	0.418223	31948	0	0.000040	32009	0	0.000040	9738549	-1.#IND00
319884643	1879.000000	91	0.415637	31924	0	0.000040	32197	0	0.000040	9733610	-1.#IND00
319872275	1804.000000	91	0.414590	32034	1	0.000040	31923	0	0.000040	9728656	-1.#IND00
319878715	1774.000000	80	0.414782	31974	0	0.000048	32095	0	0.000040	9723813	-1.#IND00
319863316	1682.000000	101	0.413431	31882	0	0.000040	31791	0	0.000040	9718898	-1.#IND00
319866515	1603.000000	91	0.412781	32028	0	0.000040	31752	0	0.000040	9713983	-1.#IND00
319893562	1541.000000	93	0.412271	31880	0	0.000040	32094	0	0.000040	9709060	-1.#IND00
319850210	1513.000000	80	0.412210	32055	0	0.000040	31891	0	0.000040	9704139	-1.#IND00
319853003	1470.000000	67	0.411133	32041	0	0.000040	31902	0	0.000040	9699158	-1.#IND00
319865153	1427.000000	58	0.410282	31912	1	0.000041	31825	0	0.000040	9694308	-1.#IND00
319874594	1405.000000	78	0.410343	31992	0	0.000040	31910	0	0.000040	9689413	-1.#IND00
319858002	1248.000000	61	0.408156	31836	0	0.000044	31881	0	0.000040	9684590	-1.#IND00
319869262	1225.000000	57	0.408630	32028	0	0.000040	32044	0	0.000040	9679712	-1.#IND00
319870764	1073.000000	62	0.406521	32076	0	0.000040	31750	0	0.000040	9674918	-1.#IND00
319872857	1008.000000	56	0.405774	31996	0	0.000040	31986	0	0.000040	9670104	-1.#IND00
319870646	948.000000	43	0.405896	32051	0	0.000040	31919	0	0.000040	9665215	-1.#IND00
319855179	947.000000	40	0.405407	31690	0	0.000040	31816	0	0.000040	9660528	-1.#IND00
319857189	937.000000	50	0.405303	32269	0	0.000040	31882	0	0.000040	9655762	-1.#IND00
319849511	883.000000	47	0.404824	31935	0	0.000040	31904	0	0.000040	9650837	-1.#IND00
319902747	807.000000	47	0.404253	32029	0	0.000040	32176	0	0.000040	9645890	-1.#IND00
319877984	784.000000	41	0.403922	32298	0	0.000040	32052	0	0.000040	9641049	-1.#IND00
319849968	748.000000	40	0.403815	31961	0	0.000040	31948	0	0.000040	9636298	-1.#IND00
319864302	677.000000	33	0.403253	32117	0	0.000046	31859	0	0.000040	9631540	-1.#IND00
319871729	663.000000	43	0.403268	31952	0	0.000040	31850	0	0.000040	9626681	-1.#IND00
319899884	693.000000	28	0.403322	31805	0	0.000040	31846	0	0.000040	9621806	-1.#IND00
319870503	642.000000	39	0.402988	31984	0	0.000040	31765	0	0.000040	9616971	-1.#IND00
319877671	611.000000	30	0.403365	32035	0	0.000040	31841	0	0.000040	9612221	-1.#IND00
319879699	609.000000	35	0.403004	32045	0	0.000040	32169	0	0.000040	9607384	-1.#IND00
319863634	627.000000	43	0.402874	32017	0	0.000040	31826	0	0.000040	9602589	-1.#IND00
319864370	633.000000	36	0.403015	32021	0	0.000040	31830	0	0.000040	9597896	-1.#IND00
319889462	492.000000	25	0.402560	32026	0	0.000040	31867	0	0.000040	9593143	-1.#IND00
319885293	480.000000	19	0.401793	31848	0	0.000040	31751	0	0.000040	9588297	-1.#IND00
319865701	491.000000	35	0.402037	31905	0	0.000040	32113	0	0.000040	9583440	-1.#IND00
319887976	469.000000	30	0.402163	31963	0	0.000040	31938	0	0.000040	9578687	-1.#IND00
319864379	433.000000	24	0.401612	32135	0	0.000040	32019	0	0.000040	9573830	-1.#IND00
319872446	410.000000	17	0.401611	32146	0	0.000048	32006	0	0.000040	9569024	-1.#IND00
319871133	384.000000	14	0.401460	32078	0	0.000040	31923	0	0.000040	9564234	-1.#IND00
319871834	350.000000	31	0.401647	31994	0	0.000040	32033	0	0.000040	9559507	-1.#IND00
319872404	343.000000	10	0.401250	31649	0	0.000040	31749	0	0.000040	9554750	-1.#IND00
319889710	318.000000	13	0.401306	31947	0	0.000040	31827	0	0.000040	9550028	-1.#IND00
319878116	302.000000	20	0.401014	31988	0	0.000040	31936	0	0.000040	9545165	-1.#IND00
319857476	308.000000	16	0.401040	31770	0	0.000040	31932	0	0.000040	9540328	-1.#IND00
319885606	287.000000	20	0.401055	32114	0	0.000040	31739	0	0.000040	9535452	-1.#IND00
319869614	227.000000	13	0.400630	32032	0	0.000040	31835	0	0.000040	9530647	-1.#IND00
319849171	216.000000	6	0.400677	32031	0	0.000040	31805	0	0.000040	9525936	0.052372
319832128	215.000000	14	0.400842	31905	0	0.000040	31947	0	0.000040	9521166	0.052363
319884269	217.000000	14	0.400645	31841	0	0.000040	31884	1	0.000041	9516448	0.052578
npatches	nstrain	runtime	dt	init_x	init_y	init_y_blood	init_z	init_S	beta0	beta1	beta2	beta3	mean_beta	B	d	delta	delta_blood	b[0]	mut	m	CTL	c	g	epsilon	k	het	lambda	rho	omega	x_max	patch.dyna	DELTA	A	VA
10000	1	100.000000	0.000100	21900	9499	5000000	0.001000	10000000	0.858995	1.219660	0.932465	1.450149	1	8000000000.000000	0.010000	1.000000	1.000000	800000	0.000050	0.048000	1	0.001000	1.000000	25.000000	5.000000	0.500000	0.000000	0.000000	0.000000	31987	0	10.000000	7.000000	1.000000
sus	inf	inf_blood	z	x[0]	y[0][0]	z[0]	x[1]	y[1][0]	z[1]	S[0]	synchrony
219000000	94990000.000000	5000000	10.000000	21900	9499	0.001000	21900	9499	0.001000	10000000	0.000000
319844590	770473.000000	40487	10000.000000	31969	73	1.000000	32211	86	1.000000	9994887	0.000000
319856715	15478.000000	846	944.127372	32102	2	0.016408	31912	1	0.082171	9989868	0.000000
319875444	13691.000000	720	1.290372	31967	1	0.000049	31981	2	0.000077	9984855	0.000000
319876354	12995.000000	647	1.001781	31870	4	0.000259	31939	0	0.000055	9979981	0.000000
319860069	12321.000000	643	0.933106	32127	1	0.000053	31665	2	0.000113	9975026	0.000000
319868639	11880.000000	605	0.877837	32050	0	0.000051	31964	1	0.000101	9970074	0.000000
319870327	11423.000000	586	0.853876	32176	1	0.000043	31702	2	0.000085	9965148	0.000000
319865734	10683.000000	617	0.794820	32045	1	0.000095	31932	3	0.000129	9960266	0.000000
319875447	10102.000000	518	0.749647	31818	3	0.000071	32224	1	0.000075	9955166	0.000000
319861912	9641.000000	492	0.717876	31763	2	0.000069	31883	0	0.000052	9950202	0.000000
319880274	9046.000000	481	0.682254	32068	1	0.000053	31976	1	0.000047	9945273	0.000000
319852696	8498.000000	454	0.643227	32137	0	0.000073	32075	0	0.000043	9940426	0.000000
319850115	8076.000000	451	0.618667	32028	0	0.000041	32030	1	0.000043	9935415	0.000000
319888168	7827.000000	444	0.611613	32057	1	0.000141	31854	1	0.000140	9930577	0.000000
319875805	7413.000000	335	0.583616	32091	0	0.000042	32025	2	0.000404	9925604	0.000000
319873921	6967.000000	379	0.569161	31930	0	0.000099	32011	2	0.000059	9920676	0.000000
319874885	6778.000000	329	0.553410	32017	0	0.000040	31834	0	0.000040	9915663	0.000000
319876040	6479.000000	380	0.542854	31956	0	0.000040	31997	0	0.000041	9910838	0.000000
319842958	6071.000000	320	0.531729	31909	0	0.000041	32112	2	0.000086	9905862	0.000000
319868537	5823.000000	288	0.519976	31982	1	0.000043	32016	0	0.000040	9900936	0.000000
319872157	5438.000000	336	0.506160	31983	0	0.000040	32064	1	0.000041	9896004	0.000000
319887673	5267.000000	266	0.497875	32033	1	0.000052	32171	0	0.000044	9891015	0.000000
319891727	5003.000000	249	0.490299	32086	1	0.000042	31803	0	0.000056	9886076	0.000000
319881406	4841.000000	263	0.485024	31974	1	0.000041	32137	0	0.000041	9881237	0.000000
319877092	4441.000000	219	0.470765	32332	0	0.000045	31932	1	0.000134	9876249	0.000000
319869953	4324.000000	230	0.469709	32028	1	0.000040	31989	1	0.000045	9871281	0.000000
319869344	4165.000000	204	0.463459	32011	0	0.000040	32024	1	0.000041	9866339	0.000000
319875655	3988.000000	235	0.460131	31794	0	0.000040	32062	1	0.000047	9861451	0.000000
319878565	3895.000000	189	0.458285	31758	1	0.000040	31917	0	0.000040	9856597	0.000000
319874528	3836.000000	185	0.455607	31835	1	0.000042	31964	1	0.000041	9851789	0.000000
319877805	3548.000000	203	0.447103	31860	2	0.000045	31915	0	0.000040	9846906	0.000000
319878118	3292.000000	160	0.443737	32045	0	0.000040	32125	0	0.000040	9841990	0.000000
319861178	3206.000000	158	0.439206	31786	1	0.000041	31871	0	0.000041	9836947	0.000000
319876296	3003.000000	168	0.436802	31981	2	0.000058	32094	0	0.000041	9832081	0.000000
319843997	2779.000000	155	0.432019	32014	1	0.000040	31832	1	0.000041	9827200	0.000000
319888974	2647.000000	137	0.428635	32120	0	0.000040	32008	0	0.000040	9822337	0.000000
319864546	2502.000000	138	0.426628	32084	1	0.000041	32086	0	0.000040	9817320	0.000000
319868581	2470.000000	124	0.425713	32178	0	0.000041	32208	0	0.000040	9812387	0.000000
319864573	2418.000000	119	0.424069	32118	1	0.000042	31939	0	0.000040	9807409	0.000000
319871431	2314.000000	111	0.423902	31883	0	0.000040	32032	0	0.000041	9802648	-1.#IND00
319858657	2261.000000	124	0.422421	31779	0	0.000040	32184	0	0.000040	9797846	-1.#IND00
319886090	2043.000000	109	0.418942	31921	1	0.000041	31949	3	0.000108	9792982	-1.#IND00
319888692	1988.000000	102	0.418731	31990	0	0.000040	31975	1	0.000041	9788116	-1.#IND00
319856539	1829.000000	103	0.416535	31887	1	0.000041	32114	0	0.000040	9783276	-1.#IND00
319858481	1696.000000	98	0.414127	32171	0	0.000040	32338	0	0.000040	9778424	-1.#IND00
319866889	1646.000000	71	0.412771	32013	0	0.000041	32018	0	0.000040	9773551	-1.#IND00
319878578	1534.000000	81	0.410925	32148	0	0.000040	32136	0	0.000040	9768727	-1.#IND00
319892132	1521.000000	77	0.410712	31909	0	0.000040	31945	0	0.000040	9763941	-1.#IND00
319879279	1386.000000	78	0.410197	32101	0	0.000040	32011	0	0.000040	9759008	-1.#IND00
319875404	1366.000000	61	0.409583	31606	0	0.000040	32098	0	0.000097	9754224	-1.#IND00
319849345	1236.000000	73	0.407745	31974	0	0.000040	31813	0	0.000040	9749356	-1.#IND00
319852471	1253.000000	59	0.408221	31967	0	0.000040	31801	0	0.000040	9744528	-1.#IND00
319846793	1170.000000	47	0.407363	32042	0	0.000040	31988	0	0.000040	9739547	-1.#IND00
319865902	1203.000000	62	0.408464	32008	0	0.000040	31913	0	0.000040	9734717	-1.#IND00
319865261	1150.000000	60	0.407740	32119	0	0.000040	32054	1	0.000041	9729868	-1.#IND00
319873579	1095.000000	51	0.406856	32063	0	0.000040	32017	0	0.000040	9725053	-1.#IND00
319850695	1066.000000	43	0.406952	31959	0	0.000040	31815	0	0.000040	9720208	-1.#IND00
319877332	1018.000000	42	0.406055	31825	0	0.000040	31887	0	0.000040	9715359	-1.#IND00
319866638	986.000000	38	0.405919	32050	0	0.000040	32218	0	0.000040	9710470	-1.#IND00
319887669	894.000000	41	0.405134	32154	0	0.000040	32089	0	0.000040	9705697	-1.#IND00
319868044	857.000000	37	0.404744	32084	0	0.000040	31969	1	0.000041	9700884	-1.#IND00
319864277	843.000000	44	0.404528	31781	0	0.000040	32146	0	0.000040	9696087	-1.#IND00
319870583	777.000000	38	0.403914	32120	0	0.000040	31973	0	0.000040	9691327	-1.#IND00
319875380	713.000000	56	0.403658	32061	0	0.000040	32011	0	0.000041	9686460	-1.#IND00
319881431	693.000000	33	0.403120	32082	0	0.000040	32097	0	0.000040	9681646	-1.#IND00
319870176	707.000000	52	0.403484	32079	0	0.000040	31735	0	0.000040	9676819	-1.#IND00
319868118	666.000000	37	0.402970	32092	0	0.000040	31908	0	0.000040	9671961	-1.#IND00
319862367	644.000000	35	0.403446	31960	0	0.000040	32075	0	0.000040	9667163	-1.#IND00
319884227	617.000000	35	0.402780	32022	0	0.000040	31954	0	0.000040	9662309	-1.#IND00
319851531	603.000000	39	0.402836	32073	0	0.000040	32154	0	0.000040	9657556	-1.#IND00
319866234	585.000000	27	0.402599	32144	0	0.000040	32058	0	0.000040	9652744	-1.#IND00
319862331	632.000000	36	0.403066	32066	0	0.000040	31990	0	0.000040	9647872	-1.#IND00
319865410	551.000000	31	0.402247	31907	0	0.000040	31925	0	0.000040	9642949	-1.#IND00
319885221	520.000000	23	0.402386	31916	0	0.000040	32103	0	0.000040	9638258	0.020965
319863969	564.000000	20	0.402347	32105	0	0.000040	31966	0	0.000040	9633431	0.021849
319885590	520.000000	36	0.402381	31997	0	0.000040	32079	0	0.000040	9628638	0.021984
319892165	578.000000	31	0.402445	31962	0	0.000040	32097	0	0.000040	9623885	0.023327
319873766	598.000000	42	0.402905	32129	0	0.000040	32004	0	0.000040	9619147	0.024047
319883358	530.000000	33	0.402512	31869	1	0.000041	31830	0	0.000040	9614294	0.023330
319847234	501.000000	32	0.402589	31986	0	0.000040	31955	0	0.000040	9609512	0.023116
319864814	521.000000	27	0.402732	32224	0	0.000040	32177	0	0.000040	9604820	0.023988
319864329	531.000000	21	0.402283	32144	0	0.000040	32015	0	0.000040	9600073	0.024250
319840489	506.000000	30	0.402330	32025	0	0.000040	32189	0	0.000040	9595148	0.023980
319863591	473.000000	15	0.401719	32229	0	0.000040	32075	0	0.000040	9590343	0.024187
319866502	412.000000	26	0.401831	32143	0	0.000040	31958	0	0.000040	9585531	0.023799
319881929	418.000000	28	0.401519	32049	0	0.000040	31945	0	0.000040	9580853	0.024466
319869890	423.000000	25	0.401842	32030	0	0.000040	31754	0	0.000040	9576156	0.025552
319870335	423.000000	14	0.401864	32040	0	0.000040	31782	0	0.000040	9571355	0.026007
319871519	405.000000	21	0.401502	31799	0	0.000040	32052	0	0.000040	9566666	0.025818
319881867	380.000000	15	0.401429	31943	0	0.000040	31836	0	0.000040	9561935	0.026687
319863035	397.000000	16	0.401432	32087	0	0.000040	31952	0	0.000040	9557254	0.027833
319883341	372.000000	21	0.401365	32064	0	0.000040	32225	1	0.000041	9552392	0.027693
319873951	370.000000	20	0.401240	31887	0	0.000040	32081	0	0.000040	9547658	0.026301
319865237	371.000000	23	0.401222	31945	0	0.000040	32076	0	0.000040	9542774	0.025753
319893736	333.000000	18	0.401303	31915	0	0.000040	31917	0	0.000040	9538054	0.025961
319855205	324.000000	17	0.401208	32238	0	0.000040	32005	0	0.000040	9533370	0.026321
319877185	294.000000	16	0.400960	31926	0	0.000040	31734	0	0.000040	9528575	0.027017
319867876	275.000000	14	0.400938	31985	0	0.000040	31966	0	0.000040	9523896	0.026499
319870883	267.000000	12	0.400996	31869	1	0.000040	32040	0	0.000040	9519190	0.027294
npatches	nstrain	runtime	dt	init_x	init_y	init_y_blood	init_z	init_S	beta0	beta1	beta2	beta3	mean_beta	B	d	delta	delta_blood	b[0]	mut	m	CTL	c	g	epsilon	k	het	lambda	rho	omega	x_max	patch.dyna	DELTA	A	VA
10000	1	100.000000	0.000100	21900	9499	5000000	0.001000	10000000	1.298694	0.502492	0.805470	0.956596	1	8000000000.000000	0.010000	1.000000	1.000000	800000	0.000050	0.048000	1	0.001000	1.000000	25.000000	6.000000	0.500000	0.000000	0.000000	0.000000	31987	0	10.000000	7.000000	1.000000
sus	inf	inf_blood	z	x[0]	y[0][0]	z[0]	x[1]	y[1][0]	z[1]	S[0]	synchrony
219000000	94990000.000000	5000000	10.000000	21900	9499	0.001000	21900	9499	0.001000	10000000	0.000000
319871241	299973.000000	15550	10000.000000	32297	29	1.000000	31800	26	1.000000	9994992	0.000000
319877296	12844.000000	673	51.521200	31828	3	0.005144	31938	1	0.000119	9989941	0.000000
319867800	11933.000000	589	0.904157	31585	1	0.000043	32017	4	0.000724	9984855	0.000000
319875562	11151.000000	600	0.839866	32111	1	0.000131	32095	0	0.000044	9979883	0.000000
319883364	10742.000000	616	0.792513	32076	1	0.000054	32174	1	0.000052	9974820	0.000000
319864249	10065.000000	477	0.743392	31804	0	0.000041	32187	2	0.000046	9969821	0.000000
319863290	9282.000000	478	0.697717	32000	0	0.000049	32221	0	0.000042	9964692	0.000000
319880352	8711.000000	441	0.658790	32099	2	0.000042	32122	2	0.000055	9959634	0.000000
319861967	8118.000000	436	0.623393	32099	3	0.000262	31989	0	0.000056	9954592	0.000000
319889051	7610.000000	376	0.595864	32080	3	0.000118	32024	1	0.000042	9949626	0.000000
319864998	7273.000000	373	0.578682	31763	0	0.000041	32025	2	0.000073	9944570	0.000000
319875689	6921.000000	371	0.564728	31785	0	0.000048	31917	0	0.000040	9939661	0.000000
319870328	6653.000000	339	0.553496	31873	1	0.000041	31958	1	0.000043	9934591	0.000000
319874183	6186.000000	320	0.532883	31883	0	0.000047	32055	1	0.000055	9929572	0.000000
319861120	5824.000000	291	0.518154	32015	1	0.000043	32003	0	0.000040	9924697	0.000000
319865401	5449.000000	299	0.506336	32060	0	0.000040	31961	1	0.000086	9919767	0.000000
319886612	5134.000000	265	0.497024	31965	1	0.000056	31965	1	0.000052	9914831	0.000000
319879201	4889.000000	230	0.485627	32221	0	0.000040	32176	1	0.000062	9909943	0.000000
319868305	4629.000000	234	0.476292	32196	0	0.000042	31907	0	0.000040	9905051	0.000000
319883954	4676.000000	234	0.479895	31936	0	0.000043	32136	1	0.000041	9900135	0.000000
319873306	4546.000000	254	0.475198	32013	1	0.000041	32111	0	0.000041	9895195	0.000000
319882295	4386.000000	221	0.467130	31982	0	0.000040	32109	0	0.000040	9890188	0.000000
319871257	4264.000000	218	0.466134	32116	0	0.000040	32030	0	0.000040	9885232	0.000000
319895296	4024.000000	203	0.459396	32097	0	0.000040	32031	0	0.000040	9880374	0.000000
319869156	3706.000000	181	0.453248	32027	1	0.000041	31813	0	0.000040	9875479	0.000000
319878972	3460.000000	216	0.444853	32030	0	0.000040	32009	0	0.000040	9870498	0.000000
319866610	3268.000000	157	0.440857	32125	0	0.000054	32104	1	0.000040	9865584	0.000000
319857203	3119.000000	168	0.438210	31692	0	0.000041	31977	0	0.000040	9860655	0.000000
319872895	2995.000000	157	0.437092	32030	0	0.000040	32075	1	0.000041	9855739	0.000000
319864242	2866.000000	131	0.432233	32101	0	0.000040	31786	0	0.000043	9850799	0.000000
319862512	2650.000000	142	0.429673	32113	0	0.000041	31924	1	0.000042	9845892	0.000000
319876856	2535.000000	143	0.427903	32135	1	0.000041	31985	0	0.000040	9841013	0.000000
319871123	2462.000000	122	0.426758	32121	0	0.000040	31973	1	0.000042	9836116	0.000000
319901939	2277.000000	116	0.423835	32183	0	0.000040	31891	0	0.000040	9831184	0.000000
319879437	2111.000000	88	0.419396	32239	0	0.000040	32020	1	0.000041	9826291	0.000000
319868601	2121.000000	93	0.418711	31992	0	0.000042	32115	0	0.000040	9821325	0.000000
319893316	2054.000000	79	0.417714	32135	0	0.000040	31826	0	0.000040	9816400	0.000000
319880541	1954.000000	78	0.416655	32313	0	0.000040	31773	0	0.000040	9811525	0.000000
319851978	1892.000000	102	0.416807	31998	0	0.000040	31996	0	0.000040	9806592	0.000000
319880645	1708.000000	92	0.413157	31889	0	0.000040	31973	0	0.000040	9801774	-1.#IND00
319854853	1557.000000	99	0.412597	31951	0	0.000040	32056	0	0.000040	9796853	-1.#IND00
319873636	1515.000000	68	0.411011	31981	0	0.000040	32069	0	0.000040	9791892	-1.#IND00
319872000	1440.000000	68	0.410322	32025	0	0.000040	31985	0	0.000040	9787036	-1.#IND00
319870113	1410.000000	71	0.410709	31963	0	0.000040	31843	0	0.000041	9782024	-1.#IND00
319881969	1376.000000	57	0.409828	32115	0	0.000040	32048	0	0.000040	9777083	-1.#IND00
319891264	1266.000000	74	0.408359	32011	0	0.000040	31911	0	0.000040	9772077	-1.#IND00
319872382	1156.000000	50	0.406776	32017	0	0.000040	31893	0	0.000040	9767254	-1.#IND00
319869155	1152.000000	63	0.407427	31835	1	0.000041	32223	0	0.000040	9762384	-1.#IND00
319861439	1062.000000	66	0.406737	31967	0	0.000040	31984	0	0.000040	9757434	-1.#IND00
319861077	1061.000000	56	0.406240	31744	0	0.000040	31884	0	0.000040	9752551	-1.#IND00
319872330	1023.000000	53	0.406258	32054	0	0.000040	31789	0	0.000040	9747637	-1.#IND00
319851205	971.000000	54	0.405613	32144	0	0.000040	31860	1	0.000040	9742778	-1.#IND00
319881098	1003.000000	44	0.405973	31988	0	0.000040	32107	0	0.000040	9737904	-1.#IND00
319868733	953.000000	50	0.405043	31810	0	0.000040	32221	0	0.000040	9733001	-1.#IND00
319866731	931.000000	62	0.405188	32182	0	0.000040	31939	0	0.000040	9728252	-1.#IND00
319879505	965.000000	34	0.405593	32198	1	0.000044	32095	0	0.000040	9723320	-1.#IND00
319863974	898.000000	36	0.404910	32131	0	0.000040	32124	0	0.000040	9718569	-1.#IND00
319864763	786.000000	34	0.404066	31868	0	0.000040	32079	0	0.000040	9713662	-1.#IND00
319871200	721.000000	30	0.403245	32047	0	0.000040	32101	0	0.000040	9709073	-1.#IND00
319854817	654.000000	28	0.403358	31767	0	0.000040	32156	0	0.000040	9704036	-1.#IND00
319871708	607.000000	32	0.402811	32025	0	0.000040	31936	0	0.000040	9699153	-1.#IND00
319867716	580.000000	26	0.402580	31692	0	0.000040	32082	0	0.000040	9694380	-1.#IND00
319872099	536.000000	22	0.402373	32020	1	0.000041	32177	0	0.000040	9689524	-1.#IND00
319885393	542.000000	23	0.402176	32066	0	0.000040	32194	0	0.000040	9684706	-1.#IND00
319866517	479.000000	22	0.402345	31949	0	0.000040	31862	0	0.000041	9679850	-1.#IND00
319885156	467.000000	25	0.401844	32173	0	0.000040	31898	0	0.000040	9675145	-1.#IND00
319874471	389.000000	21	0.401383	32069	0	0.000040	31877	0	0.000040	9670189	-1.#IND00
319850748	363.000000	21	0.401381	31891	0	0.000040	31933	0	0.000040	9665397	-1.#IND00
319854686	336.000000	17	0.401169	31776	0	0.000040	31998	0	0.000040	9660604	-1.#IND00
319872116	332.000000	16	0.401217	32045	0	0.000040	31776	0	0.000040	9655627	-1.#IND00
319871551	287.000000	22	0.401101	31973	0	0.000040	32030	0	0.000040	9650841	-1.#IND00
319868163	305.000000	13	0.401171	31895	0	0.000040	32178	1	0.000040	9646016	-1.#IND00
319874039	296.000000	19	0.401112	31959	0	0.000040	31600	0	0.000040	9641255	-1.#IND00
319866056	313.000000	12	0.401261	31903	0	0.000040	31976	0	0.000040	9636298	-1.#IND00
319886241	267.000000	13	0.401173	31858	0	0.000040	31875	0	0.000040	9631432	-1.#IND00
319867191	247.000000	15	0.400793	32129	0	0.000040	31958	0	0.000040	9626663	-1.#IND00
319866054	261.000000	18	0.400906	32076	0	0.000040	31926	0	0.000040	9621880	-1.#IND00
319885033	275.000000	14	0.400965	31851	0	0.000040	31984	0	0.000040	9617125	-1.#IND00
319852335	264.000000	13	0.400765	32175	0	0.000040	32114	0	0.000040	9612341	-1.#IND00
319889666	243.000000	13	0.400800	32235	0	0.000040	31846	0	0.000040	9607443	-1.#IND00
319846505	236.000000	15	0.400814	32054	0	0.000040	32273	0	0.000040	9602619	-1.#IND00
319873398	254.000000	15	0.401094	32029	0	0.000040	32060	0	0.000040	9597877	0.018027
319848969	237.000000	12	0.400701	32028	0	0.000040	32059	0	0.000040	9593070	0.018341
319872700	225.000000	11	0.400683	31806	0	0.000040	31800	0	0.000040	9588186	0.018889
319856185	233.000000	11	0.400873	31922	0	0.000040	32019	0	0.000040	9583458	0.019134
319861606	268.000000	10	0.400839	32068	0	0.000040	31939	0	0.000040	9578753	0.020017
319889408	238.000000	16	0.400825	32056	0	0.000040	32003	0	0.000040	9573958	0.020096
319867997	227.000000	14	0.400747	31721	0	0.000040	31948	0	0.000040	9569212	0.019835
319869189	205.000000	10	0.400612	31898	0	0.000040	31924	0	0.000040	9564349	0.020759
319874418	251.000000	6	0.400860	31768	0	0.000040	31902	0	0.000040	9559571	0.021886
319848898	211.000000	11	0.400742	31999	0	0.000040	31919	0	0.000040	9554771	0.022437
319871450	239.000000	11	0.400882	32038	0	0.000040	32086	0	0.000040	9550024	0.022814
319877937	221.000000	18	0.400718	31974	0	0.000040	31722	0	0.000040	9545270	0.023825
319890896	247.000000	16	0.401054	32032	0	0.000040	32165	0	0.000040	9540506	0.024529
319862027	218.000000	7	0.400733	32048	0	0.000040	32040	0	0.000040	9535727	0.024388
319855523	198.000000	8	0.400718	31918	0	0.000040	32094	0	0.000040	9530903	0.024234
319856367	211.000000	12	0.400680	31971	0	0.000040	32113	0	0.000040	9526267	0.024854
319892828	188.000000	8	0.400626	32269	0	0.000040	32065	0	0.000041	9521435	0.025722
319867092	163.000000	11	0.400452	31988	0	0.000040	31906	0	0.000040	9516732	0.025625
npatches	nstrain	runtime	dt	init_x	init_y	init_y_blood	init_z	init_S	beta0	beta1	beta2	beta3	mean_beta	B	d	delta	delta_blood	b[0]	mut	m	CTL	c	g	epsilon	k	het	lambda	rho	omega	x_max	patch.dyna	DELTA	A	VA
10000	1	100.000000	0.000100	21900	9499	5000000	0.001000	10000000	1.060921	0.574908	1.381543	0.846335	1	8000000000.000000	0.010000	1.000000	1.000000	800000	0.000050	0.048000	1	0.001000	1.000000	25.000000	7.000000	0.500000	0.000000	0.000000	0.000000	31987	0	10.000000	7.000000	1.000000
sus	inf	inf_blood	z	x[0]	y[0][0]	z[0]	x[1]	y[1][0]	z[1]	S[0]	synchrony
219000000	94990000.000000	5000000	10.000000	21900	9499	0.001000	21900	9499	0.001000	10000000	0.000000
319854465	115823.000000	6135	9999.779903	31868	15	1.000000	31947	9	1.000000	9994966	0.000000
319865895	11523.000000	622	5.226107	31897	0	0.000085	31852	0	0.000051	9989943	0.000000
319852521	11031.000000	597	0.815285	32082	2	0.000061	32042	0	0.000045	9984975	0.000000
319860427	10189.000000	549	0.761676	31956	1	0.000042	32090	3	0.000195	9979923	0.000000
319896291	9653.000000	486	0.719200	32061	0	0.000045	32196	0	0.000041	9974936	0.000000
319866083	9009.000000	448	0.667126	32217	0	0.000059	32139	2	0.000046	9969875	0.000000
319862482	8498.000000	444	0.644559	31829	1	0.000046	31832	1	0.000096	9964963	0.000000
319889313	8220.000000	469	0.630785	31982	2	0.000111	31861	0	0.000041	9960012	0.000000
319873153	7798.000000	423	0.609380	32109	1	0.000070	31741	0	0.000041	9954977	0.000000
319890400	7596.000000	376	0.592381	31883	1	0.000067	31795	0	0.000045	9950000	0.000000
319851983	7111.000000	345	0.572312	32151	0	0.000041	31981	0	0.000058	9945015	0.000000
319876322	6761.000000	335	0.558180	32066	2	0.000081	31899	1	0.000045	9940127	0.000000
319869481	6556.000000	363	0.549059	32073	0	0.000040	32063	1	0.000156	9935218	0.000000
319869976	6179.000000	349	0.531287	32113	0	0.000041	32171	0	0.000049	9930311	0.000000
319878882	5801.000000	330	0.516826	32068	1	0.000044	31875	0	0.000040	9925248	0.000000
319866148	5703.000000	258	0.510616	31680	1	0.000047	32255	2	0.000092	9920365	0.000000
319861498	5540.000000	312	0.508067	32025	2	0.000047	32041	1	0.000041	9915407	0.000000
319853362	5260.000000	268	0.498547	31835	0	0.000041	32172	0	0.000040	9910371	0.000000
319867210	5029.000000	263	0.490578	31955	1	0.000045	31904	0	0.000041	9905509	0.000000
319882011	4996.000000	243	0.488652	31893	1	0.000048	32044	0	0.000040	9900597	0.000000
319859007	4850.000000	256	0.484648	32112	1	0.000041	31944	0	0.000041	9895676	0.000000
319861451	4526.000000	214	0.472699	31831	1	0.000041	31931	0	0.000041	9890710	0.000000
319874068	4262.000000	227	0.466981	31815	1	0.000055	31990	0	0.000044	9885754	0.000000
319872232	4116.000000	219	0.463550	32104	1	0.000042	32116	1	0.000041	9880869	0.000000
319854626	3825.000000	211	0.455053	32030	2	0.000113	31909	1	0.000041	9875899	0.000000
319875251	3611.000000	209	0.448587	32120	1	0.000055	32064	0	0.000043	9871032	0.000000
319855686	3468.000000	177	0.447669	32089	0	0.000069	32015	1	0.000050	9866164	0.000000
319851352	3352.000000	191	0.443734	31998	0	0.000041	32139	0	0.000040	9861252	0.000000
319862824	3354.000000	173	0.442880	31956	0	0.000043	32089	0	0.000059	9856211	0.000000
319886521	3189.000000	162	0.440372	32083	0	0.000042	32036	1	0.000041	9851223	0.000000
319868493	2912.000000	144	0.432390	32102	0	0.000041	31777	0	0.000040	9846367	0.000000
319875413	2868.000000	163	0.434205	31908	0	0.000048	31891	0	0.000040	9841387	0.000000
319888289	2793.000000	142	0.431276	32019	0	0.000040	31899	0	0.000040	9836672	0.000000
319839361	2596.000000	134	0.427761	32134	0	0.000040	31867	0	0.000040	9831681	0.000000
319860885	2460.000000	140	0.425582	32048	0	0.000040	32048	1	0.000043	9826847	0.000000
319871030	2392.000000	123	0.423947	31978	0	0.000040	32036	0	0.000040	9821969	0.000000
319855605	2312.000000	114	0.422834	32077	0	0.000040	32089	0	0.000040	9817101	0.000000
319872247	2253.000000	113	0.421381	31974	0	0.000041	31976	0	0.000040	9812195	0.000000
319861055	2214.000000	105	0.421307	32066	0	0.000040	31821	0	0.000040	9807308	0.000000
319863860	2146.000000	108	0.420213	31930	1	0.000040	31938	0	0.000040	9802418	-1.#IND00
319873743	2003.000000	112	0.418992	32173	1	0.000042	32037	0	0.000041	9797545	-1.#IND00
319891158	1896.000000	116	0.416813	31946	0	0.000041	31880	0	0.000040	9792645	-1.#IND00
319871475	1829.000000	119	0.416558	31933	0	0.000040	31999	0	0.000040	9787670	-1.#IND00
319871715	1686.000000	93	0.414613	31889	0	0.000040	31980	0	0.000040	9782752	-1.#IND00
319902502	1580.000000	81	0.413080	31940	0	0.000040	32380	1	0.000040	9777863	-1.#IND00
319850965	1438.000000	93	0.410817	32035	0	0.000040	31919	1	0.000042	9772968	-1.#IND00
319888122	1388.000000	59	0.410466	32188	0	0.000040	31872	0	0.000040	9768129	-1.#IND00
319879442	1304.000000	63	0.409482	31965	1	0.000041	31964	0	0.000040	9763176	-1.#IND00
319872869	1237.000000	82	0.408130	31963	0	0.000040	32106	0	0.000041	9758271	-1.#IND00
319850299	1195.000000	61	0.407184	32102	0	0.000040	31688	0	0.000040	9753384	-1.#IND00
319865762	1145.000000	58	0.407972	31947	0	0.000040	32013	1	0.000041	9748525	-1.#IND00
319861551	1065.000000	46	0.406574	32061	0	0.000040	32074	0	0.000040	9743712	-1.#IND00
319891940	950.000000	44	0.405600	31933	0	0.000041	32264	0	0.000040	9738784	-1.#IND00
319878650	882.000000	49	0.405005	31983	0	0.000040	31903	0	0.000042	9733890	-1.#IND00
319877564	860.000000	49	0.404740	31916	0	0.000040	32072	0	0.000040	9729090	-1.#IND00
319858850	858.000000	39	0.404355	31906	0	0.000040	31827	0	0.000040	9724264	-1.#IND00
319872371	852.000000	44	0.404786	31993	0	0.000040	32015	0	0.000040	9719390	-1.#IND00
319881781	807.000000	44	0.404163	32131	0	0.000040	31852	0	0.000040	9714537	-1.#IND00
319861641	783.000000	35	0.404493	32128	0	0.000040	31978	0	0.000040	9709686	-1.#IND00
319884311	725.000000	25	0.403632	32049	0	0.000040	31804	0	0.000040	9704792	-1.#IND00
319886674	724.000000	40	0.403884	32250	1	0.000040	31984	0	0.000040	9699828	-1.#IND00
319866144	740.000000	42	0.403940	31999	2	0.000088	31921	0	0.000040	9695053	-1.#IND00
319868459	742.000000	39	0.404043	31963	0	0.000040	31916	0	0.000040	9690162	-1.#IND00
319883014	685.000000	33	0.403462	31804	0	0.000040	32203	0	0.000044	9685160	-1.#IND00
319864393	619.000000	28	0.402781	32243	0	0.000040	32034	0	0.000040	9680482	-1.#IND00
319870583	602.000000	30	0.403010	32054	0	0.000040	31691	0	0.000040	9675612	-1.#IND00
319852100	597.000000	28	0.402536	31916	0	0.000040	31951	0	0.000043	9670856	-1.#IND00
319876755	551.000000	36	0.402589	32124	0	0.000040	31896	0	0.000040	9665909	-1.#IND00
319867006	503.000000	18	0.402446	31788	0	0.000040	31940	0	0.000040	9661167	-1.#IND00
319859915	452.000000	28	0.402411	32113	0	0.000040	32066	0	0.000040	9656347	-1.#IND00
319863920	424.000000	18	0.401622	32088	0	0.000040	31943	0	0.000040	9651526	-1.#IND00
319887834	381.000000	23	0.401624	31980	0	0.000040	32030	0	0.000040	9646703	-1.#IND00
319867698	377.000000	16	0.401594	31987	0	0.000040	32094	0	0.000040	9641854	-1.#IND00
319853260	343.000000	21	0.401174	31746	0	0.000040	32078	0	0.000040	9637123	-1.#IND00
319888310	306.000000	10	0.401214	32197	0	0.000040	31962	0	0.000040	9632281	-1.#IND00
319879633	286.000000	14	0.401008	32036	0	0.000040	32282	0	0.000040	9627605	-1.#IND00
319869938	285.000000	8	0.400959	32002	0	0.000040	31973	0	0.000040	9622835	-1.#IND00
319888919	281.000000	21	0.401143	31898	0	0.000040	32041	0	0.000040	9617990	-1.#IND00
319869518	254.000000	9	0.400890	31996	0	0.000040	31924	0	0.000040	9613106	-1.#IND00
319876267	219.000000	14	0.400705	31988	0	0.000040	31974	0	0.000040	9608245	-1.#IND00
319872861	226.000000	8	0.400804	31905	0	0.000040	32249	1	0.000041	9603462	-1.#IND00
319877059	222.000000	10	0.400814	31951	0	0.000040	32127	0	0.000040	9598705	-1.#IND00
319863398	195.000000	10	0.400472	32023	0	0.000040	32233	0	0.000040	9593967	-1.#IND00
319873057	233.000000	10	0.401277	31992	0	0.000040	31862	0	0.000040	9589101	-1.#IND00
319868113	236.000000	11	0.400753	31874	0	0.000040	32115	0	0.000040	9584433	-1.#IND00
319865336	247.000000	13	0.400928	31927	0	0.000040	32090	0	0.000040	9579679	-1.#IND00
319867415	258.000000	9	0.400759	32044	0	0.000040	31920	0	0.000040	9574997	-1.#IND00
319872959	266.000000	15	0.401002	32243	0	0.000040	32072	0	0.000040	9570093	-1.#IND00
319857208	254.000000	15	0.400812	32010	0	0.000040	31976	0	0.000040	9565313	-1.#IND00
319868691	194.000000	8	0.400673	31977	0	0.000040	31887	0	0.000040	9560497	-1.#IND00
319862717	189.000000	12	0.400462	31905	0	0.000040	32006	0	0.000040	9555556	-1.#IND00
319875465	191.000000	4	0.400656	31879	0	0.000041	31997	0	0.000040	9550717	-1.#IND00
319873832	190.000000	9	0.400674	31914	0	0.000040	32009	0	0.000040	9546029	-1.#IND00
319875005	163.000000	11	0.400586	31878	0	0.000040	31697	0	0.000040	9541314	-1.#IND00
319884503	192.000000	10	0.400831	32055	0	0.000040	32078	0	0.000040	9536540	-1.#IND00
319874065	132.000000	3	0.400398	31865	0	0.000040	31995	0	0.000040	9531756	-1.#IND00
319873361	109.000000	8	0.400339	31960	0	0.000040	31841	0	0.000040	9526939	-1.#IND00
319872266	116.000000	11	0.400400	31968	0	0.000040	31974	0	0.000040	9522075	-1.#IND00
319875660	90.000000	4	0.400316	31957	0	0.000040	32031	0	0.000040	9517319	-1.#IND00
npatches	nstrain	runtime	dt	init_x	init_y	init_y_blood	init_z	init_S	beta0	beta1	beta2	beta3	mean_beta	B	d	delta	delta_blood	b[0]	mut	m	CTL	c	g	epsilon	k	het	lambda	rho	omega	x_max	patch.dyna	DELTA	A	VA
10000	1	100.000000	0.000100	21900	9499	5000000	0.001000	10000000	0.501433	0.904993	0.714557	1.419485	1	8000000000.000000	0.010000	1.000000	1.000000	800000	0.000050	0.048000	1	0.001000	1.000000	25.000000	8.000000	0.500000	0.000000	0.000000	0.000000	31987	0	10.000000	7.000000	1.000000
sus	inf	inf_blood	z	x[0]	y[0][0]	z[0]	x[1]	y[1][0]	z[1]	S[0]	synchrony
219000000	94990000.000000	5000000	10.000000	21900	9499	0.001000	21900	9499	0.001000	10000000	0.000000
319861589	45323.000000	2359	9678.131620	32031	5	0.997857	32020	7	1.000000	9995018	0.000000
319863985	10864.000000	589	1.301336	32056	3	0.000132	32077	1	0.000042	9990067	0.000000
319870679	10636.000000	544	0.790871	31825	0	0.000041	31872	1	0.000067	9985202	0.000000
319864646	10143.000000	533	0.747765	32023	1	0.000183	31919	1	0.000067	9980218	0.000000
319848357	9767.000000	531	0.724881	32091	1	0.000050	31989	1	0.000041	9975104	0.000000
319868964	9448.000000	458	0.700107	32006	0	0.000055	32065	1	0.000043	9970157	0.000000
319874061	9167.000000	472	0.680060	31796	0	0.000040	31936	2	0.000045	9965172	0.000000
319857775	8714.000000	452	0.657152	32105	1	0.000061	31946	1	0.000041	9960232	0.000000
319878656	8280.000000	427	0.637307	32088	2	0.000124	32055	3	0.000095	9955354	0.000000
319855802	7872.000000	448	0.610723	31899	0	0.000042	31880	0	0.000060	9950472	0.000000
319859019	7355.000000	387	0.584664	32036	2	0.000128	32226	1	0.000042	9945527	0.000000
319863382	7029.000000	352	0.566677	31961	0	0.000040	32139	1	0.000133	9940588	0.000000
319863308	6990.000000	378	0.568265	32005	3	0.000063	31739	1	0.000041	9935706	0.000000
319849336	6628.000000	347	0.547670	31894	0	0.000046	32086	1	0.000140	9930807	0.000000
319860812	6609.000000	335	0.549320	31981	0	0.000052	31960	0	0.000060	9925776	0.000000
319870876	6255.000000	300	0.539185	31954	1	0.000121	32110	0	0.000041	9920792	0.000000
319881173	6074.000000	317	0.525342	32047	1	0.000055	32101	0	0.000041	9915795	0.000000
319870292	5888.000000	335	0.519221	32046	1	0.000041	32088	1	0.000041	9910897	0.000000
319881787	5696.000000	280	0.513124	31835	2	0.000061	31793	0	0.000041	9905985	0.000000
319886256	5543.000000	269	0.508026	32291	1	0.000041	32102	0	0.000041	9901012	0.000000
319874784	5318.000000	255	0.499581	32188	1	0.000041	31975	0	0.000040	9896055	0.000000
319876875	5133.000000	271	0.492150	32063	0	0.000040	31844	0	0.000045	9891050	0.000000
319877919	5155.000000	278	0.494614	31969	1	0.000040	31919	0	0.000040	9886063	0.000000
319867195	5063.000000	290	0.490412	31922	0	0.000040	31859	2	0.000060	9881086	0.000000
319867256	4908.000000	243	0.486617	31923	0	0.000040	31843	0	0.000040	9876095	0.000000
319884227	4799.000000	262	0.482471	32022	0	0.000040	31936	1	0.000041	9871147	0.000000
319861905	4655.000000	278	0.481516	31882	1	0.000040	31901	2	0.000063	9866178	0.000000
319867047	4318.000000	234	0.466577	32160	1	0.000056	32053	0	0.000041	9861353	0.000000
319862901	4160.000000	202	0.462524	32051	0	0.000040	31977	0	0.000040	9856343	0.000000
319853563	3912.000000	211	0.457244	31938	0	0.000040	32038	1	0.000043	9851428	0.000000
319883396	3766.000000	183	0.453899	31909	1	0.000040	32066	1	0.000041	9846557	0.000000
319876336	3697.000000	182	0.451095	31953	1	0.000042	31971	0	0.000040	9841620	0.000000
319882284	3523.000000	206	0.447836	31990	0	0.000041	32092	0	0.000044	9836576	0.000000
319872182	3301.000000	183	0.443961	32191	0	0.000040	31976	0	0.000040	9831683	0.000000
319867479	3243.000000	176	0.442016	32051	1	0.000059	31855	0	0.000040	9826735	0.000000
319844624	3193.000000	147	0.439151	32034	0	0.000042	32173	1	0.000044	9821837	0.000000
319855667	2934.000000	122	0.435423	31935	0	0.000040	32041	0	0.000040	9816857	0.000000
319863287	2777.000000	131	0.430119	31976	0	0.000040	31960	0	0.000040	9811975	0.000000
319878347	2564.000000	133	0.428410	32171	0	0.000040	31997	0	0.000041	9807145	0.000000
319867417	2417.000000	106	0.424259	31944	0	0.000040	31911	0	0.000040	9802273	-1.#IND00
319864969	2331.000000	123	0.422298	31828	0	0.000040	31932	1	0.000043	9797441	-1.#IND00
319876936	2231.000000	105	0.421345	32245	0	0.000040	32175	0	0.000040	9792677	-1.#IND00
319872426	2135.000000	114	0.420356	31963	0	0.000040	32148	0	0.000040	9787786	-1.#IND00
319880907	2064.000000	101	0.418925	32175	0	0.000040	32165	0	0.000040	9782943	-1.#IND00
319849672	1943.000000	107	0.416672	31843	1	0.000055	31945	0	0.000041	9778110	-1.#IND00
319888712	1820.000000	91	0.416132	31894	0	0.000040	32110	0	0.000042	9773254	-1.#IND00
319873246	1801.000000	99	0.416649	31829	0	0.000040	32089	0	0.000041	9768382	-1.#IND00
319882955	1685.000000	80	0.413489	31722	1	0.000041	32059	0	0.000040	9763491	-1.#IND00
319862036	1700.000000	80	0.413682	32039	0	0.000040	31961	0	0.000040	9758673	-1.#IND00
319883059	1715.000000	71	0.412983	31753	0	0.000040	31981	1	0.000041	9753717	-1.#IND00
319876117	1586.000000	80	0.413448	31857	0	0.000040	32087	0	0.000040	9748805	-1.#IND00
319863091	1484.000000	78	0.411602	31979	0	0.000040	31898	0	0.000040	9743790	-1.#IND00
319867377	1444.000000	90	0.410895	32071	0	0.000040	31992	0	0.000040	9738940	-1.#IND00
319866519	1465.000000	66	0.410217	31786	0	0.000040	32040	0	0.000040	9734053	-1.#IND00
319864900	1454.000000	98	0.411206	32115	0	0.000040	32047	0	0.000041	9729170	-1.#IND00
319865432	1470.000000	81	0.411563	31984	0	0.000040	32138	0	0.000040	9724210	-1.#IND00
319857302	1435.000000	67	0.410639	31762	0	0.000040	31854	0	0.000040	9719387	-1.#IND00
319883583	1384.000000	69	0.409662	32193	0	0.000040	31962	0	0.000041	9714537	-1.#IND00
319867794	1240.000000	56	0.407723	32017	0	0.000040	31864	0	0.000040	9709590	-1.#IND00
319881736	1158.000000	58	0.407273	32161	0	0.000040	31954	1	0.000044	9704730	-1.#IND00
319890320	1095.000000	50	0.407045	32003	0	0.000040	31967	1	0.000041	9699892	-1.#IND00
319862991	1028.000000	44	0.406294	32050	0	0.000040	32070	1	0.000041	9695003	-1.#IND00
319880819	1045.000000	60	0.406830	31897	0	0.000040	31888	0	0.000040	9690165	-1.#IND00
319883432	1005.000000	54	0.405576	32127	0	0.000040	31908	0	0.000040	9685370	-1.#IND00
319853665	904.000000	51	0.405100	32046	1	0.000041	31841	0	0.000040	9680485	-1.#IND00
319888245	811.000000	54	0.404703	31929	1	0.000080	32043	0	0.000040	9675627	-1.#IND00
319890123	746.000000	29	0.403961	32068	0	0.000040	31838	1	0.000041	9670779	-1.#IND00
319865871	672.000000	37	0.402821	32035	0	0.000040	31871	0	0.000041	9665959	-1.#IND00
319876873	661.000000	34	0.403270	32066	0	0.000040	32029	0	0.000040	9661000	-1.#IND00
319882787	674.000000	36	0.403412	31844	0	0.000040	32040	0	0.000040	9656215	-1.#IND00
319873589	587.000000	26	0.402918	31986	0	0.000040	32128	0	0.000040	9651319	-1.#IND00
319866284	550.000000	25	0.402350	32007	0	0.000040	32233	0	0.000040	9646501	-1.#IND00
319887939	508.000000	30	0.402127	31893	0	0.000040	31984	0	0.000040	9641778	-1.#IND00
319850033	495.000000	24	0.402393	32039	0	0.000040	32072	0	0.000040	9637038	-1.#IND00
319865076	478.000000	19	0.402378	31860	0	0.000040	32077	0	0.000040	9632156	-1.#IND00
319871798	442.000000	27	0.401972	32081	0	0.000040	32208	0	0.000040	9627340	-1.#IND00
319866253	420.000000	21	0.402011	31984	0	0.000040	32159	0	0.000040	9622507	-1.#IND00
319874256	376.000000	17	0.401666	32057	0	0.000040	31924	0	0.000040	9617703	-1.#IND00
319878265	347.000000	25	0.401248	31933	0	0.000040	32035	0	0.000040	9613007	-1.#IND00
319886790	331.000000	17	0.401361	31832	0	0.000040	32174	0	0.000040	9608229	-1.#IND00
319868561	327.000000	16	0.401271	31992	0	0.000040	32012	1	0.000041	9603427	-1.#IND00
319874857	326.000000	11	0.401123	31891	0	0.000040	32010	0	0.000040	9598583	-1.#IND00
319861828	290.000000	15	0.400951	31922	0	0.000040	31952	0	0.000040	9593847	-1.#IND00
319857167	287.000000	19	0.401286	31897	0	0.000040	32053	0	0.000040	9588970	-1.#IND00
319879001	316.000000	19	0.401146	32192	0	0.000040	31845	0	0.000040	9584080	-1.#IND00
319886987	282.000000	16	0.401130	31856	0	0.000041	31918	0	0.000040	9579197	-1.#IND00
319862883	266.000000	9	0.400821	31822	0	0.000040	31958	0	0.000040	9574442	-1.#IND00
319863267	220.000000	9	0.400732	32337	0	0.000040	31731	0	0.000040	9569628	-1.#IND00
319868161	208.000000	6	0.400748	31810	0	0.000040	31799	0	0.000040	9564950	-1.#IND00
319856342	183.000000	12	0.400538	31838	0	0.000040	32025	0	0.000040	9560135	-1.#IND00
319870690	181.000000	5	0.400598	31860	0	0.000040	31941	0	0.000040	9555273	-1.#IND00
319850993	160.000000	10	0.400405	31777	0	0.000040	31778	0	0.000040	9550550	-1.#IND00
319881919	159.000000	7	0.400530	32059	0	0.000040	31932	0	0.000040	9545635	-1.#IND00
319868205	176.000000	9	0.400737	31857	0	0.000040	32161	0	0.000040	9540839	-1.#IND00
319885806	148.000000	7	0.400405	31905	0	0.000040	31948	0	0.000040	9536139	-1.#IND00
319873195	150.000000	9	0.400449	32155	0	0.000040	31818	0	0.000040	9531304	-1.#IND00
319879543	185.000000	10	0.400746	32006	0	0.000040	31777	0	0.000040	9526432	-1.#IND00
319868655	150.000000	7	0.400379	31960	0	0.000040	31820	0	0.000040	9521644	-1.#IND00
319857334	161.000000	3	0.400549	31876	0	0.000040	31731	0	0.000040	9516877	-1.#IND00
npatches	nstrain	runtime	dt	init_x	init_y	init_y_blood	init_z	init_S	beta0	beta1	beta2	beta3	mean_beta	B	d	delta	delta_blood	b[0]	mut	m	CTL	c	g	epsilon	k	het	lambda	rho	omega	x_max	patch.dyna	DELTA	A	VA
10000	1	100.000000	0.000100	21900	9499	5000000	0.001000	10000000	0.640490	0.969681	1.140607	1.161321	1	8000000000.000000	0.010000	1.000000	1.000000	800000	0.000050	0.048000	1	0.001000	1.000000	25.000000	9.000000	0.500000	0.000000	0.000000	0.000000	31987	0	10.000000	7.000000	1.000000
sus	inf	inf_blood	z	x[0]	y[0][0]	z[0]	x[1]	y[1][0]	z[1]	S[0]	synchrony
219000000	94990000.000000	5000000	10.000000	21900	9499	0.001000	21900	9499	0.001000	10000000	0.000000
319854841	19402.000000	1019	6117.438366	32131	2	1.000000	32118	2	0.689641	9994951	0.000000
319864622	9932.000000	542	0.787635	31949	0	0.000041	32035	0	0.000042	9989877	0.000000
319870247	9782.000000	468	0.722681	31948	1	0.000120	32002	0	0.000115	9984794	0.000000
319861706	9411.000000	473	0.692349	31976	0	0.000047	31767	1	0.000083	9979915	0.000000
319889792	8769.000000	471	0.662613	31819	1	0.000044	31802	1	0.000106	9974911	0.000000
319877835	8406.000000	421	0.637147	31904	1	0.000045	31816	1	0.000079	9969998	0.000000
319876352	8097.000000	423	0.622585	31963	0	0.000040	31794	1	0.000041	9964917	0.000000
319870637	7746.000000	421	0.601796	31958	0	0.000060	31991	0	0.000040	9959903	0.000000
319875339	7502.000000	394	0.589751	32089	0	0.000040	31873	0	0.000084	9954720	0.000000
319833723	7074.000000	358	0.571466	32109	1	0.000047	31946	0	0.000040	9949778	0.000000
319862048	6672.000000	333	0.549928	31945	2	0.000087	32141	0	0.000047	9944701	0.000000
319864755	6329.000000	295	0.535663	31928	0	0.000057	32050	2	0.000059	9939547	0.000000
319884535	6063.000000	320	0.526757	31999	0	0.000040	32057	3	0.000118	9934639	0.000000
319868096	5746.000000	264	0.513292	32146	0	0.000064	31932	1	0.000048	9929677	0.000000
319847427	5316.000000	242	0.500242	32144	0	0.000040	32200	0	0.000041	9924676	0.000000
319855905	5224.000000	291	0.494509	32066	0	0.000041	32067	2	0.000105	9919686	0.000000
319869150	4967.000000	257	0.489891	31886	0	0.000041	32089	0	0.000046	9914761	0.000000
319875101	4544.000000	238	0.473149	31935	1	0.000051	32089	0	0.000040	9909712	0.000000
319882662	4322.000000	267	0.470052	32137	0	0.000041	32255	2	0.000042	9904730	0.000000
319869687	4231.000000	221	0.468141	31777	0	0.000041	31994	0	0.000041	9899846	0.000000
319866514	3973.000000	218	0.457200	31848	0	0.000041	31802	0	0.000042	9894916	0.000000
319877757	3812.000000	195	0.456770	32007	0	0.000041	32068	0	0.000041	9889966	0.000000
319874959	3563.000000	192	0.447061	31956	0	0.000040	32036	0	0.000040	9885006	0.000000
319899870	3519.000000	192	0.445978	31865	0	0.000040	31842	0	0.000058	9880190	0.000000
319877229	3279.000000	177	0.440629	32076	0	0.000040	31919	2	0.000043	9875194	0.000000
319887945	3245.000000	176	0.442069	31741	1	0.000041	32215	0	0.000040	9870327	0.000000
319879498	3096.000000	140	0.437195	31865	0	0.000040	31884	0	0.000040	9865331	0.000000
319862321	3025.000000	137	0.436695	31928	0	0.000043	32051	0	0.000040	9860586	0.000000
319862942	2860.000000	147	0.433654	31995	0	0.000040	31920	0	0.000040	9855555	0.000000
319873504	2656.000000	128	0.429041	31897	0	0.000041	31972	0	0.000040	9850572	0.000000
319877966	2514.000000	136	0.426987	32013	0	0.000040	31949	0	0.000040	9845606	0.000000
319866480	2270.000000	142	0.422480	32089	0	0.000040	31881	0	0.000040	9840698	0.000000
319854500	2214.000000	128	0.422919	31794	1	0.000043	32063	0	0.000040	9835681	0.000000
319859740	2260.000000	112	0.422337	32000	0	0.000040	31860	1	0.000042	9830860	0.000000
319872651	2181.000000	92	0.420860	31977	0	0.000040	31998	1	0.000040	9826061	0.000000
319860754	2018.000000	123	0.419113	31840	0	0.000043	32139	0	0.000040	9821284	0.000000
319882998	1937.000000	86	0.416595	32129	0	0.000040	31914	0	0.000040	9816390	0.000000
319863363	1716.000000	98	0.413957	31975	0	0.000040	31932	1	0.000041	9811447	0.000000
319870884	1687.000000	87	0.414043	31991	0	0.000042	31771	0	0.000040	9806506	0.000000
319864021	1584.000000	93	0.412189	31866	0	0.000040	31949	0	0.000040	9801595	-1.#IND00
319855158	1484.000000	77	0.411166	32207	1	0.000040	31936	0	0.000040	9796676	-1.#IND00
319879816	1485.000000	60	0.410389	31857	0	0.000040	31876	0	0.000040	9791869	-1.#IND00
319887415	1483.000000	74	0.411077	31962	0	0.000040	31786	0	0.000047	9787057	-1.#IND00
319887803	1476.000000	89	0.410837	31892	0	0.000040	32123	0	0.000040	9782182	-1.#IND00
319853994	1411.000000	78	0.410001	31906	0	0.000040	32142	1	0.000042	9777264	-1.#IND00
319880462	1306.000000	65	0.408703	31889	1	0.000041	31793	2	0.000104	9772342	-1.#IND00
319867941	1244.000000	68	0.409302	31906	1	0.000041	32091	0	0.000040	9767289	-1.#IND00
319888480	1201.000000	50	0.408047	32061	0	0.000040	31935	0	0.000040	9762292	-1.#IND00
319895241	1165.000000	57	0.408014	31763	0	0.000040	32171	0	0.000040	9757405	-1.#IND00
319877223	1138.000000	55	0.407117	32004	0	0.000040	32072	0	0.000040	9752461	-1.#IND00
319882275	1067.000000	60	0.406377	31776	0	0.000040	32150	1	0.000041	9747650	-1.#IND00
319876394	1034.000000	44	0.406579	31989	0	0.000040	31729	1	0.000041	9742798	-1.#IND00
319865783	1015.000000	39	0.406452	31808	0	0.000040	32378	0	0.000040	9737956	-1.#IND00
319858018	965.000000	56	0.406037	32074	0	0.000040	32169	0	0.000040	9733094	-1.#IND00
319882850	876.000000	41	0.404438	32079	0	0.000040	32192	0	0.000040	9728101	-1.#IND00
319873561	802.000000	50	0.404768	31833	0	0.000040	32187	0	0.000040	9723295	-1.#IND00
319888252	827.000000	43	0.404433	31882	0	0.000040	31859	0	0.000040	9718330	-1.#IND00
319892404	814.000000	38	0.404941	31740	0	0.000040	31885	0	0.000040	9713532	-1.#IND00
319844392	717.000000	42	0.403840	31774	0	0.000040	31813	0	0.000040	9708786	-1.#IND00
319861238	677.000000	45	0.403386	31853	0	0.000040	31952	0	0.000040	9703934	-1.#IND00
319887494	658.000000	33	0.403582	31816	0	0.000040	32029	0	0.000040	9699126	-1.#IND00
319872251	675.000000	27	0.403381	31953	1	0.000040	31983	0	0.000040	9694240	-1.#IND00
319874143	659.000000	43	0.403304	31936	0	0.000040	32036	0	0.000041	9689442	-1.#IND00
319830304	709.000000	40	0.403497	31663	0	0.000040	32132	0	0.000040	9684546	-1.#IND00
319881340	693.000000	35	0.403052	31762	0	0.000040	31918	0	0.000040	9679683	-1.#IND00
319882325	636.000000	30	0.402690	31939	0	0.000040	31885	0	0.000040	9674725	-1.#IND00
319877818	615.000000	40	0.402821	31891	0	0.000040	31890	0	0.000040	9669835	-1.#IND00
319862675	538.000000	23	0.402184	31879	0	0.000040	32049	0	0.000041	9664923	-1.#IND00
319885405	467.000000	23	0.401960	32173	0	0.000040	32053	0	0.000040	9660011	-1.#IND00
319862152	464.000000	20	0.402254	32010	0	0.000040	31781	0	0.000040	9655206	-1.#IND00
319862195	435.000000	18	0.401878	31986	0	0.000040	32038	0	0.000040	9650433	-1.#IND00
319876768	442.000000	25	0.402119	31916	0	0.000040	31831	0	0.000040	9645476	-1.#IND00
319858099	408.000000	17	0.401779	32055	0	0.000040	31967	0	0.000040	9640641	-1.#IND00
319873903	404.000000	15	0.401818	32008	0	0.000040	32119	0	0.000040	9635859	-1.#IND00
319865725	430.000000	26	0.401896	31843	0	0.000040	31853	0	0.000040	9630988	-1.#IND00
319869316	463.000000	26	0.401666	31902	0	0.000040	31808	0	0.000040	9626235	-1.#IND00
319858434	455.000000	19	0.401881	32073	0	0.000040	32057	0	0.000040	9621426	-1.#IND00
319865434	442.000000	25	0.401830	31749	0	0.000040	31994	0	0.000040	9616587	-1.#IND00
319872886	425.000000	29	0.401547	32082	0	0.000040	32107	0	0.000040	9611937	-1.#IND00
319872287	420.000000	14	0.401619	32057	0	0.000040	32123	0	0.000040	9607254	-1.#IND00
319875845	369.000000	19	0.401389	32056	0	0.000040	31786	0	0.000040	9602348	-1.#IND00
319893641	354.000000	17	0.401241	31880	0	0.000040	31901	0	0.000040	9597455	-1.#IND00
319843094	361.000000	17	0.401457	31984	0	0.000040	31958	0	0.000040	9592604	-1.#IND00
319867925	314.000000	7	0.401081	32083	0	0.000040	31983	0	0.000040	9587871	-1.#IND00
319870690	313.000000	14	0.401186	32188	0	0.000040	32017	0	0.000040	9583105	-1.#IND00
319863833	290.000000	18	0.400944	31927	0	0.000040	31992	0	0.000040	9578255	-1.#IND00
319874797	270.000000	8	0.400960	31976	0	0.000040	32008	0	0.000040	9573486	-1.#IND00
319873381	245.000000	14	0.401021	31793	0	0.000040	31943	0	0.000040	9568698	-1.#IND00
319846785	237.000000	16	0.400769	31918	0	0.000040	32087	0	0.000040	9563874	-1.#IND00
319870687	215.000000	18	0.400888	31919	0	0.000040	32054	0	0.000040	9559087	-1.#IND00
319904125	215.000000	18	0.400611	31971	1	0.000057	32030	0	0.000040	9554315	-1.#IND00
319897465	189.000000	8	0.400596	32018	0	0.000040	31878	0	0.000040	9549516	-1.#IND00
319865301	172.000000	9	0.400539	31955	0	0.000040	32012	0	0.000040	9544732	-1.#IND00
319870599	163.000000	2	0.400796	31913	0	0.000040	31909	0	0.000040	9540006	-1.#IND00
319858468	172.000000	18	0.400464	32050	0	0.000040	32030	0	0.000040	9535230	-1.#IND00
319891308	174.000000	7	0.400569	32068	0	0.000040	31830	0	0.000040	9530375	-1.#IND00
319874193	185.000000	8	0.400587	32018	0	0.000040	32064	0	0.000040	9525519	-1.#IND00
319859096	183.000000	8	0.400775	31961	0	0.000040	31927	0	0.000040	9520644	-1.#IND00
319882823	177.000000	12	0.400715	31818	0	0.000040	32087	0	0.000040	9515853	-1.#IND00
npatches	nstrain	runtime	dt	init_x	init_y	init_y_blood	init_z	init_S	beta0	beta1	beta2	beta3	mean_beta	B	d	delta	delta_blood	b[0]	mut	m	CTL	c	g	epsilon	k	het	lambda	rho	omega	x_max	patch.dyna	DELTA	A	VA
10000	1	100.000000	0.000100	21900	9499	5000000	0.001000	10000000	0.632424	1.461169	1.068187	1.000149	1	8000000000.000000	0.010000	1.000000	1.000000	800000	0.000050	0.048000	1	0.001000	1.000000	25.000000	10.000000	0.500000	0.000000	0.000000	0.000000	31987	0	10.000000	7.000000	1.000000
sus	inf	inf_blood	z	x[0]	y[0][0]	z[0]	x[1]	y[1][0]	z[1]	S[0]	synchrony
219000000	94990000.000000	5000000	10.000000	21900	9499	0.001000	21900	9499	0.001000	10000000	0.000000
319890023	12059.000000	616	2254.904611	31967	2	0.165740	31899	0	0.034708	9994948	0.000000
319876049	9089.000000	470	0.689106	32150	1	0.000041	31991	0	0.000040	9989930	0.000000
319894022	8627.000000	402	0.655463	32083	1	0.000087	32027	1	0.000074	9984963	0.000000
319859684	8249.000000	435	0.628169	32034	2	0.000084	31977	1	0.000047	9980041	0.000000
319887820	7763.000000	396	0.606620	32174	2	0.000048	32113	0	0.000074	9974967	0.000000
319882444	7395.000000	368	0.585506	31984	0	0.000041	31974	0	0.000047	9969962	0.000000
319870877	6910.000000	395	0.567430	31968	1	0.000044	31965	1	0.000041	9964998	0.000000
319870911	6509.000000	312	0.544905	32092	0	0.000041	31810	0	0.000040	9959967	0.000000
319870734	6219.000000	296	0.532256	32388	0	0.000044	31983	0	0.000040	9955030	0.000000
319881290	5735.000000	289	0.515379	31834	0	0.000041	32038	1	0.000041	9950152	0.000000
319848865	5626.000000	296	0.515454	31880	0	0.000041	32020	0	0.000043	9945383	0.000000
319869253	5351.000000	267	0.501568	31975	1	0.000042	31918	2	0.000049	9940512	0.000000
319875326	5038.000000	274	0.491843	32024	0	0.000040	32171	1	0.000054	9935579	0.000000
319863075	4816.000000	251	0.484599	32226	0	0.000040	31921	0	0.000040	9930644	0.000000
319860381	4691.000000	228	0.479305	32196	0	0.000041	32130	0	0.000040	9925799	0.000000
319880589	4491.000000	242	0.474927	32065	2	0.000049	32036	1	0.000046	9920855	0.000000
319846941	4366.000000	219	0.468729	31970	1	0.000055	32087	1	0.000042	9915920	0.000000
319867717	4109.000000	247	0.462719	31871	0	0.000040	31946	0	0.000040	9911069	0.000000
319874002	4082.000000	219	0.460077	31963	0	0.000041	32089	0	0.000040	9906302	0.000000
319858631	3713.000000	195	0.452903	32130	0	0.000044	31894	0	0.000041	9901423	0.000000
319876835	3430.000000	173	0.448105	32173	0	0.000040	31877	0	0.000040	9896429	0.000000
319881620	3160.000000	194	0.439283	31731	0	0.000041	31977	0	0.000041	9891473	0.000000
319888351	3196.000000	169	0.441264	32193	1	0.000041	32010	0	0.000040	9886558	0.000000
319888420	2946.000000	150	0.433906	31905	0	0.000043	31879	0	0.000040	9881789	0.000000
319872010	2754.000000	149	0.431434	31787	0	0.000041	31964	0	0.000040	9876801	0.000000
319861465	2656.000000	144	0.430520	31725	0	0.000043	32084	0	0.000040	9871890	0.000000
319889770	2566.000000	125	0.428917	31992	0	0.000040	31899	0	0.000040	9867045	0.000000
319864463	2446.000000	132	0.425671	32133	1	0.000042	32108	0	0.000040	9862210	0.000000
319874163	2444.000000	127	0.425923	32018	1	0.000071	31865	0	0.000040	9857210	0.000000
319883813	2391.000000	120	0.425897	32019	0	0.000040	32157	0	0.000040	9852313	0.000000
319868814	2258.000000	114	0.421658	32058	1	0.000040	31920	0	0.000040	9847402	0.000000
319882076	2143.000000	122	0.420228	31958	0	0.000040	32175	0	0.000040	9842438	0.000000
319865183	2061.000000	107	0.418964	31905	0	0.000040	31869	1	0.000053	9837525	0.000000
319872016	1934.000000	104	0.416763	31838	0	0.000040	32301	1	0.000040	9832574	0.000000
319860311	1856.000000	87	0.416756	32066	0	0.000040	32157	1	0.000074	9827553	0.000000
319864809	1719.000000	81	0.413530	32080	0	0.000040	32041	1	0.000041	9822632	0.000000
319866629	1556.000000	67	0.412063	32207	0	0.000040	32168	0	0.000041	9817640	0.000000
319853676	1509.000000	73	0.411166	32217	0	0.000040	31898	0	0.000040	9812818	0.000000
319862110	1383.000000	77	0.409400	32077	0	0.000040	32089	0	0.000040	9807832	0.000000
319878150	1282.000000	76	0.408550	32179	0	0.000040	31963	0	0.000040	9802961	-1.#IND00
319860061	1303.000000	69	0.408738	31995	1	0.000041	32113	0	0.000040	9798089	-1.#IND00
319858837	1325.000000	63	0.409779	31870	0	0.000040	32051	0	0.000048	9793237	-1.#IND00
319902064	1264.000000	61	0.408369	31824	1	0.000049	31982	0	0.000040	9788422	-1.#IND00
319869432	1167.000000	66	0.408101	31971	0	0.000040	32049	1	0.000041	9783492	-1.#IND00
319880846	1096.000000	58	0.406881	32056	0	0.000040	32000	0	0.000045	9778691	-1.#IND00
319881488	1068.000000	57	0.406537	32075	0	0.000041	31996	0	0.000040	9773819	-1.#IND00
319869804	1026.000000	48	0.406107	31924	0	0.000040	32100	0	0.000040	9768909	-1.#IND00
319879498	922.000000	51	0.405676	31648	0	0.000040	31913	0	0.000040	9764057	-1.#IND00
319864768	848.000000	38	0.404338	31997	0	0.000040	31781	0	0.000040	9759157	-1.#IND00
319898596	799.000000	35	0.404415	32044	0	0.000040	32403	0	0.000041	9754419	-1.#IND00
319858880	782.000000	35	0.404509	31832	0	0.000040	32006	0	0.000040	9749581	-1.#IND00
319877197	753.000000	40	0.403858	32181	0	0.000040	32286	0	0.000040	9744707	-1.#IND00
319878143	738.000000	39	0.403977	32121	0	0.000040	31962	0	0.000040	9739814	-1.#IND00
319876801	705.000000	26	0.403461	31896	0	0.000040	32014	0	0.000040	9735052	-1.#IND00
319868530	755.000000	42	0.403938	31829	0	0.000040	32004	0	0.000040	9730131	-1.#IND00
319877170	769.000000	36	0.404183	32056	0	0.000040	31938	0	0.000040	9725332	-1.#IND00
319866856	749.000000	35	0.403733	32089	0	0.000040	31646	1	0.000041	9720463	-1.#IND00
319849285	663.000000	25	0.403082	31995	0	0.000040	31979	0	0.000040	9715648	-1.#IND00
319875119	652.000000	30	0.403028	32041	0	0.000040	31793	0	0.000040	9710870	-1.#IND00
319887831	650.000000	37	0.402955	32040	0	0.000040	32081	0	0.000040	9705934	-1.#IND00
319862481	616.000000	33	0.403208	32025	0	0.000040	31998	0	0.000040	9701092	-1.#IND00
319854550	644.000000	26	0.403591	32072	0	0.000040	31886	0	0.000040	9696183	-1.#IND00
319868706	596.000000	35	0.403153	32078	0	0.000040	32143	0	0.000040	9691337	-1.#IND00
319859691	568.000000	27	0.402969	31874	0	0.000040	31821	0	0.000040	9686430	-1.#IND00
319887105	516.000000	16	0.402218	31984	0	0.000040	31859	0	0.000040	9681688	-1.#IND00
319868249	496.000000	27	0.402159	32052	0	0.000040	31884	0	0.000040	9676792	-1.#IND00
319886443	459.000000	23	0.402279	31948	0	0.000040	32086	0	0.000040	9671883	-1.#IND00
319860182	411.000000	15	0.401593	31853	0	0.000040	32079	0	0.000040	9667008	-1.#IND00
319869326	346.000000	22	0.401541	32134	1	0.000041	31833	0	0.000040	9662205	-1.#IND00
319847220	379.000000	13	0.401708	32024	0	0.000040	31802	0	0.000040	9657471	-1.#IND00
319850514	351.000000	12	0.401395	31931	0	0.000040	32042	0	0.000040	9652632	-1.#IND00
319875357	289.000000	13	0.400946	32037	0	0.000040	31889	0	0.000040	9647857	-1.#IND00
319860354	279.000000	17	0.401021	31926	0	0.000040	32065	0	0.000040	9643102	-1.#IND00
319872222	254.000000	17	0.400910	32185	0	0.000040	31866	0	0.000040	9638120	-1.#IND00
319878952	242.000000	11	0.400735	31845	0	0.000040	32303	0	0.000040	9633328	-1.#IND00
319869589	222.000000	13	0.400739	31748	0	0.000040	31927	1	0.000041	9628409	-1.#IND00
319861433	194.000000	15	0.400587	31806	0	0.000040	32050	0	0.000040	9623513	-1.#IND00
319875046	175.000000	11	0.400587	31914	0	0.000040	31977	0	0.000040	9618614	-1.#IND00
319896881	185.000000	8	0.400509	32057	0	0.000040	32192	0	0.000040	9613821	-1.#IND00
319870333	179.000000	8	0.400380	31980	0	0.000040	31967	0	0.000040	9609010	-1.#IND00
319876103	173.000000	9	0.400505	32022	0	0.000040	31943	0	0.000040	9604356	-1.#IND00
319883683	164.000000	15	0.400445	31956	0	0.000040	32030	0	0.000040	9599493	-1.#IND00
319883290	198.000000	4	0.400646	31978	0	0.000040	31809	0	0.000040	9594646	-1.#IND00
319869461	214.000000	8	0.400663	32041	0	0.000040	32181	0	0.000040	9589698	-1.#IND00
319860617	188.000000	13	0.400893	31925	0	0.000040	31855	0	0.000040	9584859	-1.#IND00
319874700	191.000000	8	0.400580	31925	0	0.000040	31878	0	0.000040	9580113	-1.#IND00
319868707	210.000000	12	0.400797	32028	0	0.000040	31761	0	0.000040	9575286	-1.#IND00
319875850	192.000000	9	0.400634	32213	0	0.000040	31700	0	0.000040	9570419	-1.#IND00
319885530	178.000000	5	0.400605	31922	0	0.000040	31971	0	0.000040	9565592	-1.#IND00
319843997	175.000000	4	0.400505	31720	0	0.000040	31870	0	0.000040	9560767	-1.#IND00
319861678	160.000000	14	0.400601	32040	0	0.000040	31914	0	0.000040	9555948	-1.#IND00
319890082	179.000000	9	0.400551	31887	0	0.000040	31974	0	0.000040	9551141	-1.#IND00
319854861	207.000000	7	0.400579	32013	0	0.000040	32214	0	0.000040	9546207	-1.#IND00
319845313	220.000000	8	0.400842	31826	0	0.000040	32123	0	0.000040	9541576	-1.#IND00
319874055	193.000000	12	0.400745	31967	0	0.000040	32073	0	0.000040	9536890	-1.#IND00
319861489	179.000000	10	0.400477	31976	0	0.000040	32076	0	0.000040	9531984	-1.#IND00
319880583	191.000000	10	0.400659	31940	0	0.000040	31828	0	0.000040	9527224	-1.#IND00
319881063	178.000000	7	0.400994	32287	0	0.000040	31930	0	0.000040	9522557	-1.#IND00
319885917	182.000000	9	0.400677	31821	0	0.000040	32044	0	0.000040	9517698	-1.#IND00
npatches	nstrain	runtime	dt	init_x	init_y	init_y_blood	init_z	init_S	beta0	beta1	beta2	beta3	mean_beta	B	d	delta	delta_blood	b[0]	mut	m	CTL	c	g	epsilon	k	het	lambda	rho	omega	x_max	patch.dyna	DELTA	A	VA
10000	1	100.000000	0.000100	21900	9499	5000000	0.001000	10000000	1.272477	0.543024	0.762706	1.151082	1	8000000000.000000	0.010000	1.000000	1.000000	800000	0.000050	0.048000	1	0.001000	1.000000	25.000000	11.000000	0.500000	0.000000	0.000000	0.000000	31987	0	10.000000	7.000000	1.000000
sus	inf	inf_blood	z	x[0]	y[0][0]	z[0]	x[1]	y[1][0]	z[1]	S[0]	synchrony
219000000	94990000.000000	5000000	10.000000	21900	9499	0.001000	21900	9499	0.001000	10000000	0.000000
319864142	9725.000000	510	727.133102	32084	0	0.037635	32113	2	0.074891	9995073	0.000000
319883414	8612.000000	432	0.652390	31896	2	0.000329	32332	0	0.000046	9990006	0.000000
319886139	8390.000000	427	0.640160	32093	0	0.000048	32059	2	0.000056	9984964	0.000000
319894502	8077.000000	433	0.620923	32138	0	0.000065	31999	1	0.000046	9979933	0.000000
319870090	7526.000000	377	0.591001	31929	1	0.000047	32037	2	0.000093	9974925	0.000000
319865143	6965.000000	367	0.563439	31938	0	0.000040	32063	2	0.000062	9969835	0.000000
319892437	6793.000000	374	0.556279	32099	0	0.000069	32051	1	0.000042	9964906	0.000000
319894955	6436.000000	347	0.543715	32189	1	0.000042	32033	0	0.000121	9960006	0.000000
319866707	6136.000000	306	0.529629	31966	1	0.000072	31946	1	0.000055	9955057	0.000000
319874534	5915.000000	295	0.517718	31892	0	0.000042	31942	0	0.000040	9950074	0.000000
319871632	5594.000000	288	0.508090	31924	2	0.000089	31953	1	0.000041	9945002	0.000000
319862494	5258.000000	277	0.499010	32033	0	0.000040	32116	0	0.000041	9939884	0.000000
319856311	5051.000000	292	0.491781	31881	0	0.000044	32022	0	0.000040	9934905	0.000000
319871936	4745.000000	233	0.480690	31955	0	0.000043	31892	0	0.000040	9929730	0.000000
319870035	4462.000000	228	0.474008	31981	1	0.000059	32244	0	0.000041	9924779	0.000000
319866205	4377.000000	224	0.470314	31946	0	0.000043	31779	0	0.000052	9919866	0.000000
319866761	4255.000000	216	0.467650	32002	0	0.000040	31837	0	0.000040	9914805	0.000000
319877331	4143.000000	243	0.464109	31891	0	0.000040	31996	1	0.000041	9909804	0.000000
319864430	4057.000000	234	0.457816	31981	0	0.000041	31951	0	0.000041	9904884	0.000000
319858965	3906.000000	201	0.457762	31863	1	0.000042	31935	1	0.000041	9899913	0.000000
319885400	3773.000000	199	0.455730	32117	0	0.000107	31839	0	0.000040	9894987	0.000000
319867574	3685.000000	196	0.451943	32077	0	0.000040	31985	1	0.000102	9889906	0.000000
319896793	3519.000000	198	0.448413	31850	0	0.000040	31867	0	0.000040	9884825	0.000000
319861636	3342.000000	182	0.442014	31940	1	0.000041	32045	0	0.000040	9879907	0.000000
319844910	3227.000000	168	0.442689	32063	0	0.000040	31823	0	0.000040	9874805	0.000000
319861159	3153.000000	166	0.439346	32057	0	0.000040	31911	0	0.000040	9869917	0.000000
319875014	3023.000000	181	0.437322	32164	0	0.000040	32060	0	0.000040	9864985	0.000000
319860736	2922.000000	157	0.434395	32170	0	0.000040	32254	0	0.000045	9860114	0.000000
319837293	2723.000000	150	0.431788	32113	1	0.000040	31896	0	0.000045	9855298	0.000000
319854637	2717.000000	148	0.430614	31931	1	0.000041	32123	0	0.000040	9850427	0.000000
319879382	2782.000000	154	0.430836	32037	0	0.000041	31936	0	0.000040	9845509	0.000000
319854468	2669.000000	156	0.431428	32159	0	0.000040	32070	1	0.000070	9840615	0.000000
319867947	2442.000000	118	0.424591	31869	1	0.000040	31986	0	0.000040	9835640	0.000000
319885939	2359.000000	120	0.425827	31998	0	0.000040	31839	1	0.000041	9830793	0.000000
319877318	2258.000000	132	0.423672	32194	0	0.000040	32142	0	0.000040	9825878	0.000000
319872077	2250.000000	111	0.422453	31988	0	0.000040	32064	0	0.000040	9820900	0.000000
319865668	2221.000000	116	0.421555	31882	0	0.000040	32073	0	0.000040	9815936	0.000000
319863696	2104.000000	120	0.418983	31627	0	0.000041	31942	0	0.000041	9810981	0.000000
319868236	2039.000000	111	0.419417	31971	0	0.000040	32039	0	0.000040	9806076	0.000000
319848365	1845.000000	116	0.417068	31983	0	0.000040	31904	0	0.000040	9801186	-1.#IND00
319879182	1894.000000	78	0.415226	32015	0	0.000040	31961	0	0.000040	9796164	-1.#IND00
319878829	1775.000000	86	0.415371	32084	0	0.000040	32007	2	0.000072	9791221	-1.#IND00
319891014	1773.000000	84	0.415539	31854	0	0.000040	31771	0	0.000040	9786393	-1.#IND00
319875494	1654.000000	89	0.413594	31694	1	0.000040	31896	1	0.000040	9781553	-1.#IND00
319870623	1597.000000	85	0.412676	32240	0	0.000040	32013	0	0.000040	9776575	-1.#IND00
319898868	1474.000000	92	0.410577	31896	0	0.000040	31876	0	0.000040	9771683	-1.#IND00
319873590	1434.000000	74	0.410131	31627	0	0.000040	32038	0	0.000040	9766804	-1.#IND00
319868509	1451.000000	64	0.411190	31883	0	0.000045	32113	0	0.000040	9762022	-1.#IND00
319876126	1422.000000	91	0.410342	32218	0	0.000040	32147	0	0.000040	9757197	-1.#IND00
319872844	1425.000000	78	0.410302	31887	0	0.000040	32085	0	0.000040	9752251	-1.#IND00
319865852	1398.000000	62	0.409863	31895	0	0.000040	31812	0	0.000040	9747380	-1.#IND00
319853605	1321.000000	70	0.409533	32135	0	0.000040	31981	0	0.000040	9742606	-1.#IND00
319865743	1267.000000	71	0.409046	31974	0	0.000041	32041	0	0.000040	9737761	-1.#IND00
319896379	1210.000000	70	0.408220	32022	0	0.000040	32279	0	0.000040	9732874	-1.#IND00
319874708	1182.000000	71	0.408018	31909	0	0.000041	32111	0	0.000040	9728176	-1.#IND00
319889314	1136.000000	67	0.406561	32105	1	0.000041	32020	1	0.000041	9723258	-1.#IND00
319865915	1208.000000	54	0.407334	32097	0	0.000040	31881	0	0.000040	9718421	-1.#IND00
319881948	1135.000000	63	0.406982	31877	0	0.000040	32158	0	0.000040	9713603	-1.#IND00
319868915	1164.000000	67	0.408160	32030	0	0.000040	32064	1	0.000040	9708762	-1.#IND00
319863377	1155.000000	63	0.406694	32012	0	0.000041	31857	0	0.000040	9703929	-1.#IND00
319878496	1142.000000	55	0.407180	32125	2	0.000060	32269	0	0.000040	9699083	-1.#IND00
319875801	1198.000000	61	0.407780	32075	0	0.000040	31786	1	0.000040	9694209	-1.#IND00
319863816	1154.000000	48	0.407263	32003	0	0.000040	32167	0	0.000040	9689461	-1.#IND00
319882038	1105.000000	50	0.406800	32095	0	0.000040	32042	0	0.000044	9684584	-0.000380
319885616	1037.000000	48	0.406150	31936	0	0.000040	32056	0	0.000040	9679743	0.002368
319871474	980.000000	50	0.405658	31953	0	0.000040	31974	0	0.000041	9674857	0.004615
319867031	942.000000	47	0.404887	31827	0	0.000040	31934	0	0.000040	9669898	0.006252
319868956	1021.000000	39	0.404956	32045	0	0.000040	32177	0	0.000040	9665112	0.006507
319883581	971.000000	37	0.406076	31985	0	0.000040	32001	0	0.000041	9660313	0.008630
319863273	887.000000	48	0.405145	32052	0	0.000040	31966	0	0.000040	9655445	0.009241
319882743	816.000000	36	0.404161	32101	0	0.000040	31776	0	0.000040	9650655	0.009889
319861513	824.000000	36	0.404268	31921	0	0.000040	32017	0	0.000040	9645690	0.009905
319898864	764.000000	47	0.404220	31923	0	0.000040	31709	0	0.000040	9640864	0.009313
319873649	798.000000	43	0.404135	32213	0	0.000040	31946	0	0.000040	9636065	0.010836
319892028	746.000000	30	0.403935	32093	0	0.000040	32025	0	0.000040	9631366	0.010976
319873056	657.000000	48	0.403536	31947	0	0.000040	32063	1	0.000041	9626555	0.011430
319865028	631.000000	52	0.403608	31950	0	0.000040	32025	0	0.000040	9621738	0.011003
319874091	619.000000	26	0.402782	32044	0	0.000040	31785	1	0.000042	9616798	0.010171
319864330	600.000000	26	0.402731	31927	0	0.000040	31985	0	0.000040	9611977	0.011460
319864038	525.000000	24	0.402407	31966	0	0.000040	31699	0	0.000040	9607220	0.012184
319853485	512.000000	36	0.402479	31966	0	0.000040	31810	0	0.000040	9602333	0.012586
319852780	431.000000	30	0.401673	31959	0	0.000040	31953	0	0.000040	9597495	0.013852
319874810	405.000000	27	0.401948	31829	0	0.000040	31815	0	0.000040	9592671	0.013981
319871074	393.000000	22	0.401564	31884	0	0.000040	31807	0	0.000040	9587870	0.015830
319896658	376.000000	20	0.401631	31863	0	0.000040	31958	0	0.000040	9583085	0.016374
319871456	360.000000	20	0.401219	32246	0	0.000040	31933	0	0.000040	9578436	0.016852
319890397	346.000000	19	0.401289	32075	0	0.000040	32030	0	0.000040	9573686	0.017293
319878916	296.000000	19	0.401124	32006	0	0.000040	31896	0	0.000040	9568937	0.018238
319860242	282.000000	12	0.401024	32060	0	0.000040	31925	0	0.000040	9564173	0.019661
319849267	283.000000	12	0.401143	32063	0	0.000040	32132	0	0.000040	9559438	0.020653
319864403	303.000000	10	0.401071	31948	0	0.000040	32008	0	0.000040	9554605	0.021736
319862162	302.000000	18	0.401177	32025	0	0.000040	32085	0	0.000040	9549852	0.022989
319872196	301.000000	10	0.401034	31994	0	0.000040	32084	0	0.000040	9544984	0.023627
319842405	283.000000	8	0.401054	32029	0	0.000040	32079	0	0.000040	9540204	0.024773
319878150	252.000000	7	0.400791	31988	0	0.000040	31871	0	0.000040	9535427	0.025841
319882185	226.000000	15	0.400784	31905	0	0.000040	31842	0	0.000040	9530605	0.026663
319858486	194.000000	10	0.400805	32090	0	0.000040	31883	0	0.000040	9525797	0.027701
319893519	193.000000	15	0.400499	32052	0	0.000040	32134	0	0.000040	9521004	0.028983
319895376	194.000000	10	0.400875	31931	0	0.000040	31964	0	0.000040	9516175	0.029923
npatches	nstrain	runtime	dt	init_x	init_y	init_y_blood	init_z	init_S	beta0	beta1	beta2	beta3	mean_beta	B	d	delta	delta_blood	b[0]	mut	m	CTL	c	g	epsilon	k	het	lambda	rho	omega	x_max	patch.dyna	DELTA	A	VA
10000	1	100.000000	0.000100	21900	9499	5000000	0.001000	10000000	1.187569	1.430715	0.924090	0.622182	1	8000000000.000000	0.010000	1.000000	1.000000	800000	0.000050	0.048000	1	0.001000	1.000000	25.000000	12.000000	0.500000	0.000000	0.000000	0.000000	31987	0	10.000000	7.000000	1.000000
sus	inf	inf_blood	z	x[0]	y[0][0]	z[0]	x[1]	y[1][0]	z[1]	S[0]	synchrony
219000000	94990000.000000	5000000	10.000000	21900	9499	0.001000	21900	9499	0.001000	10000000	0.000000
319861304	8785.000000	421	243.289824	32297	1	0.017020	32196	1	0.028362	9994978	0.000000
319858250	8201.000000	412	0.623291	31953	0	0.000041	31868	0	0.000069	9989865	0.000000
319860037	7954.000000	423	0.614857	32024	0	0.000040	31963	3	0.000096	9984835	0.000000
319884869	7574.000000	387	0.592556	32085	1	0.000049	32146	0	0.000048	9979688	0.000000
319867867	7104.000000	382	0.574945	31992	0	0.000040	31853	1	0.000043	9974793	0.000000
319857679	6863.000000	361	0.558662	31793	0	0.000042	31956	3	0.000093	9969752	0.000000
319876452	6476.000000	340	0.543514	31954	1	0.000041	31959	1	0.000041	9964651	0.000000
319848684	6273.000000	319	0.534619	31781	0	0.000042	31865	1	0.000041	9959679	0.000000
319861796	5850.000000	308	0.521578	31806	0	0.000040	32054	0	0.000054	9954762	0.000000
319870847	5646.000000	286	0.510937	31893	0	0.000078	32000	1	0.000041	9949865	0.000000
319865553	5409.000000	306	0.503867	31971	2	0.000070	32171	0	0.000040	9944885	0.000000
319876524	5155.000000	264	0.494699	32013	0	0.000040	31862	0	0.000040	9939888	0.000000
319876715	4821.000000	245	0.482795	31961	0	0.000041	31641	1	0.000040	9934895	0.000000
319886769	4659.000000	242	0.478731	31992	0	0.000041	32018	0	0.000040	9929952	0.000000
319889150	4411.000000	225	0.471946	31957	0	0.000044	31979	0	0.000043	9924986	0.000000
319874435	4271.000000	218	0.466366	31820	0	0.000041	31918	1	0.000046	9919993	0.000000
319875118	4006.000000	221	0.459727	32076	0	0.000040	31755	1	0.000041	9914982	0.000000
319889054	3868.000000	192	0.455246	32082	0	0.000041	31944	0	0.000040	9909972	0.000000
319869615	3684.000000	196	0.450644	31916	0	0.000040	31994	0	0.000040	9905069	0.000000
319880924	3479.000000	154	0.446169	32007	0	0.000040	31977	0	0.000040	9900129	0.000000
319889782	3327.000000	190	0.443697	31746	1	0.000040	31833	0	0.000041	9895155	0.000000
319884291	3220.000000	179	0.441134	31917	0	0.000040	31964	0	0.000040	9890182	0.000000
319877974	3095.000000	161	0.438144	32000	0	0.000040	32044	0	0.000040	9885227	0.000000
319872518	2980.000000	175	0.436333	31663	0	0.000040	32045	0	0.000040	9880361	0.000000
319881203	2875.000000	158	0.433516	31730	0	0.000040	31889	1	0.000041	9875443	0.000000
319908875	2720.000000	146	0.430441	32030	0	0.000041	31926	0	0.000040	9870486	0.000000
319882800	2563.000000	137	0.429424	32068	0	0.000040	32104	1	0.000048	9865469	0.000000
319868712	2439.000000	136	0.426348	31824	0	0.000040	31950	0	0.000041	9860550	0.000000
319869930	2470.000000	136	0.425394	32078	0	0.000040	32056	1	0.000040	9855726	0.000000
319864640	2321.000000	107	0.423175	32199	0	0.000040	32063	0	0.000040	9850865	0.000000
319867544	2123.000000	113	0.419467	31844	0	0.000040	31995	0	0.000041	9845957	0.000000
319880521	2049.000000	87	0.418540	32005	0	0.000040	32064	0	0.000040	9841042	0.000000
319868949	1852.000000	105	0.416439	31895	0	0.000040	32091	0	0.000040	9836142	0.000000
319864991	1702.000000	100	0.413881	32204	0	0.000040	31790	0	0.000048	9831098	0.000000
319888740	1652.000000	83	0.412730	32122	0	0.000043	32164	0	0.000040	9826220	0.000000
319861591	1591.000000	89	0.411933	32046	1	0.000063	32140	0	0.000040	9821171	0.000000
319863218	1496.000000	89	0.411488	31999	0	0.000057	32006	1	0.000041	9816227	0.000000
319915811	1461.000000	78	0.410253	32106	0	0.000040	32112	0	0.000040	9811332	0.000000
319863635	1345.000000	71	0.409211	31979	1	0.000040	32035	0	0.000040	9806655	0.000000
319881909	1313.000000	51	0.408113	32092	1	0.000041	32017	0	0.000040	9801749	-1.#IND00
319859321	1282.000000	73	0.408890	31840	0	0.000040	32109	0	0.000040	9796878	-1.#IND00
319874979	1305.000000	70	0.409069	31902	2	0.000057	32147	0	0.000040	9792117	-1.#IND00
319861547	1215.000000	63	0.407103	32064	1	0.000041	31988	0	0.000040	9787115	-1.#IND00
319870333	1161.000000	59	0.407323	32166	0	0.000040	32450	0	0.000040	9782158	-1.#IND00
319858177	981.000000	61	0.405475	32029	0	0.000040	32142	0	0.000040	9777230	-1.#IND00
319839551	904.000000	52	0.404572	31959	0	0.000040	32112	0	0.000040	9772281	-1.#IND00
319882703	864.000000	35	0.404506	31941	0	0.000040	32024	0	0.000040	9767279	-1.#IND00
319881636	783.000000	56	0.404694	32081	0	0.000040	32039	0	0.000040	9762286	-1.#IND00
319858310	628.000000	41	0.403137	31680	0	0.000040	32112	0	0.000040	9757372	-1.#IND00
319872491	634.000000	24	0.403128	32047	0	0.000040	32225	0	0.000040	9752427	-1.#IND00
319850028	631.000000	30	0.403144	32021	0	0.000040	31793	0	0.000040	9747591	-1.#IND00
319869889	581.000000	30	0.402576	31971	0	0.000043	32067	0	0.000040	9742724	-1.#IND00
319887083	528.000000	27	0.402587	32021	0	0.000040	31891	0	0.000040	9737860	-1.#IND00
319890985	509.000000	22	0.402172	32002	0	0.000040	32145	0	0.000040	9732877	-1.#IND00
319864318	553.000000	25	0.402769	32074	0	0.000040	32095	0	0.000040	9728023	-1.#IND00
319870282	524.000000	33	0.402345	32007	0	0.000040	32132	0	0.000040	9723139	-1.#IND00
319864627	564.000000	40	0.402792	31831	0	0.000040	32356	0	0.000040	9718285	-1.#IND00
319868236	575.000000	26	0.402587	32159	0	0.000040	31665	0	0.000040	9713390	-1.#IND00
319888004	559.000000	28	0.402625	31935	0	0.000040	31871	0	0.000040	9708568	-1.#IND00
319872424	568.000000	23	0.402881	32008	0	0.000040	31957	0	0.000040	9703719	-1.#IND00
319848444	488.000000	33	0.402022	32074	0	0.000040	31848	0	0.000040	9698726	-1.#IND00
319900224	438.000000	15	0.402043	32115	1	0.000041	32106	0	0.000040	9693953	-1.#IND00
319857759	383.000000	23	0.401497	32094	0	0.000040	31937	0	0.000040	9689256	-1.#IND00
319892607	346.000000	20	0.401399	31785	0	0.000040	31928	0	0.000040	9684438	-1.#IND00
319870668	315.000000	11	0.401102	31872	0	0.000040	31944	0	0.000040	9679522	-1.#IND00
319862963	276.000000	12	0.400985	31968	0	0.000040	31945	0	0.000040	9674634	-1.#IND00
319863857	249.000000	19	0.400985	31870	0	0.000040	31920	0	0.000040	9669810	-1.#IND00
319868657	250.000000	19	0.400965	31865	0	0.000040	31967	0	0.000040	9664855	-1.#IND00
319872073	247.000000	14	0.401004	32150	0	0.000040	31753	1	0.000049	9660152	-1.#IND00
319861301	258.000000	9	0.401039	32172	0	0.000040	32113	0	0.000040	9655209	-1.#IND00
319895805	252.000000	10	0.400808	31860	0	0.000040	32024	0	0.000040	9650361	-1.#IND00
319849174	250.000000	19	0.401033	31985	0	0.000040	31776	0	0.000040	9645480	-1.#IND00
319879095	247.000000	13	0.401154	31983	0	0.000040	32004	0	0.000040	9640666	-1.#IND00
319887467	266.000000	18	0.401083	32221	0	0.000040	32028	0	0.000040	9635873	-1.#IND00
319865147	229.000000	10	0.400837	31812	0	0.000040	31972	0	0.000040	9631123	-1.#IND00
319841707	213.000000	19	0.400630	32132	0	0.000040	32198	0	0.000040	9626344	-1.#IND00
319871214	206.000000	12	0.400882	31959	0	0.000040	31822	0	0.000040	9621469	-1.#IND00
319878222	203.000000	10	0.400597	32196	0	0.000040	32122	0	0.000040	9616660	-1.#IND00
319897604	196.000000	4	0.400634	31987	1	0.000040	31899	0	0.000040	9611825	-1.#IND00
319868914	177.000000	8	0.400617	31933	0	0.000040	31961	0	0.000040	9606891	-1.#IND00
319854377	175.000000	6	0.400549	31712	0	0.000040	32132	0	0.000040	9602082	-1.#IND00
319887507	163.000000	10	0.400429	32289	0	0.000040	32006	0	0.000040	9597181	-1.#IND00
319864291	172.000000	12	0.400597	32057	0	0.000040	31789	0	0.000040	9592324	-1.#IND00
319892609	145.000000	10	0.400478	31812	0	0.000040	31928	0	0.000040	9587572	-1.#IND00
319876395	152.000000	8	0.400429	32098	0	0.000040	31971	0	0.000040	9582903	-1.#IND00
319877442	127.000000	6	0.400297	31922	0	0.000040	31717	0	0.000040	9578314	-1.#IND00
319865632	122.000000	5	0.400314	32021	0	0.000040	31971	0	0.000040	9573540	-1.#IND00
319882291	139.000000	4	0.400512	31790	0	0.000040	31908	0	0.000040	9568827	-1.#IND00
319877023	144.000000	4	0.400316	31986	0	0.000040	32106	0	0.000040	9564113	-1.#IND00
319851686	158.000000	4	0.400459	31828	0	0.000040	31943	0	0.000040	9559363	-1.#IND00
319873372	144.000000	3	0.400450	31891	0	0.000040	32166	0	0.000040	9554644	-1.#IND00
319877076	132.000000	10	0.400572	31873	0	0.000040	32031	0	0.000040	9550004	-1.#IND00
319857698	121.000000	9	0.400315	31992	0	0.000040	32036	0	0.000040	9545288	-1.#IND00
319839469	108.000000	4	0.400428	32194	0	0.000040	31920	0	0.000040	9540596	-1.#IND00
319898084	98.000000	6	0.400296	32323	0	0.000040	32012	0	0.000040	9535942	-1.#IND00
319880732	106.000000	5	0.400430	31882	0	0.000040	31972	0	0.000040	9531229	-1.#IND00
319865323	94.000000	9	0.400287	32200	0	0.000040	31889	0	0.000040	9526380	-1.#IND00
319858673	82.000000	3	0.400377	32058	0	0.000040	31868	0	0.000040	9521740	-1.#IND00
319869380	63.000000	4	0.400118	31995	0	0.000040	31815	0	0.000040	9516849	-1.#IND00
npatches	nstrain	runtime	dt	init_x	init_y	init_y_blood	init_z	init_S	beta0	beta1	beta2	beta3	mean_beta	B	d	delta	delta_blood	b[0]	mut	m	CTL	c	g	epsilon	k	het	lambda	rho	omega	x_max	patch.dyna	DELTA	A	VA
10000	1	100.000000	0.000100	21900	9499	5000000	0.001000	10000000	1.431065	1.297244	1.255720	0.759533	1	8000000000.000000	0.010000	1.000000	1.000000	800000	0.000050	0.048000	1	0.001000	1.000000	25.000000	13.000000	0.500000	0.000000	0.000000	0.000000	31987	0	10.000000	7.000000	1.000000
sus	inf	inf_blood	z	x[0]	y[0][0]	z[0]	x[1]	y[1][0]	z[1]	S[0]	synchrony
219000000	94990000.000000	5000000	10.000000	21900	9499	0.001000	21900	9499	0.001000	10000000	0.000000
319855787	8070.000000	403	90.190138	32041	0	0.000443	32181	3	0.006147	9995027	0.000000
319883927	7633.000000	405	0.597368	32132	0	0.000040	32086	0	0.000067	9990016	0.000000
319865324	7410.000000	386	0.583770	31988	0	0.000041	31763	2	0.000149	9985001	0.000000
319862517	6977.000000	371	0.564209	31743	1	0.000041	32251	0	0.000040	9980050	0.000000
319858356	6723.000000	340	0.556753	31901	0	0.000040	31734	1	0.000041	9975012	0.000000
319880845	6505.000000	300	0.541068	32064	0	0.000040	31763	0	0.000044	9970080	0.000000
319868208	6159.000000	345	0.533372	32047	3	0.000053	31942	0	0.000040	9965208	0.000000
319866365	5927.000000	310	0.521532	32072	0	0.000043	32021	1	0.000041	9960366	0.000000
319887608	5760.000000	281	0.511972	32205	0	0.000045	31966	1	0.000045	9955383	0.000000
319849918	5238.000000	284	0.499105	32135	0	0.000041	31933	2	0.000097	9950392	0.000000
319871743	4923.000000	238	0.486066	32028	1	0.000041	31988	0	0.000041	9945364	0.000000
319881394	4724.000000	282	0.483311	32066	0	0.000040	31822	1	0.000041	9940451	0.000000
319860947	4516.000000	248	0.475624	32122	1	0.000067	31976	0	0.000041	9935406	0.000000
319875705	4396.000000	231	0.471298	32113	1	0.000041	31908	0	0.000040	9930465	0.000000
319872704	4130.000000	238	0.463130	32079	1	0.000051	32151	1	0.000041	9925488	0.000000
319848951	4050.000000	245	0.463557	32010	1	0.000044	31731	0	0.000040	9920474	0.000000
319884612	3861.000000	190	0.456307	32190	2	0.000092	32026	0	0.000041	9915604	0.000000
319874561	3618.000000	177	0.450021	32126	0	0.000055	32005	0	0.000044	9910714	0.000000
319868273	3343.000000	187	0.443831	31849	0	0.000040	32056	0	0.000041	9905721	0.000000
319888681	3291.000000	161	0.441511	32169	0	0.000040	32038	0	0.000040	9900756	0.000000
319864589	3039.000000	175	0.436929	31979	0	0.000041	32325	0	0.000040	9895890	0.000000
319877658	2983.000000	159	0.435425	31982	1	0.000054	31970	0	0.000040	9890868	0.000000
319854922	2809.000000	147	0.433535	32107	0	0.000043	31913	0	0.000043	9885985	0.000000
319858231	2678.000000	137	0.429340	32030	0	0.000040	31969	0	0.000042	9881108	0.000000
319877843	2489.000000	144	0.425893	32124	0	0.000040	31847	2	0.000203	9876215	0.000000
319863158	2300.000000	110	0.423210	31974	0	0.000043	31965	0	0.000041	9871339	0.000000
319882518	2234.000000	110	0.421063	31831	0	0.000040	32178	0	0.000040	9866461	0.000000
319873319	2244.000000	122	0.421255	32032	0	0.000040	32020	0	0.000041	9861526	0.000000
319871380	2123.000000	108	0.420364	31981	0	0.000040	32034	0	0.000040	9856702	0.000000
319900053	2129.000000	124	0.419812	32238	0	0.000040	32150	0	0.000040	9851949	0.000000
319872945	2164.000000	107	0.420563	32065	0	0.000040	31890	1	0.000040	9846964	0.000000
319881586	2229.000000	104	0.421650	32037	0	0.000040	31957	0	0.000040	9841990	0.000000
319856868	2161.000000	95	0.420745	32045	0	0.000041	31962	0	0.000041	9837061	0.000000
319863658	2174.000000	129	0.422138	32012	0	0.000040	32006	0	0.000041	9832064	0.000000
319858777	2152.000000	108	0.419826	31798	0	0.000040	32021	1	0.000040	9827191	0.000000
319880403	2099.000000	120	0.419560	31870	0	0.000040	32056	0	0.000040	9822260	0.000000
319881551	2006.000000	117	0.420071	31836	0	0.000040	32000	0	0.000040	9817324	0.000000
319871056	1929.000000	94	0.416116	31966	0	0.000040	31896	0	0.000040	9812399	0.000000
319864780	1844.000000	82	0.416499	31853	0	0.000040	31934	0	0.000040	9807547	0.000000
319875135	1893.000000	96	0.417811	31734	0	0.000040	32036	0	0.000042	9802756	-1.#IND00
319894054	1831.000000	98	0.414550	31969	1	0.000041	31971	1	0.000041	9797839	-1.#IND00
319865333	1839.000000	95	0.415081	31850	0	0.000041	31872	0	0.000040	9793016	-1.#IND00
319867197	1778.000000	81	0.414443	32028	0	0.000041	32050	0	0.000040	9788201	-1.#IND00
319872603	1695.000000	87	0.412908	32026	0	0.000040	31811	0	0.000040	9783265	-1.#IND00
319878449	1686.000000	84	0.413466	32043	1	0.000041	32032	0	0.000040	9778416	-1.#IND00
319860520	1589.000000	89	0.412055	32033	1	0.000050	32090	0	0.000040	9773454	-1.#IND00
319880346	1596.000000	88	0.412476	31990	1	0.000040	32056	0	0.000040	9768550	-1.#IND00
319870254	1578.000000	72	0.412572	32238	2	0.000163	31826	0	0.000040	9763622	-1.#IND00
319864505	1530.000000	79	0.411571	31836	0	0.000040	31905	0	0.000040	9758779	-1.#IND00
319880448	1361.000000	65	0.409976	32081	1	0.000041	31945	0	0.000040	9753872	-1.#IND00
319876017	1229.000000	79	0.408318	32049	1	0.000040	32160	0	0.000045	9749029	-1.#IND00
319864643	1172.000000	59	0.407317	31961	0	0.000040	31809	0	0.000040	9744107	-1.#IND00
319869981	1066.000000	62	0.407110	31961	0	0.000040	31796	0	0.000040	9739143	-1.#IND00
319878324	1111.000000	62	0.407548	32051	1	0.000041	32246	0	0.000040	9734235	-1.#IND00
319871004	1085.000000	63	0.406872	32037	0	0.000040	32004	0	0.000040	9729296	-1.#IND00
319863977	1112.000000	50	0.407516	32187	0	0.000040	31913	0	0.000040	9724517	-1.#IND00
319886328	1032.000000	74	0.405723	32021	0	0.000040	32066	0	0.000040	9719609	-1.#IND00
319877766	1086.000000	55	0.406452	31980	0	0.000040	31976	0	0.000040	9714616	-1.#IND00
319871000	977.000000	46	0.405503	32080	0	0.000040	32063	0	0.000040	9709749	-1.#IND00
319892169	831.000000	49	0.405018	31926	0	0.000040	31853	0	0.000040	9704826	-1.#IND00
319873099	821.000000	33	0.404586	31786	0	0.000040	32055	1	0.000041	9700041	-1.#IND00
319857208	767.000000	43	0.403829	31903	0	0.000040	32069	0	0.000040	9695156	-1.#IND00
319868475	666.000000	27	0.403304	31914	0	0.000040	32176	0	0.000040	9690383	-1.#IND00
319881515	622.000000	31	0.403296	31977	1	0.000041	31971	0	0.000040	9685540	-1.#IND00
319874488	617.000000	30	0.402945	32042	0	0.000040	32046	0	0.000040	9680715	-1.#IND00
319876397	592.000000	28	0.402693	32037	0	0.000040	32012	1	0.000052	9675986	-1.#IND00
319875907	575.000000	38	0.402782	31974	0	0.000040	31935	1	0.000099	9671194	-1.#IND00
319860594	541.000000	30	0.402517	31932	0	0.000040	31875	0	0.000040	9666278	-1.#IND00
319855397	520.000000	25	0.402934	31999	0	0.000040	32073	0	0.000040	9661477	-1.#IND00
319881932	496.000000	27	0.401734	32208	0	0.000040	32111	0	0.000040	9656535	-1.#IND00
319876179	481.000000	34	0.401832	32004	0	0.000040	31721	0	0.000040	9651764	-1.#IND00
319869498	449.000000	23	0.401726	31968	0	0.000040	31951	0	0.000040	9646914	-1.#IND00
319864340	455.000000	21	0.401797	32044	1	0.000041	32085	0	0.000040	9641995	-1.#IND00
319886647	422.000000	27	0.401515	32005	0	0.000040	31853	0	0.000040	9637116	-1.#IND00
319863146	438.000000	28	0.401704	31757	0	0.000040	31812	0	0.000040	9632310	-1.#IND00
319899437	432.000000	20	0.401792	32099	0	0.000040	32216	0	0.000040	9627503	-1.#IND00
319854688	372.000000	20	0.401539	31977	0	0.000040	31887	0	0.000040	9622871	-1.#IND00
319872212	397.000000	28	0.401571	31951	0	0.000040	32024	0	0.000040	9618117	-1.#IND00
319864173	364.000000	18	0.401198	31972	0	0.000040	32018	1	0.000042	9613356	-1.#IND00
319864500	342.000000	15	0.401035	31787	0	0.000040	31921	0	0.000040	9608549	-1.#IND00
319831197	333.000000	16	0.401429	32093	0	0.000040	31924	0	0.000040	9603698	-1.#IND00
319883276	318.000000	14	0.401025	32082	0	0.000040	31943	0	0.000040	9599027	-1.#IND00
319854008	314.000000	12	0.401123	31949	1	0.000040	31945	0	0.000040	9594050	-1.#IND00
319851555	310.000000	17	0.401128	31962	0	0.000040	32011	0	0.000040	9589319	-1.#IND00
319893318	274.000000	16	0.401048	31966	0	0.000040	31950	0	0.000040	9584579	-1.#IND00
319897891	260.000000	17	0.401060	31999	0	0.000040	32143	0	0.000040	9579919	-1.#IND00
319871233	222.000000	11	0.400950	31962	0	0.000040	32095	0	0.000040	9575071	-1.#IND00
319883491	210.000000	10	0.400760	31858	0	0.000040	32144	0	0.000040	9570400	-1.#IND00
319867089	214.000000	11	0.400726	31975	0	0.000040	31754	0	0.000040	9565663	-1.#IND00
319878912	230.000000	12	0.400785	32119	0	0.000040	32082	1	0.000041	9560967	-1.#IND00
319864559	208.000000	8	0.400749	31946	0	0.000040	32054	0	0.000040	9556134	-1.#IND00
319871251	201.000000	16	0.400540	31868	0	0.000040	31957	0	0.000040	9551314	-1.#IND00
319881455	172.000000	13	0.400664	31997	0	0.000040	32131	1	0.000042	9546480	-1.#IND00
319885865	190.000000	7	0.400790	32020	0	0.000040	31998	0	0.000040	9541826	-1.#IND00
319865487	186.000000	12	0.400639	32229	0	0.000040	31867	0	0.000040	9537084	-1.#IND00
319863594	192.000000	17	0.400769	32039	0	0.000040	32057	0	0.000040	9532362	-1.#IND00
319869428	206.000000	14	0.400773	31880	0	0.000040	31964	0	0.000040	9527512	-1.#IND00
319869600	203.000000	16	0.400681	32000	0	0.000040	31910	0	0.000040	9522821	-1.#IND00
319855115	222.000000	7	0.400725	31964	0	0.000040	32173	0	0.000040	9518119	-1.#IND00
npatches	nstrain	runtime	dt	init_x	init_y	init_y_blood	init_z	init_S	beta0	beta1	beta2	beta3	mean_beta	B	d	delta	delta_blood	b[0]	mut	m	CTL	c	g	epsilon	k	het	lambda	rho	omega	x_max	patch.dyna	DELTA	A	VA
10000	1	100.000000	0.000100	21900	9499	5000000	0.001000	10000000	1.326636	0.999501	1.268613	1.167288	1	8000000000.000000	0.010000	1.000000	1.000000	800000	0.000050	0.048000	1	0.001000	1.000000	25.000000	14.000000	0.500000	0.000000	0.000000	0.000000	31987	0	10.000000	7.000000	1.000000
sus	inf	inf_blood	z	x[0]	y[0][0]	z[0]	x[1]	y[1][0]	z[1]	S[0]	synchrony
219000000	94990000.000000	5000000	10.000000	21900	9499	0.001000	21900	9499	0.001000	10000000	0.000000
319863287	7506.000000	398	36.871804	31945	0	0.001253	32006	1	0.001063	9995161	0.000000
319900025	7083.000000	370	0.570329	32037	1	0.000041	31980	1	0.000119	9990245	0.000000
319860563	6628.000000	340	0.552412	32162	2	0.000059	31950	1	0.000042	9985335	0.000000
319883685	6146.000000	316	0.533401	31861	0	0.000069	32064	0	0.000042	9980232	0.000000
319855295	5808.000000	298	0.515378	31999	0	0.000040	31789	0	0.000041	9975238	0.000000
319886824	5497.000000	279	0.504169	31756	1	0.000052	32181	0	0.000040	9970279	0.000000
319867985	5345.000000	233	0.494974	32102	0	0.000052	32014	0	0.000041	9965356	0.000000
319888086	4968.000000	264	0.487526	32066	0	0.000040	32012	0	0.000040	9960413	0.000000
319870580	4712.000000	232	0.479809	31856	2	0.000058	31909	0	0.000042	9955467	0.000000
319869592	4443.000000	210	0.472386	31805	0	0.000040	31848	0	0.000041	9950446	0.000000
319874735	4234.000000	236	0.467564	31859	1	0.000040	32164	0	0.000040	9945404	0.000000
319873646	4040.000000	209	0.461866	32002	1	0.000053	31873	0	0.000065	9940310	0.000000
319880431	3721.000000	182	0.450960	31854	0	0.000047	31982	0	0.000040	9935356	0.000000
319863734	3468.000000	208	0.448285	31943	0	0.000041	32098	1	0.000055	9930314	0.000000
319870533	3413.000000	181	0.444073	31854	0	0.000041	32248	0	0.000040	9925454	0.000000
319873083	3246.000000	146	0.439938	31685	1	0.000042	32100	0	0.000040	9920477	0.000000
319871070	3173.000000	162	0.441062	31783	0	0.000040	31973	0	0.000040	9915533	0.000000
319872441	3060.000000	156	0.437351	31898	0	0.000042	31953	0	0.000040	9910603	0.000000
319875273	2965.000000	171	0.436178	31949	0	0.000040	31905	0	0.000040	9905697	0.000000
319843661	2908.000000	153	0.433665	31919	0	0.000041	32157	1	0.000041	9900707	0.000000
319867595	2849.000000	147	0.432425	31905	0	0.000040	31809	0	0.000040	9895740	0.000000
319864792	2785.000000	159	0.431898	31914	0	0.000040	32073	0	0.000041	9890769	0.000000
319855479	2710.000000	141	0.430447	32180	0	0.000040	32244	1	0.000041	9885797	0.000000
319905154	2513.000000	142	0.427252	31810	0	0.000040	32070	0	0.000040	9880773	0.000000
319872340	2488.000000	109	0.426828	31989	0	0.000040	31935	0	0.000040	9875871	0.000000
319885699	2299.000000	107	0.422289	32022	2	0.000042	32140	0	0.000040	9870961	0.000000
319875897	2155.000000	106	0.420532	31951	0	0.000040	31912	0	0.000040	9866020	0.000000
319868635	2005.000000	106	0.417625	31917	0	0.000041	32034	1	0.000041	9861101	0.000000
319873025	1921.000000	105	0.416329	31972	0	0.000040	31845	0	0.000040	9856247	0.000000
319854791	1933.000000	101	0.416620	32017	0	0.000040	31953	0	0.000040	9851219	0.000000
319856231	1807.000000	108	0.415865	31825	2	0.000155	32191	1	0.000041	9846363	0.000000
319874686	1681.000000	103	0.414599	32029	0	0.000041	32156	0	0.000040	9841453	0.000000
319866584	1723.000000	93	0.414373	31916	0	0.000040	32106	1	0.000068	9836603	0.000000
319881157	1579.000000	93	0.412922	31979	0	0.000040	31940	0	0.000040	9831612	0.000000
319870750	1616.000000	75	0.412191	31970	0	0.000043	31896	1	0.000043	9826720	0.000000
319884696	1639.000000	94	0.413181	32114	0	0.000040	31975	1	0.000047	9821865	0.000000
319878723	1640.000000	70	0.412568	31800	0	0.000040	32163	1	0.000041	9816937	0.000000
319846254	1606.000000	67	0.412716	32138	0	0.000040	31829	0	0.000040	9812115	0.000000
319862833	1574.000000	69	0.411008	32048	0	0.000040	32053	1	0.000059	9807173	0.000000
319854904	1459.000000	84	0.410714	31852	0	0.000040	31973	1	0.000043	9802364	-1.#IND00
319866771	1383.000000	72	0.409535	31847	0	0.000040	32008	0	0.000040	9797385	-1.#IND00
319885276	1354.000000	68	0.409409	32107	0	0.000045	31838	0	0.000041	9792398	-1.#IND00
319875709	1245.000000	61	0.408430	31917	0	0.000040	31963	0	0.000040	9787578	-1.#IND00
319868153	1223.000000	64	0.407780	32029	0	0.000041	31858	0	0.000040	9782757	-1.#IND00
319866505	1152.000000	68	0.407463	31834	0	0.000040	31739	0	0.000040	9777824	-1.#IND00
319866286	1114.000000	60	0.406837	31789	0	0.000040	32330	1	0.000040	9773048	-1.#IND00
319868221	1055.000000	43	0.406278	31892	0	0.000040	32125	0	0.000040	9768101	-1.#IND00
319881455	956.000000	57	0.405364	31844	0	0.000040	31771	0	0.000040	9763238	-1.#IND00
319873216	923.000000	56	0.405453	32011	0	0.000040	31645	0	0.000040	9758359	-1.#IND00
319870415	803.000000	48	0.404175	31773	0	0.000040	32048	0	0.000040	9753531	-1.#IND00
319899336	718.000000	28	0.404196	31859	0	0.000040	31919	0	0.000040	9748722	-1.#IND00
319854320	645.000000	38	0.403035	32031	0	0.000040	31836	0	0.000040	9743801	-1.#IND00
319878060	642.000000	39	0.403038	31761	0	0.000040	31852	0	0.000040	9738956	-1.#IND00
319901110	662.000000	26	0.403237	31931	0	0.000040	31867	0	0.000040	9734091	-1.#IND00
319894566	610.000000	34	0.403264	32092	0	0.000040	32045	0	0.000040	9729289	-1.#IND00
319892145	548.000000	31	0.402341	31855	0	0.000040	31924	0	0.000040	9724341	-1.#IND00
319875889	548.000000	27	0.402466	32190	0	0.000040	32002	0	0.000040	9719516	-1.#IND00
319881383	503.000000	28	0.402192	32133	0	0.000040	32040	0	0.000040	9714688	-1.#IND00
319845261	437.000000	26	0.401767	31909	0	0.000040	32090	0	0.000040	9709784	-1.#IND00
319857295	397.000000	16	0.401507	32035	1	0.000050	31756	0	0.000040	9704899	-1.#IND00
319847800	378.000000	14	0.401805	32088	0	0.000040	32045	0	0.000040	9699996	-1.#IND00
319845417	366.000000	12	0.401590	31918	0	0.000040	32058	1	0.000040	9695176	-1.#IND00
319868366	330.000000	21	0.401203	31946	0	0.000040	32189	0	0.000040	9690395	-1.#IND00
319858366	321.000000	21	0.401427	31940	0	0.000041	32140	0	0.000040	9685488	-1.#IND00
319874438	303.000000	11	0.401067	31804	0	0.000040	32290	0	0.000040	9680677	-1.#IND00
319883133	260.000000	17	0.400899	32152	0	0.000040	31669	0	0.000040	9675818	-1.#IND00
319865860	266.000000	11	0.400916	32011	0	0.000040	32172	0	0.000040	9670931	-1.#IND00
319842155	231.000000	18	0.400771	31997	0	0.000040	32011	0	0.000040	9666045	-1.#IND00
319887888	228.000000	10	0.400743	31895	0	0.000040	31685	0	0.000040	9661292	-1.#IND00
319887922	203.000000	14	0.400879	32181	0	0.000040	31881	0	0.000040	9656429	-1.#IND00
319868882	215.000000	15	0.400938	32060	0	0.000040	32051	0	0.000040	9651618	-1.#IND00
319860581	244.000000	8	0.400725	31982	0	0.000040	31934	0	0.000040	9646626	-1.#IND00
319865276	241.000000	10	0.400731	32056	0	0.000040	31916	0	0.000040	9641840	-1.#IND00
319872015	204.000000	7	0.400750	31901	0	0.000040	32281	0	0.000040	9636933	-1.#IND00
319861599	202.000000	10	0.400933	31954	0	0.000040	31974	0	0.000040	9632120	-1.#IND00
319871617	187.000000	11	0.400790	32197	0	0.000040	32199	0	0.000040	9627201	-1.#IND00
319885725	153.000000	9	0.400381	32023	0	0.000040	32107	0	0.000040	9622301	-1.#IND00
319862423	137.000000	8	0.400465	32122	0	0.000040	31940	0	0.000040	9617519	-1.#IND00
319889055	125.000000	5	0.400542	32148	0	0.000040	31991	0	0.000040	9612808	-1.#IND00
319882446	81.000000	4	0.400244	32032	0	0.000040	32044	0	0.000040	9608022	-1.#IND00
319873910	79.000000	5	0.400244	31925	0	0.000040	32089	0	0.000040	9603163	-1.#IND00
319881530	84.000000	4	0.400239	31955	0	0.000040	32127	0	0.000040	9598220	-1.#IND00
319873930	64.000000	3	0.400146	32111	0	0.000040	32080	0	0.000040	9593392	-1.#IND00
319895937	67.000000	4	0.400262	31824	0	0.000040	32219	0	0.000040	9588545	-1.#IND00
319882786	55.000000	4	0.400115	31924	0	0.000040	32085	0	0.000040	9583724	-1.#IND00
319866389	36.000000	3	0.400064	32009	0	0.000040	32233	0	0.000040	9578882	-1.#IND00
319885318	37.000000	1	0.400091	31871	0	0.000040	31876	0	0.000040	9574103	-1.#IND00
319878367	28.000000	3	0.400064	31738	0	0.000040	31668	0	0.000040	9569129	-1.#IND00
319882084	27.000000	2	0.400082	32071	0	0.000040	31788	0	0.000040	9564293	-1.#IND00
319865043	36.000000	0	0.400116	31940	0	0.000040	31961	0	0.000040	9559583	-1.#IND00
319883192	22.000000	3	0.400025	31802	0	0.000040	32276	0	0.000040	9554850	-1.#IND00
319879261	13.000000	1	0.400029	31855	0	0.000040	31963	0	0.000040	9549999	-1.#IND00
319868830	14.000000	2	0.400129	31753	0	0.000040	32039	0	0.000040	9545328	-1.#IND00
319877341	8.000000	0	0.400101	31867	0	0.000040	32107	0	0.000040	9540730	-1.#IND00
319881629	8.000000	1	0.400003	32130	0	0.000040	32077	0	0.000040	9535964	-1.#IND00
319907819	15.000000	0	0.400010	31919	0	0.000040	31868	0	0.000040	9531151	-1.#IND00
319879886	13.000000	2	0.400030	31926	0	0.000040	32236	0	0.000040	9526413	-1.#IND00
319872054	9.000000	0	0.399998	31781	0	0.000040	32174	0	0.000040	9521675	-1.#IND00
319869734	6.000000	2	0.399995	32024	0	0.000040	32060	0	0.000040	9516879	-1.#IND00
npatches	nstrain	runtime	dt	init_x	init_y	init_y_blood	init_z	init_S	beta0	beta1	beta2	beta3	mean_beta	B	d	delta	delta_blood	b[0]	mut	m	CTL	c	g	epsilon	k	het	lambda	rho	omega	x_max	patch.dyna	DELTA	A	VA
10000	1	100.000000	0.000100	21900	9499	5000000	0.001000	10000000	0.794006	1.435536	1.097941	0.531635	1	8000000000.000000	0.010000	1.000000	1.000000	800000	0.000050	0.048000	1	0.001000	1.000000	25.000000	15.000000	0.500000	0.000000	0.000000	0.000000	31987	0	10.000000	7.000000	1.000000
sus	inf	inf_blood	z	x[0]	y[0][0]	z[0]	x[1]	y[1][0]	z[1]	S[0]	synchrony
219000000	94990000.000000	5000000	10.000000	21900	9499	0.001000	21900	9499	0.001000	10000000	0.000000
319871070	6793.000000	387	14.997403	32033	0	0.001456	31819	1	0.000205	9995124	0.000000
319863732	6562.000000	383	0.547135	31880	0	0.000052	31918	0	0.000052	9990064	0.000000
319858945	6312.000000	335	0.535363	31694	2	0.000056	32108	0	0.000044	9985063	0.000000
319872881	5979.000000	298	0.523564	32192	0	0.000045	31948	1	0.000046	9980019	0.000000
319898273	5625.000000	265	0.511115	32028	0	0.000064	32173	0	0.000040	9975006	0.000000
319860053	5214.000000	292	0.497355	32023	0	0.000081	31844	1	0.000092	9970077	0.000000
319859470	5112.000000	262	0.491293	32152	1	0.000043	31877	0	0.000040	9965029	0.000000
319894136	4917.000000	256	0.484327	32105	0	0.000041	32205	0	0.000040	9960065	0.000000
319877273	4778.000000	236	0.481340	32014	0	0.000040	32201	1	0.000041	9955121	0.000000
319862482	4540.000000	211	0.474896	31885	0	0.000040	32149	0	0.000041	9950198	0.000000
319869682	4346.000000	253	0.471754	32069	1	0.000042	31613	1	0.000041	9945077	0.000000
319869633	4243.000000	235	0.468841	31982	0	0.000040	32025	1	0.000041	9940040	0.000000
319887138	4260.000000	222	0.465021	31687	1	0.000041	32099	1	0.000055	9935040	0.000000
319868817	4226.000000	223	0.467754	32151	1	0.000041	32004	1	0.000040	9930149	0.000000
319874548	4034.000000	214	0.459200	32122	0	0.000040	32146	1	0.000040	9925270	0.000000
319870494	3950.000000	210	0.458029	31708	0	0.000040	31928	0	0.000043	9920239	0.000000
319871402	3720.000000	213	0.451369	31920	0	0.000040	31979	0	0.000041	9915235	0.000000
319880699	3537.000000	180	0.445876	31763	0	0.000040	32070	0	0.000040	9910425	0.000000
319874249	3393.000000	159	0.442304	31951	1	0.000042	32044	0	0.000040	9905616	0.000000
319886708	3325.000000	170	0.444457	32123	1	0.000041	32023	0	0.000040	9900809	0.000000
319876511	3185.000000	167	0.439397	32004	1	0.000040	31909	0	0.000041	9895806	0.000000
319890827	3109.000000	154	0.437952	32217	0	0.000040	32078	0	0.000040	9890878	0.000000
319872311	2894.000000	156	0.434021	32015	0	0.000040	32100	0	0.000040	9885910	0.000000
319876151	2677.000000	148	0.430344	32210	0	0.000041	31937	0	0.000041	9880946	0.000000
319875243	2517.000000	157	0.426197	32015	0	0.000040	31976	0	0.000040	9875916	0.000000
319867342	2364.000000	113	0.423991	32210	0	0.000040	32035	0	0.000040	9871001	0.000000
319903198	2212.000000	135	0.422876	31750	0	0.000040	31962	0	0.000040	9866229	0.000000
319889946	2167.000000	104	0.421501	32052	0	0.000040	32089	0	0.000040	9861296	0.000000
319880021	2094.000000	119	0.420568	31992	0	0.000040	32038	0	0.000040	9856393	0.000000
319878047	2005.000000	123	0.417699	31960	0	0.000040	31899	0	0.000040	9851388	0.000000
319861114	1945.000000	88	0.416882	32115	0	0.000041	31925	0	0.000041	9846554	0.000000
319867739	1803.000000	85	0.415281	31970	0	0.000040	32084	1	0.000044	9841607	0.000000
319855511	1688.000000	95	0.414658	32105	0	0.000040	31966	0	0.000040	9836614	0.000000
319874404	1628.000000	95	0.412938	32004	0	0.000040	31955	0	0.000055	9831712	0.000000
319846559	1605.000000	85	0.412505	32013	0	0.000041	32015	0	0.000040	9826602	0.000000
319878760	1647.000000	84	0.411511	31817	1	0.000041	32018	0	0.000040	9821678	0.000000
319870355	1600.000000	78	0.411590	31689	0	0.000041	31897	0	0.000040	9816836	0.000000
319879662	1555.000000	75	0.411462	32107	0	0.000040	32048	0	0.000041	9812006	0.000000
319868881	1499.000000	87	0.411593	31935	0	0.000041	32104	0	0.000041	9807132	0.000000
319872729	1423.000000	82	0.410203	32081	0	0.000040	32036	0	0.000040	9802230	-1.#IND00
319875080	1383.000000	71	0.408898	31895	0	0.000049	31965	0	0.000040	9797316	-1.#IND00
319879944	1364.000000	74	0.409783	31916	0	0.000040	31753	0	0.000040	9792335	-1.#IND00
319863207	1286.000000	73	0.409666	32044	0	0.000040	31977	0	0.000040	9787395	-1.#IND00
319882120	1222.000000	63	0.408142	32218	0	0.000040	31944	0	0.000040	9782464	-1.#IND00
319872875	1217.000000	57	0.407854	32123	0	0.000041	32066	0	0.000040	9777586	-1.#IND00
319887539	1203.000000	60	0.407850	32004	1	0.000040	32148	0	0.000040	9772635	-1.#IND00
319866282	1083.000000	66	0.406345	32076	0	0.000040	32007	0	0.000040	9767701	-1.#IND00
319877407	1002.000000	65	0.406216	31985	0	0.000040	32144	0	0.000040	9762821	-1.#IND00
319871613	933.000000	46	0.405605	31996	0	0.000040	32032	0	0.000040	9757930	-1.#IND00
319883790	842.000000	36	0.404980	31917	0	0.000040	31986	0	0.000040	9753109	-1.#IND00
319868393	796.000000	37	0.404704	32146	0	0.000041	31848	0	0.000040	9748165	-1.#IND00
319870747	765.000000	32	0.403695	31755	0	0.000040	32064	0	0.000040	9743409	-1.#IND00
319867469	739.000000	35	0.404071	32116	1	0.000041	31875	0	0.000040	9738493	-1.#IND00
319858284	778.000000	44	0.404113	31832	0	0.000040	32069	0	0.000040	9733606	-1.#IND00
319871978	772.000000	31	0.403478	31960	0	0.000040	32012	0	0.000040	9728880	-1.#IND00
319875632	784.000000	43	0.404120	31682	0	0.000040	31928	0	0.000040	9724068	-1.#IND00
319886867	777.000000	29	0.404163	31950	0	0.000044	31960	0	0.000040	9719104	-1.#IND00
319858779	716.000000	36	0.403284	32065	0	0.000040	32093	0	0.000040	9714237	-1.#IND00
319879041	673.000000	32	0.402826	32031	0	0.000040	31851	0	0.000040	9709362	-1.#IND00
319858686	645.000000	32	0.403229	32022	0	0.000041	32134	0	0.000040	9704504	-1.#IND00
319872913	616.000000	38	0.402858	32076	0	0.000040	32259	0	0.000040	9699574	-1.#IND00
319863057	606.000000	27	0.402639	31998	0	0.000040	31855	0	0.000040	9694701	-1.#IND00
319851002	554.000000	36	0.402358	32104	0	0.000040	32084	0	0.000040	9689827	-1.#IND00
319884196	523.000000	21	0.402550	31876	0	0.000040	31897	0	0.000040	9685072	-1.#IND00
319863909	528.000000	27	0.402536	32049	0	0.000040	32097	0	0.000040	9680206	-1.#IND00
319853804	515.000000	36	0.402453	31890	0	0.000040	31783	0	0.000040	9675359	-1.#IND00
319876786	526.000000	22	0.402269	31945	0	0.000043	32104	0	0.000040	9670435	-1.#IND00
319877312	552.000000	24	0.402455	32041	0	0.000040	31999	1	0.000041	9665466	-1.#IND00
319871059	515.000000	24	0.402391	32297	0	0.000040	31969	0	0.000040	9660606	-1.#IND00
319880378	507.000000	11	0.401862	32245	0	0.000040	32171	0	0.000040	9655796	-1.#IND00
319880572	480.000000	27	0.402072	31880	0	0.000040	31888	0	0.000040	9650953	-1.#IND00
319886581	466.000000	19	0.401979	32043	0	0.000040	31958	0	0.000040	9646129	-1.#IND00
319832801	421.000000	21	0.401640	31851	0	0.000040	31908	0	0.000040	9641335	-1.#IND00
319890765	426.000000	23	0.401862	32047	0	0.000040	32136	0	0.000040	9636508	-1.#IND00
319872659	421.000000	27	0.401755	32017	0	0.000040	32309	1	0.000040	9631687	-1.#IND00
319879537	397.000000	21	0.401580	31917	0	0.000040	31925	0	0.000040	9626803	-1.#IND00
319873654	367.000000	19	0.401526	31760	0	0.000040	32009	0	0.000042	9621973	-1.#IND00
319852205	367.000000	13	0.401676	32008	0	0.000040	31887	0	0.000040	9617188	-1.#IND00
319883734	323.000000	19	0.401187	32152	0	0.000040	32027	0	0.000040	9612373	-1.#IND00
319888601	311.000000	15	0.401042	32085	0	0.000040	32121	0	0.000040	9607541	-1.#IND00
319853268	337.000000	20	0.401274	31948	0	0.000040	32161	0	0.000040	9602717	-1.#IND00
319883745	344.000000	23	0.401414	32095	0	0.000040	31961	0	0.000040	9597962	-1.#IND00
319879009	297.000000	13	0.401105	32023	0	0.000040	31880	0	0.000040	9593156	-1.#IND00
319891941	258.000000	13	0.401006	31746	0	0.000040	32047	0	0.000040	9588355	-1.#IND00
319885203	212.000000	11	0.400851	31972	0	0.000040	32044	0	0.000041	9583534	-1.#IND00
319867326	153.000000	6	0.400647	32038	0	0.000040	32123	0	0.000040	9578676	-1.#IND00
319864022	119.000000	8	0.400320	32136	0	0.000040	31797	0	0.000040	9573858	-1.#IND00
319871738	89.000000	3	0.400351	32001	0	0.000040	31947	0	0.000040	9569144	-1.#IND00
319858871	88.000000	2	0.400350	32323	0	0.000040	32002	0	0.000040	9564413	-1.#IND00
319857903	77.000000	6	0.400271	32220	0	0.000040	31982	0	0.000040	9559714	-1.#IND00
319878820	78.000000	7	0.400182	32096	0	0.000040	31852	0	0.000040	9554972	-1.#IND00
319879526	64.000000	3	0.400180	32310	0	0.000040	32088	0	0.000040	9550172	-1.#IND00
319892574	55.000000	5	0.400114	32069	0	0.000040	31889	0	0.000040	9545393	-1.#IND00
319884921	70.000000	2	0.400206	32189	0	0.000040	31915	0	0.000040	9540625	-1.#IND00
319867843	53.000000	4	0.400101	31979	0	0.000040	32131	0	0.000040	9535705	-1.#IND00
319884424	43.000000	6	0.400094	31854	0	0.000040	32019	0	0.000040	9530870	-1.#IND00
319864322	33.000000	2	0.400048	31869	0	0.000040	32069	0	0.000040	9526073	-1.#IND00
319868687	32.000000	2	0.400083	31898	0	0.000040	31968	0	0.000040	9521215	-1.#IND00
319865763	29.000000	1	0.400084	32127	0	0.000040	32127	0	0.000040	9516450	-1.#IND00
npatches	nstrain	runtime	dt	init_x	init_y	init_y_blood	init_z	init_S	beta0	beta1	beta2	beta3	mean_beta	B	d	delta	delta_blood	b[0]	mut	m	CTL	c	g	epsilon	k	het	lambda	rho	omega	x_max	patch.dyna	DELTA	A	VA
10000	1	100.000000	0.000100	21900	9499	5000000	0.001000	10000000	1.442539	0.999547	0.658761	0.863946	1	8000000000.000000	0.010000	1.000000	1.000000	800000	0.000050	0.048000	1	0.001000	1.000000	25.000000	16.000000	0.500000	0.000000	0.000000	0.000000	31987	0	10.000000	7.000000	1.000000
sus	inf	inf_blood	z	x[0]	y[0][0]	z[0]	x[1]	y[1][0]	z[1]	S[0]	synchrony
219000000	94990000.000000	5000000	10.000000	21900	9499	0.001000	21900	9499	0.001000	10000000	0.000000
319871062	6477.000000	298	6.788733	32179	0	0.000503	32246	1	0.000263	9995066	0.000000
319879429	6051.000000	292	0.528522	31783	1	0.000063	31959	2	0.000041	9990001	0.000000
319884983	5675.000000	305	0.513561	32080	0	0.000040	31837	0	0.000041	9985030	0.000000
319872764	5479.000000	306	0.503458	32034	2	0.000045	31920	0	0.000041	9980029	0.000000
319860638	5175.000000	290	0.493522	31943	0	0.000043	32190	0	0.000043	9975072	0.000000
319883818	4896.000000	265	0.486476	31875	0	0.000041	32037	2	0.000044	9970072	0.000000
319876969	4755.000000	261	0.480343	31926	1	0.000046	31923	0	0.000040	9964979	0.000000
319860014	4584.000000	245	0.476125	31884	0	0.000041	31985	1	0.000041	9960088	0.000000
319866335	4410.000000	249	0.472316	32017	0	0.000040	31843	2	0.000078	9955171	0.000000
319870344	4255.000000	243	0.465809	31837	0	0.000040	31917	3	0.000071	9950243	0.000000
319902189	4119.000000	226	0.460822	31848	0	0.000040	31840	0	0.000040	9945452	0.000000
319871591	3986.000000	204	0.457887	31877	1	0.000049	31922	1	0.000040	9940525	0.000000
319895898	3761.000000	201	0.450745	32098	1	0.000057	31975	0	0.000040	9935519	0.000000
319856169	3573.000000	189	0.448523	32199	0	0.000040	31977	0	0.000044	9930516	0.000000
319855133	3412.000000	193	0.445842	31902	1	0.000040	31941	3	0.000231	9925544	0.000000
319880330	3295.000000	166	0.443855	31972	0	0.000041	31941	1	0.000040	9920546	0.000000
319867053	3203.000000	161	0.440369	32127	0	0.000043	32225	0	0.000040	9915549	0.000000
319876291	3047.000000	171	0.436797	32068	0	0.000040	32040	0	0.000042	9910651	0.000000
319885469	3036.000000	155	0.437041	32125	1	0.000048	31966	0	0.000062	9905708	0.000000
319863597	2838.000000	160	0.433155	31983	0	0.000040	32067	0	0.000040	9900854	0.000000
319869314	2869.000000	143	0.433900	31892	1	0.000068	31883	0	0.000040	9895838	0.000000
319876585	2695.000000	133	0.429726	32020	1	0.000041	31863	1	0.000041	9891052	0.000000
319881237	2572.000000	126	0.427645	31813	0	0.000041	31847	0	0.000040	9886246	0.000000
319866792	2403.000000	142	0.425069	31882	0	0.000040	32005	0	0.000040	9881290	0.000000
319884474	2292.000000	120	0.422079	31972	0	0.000040	31993	0	0.000040	9876302	0.000000
319870526	2181.000000	115	0.421242	32031	0	0.000041	31919	0	0.000042	9871358	0.000000
319873027	2201.000000	132	0.420485	32059	1	0.000044	31787	0	0.000040	9866431	0.000000
319880520	2182.000000	104	0.421502	31818	2	0.000194	31886	1	0.000040	9861454	0.000000
319882174	2032.000000	102	0.418106	31736	0	0.000040	32076	0	0.000041	9856514	0.000000
319875383	2010.000000	93	0.417352	32050	0	0.000040	31967	0	0.000040	9851620	0.000000
319888552	1909.000000	116	0.417894	31932	0	0.000040	31830	0	0.000040	9846546	0.000000
319856211	1809.000000	100	0.415214	32154	0	0.000040	32008	0	0.000040	9841741	0.000000
319862011	1774.000000	96	0.414993	32081	0	0.000040	31848	1	0.000052	9836814	0.000000
319874038	1629.000000	89	0.411591	32118	0	0.000040	32015	0	0.000040	9831972	0.000000
319892014	1550.000000	83	0.412402	31906	0	0.000040	32140	0	0.000040	9827028	0.000000
319859791	1474.000000	88	0.411286	32095	0	0.000040	31807	0	0.000040	9822162	0.000000
319861962	1448.000000	85	0.409967	31915	0	0.000040	31763	0	0.000040	9817202	0.000000
319862769	1321.000000	69	0.408835	32058	0	0.000040	31896	0	0.000040	9812366	0.000000
319888126	1204.000000	70	0.408134	32083	0	0.000041	31898	0	0.000040	9807407	0.000000
319855245	1179.000000	49	0.407087	31753	0	0.000040	31957	0	0.000040	9802516	-1.#IND00
319868606	1140.000000	44	0.406974	32117	0	0.000040	31698	0	0.000040	9797578	-1.#IND00
319843068	1086.000000	58	0.406583	32008	0	0.000040	32072	0	0.000040	9792604	-1.#IND00
319873532	1049.000000	60	0.406568	31975	0	0.000040	32058	0	0.000040	9787857	-1.#IND00
319885021	963.000000	61	0.405692	31906	0	0.000040	31841	0	0.000040	9782932	-1.#IND00
319870279	887.000000	47	0.405234	32027	1	0.000040	32087	0	0.000040	9778143	-1.#IND00
319878819	774.000000	61	0.404440	31829	0	0.000041	31954	0	0.000040	9773334	-1.#IND00
319867671	788.000000	40	0.404109	31819	0	0.000040	31971	0	0.000040	9768320	-1.#IND00
319888573	730.000000	28	0.404098	31915	0	0.000040	31910	0	0.000040	9763402	-1.#IND00
319859351	663.000000	26	0.403320	31625	0	0.000040	31964	0	0.000040	9758552	-1.#IND00
319845380	576.000000	33	0.402480	31869	0	0.000040	31909	1	0.000041	9753613	-1.#IND00
319883261	576.000000	34	0.402618	31947	0	0.000040	32246	0	0.000040	9748705	-1.#IND00
319861232	572.000000	28	0.402669	31847	0	0.000040	32074	0	0.000040	9743900	-1.#IND00
319864016	555.000000	17	0.402412	32104	1	0.000044	32008	0	0.000040	9739022	-1.#IND00
319873650	520.000000	23	0.402093	32075	0	0.000041	31929	0	0.000040	9734135	-1.#IND00
319860804	461.000000	27	0.401893	31710	0	0.000040	31966	0	0.000040	9729295	-1.#IND00
319874356	461.000000	28	0.402143	32141	0	0.000040	31991	0	0.000040	9724486	-1.#IND00
319882619	429.000000	20	0.401860	32107	0	0.000040	31872	0	0.000041	9719718	-1.#IND00
319875458	380.000000	13	0.401394	32127	0	0.000040	31922	0	0.000040	9714805	-1.#IND00
319865567	335.000000	12	0.401366	31973	0	0.000040	31863	1	0.000041	9709960	-1.#IND00
319879172	375.000000	24	0.401438	32114	0	0.000040	32042	0	0.000040	9705062	-1.#IND00
319869060	396.000000	16	0.401578	32126	0	0.000040	32155	0	0.000040	9700262	-1.#IND00
319877219	343.000000	23	0.401102	31909	1	0.000042	31997	0	0.000040	9695399	-1.#IND00
319881943	336.000000	14	0.401244	31993	0	0.000040	31848	0	0.000040	9690693	-1.#IND00
319890927	355.000000	22	0.401446	32035	0	0.000040	31885	0	0.000040	9685782	-1.#IND00
319871488	343.000000	18	0.401302	32263	0	0.000040	32194	0	0.000040	9680905	-1.#IND00
319858159	310.000000	17	0.401095	31893	0	0.000040	31995	0	0.000040	9676052	-1.#IND00
319861469	367.000000	19	0.401592	32040	0	0.000040	32037	0	0.000040	9671169	-1.#IND00
319895272	349.000000	12	0.401372	31908	0	0.000040	32065	0	0.000040	9666292	-1.#IND00
319880430	366.000000	16	0.401463	31784	0	0.000040	32037	0	0.000040	9661407	-1.#IND00
319874237	341.000000	17	0.401221	31992	0	0.000040	31935	0	0.000040	9656577	-1.#IND00
319858506	290.000000	20	0.401208	32144	0	0.000040	31874	0	0.000040	9651758	-1.#IND00
319850709	289.000000	16	0.401257	32060	0	0.000040	31786	0	0.000040	9646987	-1.#IND00
319879802	301.000000	18	0.401232	31925	0	0.000040	31980	0	0.000040	9642089	-1.#IND00
319850440	293.000000	17	0.400976	32077	0	0.000040	31837	0	0.000040	9637280	-1.#IND00
319875317	347.000000	14	0.401258	31965	1	0.000040	31911	0	0.000040	9632591	-1.#IND00
319847322	357.000000	18	0.401556	32017	0	0.000040	31903	0	0.000040	9627785	-1.#IND00
319896432	347.000000	22	0.401495	32017	0	0.000040	32016	0	0.000040	9622989	-1.#IND00
319902097	315.000000	17	0.401217	32012	1	0.000040	31927	0	0.000040	9618120	-1.#IND00
319877975	333.000000	16	0.401419	31918	0	0.000040	32065	0	0.000040	9613349	-1.#IND00
319873800	346.000000	15	0.401743	31997	0	0.000040	31953	0	0.000040	9608512	-1.#IND00
319874043	360.000000	15	0.401454	31948	0	0.000040	32049	0	0.000040	9603655	-1.#IND00
319877027	376.000000	17	0.401788	32019	0	0.000040	32035	0	0.000040	9598779	-1.#IND00
319876097	335.000000	15	0.401122	31942	0	0.000040	32053	0	0.000040	9593947	-1.#IND00
319885116	319.000000	18	0.401361	32103	0	0.000040	32042	0	0.000040	9589218	-1.#IND00
319863863	321.000000	13	0.401081	31813	0	0.000040	32012	0	0.000040	9584435	-1.#IND00
319886146	298.000000	10	0.400924	31917	0	0.000040	32006	0	0.000040	9579626	-1.#IND00
319858572	295.000000	15	0.401214	31816	0	0.000040	31812	0	0.000040	9574914	-1.#IND00
319859685	286.000000	16	0.401191	32054	0	0.000040	31872	0	0.000040	9570109	-1.#IND00
319873652	233.000000	8	0.400750	32012	0	0.000040	32088	0	0.000040	9565313	-1.#IND00
319883167	217.000000	6	0.400677	32044	0	0.000040	32159	0	0.000040	9560460	-1.#IND00
319848118	221.000000	9	0.400836	31855	0	0.000040	32145	0	0.000040	9555622	-1.#IND00
319890568	222.000000	7	0.400726	31926	0	0.000040	32032	0	0.000040	9550874	-1.#IND00
319857333	172.000000	10	0.400594	32138	0	0.000040	32217	0	0.000040	9546101	-1.#IND00
319878600	170.000000	4	0.400505	31915	0	0.000040	31933	0	0.000040	9541425	-1.#IND00
319909862	164.000000	10	0.400469	32080	0	0.000040	32039	0	0.000040	9536776	-1.#IND00
319877284	154.000000	6	0.400451	31846	0	0.000040	32033	0	0.000040	9532143	-1.#IND00
319880473	189.000000	5	0.400608	31797	0	0.000040	32047	0	0.000040	9527340	-1.#IND00
319872471	192.000000	9	0.400611	31844	0	0.000040	32086	0	0.000040	9522599	-1.#IND00
319868208	198.000000	6	0.400611	31743	0	0.000040	31913	0	0.000040	9517904	-1.#IND00
npatches	nstrain	runtime	dt	init_x	init_y	init_y_blood	init_z	init_S	beta0	beta1	beta2	beta3	mean_beta	B	d	delta	delta_blood	b[0]	mut	m	CTL	c	g	epsilon	k	het	lambda	rho	omega	x_max	patch.dyna	DELTA	A	VA
10000	1	100.000000	0.000100	21900	9499	5000000	0.001000	10000000	0.856138	0.556072	1.121693	0.978575	1	8000000000.000000	0.010000	1.000000	1.000000	800000	0.000050	0.048000	1	0.001000	1.000000	25.000000	17.000000	0.500000	0.000000	0.000000	0.000000	31987	0	10.000000	7.000000	1.000000
sus	inf	inf_blood	z	x[0]	y[0][0]	z[0]	x[1]	y[1][0]	z[1]	S[0]	synchrony
219000000	94990000.000000	5000000	10.000000	21900	9499	0.001000	21900	9499	0.001000	10000000	0.000000
319870293	6309.000000	314	3.890383	31971	0	0.000045	31859	0	0.000049	9995028	0.000000
319877108	6010.000000	304	0.521982	32011	2	0.000107	32075	0	0.000041	9989949	0.000000
319863641	5663.000000	313	0.512479	32110	1	0.000042	32106	0	0.000190	9985135	0.000000
319861212	5363.000000	291	0.499647	31851	1	0.000065	31739	0	0.000041	9980132	0.000000
319876376	5037.000000	257	0.490499	31862	0	0.000044	31953	1	0.000041	9975152	0.000000
319861089	4811.000000	258	0.483621	31986	0	0.000042	31958	0	0.000040	9970039	0.000000
319859707	4563.000000	234	0.475764	32151	2	0.000049	31886	1	0.000042	9965049	0.000000
319880942	4439.000000	251	0.471786	31778	2	0.000067	31815	1	0.000041	9960103	0.000000
319857979	4286.000000	206	0.466826	32204	1	0.000048	31910	0	0.000049	9955101	0.000000
319898564	4133.000000	232	0.463884	31923	0	0.000040	32279	1	0.000065	9950235	0.000000
319874629	3909.000000	214	0.457422	32135	0	0.000040	31870	0	0.000041	9945244	0.000000
319861280	3869.000000	217	0.458248	32122	0	0.000040	32115	0	0.000042	9940203	0.000000
319851227	3858.000000	213	0.457582	31794	0	0.000040	31940	0	0.000048	9935154	0.000000
319900739	3601.000000	212	0.448403	31918	0	0.000040	32160	1	0.000042	9930111	0.000000
319865545	3330.000000	165	0.442605	31934	0	0.000040	32044	0	0.000040	9925091	0.000000
319867760	3208.000000	164	0.439855	31958	1	0.000084	32051	1	0.000041	9920073	0.000000
319860357	3097.000000	183	0.438225	32163	1	0.000052	31888	1	0.000040	9915110	0.000000
319876187	3034.000000	119	0.436168	32009	0	0.000040	32126	0	0.000040	9910178	0.000000
319865216	2903.000000	112	0.432373	32010	1	0.000040	32023	1	0.000045	9905253	0.000000
319877717	2747.000000	148	0.431575	31981	0	0.000041	31949	0	0.000040	9900274	0.000000
319884488	2624.000000	146	0.427777	31946	0	0.000040	32035	1	0.000040	9895228	0.000000
319879969	2620.000000	126	0.428036	31926	0	0.000040	32116	1	0.000042	9890293	0.000000
319871146	2554.000000	134	0.426685	32227	1	0.000040	31989	2	0.000058	9885246	0.000000
319872618	2387.000000	122	0.424070	32078	1	0.000041	32002	0	0.000044	9880273	0.000000
319867451	2291.000000	89	0.422610	31996	0	0.000040	32033	1	0.000040	9875255	0.000000
319880310	2107.000000	90	0.420585	32061	0	0.000040	31901	0	0.000041	9870356	0.000000
319869600	2001.000000	114	0.417527	31941	0	0.000040	31993	0	0.000040	9865349	0.000000
319861144	1937.000000	95	0.417691	32304	0	0.000040	32051	1	0.000041	9860505	0.000000
319877902	1750.000000	102	0.414860	32208	0	0.000040	31727	0	0.000040	9855464	0.000000
319877974	1679.000000	85	0.412728	32009	0	0.000040	31965	0	0.000040	9850615	0.000000
319865709	1537.000000	80	0.411440	31844	0	0.000040	31824	1	0.000040	9845727	0.000000
319866851	1452.000000	72	0.410503	32003	0	0.000040	32116	0	0.000041	9840842	0.000000
319852814	1385.000000	73	0.409985	31718	0	0.000040	32017	0	0.000040	9835987	0.000000
319888864	1268.000000	70	0.408187	31689	0	0.000040	32087	0	0.000040	9831005	0.000000
319871707	1320.000000	57	0.408826	32174	2	0.000043	32045	0	0.000040	9826051	0.000000
319842126	1223.000000	55	0.408165	31915	0	0.000040	32162	0	0.000042	9821029	0.000000
319860175	1147.000000	66	0.407022	31968	0	0.000040	31977	0	0.000040	9816049	0.000000
319860165	1187.000000	64	0.407548	31869	0	0.000050	32185	0	0.000040	9811104	0.000000
319883031	1155.000000	56	0.407434	31806	0	0.000040	31903	0	0.000040	9806230	0.000000
319851375	1192.000000	58	0.407672	32026	0	0.000040	31950	0	0.000040	9801458	-1.#IND00
319856969	1103.000000	72	0.407423	31964	0	0.000040	31949	0	0.000040	9796668	-1.#IND00
319880850	998.000000	47	0.405563	32061	0	0.000040	31958	0	0.000040	9791704	-1.#IND00
319900471	913.000000	64	0.405368	31893	0	0.000040	32097	0	0.000040	9786789	-1.#IND00
319846174	871.000000	34	0.405066	31911	0	0.000040	31998	1	0.000041	9781923	-1.#IND00
319859344	748.000000	46	0.403672	31995	0	0.000040	32042	1	0.000040	9777072	-1.#IND00
319856561	717.000000	30	0.403861	32055	0	0.000040	31955	0	0.000041	9772117	-1.#IND00
319873382	645.000000	32	0.403134	32136	0	0.000040	32129	0	0.000040	9767423	-1.#IND00
319849500	607.000000	22	0.403164	31876	0	0.000040	32154	0	0.000040	9762464	-1.#IND00
319871185	568.000000	30	0.402509	32029	1	0.000041	31762	0	0.000040	9757603	-1.#IND00
319858361	543.000000	30	0.402528	32187	0	0.000040	31940	0	0.000040	9752750	-1.#IND00
319851931	505.000000	30	0.402318	32092	0	0.000040	32010	0	0.000040	9747871	-1.#IND00
319878468	491.000000	24	0.401868	31985	0	0.000040	31852	0	0.000040	9742979	-1.#IND00
319894607	501.000000	26	0.402044	31791	0	0.000040	32029	0	0.000041	9738125	-1.#IND00
319875816	428.000000	22	0.401606	32236	0	0.000040	32025	0	0.000040	9733187	-1.#IND00
319883308	417.000000	18	0.401459	32096	0	0.000040	31879	0	0.000040	9728218	-1.#IND00
319877025	402.000000	23	0.401377	32007	0	0.000040	32061	0	0.000040	9723340	-1.#IND00
319868241	368.000000	20	0.401443	32056	0	0.000040	32011	0	0.000040	9718465	-1.#IND00
319868409	384.000000	27	0.401757	31911	0	0.000040	31943	0	0.000040	9713555	-1.#IND00
319881831	412.000000	23	0.401636	32205	0	0.000040	32074	0	0.000040	9708594	-1.#IND00
319885545	416.000000	21	0.401802	32074	0	0.000040	32142	0	0.000040	9703641	-1.#IND00
319880938	386.000000	20	0.401523	31845	0	0.000040	31954	0	0.000040	9698793	-1.#IND00
319866013	347.000000	19	0.401261	32110	0	0.000040	31885	0	0.000040	9694046	-1.#IND00
319867021	340.000000	21	0.401506	31753	0	0.000040	32038	0	0.000040	9689248	-1.#IND00
319850113	341.000000	14	0.401377	32026	0	0.000040	31831	0	0.000040	9684319	-1.#IND00
319865855	308.000000	15	0.401174	31772	0	0.000040	31996	0	0.000040	9679411	-1.#IND00
319864449	270.000000	9	0.400741	32189	0	0.000040	32154	0	0.000040	9674610	-1.#IND00
319849025	260.000000	12	0.401157	31820	0	0.000040	32266	0	0.000040	9669719	-1.#IND00
319872335	277.000000	17	0.401066	31901	0	0.000040	32330	0	0.000040	9664807	-1.#IND00
319853657	246.000000	12	0.400766	32041	0	0.000040	32121	0	0.000040	9659998	-1.#IND00
319868108	255.000000	16	0.400834	32213	0	0.000040	31994	0	0.000040	9655177	-1.#IND00
319871269	236.000000	12	0.400755	31787	0	0.000040	32034	0	0.000040	9650314	-1.#IND00
319876543	214.000000	8	0.400679	31905	0	0.000040	32062	0	0.000040	9645468	-1.#IND00
319852746	206.000000	12	0.400645	31967	0	0.000040	32043	0	0.000040	9640640	-1.#IND00
319863592	177.000000	7	0.400667	31999	0	0.000040	32015	0	0.000040	9635862	-1.#IND00
319863980	156.000000	5	0.400500	31874	0	0.000040	32152	0	0.000040	9630996	-1.#IND00
319866242	133.000000	9	0.400489	32105	0	0.000040	32001	0	0.000040	9626238	-1.#IND00
319887361	98.000000	4	0.400209	32022	0	0.000040	31609	0	0.000040	9621441	-1.#IND00
319875240	97.000000	3	0.400270	32271	0	0.000040	32131	0	0.000040	9616479	-1.#IND00
319867650	87.000000	5	0.400223	31953	1	0.000041	32055	0	0.000040	9611586	-1.#IND00
319870497	76.000000	4	0.400386	32175	0	0.000040	31935	0	0.000040	9606819	-1.#IND00
319856696	70.000000	5	0.400222	31902	0	0.000040	31908	0	0.000040	9601879	-1.#IND00
319905628	63.000000	4	0.400310	31993	0	0.000040	31826	0	0.000040	9596954	-1.#IND00
319867430	54.000000	3	0.400102	31990	0	0.000040	31957	0	0.000040	9592159	-1.#IND00
319853941	47.000000	1	0.400175	31906	0	0.000040	31920	0	0.000040	9587354	-1.#IND00
319876477	24.000000	2	0.400136	31989	0	0.000040	31955	0	0.000040	9582551	-1.#IND00
319875414	24.000000	5	0.400086	32212	0	0.000040	31975	0	0.000040	9577828	-1.#IND00
319882465	24.000000	0	0.400045	32198	0	0.000040	32085	0	0.000040	9573025	-1.#IND00
319859837	24.000000	0	0.400071	31924	0	0.000040	32084	0	0.000040	9568164	-1.#IND00
319876269	22.000000	3	0.400106	32007	0	0.000040	31832	0	0.000040	9563364	-1.#IND00
319894242	25.000000	5	0.400063	31826	0	0.000040	31965	0	0.000040	9558619	-1.#IND00
319880586	34.000000	2	0.400072	31996	0	0.000040	31952	0	0.000040	9553690	-1.#IND00
319871916	28.000000	3	0.400056	31999	0	0.000040	31887	0	0.000040	9548809	-1.#IND00
319872208	28.000000	2	0.400050	32012	0	0.000040	31959	0	0.000040	9544081	-1.#IND00
319855271	28.000000	2	0.400041	31908	0	0.000040	31976	0	0.000040	9539272	-1.#IND00
319875110	31.000000	1	0.400105	31745	0	0.000040	31988	0	0.000040	9534508	-1.#IND00
319870483	39.000000	2	0.400107	32119	0	0.000040	32024	0	0.000040	9529620	-1.#IND00
319861056	31.000000	1	0.400058	31999	0	0.000040	31796	0	0.000040	9524824	-1.#IND00
319888002	32.000000	0	0.400046	32110	0	0.000040	31875	0	0.000040	9519981	-1.#IND00
319884683	40.000000	1	0.400106	32025	0	0.000040	31876	0	0.000040	9515221	-1.#IND00
npatches	nstrain	runtime	dt	init_x	init_y	init_y_blood	init_z	init_S	beta0	beta1	beta2	beta3	mean_beta	B	d	delta	delta_blood	b[0]	mut	m	CTL	c	g	epsilon	k	het	lambda	rho	omega	x_max	patch.dyna	DELTA	A	VA
10000	1	100.000000	0.000100	21900	9499	5000000	0.001000	10000000	0.923823	0.541571	0.584315	0.656246	1	8000000000.000000	0.010000	1.000000	1.000000	800000	0.000050	0.048000	1	0.001000	1.000000	25.000000	18.000000	0.500000	0.000000	0.000000	0.000000	31987	0	10.000000	7.000000	1.000000
sus	inf	inf_blood	z	x[0]	y[0][0]	z[0]	x[1]	y[1][0]	z[1]	S[0]	synchrony
219000000	94990000.000000	5000000	10.000000	21900	9499	0.001000	21900	9499	0.001000	10000000	0.000000
319872633	5867.000000	271	2.322647	32143	0	0.000076	31944	2	0.000256	9995067	0.000000
319857967	5580.000000	318	0.511170	32069	1	0.000041	32194	1	0.000040	9990029	0.000000
319872031	5337.000000	269	0.501956	31783	0	0.000041	31737	1	0.000116	9985015	0.000000
319894547	5069.000000	257	0.489973	32093	0	0.000040	32118	1	0.000041	9980023	0.000000
319868086	4904.000000	233	0.485990	31817	0	0.000040	32075	1	0.000108	9975066	0.000000
319874451	4628.000000	239	0.476983	31817	0	0.000040	31852	0	0.000040	9970032	0.000000
319873026	4492.000000	234	0.471261	32111	0	0.000048	32196	0	0.000040	9964967	0.000000
319868410	4426.000000	195	0.469638	32030	0	0.000040	32007	1	0.000042	9959986	0.000000
319872373	4188.000000	223	0.463935	32081	0	0.000040	31822	0	0.000041	9954992	0.000000
319861529	4089.000000	207	0.463341	31903	2	0.000056	31783	0	0.000044	9949982	0.000000
319886566	3798.000000	216	0.452946	31768	0	0.000040	31996	0	0.000040	9945121	0.000000
319869339	3758.000000	199	0.451682	31840	1	0.000064	32030	1	0.000041	9940251	0.000000
319887612	3537.000000	213	0.448147	31835	1	0.000041	31802	1	0.000041	9935449	0.000000
319886999	3406.000000	186	0.445266	31884	0	0.000040	31725	1	0.000081	9930447	0.000000
319868260	3265.000000	157	0.441419	32134	0	0.000040	31966	0	0.000040	9925550	0.000000
319886230	3097.000000	167	0.437076	32125	0	0.000041	31914	0	0.000040	9920677	0.000000
319879225	2969.000000	136	0.434819	32171	0	0.000041	31747	0	0.000040	9915677	0.000000
319892984	2854.000000	128	0.433586	32025	0	0.000040	31893	1	0.000047	9910743	0.000000
319872276	2752.000000	158	0.431124	31854	0	0.000044	32075	0	0.000040	9905807	0.000000
319865134	2517.000000	132	0.426945	31997	0	0.000040	31996	0	0.000040	9900842	0.000000
319871156	2388.000000	100	0.424130	32062	0	0.000040	31749	0	0.000040	9895922	0.000000
319866022	2258.000000	126	0.421197	32036	0	0.000040	31934	1	0.000040	9890880	0.000000
319873611	2171.000000	126	0.419951	32079	0	0.000040	31997	0	0.000040	9885902	0.000000
319840729	2056.000000	105	0.419766	32136	0	0.000040	32052	0	0.000040	9880910	0.000000
319891164	1933.000000	116	0.417314	32160	0	0.000085	32054	1	0.000041	9875949	0.000000
319862146	1937.000000	93	0.416803	32046	0	0.000040	32049	0	0.000040	9871026	0.000000
319879588	1860.000000	95	0.415453	31998	0	0.000040	32095	0	0.000042	9866295	0.000000
319897581	1792.000000	94	0.415610	31983	1	0.000053	31785	0	0.000040	9861251	0.000000
319865918	1751.000000	92	0.414282	32001	0	0.000040	31914	0	0.000040	9856246	0.000000
319848410	1686.000000	81	0.413792	31760	0	0.000041	31833	0	0.000040	9851290	0.000000
319860704	1533.000000	85	0.411984	31981	0	0.000040	31923	0	0.000040	9846372	0.000000
319859747	1450.000000	85	0.410637	31914	0	0.000040	31949	0	0.000041	9841416	0.000000
319873312	1446.000000	72	0.411062	31816	0	0.000040	32030	0	0.000040	9836602	0.000000
319869616	1359.000000	67	0.409402	31901	0	0.000043	31941	1	0.000040	9831562	0.000000
319856622	1329.000000	39	0.408827	32128	0	0.000040	32225	0	0.000040	9826567	0.000000
319872038	1251.000000	59	0.408205	31895	0	0.000041	31938	0	0.000040	9821736	0.000000
319881310	1159.000000	58	0.407576	31951	1	0.000043	32090	0	0.000040	9816756	0.000000
319875043	1114.000000	56	0.407904	31754	0	0.000040	31888	0	0.000040	9811743	0.000000
319868477	984.000000	53	0.405279	31871	0	0.000040	32000	0	0.000040	9806897	0.000000
319876870	847.000000	45	0.404608	31821	0	0.000040	31986	0	0.000040	9802150	-1.#IND00
319861157	856.000000	42	0.404307	31959	0	0.000040	31880	0	0.000040	9797206	-1.#IND00
319866676	877.000000	48	0.404485	32161	0	0.000040	32001	0	0.000040	9792316	-1.#IND00
319878407	864.000000	55	0.405364	31966	0	0.000040	32217	0	0.000040	9787647	-1.#IND00
319870123	820.000000	48	0.405069	31830	0	0.000040	32061	0	0.000042	9782869	-1.#IND00
319873467	732.000000	37	0.403395	31949	0	0.000040	31994	0	0.000041	9778004	-1.#IND00
319890955	675.000000	24	0.402799	32088	0	0.000041	32106	0	0.000040	9773121	-1.#IND00
319871463	627.000000	36	0.402987	32075	0	0.000040	32140	0	0.000040	9768309	-1.#IND00
319871814	550.000000	28	0.402629	32066	0	0.000040	32061	0	0.000040	9763374	-1.#IND00
319870873	538.000000	27	0.402365	32103	0	0.000040	32057	0	0.000040	9758484	-1.#IND00
319887808	553.000000	25	0.402484	31995	0	0.000040	32127	0	0.000040	9753693	-1.#IND00
319891981	515.000000	21	0.402382	32078	0	0.000041	31978	0	0.000040	9748899	-1.#IND00
319850996	516.000000	28	0.402203	31963	0	0.000040	32015	0	0.000040	9744015	-1.#IND00
319889031	473.000000	18	0.401873	31867	0	0.000040	31872	0	0.000040	9739229	-1.#IND00
319876994	469.000000	28	0.402212	32105	0	0.000040	31831	1	0.000040	9734349	-1.#IND00
319880670	420.000000	18	0.402085	32098	0	0.000040	32084	0	0.000040	9729610	-1.#IND00
319884753	423.000000	24	0.401778	32039	0	0.000040	32039	0	0.000040	9724720	-1.#IND00
319867668	396.000000	29	0.401427	31981	0	0.000040	32103	0	0.000040	9719838	-1.#IND00
319847216	376.000000	21	0.401606	32071	0	0.000040	31981	0	0.000040	9714997	-1.#IND00
319856860	343.000000	13	0.401280	31888	0	0.000040	32054	0	0.000040	9710012	-1.#IND00
319876385	291.000000	15	0.400864	32026	0	0.000040	32168	0	0.000040	9705133	-1.#IND00
319849745	290.000000	14	0.401240	32045	0	0.000040	31851	0	0.000040	9700368	-1.#IND00
319864305	294.000000	7	0.401335	31926	0	0.000040	32181	0	0.000040	9695588	-1.#IND00
319867602	282.000000	14	0.400984	32096	0	0.000040	32237	0	0.000040	9690750	-1.#IND00
319865019	283.000000	19	0.401131	32194	0	0.000040	31811	0	0.000040	9685858	-1.#IND00
319876720	296.000000	22	0.401129	31894	0	0.000040	32114	0	0.000040	9681097	-1.#IND00
319887712	278.000000	14	0.400802	32163	0	0.000040	32156	0	0.000040	9676271	-1.#IND00
319870177	297.000000	12	0.401260	32086	0	0.000040	31912	0	0.000040	9671426	-1.#IND00
319887284	286.000000	13	0.400954	31952	0	0.000040	32033	0	0.000040	9666760	-1.#IND00
319860865	257.000000	14	0.400928	32015	0	0.000040	32180	0	0.000040	9661923	-1.#IND00
319876470	289.000000	20	0.400946	31962	0	0.000040	32043	0	0.000040	9656940	-1.#IND00
319870572	298.000000	11	0.400843	31915	0	0.000040	32048	0	0.000040	9652146	-1.#IND00
319894882	272.000000	13	0.401119	32006	0	0.000040	31925	0	0.000040	9647363	-1.#IND00
319867307	281.000000	10	0.401402	32100	0	0.000040	32247	0	0.000040	9642578	-1.#IND00
319847044	268.000000	12	0.401040	32028	0	0.000040	32074	0	0.000040	9637876	-1.#IND00
319883805	218.000000	12	0.400630	31883	0	0.000040	31854	0	0.000040	9633064	-1.#IND00
319869253	201.000000	11	0.400801	32131	0	0.000040	31817	0	0.000040	9628300	-1.#IND00
319876874	177.000000	9	0.400646	32009	0	0.000040	32103	0	0.000040	9623579	-1.#IND00
319904173	160.000000	13	0.400555	32112	0	0.000040	31808	0	0.000040	9618802	-1.#IND00
319858213	131.000000	7	0.400533	31924	0	0.000040	32012	0	0.000040	9614074	-1.#IND00
319865430	123.000000	4	0.400333	31947	0	0.000040	31982	0	0.000040	9609174	-1.#IND00
319868153	120.000000	5	0.400335	31857	0	0.000040	31917	0	0.000040	9604430	-1.#IND00
319863397	94.000000	10	0.400339	31913	0	0.000040	31977	0	0.000040	9599579	-1.#IND00
319869492	126.000000	3	0.400364	32104	0	0.000040	32051	0	0.000040	9594887	-1.#IND00
319863426	113.000000	4	0.400209	32083	0	0.000040	31932	0	0.000040	9590006	-1.#IND00
319892029	116.000000	6	0.400500	31963	0	0.000040	31898	0	0.000040	9585253	-1.#IND00
319857904	130.000000	5	0.400421	31948	0	0.000040	31938	0	0.000040	9580274	-1.#IND00
319868699	135.000000	6	0.400481	32207	0	0.000040	31945	0	0.000040	9575538	-1.#IND00
319842173	129.000000	10	0.400438	32155	0	0.000040	32071	0	0.000040	9570757	-1.#IND00
319872266	97.000000	6	0.400301	32226	0	0.000040	32183	0	0.000040	9565988	-1.#IND00
319855936	66.000000	6	0.400216	32229	0	0.000040	31962	0	0.000040	9561256	-1.#IND00
319869088	69.000000	4	0.400196	31978	0	0.000040	31942	0	0.000040	9556272	-1.#IND00
319862611	55.000000	2	0.400145	32030	0	0.000040	31985	0	0.000040	9551561	-1.#IND00
319878831	50.000000	2	0.400181	31916	0	0.000040	31949	0	0.000040	9546772	-1.#IND00
319883355	53.000000	1	0.400105	32209	0	0.000040	32060	0	0.000040	9541942	-1.#IND00
319869641	58.000000	2	0.400115	32153	0	0.000040	31892	0	0.000040	9537125	-1.#IND00
319882258	44.000000	0	0.400078	32055	0	0.000040	32175	0	0.000040	9532412	-1.#IND00
319879127	44.000000	5	0.400121	31991	0	0.000040	32028	0	0.000040	9527636	-1.#IND00
319876677	39.000000	1	0.400111	32053	0	0.000040	31947	0	0.000040	9522948	-1.#IND00
319876464	23.000000	3	0.400034	31842	0	0.000040	31942	0	0.000040	9518135	-1.#IND00
npatches	nstrain	runtime	dt	init_x	init_y	init_y_blood	init_z	init_S	beta0	beta1	beta2	beta3	mean_beta	B	d	delta	delta_blood	b[0]	mut	m	CTL	c	g	epsilon	k	het	lambda	rho	omega	x_max	patch.dyna	DELTA	A	VA
10000	1	100.000000	0.000100	21900	9499	5000000	0.001000	10000000	1.066610	0.878361	0.504963	1.199587	1	8000000000.000000	0.010000	1.000000	1.000000	800000	0.000050	0.048000	1	0.001000	1.000000	25.000000	19.000000	0.500000	0.000000	0.000000	0.000000	31987	0	10.000000	7.000000	1.000000
sus	inf	inf_blood	z	x[0]	y[0][0]	z[0]	x[1]	y[1][0]	z[1]	S[0]	synchrony
219000000	94990000.000000	5000000	10.000000	21900	9499	0.001000	21900	9499	0.001000	10000000	0.000000
319866244	5494.000000	323	1.277484	31893	0	0.000057	31787	1	0.000055	9995033	0.000000
319884665	5271.000000	305	0.500461	32316	0	0.000040	32011	1	0.000065	9989996	0.000000
319871885	4875.000000	256	0.485072	32064	1	0.000044	32025	0	0.000042	9985080	0.000000
319878670	4664.000000	230	0.479568	32120	0	0.000040	31880	2	0.000145	9980161	0.000000
319861582	4419.000000	238	0.473230	31976	0	0.000040	31865	0	0.000053	9975071	0.000000
319862575	4238.000000	227	0.466295	32070	1	0.000041	32106	0	0.000042	9970030	0.000000
319879167	4014.000000	222	0.459942	32106	0	0.000041	31827	0	0.000048	9965084	0.000000
319878401	3855.000000	190	0.455711	31892	1	0.000041	32000	0	0.000040	9960111	0.000000
319870882	3757.000000	211	0.454196	31998	1	0.000040	31933	0	0.000040	9955193	0.000000
319862521	3532.000000	200	0.447414	31923	0	0.000040	32016	1	0.000042	9950156	0.000000
319857562	3454.000000	189	0.446545	32164	0	0.000040	32388	0	0.000041	9945151	0.000000
319856399	3352.000000	183	0.444342	31778	0	0.000040	32080	1	0.000043	9940173	0.000000
319858387	3174.000000	156	0.438839	31886	0	0.000040	31771	0	0.000040	9935223	0.000000
319872109	2997.000000	162	0.435263	32067	0	0.000040	31717	0	0.000041	9930264	0.000000
319867520	2808.000000	124	0.430265	31907	0	0.000040	31997	1	0.000041	9925122	0.000000
319853125	2728.000000	131	0.429639	32080	0	0.000040	31757	0	0.000042	9920095	0.000000
319877308	2502.000000	126	0.427733	32173	0	0.000040	31843	0	0.000040	9915047	0.000000
319868338	2424.000000	140	0.425454	32016	1	0.000041	31923	0	0.000041	9910093	0.000000
319861534	2373.000000	103	0.422847	32142	1	0.000041	32193	1	0.000042	9905127	0.000000
319871266	2245.000000	122	0.421587	31854	0	0.000040	32114	0	0.000040	9900055	0.000000
319869956	2080.000000	88	0.419600	32066	0	0.000040	31851	0	0.000040	9895081	0.000000
319880424	1951.000000	120	0.417636	32078	0	0.000040	31952	0	0.000040	9890044	0.000000
319879549	1832.000000	91	0.414844	31979	0	0.000040	32193	0	0.000040	9885197	0.000000
319896051	1794.000000	106	0.415582	32070	1	0.000041	32127	1	0.000066	9880218	0.000000
319880393	1696.000000	74	0.413488	31870	0	0.000040	31923	0	0.000040	9875175	0.000000
319884407	1670.000000	85	0.414086	32101	0	0.000040	32235	0	0.000040	9870168	0.000000
319876400	1617.000000	101	0.412786	31823	1	0.000041	31767	0	0.000040	9865139	0.000000
319861544	1575.000000	81	0.411824	31933	0	0.000040	31802	0	0.000040	9860403	0.000000
319854716	1536.000000	77	0.412267	32194	0	0.000040	31986	0	0.000043	9855508	0.000000
319861991	1520.000000	86	0.411927	32147	0	0.000040	32023	0	0.000040	9850558	0.000000
319889250	1498.000000	67	0.411518	31890	0	0.000040	32156	0	0.000040	9845526	0.000000
319846520	1393.000000	70	0.409441	31989	1	0.000041	31921	1	0.000041	9840683	0.000000
319870556	1346.000000	54	0.409561	32334	0	0.000040	31734	0	0.000040	9835802	0.000000
319878857	1298.000000	68	0.408909	32072	0	0.000040	31844	0	0.000040	9830949	0.000000
319875361	1181.000000	66	0.408284	31698	1	0.000041	31831	0	0.000040	9826014	0.000000
319867007	1069.000000	67	0.407189	31749	0	0.000040	32027	0	0.000040	9821044	0.000000
319863820	1003.000000	64	0.406152	31993	0	0.000040	31927	0	0.000040	9816219	0.000000
319859870	1020.000000	47	0.406048	31902	0	0.000040	31691	0	0.000040	9811365	0.000000
319866650	942.000000	37	0.405428	31668	0	0.000040	31890	0	0.000040	9806532	0.000000
[truncated: 163 more rows]
