# Supplementary material for: Large Variations in HIV-1 Viral Load Explained by Shifting-Mosaic Metapopulation Dynamics
Source: PLoS Biol. 2016 Oct 5;14(10):e1002567. doi: 10.1371/journal.pbio.1002567 (PMC5051940; doi:10.1371/journal.pbio.1002567)
Supplement: S1 Data — Each file gives the output from the simulations indicated by the filename: low migration (ms1, db432); high migration (ms1, db1); very high migration (ms10, db1); number of patches (np); reservoir (storage); no reservoir (nostorage); CTL immigration model (CTLimmig); CTL proliferation model (CTLprolif); β¯ (beta1, beta2, …). Within each file, there are 21 simulations for (k = 0,1,..,20), and data is output each day. For measures of synchrony, the final entry should be used. See Methods and S1 Simulation Code for further details. (ZIP) [file pbio.1002567.s002.zip › S1_Data/ms10_np10000_nostorage_noPD_CTLprolif_db1_beta10.tsv]

npatches	nstrain	runtime	dt	init_x	init_y	init_y_blood	init_z	init_S	beta0	beta1	beta2	beta3	mean_beta	B	d	delta	delta_blood	b[0]	mut	m	CTL	c	g	epsilon	k	het	lambda	rho	omega	x_max	patch.dyna	DELTA	A	VA
10000	1	100.000000	0.000100	21900	9499	5000000	0.001000	10000000	9.383604	14.477543	12.783362	7.363089	10	8000000000.000000	0.010000	1.000000	1.000000	800000	0.000050	0.048000	1	0.001000	1.000000	25.000000	0.000000	0.500000	0.000000	0.000000	0.000000	31987	0	10.000000	7.000000	1.000000
sus	inf	inf_blood	z	x[0]	y[0][0]	z[0]	x[1]	y[1][0]	z[1]	S[0]	synchrony
219000000	94990000.000000	5000000	10.000000	21900	9499	0.001000	21900	9499	0.001000	10000000	0.000000
73769209	2890064058.000000	149878419	10000.000000	7307	288624	1.000000	5086	291901	1.000000	9994998	0.000000
46705730	5064744039.000000	263077715	10000.000000	4609	507118	1.000000	3213	508261	1.000000	9989989	0.000000
40137594	6038490925.000000	313752496	10000.000000	3975	603206	1.000000	2661	604949	1.000000	9984990	0.000000
37895627	6448816116.000000	335127561	10000.000000	3735	644762	1.000000	2549	646236	1.000000	9979883	0.000000
37043969	6618831210.000000	343970167	10000.000000	3688	660415	1.000000	2415	663768	1.000000	9974914	0.000000
36707649	6688826091.000000	347619917	10000.000000	3702	667608	1.000000	2496	669497	1.000000	9969991	0.000000
36562951	6717641483.000000	349154507	10000.000000	3548	670930	1.000000	2416	673679	1.000000	9964953	0.000000
36498134	6729459605.000000	349802988	10000.000000	3538	673545	1.000000	2392	674765	1.000000	9960167	0.000000
36486201	6734294068.000000	350033896	10000.000000	3595	672954	1.000000	2460	674839	1.000000	9955193	0.000000
36477355	6736294211.000000	350082299	10000.000000	3595	673901	1.000000	2454	675112	1.000000	9950111	0.000000
36467834	6737190087.000000	350140397	10000.000000	3599	673214	1.000000	2414	674366	1.000000	9945175	0.000000
36471199	6737437378.000000	350174227	10000.000000	3536	674614	1.000000	2421	675698	1.000000	9940097	0.000000
36469301	6737570629.000000	350181514	10000.000000	3615	672507	1.000000	2449	673999	1.000000	9935173	0.000000
36474885	6737592241.000000	350174331	10000.000000	3572	674827	1.000000	2424	674683	1.000000	9930159	0.000000
36473121	6737636185.000000	350210024	10000.000000	3536	674355	1.000000	2428	675759	1.000000	9925155	0.000000
36462443	6737662622.000000	350185198	10000.000000	3709	674124	1.000000	2371	674560	1.000000	9920363	0.000000
36473371	6737580580.000000	350213008	10000.000000	3633	674948	1.000000	2485	674129	1.000000	9915312	0.000000
36477187	6737603686.000000	350167234	10000.000000	3603	673482	1.000000	2419	675350	1.000000	9910354	0.000000
36470890	6737633734.000000	350217377	10000.000000	3568	673013	1.000000	2393	675111	1.000000	9905353	0.000000
36474190	6737711490.000000	350177865	10000.000000	3625	674505	1.000000	2436	675217	1.000000	9900434	0.000000
36468127	6737659764.000000	350172734	10000.000000	3606	672912	1.000000	2478	673265	1.000000	9895505	0.000000
36469184	6737713893.000000	350196806	10000.000000	3537	672266	1.000000	2454	676633	1.000000	9890560	0.000000
36460610	6737715206.000000	350203988	10000.000000	3584	673749	1.000000	2414	673599	1.000000	9885596	0.000000
36467946	6737663710.000000	350205855	10000.000000	3446	674400	1.000000	2397	674028	1.000000	9880691	0.000000
36474317	6737721098.000000	350187081	10000.000000	3653	672266	1.000000	2426	675331	1.000000	9875721	0.000000
36472283	6737702446.000000	350175681	10000.000000	3577	674250	1.000000	2363	675979	1.000000	9870702	0.000000
36461076	6737678711.000000	350204457	10000.000000	3597	673321	1.000000	2435	675344	1.000000	9865760	0.000000
36468818	6737632702.000000	350163989	10000.000000	3631	673824	1.000000	2436	674346	1.000000	9860938	0.000000
36468458	6737662521.000000	350215959	10000.000000	3531	673835	1.000000	2408	674509	1.000000	9855942	0.000000
36474221	6737632618.000000	350201210	10000.000000	3574	673926	1.000000	2478	675529	1.000000	9851040	0.000000
36474560	6737572968.000000	350199253	10000.000000	3615	673965	1.000000	2370	675799	1.000000	9846194	0.000000
36476246	6737684374.000000	350200838	10000.000000	3547	673378	1.000000	2410	674550	1.000000	9841216	0.000000
36466217	6737757045.000000	350214922	10000.000000	3651	674637	1.000000	2390	675863	1.000000	9836295	0.000000
36472564	6737675195.000000	350186379	10000.000000	3606	675925	1.000000	2419	673716	1.000000	9831320	0.000000
36472972	6737732500.000000	350222478	10000.000000	3607	674873	1.000000	2416	674864	1.000000	9826379	0.000000
36471024	6737659168.000000	350203265	10000.000000	3592	673156	1.000000	2376	674570	1.000000	9821478	0.000000
36472915	6737790631.000000	350170745	10000.000000	3618	672093	1.000000	2411	675308	1.000000	9816564	0.000000
36465140	6737757574.000000	350234024	10000.000000	3638	673067	1.000000	2387	675745	1.000000	9811655	0.000000
36469472	6737719461.000000	350198584	10000.000000	3641	672847	1.000000	2408	675680	1.000000	9806890	0.000000
36469559	6737740590.000000	350216551	10000.000000	3570	672965	1.000000	2461	674522	1.000000	9802084	-1.#IND00
36471889	6737754130.000000	350206583	10000.000000	3532	674075	1.000000	2397	674848	1.000000	9797109	-0.028800
36475333	6737832615.000000	350159356	10000.000000	3637	674087	1.000000	2369	675457	1.000000	9792240	-0.009983
36472671	6737708488.000000	350227957	10000.000000	3563	673324	1.000000	2411	673851	1.000000	9787246	-0.008102
36469466	6737715868.000000	350148016	10000.000000	3661	674513	1.000000	2429	674897	1.000000	9782359	-0.001536
36471325	6737809223.000000	350171829	10000.000000	3603	673060	1.000000	2460	675722	1.000000	9777475	0.001870
36473626	6737791074.000000	350187505	10000.000000	3586	673344	1.000000	2442	675552	1.000000	9772669	-0.001600
36474508	6737618253.000000	350184008	10000.000000	3608	675862	1.000000	2406	673607	1.000000	9767806	-0.001488
36468809	6737639557.000000	350188767	10000.000000	3601	673505	1.000000	2418	674398	1.000000	9762866	0.000609
36465692	6737657078.000000	350157444	10000.000000	3566	674235	1.000000	2388	674998	1.000000	9757922	0.000418
36467080	6737622074.000000	350175073	10000.000000	3548	675068	1.000000	2423	675032	1.000000	9753135	0.001090
36467016	6737677305.000000	350192218	10000.000000	3581	674774	1.000000	2444	673548	1.000000	9748184	0.000861
36469841	6737603252.000000	350176776	10000.000000	3610	673488	1.000000	2488	674139	1.000000	9743345	0.003882
36472994	6737543392.000000	350194024	10000.000000	3608	673271	1.000000	2458	674292	1.000000	9738520	0.004304
36468138	6737544803.000000	350210959	10000.000000	3596	673959	1.000000	2437	676197	1.000000	9733646	0.002331
36466159	6737710155.000000	350160840	10000.000000	3568	674245	1.000000	2430	674057	1.000000	9728762	0.001560
36471944	6737680516.000000	350213432	10000.000000	3559	673216	1.000000	2471	675126	1.000000	9723831	0.001369
36473036	6737795494.000000	350156129	10000.000000	3626	674517	1.000000	2433	673722	1.000000	9718920	0.000932
36467025	6737728597.000000	350191780	10000.000000	3621	674171	1.000000	2430	675364	1.000000	9713998	0.001418
36468311	6737680039.000000	350232570	10000.000000	3597	673299	1.000000	2464	674878	1.000000	9709068	0.001194
36465403	6737735562.000000	350181792	10000.000000	3600	673713	1.000000	2358	676196	1.000000	9704266	0.000581
36473617	6737690389.000000	350220796	10000.000000	3595	675290	1.000000	2365	675489	1.000000	9699381	0.000566
36464761	6737765504.000000	350230141	10000.000000	3535	673320	1.000000	2388	674215	1.000000	9694483	0.000516
36467074	6737737277.000000	350203845	10000.000000	3583	673434	1.000000	2467	674636	1.000000	9689634	0.000307
36468177	6737658354.000000	350174243	10000.000000	3638	673662	1.000000	2361	675819	1.000000	9684832	0.000244
36471431	6737670182.000000	350193255	10000.000000	3591	673714	1.000000	2477	675269	1.000000	9679980	0.001673
36469673	6737661212.000000	350205974	10000.000000	3592	673350	1.000000	2454	675128	1.000000	9675141	0.001215
36467834	6737619637.000000	350191630	10000.000000	3548	672892	1.000000	2358	676259	1.000000	9670193	0.003559
36474580	6737671010.000000	350205049	10000.000000	3581	673655	1.000000	2387	673966	1.000000	9665311	0.002460
36462045	6737711952.000000	350166915	10000.000000	3550	673534	1.000000	2430	677362	1.000000	9660589	0.002143
36467295	6737713064.000000	350184115	10000.000000	3590	671859	1.000000	2388	674213	1.000000	9655775	0.001332
36468712	6737703259.000000	350190445	10000.000000	3662	672788	1.000000	2421	676005	1.000000	9650902	0.001472
36473361	6737645310.000000	350194462	10000.000000	3701	672582	1.000000	2479	674349	1.000000	9646061	0.000215
36465726	6737662482.000000	350158970	10000.000000	3577	674036	1.000000	2372	674187	1.000000	9641231	0.000168
36475835	6737696716.000000	350228556	10000.000000	3611	673749	1.000000	2418	676478	1.000000	9636308	0.000153
36474184	6737727759.000000	350213487	10000.000000	3510	674861	1.000000	2407	676278	1.000000	9631484	0.000158
36462572	6737795218.000000	350174887	10000.000000	3673	673164	1.000000	2422	674811	1.000000	9626790	-0.000302
36471266	6737720317.000000	350184887	10000.000000	3621	673019	1.000000	2426	675117	1.000000	9621950	0.000058
36463966	6737803500.000000	350206502	10000.000000	3527	674572	1.000000	2407	675332	1.000000	9617194	-0.001268
36470629	6737863858.000000	350208870	10000.000000	3570	675434	1.000000	2466	675116	1.000000	9612435	-0.000874
36469778	6737862895.000000	350188568	10000.000000	3601	674454	1.000000	2451	674889	1.000000	9607589	-0.000941
36470699	6737621271.000000	350200940	10000.000000	3551	675606	1.000000	2423	674840	1.000000	9602822	-0.001191
36477136	6737708943.000000	350160541	10000.000000	3582	673507	1.000000	2373	675085	1.000000	9598000	-0.001170
36470693	6737666280.000000	350176684	10000.000000	3557	672793	1.000000	2439	674819	1.000000	9593255	-0.001718
36477326	6737775362.000000	350189997	10000.000000	3619	673102	1.000000	2420	675052	1.000000	9588481	-0.002393
36467718	6737742268.000000	350207479	10000.000000	3607	673983	1.000000	2366	674054	1.000000	9583749	-0.002460
36470065	6737730338.000000	350195819	10000.000000	3585	673584	1.000000	2390	674570	1.000000	9578828	-0.002401
36469662	6737745180.000000	350180428	10000.000000	3545	674725	1.000000	2412	675052	1.000000	9574052	-0.002167
36471206	6737644406.000000	350206223	10000.000000	3545	673934	1.000000	2415	675751	1.000000	9569320	-0.002373
36475463	6737682755.000000	350176437	10000.000000	3560	674599	1.000000	2344	675789	1.000000	9564642	-0.002419
36462562	6737668455.000000	350200575	10000.000000	3527	673052	1.000000	2375	675157	1.000000	9559950	-0.003113
36471893	6737646872.000000	350210784	10000.000000	3584	674691	1.000000	2424	673862	1.000000	9555169	-0.002365
36468354	6737736065.000000	350174717	10000.000000	3557	674061	1.000000	2445	673406	1.000000	9550369	-0.002042
36469267	6737767685.000000	350218620	10000.000000	3584	671194	1.000000	2462	673682	1.000000	9545711	-0.002072
36472574	6737673199.000000	350194894	10000.000000	3619	675216	1.000000	2496	674870	1.000000	9540819	-0.002067
36475057	6737671615.000000	350185149	10000.000000	3610	674318	1.000000	2479	674287	1.000000	9536138	-0.002035
36466857	6737618752.000000	350184479	10000.000000	3640	674573	1.000000	2404	674195	1.000000	9531371	-0.002145
36470312	6737688297.000000	350188362	10000.000000	3579	674458	1.000000	2442	675617	1.000000	9526789	-0.001872
36469483	6737728947.000000	350180625	10000.000000	3625	673814	1.000000	2488	674396	1.000000	9521946	-0.001521
36476332	6737741045.000000	350209583	10000.000000	3566	673748	1.000000	2394	673826	1.000000	9517229	-0.001492
npatches	nstrain	runtime	dt	init_x	init_y	init_y_blood	init_z	init_S	beta0	beta1	beta2	beta3	mean_beta	B	d	delta	delta_blood	b[0]	mut	m	CTL	c	g	epsilon	k	het	lambda	rho	omega	x_max	patch.dyna	DELTA	A	VA
10000	1	100.000000	0.000100	21900	9499	5000000	0.001000	10000000	13.763264	5.752435	11.001323	5.010520	10	8000000000.000000	0.010000	1.000000	1.000000	800000	0.000050	0.048000	1	0.001000	1.000000	25.000000	1.000000	0.500000	0.000000	0.000000	0.000000	31987	0	10.000000	7.000000	1.000000
sus	inf	inf_blood	z	x[0]	y[0][0]	z[0]	x[1]	y[1][0]	z[1]	S[0]	synchrony
219000000	94990000.000000	5000000	10.000000	21900	9499	0.001000	21900	9499	0.001000	10000000	0.000000
99623116	1908318272.000000	99015686	10000.000000	7479	194157	1.000000	13800	186804	1.000000	9995036	0.000000
75669146	2778965167.000000	144392374	10000.000000	5533	279983	1.000000	10651	275950	1.000000	9989899	0.000000
71689594	2981692747.000000	154956823	10000.000000	5093	299635	1.000000	10294	295173	1.000000	9984927	0.000000
70879513	3025535032.000000	157263700	10000.000000	5056	304789	1.000000	10154	300606	1.000000	9979964	0.000000
70702128	3034948517.000000	157748517	10000.000000	5165	305112	1.000000	10088	300603	1.000000	9974904	0.000000
70667611	3036939297.000000	157836371	10000.000000	5123	304949	1.000000	10234	300472	1.000000	9969884	0.000000
70665069	3037365404.000000	157866024	10000.000000	5100	306019	1.000000	10198	301097	1.000000	9964931	0.000000
70665875	3037397498.000000	157873912	10000.000000	5119	304975	1.000000	10010	300793	1.000000	9959979	0.000000
70675433	3037495312.000000	157867581	10000.000000	5064	304870	1.000000	10239	300443	1.000000	9955067	0.000000
70652320	3037537881.000000	157875114	10000.000000	5123	306566	1.000000	10226	300607	1.000000	9950191	0.000000
70666552	3037483222.000000	157879145	10000.000000	5069	306264	1.000000	9993	301726	1.000000	9945258	0.000000
70656808	3037453660.000000	157894389	10000.000000	5149	306293	1.000000	10085	300554	1.000000	9940395	0.000000
70656958	3037482867.000000	157877224	10000.000000	5089	306295	1.000000	10131	300895	1.000000	9935592	0.000000
70655807	3037611986.000000	157865717	10000.000000	5047	305000	1.000000	10140	301816	1.000000	9930639	0.000000
70649479	3037576912.000000	157884154	10000.000000	5131	305698	1.000000	10006	302477	1.000000	9925590	0.000000
70668456	3037446394.000000	157892719	10000.000000	5099	305383	1.000000	10087	301815	1.000000	9920678	0.000000
70659643	3037482661.000000	157914978	10000.000000	5041	305868	1.000000	10197	300536	1.000000	9915701	0.000000
70658738	3037441169.000000	157885239	10000.000000	5017	305097	1.000000	10208	300888	1.000000	9910790	0.000000
70661651	3037511242.000000	157878040	10000.000000	5136	306128	1.000000	10130	302060	1.000000	9905876	0.000000
70661724	3037442123.000000	157869163	10000.000000	5048	305153	1.000000	10089	300773	1.000000	9900960	0.000000
70657403	3037444135.000000	157902033	10000.000000	5221	304853	1.000000	10131	300646	1.000000	9896029	0.000000
70657332	3037516784.000000	157870876	10000.000000	5076	305865	1.000000	10128	300462	1.000000	9891150	0.000000
70659497	3037567878.000000	157868267	10000.000000	5075	305422	1.000000	10053	301349	1.000000	9886227	0.000000
70666452	3037501911.000000	157887123	10000.000000	5162	304547	1.000000	10187	300258	1.000000	9881213	0.000000
70656953	3037484627.000000	157880492	10000.000000	5127	304733	1.000000	10084	301378	1.000000	9876153	0.000000
70651384	3037557614.000000	157866099	10000.000000	5194	305386	1.000000	10146	300564	1.000000	9871144	0.000000
70659707	3037604276.000000	157896961	10000.000000	5186	305063	1.000000	10145	300206	1.000000	9866197	0.000000
70657923	3037574634.000000	157871384	10000.000000	5146	305988	1.000000	10064	300225	1.000000	9861456	0.000000
70663683	3037464532.000000	157888793	10000.000000	5038	304787	1.000000	10104	300743	1.000000	9856495	0.000000
70666459	3037449821.000000	157880433	10000.000000	5207	305601	1.000000	10033	301440	1.000000	9851699	0.000000
70660431	3037469422.000000	157885370	10000.000000	5129	306059	1.000000	10168	300611	1.000000	9846762	0.000000
70657626	3037476612.000000	157893840	10000.000000	5197	304644	1.000000	10254	300083	1.000000	9841729	0.000000
70658903	3037491238.000000	157871434	10000.000000	5131	305885	1.000000	10023	300902	1.000000	9836924	0.000000
70654665	3037523850.000000	157890295	10000.000000	5103	306239	1.000000	10163	300839	1.000000	9832051	0.000000
70651507	3037478577.000000	157880230	10000.000000	5114	305635	1.000000	10088	301101	1.000000	9827060	0.000000
70650276	3037381013.000000	157873158	10000.000000	5032	305998	1.000000	10144	300062	1.000000	9822109	0.000000
70666493	3037447812.000000	157882634	10000.000000	5061	305252	1.000000	10130	300595	1.000000	9817199	0.000000
70661584	3037454394.000000	157860761	10000.000000	5110	304828	1.000000	10140	301789	1.000000	9812351	0.000000
70660713	3037495063.000000	157865725	10000.000000	5145	304274	1.000000	10161	300894	1.000000	9807416	0.000000
70654581	3037555167.000000	157882208	10000.000000	5169	305773	1.000000	10084	300455	1.000000	9802503	-1.#IND00
70661023	3037461763.000000	157880236	10000.000000	5109	305381	1.000000	10133	300434	1.000000	9797632	0.003200
70660495	3037500962.000000	157876907	10000.000000	5133	305437	1.000000	9980	301268	1.000000	9792683	-0.007147
70661369	3037432985.000000	157880274	10000.000000	5157	306045	1.000000	10080	300700	1.000000	9787828	-0.006355
70671900	3037446155.000000	157879543	10000.000000	5175	305225	1.000000	10192	300319	1.000000	9782783	0.000355
70659589	3037456187.000000	157874104	10000.000000	5121	305717	1.000000	10020	301751	1.000000	9777768	-0.003712
70648071	3037501779.000000	157881240	10000.000000	5154	304965	1.000000	10052	300988	1.000000	9772866	0.002083
70662070	3037472553.000000	157871661	10000.000000	5082	304851	1.000000	10085	302122	1.000000	9768084	-0.006427
70663888	3037427583.000000	157879046	10000.000000	5116	306215	1.000000	10118	300411	1.000000	9763269	-0.010378
70655052	3037448289.000000	157874871	10000.000000	5066	306248	1.000000	10136	301588	1.000000	9758457	-0.008056
70659437	3037424590.000000	157863369	10000.000000	5073	305343	1.000000	10096	301526	1.000000	9753645	-0.007532
70655759	3037437190.000000	157867408	10000.000000	5186	305210	1.000000	10061	301169	1.000000	9748682	-0.009406
70646638	3037580389.000000	157864382	10000.000000	5169	305419	1.000000	10123	300582	1.000000	9743894	-0.008163
70647234	3037453469.000000	157878710	10000.000000	5102	305675	1.000000	9927	301570	1.000000	9738936	-0.006988
70653473	3037494699.000000	157872946	10000.000000	5084	306224	1.000000	10059	300619	1.000000	9734078	-0.006643
70665100	3037503553.000000	157890113	10000.000000	5099	304847	1.000000	10140	301125	1.000000	9729165	-0.002845
70649682	3037502729.000000	157893766	10000.000000	5200	305810	1.000000	10186	300519	1.000000	9724487	-0.001892
70661220	3037493628.000000	157873306	10000.000000	5156	304614	1.000000	10088	300728	1.000000	9719629	-0.001579
70655433	3037515760.000000	157875273	10000.000000	5155	304770	1.000000	10085	301971	1.000000	9714808	-0.003279
70658491	3037447112.000000	157875875	10000.000000	5072	306113	1.000000	10109	301916	1.000000	9710038	-0.002606
70660974	3037514676.000000	157855784	10000.000000	5130	305594	1.000000	10137	300401	1.000000	9705084	-0.001118
70652728	3037604592.000000	157867694	10000.000000	5116	305786	1.000000	10198	301188	1.000000	9700194	-0.003261
70659881	3037489023.000000	157889520	10000.000000	5115	304738	1.000000	10150	301487	1.000000	9695447	-0.000671
70647629	3037579727.000000	157880101	10000.000000	5162	305139	1.000000	10133	300313	1.000000	9690658	-0.000409
70652244	3037583135.000000	157883042	10000.000000	5146	305475	1.000000	10148	300257	1.000000	9685949	-0.000420
70648019	3037562771.000000	157884841	10000.000000	5097	305230	1.000000	10164	300511	1.000000	9681074	-0.000716
70659049	3037557051.000000	157875045	10000.000000	5147	306617	1.000000	10078	301550	1.000000	9676217	-0.000983
70654948	3037530078.000000	157883254	10000.000000	5108	304653	1.000000	10156	301391	1.000000	9671361	-0.001295
70659489	3037486272.000000	157880565	10000.000000	5190	304661	1.000000	10159	300973	1.000000	9666450	-0.001447
70658144	3037535914.000000	157860705	10000.000000	4997	305843	1.000000	10148	301362	1.000000	9661512	0.000931
70658854	3037539501.000000	157876291	10000.000000	5073	304907	1.000000	10136	301209	1.000000	9656757	0.002117
70646778	3037406833.000000	157898735	10000.000000	5120	305066	1.000000	10080	301357	1.000000	9651849	0.002332
70657052	3037475627.000000	157894724	10000.000000	5063	306245	1.000000	9997	300935	1.000000	9646947	0.001986
70663900	3037425837.000000	157866476	10000.000000	5139	305105	1.000000	10011	302020	1.000000	9642095	0.003550
70656989	3037511855.000000	157872251	10000.000000	5058	306501	1.000000	10020	301985	1.000000	9637375	0.003853
70647731	3037472166.000000	157889441	10000.000000	5151	305745	1.000000	10094	302308	1.000000	9632477	0.003776
70649929	3037484079.000000	157887211	10000.000000	5069	305104	1.000000	10211	300327	1.000000	9627538	0.003005
70663257	3037458414.000000	157859272	10000.000000	5111	306554	1.000000	10141	300274	1.000000	9622619	0.003313
70652538	3037537785.000000	157865406	10000.000000	5129	304532	1.000000	10051	300778	1.000000	9617748	0.003774
70657854	3037502596.000000	157882879	10000.000000	4997	305603	1.000000	10030	301176	1.000000	9612955	0.003564
70654357	3037506987.000000	157872202	10000.000000	5132	306694	1.000000	10134	301272	1.000000	9608314	0.003393
70657908	3037442991.000000	157879328	10000.000000	5073	306303	1.000000	10160	301500	1.000000	9603493	0.003269
70665781	3037490875.000000	157869836	10000.000000	5172	305854	1.000000	9954	301476	1.000000	9598798	0.003362
70653839	3037471458.000000	157878803	10000.000000	5152	305387	1.000000	10098	301953	1.000000	9593949	0.003232
70659986	3037466964.000000	157859753	10000.000000	5147	305910	1.000000	10087	301536	1.000000	9589163	0.003100
70656890	3037471302.000000	157873255	10000.000000	5111	305291	1.000000	10000	301586	1.000000	9584325	0.002967
70657112	3037457795.000000	157871197	10000.000000	5084	304553	1.000000	10102	301082	1.000000	9579417	0.002658
70656024	3037458257.000000	157862622	10000.000000	5136	305017	1.000000	10143	301546	1.000000	9574675	0.002602
70661234	3037392592.000000	157863036	10000.000000	5130	305067	1.000000	10100	301238	1.000000	9569931	0.003096
70654598	3037430289.000000	157869878	10000.000000	5089	305922	1.000000	10044	300898	1.000000	9565166	0.003220
70659076	3037454312.000000	157886643	10000.000000	5107	305152	1.000000	10164	300544	1.000000	9560256	0.003343
70656771	3037456384.000000	157886085	10000.000000	5101	305599	1.000000	10003	300386	1.000000	9555446	0.003497
70665238	3037391956.000000	157874776	10000.000000	5108	304676	1.000000	10132	300102	1.000000	9550638	0.002418
70659156	3037427083.000000	157863615	10000.000000	5112	305730	1.000000	10064	301167	1.000000	9545995	0.001558
70660133	3037463643.000000	157867087	10000.000000	5159	305558	1.000000	10168	300798	1.000000	9541212	0.001663
70650593	3037611312.000000	157876414	10000.000000	5222	304877	1.000000	10103	300858	1.000000	9536438	0.001316
70656184	3037532609.000000	157890753	10000.000000	5140	305278	1.000000	10121	300321	1.000000	9531699	0.001287
70654993	3037496560.000000	157869866	10000.000000	5064	306301	1.000000	10134	300565	1.000000	9526911	0.001704
70654687	3037473531.000000	157875427	10000.000000	5106	305807	1.000000	10208	301543	1.000000	9522132	0.001659
70649843	3037417977.000000	157905811	10000.000000	5176	305954	1.000000	10091	302309	1.000000	9517256	0.001474
npatches	nstrain	runtime	dt	init_x	init_y	init_y_blood	init_z	init_S	beta0	beta1	beta2	beta3	mean_beta	B	d	delta	delta_blood	b[0]	mut	m	CTL	c	g	epsilon	k	het	lambda	rho	omega	x_max	patch.dyna	DELTA	A	VA
10000	1	100.000000	0.000100	21900	9499	5000000	0.001000	10000000	14.021947	6.506954	5.402395	13.086437	10	8000000000.000000	0.010000	1.000000	1.000000	800000	0.000050	0.048000	1	0.001000	1.000000	25.000000	2.000000	0.500000	0.000000	0.000000	0.000000	31987	0	10.000000	7.000000	1.000000
sus	inf	inf_blood	z	x[0]	y[0][0]	z[0]	x[1]	y[1][0]	z[1]	S[0]	synchrony
219000000	94990000.000000	5000000	10.000000	21900	9499	0.001000	21900	9499	0.001000	10000000	0.000000
126677348	1299938635.000000	67463318	10000.000000	9735	132581	1.000000	15767	127468	1.000000	9994968	0.000000
106312592	1705453488.000000	88621575	10000.000000	7932	172513	1.000000	13449	168310	1.000000	9990000	0.000000
103957454	1763527242.000000	91653110	10000.000000	7710	179118	1.000000	13185	174045	1.000000	9985032	0.000000
103637268	1771169435.000000	92063150	10000.000000	7613	178928	1.000000	13227	175283	1.000000	9980110	0.000000
103606627	1772199012.000000	92108781	10000.000000	7677	179587	1.000000	13203	174301	1.000000	9975145	0.000000
103595425	1772260716.000000	92117171	10000.000000	7679	179973	1.000000	13106	175027	1.000000	9970237	0.000000
103581573	1772308348.000000	92116856	10000.000000	7817	179906	1.000000	13079	175141	1.000000	9965242	0.000000
103584907	1772379149.000000	92113573	10000.000000	7743	179859	1.000000	13269	174302	1.000000	9960281	0.000000
103587109	1772288570.000000	92114386	10000.000000	7688	179593	1.000000	13227	175237	1.000000	9955426	0.000000
103608723	1772345893.000000	92117166	10000.000000	7715	179784	1.000000	13282	174006	1.000000	9950549	0.000000
103593002	1772309049.000000	92100810	10000.000000	7679	179803	1.000000	13230	175063	1.000000	9945610	0.000000
103581064	1772314249.000000	92121100	10000.000000	7765	179131	1.000000	13219	174624	1.000000	9940706	0.000000
103578217	1772360827.000000	92116369	10000.000000	7785	179806	1.000000	13234	174280	1.000000	9935703	0.000000
103586276	1772387504.000000	92124494	10000.000000	7708	178911	1.000000	13149	175121	1.000000	9930745	0.000000
103594242	1772345358.000000	92117940	10000.000000	7820	179109	1.000000	13112	175482	1.000000	9925816	0.000000
103593841	1772313183.000000	92129549	10000.000000	7696	179779	1.000000	13386	174612	1.000000	9920745	0.000000
103597394	1772250468.000000	92129048	10000.000000	7757	179764	1.000000	13177	174763	1.000000	9915882	0.000000
103589388	1772294433.000000	92118677	10000.000000	7734	179807	1.000000	13198	173493	1.000000	9910964	0.000000
103617656	1772314588.000000	92117200	10000.000000	7809	179186	1.000000	13147	174458	1.000000	9905909	0.000000
103599791	1772293823.000000	92110361	10000.000000	7680	179262	1.000000	13196	174667	1.000000	9900920	0.000000
103590488	1772265989.000000	92112232	10000.000000	7702	179792	1.000000	13124	174873	1.000000	9895952	0.000000
103604815	1772287501.000000	92109320	10000.000000	7719	180351	1.000000	13322	174328	1.000000	9890945	0.000000
103598056	1772347264.000000	92104945	10000.000000	7579	180239	1.000000	13315	173881	1.000000	9885963	0.000000
103605481	1772295252.000000	92106298	10000.000000	7703	180063	1.000000	13136	175121	1.000000	9881060	0.000000
103589339	1772361326.000000	92102190	10000.000000	7727	179908	1.000000	13068	174934	1.000000	9876072	0.000000
103593579	1772297192.000000	92098830	10000.000000	7774	180001	1.000000	13016	175192	1.000000	9871215	0.000000
103589463	1772339192.000000	92100433	10000.000000	7735	179407	1.000000	13258	174211	1.000000	9866223	0.000000
103590387	1772328692.000000	92114030	10000.000000	7665	179469	1.000000	13198	174337	1.000000	9861339	0.000000
103598582	1772243706.000000	92130401	10000.000000	7574	180017	1.000000	13351	174411	1.000000	9856407	0.000000
103596866	1772312763.000000	92113975	10000.000000	7640	180242	1.000000	13321	175403	1.000000	9851390	0.000000
103593773	1772321089.000000	92116642	10000.000000	7660	180363	1.000000	13164	174751	1.000000	9846480	0.000000
103582924	1772369567.000000	92105284	10000.000000	7734	179441	1.000000	13201	174720	1.000000	9841471	0.000000
103587852	1772367370.000000	92118424	10000.000000	7708	180260	1.000000	13290	174719	1.000000	9836605	0.000000
103593067	1772279708.000000	92123792	10000.000000	7756	179344	1.000000	13083	175006	1.000000	9831529	0.000000
103605094	1772354653.000000	92118158	10000.000000	7771	179856	1.000000	13204	175416	1.000000	9826670	0.000000
103595079	1772347794.000000	92104793	10000.000000	7619	179083	1.000000	13276	174080	1.000000	9821747	0.000000
103591736	1772305300.000000	92118895	10000.000000	7730	179537	1.000000	13192	174594	1.000000	9816984	0.000000
103584414	1772313011.000000	92122624	10000.000000	7830	179463	1.000000	13216	174557	1.000000	9812110	0.000000
103596744	1772289823.000000	92130257	10000.000000	7664	179535	1.000000	13234	175146	1.000000	9807217	0.000000
103602353	1772306986.000000	92118076	10000.000000	7646	180260	1.000000	13417	174106	1.000000	9802357	-1.#IND00
103593835	1772324314.000000	92098807	10000.000000	7726	178697	1.000000	13294	174092	1.000000	9797461	0.000000
103596077	1772290644.000000	92123169	10000.000000	7670	179969	1.000000	13223	174588	1.000000	9792573	0.000244
103592077	1772317319.000000	92115061	10000.000000	7719	179888	1.000000	13061	174875	1.000000	9787568	-0.002779
103595078	1772353384.000000	92123480	10000.000000	7665	179975	1.000000	13161	175398	1.000000	9782781	0.001586
103587179	1772321752.000000	92118741	10000.000000	7812	180161	1.000000	13403	174586	1.000000	9777915	0.001318
103590748	1772302992.000000	92110685	10000.000000	7595	180298	1.000000	13228	174748	1.000000	9773156	0.000262
103603646	1772352660.000000	92126206	10000.000000	7690	179816	1.000000	13295	174250	1.000000	9768385	0.006071
103602793	1772305148.000000	92122928	10000.000000	7770	179627	1.000000	13194	174577	1.000000	9763510	0.004980
103600391	1772264285.000000	92131151	10000.000000	7719	179638	1.000000	13409	174293	1.000000	9758598	0.003666
103599202	1772314340.000000	92107707	10000.000000	7701	179840	1.000000	13253	174507	1.000000	9753597	0.004057
103584832	1772334238.000000	92119770	10000.000000	7696	179803	1.000000	13156	174356	1.000000	9748722	0.003024
103587501	1772338765.000000	92108089	10000.000000	7676	179567	1.000000	13217	174331	1.000000	9743731	0.010045
103586972	1772291433.000000	92128675	10000.000000	7697	180137	1.000000	13210	175095	1.000000	9738776	0.009829
103586830	1772351438.000000	92105666	10000.000000	7591	179729	1.000000	13304	174806	1.000000	9733964	0.008588
103589844	1772420719.000000	92114419	10000.000000	7680	180058	1.000000	13234	174387	1.000000	9729032	0.008098
103588882	1772280393.000000	92125621	10000.000000	7732	179657	1.000000	13290	174772	1.000000	9724194	0.007622
103595105	1772324615.000000	92124717	10000.000000	7770	179282	1.000000	13279	174957	1.000000	9719333	0.005659
103593490	1772253966.000000	92113730	10000.000000	7615	179548	1.000000	13216	174966	1.000000	9714474	0.004151
103592137	1772339015.000000	92117977	10000.000000	7711	179415	1.000000	13127	174842	1.000000	9709543	0.003562
103581115	1772362746.000000	92133689	10000.000000	7626	180047	1.000000	13111	174183	1.000000	9704611	0.004376
103592385	1772385875.000000	92142235	10000.000000	7838	179712	1.000000	13231	175227	1.000000	9699665	0.004119
103588587	1772337638.000000	92132323	10000.000000	7678	180213	1.000000	13263	174483	1.000000	9694802	0.004215
103594286	1772355143.000000	92104356	10000.000000	7772	179140	1.000000	13103	174261	1.000000	9689891	0.005370
103594002	1772304044.000000	92131346	10000.000000	7643	179838	1.000000	13235	174206	1.000000	9685015	0.005247
103604243	1772307338.000000	92116778	10000.000000	7873	179005	1.000000	13225	173757	1.000000	9680248	0.004962
103597504	1772290683.000000	92123318	10000.000000	7745	179568	1.000000	13249	174502	1.000000	9675365	0.004244
103591424	1772406933.000000	92114513	10000.000000	7751	179867	1.000000	13127	175000	1.000000	9670549	0.004014
103587274	1772327849.000000	92118551	10000.000000	7730	179323	1.000000	13069	175355	1.000000	9665642	0.003920
103598728	1772309567.000000	92123894	10000.000000	7737	179284	1.000000	13241	174325	1.000000	9660848	0.003618
103592245	1772306456.000000	92111760	10000.000000	7694	179812	1.000000	13256	175019	1.000000	9656005	0.004212
103583701	1772295115.000000	92105899	10000.000000	7573	180331	1.000000	13255	174945	1.000000	9651190	0.003398
103589031	1772314814.000000	92119093	10000.000000	7647	180036	1.000000	13227	174449	1.000000	9646381	0.003242
103589395	1772370592.000000	92102783	10000.000000	7719	179688	1.000000	13299	174430	1.000000	9641530	0.002503
103602676	1772343694.000000	92106875	10000.000000	7824	179121	1.000000	13231	174725	1.000000	9636700	0.002179
103593459	1772310558.000000	92129139	10000.000000	7792	179060	1.000000	13173	174542	1.000000	9631901	0.002297
103603263	1772328000.000000	92105522	10000.000000	7736	179766	1.000000	13185	174483	1.000000	9627124	0.001391
103593399	1772356811.000000	92134764	10000.000000	7745	179516	1.000000	13206	174956	1.000000	9622362	0.001142
103600526	1772383765.000000	92114207	10000.000000	7747	179402	1.000000	13308	174693	1.000000	9617376	0.001581
103591521	1772366120.000000	92124805	10000.000000	7699	180067	1.000000	13320	173735	1.000000	9612560	0.000960
103593036	1772388359.000000	92119373	10000.000000	7670	179857	1.000000	13056	174834	1.000000	9607818	0.001345
103599344	1772305480.000000	92119274	10000.000000	7658	179306	1.000000	13156	174981	1.000000	9602969	0.000990
103590657	1772316606.000000	92101353	10000.000000	7734	179529	1.000000	13055	175062	1.000000	9598125	0.000936
103589067	1772431522.000000	92128276	10000.000000	7670	180113	1.000000	13140	173436	1.000000	9593295	0.001099
103600510	1772382882.000000	92104498	10000.000000	7840	178930	1.000000	12958	174693	1.000000	9588510	0.000244
103591391	1772312384.000000	92112991	10000.000000	7667	180109	1.000000	13195	174396	1.000000	9583798	0.000403
103601286	1772305857.000000	92108929	10000.000000	7743	179852	1.000000	13207	174595	1.000000	9579041	0.000585
103594607	1772296677.000000	92112799	10000.000000	7746	179543	1.000000	13142	175284	1.000000	9574380	0.000350
103596474	1772373736.000000	92113641	10000.000000	7634	179889	1.000000	13216	174357	1.000000	9569623	0.000301
103597568	1772253039.000000	92115873	10000.000000	7719	179709	1.000000	13304	174927	1.000000	9564721	0.000495
103581903	1772340099.000000	92132638	10000.000000	7765	180039	1.000000	13305	174609	1.000000	9559916	0.000411
103598543	1772298205.000000	92094950	10000.000000	7882	179613	1.000000	13162	173831	1.000000	9555199	0.000252
103587339	1772384682.000000	92101956	10000.000000	7838	179767	1.000000	13257	174817	1.000000	9550460	0.000195
103589717	1772314949.000000	92112663	10000.000000	7797	179450	1.000000	13147	174416	1.000000	9545665	0.000359
103606562	1772300209.000000	92106253	10000.000000	7806	178904	1.000000	13288	174072	1.000000	9540852	0.000294
103589233	1772287962.000000	92105454	10000.000000	7574	178981	1.000000	13232	174833	1.000000	9536012	0.000252
103579923	1772415317.000000	92120166	10000.000000	7777	179537	1.000000	13208	175105	1.000000	9531258	0.000164
103581996	1772348763.000000	92137025	10000.000000	7767	179954	1.000000	13270	174829	1.000000	9526567	-0.000876
103587209	1772335251.000000	92140169	10000.000000	7691	180487	1.000000	13313	174471	1.000000	9521689	-0.001024
103600640	1772276744.000000	92113728	10000.000000	7742	179861	1.000000	13281	174164	1.000000	9516906	-0.000878
npatches	nstrain	runtime	dt	init_x	init_y	init_y_blood	init_z	init_S	beta0	beta1	beta2	beta3	mean_beta	B	d	delta	delta_blood	b[0]	mut	m	CTL	c	g	epsilon	k	het	lambda	rho	omega	x_max	patch.dyna	DELTA	A	VA
10000	1	100.000000	0.000100	21900	9499	5000000	0.001000	10000000	10.312482	6.127817	5.882718	9.267604	10	8000000000.000000	0.010000	1.000000	1.000000	800000	0.000050	0.048000	1	0.001000	1.000000	25.000000	3.000000	0.500000	0.000000	0.000000	0.000000	31987	0	10.000000	7.000000	1.000000
sus	inf	inf_blood	z	x[0]	y[0][0]	z[0]	x[1]	y[1][0]	z[1]	S[0]	synchrony
219000000	94990000.000000	5000000	10.000000	21900	9499	0.001000	21900	9499	0.001000	10000000	0.000000
156134939	888911565.000000	46141390	10000.000000	14915	89849	1.000000	19512	85896	1.000000	9994914	0.000000
138390716	1105895161.000000	57485280	10000.000000	13139	111266	1.000000	17453	107899	1.000000	9989875	0.000000
136753094	1128855957.000000	58663465	10000.000000	13000	113848	1.000000	17288	109009	1.000000	9984811	0.000000
136622209	1131049264.000000	58783624	10000.000000	12987	113520	1.000000	17366	109829	1.000000	9979838	0.000000
136593799	1131234534.000000	58801593	10000.000000	13025	113903	1.000000	17274	109921	1.000000	9974815	0.000000
136586187	1131364778.000000	58799993	10000.000000	13117	113521	1.000000	17442	110173	1.000000	9969720	0.000000
136585690	1131285645.000000	58795245	10000.000000	13054	113909	1.000000	17368	109589	1.000000	9964674	0.000000
136572465	1131333975.000000	58796939	10000.000000	12984	113843	1.000000	17394	109907	1.000000	9959702	0.000000
136579365	1131345304.000000	58794203	10000.000000	13017	113877	1.000000	17442	110067	1.000000	9954808	0.000000
136589701	1131364266.000000	58791604	10000.000000	13067	113973	1.000000	17374	110148	1.000000	9949751	0.000000
136573009	1131320131.000000	58806730	10000.000000	12918	113293	1.000000	17314	110211	1.000000	9944772	0.000000
136582007	1131302605.000000	58803086	10000.000000	13136	112685	1.000000	17241	110750	1.000000	9939760	0.000000
136577159	1131292492.000000	58801467	10000.000000	13108	113444	1.000000	17334	109917	1.000000	9934805	0.000000
136576235	1131318820.000000	58811735	10000.000000	12949	113437	1.000000	17281	109834	1.000000	9929872	0.000000
136579945	1131344446.000000	58793938	10000.000000	12975	113629	1.000000	17409	109152	1.000000	9924996	0.000000
136582712	1131302165.000000	58813597	10000.000000	12914	113510	1.000000	17425	109767	1.000000	9920055	0.000000
136569603	1131340036.000000	58789342	10000.000000	12895	113496	1.000000	17364	109886	1.000000	9915068	0.000000
136579019	1131336090.000000	58795045	10000.000000	12872	113425	1.000000	17560	109461	1.000000	9910178	0.000000
136581510	1131395984.000000	58808629	10000.000000	12945	113841	1.000000	17322	110013	1.000000	9905067	0.000000
136566632	1131409953.000000	58801083	10000.000000	13064	114369	1.000000	17376	109789	1.000000	9900114	0.000000
136569859	1131376716.000000	58811988	10000.000000	12970	113342	1.000000	17284	110160	1.000000	9895196	0.000000
136574727	1131329295.000000	58810644	10000.000000	12964	113799	1.000000	17330	110436	1.000000	9890251	0.000000
136578112	1131343260.000000	58802397	10000.000000	12979	113923	1.000000	17233	110060	1.000000	9885180	0.000000
136581192	1131348757.000000	58816770	10000.000000	13018	113535	1.000000	17454	109392	1.000000	9880079	0.000000
136558938	1131408175.000000	58798453	10000.000000	12948	113744	1.000000	17214	109711	1.000000	9875124	0.000000
136583464	1131347695.000000	58796853	10000.000000	12964	113912	1.000000	17277	109898	1.000000	9870168	0.000000
136585919	1131319145.000000	58805869	10000.000000	13074	113831	1.000000	17305	109975	1.000000	9865240	0.000000
136571016	1131350744.000000	58813651	10000.000000	12977	114292	1.000000	17435	110155	1.000000	9860243	0.000000
136573181	1131357191.000000	58805612	10000.000000	12948	113663	1.000000	17333	110364	1.000000	9855297	0.000000
136579640	1131357117.000000	58801812	10000.000000	13009	113838	1.000000	17417	109749	1.000000	9850441	0.000000
136584218	1131372260.000000	58797541	10000.000000	13056	113944	1.000000	17349	109559	1.000000	9845516	0.000000
136588105	1131281867.000000	58807983	10000.000000	12985	113689	1.000000	17260	110006	1.000000	9840611	0.000000
136588701	1131299290.000000	58800343	10000.000000	12983	113970	1.000000	17269	110174	1.000000	9835664	0.000000
136568037	1131354921.000000	58806850	10000.000000	13038	114027	1.000000	17534	109818	1.000000	9830720	0.000000
136577331	1131371908.000000	58792661	10000.000000	13130	113608	1.000000	17274	110096	1.000000	9825857	0.000000
136569892	1131379613.000000	58809800	10000.000000	12852	113910	1.000000	17492	109573	1.000000	9820876	0.000000
136575263	1131328638.000000	58813782	10000.000000	12986	113959	1.000000	17401	110010	1.000000	9815902	0.000000
136574997	1131377765.000000	58797634	10000.000000	12860	113773	1.000000	17472	110129	1.000000	9811086	0.000000
136577243	1131347528.000000	58795370	10000.000000	12933	113608	1.000000	17413	110071	1.000000	9806133	0.000000
136584813	1131292456.000000	58784270	10000.000000	12855	113648	1.000000	17258	110408	1.000000	9801358	-1.#IND00
136583857	1131302529.000000	58797691	10000.000000	12791	113663	1.000000	17318	109947	1.000000	9796391	-0.003200
136587676	1131379634.000000	58807262	10000.000000	12968	113385	1.000000	17355	109365	1.000000	9791406	-0.005477
136571198	1131345398.000000	58802714	10000.000000	12987	113522	1.000000	17263	110389	1.000000	9786522	-0.006526
136586132	1131344316.000000	58812441	10000.000000	12901	113634	1.000000	17426	110113	1.000000	9781629	-0.006275
136566269	1131409562.000000	58798075	10000.000000	12979	113255	1.000000	17362	110192	1.000000	9776653	-0.002618
136576338	1131341343.000000	58804759	10000.000000	13074	113869	1.000000	17293	109875	1.000000	9771922	-0.001453
136578510	1131305384.000000	58796943	10000.000000	13055	113738	1.000000	17291	110311	1.000000	9767026	-0.001834
136593822	1131282889.000000	58801695	10000.000000	12991	113636	1.000000	17432	109743	1.000000	9762233	-0.000996
136581708	1131370791.000000	58809790	10000.000000	12951	113675	1.000000	17397	109478	1.000000	9757433	-0.004594
136568572	1131367571.000000	58807857	10000.000000	13011	113988	1.000000	17281	110072	1.000000	9752536	-0.005427
136591542	1131338208.000000	58810069	10000.000000	13037	113685	1.000000	17341	110077	1.000000	9747588	-0.005456
136576645	1131439018.000000	58804656	10000.000000	13168	113399	1.000000	17310	109882	1.000000	9742646	-0.005370
136578167	1131330659.000000	58792872	10000.000000	12856	113742	1.000000	17503	109920	1.000000	9737804	-0.004119
136568003	1131347112.000000	58820124	10000.000000	13034	112996	1.000000	17501	109940	1.000000	9732896	-0.003953
136586945	1131330750.000000	58809260	10000.000000	13031	113637	1.000000	17392	109851	1.000000	9727980	-0.002500
136569409	1131413511.000000	58799117	10000.000000	12977	114100	1.000000	17295	109714	1.000000	9723039	-0.003995
136570895	1131460316.000000	58803146	10000.000000	12962	113551	1.000000	17410	109418	1.000000	9718077	-0.003133
136568400	1131309581.000000	58794240	10000.000000	12987	112946	1.000000	17299	110418	1.000000	9713188	-0.003834
136577538	1131347500.000000	58807716	10000.000000	12896	113269	1.000000	17458	109827	1.000000	9708401	-0.004320
136585494	1131331968.000000	58794334	10000.000000	12897	113750	1.000000	17176	110109	1.000000	9703567	-0.005032
136574421	1131291783.000000	58800476	10000.000000	12926	113132	1.000000	17401	109411	1.000000	9698790	-0.004699
136589017	1131325632.000000	58805187	10000.000000	12982	113714	1.000000	17312	110283	1.000000	9693990	-0.004839
136585789	1131317248.000000	58799866	10000.000000	12986	114068	1.000000	17387	109989	1.000000	9689194	-0.004839
136573563	1131346542.000000	58784407	10000.000000	13090	113906	1.000000	17200	110099	1.000000	9684182	-0.004648
136568366	1131374667.000000	58805302	10000.000000	12966	113453	1.000000	17350	110119	1.000000	9679362	-0.005170
136581810	1131340465.000000	58803903	10000.000000	13015	113978	1.000000	17420	110114	1.000000	9674510	-0.005744
136584767	1131364509.000000	58800151	10000.000000	12907	114579	1.000000	17289	110365	1.000000	9669634	-0.005571
136580498	1131288909.000000	58795153	10000.000000	13008	114293	1.000000	17339	109858	1.000000	9664797	-0.005121
136571033	1131392648.000000	58798034	10000.000000	12939	113391	1.000000	17389	110009	1.000000	9659946	-0.004136
136569801	1131352813.000000	58791214	10000.000000	13069	113391	1.000000	17322	110081	1.000000	9655040	-0.003875
136579508	1131352064.000000	58800128	10000.000000	12973	113660	1.000000	17459	109574	1.000000	9650196	-0.003050
136570555	1131367602.000000	58800704	10000.000000	12951	113172	1.000000	17455	110340	1.000000	9645556	-0.003336
136575920	1131305389.000000	58796809	10000.000000	12877	113720	1.000000	17486	110006	1.000000	9640720	-0.003311
136569698	1131371680.000000	58802683	10000.000000	12900	113288	1.000000	17389	110527	1.000000	9635955	-0.003287
136576215	1131336728.000000	58803687	10000.000000	13050	113793	1.000000	17220	110337	1.000000	9631155	-0.003348
136561859	1131343755.000000	58802837	10000.000000	12950	113709	1.000000	17292	109594	1.000000	9626318	-0.000929
136567069	1131409508.000000	58809369	10000.000000	13069	113209	1.000000	17398	109835	1.000000	9621368	-0.000342
136576070	1131376521.000000	58789829	10000.000000	13023	113865	1.000000	17226	109872	1.000000	9616544	-0.001771
136575268	1131359450.000000	58798842	10000.000000	12968	113763	1.000000	17441	109790	1.000000	9611745	-0.001764
136567395	1131351167.000000	58798984	10000.000000	12964	114093	1.000000	17390	109820	1.000000	9606930	-0.001622
136580280	1131370223.000000	58791279	10000.000000	13028	113402	1.000000	17358	110373	1.000000	9602186	-0.001174
136586299	1131318237.000000	58797490	10000.000000	13002	114322	1.000000	17388	109699	1.000000	9597436	-0.000313
136581644	1131315482.000000	58790821	10000.000000	12940	113975	1.000000	17325	109925	1.000000	9592684	-0.000738
136589781	1131268385.000000	58787851	10000.000000	12978	113995	1.000000	17263	110209	1.000000	9587794	-0.001146
136584010	1131361886.000000	58810924	10000.000000	12689	114556	1.000000	17476	109591	1.000000	9582995	-0.000729
136575756	1131362883.000000	58806684	10000.000000	12968	113536	1.000000	17402	109787	1.000000	9578278	-0.000621
136585499	1131329314.000000	58788555	10000.000000	12850	113818	1.000000	17333	110476	1.000000	9573579	-0.000580
136571745	1131338821.000000	58809968	10000.000000	12961	113268	1.000000	17547	109526	1.000000	9568786	-0.000610
136567779	1131356655.000000	58799578	10000.000000	12982	114208	1.000000	17336	110429	1.000000	9564076	0.001108
136564945	1131428204.000000	58800860	10000.000000	13045	113281	1.000000	17428	109119	1.000000	9559296	0.000935
136561864	1131399561.000000	58810902	10000.000000	12822	114640	1.000000	17410	109552	1.000000	9554464	0.000412
136560823	1131392251.000000	58803340	10000.000000	12931	113491	1.000000	17324	110547	1.000000	9549741	0.000433
136574116	1131368636.000000	58811188	10000.000000	12941	113840	1.000000	17299	110043	1.000000	9545080	0.000297
136568362	1131317972.000000	58808032	10000.000000	12978	113725	1.000000	17456	109166	1.000000	9540392	0.000263
136579559	1131402030.000000	58809790	10000.000000	12879	113458	1.000000	17482	109116	1.000000	9535718	0.000412
136569312	1131431250.000000	58812573	10000.000000	13017	114106	1.000000	17269	109964	1.000000	9530788	0.000886
136590054	1131304242.000000	58806184	10000.000000	12945	113424	1.000000	17406	109389	1.000000	9526070	0.001028
136575563	1131357346.000000	58798988	10000.000000	12934	113224	1.000000	17210	109648	1.000000	9521403	0.001025
136589744	1131353507.000000	58800830	10000.000000	12994	113604	1.000000	17458	110119	1.000000	9516617	0.001044
npatches	nstrain	runtime	dt	init_x	init_y	init_y_blood	init_z	init_S	beta0	beta1	beta2	beta3	mean_beta	B	d	delta	delta_blood	b[0]	mut	m	CTL	c	g	epsilon	k	het	lambda	rho	omega	x_max	patch.dyna	DELTA	A	VA
10000	1	100.000000	0.000100	21900	9499	5000000	0.001000	10000000	8.053406	11.494662	9.613289	14.568653	10	8000000000.000000	0.010000	1.000000	1.000000	800000	0.000050	0.048000	1	0.001000	1.000000	25.000000	4.000000	0.500000	0.000000	0.000000	0.000000	31987	0	10.000000	7.000000	1.000000
sus	inf	inf_blood	z	x[0]	y[0][0]	z[0]	x[1]	y[1][0]	z[1]	S[0]	synchrony
219000000	94990000.000000	5000000	10.000000	21900	9499	0.001000	21900	9499	0.001000	10000000	0.000000
185440699	608303025.000000	31579261	10000.000000	20165	59840	1.000000	17065	61814	1.000000	9995061	0.000000
169820130	736951321.000000	38302228	10000.000000	18579	72678	1.000000	15383	74572	1.000000	9990016	0.000000
168472939	748996068.000000	38937110	10000.000000	18216	74106	1.000000	15337	75470	1.000000	9984974	0.000000
168347739	750035745.000000	38983463	10000.000000	18361	73702	1.000000	15271	76343	1.000000	9980020	0.000000
168354274	750073479.000000	38983181	10000.000000	18238	73468	1.000000	15288	75890	1.000000	9975076	0.000000
168354139	750051801.000000	38984477	10000.000000	18368	73856	1.000000	15289	76051	1.000000	9970093	0.000000
168345780	750152197.000000	38983576	10000.000000	18312	74078	1.000000	15270	76375	1.000000	9965107	0.000000
168317023	750238754.000000	38990680	10000.000000	18336	73536	1.000000	15324	76415	1.000000	9960122	0.000000
168363511	750111007.000000	38999139	10000.000000	18336	73934	1.000000	15419	76660	1.000000	9955165	0.000000
168335241	750162175.000000	38994636	10000.000000	18411	73496	1.000000	15231	76028	1.000000	9950230	0.000000
168349768	750113675.000000	38986894	10000.000000	18434	73470	1.000000	15443	75962	1.000000	9945319	0.000000
168337028	750155852.000000	38978136	10000.000000	18382	73501	1.000000	15050	76339	1.000000	9940392	0.000000
168353689	750100411.000000	38983502	10000.000000	18441	73302	1.000000	15351	75791	1.000000	9935464	0.000000
168353584	750097832.000000	38984410	10000.000000	18442	73342	1.000000	15116	76711	1.000000	9930494	0.000000
168348973	750170973.000000	38986075	10000.000000	18239	74428	1.000000	15193	76682	1.000000	9925460	0.000000
168347684	750118964.000000	38986001	10000.000000	18476	73125	1.000000	15253	76323	1.000000	9920499	0.000000
168354760	750105182.000000	38994156	10000.000000	18444	73315	1.000000	15301	76247	1.000000	9915491	0.000000
168360492	750059240.000000	38994353	10000.000000	18353	73495	1.000000	15206	76895	1.000000	9910598	0.000000
168345714	750167631.000000	38979327	10000.000000	18248	73740	1.000000	15154	76288	1.000000	9905650	0.000000
168338006	750176491.000000	38987165	10000.000000	18408	73912	1.000000	15311	76304	1.000000	9900714	0.000000
168326374	750116993.000000	38983959	10000.000000	18460	73392	1.000000	15172	76302	1.000000	9895668	0.000000
168366187	750167293.000000	38981821	10000.000000	18429	73238	1.000000	15290	76051	1.000000	9890770	0.000000
168336265	750187994.000000	38990815	10000.000000	18344	73555	1.000000	15302	76426	1.000000	9885887	0.000000
168355849	750152536.000000	38977236	10000.000000	18410	73393	1.000000	15194	76639	1.000000	9881017	0.000000
168334238	750201400.000000	38983478	10000.000000	18336	73916	1.000000	15195	76679	1.000000	9876115	0.000000
168343456	750112981.000000	38995385	10000.000000	18423	73722	1.000000	15156	76668	1.000000	9871123	0.000000
168340117	750092470.000000	38987600	10000.000000	18407	73519	1.000000	15197	76359	1.000000	9866170	0.000000
168357581	750088240.000000	38988622	10000.000000	18381	73798	1.000000	15331	76872	1.000000	9861236	0.000000
168354552	750175816.000000	38986361	10000.000000	18555	73911	1.000000	15392	76357	1.000000	9856285	0.000000
168332934	750175480.000000	39005340	10000.000000	18371	74027	1.000000	15195	76120	1.000000	9851336	0.000000
168337133	750154836.000000	39002784	10000.000000	18446	73575	1.000000	14958	76450	1.000000	9846463	0.000000
168331923	750196484.000000	38982933	10000.000000	18498	73712	1.000000	15290	76644	1.000000	9841588	0.000000
168358116	750137870.000000	38999771	10000.000000	18480	73026	1.000000	15136	76276	1.000000	9836706	0.000000
168356608	750098471.000000	38994985	10000.000000	18430	74305	1.000000	15272	77213	1.000000	9831791	0.000000
168330575	750174095.000000	38990361	10000.000000	18339	73859	1.000000	15276	76277	1.000000	9826820	0.000000
168339889	750124725.000000	38986985	10000.000000	18372	74062	1.000000	15283	76450	1.000000	9821950	0.000000
168351837	750169465.000000	38991757	10000.000000	18473	73842	1.000000	15181	76283	1.000000	9816976	0.000000
168337621	750213156.000000	38986575	10000.000000	18418	73738	1.000000	15355	75920	1.000000	9812106	0.000000
168345306	750166100.000000	38982309	10000.000000	18439	73336	1.000000	15289	76355	1.000000	9807221	0.000000
168349169	750168982.000000	38985879	10000.000000	18409	74367	1.000000	15330	75863	1.000000	9802310	-1.#IND00
168323910	750221788.000000	38998914	10000.000000	18524	73918	1.000000	15034	76722	1.000000	9797343	0.014400
168336221	750179901.000000	38981290	10000.000000	18449	73717	1.000000	15390	76258	1.000000	9792437	0.004504
168348663	750216369.000000	38983707	10000.000000	18356	73964	1.000000	15149	76603	1.000000	9787535	0.010796
168336099	750170530.000000	38989598	10000.000000	18486	73493	1.000000	15326	75963	1.000000	9782614	0.015800
168329894	750187303.000000	38995175	10000.000000	18104	74299	1.000000	15236	76304	1.000000	9777730	0.005647
168348822	750137347.000000	38988641	10000.000000	18415	73876	1.000000	15096	76657	1.000000	9772836	0.006352
168331399	750181445.000000	38995220	10000.000000	18266	73835	1.000000	15273	76316	1.000000	9767935	0.006460
168347856	750154512.000000	38983379	10000.000000	18446	73255	1.000000	15116	76535	1.000000	9763042	0.005488
168318662	750188843.000000	38993693	10000.000000	18395	73792	1.000000	15364	76201	1.000000	9758168	-0.000955
168337907	750204721.000000	38997867	10000.000000	18353	73439	1.000000	15219	76442	1.000000	9753269	-0.001178
168328402	750219291.000000	38997396	10000.000000	18374	73468	1.000000	15275	76168	1.000000	9748401	-0.000392
168328652	750177246.000000	38981685	10000.000000	18388	73844	1.000000	15299	76381	1.000000	9743480	0.000837
168346405	750138350.000000	38998354	10000.000000	18364	73710	1.000000	15075	76668	1.000000	9738620	-0.002716
168338576	750130435.000000	38993328	10000.000000	18357	73102	1.000000	15230	76456	1.000000	9733757	-0.004800
168351720	750090361.000000	38995063	10000.000000	18375	74087	1.000000	15309	75490	1.000000	9728849	-0.005331
168366534	750070787.000000	38987664	10000.000000	18339	74090	1.000000	15290	76109	1.000000	9724036	-0.002068
168362386	750082333.000000	38991023	10000.000000	18361	73844	1.000000	15218	76866	1.000000	9719333	-0.003094
168344549	750129788.000000	38978831	10000.000000	18341	73842	1.000000	15116	76104	1.000000	9714482	-0.004286
168331355	750126525.000000	38986946	10000.000000	18237	73564	1.000000	15276	76036	1.000000	9709664	-0.004020
168359958	750117451.000000	38982846	10000.000000	18327	73307	1.000000	15081	76281	1.000000	9704848	-0.003878
168350266	750155502.000000	38981808	10000.000000	18485	73271	1.000000	15229	76230	1.000000	9700068	-0.003902
168340795	750129439.000000	38986078	10000.000000	18463	73637	1.000000	15165	76496	1.000000	9695210	-0.003759
168354894	750147776.000000	38995165	10000.000000	18405	73771	1.000000	15296	75813	1.000000	9690372	-0.004040
168359310	750174680.000000	38982287	10000.000000	18470	73438	1.000000	15346	76016	1.000000	9685506	-0.003883
168320997	750145496.000000	38995769	10000.000000	18388	73651	1.000000	15108	76699	1.000000	9680623	-0.003471
168336901	750104947.000000	38975742	10000.000000	18316	74052	1.000000	15287	76463	1.000000	9675819	-0.003749
168339714	750156399.000000	38991154	10000.000000	18346	72945	1.000000	15276	76104	1.000000	9671011	-0.002567
168352650	750164738.000000	38986275	10000.000000	18434	73799	1.000000	15354	76260	1.000000	9666149	-0.002624
168341434	750137399.000000	38986668	10000.000000	18747	73803	1.000000	15287	76278	1.000000	9661212	-0.002195
168348045	750185403.000000	38984221	10000.000000	18443	73604	1.000000	15295	76114	1.000000	9656521	-0.002248
168345118	750138297.000000	38977304	10000.000000	18538	73777	1.000000	15254	76628	1.000000	9651694	-0.003785
168357696	750138323.000000	38981517	10000.000000	18447	73694	1.000000	15394	76299	1.000000	9646886	-0.003753
168337749	750133503.000000	38976668	10000.000000	18393	74284	1.000000	15302	76422	1.000000	9642165	-0.006273
168342284	750173373.000000	39003975	10000.000000	18210	73693	1.000000	15356	76384	1.000000	9637322	-0.005815
168356526	750113151.000000	38985925	10000.000000	18369	73530	1.000000	15354	75697	1.000000	9632547	-0.006531
168336437	750130263.000000	38998586	10000.000000	18204	73842	1.000000	15139	76299	1.000000	9627622	-0.005723
168348030	750151968.000000	38988489	10000.000000	18239	73757	1.000000	15116	76052	1.000000	9622759	-0.005708
168337652	750164884.000000	38985815	10000.000000	18356	73589	1.000000	15288	76118	1.000000	9617940	-0.004964
168343814	750164257.000000	38995305	10000.000000	18317	73703	1.000000	15343	76163	1.000000	9613025	-0.004775
168363333	750152276.000000	38998546	10000.000000	18163	74240	1.000000	15292	76343	1.000000	9608151	-0.004811
168342062	750161381.000000	38998815	10000.000000	18288	74069	1.000000	15166	76883	1.000000	9603381	-0.004602
168351313	750159428.000000	38988794	10000.000000	18494	73601	1.000000	15268	75798	1.000000	9598582	-0.004561
168356355	750123131.000000	38992361	10000.000000	18234	73900	1.000000	15455	76279	1.000000	9593790	-0.004770
168345107	750127172.000000	38997068	10000.000000	18431	73744	1.000000	15218	76447	1.000000	9588973	-0.004731
168335483	750157200.000000	38983653	10000.000000	18261	73689	1.000000	15208	76113	1.000000	9584261	-0.004603
168346073	750141035.000000	38991599	10000.000000	18473	73237	1.000000	15229	76078	1.000000	9579439	-0.005230
168342165	750163664.000000	38988778	10000.000000	18346	73554	1.000000	15300	75812	1.000000	9574698	-0.005020
168354133	750142029.000000	38980666	10000.000000	18369	74100	1.000000	15367	75822	1.000000	9569978	-0.005028
168349309	750145507.000000	38996717	10000.000000	18294	73599	1.000000	15418	76025	1.000000	9565167	-0.004618
168335982	750131749.000000	38986926	10000.000000	18327	73795	1.000000	15535	76539	1.000000	9560474	-0.004888
168347803	750144182.000000	38982947	10000.000000	18394	73616	1.000000	15274	75974	1.000000	9555726	-0.004673
168341629	750132567.000000	38983233	10000.000000	18328	74066	1.000000	15203	76299	1.000000	9550827	-0.004948
168344021	750136965.000000	38987126	10000.000000	18454	73717	1.000000	15291	76248	1.000000	9545973	-0.004557
168344411	750155864.000000	38984626	10000.000000	18176	73790	1.000000	15156	76556	1.000000	9541122	-0.004529
168341452	750166753.000000	38996049	10000.000000	18205	74096	1.000000	15205	76219	1.000000	9536413	-0.004465
168344133	750116888.000000	38996667	10000.000000	18400	72748	1.000000	15362	76384	1.000000	9531683	-0.004669
168356892	750140753.000000	38987200	10000.000000	18364	73694	1.000000	15408	75640	1.000000	9526763	-0.004750
168336217	750169242.000000	38999527	10000.000000	18466	73982	1.000000	15382	76453	1.000000	9522023	-0.004702
168340429	750114956.000000	38982954	10000.000000	18461	73612	1.000000	15201	76072	1.000000	9517209	-0.004950
npatches	nstrain	runtime	dt	init_x	init_y	init_y_blood	init_z	init_S	beta0	beta1	beta2	beta3	mean_beta	B	d	delta	delta_blood	b[0]	mut	m	CTL	c	g	epsilon	k	het	lambda	rho	omega	x_max	patch.dyna	DELTA	A	VA
10000	1	100.000000	0.000100	21900	9499	5000000	0.001000	10000000	6.723750	13.343185	8.371277	10.836280	10	8000000000.000000	0.010000	1.000000	1.000000	800000	0.000050	0.048000	1	0.001000	1.000000	25.000000	5.000000	0.500000	0.000000	0.000000	0.000000	31987	0	10.000000	7.000000	1.000000
sus	inf	inf_blood	z	x[0]	y[0][0]	z[0]	x[1]	y[1][0]	z[1]	S[0]	synchrony
219000000	94990000.000000	5000000	10.000000	21900	9499	0.001000	21900	9499	0.001000	10000000	0.000000
214027496	409677235.000000	21279114	10000.000000	24421	38549	1.000000	18599	43186	1.000000	9994904	0.000000
200431744	490455658.000000	25484034	10000.000000	22983	46719	1.000000	17278	51019	1.000000	9989950	0.000000
199175210	498529526.000000	25915350	10000.000000	22974	47349	1.000000	17173	52324	1.000000	9984784	0.000000
199041677	499328682.000000	25953083	10000.000000	23007	47348	1.000000	16995	52403	1.000000	9979646	0.000000
199044164	499341072.000000	25948870	10000.000000	22844	47628	1.000000	17258	52261	1.000000	9974614	0.000000
199013568	499393552.000000	25959610	10000.000000	22733	47631	1.000000	16859	52562	1.000000	9969756	0.000000
199021957	499402914.000000	25954960	10000.000000	22846	47480	1.000000	17011	52041	1.000000	9964919	0.000000
199032241	499382659.000000	25960383	10000.000000	22980	47334	1.000000	17175	52506	1.000000	9960026	0.000000
199048679	499413834.000000	25955800	10000.000000	22870	47728	1.000000	17185	52251	1.000000	9955175	0.000000
199020096	499416222.000000	25954999	10000.000000	22908	47943	1.000000	17093	52551	1.000000	9950223	0.000000
199030364	499377408.000000	25956446	10000.000000	22955	47241	1.000000	16981	52116	1.000000	9945096	0.000000
199040001	499317954.000000	25954905	10000.000000	22783	47396	1.000000	17154	52284	1.000000	9940117	0.000000
199034708	499345425.000000	25953087	10000.000000	22951	47894	1.000000	17024	52447	1.000000	9935186	0.000000
199053500	499332099.000000	25946305	10000.000000	23012	47399	1.000000	17197	52006	1.000000	9930270	0.000000
199050856	499360708.000000	25949883	10000.000000	22804	47843	1.000000	17053	51614	1.000000	9925287	0.000000
199029752	499339627.000000	25955551	10000.000000	22982	47581	1.000000	17087	52095	1.000000	9920310	0.000000
199023082	499311981.000000	25952482	10000.000000	22738	47726	1.000000	16997	52345	1.000000	9915261	0.000000
199055891	499238805.000000	25945916	10000.000000	22694	47413	1.000000	16990	51906	1.000000	9910434	0.000000
199031775	499318122.000000	25948467	10000.000000	22992	47514	1.000000	17027	52353	1.000000	9905331	0.000000
199040717	499359017.000000	25958928	10000.000000	22904	47333	1.000000	16912	52161	1.000000	9900471	0.000000
199043346	499370996.000000	25948961	10000.000000	22987	47406	1.000000	17225	51800	1.000000	9895487	0.000000
199048644	499360148.000000	25958877	10000.000000	22892	47418	1.000000	17084	52337	1.000000	9890511	0.000000
199041180	499341851.000000	25954516	10000.000000	22805	47364	1.000000	17031	52222	1.000000	9885618	0.000000
199033789	499362851.000000	25954371	10000.000000	22834	47904	1.000000	17196	52343	1.000000	9880719	0.000000
199030060	499353821.000000	25946015	10000.000000	22863	47585	1.000000	17018	52439	1.000000	9875755	0.000000
199025301	499381081.000000	25953626	10000.000000	22693	47898	1.000000	17155	52152	1.000000	9870816	0.000000
199052314	499394158.000000	25955297	10000.000000	22826	47865	1.000000	16969	52609	1.000000	9865990	0.000000
199040953	499375315.000000	25947607	10000.000000	23049	47950	1.000000	17039	52097	1.000000	9861098	0.000000
199051722	499314246.000000	25949099	10000.000000	22946	47505	1.000000	17095	52490	1.000000	9856225	0.000000
199040040	499332782.000000	25946361	10000.000000	22838	47336	1.000000	17039	52399	1.000000	9851306	0.000000
199038463	499318373.000000	25949137	10000.000000	22846	47543	1.000000	16982	52286	1.000000	9846503	0.000000
199015931	499376257.000000	25951165	10000.000000	23121	47592	1.000000	17108	51900	1.000000	9841518	0.000000
199062949	499320497.000000	25944183	10000.000000	22884	47607	1.000000	17059	52085	1.000000	9836609	0.000000
199037141	499367549.000000	25954492	10000.000000	22953	47975	1.000000	16930	51973	1.000000	9831671	0.000000
199053712	499298514.000000	25955950	10000.000000	22917	47715	1.000000	17322	52128	1.000000	9826699	0.000000
199048622	499318346.000000	25955624	10000.000000	22981	47285	1.000000	17127	51946	1.000000	9821692	0.000000
199029386	499358349.000000	25944249	10000.000000	22904	47848	1.000000	16982	52508	1.000000	9816665	0.000000
199026532	499360296.000000	25952667	10000.000000	22746	47453	1.000000	17086	52357	1.000000	9811756	0.000000
199033782	499358777.000000	25950317	10000.000000	22657	47579	1.000000	17279	52030	1.000000	9806840	0.000000
199042511	499317133.000000	25965593	10000.000000	22996	47569	1.000000	17039	52334	1.000000	9801955	-1.#IND00
199031078	499376530.000000	25964325	10000.000000	22732	47504	1.000000	17247	52092	1.000000	9797057	0.012800
199030026	499395669.000000	25960719	10000.000000	22894	47564	1.000000	17086	52075	1.000000	9792098	-0.017032
199038684	499354356.000000	25955003	10000.000000	22957	47631	1.000000	17141	52188	1.000000	9787310	-0.012544
199039546	499299455.000000	25958454	10000.000000	22801	47016	1.000000	17099	52295	1.000000	9782453	-0.009438
199025196	499399360.000000	25957895	10000.000000	22859	47436	1.000000	17158	52246	1.000000	9777580	-0.007399
199053263	499331027.000000	25950948	10000.000000	22797	47764	1.000000	16981	52416	1.000000	9772781	-0.005444
199034019	499400298.000000	25957086	10000.000000	22670	47714	1.000000	16932	52402	1.000000	9767815	-0.009439
199052485	499376499.000000	25958236	10000.000000	22760	47571	1.000000	17084	52435	1.000000	9762816	-0.009666
199043357	499371698.000000	25953633	10000.000000	22940	47363	1.000000	17182	51983	1.000000	9757920	-0.007857
199028702	499395145.000000	25958823	10000.000000	22791	47698	1.000000	17134	52152	1.000000	9753053	-0.007030
199045281	499392432.000000	25954377	10000.000000	22853	47562	1.000000	17170	52799	1.000000	9748038	-0.001553
199024427	499385651.000000	25948928	10000.000000	22752	47852	1.000000	17103	52033	1.000000	9743062	0.001436
199046191	499347571.000000	25958116	10000.000000	23001	47700	1.000000	17207	52262	1.000000	9738209	0.001232
199060125	499348075.000000	25951960	10000.000000	22999	47744	1.000000	16916	52321	1.000000	9733386	0.001033
199037133	499321290.000000	25945789	10000.000000	23097	46827	1.000000	17154	52081	1.000000	9728577	0.000835
199032765	499337705.000000	25951488	10000.000000	22800	47695	1.000000	17170	52364	1.000000	9723771	0.001575
199046329	499320905.000000	25940869	10000.000000	23053	47206	1.000000	17054	52244	1.000000	9718915	-0.000347
199046095	499358734.000000	25959781	10000.000000	22859	47610	1.000000	17108	51988	1.000000	9714015	-0.001656
199015726	499368843.000000	25956704	10000.000000	22762	47484	1.000000	17148	51992	1.000000	9709082	-0.000102
199030725	499390087.000000	25955610	10000.000000	22679	47286	1.000000	17088	52588	1.000000	9704288	0.000511
199029793	499393863.000000	25958418	10000.000000	22839	47977	1.000000	17044	51899	1.000000	9699334	0.000672
199032757	499386472.000000	25963002	10000.000000	22782	47634	1.000000	17099	52296	1.000000	9694432	0.002296
199019942	499359737.000000	25948388	10000.000000	22753	47446	1.000000	17222	52249	1.000000	9689719	0.002403
199033983	499402114.000000	25954449	10000.000000	22898	47491	1.000000	16983	51729	1.000000	9684905	0.002503
199043338	499335560.000000	25958010	10000.000000	22659	47636	1.000000	17041	51800	1.000000	9680124	0.002629
199047056	499345021.000000	25951545	10000.000000	22673	47900	1.000000	17064	52291	1.000000	9675274	0.002481
199031328	499356903.000000	25958228	10000.000000	22907	47190	1.000000	17280	51803	1.000000	9670438	0.002136
199032417	499333502.000000	25947951	10000.000000	22829	47919	1.000000	17042	52220	1.000000	9665653	0.002525
199048610	499339707.000000	25951570	10000.000000	22699	47460	1.000000	17155	52214	1.000000	9660832	0.002359
199024474	499401990.000000	25949930	10000.000000	22871	46733	1.000000	16978	51945	1.000000	9655975	0.002409
199051185	499339150.000000	25954006	10000.000000	22873	47553	1.000000	17065	52416	1.000000	9651142	0.002340
199034982	499361612.000000	25950564	10000.000000	22861	47529	1.000000	17140	52335	1.000000	9646329	0.001598
199046181	499321746.000000	25957114	10000.000000	23012	47421	1.000000	17004	52407	1.000000	9641451	0.001490
199048101	499315944.000000	25953043	10000.000000	22716	47561	1.000000	17035	52410	1.000000	9636509	0.002257
199024211	499318999.000000	25948314	10000.000000	22587	47563	1.000000	17047	52294	1.000000	9631745	0.001949
199028778	499398674.000000	25957204	10000.000000	22926	47687	1.000000	17024	52391	1.000000	9626920	0.001742
199041739	499332381.000000	25949846	10000.000000	22996	47478	1.000000	17046	52127	1.000000	9622096	0.003239
199029031	499372499.000000	25959914	10000.000000	22812	47895	1.000000	17050	52102	1.000000	9617302	0.003033
199038083	499361700.000000	25953759	10000.000000	22668	48076	1.000000	17037	52445	1.000000	9612622	0.003654
199032591	499358941.000000	25951349	10000.000000	22641	47555	1.000000	17140	52495	1.000000	9607896	0.003538
199041199	499384648.000000	25955587	10000.000000	22926	47544	1.000000	17219	52192	1.000000	9603089	0.003838
199029878	499381549.000000	25950790	10000.000000	22724	47665	1.000000	17310	52042	1.000000	9598274	0.004000
199038652	499359385.000000	25957092	10000.000000	22845	47524	1.000000	17160	52176	1.000000	9593489	0.003529
199058821	499332123.000000	25949027	10000.000000	22645	47309	1.000000	17118	52426	1.000000	9588706	0.003655
199042475	499420815.000000	25959682	10000.000000	22809	47722	1.000000	16939	52149	1.000000	9583903	0.003503
199037728	499356178.000000	25952646	10000.000000	22904	47517	1.000000	16938	51948	1.000000	9579239	0.003072
199038806	499323367.000000	25956162	10000.000000	22767	47570	1.000000	17254	52008	1.000000	9574437	0.003024
199016544	499377371.000000	25963589	10000.000000	22814	47649	1.000000	17054	52132	1.000000	9569521	0.002966
199056364	499309420.000000	25956800	10000.000000	22909	47336	1.000000	17133	51853	1.000000	9564762	0.002029
199030104	499401436.000000	25961622	10000.000000	22789	47466	1.000000	17027	52013	1.000000	9559953	0.002140
199039670	499376179.000000	25947838	10000.000000	22835	47307	1.000000	17065	52236	1.000000	9555030	0.002068
199044990	499327465.000000	25957937	10000.000000	22777	47893	1.000000	17060	52368	1.000000	9550314	0.001610
199023146	499393561.000000	25961704	10000.000000	23081	47585	1.000000	17154	52331	1.000000	9545516	0.001467
199030666	499361743.000000	25963703	10000.000000	22735	47746	1.000000	17208	52061	1.000000	9540770	0.001419
199036888	499349391.000000	25952632	10000.000000	22930	47362	1.000000	17017	52395	1.000000	9535920	0.001393
199049123	499337154.000000	25951216	10000.000000	22905	47243	1.000000	17172	52315	1.000000	9531079	0.001558
199029051	499413172.000000	25951439	10000.000000	23051	47183	1.000000	16936	52154	1.000000	9526379	0.001532
199054122	499328987.000000	25948980	10000.000000	22624	47885	1.000000	17342	51476	1.000000	9521582	0.001581
199032846	499307477.000000	25956308	10000.000000	22820	47392	1.000000	17058	52509	1.000000	9516804	0.001585
npatches	nstrain	runtime	dt	init_x	init_y	init_y_blood	init_z	init_S	beta0	beta1	beta2	beta3	mean_beta	B	d	delta	delta_blood	b[0]	mut	m	CTL	c	g	epsilon	k	het	lambda	rho	omega	x_max	patch.dyna	DELTA	A	VA
10000	1	100.000000	0.000100	21900	9499	5000000	0.001000	10000000	7.445573	7.128309	9.119438	6.394523	10	8000000000.000000	0.010000	1.000000	1.000000	800000	0.000050	0.048000	1	0.001000	1.000000	25.000000	6.000000	0.500000	0.000000	0.000000	0.000000	31987	0	10.000000	7.000000	1.000000
sus	inf	inf_blood	z	x[0]	y[0][0]	z[0]	x[1]	y[1][0]	z[1]	S[0]	synchrony
219000000	94990000.000000	5000000	10.000000	21900	9499	0.001000	21900	9499	0.001000	10000000	0.000000
242183576	263162861.000000	13666011	10000.000000	25856	24989	1.000000	26298	24824	1.000000	9994966	0.000000
231211772	312488035.000000	16237820	10000.000000	25252	29647	1.000000	25303	29751	1.000000	9990053	0.000000
229845035	319066469.000000	16583957	10000.000000	24921	30594	1.000000	25297	30120	1.000000	9985033	0.000000
229691175	319804691.000000	16620121	10000.000000	24947	30573	1.000000	25287	30232	1.000000	9980075	0.000000
229680728	319915605.000000	16628444	10000.000000	24834	30575	1.000000	24990	30680	1.000000	9975150	0.000000
229649572	319930374.000000	16633665	10000.000000	24777	30470	1.000000	25227	30412	1.000000	9970213	0.000000
229634717	319947303.000000	16631762	10000.000000	24739	30650	1.000000	25298	30320	1.000000	9965237	0.000000
229658917	319945040.000000	16627324	10000.000000	24934	30607	1.000000	25222	30339	1.000000	9960212	0.000000
229649901	319974286.000000	16634223	10000.000000	24835	30168	1.000000	25058	31020	1.000000	9955450	0.000000
229666621	319945497.000000	16632680	10000.000000	25019	30269	1.000000	25103	30609	1.000000	9950476	0.000000
229654716	319966306.000000	16633205	10000.000000	24863	30298	1.000000	25213	30095	1.000000	9945457	0.000000
229656264	319956821.000000	16639215	10000.000000	25050	30445	1.000000	25273	30339	1.000000	9940563	0.000000
229669665	319926343.000000	16630860	10000.000000	24947	30599	1.000000	25224	30493	1.000000	9935627	0.000000
229671382	319904851.000000	16627546	10000.000000	25104	30288	1.000000	25189	30377	1.000000	9930629	0.000000
229647244	319977035.000000	16630988	10000.000000	24991	30097	1.000000	25393	30206	1.000000	9925770	0.000000
229643420	319994696.000000	16635014	10000.000000	24895	30365	1.000000	25337	30146	1.000000	9920842	0.000000
229648538	319962500.000000	16631848	10000.000000	25245	30325	1.000000	25198	29899	1.000000	9915830	0.000000
229656169	319954194.000000	16628672	10000.000000	24844	30550	1.000000	25161	30237	1.000000	9910908	0.000000
229645246	320006177.000000	16638621	10000.000000	24935	30491	1.000000	25229	30008	1.000000	9905962	0.000000
229648467	319940532.000000	16629113	10000.000000	24991	30257	1.000000	25299	30294	1.000000	9900962	0.000000
229688986	319865716.000000	16628856	10000.000000	24705	30099	1.000000	25070	30217	1.000000	9896017	0.000000
229666763	319901066.000000	16624076	10000.000000	25380	30356	1.000000	25294	30194	1.000000	9890975	0.000000
229654504	319937981.000000	16628930	10000.000000	24912	30109	1.000000	25175	30281	1.000000	9886115	0.000000
229656228	319974983.000000	16635572	10000.000000	24908	30468	1.000000	25235	30510	1.000000	9881241	0.000000
229667167	319961923.000000	16630796	10000.000000	24963	30611	1.000000	25189	30319	1.000000	9876262	0.000000
229656094	319911828.000000	16621796	10000.000000	24885	30328	1.000000	25432	30402	1.000000	9871149	0.000000
229667369	319952051.000000	16627341	10000.000000	24782	30604	1.000000	25109	30005	1.000000	9866126	0.000000
229661088	319949390.000000	16623925	10000.000000	25013	30399	1.000000	25286	30314	1.000000	9861226	0.000000
229659057	319909640.000000	16628675	10000.000000	24690	30531	1.000000	25217	30465	1.000000	9856347	0.000000
229656371	319939770.000000	16632087	10000.000000	24859	30620	1.000000	25157	30112	1.000000	9851446	0.000000
229698921	319924284.000000	16630659	10000.000000	24988	30647	1.000000	25120	30443	1.000000	9846491	0.000000
229664510	319897898.000000	16631011	10000.000000	24916	30624	1.000000	25081	30291	1.000000	9841683	0.000000
229681676	319899105.000000	16629083	10000.000000	25055	30430	1.000000	25289	30098	1.000000	9836735	0.000000
229642988	319966306.000000	16629860	10000.000000	24827	30404	1.000000	25235	30126	1.000000	9831763	0.000000
229657499	319908271.000000	16631040	10000.000000	24740	30430	1.000000	25146	30441	1.000000	9826897	0.000000
229656298	319933749.000000	16634504	10000.000000	24866	30221	1.000000	25151	30339	1.000000	9821948	0.000000
229668719	319906796.000000	16625967	10000.000000	24862	30512	1.000000	24996	30311	1.000000	9816983	0.000000
229651298	319912488.000000	16626280	10000.000000	24921	30698	1.000000	25122	30296	1.000000	9812082	0.000000
229667086	319927853.000000	16630959	10000.000000	24945	30147	1.000000	25171	30217	1.000000	9807123	0.000000
229669093	319899657.000000	16629308	10000.000000	24848	30508	1.000000	25204	30255	1.000000	9802233	-1.#IND00
229672873	319929570.000000	16624441	10000.000000	25065	30935	1.000000	25233	30180	1.000000	9797435	-0.022400
229659927	319925603.000000	16627387	10000.000000	25042	30614	1.000000	25148	30890	1.000000	9792440	0.013790
229670321	319896207.000000	16633091	10000.000000	24940	30570	1.000000	25273	30131	1.000000	9787568	0.008270
229664038	319933228.000000	16627341	10000.000000	24872	30466	1.000000	25090	30081	1.000000	9782662	0.001991
229658506	319952619.000000	16626379	10000.000000	24909	30399	1.000000	25384	30436	1.000000	9777711	0.006155
229649299	319962253.000000	16623086	10000.000000	25106	30456	1.000000	25385	30265	1.000000	9772867	0.004718
229654072	319966087.000000	16637830	10000.000000	25068	30276	1.000000	25206	30216	1.000000	9767865	-0.000838
229653739	319997279.000000	16635302	10000.000000	24952	30367	1.000000	24976	30424	1.000000	9762931	0.000036
229655869	319944713.000000	16630091	10000.000000	25262	30329	1.000000	25152	30378	1.000000	9758015	-0.001039
229651049	319980948.000000	16630152	10000.000000	25136	30365	1.000000	25228	30463	1.000000	9753331	-0.002515
229658838	319999560.000000	16629973	10000.000000	24808	30643	1.000000	25179	30515	1.000000	9748478	-0.002532
229661077	319964565.000000	16623855	10000.000000	24797	30355	1.000000	25167	30006	1.000000	9743681	-0.002639
229655227	320007767.000000	16635872	10000.000000	24982	30432	1.000000	25102	30033	1.000000	9738874	0.001319
229671068	319919531.000000	16630012	10000.000000	25000	30681	1.000000	25171	30083	1.000000	9734023	0.002171
229654171	319922713.000000	16632218	10000.000000	25019	30425	1.000000	25338	29852	1.000000	9729199	0.000027
229656458	319946503.000000	16630261	10000.000000	24801	30666	1.000000	25157	30442	1.000000	9724301	0.000677
229655038	319913132.000000	16622352	10000.000000	24896	30799	1.000000	25199	29943	1.000000	9719346	0.000740
229653860	319950858.000000	16630829	10000.000000	24798	30596	1.000000	25150	30341	1.000000	9714480	0.000834
229673708	319911399.000000	16630845	10000.000000	24922	30471	1.000000	25229	30162	1.000000	9709552	0.000786
229658582	319921668.000000	16633763	10000.000000	24760	30559	1.000000	25163	30155	1.000000	9704621	0.001098
229655618	319932696.000000	16630390	10000.000000	25117	30233	1.000000	25118	30567	1.000000	9699777	0.000852
229676595	319927686.000000	16627418	10000.000000	24859	30431	1.000000	25283	29898	1.000000	9694996	0.002801
229648131	319950451.000000	16623405	10000.000000	24946	30458	1.000000	25303	30355	1.000000	9690131	0.002873
229656111	319933624.000000	16632109	10000.000000	24951	30485	1.000000	25011	30323	1.000000	9685335	0.003603
229630248	320016118.000000	16629984	10000.000000	24897	30605	1.000000	25149	30305	1.000000	9680495	0.002874
229659249	319912877.000000	16627353	10000.000000	24893	30459	1.000000	25190	30635	1.000000	9675615	0.002963
229677721	319865927.000000	16619985	10000.000000	24995	30345	1.000000	25133	30393	1.000000	9670857	0.003069
229657121	319873789.000000	16619900	10000.000000	25087	30668	1.000000	25287	29772	1.000000	9665985	0.003437
229659496	319946904.000000	16624400	10000.000000	24978	30238	1.000000	25182	30374	1.000000	9661161	0.003352
229655814	319942434.000000	16633378	10000.000000	24957	30243	1.000000	25218	30292	1.000000	9656242	0.003798
229671212	319915310.000000	16630933	10000.000000	24968	30721	1.000000	25092	30503	1.000000	9651431	0.003429
229656883	319974924.000000	16633930	10000.000000	24922	30335	1.000000	25469	30053	1.000000	9646676	0.002976
229663417	319940226.000000	16618635	10000.000000	25081	30172	1.000000	25301	30121	1.000000	9641993	0.002415
229651869	319944374.000000	16630092	10000.000000	24905	30863	1.000000	25180	30375	1.000000	9637113	0.002231
229657848	319930153.000000	16636697	10000.000000	24921	30659	1.000000	25227	30081	1.000000	9632210	0.002065
229665024	319962798.000000	16631020	10000.000000	25021	30547	1.000000	25180	30277	1.000000	9627349	0.002598
229662394	319914326.000000	16627909	10000.000000	24883	30498	1.000000	25147	30112	1.000000	9622569	0.002979
229657207	319939521.000000	16623804	10000.000000	24916	30385	1.000000	25206	30373	1.000000	9617615	0.002925
229648991	319962851.000000	16629807	10000.000000	24734	30536	1.000000	25452	29985	1.000000	9612838	0.002830
229648243	319984930.000000	16636706	10000.000000	24748	30381	1.000000	25019	30476	1.000000	9607875	0.002107
229671836	319935989.000000	16618904	10000.000000	24908	30835	1.000000	25206	30261	1.000000	9603124	0.002176
229620926	320017478.000000	16617339	10000.000000	24969	30642	1.000000	25181	30275	1.000000	9598380	0.001488
229659329	319965624.000000	16634686	10000.000000	24786	30271	1.000000	25164	30340	1.000000	9593677	0.001426
229651174	319963569.000000	16629108	10000.000000	24918	30178	1.000000	25167	30463	1.000000	9588855	0.001424
229645260	319982298.000000	16632088	10000.000000	24883	30605	1.000000	25307	30057	1.000000	9584028	0.001244
229667700	319967194.000000	16625421	10000.000000	24954	30416	1.000000	25011	30414	1.000000	9579133	0.000962
229656030	319921407.000000	16625015	10000.000000	25245	30284	1.000000	25057	30417	1.000000	9574306	0.000890
229662429	319918614.000000	16627222	10000.000000	24867	30328	1.000000	25070	30212	1.000000	9569542	0.001233
229667000	319893989.000000	16633109	10000.000000	24918	30839	1.000000	25215	30140	1.000000	9564724	0.000482
229671909	319904831.000000	16630621	10000.000000	24774	30675	1.000000	25105	30157	1.000000	9559908	-0.000177
229647772	319980617.000000	16625616	10000.000000	24927	30682	1.000000	25214	29850	1.000000	9555147	-0.000162
229658523	319971099.000000	16632657	10000.000000	24894	30571	1.000000	25248	30020	1.000000	9550363	-0.000040
229646069	319958461.000000	16631608	10000.000000	25010	30529	1.000000	25191	29964	1.000000	9545677	-0.000077
229664345	319902935.000000	16626667	10000.000000	24960	29987	1.000000	25420	30234	1.000000	9540969	-0.000212
229664909	319958343.000000	16629190	10000.000000	24818	30748	1.000000	25273	30074	1.000000	9536193	-0.000187
229654897	319970940.000000	16633644	10000.000000	24827	30156	1.000000	25245	30153	1.000000	9531451	-0.000046
229665046	319904035.000000	16623559	10000.000000	24710	30524	1.000000	25283	30379	1.000000	9526760	-0.000027
229664070	319908262.000000	16631915	10000.000000	24894	30231	1.000000	25171	30263	1.000000	9521971	-0.000052
229633351	319945218.000000	16624576	10000.000000	24932	30233	1.000000	25076	30497	1.000000	9517216	-0.000690
npatches	nstrain	runtime	dt	init_x	init_y	init_y_blood	init_z	init_S	beta0	beta1	beta2	beta3	mean_beta	B	d	delta	delta_blood	b[0]	mut	m	CTL	c	g	epsilon	k	het	lambda	rho	omega	x_max	patch.dyna	DELTA	A	VA
10000	1	100.000000	0.000100	21900	9499	5000000	0.001000	10000000	13.572209	9.627843	13.484813	12.928935	10	8000000000.000000	0.010000	1.000000	1.000000	800000	0.000050	0.048000	1	0.001000	1.000000	25.000000	7.000000	0.500000	0.000000	0.000000	0.000000	31987	0	10.000000	7.000000	1.000000
sus	inf	inf_blood	z	x[0]	y[0][0]	z[0]	x[1]	y[1][0]	z[1]	S[0]	synchrony
219000000	94990000.000000	5000000	10.000000	21900	9499	0.001000	21900	9499	0.001000	10000000	0.000000
266403024	161789212.000000	8404625	10000.000000	24620	17649	1.000000	26780	16028	1.000000	9995065	0.000000
259823847	185575529.000000	9644033	10000.000000	23982	19894	1.000000	26063	18432	1.000000	9990069	0.000000
258491739	190434528.000000	9899922	10000.000000	23819	20551	1.000000	25983	19004	1.000000	9984984	0.000000
258238112	191336543.000000	9944870	10000.000000	23582	20770	1.000000	26040	18743	1.000000	9979912	0.000000
258211673	191530300.000000	9953598	10000.000000	23770	21165	1.000000	26002	19424	1.000000	9974909	0.000000
258209842	191520344.000000	9961515	10000.000000	23636	20788	1.000000	26052	18944	1.000000	9969823	0.000000
258214058	191493855.000000	9951254	10000.000000	23596	20904	1.000000	26029	19187	1.000000	9964905	0.000000
258213121	191499858.000000	9952599	10000.000000	23741	20629	1.000000	25870	19166	1.000000	9959890	0.000000
258229697	191490101.000000	9955824	10000.000000	23593	20641	1.000000	26095	19040	1.000000	9954840	0.000000
258217748	191588824.000000	9952449	10000.000000	23684	20853	1.000000	26017	19031	1.000000	9949880	0.000000
258201604	191535723.000000	9957918	10000.000000	23744	20759	1.000000	26244	18672	1.000000	9944981	0.000000
258222962	191527995.000000	9954118	10000.000000	23590	20881	1.000000	26024	18849	1.000000	9940004	0.000000
258226948	191544597.000000	9958441	10000.000000	23581	20776	1.000000	26367	18999	1.000000	9934945	0.000000
258190891	191487149.000000	9953959	10000.000000	23496	20663	1.000000	26083	18671	1.000000	9929948	0.000000
258228694	191510363.000000	9952647	10000.000000	23552	20849	1.000000	26034	19030	1.000000	9925067	0.000000
258235100	191502455.000000	9952797	10000.000000	23578	20648	1.000000	25776	19079	1.000000	9920087	0.000000
258217333	191491644.000000	9951760	10000.000000	23695	20695	1.000000	26262	18824	1.000000	9915198	0.000000
258199203	191544750.000000	9954671	10000.000000	23676	20888	1.000000	26052	19079	1.000000	9910223	0.000000
258200635	191557395.000000	9956680	10000.000000	23667	20728	1.000000	26033	18856	1.000000	9905155	0.000000
258201986	191530777.000000	9948986	10000.000000	23513	20962	1.000000	26163	18929	1.000000	9900169	0.000000
258202772	191511947.000000	9951646	10000.000000	23766	20635	1.000000	26239	18962	1.000000	9895244	0.000000
258203097	191497098.000000	9955166	10000.000000	23611	21034	1.000000	26063	19082	1.000000	9890292	0.000000
258210609	191534850.000000	9950605	10000.000000	23459	21025	1.000000	25934	18982	1.000000	9885362	0.000000
258241893	191498325.000000	9956091	10000.000000	23669	20921	1.000000	25934	18966	1.000000	9880396	0.000000
258232117	191506726.000000	9953820	10000.000000	23583	20823	1.000000	26280	18640	1.000000	9875330	0.000000
258216158	191507382.000000	9955792	10000.000000	23707	20779	1.000000	26018	19303	1.000000	9870330	0.000000
258190288	191553416.000000	9955057	10000.000000	23677	20704	1.000000	26203	18867	1.000000	9865368	0.000000
258226437	191527896.000000	9951977	10000.000000	23658	20738	1.000000	26133	18942	1.000000	9860454	0.000000
258193020	191534234.000000	9955736	10000.000000	23539	21101	1.000000	25850	19300	1.000000	9855564	0.000000
258216126	191526351.000000	9951671	10000.000000	23437	20899	1.000000	25950	19134	1.000000	9850685	0.000000
258216282	191511350.000000	9952071	10000.000000	23727	20573	1.000000	26012	19028	1.000000	9845788	0.000000
258218861	191535592.000000	9956394	10000.000000	23734	20705	1.000000	26136	18840	1.000000	9840818	0.000000
258203429	191547345.000000	9948510	10000.000000	23601	20796	1.000000	26193	19029	1.000000	9835933	0.000000
258217739	191487426.000000	9951605	10000.000000	23722	20846	1.000000	25987	19029	1.000000	9831032	0.000000
258199269	191530410.000000	9955889	10000.000000	23711	20818	1.000000	25964	18960	1.000000	9826092	0.000000
258208954	191541412.000000	9953522	10000.000000	23496	20832	1.000000	25987	19028	1.000000	9821294	0.000000
258217386	191539412.000000	9950300	10000.000000	23985	20849	1.000000	25969	18694	1.000000	9816188	0.000000
258221583	191539356.000000	9955098	10000.000000	23881	20552	1.000000	26061	18911	1.000000	9811274	0.000000
258222147	191497994.000000	9953029	10000.000000	23593	20515	1.000000	26151	18758	1.000000	9806358	0.000000
258196948	191554975.000000	9958771	10000.000000	23567	20776	1.000000	26016	18980	1.000000	9801403	-1.#IND00
258223922	191509275.000000	9947846	10000.000000	23744	20217	1.000000	26122	19095	1.000000	9796478	-0.000000
258204352	191531124.000000	9958023	10000.000000	23671	20745	1.000000	26001	19060	1.000000	9791602	-0.006663
258213186	191510803.000000	9953483	10000.000000	23596	20681	1.000000	26228	18786	1.000000	9786703	-0.006172
258208280	191545601.000000	9952975	10000.000000	23722	20804	1.000000	26124	19175	1.000000	9781889	-0.006233
258200096	191559668.000000	9954364	10000.000000	23588	20860	1.000000	25901	18780	1.000000	9776997	-0.002555
258212516	191527934.000000	9949459	10000.000000	23824	20651	1.000000	26100	18923	1.000000	9772226	-0.003984
258217405	191535842.000000	9956886	10000.000000	23855	20876	1.000000	26103	19109	1.000000	9767266	-0.004179
258219486	191491264.000000	9955612	10000.000000	23571	20990	1.000000	26181	18796	1.000000	9762382	-0.003788
258180206	191561463.000000	9961780	10000.000000	23742	20736	1.000000	25958	18994	1.000000	9757565	-0.004745
258210819	191533964.000000	9953076	10000.000000	23560	20851	1.000000	25946	19082	1.000000	9752753	0.000243
258234658	191496617.000000	9954357	10000.000000	23710	20933	1.000000	25873	19168	1.000000	9747907	-0.000967
258218771	191511396.000000	9948374	10000.000000	23411	20943	1.000000	26028	19086	1.000000	9743168	-0.000097
258221128	191524880.000000	9951133	10000.000000	23641	20838	1.000000	26012	19191	1.000000	9738290	-0.000659
258214909	191525478.000000	9955814	10000.000000	23539	20823	1.000000	26023	18962	1.000000	9733482	-0.001436
258180528	191597269.000000	9955152	10000.000000	23563	20855	1.000000	26271	18669	1.000000	9728569	-0.001255
258204784	191518670.000000	9953047	10000.000000	23708	20813	1.000000	26130	19180	1.000000	9723756	-0.003042
258207138	191500912.000000	9954826	10000.000000	23686	20622	1.000000	25885	18974	1.000000	9718864	-0.002870
258216703	191543461.000000	9957466	10000.000000	23909	20633	1.000000	25967	19305	1.000000	9714111	0.000049
258207075	191515949.000000	9958892	10000.000000	23523	21123	1.000000	26055	18960	1.000000	9709408	-0.000475
258201402	191600225.000000	9955801	10000.000000	23586	20988	1.000000	25882	19035	1.000000	9704549	-0.000439
258217446	191490020.000000	9953758	10000.000000	23560	20783	1.000000	26028	19013	1.000000	9699629	-0.000336
258209864	191505560.000000	9948255	10000.000000	23615	20923	1.000000	25980	19170	1.000000	9694812	0.000199
258203314	191552604.000000	9952217	10000.000000	23627	20890	1.000000	25881	19124	1.000000	9690054	0.001066
258245992	191463235.000000	9954497	10000.000000	23602	20970	1.000000	26164	18909	1.000000	9685228	0.001559
258209053	191536607.000000	9953530	10000.000000	23704	20620	1.000000	26135	19055	1.000000	9680364	0.002094
258239668	191508162.000000	9956931	10000.000000	23545	20986	1.000000	26042	19196	1.000000	9675462	0.001442
258210395	191498893.000000	9952763	10000.000000	23681	21066	1.000000	25659	18982	1.000000	9670705	0.001309
258206231	191518697.000000	9956715	10000.000000	23765	20892	1.000000	26280	19191	1.000000	9665901	0.000506
258217736	191511650.000000	9957960	10000.000000	23397	21316	1.000000	25874	19034	1.000000	9661067	0.000548
258220463	191533240.000000	9950121	10000.000000	23469	20988	1.000000	25827	18851	1.000000	9656301	0.000533
258209844	191540146.000000	9951952	10000.000000	23659	20788	1.000000	26290	18762	1.000000	9651479	0.000417
258197292	191515016.000000	9957349	10000.000000	23678	20526	1.000000	26002	19004	1.000000	9646693	-0.000853
258210768	191524416.000000	9958511	10000.000000	23386	20877	1.000000	26002	18942	1.000000	9641907	-0.001047
258218859	191507651.000000	9953702	10000.000000	23607	20769	1.000000	25939	18864	1.000000	9637058	-0.000289
258198687	191548707.000000	9950786	10000.000000	23548	20871	1.000000	26014	18763	1.000000	9632229	-0.000505
258210210	191547389.000000	9960672	10000.000000	23433	20836	1.000000	26067	19037	1.000000	9627367	-0.000408
258211703	191513331.000000	9956242	10000.000000	23660	20838	1.000000	25808	19246	1.000000	9622529	-0.000384
258206870	191511373.000000	9949263	10000.000000	23567	20910	1.000000	26028	19220	1.000000	9617803	-0.000312
258203564	191523663.000000	9958319	10000.000000	23498	20998	1.000000	26126	18934	1.000000	9613048	-0.000588
258225740	191480840.000000	9952765	10000.000000	23636	21183	1.000000	25970	19152	1.000000	9608306	-0.000545
258239240	191487332.000000	9952237	10000.000000	23653	20788	1.000000	26202	18907	1.000000	9603579	-0.000512
258208197	191507677.000000	9952398	10000.000000	23609	20800	1.000000	25980	18944	1.000000	9598708	-0.000506
258217426	191514492.000000	9953871	10000.000000	23752	20932	1.000000	25843	19006	1.000000	9593933	0.000128
258209249	191526222.000000	9953030	10000.000000	23738	20623	1.000000	26155	18962	1.000000	9589122	0.000100
258214751	191535060.000000	9962520	10000.000000	23581	20917	1.000000	26257	18896	1.000000	9584303	0.000015
258205206	191571815.000000	9962452	10000.000000	23478	20952	1.000000	26218	19191	1.000000	9579635	0.000000
258186693	191554189.000000	9959675	10000.000000	23792	20711	1.000000	25808	19149	1.000000	9574828	0.000097
258196249	191517449.000000	9957625	10000.000000	23699	20885	1.000000	26101	18885	1.000000	9570049	-0.001302
258201956	191542786.000000	9951859	10000.000000	23721	20784	1.000000	25972	18746	1.000000	9565218	-0.001234
258187383	191580367.000000	9955699	10000.000000	23666	20690	1.000000	26010	18882	1.000000	9560404	-0.000923
258203338	191544479.000000	9962667	10000.000000	23695	20621	1.000000	26079	18968	1.000000	9555608	-0.000938
258194803	191535540.000000	9955520	10000.000000	23631	20572	1.000000	26130	19024	1.000000	9550683	-0.000417
258197625	191537808.000000	9952283	10000.000000	23682	20894	1.000000	26111	19053	1.000000	9545809	-0.000479
258182581	191558034.000000	9959246	10000.000000	23518	20873	1.000000	26261	19085	1.000000	9540994	-0.000001
258209865	191524989.000000	9954555	10000.000000	23511	20748	1.000000	25868	19188	1.000000	9536180	-0.000229
258230296	191505812.000000	9956208	10000.000000	23701	20788	1.000000	26143	19032	1.000000	9531405	-0.000263
258238048	191451142.000000	9952011	10000.000000	23650	20747	1.000000	26188	18942	1.000000	9526584	0.000004
258195961	191554241.000000	9955317	10000.000000	23583	20866	1.000000	26064	18763	1.000000	9521807	-0.000000
258229657	191529421.000000	9956040	10000.000000	23827	20785	1.000000	26185	19091	1.000000	9517045	-0.000149
npatches	nstrain	runtime	dt	init_x	init_y	init_y_blood	init_z	init_S	beta0	beta1	beta2	beta3	mean_beta	B	d	delta	delta_blood	b[0]	mut	m	CTL	c	g	epsilon	k	het	lambda	rho	omega	x_max	patch.dyna	DELTA	A	VA
10000	1	100.000000	0.000100	21900	9499	5000000	0.001000	10000000	8.648460	14.015924	13.171590	9.584852	10	8000000000.000000	0.010000	1.000000	1.000000	800000	0.000050	0.048000	1	0.001000	1.000000	25.000000	8.000000	0.500000	0.000000	0.000000	0.000000	31987	0	10.000000	7.000000	1.000000
sus	inf	inf_blood	z	x[0]	y[0][0]	z[0]	x[1]	y[1][0]	z[1]	S[0]	synchrony
219000000	94990000.000000	5000000	10.000000	21900	9499	0.001000	21900	9499	0.001000	10000000	0.000000
285690463	94219988.000000	4899737	10000.000000	29135	8971	1.000000	26870	10838	1.000000	9994949	0.000000
285009639	96293609.000000	5005639	10000.000000	29034	9240	1.000000	27091	10787	1.000000	9990004	0.000000
284778307	96942429.000000	5036606	10000.000000	28997	9459	1.000000	27069	11119	1.000000	9985052	0.000000
284726284	97144813.000000	5052180	10000.000000	29163	9247	1.000000	26953	10844	1.000000	9980114	0.000000
284677476	97241703.000000	5054392	10000.000000	29018	9336	1.000000	26743	11121	1.000000	9975142	0.000000
284683395	97292285.000000	5055373	10000.000000	29097	9163	1.000000	26760	10815	1.000000	9970190	0.000000
284674887	97241925.000000	5051389	10000.000000	28989	9249	1.000000	26738	10918	1.000000	9965069	0.000000
284670060	97249133.000000	5056486	10000.000000	28758	9297	1.000000	26815	10902	1.000000	9959977	0.000000
284675458	97236762.000000	5052243	10000.000000	29068	9236	1.000000	26997	10845	1.000000	9955099	0.000000
284670201	97229245.000000	5056140	10000.000000	29055	9377	1.000000	26996	10931	1.000000	9950171	0.000000
284686665	97208147.000000	5053914	10000.000000	29181	9070	1.000000	26987	10984	1.000000	9945016	0.000000
284685467	97248562.000000	5056908	10000.000000	29174	9257	1.000000	26966	10952	1.000000	9939985	0.000000
284676804	97219566.000000	5051483	10000.000000	29070	9139	1.000000	26657	11006	1.000000	9935056	0.000000
284693285	97235724.000000	5051719	10000.000000	29203	9089	1.000000	27057	10897	1.000000	9930151	0.000000
284664007	97246297.000000	5053854	10000.000000	29080	9299	1.000000	26916	10761	1.000000	9925194	0.000000
284664623	97262236.000000	5051351	10000.000000	28971	9321	1.000000	26846	10841	1.000000	9920233	0.000000
284658363	97283872.000000	5054410	10000.000000	29086	9235	1.000000	26647	10990	1.000000	9915279	0.000000
284707243	97232659.000000	5055210	10000.000000	28919	9263	1.000000	26867	10773	1.000000	9910394	0.000000
284675549	97220971.000000	5054280	10000.000000	28963	9283	1.000000	26907	10747	1.000000	9905286	0.000000
284645735	97269246.000000	5052200	10000.000000	29126	9417	1.000000	26828	10995	1.000000	9900311	0.000000
284670352	97258876.000000	5054836	10000.000000	29051	9059	1.000000	26785	10921	1.000000	9895242	0.000000
284691048	97235532.000000	5052068	10000.000000	29243	9352	1.000000	26925	10851	1.000000	9890291	0.000000
284662166	97298186.000000	5053290	10000.000000	28943	9432	1.000000	26940	11130	1.000000	9885383	0.000000
284699402	97231869.000000	5053092	10000.000000	29179	9149	1.000000	27031	10665	1.000000	9880460	0.000000
284687979	97207174.000000	5048673	10000.000000	29142	9166	1.000000	26967	10987	1.000000	9875571	0.000000
284685361	97256414.000000	5052603	10000.000000	28784	9371	1.000000	26914	10901	1.000000	9870607	0.000000
284692528	97205121.000000	5051004	10000.000000	29088	9416	1.000000	26851	10679	1.000000	9865684	0.000000
284646627	97252764.000000	5053013	10000.000000	29018	9316	1.000000	26703	11013	1.000000	9860871	0.000000
284669935	97300180.000000	5060880	10000.000000	28999	9144	1.000000	26756	10959	1.000000	9856087	0.000000
284633774	97302053.000000	5054566	10000.000000	29217	9128	1.000000	27118	10859	1.000000	9851144	0.000000
284669932	97284989.000000	5055105	10000.000000	29156	9292	1.000000	26971	10977	1.000000	9846347	0.000000
284670893	97243178.000000	5053777	10000.000000	29183	9307	1.000000	26940	11002	1.000000	9841455	0.000000
284670907	97255918.000000	5059813	10000.000000	29128	9166	1.000000	26922	10836	1.000000	9836504	0.000000
284698315	97198269.000000	5052621	10000.000000	29011	9309	1.000000	26823	10812	1.000000	9831547	0.000000
284671166	97246183.000000	5053178	10000.000000	29066	9178	1.000000	26777	11074	1.000000	9826712	0.000000
284704158	97233409.000000	5048932	10000.000000	29374	9260	1.000000	26771	10760	1.000000	9821723	0.000000
284661040	97243733.000000	5057127	10000.000000	29188	9194	1.000000	26767	10868	1.000000	9816819	0.000000
284672271	97282645.000000	5052186	10000.000000	28819	9275	1.000000	26877	10983	1.000000	9811752	0.000000
284676604	97248693.000000	5051279	10000.000000	29241	9395	1.000000	26835	10934	1.000000	9806717	0.000000
284665373	97229373.000000	5053279	10000.000000	29112	9371	1.000000	26892	10908	1.000000	9801871	-1.#IND00
284659479	97271484.000000	5053411	10000.000000	28887	9320	1.000000	26971	10841	1.000000	9797077	-0.012800
284692625	97227125.000000	5053610	10000.000000	28935	9222	1.000000	27002	10849	1.000000	9792208	-0.010883
284681025	97231259.000000	5054902	10000.000000	29256	9318	1.000000	26895	10923	1.000000	9787310	0.011953
284676194	97286690.000000	5055316	10000.000000	29100	9250	1.000000	26823	10749	1.000000	9782479	0.008453
284666806	97263310.000000	5055254	10000.000000	28927	9375	1.000000	26705	10830	1.000000	9777656	0.013099
284682229	97239223.000000	5052401	10000.000000	28958	9199	1.000000	26964	10749	1.000000	9772815	0.009173
284689733	97243697.000000	5050888	10000.000000	29093	9203	1.000000	26998	10839	1.000000	9767960	0.008910
284653284	97252911.000000	5055098	10000.000000	28901	9329	1.000000	26956	11006	1.000000	9763069	0.007229
284674919	97252311.000000	5054784	10000.000000	28988	9221	1.000000	26834	10848	1.000000	9758314	0.006473
284673732	97261370.000000	5059203	10000.000000	28917	9370	1.000000	26957	10702	1.000000	9753417	0.007244
284673320	97248203.000000	5058193	10000.000000	29051	9303	1.000000	26715	10955	1.000000	9748482	0.006878
284666633	97229814.000000	5053108	10000.000000	28892	9241	1.000000	26810	11008	1.000000	9743709	0.006573
284646230	97281261.000000	5056814	10000.000000	29086	9293	1.000000	26938	10757	1.000000	9738695	0.007170
284682311	97238479.000000	5055263	10000.000000	29073	9169	1.000000	26762	10897	1.000000	9733787	0.005294
284675983	97219059.000000	5051233	10000.000000	28968	9318	1.000000	27078	10660	1.000000	9728904	0.004062
284676744	97238927.000000	5057192	10000.000000	29171	9300	1.000000	26891	10895	1.000000	9724079	0.006230
284665120	97289702.000000	5054699	10000.000000	29056	9247	1.000000	27032	11047	1.000000	9719149	0.005633
284661832	97290493.000000	5053438	10000.000000	29045	9213	1.000000	26921	10676	1.000000	9714115	0.005791
284689066	97217193.000000	5049376	10000.000000	29105	9346	1.000000	26791	11181	1.000000	9709233	0.005277
284682946	97215287.000000	5048563	10000.000000	29017	9274	1.000000	26824	10786	1.000000	9704216	0.004601
284673609	97268097.000000	5054932	10000.000000	29032	9186	1.000000	26733	10938	1.000000	9699319	0.004281
284672289	97266604.000000	5052781	10000.000000	29087	9344	1.000000	26808	11066	1.000000	9694355	0.003956
284688069	97250255.000000	5051696	10000.000000	29120	9272	1.000000	26628	11036	1.000000	9689647	0.004621
284668673	97263375.000000	5056716	10000.000000	29125	9208	1.000000	27017	10889	1.000000	9684675	0.004581
284670202	97259897.000000	5056202	10000.000000	29090	9103	1.000000	26712	11207	1.000000	9679848	0.004443
284659943	97235252.000000	5054826	10000.000000	29199	9326	1.000000	26666	11067	1.000000	9675125	0.003290
284681166	97218862.000000	5051997	10000.000000	29020	9141	1.000000	26765	10988	1.000000	9670401	0.003494
284655558	97239100.000000	5054142	10000.000000	29166	9166	1.000000	26874	10963	1.000000	9665576	0.003198
284676551	97264118.000000	5053837	10000.000000	29100	9395	1.000000	26619	11001	1.000000	9660860	0.002244
284662190	97257603.000000	5057371	10000.000000	29102	9255	1.000000	26892	10772	1.000000	9655976	0.002147
284671003	97255536.000000	5053422	10000.000000	29229	9186	1.000000	26857	10989	1.000000	9651021	0.002479
284664739	97270831.000000	5056891	10000.000000	29162	9279	1.000000	26883	10911	1.000000	9646250	0.003355
284653346	97251539.000000	5051695	10000.000000	29210	9157	1.000000	26602	11062	1.000000	9641411	0.003193
284686481	97215206.000000	5051893	10000.000000	28926	9242	1.000000	26849	11113	1.000000	9636593	0.003053
284689548	97208586.000000	5050557	10000.000000	28979	9206	1.000000	26916	11023	1.000000	9631822	0.002897
284663158	97270427.000000	5058328	10000.000000	28918	9346	1.000000	26837	11052	1.000000	9627106	0.002754
284677888	97244514.000000	5056122	10000.000000	29210	9219	1.000000	26812	10918	1.000000	9622266	0.002485
284671036	97258712.000000	5051414	10000.000000	29072	9367	1.000000	26670	11092	1.000000	9617412	0.003171
284658096	97275755.000000	5055394	10000.000000	29287	9334	1.000000	26685	10974	1.000000	9612657	0.003062
284681960	97226557.000000	5051229	10000.000000	29258	9237	1.000000	26545	10965	1.000000	9607802	0.003017
284670497	97219695.000000	5054878	10000.000000	28990	9483	1.000000	26999	10977	1.000000	9602997	0.002651
284678606	97243547.000000	5058773	10000.000000	29248	9049	1.000000	26864	10922	1.000000	9598220	0.003696
284672928	97244041.000000	5052284	10000.000000	29097	9302	1.000000	26800	10864	1.000000	9593280	0.003372
284674239	97274551.000000	5054016	10000.000000	28938	9415	1.000000	26839	10995	1.000000	9588509	0.003660
284677508	97270200.000000	5057656	10000.000000	29060	9305	1.000000	26733	10978	1.000000	9583600	0.003416
284669684	97258545.000000	5051266	10000.000000	29165	9397	1.000000	26573	11150	1.000000	9578818	0.003750
284675128	97274312.000000	5053906	10000.000000	29115	9499	1.000000	26850	10874	1.000000	9573993	0.003365
284684651	97206361.000000	5053179	10000.000000	29089	9286	1.000000	26897	10792	1.000000	9569087	0.004102
284670245	97267505.000000	5054642	10000.000000	29073	9315	1.000000	26805	10876	1.000000	9564292	0.003911
284703898	97235952.000000	5054697	10000.000000	28965	9167	1.000000	26898	11046	1.000000	9559486	0.003873
284688186	97217469.000000	5051556	10000.000000	29140	9173	1.000000	26837	11095	1.000000	9554687	0.003823
284677665	97225528.000000	5053147	10000.000000	29064	9153	1.000000	26839	11042	1.000000	9549891	0.003812
284695064	97222818.000000	5048061	10000.000000	29127	9151	1.000000	27007	10926	1.000000	9545260	0.004769
284664980	97224462.000000	5055106	10000.000000	29026	9165	1.000000	26727	11055	1.000000	9540502	0.004939
284674200	97269130.000000	5054401	10000.000000	29097	9267	1.000000	27087	10841	1.000000	9535697	0.004859
284667804	97257430.000000	5053320	10000.000000	29216	9173	1.000000	27023	10598	1.000000	9530824	0.005639
284678008	97290133.000000	5059621	10000.000000	29065	9204	1.000000	26916	10984	1.000000	9526054	0.005555
284647224	97265164.000000	5053774	10000.000000	29085	9273	1.000000	26883	10991	1.000000	9521226	0.005350
284661331	97250739.000000	5058108	10000.000000	29126	9275	1.000000	27088	10760	1.000000	9516406	0.005378
npatches	nstrain	runtime	dt	init_x	init_y	init_y_blood	init_z	init_S	beta0	beta1	beta2	beta3	mean_beta	B	d	delta	delta_blood	b[0]	mut	m	CTL	c	g	epsilon	k	het	lambda	rho	omega	x_max	patch.dyna	DELTA	A	VA
10000	1	100.000000	0.000100	21900	9499	5000000	0.001000	10000000	6.158774	11.945671	5.941995	10.134106	10	8000000000.000000	0.010000	1.000000	1.000000	800000	0.000050	0.048000	1	0.001000	1.000000	25.000000	9.000000	0.500000	0.000000	0.000000	0.000000	31987	0	10.000000	7.000000	1.000000
sus	inf	inf_blood	z	x[0]	y[0][0]	z[0]	x[1]	y[1][0]	z[1]	S[0]	synchrony
219000000	94990000.000000	5000000	10.000000	21900	9499	0.001000	21900	9499	0.001000	10000000	0.000000
301749079	46381399.000000	2414871	10000.000000	31013	4068	1.000000	29713	4969	1.000000	9994993	0.000000
306769366	33189353.000000	1725108	10000.000000	31426	2781	1.000000	30348	3508	1.000000	9990022	0.000000
309159086	26944299.000000	1400721	10000.000000	31389	2461	1.000000	30621	2913	1.000000	9984943	0.000000
310545816	23420273.000000	1216810	10000.000000	31577	2071	1.000000	30860	2605	1.000000	9979947	0.000000
311393527	21226251.000000	1104245	10000.000000	31404	1868	1.000000	30893	2214	1.000000	9974928	0.000000
312013859	19709659.000000	1026388	10000.000000	31837	1717	1.000000	31184	2083	1.000000	9969926	0.000000
312408264	18621289.000000	968453	10000.000000	31830	1706	1.000000	30853	2008	1.000000	9964955	0.000000
312719732	17863783.000000	929125	10000.000000	31431	1487	1.000000	30897	1975	1.000000	9960036	0.000000
312934243	17273367.000000	896920	10000.000000	31800	1460	1.000000	30991	1799	1.000000	9955048	0.000000
313104868	16867825.000000	877059	10000.000000	31497	1443	1.000000	30924	1787	1.000000	9949994	0.000000
313242441	16512682.000000	857958	10000.000000	31770	1415	1.000000	31178	1704	1.000000	9944938	0.000000
313363791	16232326.000000	842129	10000.000000	31500	1394	1.000000	30887	1796	1.000000	9939937	0.000000
313421336	16044854.000000	833577	10000.000000	31592	1325	1.000000	31128	1732	1.000000	9935016	0.000000
313474599	15900747.000000	826052	10000.000000	31799	1347	1.000000	31197	1639	1.000000	9930019	0.000000
313500031	15798191.000000	820271	10000.000000	31451	1341	1.000000	31373	1609	1.000000	9925017	0.000000
313571147	15679536.000000	816036	10000.000000	31776	1314	1.000000	31248	1737	1.000000	9919947	0.000000
313590730	15606338.000000	811196	10000.000000	31691	1330	1.000000	31248	1620	1.000000	9914939	0.000000
313614197	15563134.000000	809876	10000.000000	31552	1322	1.000000	31312	1625	1.000000	9909921	0.000000
313625321	15487596.000000	804083	10000.000000	31437	1354	1.000000	31275	1635	1.000000	9905046	0.000000
313669526	15442885.000000	801683	10000.000000	31541	1310	1.000000	31264	1571	1.000000	9900079	0.000000
313688483	15425597.000000	802714	10000.000000	32039	1308	1.000000	31114	1700	1.000000	9895154	0.000000
313664734	15418150.000000	802675	10000.000000	31589	1331	1.000000	31075	1604	1.000000	9890259	0.000000
313691583	15434860.000000	803229	10000.000000	31705	1313	1.000000	31242	1708	1.000000	9885317	0.000000
313676729	15446097.000000	803673	10000.000000	31552	1294	1.000000	31084	1626	1.000000	9880455	0.000000
313660019	15430857.000000	801108	10000.000000	31838	1370	1.000000	31190	1573	1.000000	9875511	0.000000
313679249	15395639.000000	800060	10000.000000	31640	1413	1.000000	31095	1648	1.000000	9870616	0.000000
313685399	15401955.000000	799657	10000.000000	31828	1302	1.000000	31299	1617	1.000000	9865699	0.000000
313682430	15422713.000000	801068	10000.000000	31767	1322	1.000000	31300	1637	1.000000	9860774	0.000000
313672215	15404901.000000	800941	10000.000000	31666	1297	1.000000	31239	1618	1.000000	9855876	0.000000
313681631	15380252.000000	798041	10000.000000	31894	1387	1.000000	31141	1678	1.000000	9850740	0.000000
313688152	15395690.000000	799804	10000.000000	31589	1340	1.000000	31043	1655	1.000000	9845866	0.000000
313680837	15393583.000000	800800	10000.000000	31706	1273	1.000000	31278	1617	1.000000	9840927	0.000000
313714759	15358360.000000	797656	10000.000000	31579	1355	1.000000	31316	1673	1.000000	9836089	0.000000
313707870	15332613.000000	797111	10000.000000	31673	1348	1.000000	31023	1747	1.000000	9831188	0.000000
313704533	15340997.000000	796620	10000.000000	31628	1385	1.000000	31318	1677	1.000000	9826215	0.000000
313672924	15343085.000000	796940	10000.000000	31618	1338	1.000000	30972	1651	1.000000	9821296	0.000000
313717434	15344661.000000	795418	10000.000000	31497	1290	1.000000	31252	1677	1.000000	9816354	0.000000
313703085	15341913.000000	796721	10000.000000	31426	1223	1.000000	31287	1575	1.000000	9811498	0.000000
313723565	15342056.000000	796978	10000.000000	31759	1314	1.000000	31035	1654	1.000000	9806536	0.000000
313714784	15359415.000000	800013	10000.000000	31686	1253	1.000000	31450	1625	1.000000	9801604	-1.#IND00
313704134	15359624.000000	796665	10000.000000	31730	1359	1.000000	31088	1690	1.000000	9796672	-0.043200
313711729	15340993.000000	798420	10000.000000	31770	1373	1.000000	31249	1677	1.000000	9791952	-0.001830
313720490	15343757.000000	796131	10000.000000	31690	1284	1.000000	31282	1646	1.000000	9787102	0.007696
313719637	15346611.000000	798491	10000.000000	31625	1296	1.000000	31225	1642	1.000000	9782178	-0.000100
313702034	15331321.000000	798818	10000.000000	31406	1246	1.000000	31385	1693	1.000000	9777226	-0.000537
313720518	15333527.000000	796434	10000.000000	31671	1301	1.000000	31210	1618	1.000000	9772432	-0.003587
313692851	15351593.000000	796721	10000.000000	31721	1369	1.000000	31194	1741	1.000000	9767567	-0.003147
313713129	15339388.000000	796368	10000.000000	31498	1392	1.000000	31122	1584	1.000000	9762670	-0.003068
313703084	15354595.000000	797783	10000.000000	31659	1224	1.000000	31042	1638	1.000000	9757862	-0.002980
313696394	15339866.000000	796670	10000.000000	31603	1317	1.000000	31366	1632	1.000000	9753020	-0.002270
313702983	15368962.000000	799531	10000.000000	31615	1312	1.000000	31156	1687	1.000000	9748136	0.001087
313691760	15366850.000000	799327	10000.000000	31598	1322	1.000000	31160	1657	1.000000	9743172	0.002004
313669152	15384934.000000	801464	10000.000000	31651	1305	1.000000	31128	1715	1.000000	9738158	0.005283
313688843	15399080.000000	800340	10000.000000	31774	1409	1.000000	31083	1610	1.000000	9733473	0.005123
313679874	15389095.000000	799846	10000.000000	31739	1338	1.000000	31197	1729	1.000000	9728692	0.005447
313703962	15375869.000000	798678	10000.000000	31808	1278	1.000000	31315	1655	1.000000	9723984	0.005033
313705402	15371379.000000	799045	10000.000000	31676	1341	1.000000	31374	1606	1.000000	9719135	0.003554
313704415	15354764.000000	797662	10000.000000	31600	1312	1.000000	31176	1621	1.000000	9714307	0.003875
313713079	15350436.000000	798790	10000.000000	31703	1303	1.000000	31283	1633	1.000000	9709591	0.002312
313726370	15339780.000000	797701	10000.000000	31430	1291	1.000000	31171	1668	1.000000	9704835	0.002378
313685394	15346153.000000	799062	10000.000000	31397	1338	1.000000	31446	1599	1.000000	9700020	0.002502
313720017	15337330.000000	796218	10000.000000	31715	1308	1.000000	31264	1532	1.000000	9695056	0.003880
313725801	15331303.000000	797249	10000.000000	31734	1298	1.000000	30818	1656	1.000000	9690151	0.004100
313720719	15320679.000000	797022	10000.000000	31568	1339	1.000000	31131	1640	1.000000	9685253	0.004189
313695201	15328723.000000	796599	10000.000000	31534	1297	1.000000	31275	1599	1.000000	9680274	0.003794
313685093	15355466.000000	798072	10000.000000	31793	1296	1.000000	31193	1605	1.000000	9675462	0.004171
313686629	15369113.000000	799056	10000.000000	31465	1366	1.000000	30909	1708	1.000000	9670736	0.004375
313691515	15370277.000000	798667	10000.000000	31527	1343	1.000000	31369	1598	1.000000	9665867	0.004447
313694715	15368752.000000	797886	10000.000000	31463	1308	1.000000	31649	1697	1.000000	9660852	0.007501
313691836	15382813.000000	799866	10000.000000	31753	1314	1.000000	31424	1588	1.000000	9655965	0.007389
313681788	15361067.000000	800091	10000.000000	31735	1371	1.000000	31172	1623	1.000000	9651112	0.007344
313701549	15363243.000000	800534	10000.000000	31703	1246	1.000000	31275	1649	1.000000	9646220	0.006729
313698240	15369152.000000	798325	10000.000000	31622	1308	1.000000	31219	1578	1.000000	9641355	0.006479
313684236	15383945.000000	800896	10000.000000	31682	1324	1.000000	31615	1635	1.000000	9636459	0.006800
313667269	15394721.000000	800364	10000.000000	31782	1352	1.000000	31279	1621	1.000000	9631645	0.007022
313708233	15374268.000000	797736	10000.000000	31581	1300	1.000000	31026	1746	1.000000	9626996	0.006567
313672889	15368740.000000	797592	10000.000000	31585	1282	1.000000	31251	1660	1.000000	9622149	0.005764
313706261	15373898.000000	798253	10000.000000	31565	1303	1.000000	31270	1729	1.000000	9617289	0.005557
313695940	15365664.000000	798904	10000.000000	31659	1275	1.000000	31251	1631	1.000000	9612430	0.004545
313698778	15374830.000000	798294	10000.000000	31802	1313	1.000000	31066	1681	1.000000	9607638	0.004432
313679350	15376776.000000	799497	10000.000000	31830	1300	1.000000	31325	1699	1.000000	9602852	0.003927
313705286	15367271.000000	798538	10000.000000	31646	1250	1.000000	31232	1634	1.000000	9597994	0.004019
313683692	15413616.000000	800589	10000.000000	31763	1299	1.000000	31176	1530	1.000000	9593155	0.004149
313663329	15412174.000000	800136	10000.000000	31599	1325	1.000000	31185	1620	1.000000	9588457	0.004168
313694178	15416371.000000	800664	10000.000000	31767	1336	1.000000	31262	1680	1.000000	9583602	0.005286
313683767	15402675.000000	800865	10000.000000	31616	1333	1.000000	31074	1623	1.000000	9578773	0.005241
313687283	15378464.000000	800591	10000.000000	31429	1347	1.000000	31379	1627	1.000000	9573943	0.005027
313686589	15385658.000000	801816	10000.000000	31632	1388	1.000000	31192	1623	1.000000	9569120	0.004827
313690846	15392166.000000	800771	10000.000000	31790	1372	1.000000	31007	1578	1.000000	9564399	0.004608
313692975	15377519.000000	798519	10000.000000	31839	1328	1.000000	31427	1657	1.000000	9559663	0.006611
313692840	15381810.000000	798839	10000.000000	31831	1400	1.000000	31272	1624	1.000000	9554809	0.006351
313694890	15396961.000000	801999	10000.000000	31508	1287	1.000000	31009	1594	1.000000	9550024	0.006311
313678534	15389983.000000	799692	10000.000000	31437	1309	1.000000	31513	1640	1.000000	9545134	0.006433
313682748	15384330.000000	801008	10000.000000	31625	1289	1.000000	31145	1587	1.000000	9540351	0.006240
313673686	15384512.000000	800722	10000.000000	31881	1334	1.000000	31191	1680	1.000000	9535788	0.006328
313661344	15414423.000000	801588	10000.000000	31724	1306	1.000000	31326	1724	1.000000	9530972	0.007222
313685556	15422022.000000	800588	10000.000000	31534	1305	1.000000	31142	1696	1.000000	9526208	0.007057
313681250	15403755.000000	801432	10000.000000	31559	1313	1.000000	31229	1669	1.000000	9521457	0.007085
313679799	15389831.000000	798748	10000.000000	31599	1341	1.000000	31186	1660	1.000000	9516625	0.007041
npatches	nstrain	runtime	dt	init_x	init_y	init_y_blood	init_z	init_S	beta0	beta1	beta2	beta3	mean_beta	B	d	delta	delta_blood	b[0]	mut	m	CTL	c	g	epsilon	k	het	lambda	rho	omega	x_max	patch.dyna	DELTA	A	VA
10000	1	100.000000	0.000100	21900	9499	5000000	0.001000	10000000	6.232424	7.915276	9.138019	5.339620	10	8000000000.000000	0.010000	1.000000	1.000000	800000	0.000050	0.048000	1	0.001000	1.000000	25.000000	10.000000	0.500000	0.000000	0.000000	0.000000	31987	0	10.000000	7.000000	1.000000
sus	inf	inf_blood	z	x[0]	y[0][0]	z[0]	x[1]	y[1][0]	z[1]	S[0]	synchrony
219000000	94990000.000000	5000000	10.000000	21900	9499	0.001000	21900	9499	0.001000	10000000	0.000000
310313789	22986262.000000	1198896	10000.000000	31478	1950	1.000000	31425	2104	1.000000	9994899	0.000000
315973720	9264538.000000	481580	10000.000000	32046	839	1.000000	31323	911	1.000000	9989899	0.000000
318072003	4256721.000000	221874	10000.000000	31623	383	1.000000	31740	381	1.000000	9984831	0.000000
318997750	2068584.000000	107638	10000.000000	31956	173	1.000000	31910	190	1.000000	9979808	0.000000
319446154	1034554.000000	54018	10000.000000	31749	89	1.000000	31982	108	1.000000	9974724	0.000000
319669588	519487.000000	27275	10000.000000	32060	32	1.000000	31874	47	1.000000	9969704	0.000000
319775988	263831.000000	13544	10000.000000	32020	15	1.000000	32150	25	1.000000	9964698	0.000000
319798742	134880.000000	7051	9997.097750	31867	18	0.987984	32081	12	1.000000	9959775	0.000000
319826133	71925.000000	3730	9570.127563	31863	4	0.905231	32086	8	0.866018	9954664	0.000000
319825228	68037.000000	3576	9123.947952	31824	6	0.915637	31965	6	0.954661	9949582	0.000000
319840677	67020.000000	3488	9132.929414	32167	3	0.823137	32116	9	0.999960	9944641	0.000000
319852353	68577.000000	3468	9200.738372	31811	5	0.900876	31912	4	0.704648	9939814	0.000000
319842930	67660.000000	3614	9153.905853	31885	9	0.559156	32049	4	0.968687	9934787	0.000000
319862621	67942.000000	3550	9130.638299	32014	2	0.282547	32132	6	0.982626	9929879	0.000000
319854394	67624.000000	3493	9116.241473	32026	8	0.601809	32175	7	0.996252	9924902	0.000000
319838173	68203.000000	3521	9182.711318	31860	4	0.575210	32191	2	0.647469	9919932	0.000000
319837534	68979.000000	3621	9158.859079	31803	10	0.970478	32200	10	0.672552	9914911	0.000000
319842039	68237.000000	3613	9200.588989	31872	9	0.985090	32030	6	0.999534	9909992	0.000000
319852273	67767.000000	3507	9121.973962	31809	10	0.994493	31945	5	0.990099	9905060	0.000000
319836636	67706.000000	3537	9117.995928	32297	4	0.703068	31941	6	0.999744	9900154	0.000000
319820723	68219.000000	3483	9168.266812	31995	7	0.886892	31972	13	0.524764	9895304	0.000000
319842789	67837.000000	3445	9155.482447	31824	10	0.819418	31776	2	0.995614	9890348	0.000000
319829824	68523.000000	3597	9166.476789	31659	1	0.881888	32027	5	0.544916	9885376	0.000000
319851567	66999.000000	3460	9116.995700	31954	9	0.998463	32057	2	0.980884	9880457	0.000000
319839190	67516.000000	3451	9146.516089	31636	2	0.998157	32034	3	0.996071	9875541	0.000000
319835322	68910.000000	3611	9145.601984	31962	3	0.871614	31811	5	0.929308	9870476	0.000000
319826909	67487.000000	3457	9079.333445	32127	0	0.678082	31878	7	0.985583	9865497	0.000000
319835167	68104.000000	3501	9204.839288	31886	3	0.694617	31982	5	0.937629	9860575	0.000000
319827942	68145.000000	3487	9129.904747	31983	5	0.319973	32006	4	0.381191	9855673	0.000000
319841391	67903.000000	3478	9173.791874	32019	6	0.962515	31812	6	0.773176	9850753	0.000000
319854116	67440.000000	3568	9107.240254	31950	5	0.974810	31964	6	0.690653	9845876	0.000000
319825599	67344.000000	3572	9122.774128	31967	10	0.788352	31947	2	0.869362	9841028	0.000000
319858593	67837.000000	3549	9157.650186	32043	5	0.797442	32117	5	0.934399	9836077	0.000000
319820416	67058.000000	3499	9146.329890	32001	6	0.999048	32039	7	0.937092	9831140	0.000000
319846216	66854.000000	3598	9083.315348	32076	3	0.609798	32158	12	0.969662	9826310	0.000000
319863612	67259.000000	3519	9109.022930	32027	1	0.397462	32210	4	0.698953	9821320	0.000000
319844362	67938.000000	3505	9157.331678	32114	13	0.993005	31996	5	0.914642	9816545	0.000000
319854811	68368.000000	3567	9184.734410	31919	8	0.993809	31978	4	0.692959	9811496	0.000000
319856421	67423.000000	3469	9121.519547	32070	6	0.997276	31728	7	0.782955	9806590	0.000000
319812922	67626.000000	3530	9120.007285	31999	9	0.998650	32114	10	0.982043	9801715	-1.#IND00
319843426	67126.000000	3445	9102.255741	32000	9	0.999620	32079	6	0.971340	9796816	-1.#IND00
319831471	67617.000000	3555	9184.011701	31993	8	0.983708	31830	10	0.977122	9791966	-1.#IND00
319828562	67441.000000	3601	9138.797939	31909	6	0.806102	32002	3	0.934532	9786972	0.007524
319859409	67471.000000	3453	9113.024250	31972	3	0.634925	31943	6	0.811194	9782071	0.001902
319857748	67400.000000	3549	9157.835830	31853	7	0.994713	31937	7	0.999683	9777057	0.011471
319853957	68602.000000	3540	9115.699190	32038	2	0.639373	31953	2	0.999483	9772110	0.006460
319849772	67890.000000	3520	9125.863582	31831	6	0.993318	31709	5	0.746401	9767234	0.007305
319843965	67583.000000	3560	9141.541556	32107	4	0.863612	31693	7	0.994291	9762234	0.008537
319851625	68404.000000	3577	9211.459518	32083	4	0.854721	32035	7	0.973247	9757289	0.009953
319838274	67328.000000	3485	9099.640720	32118	7	0.448866	32032	11	0.902968	9752382	0.006183
319844778	68689.000000	3498	9150.154522	32251	6	0.995176	32024	1	0.606295	9747483	0.007280
319836276	67867.000000	3517	9103.120722	31960	4	0.979286	32047	4	0.992721	9742610	0.007422
319836753	68372.000000	3459	9175.948106	32139	6	0.999492	32091	7	0.907859	9737701	0.008750
319828241	67984.000000	3551	9164.487314	31817	9	0.812814	31894	5	0.729656	9732820	0.004511
319849128	68047.000000	3564	9147.153457	31814	4	0.973904	32138	5	0.463622	9727809	0.002248
319828563	67362.000000	3483	9129.635681	31955	15	0.998629	31956	9	0.997637	9722948	0.002099
319835090	66848.000000	3450	9101.793605	32000	4	0.989553	31985	5	0.999997	9718023	0.002072
319840536	67946.000000	3567	9143.595851	31920	10	0.957825	31855	5	0.999660	9713131	0.002528
319825728	66819.000000	3529	9142.354629	31896	6	0.849013	31799	0	0.867420	9708222	0.003155
319843692	67192.000000	3402	9163.100964	31960	8	0.986067	32107	6	0.804511	9703377	0.003444
319848581	69398.000000	3595	9211.232505	32110	3	0.913200	32023	3	0.990360	9698591	0.003346
319846132	67081.000000	3533	9141.922254	31963	9	0.724853	31741	3	0.664466	9693754	0.004086
319854168	68113.000000	3578	9100.470194	32101	3	0.982028	32124	3	0.991478	9688862	0.002693
319838561	67507.000000	3524	9163.479076	32212	4	0.551317	31897	8	0.828175	9683998	0.002070
319833362	67407.000000	3504	9134.774593	31999	6	0.862904	32038	2	0.581174	9679214	0.002098
319836932	68721.000000	3543	9205.970364	32005	6	0.991976	32052	11	0.991073	9674419	0.003107
319856379	67706.000000	3424	9142.773564	31872	9	0.762202	32026	3	0.996637	9669690	0.003554
319853682	69046.000000	3548	9181.231646	32206	7	0.879619	31753	3	0.999724	9664825	0.003577
319845786	67921.000000	3520	9147.860193	31972	4	0.440203	31629	9	0.965682	9660135	0.003571
319839448	68629.000000	3625	9188.010838	32049	9	0.749479	32081	5	0.999914	9655268	0.006499
319827898	66547.000000	3451	9094.441150	32023	5	0.998424	31882	5	0.546474	9650384	0.006534
319871004	66745.000000	3565	9095.454306	31977	4	0.900671	32082	4	0.589335	9645577	0.005784
319849342	68024.000000	3439	9156.590465	31860	8	0.953238	32150	7	0.805960	9640735	0.006401
319851386	67708.000000	3626	9133.530706	32023	7	0.994629	32023	7	0.999313	9635933	0.008710
319841908	68555.000000	3693	9168.228486	31863	5	0.862796	32098	5	0.966862	9631181	0.008532
319845408	67239.000000	3463	9119.798344	31937	10	0.995206	31821	8	0.992404	9626377	0.008637
319834610	67911.000000	3453	9135.829812	32133	7	0.976781	31784	4	0.999522	9621440	0.008287
319862543	67282.000000	3594	9144.095700	32052	4	0.985302	31858	1	0.749531	9616605	0.007628
319854235	67052.000000	3389	9146.638471	31970	5	0.975939	31733	15	0.988558	9611934	0.007423
319860225	68486.000000	3564	9170.243278	32072	8	0.996794	32051	7	0.965617	9607071	0.007228
319832852	67087.000000	3483	9142.665666	31769	6	0.845652	32239	7	0.811908	9602292	0.007703
319841334	68601.000000	3487	9140.173428	32089	11	0.996454	31862	7	0.999806	9597524	0.007658
319831314	68617.000000	3711	9159.701942	31893	5	0.955411	31871	8	1.000000	9592749	0.007531
319807905	67453.000000	3537	9182.361255	32020	9	0.903896	32064	12	0.999899	9588011	0.009180
319849124	67156.000000	3485	9108.909315	32094	7	0.930424	31845	5	0.677596	9583270	0.009606
319832327	67623.000000	3635	9133.168986	31814	4	0.844249	32107	5	0.560577	9578483	0.009962
319850759	67830.000000	3486	9134.784447	32278	6	0.782049	31963	5	0.999177	9573817	0.009277
319853524	67559.000000	3505	9097.338676	32033	6	0.781224	32111	5	0.999999	9569034	0.009092
319832606	68134.000000	3482	9131.498943	32205	6	0.930026	31942	9	0.996189	9564315	0.008921
319838997	68279.000000	3507	9153.612599	32283	5	0.973801	32078	5	0.839595	9559585	0.008812
319834571	66440.000000	3411	9072.624354	32046	4	0.999985	32007	9	0.542831	9554847	0.008555
319854402	67526.000000	3464	9141.090287	31703	3	1.000000	31941	3	0.967066	9550092	0.008522
319844444	67786.000000	3571	9178.828071	31967	1	0.767001	32155	5	0.901546	9545304	0.008284
319844836	67839.000000	3557	9139.841577	32077	8	0.864703	32126	4	0.859574	9540630	0.007984
319844172	68077.000000	3599	9152.099262	31994	3	0.998343	31890	5	0.698416	9535852	0.008307
319861195	69322.000000	3618	9210.326752	32178	6	0.995597	32122	11	0.737517	9531119	0.008534
319859281	68223.000000	3575	9161.813688	32113	1	0.876650	31996	6	0.976265	9526301	0.008470
319841294	67486.000000	3469	9097.199377	32025	3	0.984594	32016	3	0.523248	9521571	0.008201
319837935	67833.000000	3555	9145.735854	31882	6	0.999972	32145	9	0.633651	9516840	0.008187
npatches	nstrain	runtime	dt	init_x	init_y	init_y_blood	init_z	init_S	beta0	beta1	beta2	beta3	mean_beta	B	d	delta	delta_blood	b[0]	mut	m	CTL	c	g	epsilon	k	het	lambda	rho	omega	x_max	patch.dyna	DELTA	A	VA
10000	1	100.000000	0.000100	21900	9499	5000000	0.001000	10000000	9.762891	14.012973	14.795502	8.267945	10	8000000000.000000	0.010000	1.000000	1.000000	800000	0.000050	0.048000	1	0.001000	1.000000	25.000000	11.000000	0.500000	0.000000	0.000000	0.000000	31987	0	10.000000	7.000000	1.000000
sus	inf	inf_blood	z	x[0]	y[0][0]	z[0]	x[1]	y[1][0]	z[1]	S[0]	synchrony
219000000	94990000.000000	5000000	10.000000	21900	9499	0.001000	21900	9499	0.001000	10000000	0.000000
315327525	10386527.000000	542846	10000.000000	31557	1065	1.000000	31209	1179	1.000000	9994990	0.000000
319028918	1895074.000000	98763	10000.000000	31864	201	1.000000	31863	205	1.000000	9990054	0.000000
319715652	374063.000000	19200	10000.000000	31854	34	1.000000	31701	32	1.000000	9985156	0.000000
319830314	74877.000000	3957	9793.469350	32243	14	1.000000	32182	9	1.000000	9980193	0.000000
319846951	61389.000000	3155	8302.616217	31779	8	0.903197	32031	7	0.958171	9975118	0.000000
319823323	59041.000000	3175	8188.036166	32122	1	0.767665	32187	6	0.909893	9970140	0.000000
319864077	59701.000000	3067	8197.230437	31988	6	0.903435	32037	4	0.995929	9965201	0.000000
319872918	58690.000000	2981	8211.378132	32147	11	0.740886	32152	2	0.827615	9960159	0.000000
319831415	58634.000000	3011	8222.752925	32207	6	0.765486	31969	6	0.999469	9955153	0.000000
319853880	58987.000000	3115	8231.756993	31788	8	0.992132	31935	9	0.982443	9950190	0.000000
319843007	58261.000000	2995	8158.187621	31829	6	0.984234	31767	5	0.999994	9945222	0.000000
319849331	58744.000000	3068	8197.837906	32029	11	0.370364	31773	10	0.246578	9940327	0.000000
319836294	59069.000000	3056	8250.626835	32129	9	0.837582	31992	9	0.503864	9935187	0.000000
319838748	58608.000000	3109	8206.045637	31757	1	0.908150	32111	4	0.998450	9930200	0.000000
319835051	58311.000000	3047	8210.759244	31984	12	0.650980	31873	2	0.967240	9925276	0.000000
319838871	59745.000000	3090	8292.991165	31683	2	0.644759	32136	5	0.988273	9920346	0.000000
319858249	59284.000000	3073	8324.045617	32146	7	0.960134	31982	12	0.906352	9915320	0.000000
319836774	58388.000000	3107	8203.796670	31879	11	0.998388	32213	6	0.850505	9910284	0.000000
319865434	58100.000000	2981	8203.384768	32097	14	0.551683	31944	9	0.873999	9905320	0.000000
319857844	59149.000000	3046	8259.126557	32216	6	0.902452	32057	11	0.999837	9900415	0.000000
319846954	58421.000000	2970	8106.843909	31923	6	0.933470	32003	4	0.713456	9895510	0.000000
319856605	58809.000000	3059	8236.058657	31900	5	0.701303	31932	8	0.861406	9890558	0.000000
319854575	58790.000000	2964	8199.927905	31904	2	0.082665	32006	5	0.856897	9885540	0.000000
319839672	58533.000000	3035	8186.371470	32021	6	0.802266	32123	6	0.718795	9880594	0.000000
319838629	58941.000000	3082	8284.774288	31979	8	0.704210	31907	9	0.959638	9875689	0.000000
319848591	59580.000000	2983	8300.828375	31951	2	0.702710	32159	10	0.996652	9870614	0.000000
319840159	58357.000000	2924	8190.900813	32151	4	0.995237	32320	4	0.999997	9865617	0.000000
319868962	58940.000000	3070	8167.062281	31829	10	0.769689	31969	5	0.963437	9860636	0.000000
319839606	59747.000000	3106	8268.793180	32117	10	0.935011	32009	3	0.932196	9855669	0.000000
319856382	59779.000000	3129	8319.673187	31960	9	0.684716	31898	4	0.951906	9850782	0.000000
319835956	59412.000000	3074	8220.558167	31873	2	0.987974	32089	5	0.767094	9845870	0.000000
319842981	58656.000000	3139	8172.386225	31726	10	0.911926	32122	7	0.953104	9841065	0.000000
319848820	59737.000000	3119	8308.880782	31716	10	0.873110	32059	3	0.557038	9836182	0.000000
319838162	59114.000000	3145	8126.764004	31878	8	0.931590	32208	0	0.710183	9831208	0.000000
319817604	58840.000000	2975	8296.117995	31827	6	0.525376	32084	3	0.993251	9826331	0.000000
319842140	58260.000000	2982	8259.729014	32161	6	0.920665	32154	3	0.948347	9821346	0.000000
319854392	58445.000000	3165	8260.488003	31775	2	0.219667	31998	1	0.960243	9816452	0.000000
319840174	58474.000000	3110	8224.855744	32186	7	0.970147	32212	3	0.949591	9811478	0.000000
319828045	57834.000000	3040	8222.911003	32074	5	0.534536	32063	9	0.711336	9806766	0.000000
319813523	58653.000000	3093	8189.978076	32101	6	0.760096	31971	11	0.963306	9801911	-1.#IND00
319829103	58559.000000	3032	8186.864778	32102	14	0.915840	32092	14	0.784103	9796934	-1.#IND00
319843750	57986.000000	3018	8276.210494	32091	2	0.851924	32164	9	0.997767	9791891	-1.#IND00
319863677	57803.000000	2947	8226.413087	31902	5	0.427441	32160	7	0.929451	9787153	-0.004107
319846724	58307.000000	2989	8239.201660	31909	5	0.996688	31951	10	0.972743	9782395	-0.007240
319879090	59818.000000	3056	8248.106073	32054	1	0.877807	32053	7	0.999638	9777471	0.001333
319847885	58749.000000	3121	8280.323126	31940	8	0.940576	31975	4	0.936432	9772672	0.001527
319830257	57603.000000	3042	8148.085233	31769	6	0.999783	32038	4	0.494283	9767877	-0.001598
319839683	59161.000000	3159	8205.564168	32133	4	0.972614	31944	5	0.955002	9763138	0.000290
319854178	58210.000000	3197	8193.779776	31971	2	0.993642	32110	5	0.608742	9758225	0.001762
319835607	57913.000000	2980	8221.478051	31956	9	0.296426	31996	6	0.971364	9753196	-0.000651
319853770	58454.000000	3005	8261.114440	32131	6	0.619748	31964	3	0.258027	9748187	0.002321
319832046	58248.000000	3001	8221.437655	31897	6	0.829507	31949	5	0.998366	9743289	0.001865
319831730	59002.000000	3113	8333.818035	32002	7	0.925076	31917	12	0.410406	9738479	-0.000747
319844433	58735.000000	3091	8333.065620	32012	7	0.988148	32032	4	0.998965	9733597	-0.000040
319852942	59327.000000	3025	8267.688063	31972	3	0.426375	32134	7	0.936456	9728601	0.003752
319852233	59119.000000	3041	8223.602932	32078	7	0.752526	32164	7	0.821536	9723693	0.003343
319842026	59195.000000	3117	8295.643858	31902	3	0.919202	31779	10	0.995466	9718969	0.001708
319863056	58358.000000	2973	8173.535479	32087	8	0.891595	31965	3	0.842965	9714168	0.002362
319839007	58630.000000	3086	8201.923944	31919	3	0.974241	31853	6	0.996216	9709216	0.002168
319849657	58488.000000	3039	8184.831895	32141	4	0.803982	31910	6	0.930331	9704334	0.002390
319854259	58053.000000	3035	8144.195901	32043	7	0.831286	31966	5	0.506932	9699470	0.003258
319842795	58133.000000	3095	8176.007262	31697	8	0.436495	32193	9	0.982901	9694615	0.002939
319848590	58128.000000	2911	8221.809394	32256	9	0.998527	31921	8	0.995736	9689772	0.002837
319846050	58249.000000	3112	8151.919226	32177	0	0.477612	32041	6	0.994492	9685067	0.001566
319885076	58228.000000	3058	8311.168793	31975	9	0.882882	32038	7	0.970207	9680295	0.001642
319846160	58797.000000	3080	8232.698387	31902	8	0.702448	32122	8	0.981547	9675471	0.001598
319850857	58729.000000	3070	8218.410279	32164	6	0.864099	31891	10	0.987186	9670507	0.001879
319862323	58720.000000	3031	8249.976491	32135	1	0.800708	32076	5	0.999994	9665647	0.002507
319828147	58307.000000	2977	8199.527553	32233	4	0.890087	32077	7	0.955240	9660784	0.002435
319842388	57982.000000	3099	8250.612941	31964	11	0.323500	31927	11	0.963292	9655895	0.002670
319846917	58763.000000	3088	8249.435481	32130	7	0.965012	31780	3	0.993408	9651018	0.002940
319841122	58201.000000	2886	8205.150315	31962	5	0.689145	31975	8	0.999994	9646038	0.002815
319855170	58498.000000	3013	8206.882017	32005	3	0.240724	31952	9	0.899052	9641204	0.002674
319835465	59499.000000	3067	8206.811238	32072	10	0.967288	31994	6	0.999913	9636404	0.002675
319860843	59134.000000	3041	8218.874732	32190	11	0.763640	31909	5	1.000000	9631582	0.002992
319863461	59099.000000	3090	8184.535568	32143	7	0.714359	32082	7	0.916512	9626772	0.002980
319850570	57831.000000	3036	8139.317757	31975	6	0.995730	32363	8	0.944557	9621927	0.003093
319849420	58356.000000	3014	8273.742501	31989	11	0.275458	32026	4	0.995716	9617226	0.003225
319861675	58494.000000	3030	8223.514635	32171	6	0.627348	31935	10	0.996565	9612403	0.003182
319837392	58251.000000	3051	8215.379620	32036	8	0.971591	31878	3	0.998263	9607711	0.003598
319824255	58743.000000	3120	8282.821202	32224	6	0.974622	31976	6	0.818601	9602966	0.003432
319845687	58773.000000	3038	8285.346711	32059	6	0.878870	32043	7	0.990188	9598149	0.003386
319834096	58299.000000	3081	8240.133066	32191	2	0.789682	31927	9	0.983335	9593476	0.003251
319833082	59835.000000	3170	8283.870610	31911	3	0.684750	32018	7	0.799381	9588744	0.003581
319856144	57936.000000	2929	8130.797963	31947	6	0.973333	32087	7	0.997885	9583936	0.003789
319835303	58472.000000	3020	8250.108021	32019	6	0.912161	31935	2	0.995014	9579258	0.004356
319836769	58308.000000	3039	8233.356092	31926	5	0.887082	32079	11	0.735102	9574514	0.004166
319843519	59331.000000	3128	8245.861128	32126	9	0.990995	31966	1	0.685218	9569755	0.003409
319856973	58534.000000	2990	8212.083183	31912	2	0.564981	32065	6	0.998368	9564913	0.003424
319858294	58440.000000	3059	8218.059146	32002	8	0.573080	32191	6	0.982241	9560115	0.003011
319852747	59002.000000	3009	8236.983970	32008	2	0.976853	32030	10	0.958081	9555379	0.002947
319828300	59090.000000	3004	8231.685014	31931	4	0.725973	31868	8	0.599545	9550596	0.002639
319860364	58659.000000	3081	8209.443515	31859	4	0.936529	31960	9	0.994948	9545718	0.002577
319860626	58941.000000	3089	8239.512599	32061	9	0.992592	31912	1	0.862669	9540968	0.002685
319855182	58192.000000	3021	8231.126700	31756	4	0.988705	31930	16	0.997600	9536229	0.002827
319849690	57738.000000	2922	8201.921072	32137	6	0.769130	31654	6	0.965556	9531497	0.002710
319865502	58564.000000	3038	8206.221855	32215	5	0.957752	32046	6	0.548448	9526713	0.001911
319847579	58305.000000	3022	8269.890350	31956	4	0.823412	32244	5	0.869303	9521939	0.002149
319838867	58546.000000	3075	8251.458789	31993	5	0.913313	32124	5	0.285248	9517133	0.002137
npatches	nstrain	runtime	dt	init_x	init_y	init_y_blood	init_z	init_S	beta0	beta1	beta2	beta3	mean_beta	B	d	delta	delta_blood	b[0]	mut	m	CTL	c	g	epsilon	k	het	lambda	rho	omega	x_max	patch.dyna	DELTA	A	VA
10000	1	100.000000	0.000100	21900	9499	5000000	0.001000	10000000	11.856921	11.115184	6.389833	11.975847	10	8000000000.000000	0.010000	1.000000	1.000000	800000	0.000050	0.048000	1	0.001000	1.000000	25.000000	12.000000	0.500000	0.000000	0.000000	0.000000	31987	0	10.000000	7.000000	1.000000
sus	inf	inf_blood	z	x[0]	y[0][0]	z[0]	x[1]	y[1][0]	z[1]	S[0]	synchrony
219000000	94990000.000000	5000000	10.000000	21900	9499	0.001000	21900	9499	0.001000	10000000	0.000000
317928261	4255097.000000	221981	10000.000000	31691	392	1.000000	31657	442	1.000000	9994975	0.000000
319730481	296411.000000	15577	10000.000000	31781	33	1.000000	32089	20	1.000000	9990064	0.000000
319859735	47801.000000	2456	6456.792776	32235	7	0.664128	31811	3	0.532275	9985168	0.000000
319870447	50718.000000	2596	7073.258081	31931	6	0.982423	32093	6	0.808247	9980195	0.000000
319839803	52382.000000	2678	7215.245005	32212	11	0.552562	31727	3	0.929740	9975212	0.000000
319833996	53521.000000	2743	7473.074948	31924	14	0.438157	32290	3	0.632567	9970227	0.000000
319845079	54030.000000	2814	7491.781819	32000	7	0.520327	32203	6	0.969812	9965255	0.000000
319851760	53546.000000	2788	7455.199247	31984	4	0.818411	31814	3	0.993276	9960348	0.000000
319865454	54117.000000	2780	7488.232009	32005	7	0.991247	32180	9	0.678959	9955432	0.000000
319840756	54677.000000	2907	7503.472567	31910	6	0.880348	32195	7	0.303760	9950355	0.000000
319840024	54106.000000	2874	7523.887881	31782	6	0.936418	31820	5	0.784952	9945411	0.000000
319830765	54373.000000	2845	7539.759792	32050	2	0.227265	32020	6	0.882028	9940347	0.000000
319844559	54904.000000	2806	7480.226027	32148	4	0.995061	32047	4	0.955820	9935153	0.000000
319824441	54672.000000	2813	7527.948084	31949	9	0.966050	31856	3	0.888685	9930114	0.000000
319857892	54304.000000	2799	7441.196686	32047	11	0.561153	32187	7	0.846624	9925010	0.000000
319853738	54213.000000	2780	7428.903188	31868	5	0.745764	31755	2	0.382468	9920071	0.000000
319844336	53665.000000	2692	7475.972765	32112	6	0.957832	32007	10	0.955679	9915143	0.000000
319832827	54366.000000	2789	7446.918020	32090	6	0.514110	31893	3	0.835250	9910125	0.000000
319850219	54117.000000	2739	7418.922291	31820	5	0.722347	31965	12	0.599372	9905068	0.000000
319840079	54055.000000	2866	7414.620628	31905	3	0.555232	31998	4	0.708169	9900100	0.000000
319825571	54799.000000	2864	7488.042339	31919	1	0.449765	31973	2	0.918214	9895241	0.000000
319860118	55504.000000	2868	7534.031470	32066	4	0.458565	31913	4	0.900908	9890326	0.000000
319851028	54361.000000	2810	7481.556339	31912	8	0.739962	31854	8	0.728331	9885414	0.000000
319849735	53825.000000	2904	7482.627360	31802	3	0.771327	32123	6	0.983644	9880498	0.000000
319860716	53538.000000	2857	7420.950980	31902	2	0.973662	31952	4	0.870890	9875448	0.000000
319851050	53832.000000	2729	7451.971478	31732	7	0.717572	31917	6	0.875057	9870608	0.000000
319833431	52885.000000	2693	7367.283147	31953	6	0.886997	32003	5	0.851068	9865630	0.000000
319873067	53011.000000	2783	7413.573110	32061	9	0.611626	31902	3	0.924981	9860743	0.000000
319834230	54274.000000	2862	7378.906466	32047	7	0.407375	32098	12	0.942895	9855973	0.000000
319850669	54498.000000	2863	7412.234966	32112	9	0.326502	31981	10	0.549869	9851052	0.000000
319847162	54841.000000	2829	7496.565403	31951	4	0.998229	32016	3	0.687897	9846047	0.000000
319849904	54821.000000	2865	7441.452351	31897	2	0.568023	32094	8	0.573966	9841169	0.000000
319830509	54431.000000	2879	7412.341659	32180	7	0.981324	32070	5	0.866375	9836239	0.000000
319862628	54762.000000	2997	7436.406477	32039	4	0.929577	32073	2	0.947667	9831404	0.000000
319862002	53970.000000	2778	7455.819583	32302	3	0.982789	32011	7	0.982441	9826372	0.000000
319862279	54893.000000	2839	7478.288773	31943	7	0.998464	32186	5	0.113514	9821459	0.000000
319854319	54808.000000	2862	7494.103840	32201	6	0.966800	32141	8	0.958335	9816474	0.000000
319842395	54295.000000	2755	7455.370891	31933	2	0.913908	32194	3	0.790624	9811562	0.000000
319845286	54386.000000	2831	7424.490407	31757	6	0.861724	31965	4	0.976814	9806700	0.000000
319842008	54129.000000	2852	7474.501044	31912	2	0.913631	31920	10	0.963124	9801745	-1.#IND00
319845135	53660.000000	2822	7404.402499	31889	4	0.725505	31907	10	0.893132	9796803	-1.#IND00
319835659	53778.000000	2745	7457.453791	31977	7	0.200418	31884	7	0.736251	9791856	-1.#IND00
319874128	54147.000000	2890	7444.595052	31946	6	0.935391	32108	4	0.377877	9786948	0.005147
319834085	54142.000000	2824	7497.274336	31796	12	0.918531	31922	6	0.919630	9781983	0.007538
319847955	53517.000000	2726	7432.382573	31972	7	0.654864	32087	6	0.888121	9777172	0.007480
319850984	54163.000000	2778	7463.189294	32127	7	0.815439	32012	4	0.998337	9772217	0.007771
319845062	53526.000000	2706	7459.661610	31813	6	0.390512	31959	6	0.734752	9767388	0.005328
319854109	52851.000000	2771	7381.402093	32136	2	0.945238	32171	3	0.832438	9762483	0.004072
319846604	53896.000000	2910	7386.923118	32197	8	0.615107	32064	8	0.940929	9757559	0.005082
319847386	53861.000000	2762	7466.766921	32056	3	0.488315	32042	8	0.910965	9752742	0.004976
319857107	54305.000000	2838	7461.754712	31886	8	0.973660	31959	8	0.956709	9747920	0.004925
319852227	53503.000000	2770	7410.536167	31985	2	0.389629	31983	6	0.885729	9742940	0.004148
319838813	53992.000000	2838	7400.908291	32151	5	0.731993	31847	4	0.676230	9738186	0.000748
319845474	54395.000000	2882	7474.729726	32259	2	0.831625	31891	5	0.883192	9733405	0.001012
319871640	53992.000000	2975	7403.385329	32025	4	0.997599	32075	3	0.443571	9728671	0.000323
319847952	54265.000000	2810	7296.030668	31933	2	0.307125	31825	10	0.995861	9723749	0.001102
319850385	53617.000000	2775	7380.280884	32139	1	0.245965	31866	6	0.991008	9718825	0.000626
319822187	53623.000000	2736	7358.478129	32166	9	0.664004	31993	7	0.796846	9713880	0.001056
319845067	54803.000000	2904	7479.630955	32143	5	0.930973	32008	9	0.622533	9709020	0.000859
319839069	55020.000000	2934	7490.347528	31853	7	0.705684	32157	4	0.956844	9704220	0.001035
319858176	54647.000000	2857	7520.871785	32254	4	0.938113	31781	9	0.678006	9699344	0.001033
319848820	53755.000000	2778	7430.865204	31889	8	0.927432	31884	3	0.595711	9694422	0.000147
319853885	53719.000000	2811	7375.834117	31942	5	0.941755	32019	7	0.740985	9689507	-0.000071
319852065	54771.000000	2840	7503.340969	31943	7	0.803778	31922	4	0.603768	9684796	0.000594
319855311	53680.000000	2829	7475.576664	32086	7	0.763669	31974	4	0.970363	9679965	0.000141
319839564	54836.000000	2854	7431.972164	31957	7	0.700927	31939	5	0.987167	9675157	0.000481
319845603	53748.000000	2741	7457.799358	31919	3	0.269578	32243	6	0.790960	9670320	0.000620
319828285	53880.000000	2851	7447.511080	31746	7	0.726011	31766	7	0.985481	9665396	0.001076
319850510	54229.000000	2726	7468.862383	31869	6	0.990851	32014	5	0.515860	9660664	0.000722
319834590	53783.000000	2835	7497.559869	31880	5	0.424434	31951	8	0.691001	9655829	-0.000733
319846569	54048.000000	2851	7439.517560	31949	8	0.944590	31847	10	0.994528	9650895	-0.001392
319851169	54161.000000	2848	7475.037044	31951	4	0.206057	31852	3	0.399089	9645991	-0.001291
319832810	53230.000000	2797	7407.108695	31951	4	0.995205	32106	4	0.987189	9641273	-0.001602
319845955	52655.000000	2849	7406.824889	31838	5	0.444193	31893	5	0.763050	9636526	-0.001496
319842997	54252.000000	2789	7421.727355	32250	4	0.997244	32060	6	0.982961	9631782	-0.001686
319856791	53798.000000	2810	7397.887639	32102	5	0.947131	31822	14	0.822809	9626992	-0.002223
319833348	53936.000000	2807	7362.902138	31901	3	0.939171	31721	6	0.582425	9622116	-0.002260
319848237	54226.000000	2824	7432.537700	31935	6	0.952612	31986	2	0.884742	9617262	-0.002201
319845432	53656.000000	2807	7399.804500	32069	5	0.995235	31935	5	0.624094	9612360	-0.000974
319864120	54593.000000	2819	7446.945389	31848	4	0.971717	31943	6	0.996219	9607550	-0.000763
319859963	53545.000000	2778	7462.485421	31867	4	0.964687	31969	9	0.264706	9602707	-0.000742
319865762	54926.000000	2865	7560.317329	31861	5	0.996228	32099	2	0.878831	9597907	-0.001323
319855779	53690.000000	2846	7430.682443	31933	7	0.893143	32000	3	0.305768	9593028	-0.001432
319842336	54268.000000	2811	7435.907939	32323	9	0.810704	32072	9	0.713190	9588232	-0.001299
319882527	53604.000000	2753	7470.462794	32251	6	0.493630	31667	3	0.944700	9583512	-0.001675
319847646	53753.000000	2855	7527.844664	31875	5	0.992501	32109	7	0.949079	9578825	-0.001523
319860831	53874.000000	2740	7418.601309	31843	3	0.966236	31896	8	0.399658	9573952	-0.000895
319848601	53050.000000	2787	7417.887877	31804	4	0.814179	32068	9	0.589333	9569218	-0.000911
319834962	53422.000000	2839	7475.531386	32138	3	0.725831	31846	11	0.870421	9564511	-0.000076
319866091	54632.000000	2873	7583.899355	31903	7	0.713197	31918	2	0.505560	9559819	-0.000220
319850702	53196.000000	2771	7487.460700	31858	3	0.978195	31978	8	0.623073	9555031	0.000242
319837789	53290.000000	2767	7448.240495	31847	6	0.929153	31991	5	0.913626	9550187	0.000050
319854514	53832.000000	2768	7454.515159	31988	8	0.703217	31969	6	0.380711	9545316	0.000189
319848280	53191.000000	2753	7454.560764	32088	7	0.315738	32032	5	0.835194	9540608	0.000012
319854552	53513.000000	2826	7468.692563	32060	2	0.580299	32031	3	0.989267	9535889	-0.000287
319864694	53435.000000	2757	7517.814812	31962	9	0.998376	32051	3	0.743933	9531067	-0.000322
319850271	53837.000000	2739	7510.188108	32009	6	0.954975	31878	6	0.816140	9526359	-0.000350
319835372	54070.000000	2811	7460.892790	31816	4	0.840886	32056	2	0.849995	9521571	-0.000335
319829924	54160.000000	2779	7506.847555	31863	6	0.966786	32086	3	0.109238	9516880	-0.000279
npatches	nstrain	runtime	dt	init_x	init_y	init_y_blood	init_z	init_S	beta0	beta1	beta2	beta3	mean_beta	B	d	delta	delta_blood	b[0]	mut	m	CTL	c	g	epsilon	k	het	lambda	rho	omega	x_max	patch.dyna	DELTA	A	VA
10000	1	100.000000	0.000100	21900	9499	5000000	0.001000	10000000	13.380786	13.793104	10.340103	10.831931	10	8000000000.000000	0.010000	1.000000	1.000000	800000	0.000050	0.048000	1	0.001000	1.000000	25.000000	13.000000	0.500000	0.000000	0.000000	0.000000	31987	0	10.000000	7.000000	1.000000
sus	inf	inf_blood	z	x[0]	y[0][0]	z[0]	x[1]	y[1][0]	z[1]	S[0]	synchrony
219000000	94990000.000000	5000000	10.000000	21900	9499	0.001000	21900	9499	0.001000	10000000	0.000000
318966649	1872521.000000	98129	10000.000000	31813	197	1.000000	31719	192	1.000000	9995035	0.000000
319838158	57628.000000	2954	9587.037469	31960	10	1.000000	31770	10	1.000000	9990105	0.000000
319855824	50608.000000	2631	7877.260831	32048	6	0.998991	31937	5	0.889591	9985212	0.000000
319851443	49749.000000	2516	7202.095878	31950	7	0.997421	32161	2	0.805430	9980183	0.000000
319856170	50549.000000	2582	6938.579090	31955	11	0.946000	31823	0	0.341444	9975152	0.000000
319853873	51231.000000	2612	6973.913248	32092	9	0.916611	32209	10	0.441504	9970207	0.000000
319866704	51614.000000	2582	6930.079590	32189	3	0.282539	31797	9	0.654446	9965265	0.000000
319856441	51264.000000	2639	6934.275034	32171	3	0.340684	31945	6	0.978530	9960314	0.000000
319828871	51741.000000	2662	6885.783631	31856	3	0.986666	32014	7	0.967837	9955344	0.000000
319865569	52076.000000	2670	6833.656352	32094	8	0.724764	31933	1	0.760373	9950269	0.000000
319836169	51442.000000	2583	6894.393002	31919	3	0.598302	31825	7	0.488269	9945270	0.000000
319839326	51532.000000	2704	6846.383316	31856	8	0.920138	32064	7	0.401893	9940234	0.000000
319830089	52556.000000	2663	6969.312009	31866	0	0.536954	31959	2	0.952928	9935306	0.000000
319858937	52381.000000	2712	6950.468690	32211	2	0.959963	32098	5	0.491455	9930331	0.000000
319845669	51087.000000	2698	6922.749930	31939	3	0.658209	31872	2	0.654175	9925309	0.000000
319855802	51009.000000	2656	6764.279524	32016	4	0.937497	31879	3	0.720482	9920328	0.000000
319850605	51836.000000	2770	6904.199412	31977	5	0.797955	32051	12	0.999740	9915267	0.000000
319854305	52020.000000	2699	6925.624013	32100	8	0.723632	31936	3	0.895267	9910393	0.000000
319848940	51769.000000	2632	6893.324104	32191	6	0.799996	31986	8	0.999074	9905282	0.000000
319858732	50776.000000	2697	6858.013319	31866	2	0.845467	31857	4	0.851558	9900298	0.000000
319837811	51677.000000	2620	6871.508592	32001	8	0.835768	32042	5	0.705569	9895313	0.000000
319837773	52196.000000	2689	6977.750526	32020	4	0.299127	31969	4	0.832193	9890432	0.000000
319865115	52091.000000	2568	6877.045554	32095	10	0.505593	32025	2	0.547572	9885659	0.000000
319832144	52128.000000	2673	6911.165032	32034	5	0.918867	31922	1	0.789480	9880565	0.000000
319849927	52251.000000	2760	6920.775706	31965	6	0.847979	31817	3	0.435842	9875546	0.000000
319821086	51741.000000	2709	6953.277698	31989	9	0.930365	32172	6	0.916989	9870574	0.000000
319870913	51845.000000	2750	6940.629133	32035	11	0.706060	31974	2	0.242028	9865662	0.000000
319843772	51674.000000	2655	6898.123260	32224	16	0.939137	32119	7	0.711927	9860712	0.000000
319826709	51302.000000	2693	6888.570824	32036	5	0.781185	32233	9	0.446540	9855687	0.000000
319866316	51590.000000	2685	6939.220491	32234	9	0.883632	32003	8	0.885126	9850679	0.000000
319848930	51717.000000	2701	6881.658039	32073	6	0.947803	32230	4	0.945987	9845749	0.000000
319846151	51407.000000	2705	6961.136600	31925	4	0.714648	31981	4	0.997282	9840798	0.000000
319859464	51156.000000	2671	6977.531189	31786	5	0.977462	32005	7	0.300756	9835928	0.000000
319858886	51014.000000	2591	6964.250324	32018	2	0.978088	31842	9	0.621871	9830970	0.000000
319847504	52140.000000	2717	6968.837317	32098	7	0.987297	32042	9	0.748536	9826053	0.000000
319857576	52349.000000	2651	6904.022263	31751	11	0.444768	32232	6	0.780515	9821118	0.000000
319853177	52214.000000	2741	6802.155498	31973	6	0.770184	31951	6	0.391234	9816236	0.000000
319865358	52468.000000	2730	6868.043441	31924	6	0.806316	32109	3	0.950547	9811151	0.000000
319857762	52212.000000	2800	6918.154509	32048	5	0.985355	31884	7	0.502808	9806305	0.000000
319842050	52150.000000	2744	7035.483827	31822	5	0.621237	31818	3	0.820392	9801507	-1.#IND00
319863666	50738.000000	2630	7019.730366	32194	4	0.897930	32090	5	0.970941	9796475	-1.#IND00
319865388	51018.000000	2674	6826.293322	31593	8	0.774718	32103	4	0.967517	9791595	-0.010796
319859598	50890.000000	2576	6803.127337	32068	2	0.557001	32018	7	0.928793	9786746	-0.009479
319854432	52445.000000	2730	6930.603462	32120	1	0.915587	31813	5	0.859742	9781894	-0.004301
319828194	52431.000000	2677	6870.342165	32111	12	0.802082	31882	1	0.272273	9777029	-0.002476
319838414	52563.000000	2756	6857.513620	32001	2	0.496098	31808	4	0.625135	9772129	-0.002772
319845218	52680.000000	2740	6905.639759	31841	4	0.782599	31981	5	0.745860	9767227	-0.003978
319829296	51591.000000	2693	6809.441648	31901	6	0.896089	31731	6	0.932464	9762389	-0.005651
319857218	51900.000000	2803	6847.152915	31884	3	0.947399	31819	5	0.618915	9757433	-0.005757
319847950	52976.000000	2725	6947.638244	32067	4	0.677340	32015	2	0.558899	9752546	-0.008517
319837556	52049.000000	2721	6991.577385	31963	10	0.953190	31977	11	0.585538	9747618	-0.003812
319827644	52026.000000	2668	6946.662217	31952	5	0.636528	31838	7	0.880814	9742765	-0.003249
319847302	51787.000000	2813	6972.737478	31924	5	0.761597	31806	5	0.966406	9737865	-0.003334
319862487	51596.000000	2635	6944.044220	32129	2	0.582638	31836	2	0.826030	9733134	-0.002311
319829395	52091.000000	2724	6980.102915	31838	10	0.853331	32022	4	0.944762	9728190	-0.002017
319836553	51814.000000	2709	6953.727231	31857	5	0.963157	31968	1	0.412685	9723241	-0.001695
319840149	52337.000000	2659	7018.268755	32004	11	0.950046	31760	7	0.991910	9718413	-0.002169
319854546	52370.000000	2730	6977.143688	31873	3	0.481670	32173	7	0.993167	9713529	-0.001353
319846500	52277.000000	2653	7038.670538	31993	4	0.845323	31936	6	0.860225	9708729	-0.001470
319852470	51509.000000	2636	6926.929771	32181	7	0.833212	32097	3	0.600785	9703882	-0.000906
319849541	52026.000000	2730	6990.010748	31909	5	0.900115	31952	2	0.754472	9698985	-0.001542
319848537	52628.000000	2593	7018.080563	32027	9	0.359923	31859	3	0.987160	9694174	-0.002466
319839077	52296.000000	2707	7005.990145	31947	2	0.294960	31917	1	0.304491	9689459	-0.002891
319859188	51948.000000	2747	7049.281560	32030	4	0.821944	31947	4	0.996125	9684652	-0.003727
319841898	51915.000000	2762	6994.253870	31668	3	0.999077	31956	9	0.904571	9679748	-0.003646
319851710	51789.000000	2653	6986.589211	32047	6	0.504041	31954	7	0.889293	9674925	-0.004681
319848183	51113.000000	2660	6920.447298	32171	6	0.883465	31989	6	0.854664	9670041	-0.005009
319849317	50326.000000	2598	6815.323665	31897	6	0.923742	31912	1	0.868683	9665174	-0.006464
319837057	51085.000000	2624	6845.636161	32087	3	0.988245	32069	9	0.984171	9660368	-0.003982
319868978	51836.000000	2692	6911.807493	32118	10	0.979698	32047	6	0.967418	9655519	-0.003672
319839315	52400.000000	2658	7025.570892	31925	1	0.420169	31793	12	0.773306	9650703	-0.003685
319859327	51653.000000	2648	7054.845554	31818	11	0.787847	31990	9	0.743200	9646004	-0.004293
319849552	51098.000000	2684	6854.282350	31929	5	0.400333	32095	3	0.661975	9641120	-0.004182
319840451	52260.000000	2661	6916.889112	32342	4	0.568051	32126	18	0.796743	9636336	-0.004175
319856928	51378.000000	2770	6996.618371	32091	5	0.993163	31911	3	0.930378	9631471	-0.003859
319842619	51754.000000	2637	6973.235594	31876	7	0.661522	32080	1	0.375530	9626720	-0.003590
319842537	51837.000000	2732	6977.861854	32056	11	0.870953	32068	4	0.995071	9621846	-0.004051
319836605	52003.000000	2714	6958.304462	32017	5	0.357330	31893	7	0.929934	9617080	-0.003501
319868753	51254.000000	2679	6937.065761	32167	4	0.952331	31821	4	0.451440	9612249	-0.003567
319838698	51470.000000	2587	6877.330229	32100	4	0.929118	31727	1	0.482023	9607504	-0.003446
319856837	51336.000000	2656	6958.074622	31813	5	0.982542	31891	0	0.593037	9602739	-0.003614
319869411	51944.000000	2743	6949.176084	32127	9	0.903357	31889	3	0.758507	9597835	-0.003703
319840569	51777.000000	2759	6929.748888	31770	6	0.995048	31912	5	0.656733	9593010	-0.003808
319848741	52379.000000	2666	6811.491589	31860	10	0.797510	31942	2	0.999127	9588333	-0.003880
319847281	52824.000000	2763	6891.300646	31982	7	0.889176	31911	5	0.980113	9583537	-0.003869
319857642	52191.000000	2653	6920.419276	31814	6	0.999903	31744	5	0.770796	9578778	-0.003751
319825936	51623.000000	2608	6983.891067	31928	5	1.000000	31924	3	0.844677	9573955	-0.003640
319834518	52772.000000	2737	7017.455339	32051	5	0.865933	31980	2	0.613125	9569269	-0.003682
319844735	52886.000000	2733	6972.196917	31930	6	0.678661	31922	8	0.803278	9564509	-0.003523
319863561	51831.000000	2695	6965.482663	32104	6	0.994194	32238	3	0.967706	9559695	-0.003418
319875087	52073.000000	2696	7006.502638	32243	3	0.889360	31945	8	0.970029	9554819	-0.003673
319852238	51561.000000	2663	6924.925320	32057	3	0.797203	32115	6	0.392095	9550034	-0.003434
319831395	51185.000000	2773	6993.847998	31946	5	0.785109	32341	3	0.674449	9545226	-0.002722
319828488	50810.000000	2618	6981.418300	32051	7	0.988077	32032	4	0.739213	9540507	-0.002832
319868290	51066.000000	2620	6916.044965	32004	3	0.955029	32224	4	0.940578	9535757	-0.003475
319854667	52245.000000	2723	6901.882323	31937	5	0.172153	32016	2	0.708508	9530999	-0.003647
319846507	52246.000000	2719	6909.867620	31873	4	0.983277	31866	6	0.788440	9526342	-0.003384
319849959	51965.000000	2514	7004.274620	31927	2	0.998986	31886	3	0.731755	9521505	-0.003561
319846212	51621.000000	2704	6843.904958	31756	7	0.971536	32226	1	0.826803	9516717	-0.003452
npatches	nstrain	runtime	dt	init_x	init_y	init_y_blood	init_z	init_S	beta0	beta1	beta2	beta3	mean_beta	B	d	delta	delta_blood	b[0]	mut	m	CTL	c	g	epsilon	k	het	lambda	rho	omega	x_max	patch.dyna	DELTA	A	VA
10000	1	100.000000	0.000100	21900	9499	5000000	0.001000	10000000	14.600714	5.482408	6.883925	13.688429	10	8000000000.000000	0.010000	1.000000	1.000000	800000	0.000050	0.048000	1	0.001000	1.000000	25.000000	14.000000	0.500000	0.000000	0.000000	0.000000	31987	0	10.000000	7.000000	1.000000
sus	inf	inf_blood	z	x[0]	y[0][0]	z[0]	x[1]	y[1][0]	z[1]	S[0]	synchrony
219000000	94990000.000000	5000000	10.000000	21900	9499	0.001000	21900	9499	0.001000	10000000	0.000000
319513531	745531.000000	39168	10000.000000	32021	84	1.000000	31920	74	1.000000	9995007	0.000000
319855757	48595.000000	2491	4407.944471	31835	4	0.903819	32030	4	0.382798	9990083	0.000000
319843767	53898.000000	2744	5488.596824	31856	5	0.787883	32130	3	0.744229	9985018	0.000000
319865673	55844.000000	2845	6157.068461	31703	3	0.912392	32010	4	0.653039	9979956	0.000000
319841593	54739.000000	2866	6446.308532	31961	5	0.974412	31975	3	0.191806	9975033	0.000000
319847106	52580.000000	2745	6663.696344	32180	11	0.993498	32241	2	0.307604	9970055	0.000000
319852935	50363.000000	2626	6606.503988	31904	6	0.909323	32119	1	0.500883	9964981	0.000000
319843172	49031.000000	2619	6430.007829	31818	9	0.614256	31753	0	0.219131	9959937	0.000000
319831892	48482.000000	2440	6399.658114	31951	5	0.819437	31803	4	0.361188	9954873	0.000000
319861741	48352.000000	2497	6308.829723	32079	9	0.827956	32021	2	0.595166	9949940	0.000000
319841669	49528.000000	2547	6276.050008	32182	5	0.999548	31976	3	0.820807	9945092	0.000000
319866266	50154.000000	2613	6343.908264	31995	8	0.623377	31893	5	0.945109	9940195	0.000000
319843812	47858.000000	2483	6313.217013	31835	10	0.795342	32110	4	0.142559	9920233	0.000000
319834217	48562.000000	2483	6216.872365	31908	3	0.430910	31702	8	0.728595	9915398	0.000000
319870793	50110.000000	2601	6341.854030	31932	3	0.061668	31849	7	0.655212	9910476	0.000000
319836730	50213.000000	2588	6351.032367	32219	7	0.509077	32123	6	0.354236	9905507	0.000000
319845379	49510.000000	2629	6301.082679	31875	4	0.933410	32050	4	0.474684	9900552	0.000000
319864049	49543.000000	2621	6313.668243	31745	7	0.455970	31874	5	0.379113	9895661	0.000000
319834868	50916.000000	2620	6424.923663	31936	2	0.501007	31882	1	0.652681	9890672	0.000000
319859119	49365.000000	2512	6376.797408	31703	6	0.976626	31980	7	0.467550	9885713	0.000000
319846392	49303.000000	2636	6250.665075	31996	13	0.896613	32274	6	0.872547	9880757	0.000000
319872754	49608.000000	2681	6300.759499	32011	3	0.837793	32128	5	0.396658	9875734	0.000000
319856670	49297.000000	2539	6395.084363	32151	5	0.993025	32077	4	0.713840	9870719	0.000000
319851395	49672.000000	2565	6421.302119	31941	2	0.860809	31808	3	0.192801	9865687	0.000000
319849516	50351.000000	2571	6414.630041	32044	9	0.867431	32015	7	0.191324	9860665	0.000000
319847648	50494.000000	2652	6390.177916	32031	5	0.554097	32000	7	0.639303	9855800	0.000000
319862176	50350.000000	2632	6375.195170	32009	10	0.231734	31822	1	0.331884	9850952	0.000000
319852189	49890.000000	2716	6322.458801	32137	1	0.420045	31978	7	0.777361	9846163	0.000000
319838643	49741.000000	2591	6299.864145	31943	2	0.884979	31951	12	0.627256	9841232	0.000000
319842682	51197.000000	2636	6342.812969	32142	11	0.999668	32200	0	0.276473	9836316	0.000000
319847691	50549.000000	2606	6563.407071	31906	8	0.963612	31977	4	0.449926	9831328	0.000000
319874044	49431.000000	2505	6531.270205	32044	2	0.452106	32032	3	0.972642	9826489	0.000000
319838613	49164.000000	2523	6455.319361	32229	4	0.822420	32035	1	0.368334	9821660	0.000000
319858403	49764.000000	2500	6358.585315	31938	8	0.961402	32129	4	0.659088	9816839	0.000000
319840963	49234.000000	2576	6348.258696	31860	6	0.653413	32133	5	0.775356	9811857	0.000000
319846040	49979.000000	2667	6365.765112	31861	3	0.984319	32155	6	0.882901	9806843	0.000000
319841361	50472.000000	2639	6413.994705	32180	4	0.936833	31971	2	0.557786	9801886	-1.#IND00
319843273	49966.000000	2667	6416.723259	31856	6	0.791589	32011	2	0.631998	9796966	-1.#IND00
319850377	49000.000000	2517	6412.851511	32072	3	0.941119	31851	4	0.306655	9792068	-1.#IND00
319841184	49586.000000	2574	6473.121755	31962	6	0.823687	31919	3	0.763646	9787221	-0.001320
319848908	50048.000000	2525	6480.639530	32017	8	0.336694	32050	2	0.407453	9782260	0.001245
319837505	49641.000000	2587	6331.799150	31988	9	0.824835	31870	2	0.419398	9777328	0.005265
319851787	50551.000000	2557	6386.499448	32100	3	0.550843	31969	7	0.362130	9772409	0.007650
319849765	51561.000000	2622	6448.358972	32233	11	0.328635	31998	6	0.856999	9767558	0.004253
319854273	50241.000000	2636	6634.136155	32047	5	0.938343	31758	4	0.185644	9762739	0.004754
319842625	49125.000000	2653	6506.902333	31928	5	0.996221	32030	2	0.176992	9757783	0.004222
319841275	49577.000000	2517	6461.082031	32039	8	0.926039	31808	5	0.502933	9752867	0.001990
319859221	49953.000000	2578	6420.580836	31836	6	0.689552	31720	1	0.595277	9748137	0.001520
319868091	49639.000000	2604	6388.694040	32017	8	0.351024	31866	2	0.617993	9743275	0.000836
319863255	49447.000000	2614	6519.200981	31913	7	0.922923	31953	5	0.806067	9738370	0.001224
319860338	50245.000000	2663	6499.225575	31821	4	0.967771	31905	6	0.622272	9733480	0.005560
319871440	49667.000000	2588	6382.721147	31994	7	0.787409	31994	4	0.657456	9728663	0.004167
319862876	49989.000000	2601	6356.861796	32059	10	0.629479	32239	3	0.389290	9723817	0.003733
319838881	49485.000000	2564	6242.796333	32158	2	0.355688	31894	6	0.809214	9718895	0.005678
319870916	50703.000000	2580	6295.836011	31974	6	0.266636	32041	4	0.667428	9714016	0.002256
319844888	50101.000000	2538	6319.390312	31814	5	0.834813	32238	4	0.233892	9709183	0.002944
319847246	50356.000000	2611	6359.496117	31905	10	0.925897	32094	13	0.448765	9704302	0.002797
319828629	50048.000000	2597	6340.427254	32119	3	0.996307	32058	3	0.641288	9699436	0.003278
319858690	51636.000000	2777	6407.108239	31883	5	0.723174	32016	2	0.471039	9694519	0.001866
319862042	51431.000000	2623	6486.342303	31915	12	0.923856	32090	7	0.853716	9689715	0.002519
319844497	48644.000000	2530	6372.660626	32228	3	0.805882	31924	6	0.433630	9684791	0.002242
319854249	48600.000000	2532	6456.071624	32072	7	0.353304	32006	5	0.532882	9679971	0.003332
319826634	48158.000000	2480	6290.495450	31801	7	0.837135	31993	2	0.477725	9675126	0.003380
319855139	49516.000000	2670	6318.201440	32075	3	0.983407	32065	5	0.151006	9670251	0.003640
319863680	49223.000000	2575	6282.951605	32048	4	0.576024	31886	0	0.106921	9665334	0.003531
319845377	50354.000000	2699	6439.787783	32051	7	0.208225	31885	2	0.329477	9660486	0.001374
319847669	50695.000000	2557	6424.925310	32092	12	0.733232	31691	3	0.807504	9655686	0.000670
319849201	50496.000000	2697	6470.841903	32099	4	0.627361	32069	3	0.417851	9650873	-0.000201
319821538	50144.000000	2590	6492.080769	31877	9	0.588350	32090	8	0.939424	9646093	-0.000439
319865183	49228.000000	2517	6447.330906	31912	1	0.512092	32246	4	0.248106	9641189	-0.000499
319871960	49054.000000	2549	6280.911932	32045	6	0.206030	31752	4	0.198519	9636394	-0.000506
319845802	49533.000000	2592	6360.065723	32039	7	0.940530	32143	6	0.264503	9631537	-0.000560
319855791	50610.000000	2579	6435.019534	31999	8	0.815556	32116	5	0.966822	9626713	-0.000589
319828560	49773.000000	2666	6459.741589	32108	4	0.650291	32022	5	0.936324	9621909	-0.000746
319838768	49263.000000	2582	6416.198734	31904	3	0.610819	31968	2	0.531368	9617040	-0.000623
319828313	49635.000000	2605	6348.235890	32130	12	0.940831	31892	4	0.656789	9612190	-0.000516
319839666	48740.000000	2595	6331.802154	31772	8	0.880679	31679	2	0.318702	9607449	-0.001544
319840180	49289.000000	2553	6340.044653	31680	13	0.598508	32136	3	0.507328	9602618	-0.001663
319846896	50643.000000	2612	6442.080202	32004	5	0.841122	32093	4	0.811938	9597875	-0.001413
319861123	49683.000000	2537	6443.549795	31953	7	0.852678	32048	3	0.188102	9593153	-0.000977
319859434	48870.000000	2546	6403.812283	32010	2	0.697891	31931	5	0.628859	9588426	-0.000594
319855738	50186.000000	2596	6479.507460	31990	1	0.334994	31939	4	0.532024	9583601	-0.000726
319846341	49874.000000	2600	6425.212962	31970	7	0.606091	31938	4	0.781151	9578912	-0.001474
319860974	48844.000000	2587	6301.664597	31967	4	0.381266	31861	5	0.685619	9574231	-0.001571
319840194	49601.000000	2539	6278.466402	32055	8	0.737325	31712	4	0.134455	9569370	-0.001667
319839358	49381.000000	2490	6342.704012	32025	3	0.968471	31928	4	0.634808	9564435	-0.001717
319834303	50351.000000	2716	6340.127637	32093	7	0.824337	31941	1	0.707957	9559641	-0.001702
319826538	51189.000000	2679	6455.070175	32260	4	0.337441	32219	5	0.427742	9554928	-0.001570
319852513	50063.000000	2599	6366.496475	31982	6	0.785626	31985	3	0.156664	9550161	-0.001143
319845395	49728.000000	2611	6488.992651	31980	7	0.789586	31821	3	0.764515	9545291	-0.001143
319849360	49647.000000	2564	6445.570970	31997	2	0.705759	31935	0	0.469896	9540624	-0.001214
319855363	49086.000000	2583	6337.067265	31944	11	0.850109	32114	4	0.896802	9535814	-0.001083
319859028	49692.000000	2530	6351.120596	32069	5	0.907610	32080	6	0.138215	9531145	-0.000611
319864528	49557.000000	2496	6291.970122	31839	4	0.906702	31873	4	0.720014	9526458	-0.000889
319842925	49488.000000	2563	6298.025169	31725	6	0.564200	31942	3	0.752934	9521827	-0.000837
319845332	50845.000000	2550	6326.894536	32079	11	0.991715	32042	4	0.480499	9517083	-0.000240
npatches	nstrain	runtime	dt	init_x	init_y	init_y_blood	init_z	init_S	beta0	beta1	beta2	beta3	mean_beta	B	d	delta	delta_blood	b[0]	mut	m	CTL	c	g	epsilon	k	het	lambda	rho	omega	x_max	patch.dyna	DELTA	A	VA
10000	1	100.000000	0.000100	21900	9499	5000000	0.001000	10000000	5.338080	9.751120	12.662352	11.587071	10	8000000000.000000	0.010000	1.000000	1.000000	800000	0.000050	0.048000	1	0.001000	1.000000	25.000000	15.000000	0.500000	0.000000	0.000000	0.000000	31987	0	10.000000	7.000000	1.000000
sus	inf	inf_blood	z	x[0]	y[0][0]	z[0]	x[1]	y[1][0]	z[1]	S[0]	synchrony
219000000	94990000.000000	5000000	10.000000	21900	9499	0.001000	21900	9499	0.001000	10000000	0.000000
319703735	299211.000000	15837	10000.000000	31942	26	1.000000	32017	18	1.000000	9995022	0.000000
319851328	78254.000000	4073	6510.385333	31977	10	0.429105	32068	9	0.467329	9990024	0.000000
319860648	59968.000000	3082	6949.271805	32045	6	0.584479	31852	12	0.643546	9984960	0.000000
319848987	47964.000000	2426	6681.038515	31925	2	0.499720	32222	5	0.393987	9979916	0.000000
319843106	45194.000000	2393	6139.982354	32125	6	0.607582	32039	6	0.647180	9974849	0.000000
319862067	46401.000000	2414	5778.337780	31984	8	0.380960	31929	2	0.538234	9969790	0.000000
319830833	48247.000000	2560	5764.255368	31922	6	0.844060	32008	1	0.394250	9964785	0.000000
319845897	49748.000000	2621	5896.265776	31931	4	0.931703	31958	7	0.676740	9959844	0.000000
319859723	50574.000000	2649	5994.587846	32026	2	0.363956	32003	5	0.859320	9954817	0.000000
319860421	49682.000000	2651	6115.071174	32042	3	0.506768	32055	8	0.263564	9949986	0.000000
319856602	49175.000000	2456	6107.455950	31835	5	0.663499	32227	6	0.594056	9944976	0.000000
319867997	47837.000000	2442	6061.843277	32156	1	0.406360	31996	4	0.418181	9940010	0.000000
319844313	47607.000000	2526	5955.942379	31878	5	0.186905	32021	5	0.917297	9935056	0.000000
319844705	48450.000000	2585	5863.178897	31817	4	0.805203	31879	7	0.794692	9930077	0.000000
319860958	48992.000000	2599	5958.707157	31965	3	0.150684	31913	7	0.873327	9925132	0.000000
319852134	48755.000000	2469	6055.714168	32119	1	0.517536	31897	4	0.539558	9920180	0.000000
319879498	47841.000000	2451	5909.853473	32196	4	0.478204	32000	7	0.815788	9915275	0.000000
319852817	48431.000000	2469	5885.983876	32064	3	0.334176	31952	0	0.769937	9910292	0.000000
319858652	48901.000000	2595	5869.958173	31905	4	0.432669	32048	2	0.364550	9905359	0.000000
319850038	49926.000000	2493	5978.826209	32049	5	0.434782	32044	5	0.578136	9900396	0.000000
319855009	49707.000000	2590	6029.471369	32167	4	0.536423	32036	7	0.600135	9895335	0.000000
319846345	49302.000000	2562	6000.635639	32031	12	0.744805	31905	4	0.354138	9890415	0.000000
319852102	48576.000000	2522	6008.683409	32029	0	0.245694	32162	3	0.802605	9885437	0.000000
319878292	48237.000000	2530	5878.554410	31942	6	0.641618	31894	3	0.755931	9880517	0.000000
319858209	48665.000000	2566	5861.720152	32141	4	0.537240	31990	7	0.281216	9875554	0.000000
319849806	48771.000000	2505	5887.608221	32018	8	0.181474	31822	3	0.248411	9870448	0.000000
319838883	49152.000000	2523	5995.041685	32093	2	0.341491	31867	4	0.879004	9865494	0.000000
319852963	48615.000000	2471	6033.957268	31989	2	0.094006	31907	1	0.717580	9860617	0.000000
319874258	48253.000000	2419	5916.858807	32151	3	0.178198	32192	2	0.911316	9855664	0.000000
319856939	47380.000000	2444	5795.584448	31968	4	0.438873	31859	7	0.646015	9850679	0.000000
319856543	48353.000000	2517	5847.475681	31945	6	0.546099	31917	4	0.397335	9845814	0.000000
319863379	49295.000000	2589	5951.446007	32019	4	0.947867	31834	4	0.525288	9840942	0.000000
319848880	49540.000000	2612	6004.574542	31855	4	0.598381	32066	4	0.916174	9836092	0.000000
319846171	47745.000000	2466	5955.391888	32075	2	0.586636	31935	8	0.686433	9831267	0.000000
319845599	48379.000000	2510	5953.775676	31997	6	0.926365	32078	9	0.530591	9826287	0.000000
319822952	48445.000000	2599	5956.863254	32078	8	0.741255	31850	6	0.782824	9821336	0.000000
319842271	48560.000000	2538	5839.154100	32081	6	0.591362	32008	1	0.277235	9816531	0.000000
319861485	49663.000000	2623	6064.132223	31895	2	0.216931	31877	6	0.943365	9811542	0.000000
319859042	48839.000000	2493	6123.244040	32003	3	0.300899	32126	2	0.191231	9806658	0.000000
319853164	48610.000000	2510	6163.748556	31917	2	0.142538	31935	5	0.690525	9801754	-1.#IND00
319855925	46655.000000	2438	5930.854553	32081	5	0.577939	31950	2	0.108273	9796814	-1.#IND00
319871533	48020.000000	2412	5883.022355	32020	2	0.694123	31921	5	0.806232	9791865	-1.#IND00
319850056	47623.000000	2525	5899.796525	32297	4	0.568348	31960	3	0.641611	9786972	0.002922
319863275	47481.000000	2541	5882.721434	31904	3	0.381831	31897	3	0.302053	9782035	0.000670
319820142	48695.000000	2579	5941.898674	32150	4	0.603408	32130	0	0.221327	9777084	0.006392
319867120	48692.000000	2536	6036.548867	32016	6	0.516248	32045	9	0.255731	9772204	0.003322
319855675	47252.000000	2400	5942.659068	32107	10	0.495633	31879	5	0.702634	9767300	0.003212
319849524	47078.000000	2503	5859.039060	31881	6	0.342092	31929	2	0.795718	9762487	0.003459
319862587	48498.000000	2418	5948.952999	32104	2	0.347489	32078	2	0.770820	9757599	0.003529
319873820	48710.000000	2591	6026.612553	31877	3	0.278032	31894	3	0.910049	9752797	0.003356
319834293	49064.000000	2576	5948.504339	32020	5	0.552790	31787	5	0.654691	9747889	0.002601
319847617	48874.000000	2583	5923.269424	32032	5	0.553452	32098	1	0.625667	9742940	0.000157
319840844	49388.000000	2575	6021.884888	31875	5	0.417648	32011	9	0.344116	9738024	-0.000801
319866514	49290.000000	2545	6039.899669	31885	7	0.297608	31829	4	0.933584	9733140	-0.000096
319866186	48914.000000	2503	6069.666107	31909	2	0.618851	32076	3	0.574957	9728172	-0.000979
319837218	49975.000000	2609	5975.824490	32063	5	0.164237	31959	5	0.782708	9723341	0.001190
319846512	48315.000000	2623	6013.260081	31954	4	0.140701	31874	5	0.870047	9718550	-0.000109
319853064	47779.000000	2403	5853.994755	31943	5	0.085864	32126	2	0.596301	9713705	-0.000146
319865798	49022.000000	2499	5921.914292	31912	1	0.825094	32059	0	0.150666	9708942	-0.002107
319832492	47546.000000	2474	5961.783421	31993	3	0.438177	31975	5	0.594224	9704202	-0.001543
319849178	48179.000000	2457	5908.737425	32116	8	0.285475	31987	4	0.271276	9699219	-0.001275
319856886	48674.000000	2575	5912.246477	32055	3	0.798519	32169	3	0.780552	9694474	-0.001046
319864110	49507.000000	2536	5964.545046	32041	4	0.422506	32079	3	0.257763	9689593	-0.001862
319844512	48680.000000	2518	6006.013220	31970	10	0.279203	32065	2	0.610662	9684662	-0.002709
319856811	48220.000000	2446	5979.130933	31897	5	0.300125	31915	3	0.954811	9679934	-0.002587
319847972	47918.000000	2489	5918.563379	31911	6	0.628596	31807	7	0.577747	9675190	-0.002274
319842137	48292.000000	2556	6016.362166	32041	7	0.492933	32016	2	0.330243	9670316	-0.002417
319842925	47120.000000	2481	5939.666807	32112	5	0.582016	32113	6	0.861220	9665495	-0.002290
319857148	48138.000000	2519	5854.527997	32038	4	0.605119	31943	6	0.422757	9660632	-0.002403
319821345	50010.000000	2582	5822.854515	31708	4	0.518115	31933	5	0.659470	9655749	-0.001908
319870494	49656.000000	2545	5998.681577	32317	1	0.537426	31976	4	0.704828	9650875	-0.001978
319851369	49086.000000	2538	6054.878119	32197	3	0.107423	31938	5	0.863557	9645907	-0.001626
319853435	48445.000000	2477	6017.636250	32057	3	0.184591	31843	1	0.688979	9641113	-0.001564
319853170	48337.000000	2553	6018.522412	31852	8	0.689439	31970	8	0.737588	9636247	-0.001539
319853459	48169.000000	2507	5995.945648	32086	5	0.603832	31782	5	0.203278	9631428	-0.001524
319861095	48606.000000	2632	6028.235943	32237	3	0.568424	31957	3	0.467106	9626603	-0.001617
319858913	48645.000000	2506	6030.708566	31966	9	0.119902	32083	6	0.896072	9621801	-0.001460
319871810	47166.000000	2476	5938.038072	32159	10	0.649248	31944	4	0.307450	9616918	-0.001371
319854718	48788.000000	2481	5966.377582	32017	4	0.866795	32006	2	0.689699	9611997	-0.002086
319861071	48290.000000	2541	6015.685874	31765	4	0.456793	31940	2	0.749709	9607108	-0.001920
319847504	47317.000000	2489	5990.328897	32174	3	0.455245	31870	4	0.972324	9602221	-0.002207
319842395	48484.000000	2452	5935.663454	32045	7	0.984930	31891	9	0.892329	9597475	-0.001933
319870563	47142.000000	2471	5971.416820	31853	4	0.296196	32142	4	0.375290	9592642	-0.002225
319857734	47812.000000	2430	5821.779672	32157	4	0.607098	31729	7	0.925393	9587956	-0.001936
319839674	49148.000000	2572	6027.208514	32097	2	0.713644	31771	7	0.666201	9583162	-0.001681
319884239	47113.000000	2401	5883.446778	32007	1	0.291800	32106	5	0.341260	9578298	-0.001641
319865262	48371.000000	2530	5829.697294	32119	6	0.405634	32076	5	0.548029	9573610	-0.001822
319874427	48618.000000	2476	5920.429904	31807	2	0.366105	31989	4	0.742496	9568801	-0.001884
319883531	48525.000000	2526	5992.802107	32092	3	0.766750	31987	5	0.562774	9564028	-0.001816
319861408	49154.000000	2582	6046.615052	31933	4	0.685061	31880	3	0.351199	9559260	-0.001778
319857767	48615.000000	2541	6051.023891	31611	2	0.339283	31720	3	0.601469	9554370	-0.001824
319847077	48290.000000	2548	5942.946166	31969	1	0.272939	32099	1	0.488686	9549550	-0.001892
319855548	49151.000000	2471	5993.753036	31738	6	0.359947	32133	3	0.633977	9544776	-0.001628
319839558	49512.000000	2541	6019.261196	32060	4	0.434280	32120	1	0.311409	9540039	-0.001985
319845236	48601.000000	2506	6107.298652	32130	1	0.350120	31952	11	0.897115	9535218	-0.002069
319857470	48024.000000	2601	6006.198237	31931	2	0.553640	31836	4	0.754067	9530436	-0.001718
319849122	48053.000000	2426	5937.349340	32103	4	0.733056	32112	3	0.773118	9525633	-0.001780
319854379	48278.000000	2434	5905.896319	31920	3	0.582416	31972	6	0.901307	9520893	-0.001301
319857850	47499.000000	2485	5885.328273	31822	7	0.661672	31680	6	0.290284	9516108	-0.001291
npatches	nstrain	runtime	dt	init_x	init_y	init_y_blood	init_z	init_S	beta0	beta1	beta2	beta3	mean_beta	B	d	delta	delta_blood	b[0]	mut	m	CTL	c	g	epsilon	k	het	lambda	rho	omega	x_max	patch.dyna	DELTA	A	VA
10000	1	100.000000	0.000100	21900	9499	5000000	0.001000	10000000	13.846242	14.118849	10.053016	7.528496	10	8000000000.000000	0.010000	1.000000	1.000000	800000	0.000050	0.048000	1	0.001000	1.000000	25.000000	16.000000	0.500000	0.000000	0.000000	0.000000	31987	0	10.000000	7.000000	1.000000
sus	inf	inf_blood	z	x[0]	y[0][0]	z[0]	x[1]	y[1][0]	z[1]	S[0]	synchrony
219000000	94990000.000000	5000000	10.000000	21900	9499	0.001000	21900	9499	0.001000	10000000	0.000000
319808703	123290.000000	6384	9998.966444	32201	7	1.000000	31942	9	1.000000	9994943	0.000000
319838906	54455.000000	2838	7859.734842	32190	0	0.569862	32114	7	0.899612	9990026	0.000000
319843600	39264.000000	2094	6453.641249	31905	3	0.894237	32026	9	0.807962	9985030	0.000000
319829744	39051.000000	2078	5140.011649	32217	1	0.458421	31967	11	0.615086	9980037	0.000000
319867120	46426.000000	2439	4846.878192	32075	5	0.198036	31938	8	0.804711	9975136	0.000000
319863583	53036.000000	2771	5416.460126	31998	8	0.632579	31999	4	0.921955	9970052	0.000000
319864684	50463.000000	2723	5839.543123	31772	1	0.663280	31868	6	0.544516	9965110	0.000000
319837036	47147.000000	2437	5822.453882	31771	8	0.906303	32048	6	0.410954	9960182	0.000000
319885061	44588.000000	2283	5628.915880	32082	4	0.342646	31845	4	0.924662	9955240	0.000000
319862092	46628.000000	2480	5431.023714	32100	6	0.152214	32135	7	0.528602	9950215	0.000000
319861868	48405.000000	2485	5554.114866	31867	5	0.542963	31892	4	0.970542	9945334	0.000000
319856620	48693.000000	2566	5748.119009	32172	1	0.805556	31776	4	0.861953	9940397	0.000000
319842729	49323.000000	2497	5771.380652	31778	8	0.220774	31923	9	0.669106	9935332	0.000000
319871227	45555.000000	2395	5834.207002	32044	5	0.873109	31679	8	0.650696	9930420	0.000000
319869056	45843.000000	2384	5487.073275	32143	6	0.893183	32096	10	0.387421	9925479	0.000000
319859989	47672.000000	2521	5525.418798	31867	13	0.880122	31999	5	0.420591	9920455	0.000000
319867247	47413.000000	2414	5570.731223	31774	9	0.421485	32144	4	0.768098	9915443	0.000000
319837744	48697.000000	2477	5560.123795	32057	8	0.606395	31855	5	0.330776	9910485	0.000000
319873344	48041.000000	2532	5651.791283	32007	0	0.247345	31821	1	0.449438	9905508	0.000000
319864774	48254.000000	2463	5663.266516	31775	4	0.894286	32114	2	0.795476	9900532	0.000000
319844325	48006.000000	2572	5592.844535	31956	7	0.694454	31777	1	0.641379	9895467	0.000000
319866465	47122.000000	2488	5597.869084	32011	9	0.826041	31875	5	0.628481	9890560	0.000000
319853402	47459.000000	2479	5647.211845	32082	8	0.563259	31985	4	0.992280	9885640	0.000000
319811114	47513.000000	2507	5662.104737	31967	8	0.457385	31934	4	0.594175	9880645	0.000000
319851720	46129.000000	2406	5534.875648	31795	3	0.742011	32011	5	0.933302	9875667	0.000000
319849350	47474.000000	2425	5497.018497	31975	2	0.816674	32211	9	0.836705	9870807	0.000000
319856101	47006.000000	2455	5579.927012	32177	1	0.276405	32069	7	0.806845	9865905	0.000000
319861248	47028.000000	2503	5585.285445	32080	3	0.283349	32217	8	0.792566	9860992	0.000000
319873016	47350.000000	2464	5512.301530	31905	2	0.212732	31881	7	0.821862	9855997	0.000000
319839217	48862.000000	2463	5572.991315	32286	3	0.598901	32184	4	0.731686	9851047	0.000000
319844179	48209.000000	2440	5714.680201	31839	2	0.544126	32070	5	0.694642	9846099	0.000000
319827150	47022.000000	2378	5766.873377	31850	6	0.965269	32116	2	0.092828	9841216	0.000000
319854606	45401.000000	2328	5640.321888	32059	0	0.544545	31590	4	0.951074	9836252	0.000000
319856489	46380.000000	2413	5564.200821	32077	5	0.722333	31988	2	0.347895	9831236	0.000000
319865675	47603.000000	2451	5426.553347	32103	1	0.027700	32097	7	0.755952	9826092	0.000000
319867015	49661.000000	2630	5666.047107	31910	9	0.540782	31989	4	0.712487	9821069	0.000000
319861375	48650.000000	2541	5821.718197	31906	5	0.594032	31995	10	0.507349	9816081	0.000000
319858504	45756.000000	2328	5685.691344	31897	9	0.897787	32007	7	0.675171	9811126	0.000000
319858776	45437.000000	2359	5398.362370	32088	3	0.702195	32045	6	0.949817	9806180	0.000000
319860377	48136.000000	2555	5416.508465	31997	5	0.357929	32125	0	0.396835	9801331	-1.#IND00
319854483	49783.000000	2537	5676.986012	31981	4	0.961991	31841	11	0.545374	9796484	-1.#IND00
319844330	48328.000000	2489	5785.777096	31848	3	0.788052	32055	5	0.544209	9791664	-0.010597
319845985	46878.000000	2365	5704.649102	32127	5	0.915001	31856	4	0.741031	9786659	-0.007677
319860522	46163.000000	2442	5611.072981	32190	4	0.260283	31976	3	0.233291	9781761	-0.005398
319847650	48277.000000	2490	5492.785879	31848	3	0.915451	32088	2	0.910886	9776890	-0.005469
319839468	48629.000000	2556	5633.136815	32008	15	0.132394	31876	4	0.896323	9772098	-0.005685
319830530	48108.000000	2526	5685.558181	31917	9	0.807146	32137	7	0.915802	9767305	-0.003466
319863168	48431.000000	2494	5732.629444	31841	11	0.972171	31891	3	0.541958	9762545	-0.001662
319856514	48692.000000	2538	5721.739327	31783	9	0.880169	31847	8	0.978238	9757609	-0.001316
319854457	47271.000000	2420	5764.076687	32013	4	0.610676	31815	3	0.532319	9752618	-0.004029
319879328	46662.000000	2487	5564.346098	31837	5	0.712454	32145	7	0.856015	9747796	-0.003398
319871270	48242.000000	2571	5495.693142	32046	8	0.057213	31825	5	0.446566	9742981	-0.001969
319863498	48969.000000	2563	5579.508505	31941	4	0.834305	32105	10	0.594372	9738240	-0.002388
319853019	47970.000000	2450	5682.910044	31802	5	0.857608	31943	2	0.968374	9733340	-0.001600
319844266	47313.000000	2507	5684.065877	31873	4	0.461950	32061	8	0.889335	9728442	0.005138
319858881	46671.000000	2424	5564.376123	31743	13	0.910856	32051	2	0.823441	9723586	0.003253
319834691	48108.000000	2498	5502.033925	32065	3	0.429106	31783	5	0.908198	9718711	0.003813
319874609	48262.000000	2470	5685.429886	32135	1	0.538956	31999	9	0.647276	9713944	0.003450
319853777	47861.000000	2487	5622.063720	32076	11	0.312029	32024	8	0.294826	9709110	0.003674
319852527	47588.000000	2518	5597.368992	32090	4	0.433768	32082	4	0.693745	9704280	0.003216
319884645	48690.000000	2511	5632.040657	32039	3	0.482552	31917	2	0.762541	9699393	0.003143
319842068	48398.000000	2460	5693.936589	32064	2	0.673486	31863	2	0.224333	9694607	0.003327
319833231	48244.000000	2521	5672.270619	32022	9	0.600889	31798	4	0.216546	9689804	0.002566
319862139	47992.000000	2480	5685.207153	32015	10	0.497313	32069	7	0.820014	9684939	0.002061
319836301	47384.000000	2437	5669.110038	32095	3	0.995861	31908	5	0.925111	9680032	0.002522
319843179	47706.000000	2476	5630.110890	31989	5	0.831706	31885	3	0.757180	9675176	0.002950
319861263	48095.000000	2421	5612.127370	32091	10	0.377087	32058	8	0.681475	9670294	0.003480
319841440	47697.000000	2507	5675.343319	31964	4	0.830583	32148	5	0.626504	9665470	0.003207
319857333	47172.000000	2384	5686.861813	31860	4	0.892181	32171	5	0.944790	9660647	0.002940
319853519	47560.000000	2490	5625.831206	32061	3	0.502204	32066	3	0.660609	9655755	0.002419
319865332	46871.000000	2460	5613.475536	31906	2	0.589320	32033	4	0.607577	9650930	0.002157
319834379	47127.000000	2568	5669.907745	32020	0	0.701893	31734	5	0.746762	9646194	0.002329
319839572	47216.000000	2493	5520.658112	32244	7	0.711475	32244	3	0.530699	9641363	0.002333
319861550	48197.000000	2509	5621.874654	31939	11	0.464326	31997	5	0.885698	9636655	0.003146
319869992	47569.000000	2489	5554.779512	31865	3	0.884978	32082	0	0.760247	9631897	0.002835
319856935	47671.000000	2490	5595.846812	31880	12	0.322903	32019	5	0.878735	9627084	0.002637
319848026	48866.000000	2534	5709.608304	32126	11	0.963519	31745	4	0.928960	9622355	0.003342
319849106	47877.000000	2518	5681.145080	31960	2	0.536281	32104	4	0.420465	9617569	0.003159
319842469	46600.000000	2443	5593.806686	31907	8	0.578265	31803	5	0.389920	9612695	0.002680
319858700	47303.000000	2401	5478.093193	31896	6	0.964134	31964	2	0.689909	9607780	0.002459
319858555	49370.000000	2530	5628.900446	31856	6	0.872881	31886	11	0.750497	9602958	0.002651
319846586	48022.000000	2387	5729.561811	32064	7	0.883177	32017	3	0.823422	9598126	0.002737
319858532	46382.000000	2470	5649.349656	31911	3	0.913068	31905	9	0.718987	9593539	0.002662
319862075	47930.000000	2423	5547.720263	31996	11	0.278708	32179	1	0.229851	9588683	0.002508
319847138	47523.000000	2404	5699.046347	31934	4	0.906428	31816	7	0.729561	9583893	0.002573
319861506	47601.000000	2476	5637.533732	31837	5	0.639835	31999	4	0.174534	9579153	0.002566
319858162	47722.000000	2486	5596.274515	31983	1	0.543951	31833	4	0.503832	9574410	0.002588
319882683	48446.000000	2488	5662.144329	31919	3	0.809176	31855	3	0.272346	9569566	0.001827
319847769	47310.000000	2467	5795.585157	32064	4	0.946744	32017	2	0.899713	9564728	0.002009
319832669	47857.000000	2498	5662.746285	31916	10	0.236512	32169	4	0.175379	9559972	0.001346
319839726	48243.000000	2467	5620.150698	31947	9	0.761208	32040	5	0.698753	9555132	0.001039
319834164	47992.000000	2543	5615.441444	31955	8	0.765225	31856	5	0.311317	9550369	0.000974
319839189	47373.000000	2473	5617.649743	31899	5	0.837818	32079	5	0.934747	9545604	0.001107
319848615	48244.000000	2603	5702.979549	31908	6	0.663413	32016	12	0.947673	9540721	0.001201
319838797	46260.000000	2414	5686.626336	32095	7	0.509210	31853	8	0.876616	9536019	0.001264
319852109	46560.000000	2379	5580.518698	31949	2	0.827303	31993	3	0.735523	9531179	0.000794
319857241	47631.000000	2461	5584.211282	32034	5	0.810662	31740	4	0.588784	9526421	0.000776
319824065	49419.000000	2571	5688.390884	32012	5	0.319571	31735	6	0.563093	9521509	0.000909
319833292	46860.000000	2449	5805.823970	32058	8	0.772439	32090	3	0.528504	9516814	0.000815
npatches	nstrain	runtime	dt	init_x	init_y	init_y_blood	init_z	init_S	beta0	beta1	beta2	beta3	mean_beta	B	d	delta	delta_blood	b[0]	mut	m	CTL	c	g	epsilon	k	het	lambda	rho	omega	x_max	patch.dyna	DELTA	A	VA
10000	1	100.000000	0.000100	21900	9499	5000000	0.001000	10000000	14.976527	7.567211	14.322749	7.529019	10	8000000000.000000	0.010000	1.000000	1.000000	800000	0.000050	0.048000	1	0.001000	1.000000	25.000000	17.000000	0.500000	0.000000	0.000000	0.000000	31987	0	10.000000	7.000000	1.000000
sus	inf	inf_blood	z	x[0]	y[0][0]	z[0]	x[1]	y[1][0]	z[1]	S[0]	synchrony
219000000	94990000.000000	5000000	10.000000	21900	9499	0.001000	21900	9499	0.001000	10000000	0.000000
319827690	47449.000000	2588	9481.777711	32136	3	1.000000	32035	5	1.000000	9994984	0.000000
319832156	32344.000000	1752	6124.122936	32076	3	0.548411	31988	2	0.493194	9990021	0.000000
319842855	35841.000000	1796	4297.078752	31925	8	0.690392	31933	2	0.351121	9985033	0.000000
319853899	47933.000000	2530	4349.664970	31852	5	0.858597	31998	3	0.281778	9980073	0.000000
319851572	55298.000000	2854	5128.132910	31961	8	0.437595	31726	3	0.490163	9974993	0.000000
319854053	52465.000000	2723	5835.044719	31882	9	0.537941	32083	4	0.526280	9969921	0.000000
319860982	44581.000000	2360	5771.144918	32144	2	0.841654	32096	3	0.389341	9965026	0.000000
319860866	42194.000000	2246	5097.586017	32116	4	0.395070	32058	4	0.500941	9960129	0.000000
319849374	45605.000000	2370	4973.352464	32179	7	0.353217	32026	1	0.310656	9955197	0.000000
319827299	48796.000000	2445	5126.148650	31923	6	0.660754	32005	7	0.661797	9950213	0.000000
319842290	48595.000000	2513	5361.309756	32022	4	0.898190	31856	5	0.584690	9945301	0.000000
319862452	47677.000000	2524	5510.288214	32081	2	0.696936	32233	2	0.420522	9940343	0.000000
319834646	44315.000000	2429	5299.221736	31921	6	0.698057	32392	5	0.234709	9935452	0.000000
319867124	45241.000000	2255	5120.040091	32135	6	0.296322	32045	4	0.465880	9930472	0.000000
319845629	47245.000000	2369	5071.484336	32075	2	0.344484	32072	10	0.412489	9925514	0.000000
319857912	48596.000000	2538	5228.032098	31867	6	0.653571	31966	2	0.347545	9920682	0.000000
319853413	47371.000000	2488	5477.083684	31910	10	0.635068	32305	5	0.869239	9915706	0.000000
319863899	45268.000000	2307	5353.126200	31960	4	0.941761	31922	1	0.197930	9910755	0.000000
319861982	44909.000000	2241	5104.481905	32073	3	0.786579	32049	4	0.079400	9905917	0.000000
319844217	47323.000000	2471	4978.520767	31986	3	0.627792	31889	7	0.557342	9900982	0.000000
319853580	50429.000000	2592	5255.232827	31954	6	0.564510	32166	5	0.291241	9895952	0.000000
319857740	48131.000000	2525	5484.294689	31850	5	0.735277	31735	4	0.594887	9890843	0.000000
319845966	46240.000000	2434	5377.031571	31896	4	0.917527	31854	3	0.666165	9885900	0.000000
319848413	45304.000000	2354	5157.511099	31788	5	0.676334	32163	3	0.416678	9880999	0.000000
319848947	47994.000000	2556	5107.695191	32008	8	0.559213	32153	5	0.769449	9876087	0.000000
319853760	47818.000000	2448	5311.125510	31920	6	0.934428	31998	7	0.564285	9871238	0.000000
319845132	46455.000000	2394	5399.062621	32103	2	0.850243	31998	7	0.095533	9866329	0.000000
319860648	46077.000000	2495	5351.695638	31821	4	0.760668	31908	2	0.472460	9861259	0.000000
319859068	46000.000000	2371	5168.993756	32084	7	0.926272	32013	4	0.249261	9856350	0.000000
319863197	47187.000000	2484	5299.782583	32177	8	0.851743	32075	9	0.464889	9851470	0.000000
319837313	46826.000000	2546	5282.133756	32100	4	0.330489	32030	2	0.398576	9846516	0.000000
319847740	47067.000000	2503	5238.077720	31762	5	0.245861	31881	7	0.761546	9841611	0.000000
319857489	47211.000000	2443	5398.339334	32063	3	0.776133	31837	11	0.645948	9836859	0.000000
319833882	45642.000000	2436	5295.838636	32086	5	0.399907	31658	7	0.107564	9831790	0.000000
319850074	46504.000000	2438	5224.233334	31973	6	0.554173	31913	6	0.299113	9826756	0.000000
319857036	45681.000000	2321	5229.225065	32073	9	0.632081	31884	5	0.694745	9821785	0.000000
319820135	46577.000000	2439	5181.481149	31709	4	0.257798	31945	3	0.439385	9816858	0.000000
319847315	46911.000000	2414	5177.187176	31893	7	0.368297	31957	4	0.383622	9811878	0.000000
319842001	47403.000000	2351	5214.876905	31751	4	0.760722	31841	4	0.902425	9806975	0.000000
319852557	46476.000000	2363	5191.095737	31916	7	0.352313	32002	5	0.689237	9802020	-1.#IND00
319850877	45429.000000	2561	5205.692176	32076	3	0.564819	32089	4	0.112426	9797132	-1.#IND00
319851365	47042.000000	2432	5152.126516	31986	7	0.481805	32153	3	0.464055	9792219	-1.#IND00
319877999	48152.000000	2566	5452.860980	31791	1	0.113641	31825	10	0.354386	9787256	-0.008894
319863760	45022.000000	2332	5426.173492	31781	3	0.864887	31977	7	0.388766	9782307	0.005672
319841933	44720.000000	2307	5160.037830	31926	10	0.896401	31906	8	0.566548	9777401	0.008745
319852946	46274.000000	2327	5071.850369	32003	3	0.527254	31971	3	0.155641	9772637	0.004737
319858899	48623.000000	2577	5166.145275	32157	6	0.905841	31763	0	0.578099	9767669	0.004345
319851822	47905.000000	2483	5313.792160	32045	5	0.957787	31958	7	0.926388	9762722	0.000741
319867844	47783.000000	2540	5373.079117	31921	5	0.386021	32046	4	0.726735	9757911	0.001930
319871447	46506.000000	2391	5290.303515	32130	11	0.230488	32092	4	0.572770	9752940	-0.000308
319851129	46632.000000	2400	5256.461195	31999	2	0.384248	31872	6	0.313835	9748098	-0.001945
319838678	46478.000000	2481	5311.595987	31811	9	0.263882	31884	6	0.403243	9743272	-0.000271
319868424	45556.000000	2341	5242.059834	31755	7	0.605231	32050	5	0.309860	9738288	-0.001616
319870630	46129.000000	2380	5172.623145	31974	7	0.171551	31993	1	0.405631	9733457	-0.002458
319837808	48313.000000	2493	5191.153015	31961	7	0.482963	32083	8	0.834208	9728636	0.006458
319859438	47375.000000	2451	5369.069874	31909	4	0.942630	32026	6	0.648047	9723742	0.006415
319846834	45655.000000	2278	5319.699931	32058	8	0.216284	31997	1	0.238183	9718847	0.006101
319861788	45834.000000	2408	5191.522838	31880	5	0.881340	32093	6	0.722768	9714003	0.005368
319869412	47297.000000	2430	5137.306285	31955	2	0.215260	32230	5	0.500896	9709040	0.005397
319863449	46915.000000	2523	5286.555876	31941	5	0.440988	31983	4	0.676189	9704178	0.005303
319843646	46444.000000	2380	5269.397764	31895	5	0.653763	31983	6	0.592730	9699267	0.006324
319858506	46809.000000	2460	5233.756085	31853	3	0.839000	31959	2	0.534853	9694506	0.006730
319842762	46246.000000	2368	5262.047411	31817	3	0.833758	31956	3	0.619878	9689661	0.007113
319844343	46408.000000	2454	5363.471643	32088	3	0.851827	32042	10	0.371535	9684862	0.007358
319847552	46692.000000	2370	5305.200185	31961	3	0.881965	31929	3	0.669635	9680008	0.007111
319839502	46440.000000	2474	5176.945242	31985	10	0.707688	32013	5	0.113346	9675187	0.003611
319864478	47223.000000	2375	5189.331785	32132	5	0.742206	31951	3	0.398465	9670433	0.003579
319845604	46666.000000	2435	5239.849329	31964	5	0.820647	31741	1	0.068878	9665548	0.003233
319850525	45972.000000	2325	5268.154391	31875	8	0.672385	32091	4	0.545616	9660668	0.003476
319856341	46185.000000	2483	5220.867758	31970	4	0.632170	31861	3	0.385707	9655867	0.003084
319845830	46704.000000	2410	5132.904389	32101	4	0.979400	31817	7	0.454580	9651150	0.002554
319854490	48387.000000	2529	5282.008194	31903	3	0.697464	31918	3	0.549885	9646234	0.002684
319847095	46655.000000	2458	5339.323957	32071	6	0.651355	31979	8	0.808260	9641377	0.002792
319837264	45326.000000	2405	5267.483814	32134	11	0.725606	31862	7	0.198347	9636510	0.003314
319836415	45295.000000	2314	5176.149374	31968	8	0.490734	32029	3	0.033794	9631796	0.003175
319838948	45581.000000	2360	5165.532224	32179	6	0.759008	31887	3	0.355344	9627037	0.004548
319867099	47833.000000	2527	5240.461223	32033	5	0.982546	32047	2	0.331130	9622235	0.004463
319841744	46348.000000	2401	5389.962435	32238	4	0.926556	31969	4	0.363213	9617510	0.004269
319864227	45234.000000	2300	5225.334397	32244	8	0.730240	31915	1	0.188518	9612679	0.003994
319845012	45867.000000	2281	5187.920344	32043	7	0.506905	31709	1	0.623402	9607864	0.003831
319860301	45890.000000	2346	5309.019849	31817	2	0.634427	31719	3	0.691816	9603093	0.003625
319865374	46193.000000	2327	5200.820966	31871	5	0.729301	32141	0	0.105550	9598275	0.003141
319857945	47248.000000	2457	5241.356186	31707	3	0.739952	31801	6	0.617377	9593464	0.003191
319842707	47091.000000	2439	5339.984994	32085	7	0.950027	32218	3	0.912242	9588703	0.003157
319841938	46978.000000	2524	5367.236023	32225	2	0.935991	32126	2	0.136129	9583854	0.003907
319853193	46119.000000	2378	5316.948244	32136	7	0.870255	31926	3	0.080240	9579068	0.003903
319851714	46402.000000	2367	5268.910847	31980	4	0.843047	31936	7	0.606345	9574329	0.003681
319838724	46431.000000	2405	5234.715253	31845	6	0.838038	31929	4	0.592954	9569505	0.003411
319841543	47545.000000	2417	5345.547080	31663	2	0.639791	31966	5	0.151123	9564699	0.003200
319863449	46858.000000	2482	5299.311164	32123	9	0.646809	32040	8	0.721565	9559975	0.005199
319861741	45971.000000	2350	5250.000044	32047	2	0.237344	32014	1	0.216864	9555163	0.004811
319853696	46612.000000	2333	5269.472042	31850	3	0.700940	31965	7	0.617607	9550577	0.002897
319853701	46165.000000	2334	5124.337105	32064	3	0.794634	31817	6	0.457841	9545730	0.003543
319852524	48697.000000	2597	5233.247615	32239	0	0.274083	32202	4	0.543877	9540955	0.003455
319862342	47146.000000	2458	5366.951780	31975	4	0.713987	31974	1	0.207736	9536096	0.003378
319859151	46967.000000	2433	5304.238456	31905	6	0.925363	32152	6	0.810850	9531312	0.003228
319858436	47703.000000	2496	5291.788356	32027	8	0.521295	31745	3	0.402194	9526596	0.003617
319846369	45777.000000	2425	5297.932008	31663	11	0.910624	31987	7	0.374587	9521865	0.003124
319866593	45490.000000	2352	5117.717813	31929	5	0.561411	31948	7	0.235365	9517000	0.002870
npatches	nstrain	runtime	dt	init_x	init_y	init_y_blood	init_z	init_S	beta0	beta1	beta2	beta3	mean_beta	B	d	delta	delta_blood	b[0]	mut	m	CTL	c	g	epsilon	k	het	lambda	rho	omega	x_max	patch.dyna	DELTA	A	VA
10000	1	100.000000	0.000100	21900	9499	5000000	0.001000	10000000	14.015808	10.038221	5.924348	8.793900	10	8000000000.000000	0.010000	1.000000	1.000000	800000	0.000050	0.048000	1	0.001000	1.000000	25.000000	18.000000	0.500000	0.000000	0.000000	0.000000	31987	0	10.000000	7.000000	1.000000
sus	inf	inf_blood	z	x[0]	y[0][0]	z[0]	x[1]	y[1][0]	z[1]	S[0]	synchrony
219000000	94990000.000000	5000000	10.000000	21900	9499	0.001000	21900	9499	0.001000	10000000	0.000000
319850176	24906.000000	1302	6408.403972	31847	0	0.634765	31946	0	0.775440	9995058	0.000000
319867807	30161.000000	1617	3767.473326	31995	2	0.094850	31911	1	0.453429	9990197	0.000000
319855431	46232.000000	2405	3591.342238	31954	5	0.696186	31971	3	0.097720	9985229	0.000000
319851569	60942.000000	3054	4700.573389	31869	7	0.802262	32320	7	0.537455	9980369	0.000000
319833245	54115.000000	2818	5897.740217	31835	3	0.843971	32184	5	0.633304	9975289	0.000000
319837502	41090.000000	2170	5577.216367	32007	6	0.340854	32235	4	0.374422	9970153	0.000000
319866833	39956.000000	2031	4449.015462	32022	2	0.309766	31978	6	0.438374	9965290	0.000000
319823050	49189.000000	2567	4479.978693	32009	7	0.321047	31713	4	0.071821	9960366	0.000000
319862379	50743.000000	2593	5153.438491	31927	7	0.055891	32157	6	0.583585	9955393	0.000000
319838271	46647.000000	2462	5247.933187	31799	8	0.721583	31899	4	0.140380	9950407	0.000000
319843183	44388.000000	2264	4953.907144	31908	0	0.153060	32208	4	0.608034	9945483	0.000000
319857459	45358.000000	2356	4812.364935	31968	3	0.177016	32001	5	0.514769	9940390	0.000000
319843083	48926.000000	2615	5036.025919	32159	0	0.279074	31942	5	0.893156	9935305	0.000000
319865471	47125.000000	2404	5239.103922	32060	5	0.236403	31880	6	0.211260	9930264	0.000000
319854755	45056.000000	2318	5142.636232	32003	3	0.065531	31851	4	0.474377	9925328	0.000000
319863234	45107.000000	2275	4886.598422	31936	4	0.637840	31918	2	0.253201	9920247	0.000000
319839864	46313.000000	2332	4894.811903	31932	2	0.476218	31688	5	0.210441	9915303	0.000000
319859475	46732.000000	2405	4966.529917	31871	5	0.800455	32158	5	0.548665	9910447	0.000000
319858209	47597.000000	2559	4936.239868	32042	3	0.180301	32208	10	0.479075	9905646	0.000000
319838383	46289.000000	2410	5102.460599	32031	1	0.455608	31836	3	0.819575	9900668	0.000000
319867602	45462.000000	2413	5034.833758	32018	6	0.809398	32019	6	0.660171	9895603	0.000000
319849159	45326.000000	2326	5014.748808	31996	6	0.444227	32123	2	0.379758	9890610	0.000000
319840979	45323.000000	2341	5000.674518	32260	2	0.167345	31895	6	0.533978	9885653	0.000000
319872608	45215.000000	2402	4853.447051	31986	2	0.711546	32146	2	0.981969	9880673	0.000000
319860145	46785.000000	2573	5005.166173	32080	3	0.444875	32007	11	0.122598	9875725	0.000000
319827894	45650.000000	2467	5185.753279	32040	6	0.683999	31987	1	0.264824	9870769	0.000000
319864236	44613.000000	2407	5005.582531	31898	7	0.526113	31908	3	0.742512	9865775	0.000000
319851487	45388.000000	2417	4941.170523	31904	4	0.211181	32164	1	0.349680	9860764	0.000000
319859299	46393.000000	2415	4915.676854	31699	4	0.811482	32063	7	0.877797	9855927	0.000000
319859006	47202.000000	2443	5056.352170	32012	11	0.427794	31909	5	0.661626	9850925	0.000000
319857129	44983.000000	2287	5072.887272	32095	3	0.314126	31764	2	0.837898	9846065	0.000000
319842758	44934.000000	2270	4889.312353	32175	5	0.787477	31893	4	0.603516	9841148	0.000000
319844315	47349.000000	2498	4993.029130	32046	11	0.686515	32282	7	0.239480	9836115	0.000000
319858229	47556.000000	2457	5203.242909	32039	3	0.491227	31865	4	0.596017	9831235	0.000000
319844035	44035.000000	2338	5174.890881	32173	6	0.629744	32115	1	0.228873	9826332	0.000000
319845980	44623.000000	2302	4792.604831	32019	0	0.694856	31989	4	0.754398	9821316	0.000000
319862205	47063.000000	2459	4886.676380	31966	13	0.457677	32019	3	0.423475	9816470	0.000000
319855231	47212.000000	2444	5031.840213	32015	8	0.114230	31991	6	0.292628	9811512	0.000000
319849147	46119.000000	2338	5107.223680	31958	5	0.736328	31945	0	0.324969	9806628	0.000000
319836090	45634.000000	2323	5005.022097	32101	7	0.863799	32058	5	0.742437	9801728	-1.#IND00
319859916	45282.000000	2338	4915.123121	31893	6	0.060116	31901	6	0.346396	9796757	-1.#IND00
319851381	46536.000000	2451	5059.574885	31805	7	0.627935	32006	8	0.246635	9791920	-1.#IND00
319851813	45118.000000	2419	4984.338068	32084	3	0.516314	32022	1	0.481347	9787036	-1.#IND00
319841006	45420.000000	2355	4879.068170	32002	9	0.239218	31880	5	0.713995	9782127	-1.#IND00
319847230	48483.000000	2418	4897.594859	31935	4	0.696742	31788	7	0.384761	9777072	-1.#IND00
319852591	47915.000000	2482	5162.411855	32004	3	0.579720	32114	5	0.434959	9772253	0.006193
319860741	43960.000000	2335	5146.010096	31955	4	0.528773	32067	4	0.348620	9767314	0.003613
319829087	43512.000000	2258	4861.282136	31610	2	0.309625	32137	5	0.852735	9762368	0.005354
319827529	47411.000000	2446	4757.864630	32041	6	0.276760	32036	8	0.557691	9757603	-0.004337
319840347	48853.000000	2511	4995.276419	31773	6	0.693536	32044	6	0.950180	9752735	-0.002842
319836944	47329.000000	2452	5253.913719	32214	7	0.924608	32031	5	0.091278	9747890	-0.003581
319845279	44266.000000	2275	5076.163698	32024	3	0.705605	32022	6	0.219625	9743154	-0.003968
319832829	44453.000000	2285	4869.111168	32073	5	0.600355	31874	5	0.388673	9738220	-0.001478
319847217	46605.000000	2473	4847.909261	31877	4	0.757334	32044	15	0.733951	9733418	-0.001512
319848152	47706.000000	2468	5114.962815	31813	2	0.836708	31934	2	0.303261	9728695	-0.001587
319880093	44259.000000	2250	5107.358273	31974	5	0.681733	31934	6	0.780995	9723791	-0.000571
319867394	45084.000000	2386	4938.372332	31934	6	0.737552	32188	10	0.610791	9718952	0.000270
319863239	46316.000000	2435	4924.518784	31704	2	0.297879	31762	4	0.617856	9714181	0.000337
319845324	46882.000000	2516	5026.271771	32057	9	0.826290	31877	1	0.429323	9709313	0.000551
319872360	46670.000000	2541	5061.752190	31926	7	0.774687	31800	5	0.723604	9704429	-0.000293
319863678	46423.000000	2433	5149.574963	31970	5	0.322432	32003	2	0.290255	9699524	-0.000334
319871177	43153.000000	2281	4991.947495	32003	9	0.820385	31974	3	0.328233	9694526	0.001150
319867788	46313.000000	2354	4780.454420	31935	3	0.653460	31905	4	0.830762	9689624	0.001010
319848787	49178.000000	2524	4995.647343	32122	2	0.794174	32179	6	0.569773	9684656	0.001084
319855824	46780.000000	2366	5164.322093	32075	5	0.819403	32179	8	0.242997	9679817	0.003649
319866735	44308.000000	2274	5000.142908	32093	6	0.689626	32075	2	0.797055	9674977	0.003134
319851542	45572.000000	2411	4878.258435	31988	2	0.317200	31989	5	0.743759	9670089	0.003086
319880087	46002.000000	2412	4928.472547	32004	6	0.481083	32049	4	0.325133	9665301	0.003495
319834639	46778.000000	2314	5004.842750	32048	8	0.679148	32061	4	0.546537	9660452	0.003617
319846415	45313.000000	2371	5021.208943	31862	4	0.192153	31837	5	0.795808	9655654	0.002844
319830158	45513.000000	2360	4918.812826	31775	7	0.601451	32188	0	0.290709	9650830	0.002851
319863961	46657.000000	2419	4964.108655	32046	0	0.477449	32115	5	0.507891	9645853	0.002447
319849610	47298.000000	2451	5056.859678	31979	2	0.400749	31961	6	0.382273	9641035	0.000621
319860708	45244.000000	2379	5130.430865	31940	6	0.797142	32122	12	0.926094	9636304	0.000479
319846855	44679.000000	2294	4934.747482	31947	8	0.949414	32041	3	0.105967	9631354	0.000462
319865945	46589.000000	2482	4847.410094	31807	2	0.640045	31866	11	0.252680	9626442	0.000279
319842858	47548.000000	2532	5071.573701	32032	6	0.622038	31986	2	0.882670	9621645	0.000466
319857188	46845.000000	2439	5065.480524	32099	2	0.253980	31898	3	0.788272	9616800	0.000825
319870279	46406.000000	2477	5081.312590	32046	6	0.139118	31914	4	0.431835	9611886	0.000968
319834225	45452.000000	2330	5064.720510	32220	5	0.900574	31675	2	0.558859	9607146	0.000636
319849656	45665.000000	2347	4962.408568	31926	4	0.879044	31901	5	0.514508	9602317	0.000738
319859181	46176.000000	2307	5073.228512	31943	6	0.596220	31883	9	0.498335	9597503	0.000760
319845232	45464.000000	2312	4921.549438	32049	4	0.166370	31852	4	0.817659	9592753	0.000728
319861157	47559.000000	2401	4943.721639	31852	5	0.421234	31950	3	0.578168	9588050	0.001480
319857501	47087.000000	2462	5053.808377	31784	13	0.326150	31930	9	0.702799	9583281	0.001195
319853375	46275.000000	2516	5094.108369	31960	9	0.312505	32190	5	0.769674	9578571	0.001047
319837927	45713.000000	2343	4977.566150	31866	7	0.774040	31971	3	0.737965	9573736	0.001029
319872154	45924.000000	2431	5105.203416	31857	0	0.455479	31963	6	0.585306	9568931	0.000851
319859059	45501.000000	2395	5033.701128	31687	9	0.740733	31894	3	0.535966	9564074	0.001721
319851251	46124.000000	2385	4965.988917	31970	3	0.602985	32098	1	0.273868	9559326	0.002062
319856693	46326.000000	2442	4914.660824	32110	6	0.846554	32002	5	0.784368	9554567	0.001978
319858068	46326.000000	2317	4941.942337	31895	5	0.807151	32124	5	0.852494	9549755	0.002683
319856889	46330.000000	2480	4993.200234	32020	2	0.785916	31744	8	0.745958	9544830	0.002611
319859117	46532.000000	2428	5099.418566	32041	6	0.977402	32074	6	0.491062	9539978	0.003306
319841560	46246.000000	2362	5160.894975	31900	5	0.658873	31991	2	0.506353	9535170	0.003308
319864613	43472.000000	2253	4948.025265	31962	8	0.271225	31790	5	0.672399	9530469	0.003162
319849816	45748.000000	2350	4725.512638	31965	7	0.493700	31976	6	0.661235	9525770	0.003160
319866943	47403.000000	2535	4872.403190	31685	5	0.481145	31605	6	0.803253	9520865	0.003130
319852287	47107.000000	2459	5130.965574	31655	2	0.845620	31917	5	0.519858	9516069	0.003058
npatches	nstrain	runtime	dt	init_x	init_y	init_y_blood	init_z	init_S	beta0	beta1	beta2	beta3	mean_beta	B	d	delta	delta_blood	b[0]	mut	m	CTL	c	g	epsilon	k	het	lambda	rho	omega	x_max	patch.dyna	DELTA	A	VA
10000	1	100.000000	0.000100	21900	9499	5000000	0.001000	10000000	14.741200	12.119548	7.866331	10.655520	10	8000000000.000000	0.010000	1.000000	1.000000	800000	0.000050	0.048000	1	0.001000	1.000000	25.000000	19.000000	0.500000	0.000000	0.000000	0.000000	31987	0	10.000000	7.000000	1.000000
sus	inf	inf_blood	z	x[0]	y[0][0]	z[0]	x[1]	y[1][0]	z[1]	S[0]	synchrony
219000000	94990000.000000	5000000	10.000000	21900	9499	0.001000	21900	9499	0.001000	10000000	0.000000
319853652	21826.000000	1118	2942.382662	31904	3	1.000000	31860	3	0.326001	9995123	0.000000
319868017	38164.000000	1997	2623.924960	31725	4	0.021754	31888	3	0.132560	9990111	0.000000
319842067	60362.000000	3061	3579.752771	31820	3	0.218354	32017	9	0.164988	9985094	0.000000
319860008	63844.000000	3404	5290.885755	32147	3	0.951215	31998	7	0.635052	9980030	0.000000
319864734	44788.000000	2374	5758.175664	31978	9	0.860846	31770	5	0.838782	9975127	0.000000
319847527	37719.000000	1968	4689.186406	32000	8	0.310472	31977	0	0.279793	9970171	0.000000
319855766	42869.000000	2183	4076.651000	31993	8	0.972697	32069	8	0.756638	9965135	0.000000
319847015	50999.000000	2626	4484.286688	32050	3	0.425449	32098	9	0.492869	9960161	0.000000
319833421	48988.000000	2547	5104.550599	31946	8	0.895317	32014	12	0.742132	9955049	0.000000
319875655	42384.000000	2247	5042.782776	32078	2	0.467146	31826	9	0.722959	9950036	0.000000
319846106	42171.000000	2117	4474.706783	32010	1	0.189289	32090	6	0.248105	9945153	0.000000
319853743	46385.000000	2451	4382.978744	32072	13	0.361411	32002	4	0.536884	9940181	0.000000
319847018	48928.000000	2570	4745.076324	31836	3	0.931290	32254	3	0.780391	9935272	0.000000
319864348	45684.000000	2403	5030.892477	31874	3	0.428932	31997	1	0.406950	9930347	0.000000
319860770	41256.000000	2123	4646.542940	32109	8	0.803272	31701	1	0.561418	9925385	0.000000
319870142	44329.000000	2275	4422.069189	31667	7	0.144041	31978	2	0.107798	9920443	0.000000
319855004	47957.000000	2505	4665.121325	32078	6	0.913027	31920	5	0.626080	9915511	0.000000
319847494	47185.000000	2423	4931.789392	32000	2	0.510593	31781	5	0.815247	9910562	0.000000
319854440	43842.000000	2294	4801.705911	31844	3	0.417776	32043	7	0.420305	9905605	0.000000
319852290	44121.000000	2288	4563.896821	31832	8	0.847420	32100	2	0.817250	9900563	0.000000
319842484	46336.000000	2458	4609.304306	32238	3	0.260963	31993	4	0.687874	9895682	0.000000
319854248	48011.000000	2546	4881.750689	32033	1	0.339240	31802	4	0.678995	9890782	0.000000
319857438	44014.000000	2346	4848.262620	32109	6	0.570603	31964	4	0.372050	9885765	0.000000
319837296	43922.000000	2267	4593.385665	31900	1	0.037550	31924	5	0.613306	9880842	0.000000
319841317	45291.000000	2254	4548.549970	32173	5	0.591783	31923	5	0.391129	9876078	0.000000
319849655	47439.000000	2479	4708.255222	32107	2	0.542807	31769	3	0.337861	9871297	0.000000
319866481	45880.000000	2395	4935.646668	32119	7	0.833024	31951	7	0.150020	9866334	0.000000
319839543	44220.000000	2367	4757.551171	32024	6	0.754768	31913	0	0.596960	9861413	0.000000
319871975	44201.000000	2295	4562.391544	31895	5	0.563016	31880	6	0.714564	9856377	0.000000
319843578	46716.000000	2481	4595.254634	32062	3	0.601588	32121	5	0.265567	9851466	0.000000
319858520	47726.000000	2458	4818.045823	32225	6	0.785477	31990	6	0.317648	9846659	0.000000
319855768	44519.000000	2324	4898.931496	31981	2	0.814312	31924	3	0.654167	9841701	0.000000
319852434	44190.000000	2313	4628.315914	31992	9	0.185625	32068	2	0.460052	9836635	0.000000
319847867	45187.000000	2352	4603.265949	32175	10	0.330984	32059	6	0.151777	9831781	0.000000
319829678	45981.000000	2447	4704.480166	31828	6	0.846038	32050	5	0.205621	9826879	0.000000
319872218	46813.000000	2370	4734.308855	31913	6	0.449132	32097	5	0.166378	9822008	0.000000
319846049	45033.000000	2301	4780.845425	32153	6	0.835760	31795	5	0.750373	9817051	0.000000
319857901	43721.000000	2259	4648.005975	32086	6	0.782111	32271	1	0.307241	9812094	0.000000
319834728	44467.000000	2301	4590.146028	32110	2	0.923573	31986	5	0.108410	9807258	0.000000
319846979	45767.000000	2506	4701.180071	31764	4	0.956170	32142	3	0.797798	9802313	-1.#IND00
319865635	44862.000000	2324	4667.419279	31915	6	0.362480	32147	3	0.530163	9797466	-1.#IND00
319861535	45759.000000	2299	4692.718173	32114	6	0.348635	32219	9	0.198586	9792474	-1.#IND00
[truncated: 160 more rows]
