# Supplementary material for: Large Variations in HIV-1 Viral Load Explained by Shifting-Mosaic Metapopulation Dynamics
Source: PLoS Biol. 2016 Oct 5;14(10):e1002567. doi: 10.1371/journal.pbio.1002567 (PMC5051940; doi:10.1371/journal.pbio.1002567)
Supplement: S1 Data — Each file gives the output from the simulations indicated by the filename: low migration (ms1, db432); high migration (ms1, db1); very high migration (ms10, db1); number of patches (np); reservoir (storage); no reservoir (nostorage); CTL immigration model (CTLimmig); CTL proliferation model (CTLprolif); β¯ (beta1, beta2, …). Within each file, there are 21 simulations for (k = 0,1,..,20), and data is output each day. For measures of synchrony, the final entry should be used. See Methods and S1 Simulation Code for further details. (ZIP) [file pbio.1002567.s002.zip › S1_Data/ms10_np10000_nostorage_noPD_CTLprolif_db1_beta11.tsv]

npatches	nstrain	runtime	dt	init_x	init_y	init_y_blood	init_z	init_S	beta0	beta1	beta2	beta3	mean_beta	B	d	delta	delta_blood	b[0]	mut	m	CTL	c	g	epsilon	k	het	lambda	rho	omega	x_max	patch.dyna	DELTA	A	VA
10000	1	100.000000	0.000100	21900	9499	5000000	0.001000	10000000	11.296300	16.065900	9.314529	15.848671	11	8000000000.000000	0.010000	1.000000	1.000000	800000	0.000050	0.048000	1	0.001000	1.000000	25.000000	0.000000	0.500000	0.000000	0.000000	0.000000	31987	0	10.000000	7.000000	1.000000
sus	inf	inf_blood	z	x[0]	y[0][0]	z[0]	x[1]	y[1][0]	z[1]	S[0]	synchrony
219000000	94990000.000000	5000000	10.000000	21900	9499	0.001000	21900	9499	0.001000	10000000	0.000000
65613527	3062275430.000000	158828943	10000.000000	6046	307144	1.000000	4476	308786	1.000000	9995018	0.000000
42130671	5210718468.000000	270681690	10000.000000	3841	521295	1.000000	2814	521829	1.000000	9990088	0.000000
36437481	6151767169.000000	319668551	10000.000000	3327	615020	1.000000	2445	616948	1.000000	9985197	0.000000
34495024	6543027750.000000	340019967	10000.000000	3125	654257	1.000000	2283	656074	1.000000	9980170	0.000000
33767817	6703301845.000000	348396966	10000.000000	3129	669718	1.000000	2237	671368	1.000000	9975266	0.000000
33469889	6768864174.000000	351828974	10000.000000	3045	676777	1.000000	2160	678003	1.000000	9970339	0.000000
33352274	6795486824.000000	353177849	10000.000000	3073	679656	1.000000	2158	680338	1.000000	9965306	0.000000
33306662	6806271945.000000	353737819	10000.000000	3028	680896	1.000000	2157	682476	1.000000	9960466	0.000000
33283768	6810676993.000000	353983396	10000.000000	3018	680627	1.000000	2166	682237	1.000000	9955514	0.000000
33276171	6812457091.000000	354090590	10000.000000	3024	681212	1.000000	2140	682534	1.000000	9950512	0.000000
33281933	6813030925.000000	354092631	10000.000000	2999	683610	1.000000	2214	681749	1.000000	9945553	0.000000
33271801	6813466938.000000	354151684	10000.000000	3001	681955	1.000000	2184	682701	1.000000	9940621	0.000000
33270585	6813494702.000000	354154962	10000.000000	3007	681167	1.000000	2190	683079	1.000000	9935721	0.000000
33278955	6813593639.000000	354130038	10000.000000	3038	682193	1.000000	2140	683906	1.000000	9930717	0.000000
33276127	6813596582.000000	354145235	10000.000000	2969	682306	1.000000	2175	683346	1.000000	9925857	0.000000
33271888	6813634400.000000	354156434	10000.000000	3027	680654	1.000000	2209	680886	1.000000	9920900	0.000000
33275059	6813730257.000000	354158746	10000.000000	3114	682285	1.000000	2182	682773	1.000000	9915926	0.000000
33281126	6813644861.000000	354139145	10000.000000	3054	679627	1.000000	2195	682950	1.000000	9911113	0.000000
33274080	6813623258.000000	354143796	10000.000000	2984	681527	1.000000	2200	681205	1.000000	9906136	0.000000
33270172	6813737701.000000	354138350	10000.000000	2998	681257	1.000000	2202	681599	1.000000	9901135	0.000000
33272506	6813656911.000000	354146846	10000.000000	2976	682950	1.000000	2157	682899	1.000000	9896225	0.000000
33279810	6813637457.000000	354142012	10000.000000	2968	681290	1.000000	2100	682785	1.000000	9891339	0.000000
33265535	6813625820.000000	354144140	10000.000000	2983	681536	1.000000	2175	680522	1.000000	9886287	0.000000
33273122	6813736920.000000	354099112	10000.000000	3013	681810	1.000000	2172	683014	1.000000	9881334	0.000000
33275815	6813589365.000000	354162649	10000.000000	3016	680727	1.000000	2129	682508	1.000000	9876303	0.000000
33273318	6813718736.000000	354121970	10000.000000	2995	680841	1.000000	2106	682646	1.000000	9871365	0.000000
33274444	6813625191.000000	354140933	10000.000000	2985	682177	1.000000	2242	681404	1.000000	9866494	0.000000
33272724	6813606910.000000	354130231	10000.000000	3020	680938	1.000000	2198	681043	1.000000	9861586	0.000000
33271933	6813598008.000000	354146961	10000.000000	2981	683234	1.000000	2191	682314	1.000000	9856510	0.000000
33276208	6813666608.000000	354157681	10000.000000	2994	681771	1.000000	2210	681874	1.000000	9851500	0.000000
33275690	6813671115.000000	354120219	10000.000000	3047	681794	1.000000	2194	682828	1.000000	9846600	0.000000
33272408	6813772239.000000	354163549	10000.000000	3051	682277	1.000000	2168	683429	1.000000	9841620	0.000000
33276001	6813688623.000000	354122095	10000.000000	3022	680504	1.000000	2219	682907	1.000000	9836622	0.000000
33272040	6813755143.000000	354131087	10000.000000	2990	681717	1.000000	2177	681127	1.000000	9831744	0.000000
33276676	6813672252.000000	354121399	10000.000000	2968	681097	1.000000	2156	683009	1.000000	9826856	0.000000
33276130	6813787136.000000	354126339	10000.000000	2997	681301	1.000000	2154	682020	1.000000	9821781	0.000000
33284122	6813650524.000000	354126518	10000.000000	2986	680771	1.000000	2192	681589	1.000000	9817029	0.000000
33270461	6813744996.000000	354154581	10000.000000	3024	680602	1.000000	2208	681991	1.000000	9811916	0.000000
33271801	6813688381.000000	354129630	10000.000000	2999	680596	1.000000	2196	683007	1.000000	9807052	0.000000
33274196	6813711634.000000	354113771	10000.000000	2959	681758	1.000000	2217	681897	1.000000	9802213	-1.#IND00
33276257	6813553419.000000	354148891	10000.000000	3043	681737	1.000000	2188	682499	1.000000	9797269	0.044800
33277901	6813596275.000000	354152366	10000.000000	3030	681346	1.000000	2135	681473	1.000000	9792330	0.051780
33268524	6813614507.000000	354140689	10000.000000	2962	681799	1.000000	2084	683751	1.000000	9787431	0.039319
33272711	6813617092.000000	354114549	10000.000000	3020	681434	1.000000	2197	682203	1.000000	9782525	0.024141
33270830	6813663843.000000	354144179	10000.000000	3037	681173	1.000000	2187	682402	1.000000	9777632	0.019273
33284720	6813632580.000000	354134634	10000.000000	3001	682029	1.000000	2135	680520	1.000000	9772712	0.015832
33283088	6813649462.000000	354133326	10000.000000	3015	682435	1.000000	2139	683415	1.000000	9767758	0.010810
33283740	6813670941.000000	354144790	10000.000000	3017	681828	1.000000	2179	683791	1.000000	9762791	0.005202
33280948	6813660201.000000	354138535	10000.000000	3071	682683	1.000000	2138	683700	1.000000	9757893	0.005792
33272540	6813582949.000000	354143693	10000.000000	2976	682006	1.000000	2239	682581	1.000000	9753039	0.004866
33281014	6813725122.000000	354141939	10000.000000	2966	682301	1.000000	2200	683145	1.000000	9748132	0.004856
33274998	6813688448.000000	354149595	10000.000000	3108	681742	1.000000	2087	683182	1.000000	9743279	0.005744
33276397	6813716958.000000	354122899	10000.000000	2990	680917	1.000000	2133	682050	1.000000	9738401	0.005181
33273963	6813645772.000000	354118190	10000.000000	3016	681162	1.000000	2207	683093	1.000000	9733541	0.003956
33274225	6813644979.000000	354153890	10000.000000	3055	680546	1.000000	2186	683027	1.000000	9728653	0.002764
33273129	6813615465.000000	354145885	10000.000000	3048	681670	1.000000	2189	682291	1.000000	9723722	0.002335
33276793	6813634737.000000	354151987	10000.000000	3040	681805	1.000000	2238	681900	1.000000	9718896	0.001889
33275781	6813649353.000000	354118347	10000.000000	2984	682754	1.000000	2184	681949	1.000000	9714086	0.002562
33277172	6813606286.000000	354170906	10000.000000	3002	682206	1.000000	2175	682278	1.000000	9709250	0.001392
33274713	6813577766.000000	354156685	10000.000000	3074	682146	1.000000	2244	680900	1.000000	9704488	0.000135
33276694	6813559991.000000	354142707	10000.000000	2972	681569	1.000000	2209	684273	1.000000	9699588	0.001084
33274978	6813588457.000000	354110007	10000.000000	3047	681360	1.000000	2183	682642	1.000000	9694736	0.001368
33270221	6813592081.000000	354146198	10000.000000	3006	681065	1.000000	2171	683809	1.000000	9689902	0.000214
33273727	6813681946.000000	354146403	10000.000000	3028	681478	1.000000	2168	683336	1.000000	9685062	0.000204
33274242	6813647601.000000	354139409	10000.000000	3018	681506	1.000000	2125	682919	1.000000	9680261	-0.000618
33271624	6813628647.000000	354138829	10000.000000	2983	681704	1.000000	2162	683884	1.000000	9675525	-0.000172
33276190	6813571874.000000	354147971	10000.000000	3092	681048	1.000000	2212	680454	1.000000	9670733	-0.000396
33276519	6813509047.000000	354159438	10000.000000	3039	680419	1.000000	2172	682891	1.000000	9665847	-0.000845
33274651	6813481705.000000	354127399	10000.000000	3012	682515	1.000000	2156	682040	1.000000	9661063	-0.001209
33276252	6813586587.000000	354122303	10000.000000	3004	681219	1.000000	2187	681977	1.000000	9656264	0.000563
33283520	6813660080.000000	354127221	10000.000000	3063	681152	1.000000	2192	683852	1.000000	9651494	-0.000246
33276827	6813723731.000000	354144021	10000.000000	3019	682023	1.000000	2230	682285	1.000000	9646648	-0.000441
33278538	6813662480.000000	354136199	10000.000000	2984	681756	1.000000	2232	681742	1.000000	9641739	-0.000563
33274883	6813631977.000000	354138966	10000.000000	2992	680597	1.000000	2218	683535	1.000000	9636842	-0.000570
33271966	6813659568.000000	354123228	10000.000000	3039	682268	1.000000	2161	681725	1.000000	9632086	-0.000188
33276762	6813635631.000000	354149019	10000.000000	3020	681215	1.000000	2159	682050	1.000000	9627308	-0.000846
33271672	6813645640.000000	354108266	10000.000000	2992	682693	1.000000	2149	682808	1.000000	9622494	-0.000304
33276882	6813649612.000000	354161123	10000.000000	2974	682068	1.000000	2140	683191	1.000000	9617622	-0.000251
33275262	6813735729.000000	354140987	10000.000000	3015	681888	1.000000	2157	682752	1.000000	9612753	0.000968
33279079	6813722167.000000	354115667	10000.000000	3000	681048	1.000000	2107	682673	1.000000	9607940	0.001042
33271811	6813675351.000000	354151839	10000.000000	2965	681404	1.000000	2151	684932	1.000000	9603141	0.001027
33271420	6813701288.000000	354146422	10000.000000	2888	681858	1.000000	2168	683022	1.000000	9598324	0.000780
33278663	6813719059.000000	354126892	10000.000000	3003	681831	1.000000	2182	682932	1.000000	9593555	0.000788
33275625	6813769109.000000	354142549	10000.000000	2973	681553	1.000000	2161	681727	1.000000	9588838	0.000695
33278949	6813695203.000000	354130857	10000.000000	3068	681772	1.000000	2221	682492	1.000000	9584079	0.000496
33275680	6813655020.000000	354173816	10000.000000	3042	681939	1.000000	2192	682538	1.000000	9579265	0.000316
33276573	6813699316.000000	354111578	10000.000000	2954	681273	1.000000	2191	682534	1.000000	9574572	0.000342
33275910	6813673377.000000	354119187	10000.000000	3044	681959	1.000000	2199	682496	1.000000	9569751	0.000125
33281540	6813667268.000000	354118594	10000.000000	2939	681586	1.000000	2184	683391	1.000000	9564993	0.000281
33273759	6813780588.000000	354150845	10000.000000	3098	680101	1.000000	2203	683593	1.000000	9560164	0.000895
33278327	6813620999.000000	354114066	10000.000000	3034	681828	1.000000	2181	683056	1.000000	9555567	0.000761
33273713	6813536687.000000	354156161	10000.000000	3068	681456	1.000000	2192	681365	1.000000	9550783	0.000779
33270327	6813636349.000000	354138451	10000.000000	2990	681768	1.000000	2171	684262	1.000000	9546066	0.000807
33273232	6813802091.000000	354143911	10000.000000	2953	681924	1.000000	2158	683231	1.000000	9541160	0.000739
33281045	6813644896.000000	354122724	10000.000000	2953	683603	1.000000	2215	683278	1.000000	9536265	0.000848
33274361	6813698249.000000	354138260	10000.000000	3041	682636	1.000000	2169	682056	1.000000	9531524	0.000955
33272090	6813786980.000000	354156142	10000.000000	2954	681982	1.000000	2116	684044	1.000000	9526756	0.000882
33273181	6813751317.000000	354148417	10000.000000	2950	681308	1.000000	2201	682983	1.000000	9521998	0.000837
33275855	6813703280.000000	354106879	10000.000000	3005	680818	1.000000	2140	682302	1.000000	9517255	0.000746
npatches	nstrain	runtime	dt	init_x	init_y	init_y_blood	init_z	init_S	beta0	beta1	beta2	beta3	mean_beta	B	d	delta	delta_blood	b[0]	mut	m	CTL	c	g	epsilon	k	het	lambda	rho	omega	x_max	patch.dyna	DELTA	A	VA
10000	1	100.000000	0.000100	21900	9499	5000000	0.001000	10000000	8.705586	13.600689	6.423092	15.817673	11	8000000000.000000	0.010000	1.000000	1.000000	800000	0.000050	0.048000	1	0.001000	1.000000	25.000000	1.000000	0.500000	0.000000	0.000000	0.000000	31987	0	10.000000	7.000000	1.000000
sus	inf	inf_blood	z	x[0]	y[0][0]	z[0]	x[1]	y[1][0]	z[1]	S[0]	synchrony
219000000	94990000.000000	5000000	10.000000	21900	9499	0.001000	21900	9499	0.001000	10000000	0.000000
88204444	2053043392.000000	106531892	10000.000000	10088	203828	1.000000	7156	207384	1.000000	9995025	0.000000
68055238	2886714670.000000	150014409	10000.000000	7834	287113	1.000000	5459	290766	1.000000	9990015	0.000000
64804833	3070593698.000000	159598602	10000.000000	7428	305606	1.000000	5153	308011	1.000000	9985045	0.000000
64165049	3108645282.000000	161572628	10000.000000	7280	309004	1.000000	5166	310825	1.000000	9979985	0.000000
64047571	3116379456.000000	161993129	10000.000000	7261	310621	1.000000	5064	313079	1.000000	9974993	0.000000
64015800	3118188987.000000	162049185	10000.000000	7405	310490	1.000000	5090	313662	1.000000	9970195	0.000000
64014145	3118417109.000000	162056367	10000.000000	7225	310930	1.000000	5020	312135	1.000000	9965254	0.000000
64014597	3118396230.000000	162093019	10000.000000	7330	310061	1.000000	5087	313121	1.000000	9960326	0.000000
64004070	3118524954.000000	162099415	10000.000000	7339	310979	1.000000	5077	313127	1.000000	9955348	0.000000
64013466	3118511983.000000	162077442	10000.000000	7392	310810	1.000000	5000	313156	1.000000	9950451	0.000000
64017302	3118533026.000000	162079243	10000.000000	7340	310545	1.000000	5054	313272	1.000000	9945475	0.000000
64005544	3118562595.000000	162098476	10000.000000	7364	311156	1.000000	5111	313734	1.000000	9940481	0.000000
64010873	3118479310.000000	162061128	10000.000000	7290	311487	1.000000	5035	313669	1.000000	9935363	0.000000
64007131	3118408910.000000	162091251	10000.000000	7260	310771	1.000000	4998	313512	1.000000	9930412	0.000000
64013732	3118505075.000000	162076254	10000.000000	7282	310244	1.000000	5098	312195	1.000000	9925433	0.000000
64005572	3118531387.000000	162083851	10000.000000	7180	311111	1.000000	5108	312718	1.000000	9920422	0.000000
63998974	3118499114.000000	162088365	10000.000000	7296	311358	1.000000	5050	312951	1.000000	9915450	0.000000
64014887	3118505847.000000	162084562	10000.000000	7273	310948	1.000000	5091	312656	1.000000	9910359	0.000000
64015147	3118511225.000000	162049381	10000.000000	7185	311305	1.000000	4994	312781	1.000000	9905358	0.000000
64009146	3118500855.000000	162082181	10000.000000	7272	310609	1.000000	4949	313523	1.000000	9900481	0.000000
64011870	3118498170.000000	162088934	10000.000000	7330	310299	1.000000	5086	312468	1.000000	9895435	0.000000
64015007	3118478910.000000	162071221	10000.000000	7253	310779	1.000000	5106	312544	1.000000	9890579	0.000000
64005555	3118502452.000000	162087765	10000.000000	7372	311701	1.000000	5146	312583	1.000000	9885631	0.000000
64012554	3118464165.000000	162079599	10000.000000	7221	310693	1.000000	5052	313658	1.000000	9880583	0.000000
64013947	3118507704.000000	162082180	10000.000000	7336	310604	1.000000	5066	311846	1.000000	9875671	0.000000
64011902	3118582263.000000	162079721	10000.000000	7324	311906	1.000000	5017	313600	1.000000	9870781	0.000000
64030265	3118451013.000000	162078167	10000.000000	7262	311507	1.000000	5068	312698	1.000000	9865877	0.000000
64017628	3118593214.000000	162096596	10000.000000	7283	311230	1.000000	5050	312445	1.000000	9860801	0.000000
64010242	3118494884.000000	162084761	10000.000000	7323	310750	1.000000	5039	313357	1.000000	9855822	0.000000
64012732	3118555826.000000	162098455	10000.000000	7204	311510	1.000000	4996	313487	1.000000	9850977	0.000000
64018430	3118493110.000000	162064745	10000.000000	7299	311066	1.000000	5082	313414	1.000000	9846029	0.000000
64012764	3118461187.000000	162103508	10000.000000	7221	311259	1.000000	5044	313470	1.000000	9841057	0.000000
64020533	3118520160.000000	162090308	10000.000000	7338	312190	1.000000	4965	312789	1.000000	9836103	0.000000
64011034	3118472901.000000	162084942	10000.000000	7271	311193	1.000000	5081	312626	1.000000	9831161	0.000000
64002664	3118464340.000000	162080637	10000.000000	7254	311871	1.000000	5081	314007	1.000000	9826273	0.000000
64019046	3118348196.000000	162080783	10000.000000	7232	311800	1.000000	5010	312599	1.000000	9821427	0.000000
64013567	3118463810.000000	162093739	10000.000000	7244	311121	1.000000	4967	312917	1.000000	9816518	0.000000
64015491	3118480857.000000	162084073	10000.000000	7224	310730	1.000000	5098	313112	1.000000	9811597	0.000000
64010647	3118460096.000000	162090857	10000.000000	7222	311578	1.000000	5076	312416	1.000000	9806638	0.000000
64016926	3118523019.000000	162070279	10000.000000	7328	311007	1.000000	5059	313137	1.000000	9801663	-1.#IND00
64009040	3118593816.000000	162067499	10000.000000	7316	310698	1.000000	5033	312329	1.000000	9796692	0.028800
64008607	3118402379.000000	162090917	10000.000000	7310	310860	1.000000	5045	312625	1.000000	9791797	-0.007978
64012064	3118406342.000000	162082950	10000.000000	7251	310967	1.000000	5080	312735	1.000000	9786916	-0.006442
64008913	3118447125.000000	162094137	10000.000000	7358	311121	1.000000	5125	312751	1.000000	9781911	-0.014550
64015762	3118539792.000000	162083381	10000.000000	7302	311270	1.000000	4975	313586	1.000000	9777054	-0.020210
64015130	3118608143.000000	162086907	10000.000000	7374	311577	1.000000	5050	312677	1.000000	9772252	-0.014083
64017621	3118479423.000000	162094106	10000.000000	7248	310137	1.000000	5160	312831	1.000000	9767252	-0.011644
64007266	3118413795.000000	162089958	10000.000000	7316	312164	1.000000	5015	312810	1.000000	9762329	-0.007108
64007144	3118476866.000000	162102246	10000.000000	7362	311071	1.000000	4919	313689	1.000000	9757522	-0.005405
64012168	3118574514.000000	162070937	10000.000000	7369	311161	1.000000	5042	312290	1.000000	9752817	-0.005006
64018172	3118495081.000000	162091308	10000.000000	7268	310674	1.000000	5042	312951	1.000000	9747913	-0.003427
64004052	3118458403.000000	162087064	10000.000000	7330	311019	1.000000	4965	313321	1.000000	9742909	0.000157
64025214	3118414309.000000	162094376	10000.000000	7349	311831	1.000000	5038	312290	1.000000	9738131	-0.000380
64008776	3118483128.000000	162083467	10000.000000	7278	311261	1.000000	5083	312416	1.000000	9733377	-0.000672
64011985	3118519818.000000	162074376	10000.000000	7180	311684	1.000000	5067	314092	1.000000	9728558	-0.002415
64017399	3118531048.000000	162084954	10000.000000	7189	310764	1.000000	4972	313147	1.000000	9723843	-0.001890
64008449	3118487531.000000	162071540	10000.000000	7312	310918	1.000000	5087	313250	1.000000	9718925	-0.004360
64014570	3118511592.000000	162085210	10000.000000	7191	311323	1.000000	5016	313202	1.000000	9714148	-0.003982
64007640	3118539236.000000	162122711	10000.000000	7379	310985	1.000000	5025	313100	1.000000	9709373	-0.004100
64007463	3118553878.000000	162080137	10000.000000	7354	310792	1.000000	4987	313645	1.000000	9704566	-0.004949
64013070	3118428591.000000	162077537	10000.000000	7302	310420	1.000000	4990	312740	1.000000	9699717	-0.003990
64004222	3118587053.000000	162059199	10000.000000	7298	311697	1.000000	5110	313465	1.000000	9694836	-0.004218
64010550	3118551044.000000	162065577	10000.000000	7192	311032	1.000000	4971	313094	1.000000	9689897	-0.004000
64017831	3118448558.000000	162083732	10000.000000	7243	310596	1.000000	5083	313705	1.000000	9684973	-0.003562
64011187	3118571953.000000	162066455	10000.000000	7149	310562	1.000000	5081	313115	1.000000	9680094	-0.000710
64011135	3118533152.000000	162099317	10000.000000	7234	310896	1.000000	5047	313484	1.000000	9675391	0.000202
64014045	3118426201.000000	162077497	10000.000000	7283	310661	1.000000	4970	312775	1.000000	9670629	-0.001647
64006039	3118473415.000000	162100280	10000.000000	7376	311193	1.000000	4974	311697	1.000000	9665785	-0.001368
64019256	3118418492.000000	162063077	10000.000000	7298	311393	1.000000	5064	312696	1.000000	9660893	-0.001039
64008858	3118510590.000000	162071971	10000.000000	7364	310946	1.000000	5022	312562	1.000000	9655992	-0.001056
64012905	3118503546.000000	162075255	10000.000000	7306	310444	1.000000	5070	312789	1.000000	9651139	-0.000913
64007330	3118458244.000000	162100877	10000.000000	7354	310334	1.000000	4918	312726	1.000000	9646216	-0.001692
64009207	3118488641.000000	162080630	10000.000000	7341	311058	1.000000	5081	312352	1.000000	9641297	-0.001688
64007297	3118467334.000000	162094916	10000.000000	7249	310394	1.000000	5089	311713	1.000000	9636460	-0.001856
64005760	3118603505.000000	162075070	10000.000000	7222	310984	1.000000	5018	312056	1.000000	9631621	-0.001276
64017735	3118530317.000000	162077519	10000.000000	7254	310457	1.000000	5101	312910	1.000000	9626859	-0.001197
64012741	3118508688.000000	162082925	10000.000000	7271	312746	1.000000	5096	313024	1.000000	9622064	-0.000482
64011265	3118533634.000000	162092956	10000.000000	7255	311399	1.000000	5118	312779	1.000000	9617215	-0.000884
64019493	3118498063.000000	162093129	10000.000000	7313	310636	1.000000	5063	312564	1.000000	9612424	-0.000882
64009153	3118521379.000000	162081427	10000.000000	7336	311454	1.000000	5181	312249	1.000000	9607679	-0.001260
64008603	3118404362.000000	162106193	10000.000000	7318	310706	1.000000	5116	312258	1.000000	9602906	-0.001348
63999432	3118583272.000000	162081675	10000.000000	7281	312162	1.000000	5034	313449	1.000000	9598089	-0.001124
64012809	3118429792.000000	162078796	10000.000000	7283	311110	1.000000	4949	312772	1.000000	9593354	-0.001115
64019235	3118476276.000000	162086067	10000.000000	7307	311571	1.000000	5092	312550	1.000000	9588503	-0.001247
64017600	3118463875.000000	162081519	10000.000000	7365	310770	1.000000	5053	312729	1.000000	9583700	-0.001169
64018160	3118426529.000000	162099788	10000.000000	7390	310861	1.000000	5041	313106	1.000000	9578876	-0.002367
64012875	3118502529.000000	162088317	10000.000000	7297	311941	1.000000	5076	313271	1.000000	9574026	-0.002530
64008132	3118461163.000000	162115144	10000.000000	7213	310136	1.000000	5094	313450	1.000000	9569229	-0.003080
64016626	3118514019.000000	162098567	10000.000000	7325	311198	1.000000	5126	312701	1.000000	9564433	-0.002840
64012925	3118465429.000000	162085789	10000.000000	7218	311941	1.000000	5018	313727	1.000000	9559745	-0.002802
64008140	3118530642.000000	162100409	10000.000000	7296	310295	1.000000	4989	313070	1.000000	9554984	-0.002852
64016454	3118519745.000000	162062055	10000.000000	7260	311370	1.000000	5029	313576	1.000000	9550164	-0.002508
64012166	3118490813.000000	162073565	10000.000000	7224	312322	1.000000	5005	312807	1.000000	9545395	-0.002443
64013185	3118476080.000000	162092035	10000.000000	7261	310624	1.000000	5079	311959	1.000000	9540805	-0.003656
64012963	3118535607.000000	162071370	10000.000000	7185	312756	1.000000	5073	312612	1.000000	9536079	-0.003075
64005259	3118461068.000000	162091046	10000.000000	7363	311815	1.000000	4987	314056	1.000000	9531416	-0.003039
64016266	3118434944.000000	162081964	10000.000000	7293	311248	1.000000	4981	313123	1.000000	9526657	-0.002870
64009705	3118529071.000000	162106644	10000.000000	7398	310989	1.000000	5151	312567	1.000000	9521819	-0.002701
64013101	3118550192.000000	162093474	10000.000000	7299	311532	1.000000	5115	313143	1.000000	9517115	-0.003267
npatches	nstrain	runtime	dt	init_x	init_y	init_y_blood	init_z	init_S	beta0	beta1	beta2	beta3	mean_beta	B	d	delta	delta_blood	b[0]	mut	m	CTL	c	g	epsilon	k	het	lambda	rho	omega	x_max	patch.dyna	DELTA	A	VA
10000	1	100.000000	0.000100	21900	9499	5000000	0.001000	10000000	12.830164	8.708129	7.422131	10.326085	11	8000000000.000000	0.010000	1.000000	1.000000	800000	0.000050	0.048000	1	0.001000	1.000000	25.000000	2.000000	0.500000	0.000000	0.000000	0.000000	31987	0	10.000000	7.000000	1.000000
sus	inf	inf_blood	z	x[0]	y[0][0]	z[0]	x[1]	y[1][0]	z[1]	S[0]	synchrony
219000000	94990000.000000	5000000	10.000000	21900	9499	0.001000	21900	9499	0.001000	10000000	0.000000
113874785	1410517421.000000	73224732	10000.000000	9795	141813	1.000000	12739	139675	1.000000	9994976	0.000000
96908908	1788219143.000000	92942151	10000.000000	8254	180269	1.000000	10945	177738	1.000000	9990013	0.000000
95071992	1837391159.000000	95508217	10000.000000	8094	185329	1.000000	10794	183069	1.000000	9984997	0.000000
94857299	1843387358.000000	95803237	10000.000000	7993	185881	1.000000	10833	182962	1.000000	9980078	0.000000
94823474	1844126365.000000	95842908	10000.000000	7951	185606	1.000000	10883	183563	1.000000	9975056	0.000000
94819616	1844168066.000000	95847987	10000.000000	8025	186099	1.000000	10655	183020	1.000000	9969995	0.000000
94831435	1844146765.000000	95843878	10000.000000	8052	185857	1.000000	10797	182112	1.000000	9964966	0.000000
94825963	1844210325.000000	95843612	10000.000000	8041	185815	1.000000	10711	183639	1.000000	9959995	0.000000
94822248	1844233473.000000	95842842	10000.000000	8063	185807	1.000000	10716	182957	1.000000	9955068	0.000000
94823293	1844283753.000000	95843999	10000.000000	7989	185959	1.000000	10696	183509	1.000000	9950012	0.000000
94821662	1844188248.000000	95857629	10000.000000	8082	186201	1.000000	10618	183411	1.000000	9944891	0.000000
94808646	1844183092.000000	95835569	10000.000000	7988	186003	1.000000	10736	183533	1.000000	9939946	0.000000
94835244	1844115784.000000	95849153	10000.000000	8008	185126	1.000000	10720	182911	1.000000	9934844	0.000000
94830351	1844167578.000000	95851965	10000.000000	7997	185503	1.000000	10661	183184	1.000000	9929980	0.000000
94829586	1844106206.000000	95853211	10000.000000	8020	185364	1.000000	10710	183562	1.000000	9924918	0.000000
94821283	1844141708.000000	95844443	10000.000000	8150	185494	1.000000	10761	183831	1.000000	9920020	0.000000
94821137	1844226661.000000	95868698	10000.000000	8106	185823	1.000000	10710	183583	1.000000	9915155	0.000000
94823392	1844220568.000000	95849802	10000.000000	7972	185593	1.000000	10621	183438	1.000000	9910255	0.000000
94828375	1844167078.000000	95851307	10000.000000	8063	185936	1.000000	10629	183591	1.000000	9905272	0.000000
94824851	1844183532.000000	95854029	10000.000000	7945	185321	1.000000	10648	183442	1.000000	9900277	0.000000
94824638	1844173860.000000	95845227	10000.000000	7989	185836	1.000000	10628	183017	1.000000	9895332	0.000000
94822104	1844188602.000000	95835224	10000.000000	8154	184764	1.000000	10704	183304	1.000000	9890375	0.000000
94826647	1844202872.000000	95856275	10000.000000	8117	185115	1.000000	10815	182732	1.000000	9885439	0.000000
94825359	1844185217.000000	95854848	10000.000000	8080	185971	1.000000	10678	183285	1.000000	9880550	0.000000
94835661	1844240319.000000	95863452	10000.000000	8178	186114	1.000000	10708	182514	1.000000	9875618	0.000000
94832707	1844222225.000000	95841954	10000.000000	8055	185046	1.000000	10763	183030	1.000000	9870634	0.000000
94820173	1844152372.000000	95848570	10000.000000	8070	185663	1.000000	10714	183023	1.000000	9865640	0.000000
94835947	1844149417.000000	95843912	10000.000000	8005	186584	1.000000	10721	183778	1.000000	9860547	0.000000
94823971	1844237286.000000	95864856	10000.000000	7983	186152	1.000000	10513	184021	1.000000	9855753	0.000000
94838523	1844202945.000000	95830269	10000.000000	7965	185814	1.000000	10573	182866	1.000000	9850831	0.000000
94828254	1844177501.000000	95851074	10000.000000	8109	185866	1.000000	10664	182200	1.000000	9845846	0.000000
94826688	1844197821.000000	95860199	10000.000000	8024	185795	1.000000	10587	183646	1.000000	9840928	0.000000
94824033	1844148605.000000	95837954	10000.000000	8016	186044	1.000000	10539	183594	1.000000	9836065	0.000000
94825042	1844185786.000000	95875765	10000.000000	8000	185690	1.000000	10530	183635	1.000000	9831137	0.000000
94839629	1844094348.000000	95851198	10000.000000	8036	186142	1.000000	10716	184025	1.000000	9826402	0.000000
94834265	1844152241.000000	95854315	10000.000000	8018	185875	1.000000	10741	182947	1.000000	9821461	0.000000
94822086	1844160743.000000	95845549	10000.000000	8140	185811	1.000000	10666	183852	1.000000	9816475	0.000000
94825512	1844192853.000000	95852937	10000.000000	8101	186255	1.000000	10723	183020	1.000000	9811555	0.000000
94818552	1844181737.000000	95848469	10000.000000	8085	185837	1.000000	10704	183325	1.000000	9806675	0.000000
94825559	1844207895.000000	95859310	10000.000000	8071	185516	1.000000	10684	183008	1.000000	9801832	-1.#IND00
94812615	1844219086.000000	95844166	10000.000000	7955	184901	1.000000	10651	183020	1.000000	9796927	-0.000000
94827702	1844207339.000000	95851822	10000.000000	8034	186341	1.000000	10688	183073	1.000000	9792039	-0.012940
94823908	1844200876.000000	95854935	10000.000000	7965	186115	1.000000	10691	183929	1.000000	9787339	-0.001623
94835067	1844175696.000000	95862707	10000.000000	8126	185380	1.000000	10667	183928	1.000000	9782406	-0.000018
94833436	1844185391.000000	95850052	10000.000000	8149	185472	1.000000	10650	183265	1.000000	9777546	-0.008957
94826963	1844192831.000000	95854994	10000.000000	8060	186070	1.000000	10622	182929	1.000000	9772654	-0.003440
94820437	1844236093.000000	95851830	10000.000000	8080	186151	1.000000	10714	183652	1.000000	9767751	-0.005889
94834003	1844163229.000000	95850789	10000.000000	8079	185586	1.000000	10631	183420	1.000000	9762674	-0.005583
94816429	1844187775.000000	95854925	10000.000000	8053	185411	1.000000	10631	183973	1.000000	9757774	-0.005904
94823769	1844300318.000000	95840243	10000.000000	8072	185401	1.000000	10692	183823	1.000000	9752816	-0.004998
94841296	1844226018.000000	95831539	10000.000000	8026	185652	1.000000	10631	183103	1.000000	9747923	-0.005031
94824554	1844195415.000000	95843564	10000.000000	8000	185761	1.000000	10859	182912	1.000000	9743031	-0.005548
94828432	1844223844.000000	95845107	10000.000000	7967	186863	1.000000	10879	183207	1.000000	9738117	-0.002819
94826473	1844203783.000000	95853294	10000.000000	8059	186581	1.000000	10764	183398	1.000000	9733216	-0.001829
94825399	1844153057.000000	95879735	10000.000000	8071	184968	1.000000	10755	182921	1.000000	9728231	-0.003311
94837210	1844140874.000000	95846102	10000.000000	8020	185731	1.000000	10696	183275	1.000000	9723358	-0.002859
94827273	1844154519.000000	95842154	10000.000000	8012	185855	1.000000	10618	183356	1.000000	9718409	-0.002313
94830971	1844175428.000000	95857073	10000.000000	7917	185866	1.000000	10534	183725	1.000000	9713526	-0.004858
94834654	1844241439.000000	95842861	10000.000000	8060	186269	1.000000	10699	183052	1.000000	9708692	-0.006795
94826383	1844200922.000000	95841618	10000.000000	8074	186242	1.000000	10541	183905	1.000000	9703915	-0.006079
94817441	1844206908.000000	95848834	10000.000000	7990	186276	1.000000	10828	183457	1.000000	9699034	-0.005750
94834976	1844147946.000000	95829645	10000.000000	8124	184719	1.000000	10671	183873	1.000000	9694136	-0.005035
94831719	1844163152.000000	95838065	10000.000000	8103	185492	1.000000	10707	183419	1.000000	9689309	-0.005405
94839635	1844188924.000000	95848458	10000.000000	8044	184850	1.000000	10655	183566	1.000000	9684438	-0.005156
94837323	1844121242.000000	95844682	10000.000000	7965	185652	1.000000	10608	183038	1.000000	9679620	-0.004570
94821182	1844183093.000000	95847469	10000.000000	8054	186005	1.000000	10652	183881	1.000000	9674761	-0.004882
94822076	1844175732.000000	95863222	10000.000000	8104	185671	1.000000	10708	183700	1.000000	9669959	-0.004249
94823516	1844207843.000000	95843346	10000.000000	8046	185585	1.000000	10719	182830	1.000000	9665069	-0.004635
94819963	1844217410.000000	95858183	10000.000000	8014	185956	1.000000	10834	182927	1.000000	9660214	-0.005038
94833730	1844145586.000000	95857002	10000.000000	8016	185397	1.000000	10731	183063	1.000000	9655471	-0.005640
94828715	1844177365.000000	95843640	10000.000000	8072	185415	1.000000	10682	183727	1.000000	9650521	-0.005466
94827622	1844157579.000000	95846291	10000.000000	8023	185925	1.000000	10565	183629	1.000000	9645652	-0.005881
94825479	1844101186.000000	95846198	10000.000000	7977	185893	1.000000	10664	183424	1.000000	9640784	-0.005574
94825493	1844141008.000000	95832416	10000.000000	8028	185806	1.000000	10681	183258	1.000000	9635941	-0.005088
94831301	1844166924.000000	95850365	10000.000000	8016	186012	1.000000	10792	183451	1.000000	9631179	-0.004595
94820762	1844136386.000000	95865645	10000.000000	8120	185413	1.000000	10753	183494	1.000000	9626315	-0.005142
94833774	1844183077.000000	95846746	10000.000000	7956	185960	1.000000	10711	183010	1.000000	9621525	-0.005027
94824946	1844083813.000000	95852275	10000.000000	8040	185026	1.000000	10623	184125	1.000000	9616591	-0.004553
94826743	1844174934.000000	95837553	10000.000000	8146	185766	1.000000	10705	183503	1.000000	9611727	-0.004851
94816729	1844279485.000000	95845969	10000.000000	8116	185597	1.000000	10726	183621	1.000000	9606967	-0.006550
94821957	1844186665.000000	95870720	10000.000000	8029	185330	1.000000	10890	182328	1.000000	9602186	-0.006483
94816162	1844173518.000000	95847727	10000.000000	8085	184766	1.000000	10780	183327	1.000000	9597277	-0.006261
94834142	1844168048.000000	95855679	10000.000000	8108	185288	1.000000	10617	183870	1.000000	9592498	-0.006099
94838045	1844228388.000000	95850371	10000.000000	8034	185709	1.000000	10653	183226	1.000000	9587811	-0.005894
94831942	1844154019.000000	95843420	10000.000000	8183	185666	1.000000	10673	182560	1.000000	9583066	-0.005156
94819500	1844187489.000000	95844463	10000.000000	7981	186130	1.000000	10698	183521	1.000000	9578281	-0.005019
94831819	1844166949.000000	95848325	10000.000000	7949	185470	1.000000	10568	184026	1.000000	9573468	-0.005329
94828045	1844137534.000000	95854813	10000.000000	8118	185218	1.000000	10704	183550	1.000000	9568750	-0.005241
94836253	1844148727.000000	95833201	10000.000000	8050	185809	1.000000	10691	183362	1.000000	9564089	-0.004879
94817299	1844190894.000000	95846151	10000.000000	8015	186408	1.000000	10739	183241	1.000000	9559351	-0.004237
94822360	1844170700.000000	95842524	10000.000000	8002	186704	1.000000	10685	183321	1.000000	9554617	-0.004361
94818044	1844271885.000000	95847103	10000.000000	8021	185801	1.000000	10742	182718	1.000000	9549946	-0.004623
94826459	1844213282.000000	95845375	10000.000000	7954	185587	1.000000	10669	183038	1.000000	9545077	-0.004399
94832706	1844146830.000000	95847893	10000.000000	8021	186017	1.000000	10740	182543	1.000000	9540430	-0.004209
94824306	1844197100.000000	95864459	10000.000000	7988	185328	1.000000	10685	183480	1.000000	9535704	-0.005048
94823757	1844145707.000000	95824196	10000.000000	8026	185897	1.000000	10713	183589	1.000000	9530862	-0.004994
94825283	1844155204.000000	95860571	10000.000000	8022	186430	1.000000	10754	182776	1.000000	9526186	-0.005082
94823331	1844212193.000000	95853105	10000.000000	8124	185209	1.000000	10624	183813	1.000000	9521349	-0.005310
94836657	1844190494.000000	95845843	10000.000000	8068	186023	1.000000	10752	183281	1.000000	9516592	-0.005051
npatches	nstrain	runtime	dt	init_x	init_y	init_y_blood	init_z	init_S	beta0	beta1	beta2	beta3	mean_beta	B	d	delta	delta_blood	b[0]	mut	m	CTL	c	g	epsilon	k	het	lambda	rho	omega	x_max	patch.dyna	DELTA	A	VA
10000	1	100.000000	0.000100	21900	9499	5000000	0.001000	10000000	15.651367	7.113943	14.426988	9.111106	11	8000000000.000000	0.010000	1.000000	1.000000	800000	0.000050	0.048000	1	0.001000	1.000000	25.000000	3.000000	0.500000	0.000000	0.000000	0.000000	31987	0	10.000000	7.000000	1.000000
sus	inf	inf_blood	z	x[0]	y[0][0]	z[0]	x[1]	y[1][0]	z[1]	S[0]	synchrony
219000000	94990000.000000	5000000	10.000000	21900	9499	0.001000	21900	9499	0.001000	10000000	0.000000
140765603	986800628.000000	51234318	10000.000000	11023	101087	1.000000	17343	96033	1.000000	9994961	0.000000
126364851	1182823218.000000	61463479	10000.000000	9624	120951	1.000000	15682	115862	1.000000	9989977	0.000000
125208007	1200630619.000000	62404037	10000.000000	9356	122671	1.000000	15639	117080	1.000000	9984816	0.000000
125103944	1202053192.000000	62456338	10000.000000	9455	122800	1.000000	15684	118021	1.000000	9979734	0.000000
125106962	1202201834.000000	62465471	10000.000000	9477	122462	1.000000	15602	118180	1.000000	9974884	0.000000
125109127	1202147739.000000	62488010	10000.000000	9323	122913	1.000000	15537	117465	1.000000	9969948	0.000000
125102477	1202155740.000000	62485730	10000.000000	9386	122825	1.000000	15717	117156	1.000000	9964917	0.000000
125099148	1202255795.000000	62483792	10000.000000	9510	122426	1.000000	15708	117832	1.000000	9959836	0.000000
125102283	1202195820.000000	62467470	10000.000000	9329	123031	1.000000	15652	117286	1.000000	9954840	0.000000
125094060	1202199631.000000	62480973	10000.000000	9280	123353	1.000000	15661	117284	1.000000	9949758	0.000000
125108421	1202149216.000000	62476239	10000.000000	9381	122616	1.000000	15629	118057	1.000000	9944854	0.000000
125113925	1202107717.000000	62494488	10000.000000	9456	122718	1.000000	15601	117732	1.000000	9939825	0.000000
125101571	1202163158.000000	62469491	10000.000000	9347	123010	1.000000	15602	117055	1.000000	9934819	0.000000
125110151	1202121873.000000	62483491	10000.000000	9598	122849	1.000000	15691	116819	1.000000	9929917	0.000000
125103157	1202155982.000000	62481942	10000.000000	9340	122387	1.000000	15653	117978	1.000000	9924976	0.000000
125103499	1202169184.000000	62477800	10000.000000	9435	123507	1.000000	15593	117365	1.000000	9919883	0.000000
125104302	1202214922.000000	62487716	10000.000000	9485	122684	1.000000	15769	117390	1.000000	9914936	0.000000
125108001	1202185743.000000	62485029	10000.000000	9414	123310	1.000000	15469	117450	1.000000	9910011	0.000000
125105920	1202146673.000000	62486052	10000.000000	9269	122813	1.000000	15621	116799	1.000000	9905025	0.000000
125106329	1202174156.000000	62480495	10000.000000	9324	122923	1.000000	15656	116847	1.000000	9900114	0.000000
125108753	1202162724.000000	62477600	10000.000000	9475	123083	1.000000	15538	117352	1.000000	9895220	0.000000
125098634	1202216899.000000	62480638	10000.000000	9392	122455	1.000000	15441	118091	1.000000	9890216	0.000000
125091867	1202231653.000000	62479776	10000.000000	9469	122864	1.000000	15493	117694	1.000000	9885158	0.000000
125100370	1202165674.000000	62479090	10000.000000	9375	123235	1.000000	15665	117292	1.000000	9880175	0.000000
125093012	1202174955.000000	62481668	10000.000000	9374	122994	1.000000	15626	117499	1.000000	9875096	0.000000
125090301	1202234900.000000	62492261	10000.000000	9312	123016	1.000000	15653	117654	1.000000	9870172	0.000000
125103487	1202230822.000000	62487333	10000.000000	9408	123026	1.000000	15631	117461	1.000000	9865250	0.000000
125098084	1202205294.000000	62480971	10000.000000	9302	122821	1.000000	15714	117906	1.000000	9860336	0.000000
125099680	1202184957.000000	62479364	10000.000000	9379	123215	1.000000	15670	117143	1.000000	9855556	0.000000
125096640	1202200604.000000	62491075	10000.000000	9338	122920	1.000000	15617	118179	1.000000	9850634	0.000000
125115791	1202233201.000000	62492561	10000.000000	9345	122391	1.000000	15625	117193	1.000000	9845674	0.000000
125098171	1202105758.000000	62484471	10000.000000	9437	122791	1.000000	15608	118251	1.000000	9840726	0.000000
125101383	1202138343.000000	62484213	10000.000000	9435	123343	1.000000	15758	116999	1.000000	9835712	0.000000
125112046	1202145099.000000	62491205	10000.000000	9379	123241	1.000000	15420	117741	1.000000	9830732	0.000000
125097674	1202116208.000000	62491879	10000.000000	9514	122699	1.000000	15604	117172	1.000000	9825815	0.000000
125088169	1202219183.000000	62482839	10000.000000	9461	122385	1.000000	15646	118174	1.000000	9820962	0.000000
125094491	1202181436.000000	62488847	10000.000000	9268	123780	1.000000	15565	117901	1.000000	9815978	0.000000
125100049	1202180810.000000	62488259	10000.000000	9235	123482	1.000000	15498	117760	1.000000	9811137	0.000000
125109953	1202124409.000000	62495125	10000.000000	9403	122345	1.000000	15654	117313	1.000000	9806227	0.000000
125111894	1202157321.000000	62476478	10000.000000	9304	123079	1.000000	15661	117393	1.000000	9801345	-1.#IND00
125113525	1202096617.000000	62484357	10000.000000	9391	123141	1.000000	15524	117716	1.000000	9796384	-0.000000
125099503	1202191416.000000	62483361	10000.000000	9334	122713	1.000000	15710	117672	1.000000	9791367	0.006290
125116393	1202141389.000000	62472149	10000.000000	9345	123377	1.000000	15759	117817	1.000000	9786486	0.007975
125103161	1202193337.000000	62475107	10000.000000	9384	122982	1.000000	15594	117032	1.000000	9781670	0.006346
125098050	1202251054.000000	62475734	10000.000000	9341	122850	1.000000	15784	117770	1.000000	9776695	0.004002
125112971	1202210931.000000	62475969	10000.000000	9448	122645	1.000000	15720	118014	1.000000	9771660	0.003113
125099905	1202165240.000000	62485130	10000.000000	9346	123179	1.000000	15740	117188	1.000000	9766707	0.003352
125080095	1202179084.000000	62488918	10000.000000	9334	122591	1.000000	15693	117608	1.000000	9761880	0.002527
125114689	1202236365.000000	62487138	10000.000000	9301	123350	1.000000	15703	117238	1.000000	9756969	0.002082
125113479	1202114359.000000	62475564	10000.000000	9363	123254	1.000000	15659	117559	1.000000	9752067	0.001160
125100016	1202242653.000000	62478186	10000.000000	9464	122859	1.000000	15572	117272	1.000000	9747170	0.000115
125113485	1202206382.000000	62463040	10000.000000	9380	122768	1.000000	15497	117514	1.000000	9742285	0.002623
125098603	1202218386.000000	62480393	10000.000000	9359	122719	1.000000	15781	116846	1.000000	9737386	0.001575
125103021	1202184070.000000	62485715	10000.000000	9466	122865	1.000000	15562	117076	1.000000	9732420	0.001849
125106454	1202166603.000000	62487292	10000.000000	9414	123273	1.000000	15475	117231	1.000000	9727414	0.001650
125100225	1202227442.000000	62487286	10000.000000	9417	123259	1.000000	15600	117794	1.000000	9722480	0.001200
125109072	1202214222.000000	62471385	10000.000000	9392	122486	1.000000	15726	117314	1.000000	9717587	0.001129
125115259	1202164617.000000	62488926	10000.000000	9268	123053	1.000000	15578	117398	1.000000	9712723	-0.000825
125108647	1202171977.000000	62483523	10000.000000	9370	122675	1.000000	15563	117513	1.000000	9707918	-0.000748
125106351	1202210375.000000	62470437	10000.000000	9483	123354	1.000000	15647	117753	1.000000	9703100	-0.001347
125113183	1202143910.000000	62478817	10000.000000	9390	122462	1.000000	15657	117710	1.000000	9698184	-0.000738
125105835	1202160753.000000	62482776	10000.000000	9386	123148	1.000000	15621	117140	1.000000	9693297	0.000154
125101146	1202213696.000000	62486233	10000.000000	9342	123179	1.000000	15580	117962	1.000000	9688410	0.000792
125094446	1202193905.000000	62472538	10000.000000	9434	122609	1.000000	15715	117689	1.000000	9683512	0.001601
125107438	1202163548.000000	62490502	10000.000000	9375	123215	1.000000	15760	117932	1.000000	9678608	0.000777
125097632	1202157053.000000	62477608	10000.000000	9465	123006	1.000000	15666	117223	1.000000	9673803	0.000832
125090936	1202211453.000000	62497187	10000.000000	9481	122393	1.000000	15634	117879	1.000000	9669043	0.001020
125098773	1202249497.000000	62479754	10000.000000	9358	122968	1.000000	15456	117952	1.000000	9664279	0.001004
125105650	1202155562.000000	62481510	10000.000000	9414	122802	1.000000	15812	117922	1.000000	9659490	0.000492
125099410	1202223989.000000	62496976	10000.000000	9523	122816	1.000000	15570	117604	1.000000	9654605	0.000912
125117787	1202192859.000000	62475128	10000.000000	9296	123328	1.000000	15666	117294	1.000000	9649705	0.000673
125104169	1202148880.000000	62476543	10000.000000	9423	122861	1.000000	15645	117494	1.000000	9644772	0.001470
125114683	1202127587.000000	62481957	10000.000000	9441	122922	1.000000	15667	118210	1.000000	9639991	0.001530
125083256	1202214878.000000	62481802	10000.000000	9362	122614	1.000000	15634	117127	1.000000	9635185	0.001734
125115807	1202152355.000000	62482186	10000.000000	9466	122496	1.000000	15586	117250	1.000000	9630302	0.001605
125093569	1202292482.000000	62501220	10000.000000	9385	123497	1.000000	15692	117543	1.000000	9625459	0.003364
125112942	1202173497.000000	62482655	10000.000000	9363	123210	1.000000	15635	117649	1.000000	9620700	0.003236
125095435	1202212964.000000	62472443	10000.000000	9320	123249	1.000000	15622	118112	1.000000	9615910	0.003524
125099030	1202216499.000000	62485565	10000.000000	9436	123154	1.000000	15596	117884	1.000000	9611064	0.003812
125093392	1202196966.000000	62493365	10000.000000	9432	122872	1.000000	15555	117830	1.000000	9606172	0.003592
125120472	1202137158.000000	62478907	10000.000000	9422	123135	1.000000	15557	117703	1.000000	9601262	0.004141
125090243	1202189827.000000	62482669	10000.000000	9364	123186	1.000000	15432	117605	1.000000	9596420	0.002910
125099333	1202190282.000000	62483680	10000.000000	9332	123337	1.000000	15576	117827	1.000000	9591655	0.002901
125128167	1202145610.000000	62479557	10000.000000	9307	122839	1.000000	15704	117798	1.000000	9586899	0.002667
125096566	1202147168.000000	62481918	10000.000000	9348	122641	1.000000	15589	117481	1.000000	9582108	0.002520
125109623	1202173139.000000	62474324	10000.000000	9477	122793	1.000000	15708	117188	1.000000	9577383	0.002623
125099470	1202152418.000000	62473673	10000.000000	9489	122008	1.000000	15506	117353	1.000000	9572558	0.002884
125104226	1202170201.000000	62484101	10000.000000	9431	122781	1.000000	15681	117655	1.000000	9567920	0.002610
125094308	1202234960.000000	62463170	10000.000000	9503	122888	1.000000	15422	117829	1.000000	9563224	0.003712
125107713	1202163286.000000	62492230	10000.000000	9387	122981	1.000000	15513	117296	1.000000	9558550	0.003800
125096874	1202145912.000000	62469310	10000.000000	9391	122825	1.000000	15692	117335	1.000000	9553833	0.003652
125100648	1202204220.000000	62480195	10000.000000	9329	122863	1.000000	15559	117032	1.000000	9549143	0.003607
125092185	1202208381.000000	62492116	10000.000000	9392	122240	1.000000	15627	117650	1.000000	9544452	0.003743
125095963	1202207337.000000	62477027	10000.000000	9429	123443	1.000000	15560	118029	1.000000	9539802	0.003656
125093396	1202219126.000000	62472925	10000.000000	9398	122850	1.000000	15672	117356	1.000000	9534953	0.003737
125096232	1202200923.000000	62478563	10000.000000	9338	122465	1.000000	15616	117277	1.000000	9530227	0.003602
125091352	1202194519.000000	62489484	10000.000000	9431	122578	1.000000	15552	117972	1.000000	9525377	0.002979
125087768	1202133247.000000	62484104	10000.000000	9394	123563	1.000000	15631	117165	1.000000	9520666	0.002487
125107084	1202163906.000000	62477696	10000.000000	9385	122659	1.000000	15462	117358	1.000000	9515821	0.002345
npatches	nstrain	runtime	dt	init_x	init_y	init_y_blood	init_z	init_S	beta0	beta1	beta2	beta3	mean_beta	B	d	delta	delta_blood	b[0]	mut	m	CTL	c	g	epsilon	k	het	lambda	rho	omega	x_max	patch.dyna	DELTA	A	VA
10000	1	100.000000	0.000100	21900	9499	5000000	0.001000	10000000	12.317413	12.525914	6.969782	11.148472	11	8000000000.000000	0.010000	1.000000	1.000000	800000	0.000050	0.048000	1	0.001000	1.000000	25.000000	4.000000	0.500000	0.000000	0.000000	0.000000	31987	0	10.000000	7.000000	1.000000
sus	inf	inf_blood	z	x[0]	y[0][0]	z[0]	x[1]	y[1][0]	z[1]	S[0]	synchrony
219000000	94990000.000000	5000000	10.000000	21900	9499	0.001000	21900	9499	0.001000	10000000	0.000000
166753993	701642738.000000	36438736	10000.000000	15241	71467	1.000000	15175	71408	1.000000	9995032	0.000000
154449882	814503924.000000	42340501	10000.000000	14026	83226	1.000000	13942	82607	1.000000	9990100	0.000000
153630334	822705115.000000	42756275	10000.000000	13884	83716	1.000000	13888	83073	1.000000	9985068	0.000000
153556725	823226439.000000	42792608	10000.000000	13955	84028	1.000000	13762	84027	1.000000	9980064	0.000000
153571136	823289242.000000	42802446	10000.000000	14000	83706	1.000000	13769	83049	1.000000	9975209	0.000000
153563175	823340593.000000	42799228	10000.000000	13908	83715	1.000000	13985	83478	1.000000	9970227	0.000000
153566382	823304727.000000	42803581	10000.000000	14135	83475	1.000000	13932	83913	1.000000	9965260	0.000000
153572815	823249033.000000	42791904	10000.000000	14032	83463	1.000000	13826	83891	1.000000	9960359	0.000000
153559934	823283196.000000	42791407	10000.000000	13879	83094	1.000000	13847	84045	1.000000	9955453	0.000000
153563200	823286076.000000	42798773	10000.000000	14064	83084	1.000000	13903	83274	1.000000	9950547	0.000000
153555889	823302854.000000	42812044	10000.000000	13843	83730	1.000000	14058	83450	1.000000	9945546	0.000000
153546190	823355062.000000	42776635	10000.000000	13887	83696	1.000000	13974	83808	1.000000	9940469	0.000000
153551233	823336777.000000	42791018	10000.000000	14075	83194	1.000000	13781	83665	1.000000	9935456	0.000000
153550308	823347208.000000	42786947	10000.000000	13902	83622	1.000000	13947	82857	1.000000	9930498	0.000000
153573755	823278204.000000	42794455	10000.000000	14086	83531	1.000000	13979	83250	1.000000	9925555	0.000000
153556644	823286587.000000	42784721	10000.000000	14141	83069	1.000000	13916	82869	1.000000	9920535	0.000000
153579505	823291863.000000	42792204	10000.000000	13998	83334	1.000000	13892	83438	1.000000	9915600	0.000000
153560402	823321501.000000	42788289	10000.000000	13915	83499	1.000000	13919	84058	1.000000	9910695	0.000000
153555955	823362284.000000	42788249	10000.000000	13874	83465	1.000000	13841	83789	1.000000	9905740	0.000000
153567970	823321294.000000	42792307	10000.000000	13893	83923	1.000000	13797	83467	1.000000	9900687	0.000000
153569839	823329690.000000	42805319	10000.000000	13957	83219	1.000000	13998	83404	1.000000	9895799	0.000000
153560690	823304331.000000	42793514	10000.000000	13978	83359	1.000000	13914	83945	1.000000	9890844	0.000000
153562714	823312746.000000	42793136	10000.000000	13862	83455	1.000000	13925	83526	1.000000	9885808	0.000000
153543469	823344661.000000	42786421	10000.000000	13967	83745	1.000000	13818	83838	1.000000	9880900	0.000000
153578594	823262645.000000	42790378	10000.000000	14020	83350	1.000000	13791	83499	1.000000	9876036	0.000000
153550122	823376229.000000	42788348	10000.000000	13922	83252	1.000000	13875	83436	1.000000	9871113	0.000000
153571666	823340907.000000	42786421	10000.000000	13941	83664	1.000000	13834	83912	1.000000	9866147	0.000000
153563412	823330076.000000	42789845	10000.000000	14048	82922	1.000000	13845	83423	1.000000	9861207	0.000000
153557735	823347421.000000	42783956	10000.000000	14049	83189	1.000000	13861	83536	1.000000	9856225	0.000000
153565236	823326127.000000	42789365	10000.000000	14037	83143	1.000000	13961	83611	1.000000	9851309	0.000000
153550758	823341358.000000	42788249	10000.000000	13939	83617	1.000000	13890	83269	1.000000	9846435	0.000000
153565206	823346081.000000	42797440	10000.000000	14054	83347	1.000000	13745	83997	1.000000	9841633	0.000000
153572256	823264169.000000	42784400	10000.000000	13991	83562	1.000000	13737	83782	1.000000	9836585	0.000000
153570383	823339314.000000	42794556	10000.000000	14118	83481	1.000000	13834	83410	1.000000	9831614	0.000000
153558809	823344932.000000	42791902	10000.000000	14046	82827	1.000000	13948	83242	1.000000	9826788	0.000000
153571406	823292187.000000	42799179	10000.000000	13912	84078	1.000000	13950	83670	1.000000	9821924	0.000000
153570380	823322800.000000	42802170	10000.000000	14016	83104	1.000000	13789	83248	1.000000	9817154	0.000000
153563022	823265808.000000	42792205	10000.000000	14031	83091	1.000000	14012	83621	1.000000	9812298	0.000000
153571929	823312057.000000	42792962	10000.000000	13966	83490	1.000000	13699	83652	1.000000	9807306	0.000000
153544252	823366916.000000	42793393	10000.000000	13965	83382	1.000000	14017	83902	1.000000	9802354	-1.#IND00
153540509	823343124.000000	42794671	10000.000000	14079	83544	1.000000	13873	83911	1.000000	9797517	0.009600
153558490	823320858.000000	42789773	10000.000000	13852	83350	1.000000	13816	82952	1.000000	9792531	0.021702
153554283	823322771.000000	42782807	10000.000000	14051	83520	1.000000	13799	83082	1.000000	9787457	0.013407
153571664	823334873.000000	42793115	10000.000000	13962	83463	1.000000	13803	83937	1.000000	9782604	0.015906
153557454	823319234.000000	42784374	10000.000000	13869	83617	1.000000	13820	83883	1.000000	9777684	0.012089
153562093	823321029.000000	42789384	10000.000000	14028	83138	1.000000	13952	83225	1.000000	9772749	0.008993
153564942	823307099.000000	42788105	10000.000000	13965	83292	1.000000	13874	83743	1.000000	9767800	0.011392
153553267	823348328.000000	42786981	10000.000000	13921	83819	1.000000	13856	83199	1.000000	9762859	0.010508
153561971	823329655.000000	42804759	10000.000000	13993	83525	1.000000	13755	84072	1.000000	9757916	0.006589
153562891	823341251.000000	42791018	10000.000000	13911	83631	1.000000	13776	83303	1.000000	9753022	0.004047
153553417	823336620.000000	42806647	10000.000000	13947	83342	1.000000	13855	83693	1.000000	9748140	0.002884
153584073	823278451.000000	42786160	10000.000000	13974	83328	1.000000	13827	83331	1.000000	9743153	0.002510
153566852	823336527.000000	42790024	10000.000000	13967	83768	1.000000	13828	83698	1.000000	9738340	-0.000757
153568642	823310379.000000	42799996	10000.000000	14159	83294	1.000000	13940	83096	1.000000	9733483	-0.001579
153556760	823317471.000000	42785967	10000.000000	14002	82686	1.000000	13847	83398	1.000000	9728562	-0.001575
153572013	823297654.000000	42783430	10000.000000	14034	83146	1.000000	13883	83685	1.000000	9723626	-0.000690
153560044	823318097.000000	42784955	10000.000000	13979	83241	1.000000	13920	84073	1.000000	9718748	-0.000810
153567442	823300913.000000	42786151	10000.000000	14063	83181	1.000000	13813	83748	1.000000	9713924	-0.000696
153562269	823309163.000000	42789776	10000.000000	13893	83367	1.000000	13829	83905	1.000000	9709129	-0.000823
153569254	823307557.000000	42795830	10000.000000	13934	83286	1.000000	13896	83169	1.000000	9704122	-0.000921
153571656	823359347.000000	42785664	10000.000000	14190	83808	1.000000	13845	83370	1.000000	9699307	-0.000532
153557258	823300454.000000	42795493	10000.000000	13927	83328	1.000000	13770	83705	1.000000	9694406	0.000154
153567945	823285793.000000	42777703	10000.000000	13912	83431	1.000000	13949	83449	1.000000	9689496	-0.000280
153562791	823375086.000000	42779932	10000.000000	13887	83387	1.000000	14034	83775	1.000000	9684597	-0.000539
153547868	823344014.000000	42783947	10000.000000	14085	83503	1.000000	13890	82993	1.000000	9679667	0.000305
153549461	823309906.000000	42794290	10000.000000	13921	83788	1.000000	13840	83490	1.000000	9674846	0.000481
153560045	823292670.000000	42786388	10000.000000	14093	82975	1.000000	13771	83523	1.000000	9669977	0.000987
153555096	823371490.000000	42800391	10000.000000	14111	83721	1.000000	13883	83891	1.000000	9665167	0.000470
153553703	823344367.000000	42783697	10000.000000	13963	83548	1.000000	13737	83651	1.000000	9660259	0.000157
153560385	823303464.000000	42784503	10000.000000	13903	83150	1.000000	13881	83861	1.000000	9655426	0.000125
153564181	823280050.000000	42787081	10000.000000	14028	83784	1.000000	13800	83797	1.000000	9650637	0.000768
153567355	823311318.000000	42790513	10000.000000	14077	83493	1.000000	13790	83702	1.000000	9645793	0.001221
153554610	823354112.000000	42794387	10000.000000	13850	83461	1.000000	13776	83462	1.000000	9640789	0.001171
153561310	823327270.000000	42788735	10000.000000	13981	83923	1.000000	13781	83806	1.000000	9635955	0.001036
153570916	823310965.000000	42794595	10000.000000	13963	83348	1.000000	13913	83543	1.000000	9631096	0.001116
153566707	823349573.000000	42786150	10000.000000	13965	83118	1.000000	13793	83920	1.000000	9626275	0.001382
153560603	823325594.000000	42791052	10000.000000	13944	83510	1.000000	13724	83854	1.000000	9621385	0.001246
153562504	823332541.000000	42777721	10000.000000	13987	83405	1.000000	13969	82977	1.000000	9616523	0.001180
153555276	823320032.000000	42795362	10000.000000	14047	83141	1.000000	13803	83470	1.000000	9611688	0.000986
153561789	823304370.000000	42788587	10000.000000	13773	83281	1.000000	13833	83433	1.000000	9606882	0.001309
153567763	823336394.000000	42797502	10000.000000	14112	83684	1.000000	13952	83865	1.000000	9601969	0.001430
153553178	823345179.000000	42796330	10000.000000	13890	83581	1.000000	13896	83501	1.000000	9597277	0.001838
153562285	823314944.000000	42788614	10000.000000	13937	83617	1.000000	13690	83539	1.000000	9592424	0.002451
153571304	823304740.000000	42793486	10000.000000	14085	83678	1.000000	14022	83066	1.000000	9587570	0.002275
153552877	823296838.000000	42793663	10000.000000	13963	83384	1.000000	13920	83726	1.000000	9582718	0.002672
153580600	823297032.000000	42793494	10000.000000	14083	83321	1.000000	13958	83556	1.000000	9577990	0.001919
153562456	823283064.000000	42794935	10000.000000	14125	83370	1.000000	13862	83625	1.000000	9573266	0.001850
153571702	823313426.000000	42794887	10000.000000	13989	83457	1.000000	13782	83322	1.000000	9568421	0.001713
153561426	823345604.000000	42797244	10000.000000	13861	83414	1.000000	13759	83877	1.000000	9563642	0.001964
153555528	823363695.000000	42797246	10000.000000	14054	83852	1.000000	13822	83814	1.000000	9558905	0.002468
153559682	823356260.000000	42795812	10000.000000	13890	83889	1.000000	13871	83789	1.000000	9554249	0.002333
153569001	823300957.000000	42799998	10000.000000	13974	83704	1.000000	13958	83456	1.000000	9549517	0.002102
153555882	823329009.000000	42798807	10000.000000	13910	83431	1.000000	13777	83829	1.000000	9544839	0.001474
153562492	823288153.000000	42781807	10000.000000	13993	83174	1.000000	13886	83286	1.000000	9540001	0.001544
153566414	823375890.000000	42801156	10000.000000	14040	83545	1.000000	13738	83744	1.000000	9535151	0.001477
153567437	823355901.000000	42802596	10000.000000	14010	83726	1.000000	13842	83501	1.000000	9530443	0.001534
153565522	823310113.000000	42797211	10000.000000	13874	83786	1.000000	13805	83311	1.000000	9525651	0.001698
153570185	823341671.000000	42798850	10000.000000	13905	84074	1.000000	13779	83819	1.000000	9520912	0.001629
153555411	823341245.000000	42789029	10000.000000	13951	83598	1.000000	14023	83368	1.000000	9516215	0.001876
npatches	nstrain	runtime	dt	init_x	init_y	init_y_blood	init_z	init_S	beta0	beta1	beta2	beta3	mean_beta	B	d	delta	delta_blood	b[0]	mut	m	CTL	c	g	epsilon	k	het	lambda	rho	omega	x_max	patch.dyna	DELTA	A	VA
10000	1	100.000000	0.000100	21900	9499	5000000	0.001000	10000000	11.655137	9.179154	6.119172	9.374553	11	8000000000.000000	0.010000	1.000000	1.000000	800000	0.000050	0.048000	1	0.001000	1.000000	25.000000	5.000000	0.500000	0.000000	0.000000	0.000000	31987	0	10.000000	7.000000	1.000000
sus	inf	inf_blood	z	x[0]	y[0][0]	z[0]	x[1]	y[1][0]	z[1]	S[0]	synchrony
219000000	94990000.000000	5000000	10.000000	21900	9499	0.001000	21900	9499	0.001000	10000000	0.000000
194608114	489052380.000000	25413927	10000.000000	18574	49669	1.000000	20566	47394	1.000000	9995001	0.000000
183596995	560940213.000000	29155936	10000.000000	17632	56515	1.000000	19604	55432	1.000000	9990069	0.000000
182850003	566040674.000000	29418885	10000.000000	17570	57376	1.000000	19349	55588	1.000000	9985069	0.000000
182815626	566356461.000000	29429090	10000.000000	17386	57587	1.000000	19573	55508	1.000000	9980139	0.000000
182824293	566379361.000000	29446577	10000.000000	17401	57188	1.000000	19580	55347	1.000000	9975068	0.000000
182807373	566404996.000000	29440836	10000.000000	17408	57086	1.000000	19567	55614	1.000000	9970039	0.000000
182829181	566341259.000000	29437931	10000.000000	17414	57257	1.000000	19476	55258	1.000000	9965049	0.000000
182804712	566388963.000000	29444032	10000.000000	17354	57487	1.000000	19414	56053	1.000000	9959978	0.000000
182815906	566397304.000000	29429189	10000.000000	17462	57863	1.000000	19547	55491	1.000000	9954944	0.000000
182803277	566396338.000000	29442456	10000.000000	17511	57241	1.000000	19488	55819	1.000000	9949875	0.000000
182826990	566365670.000000	29429686	10000.000000	17328	57730	1.000000	19568	55694	1.000000	9944948	0.000000
182826016	566389284.000000	29440665	10000.000000	17432	57377	1.000000	19582	55928	1.000000	9939898	0.000000
182807711	566413936.000000	29435859	10000.000000	17339	57232	1.000000	19415	55490	1.000000	9935042	0.000000
182830893	566340563.000000	29430092	10000.000000	17544	57118	1.000000	19585	55424	1.000000	9930086	0.000000
182796034	566468688.000000	29433009	10000.000000	17321	57069	1.000000	19544	55652	1.000000	9925153	0.000000
182821218	566397459.000000	29431977	10000.000000	17455	57202	1.000000	19468	55676	1.000000	9920157	0.000000
182814742	566375798.000000	29434765	10000.000000	17533	57669	1.000000	19522	55660	1.000000	9915230	0.000000
182813347	566398083.000000	29442592	10000.000000	17372	57083	1.000000	19552	55602	1.000000	9910400	0.000000
182838527	566322492.000000	29437550	10000.000000	17436	57203	1.000000	19536	56124	1.000000	9905476	0.000000
182822571	566353532.000000	29432278	10000.000000	17403	57380	1.000000	19508	55869	1.000000	9900544	0.000000
182808963	566421327.000000	29438274	10000.000000	17291	57317	1.000000	19350	55593	1.000000	9895598	0.000000
182819371	566345824.000000	29444542	10000.000000	17439	57385	1.000000	19604	55887	1.000000	9890742	0.000000
182837922	566339773.000000	29442887	10000.000000	17540	57664	1.000000	19556	55737	1.000000	9885861	0.000000
182820635	566377259.000000	29436384	10000.000000	17240	57645	1.000000	19523	55893	1.000000	9880842	0.000000
182798582	566406549.000000	29437513	10000.000000	17513	56922	1.000000	19622	55534	1.000000	9875865	0.000000
182807976	566425046.000000	29438846	10000.000000	17408	57716	1.000000	19535	56025	1.000000	9870947	0.000000
182812121	566397659.000000	29447193	10000.000000	17541	57559	1.000000	19490	56000	1.000000	9866034	0.000000
182814882	566431369.000000	29445691	10000.000000	17264	57715	1.000000	19574	55915	1.000000	9861045	0.000000
182813789	566438335.000000	29437341	10000.000000	17313	57651	1.000000	19481	55710	1.000000	9856112	0.000000
182832035	566398435.000000	29432043	10000.000000	17389	57310	1.000000	19645	55563	1.000000	9851078	0.000000
182802616	566450896.000000	29433081	10000.000000	17450	57074	1.000000	19496	55619	1.000000	9846169	0.000000
182834158	566385677.000000	29443959	10000.000000	17416	57277	1.000000	19572	55330	1.000000	9841193	0.000000
182813320	566403226.000000	29441511	10000.000000	17356	57031	1.000000	19641	55669	1.000000	9836063	0.000000
182813812	566354679.000000	29439538	10000.000000	17323	57601	1.000000	19636	55838	1.000000	9831100	0.000000
182814559	566387636.000000	29444933	10000.000000	17375	57902	1.000000	19308	55745	1.000000	9826223	0.000000
182813932	566435999.000000	29443866	10000.000000	17211	57371	1.000000	19481	55618	1.000000	9821254	0.000000
182814850	566378951.000000	29435928	10000.000000	17482	57087	1.000000	19407	55512	1.000000	9816388	0.000000
182807227	566421712.000000	29434884	10000.000000	17479	57040	1.000000	19736	55103	1.000000	9811480	0.000000
182828440	566380668.000000	29441836	10000.000000	17645	56779	1.000000	19714	55085	1.000000	9806596	0.000000
182812544	566362352.000000	29444542	10000.000000	17325	57497	1.000000	19430	56063	1.000000	9801791	-1.#IND00
182830748	566362134.000000	29431360	10000.000000	17509	57146	1.000000	19677	55535	1.000000	9796858	0.001600
182812552	566401380.000000	29437408	10000.000000	17560	57127	1.000000	19528	55719	1.000000	9791894	-0.005957
182814321	566380492.000000	29431805	10000.000000	17327	57538	1.000000	19403	55779	1.000000	9787016	-0.006381
182828876	566353953.000000	29447068	10000.000000	17292	57244	1.000000	19676	55586	1.000000	9782080	0.005746
182818333	566407221.000000	29434529	10000.000000	17603	56976	1.000000	19444	55547	1.000000	9777158	0.004861
182804965	566399691.000000	29442779	10000.000000	17387	57787	1.000000	19372	55292	1.000000	9772306	0.005278
182826268	566351344.000000	29440592	10000.000000	17335	57404	1.000000	19528	55371	1.000000	9767427	-0.000004
182806442	566406887.000000	29439351	10000.000000	17436	56964	1.000000	19560	55830	1.000000	9762578	-0.002068
182819095	566393772.000000	29436479	10000.000000	17466	57189	1.000000	19643	55517	1.000000	9757729	-0.002593
182810279	566419978.000000	29443838	10000.000000	17352	57999	1.000000	19686	55459	1.000000	9752753	-0.003690
182836381	566397471.000000	29438321	10000.000000	17271	57140	1.000000	19549	55551	1.000000	9747884	-0.003733
182825001	566415111.000000	29428385	10000.000000	17289	57293	1.000000	19511	55491	1.000000	9742971	-0.003340
182815728	566377341.000000	29433057	10000.000000	17205	57430	1.000000	19224	56146	1.000000	9738069	-0.003655
182819205	566371947.000000	29436474	10000.000000	17489	57074	1.000000	19567	55376	1.000000	9733251	-0.004158
182815764	566382787.000000	29441894	10000.000000	17341	57436	1.000000	19533	55390	1.000000	9728301	-0.002105
182805438	566395399.000000	29440891	10000.000000	17480	57203	1.000000	19561	55582	1.000000	9723396	-0.001858
182831808	566404950.000000	29451128	10000.000000	17453	57034	1.000000	19384	55609	1.000000	9718508	-0.000708
182823611	566375722.000000	29429942	10000.000000	17460	57160	1.000000	19487	55427	1.000000	9713526	-0.000460
182811370	566388416.000000	29428983	10000.000000	17410	57811	1.000000	19709	56114	1.000000	9708686	-0.000483
182827582	566353705.000000	29432038	10000.000000	17684	57181	1.000000	19597	55561	1.000000	9703812	-0.000296
182798136	566398169.000000	29436433	10000.000000	17185	57205	1.000000	19697	55744	1.000000	9698958	-0.000712
182831147	566372563.000000	29444820	10000.000000	17562	57338	1.000000	19530	55484	1.000000	9694042	-0.000917
182806674	566466485.000000	29437197	10000.000000	17299	57831	1.000000	19491	55357	1.000000	9689165	-0.001762
182803223	566390722.000000	29441853	10000.000000	17578	56912	1.000000	19419	55929	1.000000	9684315	-0.002283
182817110	566378642.000000	29438377	10000.000000	17528	57340	1.000000	19478	55864	1.000000	9679517	-0.001916
182843327	566346815.000000	29431304	10000.000000	17409	57565	1.000000	19488	56200	1.000000	9674703	-0.001871
182841376	566345049.000000	29438416	10000.000000	17551	57149	1.000000	19477	55940	1.000000	9669790	-0.001423
182822138	566402318.000000	29433830	10000.000000	17483	57343	1.000000	19479	55686	1.000000	9664964	-0.001465
182827271	566369488.000000	29428591	10000.000000	17549	57093	1.000000	19576	55281	1.000000	9660134	-0.001047
182815678	566342046.000000	29441240	10000.000000	17464	56830	1.000000	19531	55383	1.000000	9655546	-0.001373
182812609	566406781.000000	29432536	10000.000000	17444	56965	1.000000	19391	55480	1.000000	9650757	-0.001426
182813411	566362892.000000	29440630	10000.000000	17528	57436	1.000000	19576	55729	1.000000	9645955	-0.001512
182822895	566391730.000000	29443435	10000.000000	17307	57831	1.000000	19450	55547	1.000000	9641093	-0.002377
182802905	566381006.000000	29434887	10000.000000	17615	57195	1.000000	19476	55578	1.000000	9636316	-0.001877
182820532	566452727.000000	29442039	10000.000000	17348	57258	1.000000	19434	55424	1.000000	9631445	-0.002461
182829489	566353810.000000	29432945	10000.000000	17523	57264	1.000000	19589	55950	1.000000	9626608	-0.002514
182817606	566411932.000000	29435450	10000.000000	17451	57105	1.000000	19380	55623	1.000000	9621822	-0.004011
182806753	566389112.000000	29440027	10000.000000	17531	56831	1.000000	19492	55186	1.000000	9616941	-0.002672
182818640	566376582.000000	29439395	10000.000000	17398	57357	1.000000	19515	55450	1.000000	9612033	-0.002597
182817354	566371064.000000	29435116	10000.000000	17600	56808	1.000000	19457	56106	1.000000	9607278	-0.002876
182804473	566434494.000000	29457769	10000.000000	17506	57481	1.000000	19589	55721	1.000000	9602389	-0.002600
182800109	566425096.000000	29446002	10000.000000	17509	57350	1.000000	19579	55316	1.000000	9597535	-0.002601
182815833	566367532.000000	29437283	10000.000000	17510	57150	1.000000	19560	55737	1.000000	9592837	-0.000798
182814501	566367919.000000	29436691	10000.000000	17373	57597	1.000000	19645	55642	1.000000	9588266	-0.000996
182819744	566410258.000000	29447538	10000.000000	17375	57419	1.000000	19668	55182	1.000000	9583468	-0.001101
182810511	566387899.000000	29430039	10000.000000	17291	57510	1.000000	19741	55346	1.000000	9578666	-0.001613
182819599	566412364.000000	29433552	10000.000000	17633	57096	1.000000	19495	55572	1.000000	9573982	-0.000803
182800573	566430235.000000	29434554	10000.000000	17293	57569	1.000000	19548	55632	1.000000	9569163	-0.001046
182806622	566343176.000000	29434639	10000.000000	17449	57743	1.000000	19660	55614	1.000000	9564337	-0.001226
182818041	566353533.000000	29446651	10000.000000	17403	57306	1.000000	19621	55469	1.000000	9559610	-0.001133
182826906	566368268.000000	29424841	10000.000000	17320	57227	1.000000	19680	55335	1.000000	9554694	-0.000779
182811937	566372018.000000	29437910	10000.000000	17553	57555	1.000000	19413	55669	1.000000	9549917	-0.000870
182822061	566359905.000000	29441081	10000.000000	17265	57671	1.000000	19589	55522	1.000000	9544978	-0.000795
182837041	566386135.000000	29433924	10000.000000	17569	57063	1.000000	19494	55388	1.000000	9540172	-0.000701
182803407	566437528.000000	29432565	10000.000000	17348	57435	1.000000	19409	55716	1.000000	9535413	-0.000749
182825060	566390961.000000	29441120	10000.000000	17271	57801	1.000000	19590	55806	1.000000	9530629	-0.001023
182813526	566388579.000000	29438865	10000.000000	17485	57019	1.000000	19602	55193	1.000000	9525953	-0.000990
182819607	566348269.000000	29437697	10000.000000	17472	56920	1.000000	19567	55517	1.000000	9521097	-0.000829
182809673	566459496.000000	29431633	10000.000000	17445	57457	1.000000	19335	55949	1.000000	9516340	-0.000851
npatches	nstrain	runtime	dt	init_x	init_y	init_y_blood	init_z	init_S	beta0	beta1	beta2	beta3	mean_beta	B	d	delta	delta_blood	b[0]	mut	m	CTL	c	g	epsilon	k	het	lambda	rho	omega	x_max	patch.dyna	DELTA	A	VA
10000	1	100.000000	0.000100	21900	9499	5000000	0.001000	10000000	12.492975	7.134672	9.884222	5.616499	11	8000000000.000000	0.010000	1.000000	1.000000	800000	0.000050	0.048000	1	0.001000	1.000000	25.000000	6.000000	0.500000	0.000000	0.000000	0.000000	31987	0	10.000000	7.000000	1.000000
sus	inf	inf_blood	z	x[0]	y[0][0]	z[0]	x[1]	y[1][0]	z[1]	S[0]	synchrony
219000000	94990000.000000	5000000	10.000000	21900	9499	0.001000	21900	9499	0.001000	10000000	0.000000
221079407	335914568.000000	17441969	10000.000000	20946	34363	1.000000	25132	31293	1.000000	9995001	0.000000
211457007	383194289.000000	19907381	10000.000000	19645	39434	1.000000	24179	35962	1.000000	9990055	0.000000
210680737	387165437.000000	20114765	10000.000000	19686	39687	1.000000	24272	35887	1.000000	9985066	0.000000
210609688	387449720.000000	20137500	10000.000000	19594	39641	1.000000	24284	36214	1.000000	9980058	0.000000
210625388	387449139.000000	20140038	10000.000000	19632	39681	1.000000	24101	36215	1.000000	9975049	0.000000
210632920	387398888.000000	20143064	10000.000000	19832	39927	1.000000	24372	36299	1.000000	9970084	0.000000
210654441	387429871.000000	20132189	10000.000000	19564	39924	1.000000	24071	36176	1.000000	9964977	0.000000
210637743	387430607.000000	20132066	10000.000000	19525	39852	1.000000	24059	36416	1.000000	9959965	0.000000
210631029	387401253.000000	20131402	10000.000000	19792	39747	1.000000	24324	36137	1.000000	9954968	0.000000
210623533	387446755.000000	20133409	10000.000000	19719	39668	1.000000	24069	36385	1.000000	9950030	0.000000
210617914	387493704.000000	20130513	10000.000000	19509	39938	1.000000	24214	36313	1.000000	9945068	0.000000
210643503	387406327.000000	20135226	10000.000000	19636	40576	1.000000	24347	36512	1.000000	9940093	0.000000
210629189	387398062.000000	20133248	10000.000000	19805	39528	1.000000	24228	36150	1.000000	9935066	0.000000
210619063	387419138.000000	20133739	10000.000000	19769	40103	1.000000	24044	36247	1.000000	9930065	0.000000
210640017	387407899.000000	20139092	10000.000000	19693	40091	1.000000	24219	36566	1.000000	9924993	0.000000
210624354	387424331.000000	20142228	10000.000000	19632	39947	1.000000	24173	36611	1.000000	9920052	0.000000
210615060	387430346.000000	20142802	10000.000000	19717	39705	1.000000	24320	36273	1.000000	9915250	0.000000
210630522	387432613.000000	20129978	10000.000000	19597	39613	1.000000	24154	36437	1.000000	9910291	0.000000
210634523	387458057.000000	20134972	10000.000000	19771	39682	1.000000	24221	36023	1.000000	9905284	0.000000
210641097	387471128.000000	20135454	10000.000000	19620	40010	1.000000	24048	36276	1.000000	9900318	0.000000
210631426	387449006.000000	20138113	10000.000000	19574	39828	1.000000	24176	36319	1.000000	9895425	0.000000
210613282	387473779.000000	20139389	10000.000000	19861	39773	1.000000	24192	37136	1.000000	9890391	0.000000
210607768	387509712.000000	20140986	10000.000000	19539	39899	1.000000	23975	36519	1.000000	9885510	0.000000
210613603	387473999.000000	20139587	10000.000000	19613	39790	1.000000	24263	36368	1.000000	9880467	0.000000
210635548	387426126.000000	20135829	10000.000000	19668	40192	1.000000	24074	36240	1.000000	9875482	0.000000
210652393	387396990.000000	20134371	10000.000000	19828	39675	1.000000	24311	35848	1.000000	9870549	0.000000
210617099	387471998.000000	20131324	10000.000000	19660	39654	1.000000	24221	36235	1.000000	9865537	0.000000
210644113	387410878.000000	20132823	10000.000000	19655	39637	1.000000	24329	36624	1.000000	9860602	0.000000
210638812	387414713.000000	20134162	10000.000000	19568	40028	1.000000	24070	36347	1.000000	9855729	0.000000
210622439	387430911.000000	20134122	10000.000000	19897	39711	1.000000	24324	36030	1.000000	9850817	0.000000
210635362	387423636.000000	20133447	10000.000000	19805	39575	1.000000	24248	36266	1.000000	9845866	0.000000
210636744	387426176.000000	20133971	10000.000000	19780	39910	1.000000	24215	36627	1.000000	9840833	0.000000
210611593	387445751.000000	20140835	10000.000000	19828	39758	1.000000	24005	36809	1.000000	9835876	0.000000
210619667	387454906.000000	20138793	10000.000000	19697	39853	1.000000	24252	36514	1.000000	9830994	0.000000
210619599	387387777.000000	20142046	10000.000000	19615	39717	1.000000	24149	36095	1.000000	9825981	0.000000
210624620	387456099.000000	20133109	10000.000000	19808	39586	1.000000	24256	36162	1.000000	9821082	0.000000
210648602	387411574.000000	20129937	10000.000000	19793	39923	1.000000	24395	36264	1.000000	9816177	0.000000
210621592	387445992.000000	20133980	10000.000000	19756	39671	1.000000	24284	36393	1.000000	9811153	0.000000
210624937	387421881.000000	20134335	10000.000000	19729	39778	1.000000	24339	36175	1.000000	9806318	0.000000
210605896	387463432.000000	20133581	10000.000000	19709	39695	1.000000	24022	36304	1.000000	9801273	-1.#IND00
210628156	387463218.000000	20131306	10000.000000	19779	39886	1.000000	24227	36480	1.000000	9796369	-0.001600
210624950	387447771.000000	20131449	10000.000000	19938	39899	1.000000	24171	36603	1.000000	9791405	0.001425
210621686	387450520.000000	20138687	10000.000000	19587	39993	1.000000	24022	35583	1.000000	9786560	0.004900
210615554	387423713.000000	20139112	10000.000000	19850	39592	1.000000	24168	36354	1.000000	9781640	0.002650
210633204	387459216.000000	20147158	10000.000000	19681	39627	1.000000	24147	36492	1.000000	9776645	0.002949
210622376	387404511.000000	20136359	10000.000000	19680	39961	1.000000	24166	36733	1.000000	9771819	0.002876
210627413	387441597.000000	20133347	10000.000000	19613	39554	1.000000	24209	36296	1.000000	9766934	0.004931
210610420	387497051.000000	20139745	10000.000000	19643	39706	1.000000	24141	36399	1.000000	9762023	0.001725
210627986	387408893.000000	20129255	10000.000000	19811	39744	1.000000	24024	36584	1.000000	9757220	0.000841
210625068	387394614.000000	20134095	10000.000000	19701	39835	1.000000	23845	36538	1.000000	9752354	-0.001283
210618276	387425572.000000	20142949	10000.000000	19670	39713	1.000000	24267	36634	1.000000	9747388	0.001224
210626441	387397286.000000	20134918	10000.000000	19720	40082	1.000000	24235	36366	1.000000	9742534	-0.000039
210609740	387471528.000000	20138642	10000.000000	19846	39820	1.000000	24056	36424	1.000000	9737582	-0.000241
210620971	387417180.000000	20135816	10000.000000	19744	39644	1.000000	24172	36452	1.000000	9732699	0.001212
210634421	387471790.000000	20138371	10000.000000	19875	39825	1.000000	24036	36195	1.000000	9727720	0.002286
210623147	387439899.000000	20131427	10000.000000	19701	39661	1.000000	24308	36608	1.000000	9722809	0.002363
210614037	387466217.000000	20140246	10000.000000	19582	39938	1.000000	24275	36070	1.000000	9717885	0.002222
210621064	387390926.000000	20142866	10000.000000	19802	39965	1.000000	24183	36126	1.000000	9712956	0.000535
210613763	387450670.000000	20144386	10000.000000	19676	39967	1.000000	23975	36616	1.000000	9708130	-0.000511
210631413	387412131.000000	20137299	10000.000000	19740	39881	1.000000	24259	36274	1.000000	9703239	-0.000689
210639342	387434397.000000	20144166	10000.000000	19671	39792	1.000000	24061	36233	1.000000	9698400	-0.000928
210621473	387423076.000000	20140000	10000.000000	19786	39409	1.000000	24068	36324	1.000000	9693587	-0.002038
210630903	387457073.000000	20144767	10000.000000	19702	39454	1.000000	24171	36097	1.000000	9688918	-0.001586
210602440	387483819.000000	20145626	10000.000000	19778	39762	1.000000	24139	36267	1.000000	9684173	-0.000981
210643062	387399785.000000	20135698	10000.000000	19758	40066	1.000000	24124	36713	1.000000	9679258	-0.000775
210650844	387437900.000000	20135165	10000.000000	19791	39493	1.000000	24021	36097	1.000000	9674421	-0.000387
210622378	387436621.000000	20141639	10000.000000	19771	39848	1.000000	24291	36287	1.000000	9669511	-0.000546
210639539	387407697.000000	20144788	10000.000000	19760	39852	1.000000	24308	36281	1.000000	9664712	0.000315
210615250	387373923.000000	20135530	10000.000000	19790	40065	1.000000	24224	36662	1.000000	9659729	0.000360
210638521	387417602.000000	20137786	10000.000000	19577	39406	1.000000	24064	36204	1.000000	9654930	0.000375
210629453	387430509.000000	20134352	10000.000000	19898	39777	1.000000	24147	36331	1.000000	9650217	-0.000237
210646468	387397408.000000	20136147	10000.000000	19628	39990	1.000000	24041	36542	1.000000	9645350	-0.000498
210608064	387504996.000000	20132589	10000.000000	19897	39630	1.000000	24260	36685	1.000000	9640632	-0.000625
210629206	387443360.000000	20131477	10000.000000	19663	39607	1.000000	24133	36802	1.000000	9635750	-0.000483
210623883	387453620.000000	20130985	10000.000000	19540	40247	1.000000	23937	36637	1.000000	9630987	-0.001506
210630979	387405799.000000	20137974	10000.000000	19914	39305	1.000000	24207	36543	1.000000	9626138	-0.001504
210631890	387420596.000000	20140425	10000.000000	19652	39628	1.000000	24072	36278	1.000000	9621360	-0.003753
210646287	387381495.000000	20127861	10000.000000	19738	39937	1.000000	24147	36740	1.000000	9616675	-0.003638
210631570	387406081.000000	20138592	10000.000000	19659	40057	1.000000	24101	36604	1.000000	9611894	-0.003305
210602839	387503197.000000	20139472	10000.000000	19750	39803	1.000000	24181	36200	1.000000	9607157	-0.005282
210639303	387417624.000000	20139479	10000.000000	19767	39470	1.000000	24152	36313	1.000000	9602209	-0.005096
210633377	387446860.000000	20129006	10000.000000	19827	39698	1.000000	23910	36129	1.000000	9597410	-0.004832
210618762	387424447.000000	20141438	10000.000000	19591	39801	1.000000	24326	36290	1.000000	9592583	-0.005068
210631139	387485629.000000	20140595	10000.000000	19799	39691	1.000000	24253	35954	1.000000	9587743	-0.004995
210626516	387533497.000000	20145353	10000.000000	19878	39643	1.000000	24079	36370	1.000000	9582968	-0.005108
210647680	387422525.000000	20126517	10000.000000	19643	39738	1.000000	24206	36164	1.000000	9578104	-0.004479
210628462	387406948.000000	20136655	10000.000000	19882	39638	1.000000	23936	36306	1.000000	9573221	-0.004119
210648369	387440622.000000	20133973	10000.000000	19840	39439	1.000000	24138	36407	1.000000	9568348	-0.005116
210650158	387405719.000000	20148824	10000.000000	19613	40172	1.000000	24171	36352	1.000000	9563443	-0.006033
210644777	387375774.000000	20135632	10000.000000	19707	39545	1.000000	24080	36376	1.000000	9558516	-0.005818
210619334	387433776.000000	20140667	10000.000000	19808	39854	1.000000	24382	36078	1.000000	9553778	-0.005530
210605496	387487970.000000	20139055	10000.000000	19706	39743	1.000000	24093	36224	1.000000	9549014	-0.005633
210638164	387428134.000000	20133295	10000.000000	19511	40080	1.000000	24202	36222	1.000000	9544214	-0.005646
210601883	387458174.000000	20140421	10000.000000	19746	40029	1.000000	24142	36094	1.000000	9539448	-0.005088
210647127	387361505.000000	20135530	10000.000000	19663	39441	1.000000	24333	36405	1.000000	9534683	-0.004892
210641719	387444132.000000	20140936	10000.000000	19825	39799	1.000000	24251	36125	1.000000	9530055	-0.004885
210617762	387438083.000000	20141637	10000.000000	19826	39697	1.000000	24246	36219	1.000000	9525310	-0.004365
210626356	387446350.000000	20144679	10000.000000	19572	39885	1.000000	24231	36422	1.000000	9520598	-0.004352
210616908	387403671.000000	20123990	10000.000000	19601	39456	1.000000	24096	36298	1.000000	9515812	-0.004353
npatches	nstrain	runtime	dt	init_x	init_y	init_y_blood	init_z	init_S	beta0	beta1	beta2	beta3	mean_beta	B	d	delta	delta_blood	b[0]	mut	m	CTL	c	g	epsilon	k	het	lambda	rho	omega	x_max	patch.dyna	DELTA	A	VA
10000	1	100.000000	0.000100	21900	9499	5000000	0.001000	10000000	6.518018	14.707733	14.600096	9.970853	11	8000000000.000000	0.010000	1.000000	1.000000	800000	0.000050	0.048000	1	0.001000	1.000000	25.000000	7.000000	0.500000	0.000000	0.000000	0.000000	31987	0	10.000000	7.000000	1.000000
sus	inf	inf_blood	z	x[0]	y[0][0]	z[0]	x[1]	y[1][0]	z[1]	S[0]	synchrony
219000000	94990000.000000	5000000	10.000000	21900	9499	0.001000	21900	9499	0.001000	10000000	0.000000
245349551	224705023.000000	11665742	10000.000000	27423	20321	1.000000	22121	24521	1.000000	9995041	0.000000
237777864	254180427.000000	13213571	10000.000000	27222	23013	1.000000	21505	27458	1.000000	9990079	0.000000
236945438	257502386.000000	13384183	10000.000000	27030	23350	1.000000	21246	27697	1.000000	9984943	0.000000
236854457	257864248.000000	13405138	10000.000000	26958	23157	1.000000	21253	27818	1.000000	9979916	0.000000
236846374	257864529.000000	13410432	10000.000000	26932	23212	1.000000	21201	27614	1.000000	9974758	0.000000
236844239	257898532.000000	13402437	10000.000000	27054	23402	1.000000	21351	27738	1.000000	9969767	0.000000
236834396	257901256.000000	13406167	10000.000000	26993	23431	1.000000	21100	27892	1.000000	9964709	0.000000
236867924	257872133.000000	13405570	10000.000000	26826	23121	1.000000	21212	27675	1.000000	9959757	0.000000
236825967	257876021.000000	13399738	10000.000000	26765	23144	1.000000	21213	27866	1.000000	9954803	0.000000
236834603	257902541.000000	13405493	10000.000000	26828	23098	1.000000	21360	27718	1.000000	9949825	0.000000
236837747	257902462.000000	13404864	10000.000000	26488	23432	1.000000	21292	27721	1.000000	9944917	0.000000
236862422	257840486.000000	13406701	10000.000000	26779	23352	1.000000	21271	27564	1.000000	9939952	0.000000
236863135	257852365.000000	13401233	10000.000000	26875	23190	1.000000	21264	27599	1.000000	9934948	0.000000
236847113	257831225.000000	13397290	10000.000000	27007	23414	1.000000	21186	27817	1.000000	9930024	0.000000
236851643	257886188.000000	13406129	10000.000000	26763	23233	1.000000	21170	27517	1.000000	9925011	0.000000
236852477	257861073.000000	13401074	10000.000000	26913	22808	1.000000	21265	27812	1.000000	9920067	0.000000
236879045	257830660.000000	13402181	10000.000000	26888	23257	1.000000	21342	27793	1.000000	9915083	0.000000
236851719	257826823.000000	13394675	10000.000000	26778	23300	1.000000	21149	27792	1.000000	9910199	0.000000
236834466	257892897.000000	13397739	10000.000000	27069	23369	1.000000	21185	27911	1.000000	9905161	0.000000
236854305	257832778.000000	13405049	10000.000000	26705	23204	1.000000	21180	27635	1.000000	9900158	0.000000
236841494	257915940.000000	13405103	10000.000000	26922	23397	1.000000	21121	27411	1.000000	9895107	0.000000
236833193	257916441.000000	13408828	10000.000000	26952	23512	1.000000	21268	27461	1.000000	9890177	0.000000
236848178	257860367.000000	13402441	10000.000000	26903	23499	1.000000	21212	27706	1.000000	9885324	0.000000
236844299	257881219.000000	13397802	10000.000000	26802	23536	1.000000	21128	27777	1.000000	9880384	0.000000
236833039	257878988.000000	13403794	10000.000000	26842	23280	1.000000	21148	27765	1.000000	9875374	0.000000
236872761	257865311.000000	13404356	10000.000000	26988	23355	1.000000	21260	27709	1.000000	9870422	0.000000
236839119	257942013.000000	13403338	10000.000000	26757	23718	1.000000	21146	27504	1.000000	9865312	0.000000
236845454	257898474.000000	13407100	10000.000000	26874	23090	1.000000	21082	27872	1.000000	9860350	0.000000
236837333	257841088.000000	13408751	10000.000000	27023	23227	1.000000	21198	27719	1.000000	9855339	0.000000
236828242	257917789.000000	13403426	10000.000000	27053	23573	1.000000	21106	27563	1.000000	9850414	0.000000
236859830	257858018.000000	13405938	10000.000000	26735	23239	1.000000	21282	27738	1.000000	9845520	0.000000
236842910	257851559.000000	13404385	10000.000000	26900	23208	1.000000	21112	27780	1.000000	9840623	0.000000
236851460	257881438.000000	13402552	10000.000000	26845	23428	1.000000	21183	27536	1.000000	9835825	0.000000
236864991	257880658.000000	13401406	10000.000000	27255	23120	1.000000	21159	27899	1.000000	9830952	0.000000
236848444	257894966.000000	13406500	10000.000000	26882	23665	1.000000	21132	27503	1.000000	9826024	0.000000
236821387	257940567.000000	13404359	10000.000000	27009	23328	1.000000	21294	27635	1.000000	9821207	0.000000
236859578	257880098.000000	13403592	10000.000000	27029	23201	1.000000	21240	27693	1.000000	9816229	0.000000
236821369	257893103.000000	13402610	10000.000000	26940	23450	1.000000	21159	27725	1.000000	9811346	0.000000
236850145	257893007.000000	13402322	10000.000000	26898	23295	1.000000	21121	27815	1.000000	9806529	0.000000
236840136	257919451.000000	13403993	10000.000000	26941	23042	1.000000	21054	27506	1.000000	9801674	-1.#IND00
236836540	257943002.000000	13400204	10000.000000	26862	23376	1.000000	21173	27850	1.000000	9796796	-0.009600
236830257	257920310.000000	13408527	10000.000000	26956	23339	1.000000	21312	27683	1.000000	9791872	-0.008401
236869266	257833319.000000	13396167	10000.000000	26804	23616	1.000000	21139	27439	1.000000	9786958	0.007033
236841807	257882791.000000	13400454	10000.000000	26949	23586	1.000000	21249	27673	1.000000	9782001	0.002294
236854572	257832367.000000	13409655	10000.000000	27026	23237	1.000000	21265	27851	1.000000	9776985	0.004735
236854877	257839223.000000	13408157	10000.000000	26793	23231	1.000000	21209	27521	1.000000	9771972	0.000736
236832302	257877537.000000	13397592	10000.000000	26872	23401	1.000000	21329	27499	1.000000	9767125	0.000276
236850410	257851539.000000	13405224	10000.000000	26890	23338	1.000000	21282	27619	1.000000	9762279	0.000209
236852292	257903183.000000	13404647	10000.000000	26815	23184	1.000000	21252	28036	1.000000	9757454	-0.004021
236839078	257893225.000000	13408812	10000.000000	26863	23457	1.000000	21129	27424	1.000000	9752513	-0.004707
236852847	257866010.000000	13407611	10000.000000	26890	23281	1.000000	21264	27807	1.000000	9747566	-0.004601
236863661	257867446.000000	13403093	10000.000000	26869	23534	1.000000	21391	27862	1.000000	9742772	-0.003719
236853705	257870544.000000	13404251	10000.000000	26841	23127	1.000000	21255	27751	1.000000	9737787	-0.003695
236846513	257901541.000000	13407556	10000.000000	26999	23376	1.000000	21204	27511	1.000000	9733001	-0.003557
236840836	257865601.000000	13404320	10000.000000	26837	23627	1.000000	21167	27549	1.000000	9728084	-0.003411
236854600	257892161.000000	13399853	10000.000000	26696	23501	1.000000	21281	27575	1.000000	9723141	-0.003387
236843604	257900725.000000	13406429	10000.000000	26972	23312	1.000000	21132	27691	1.000000	9718336	-0.003078
236858570	257865884.000000	13402116	10000.000000	26938	23305	1.000000	21108	27954	1.000000	9713485	-0.001711
236838988	257920527.000000	13405366	10000.000000	26773	23196	1.000000	21209	27536	1.000000	9708653	-0.001541
236853244	257909118.000000	13402686	10000.000000	26836	23572	1.000000	21161	27572	1.000000	9703750	-0.001075
236869531	257873757.000000	13401199	10000.000000	26928	23484	1.000000	21327	27237	1.000000	9698959	-0.000049
236848807	257886481.000000	13404307	10000.000000	26902	23247	1.000000	21182	27741	1.000000	9694061	0.000067
236843558	257859141.000000	13411214	10000.000000	26764	23772	1.000000	21133	27860	1.000000	9689169	-0.000080
236828057	257857290.000000	13404976	10000.000000	26789	23441	1.000000	21282	28099	1.000000	9684305	-0.000017
236853617	257867905.000000	13402500	10000.000000	26853	23531	1.000000	21412	27642	1.000000	9679425	0.000240
236853581	257898050.000000	13408092	10000.000000	26805	23382	1.000000	21213	27391	1.000000	9674575	0.000341
236881030	257804851.000000	13401539	10000.000000	26760	23560	1.000000	21057	27829	1.000000	9669797	0.000451
236831803	257904262.000000	13411473	10000.000000	27000	23617	1.000000	21123	27760	1.000000	9664998	0.000467
236852626	257871047.000000	13401261	10000.000000	26777	23263	1.000000	21345	27469	1.000000	9660185	0.001040
236856339	257934029.000000	13407053	10000.000000	26760	23400	1.000000	21294	27621	1.000000	9655483	0.000835
236851154	257879626.000000	13406987	10000.000000	26845	23610	1.000000	21179	27757	1.000000	9650526	0.000941
236836060	257907842.000000	13406874	10000.000000	26684	23648	1.000000	21384	27506	1.000000	9645737	0.001167
236837016	257885434.000000	13407271	10000.000000	27264	23201	1.000000	21052	27773	1.000000	9640973	0.001590
236837687	257913645.000000	13400629	10000.000000	26847	23454	1.000000	21371	27359	1.000000	9636238	0.001626
236826776	257898540.000000	13403522	10000.000000	26877	23375	1.000000	21147	27366	1.000000	9631497	0.002426
236833856	257862964.000000	13404494	10000.000000	26959	23434	1.000000	21109	27523	1.000000	9626521	0.003159
236850781	257862958.000000	13403010	10000.000000	26992	23357	1.000000	21013	27596	1.000000	9621726	0.003837
236831248	257879208.000000	13403998	10000.000000	27013	23179	1.000000	21363	27380	1.000000	9616938	0.003752
236859529	257851054.000000	13401861	10000.000000	26800	23557	1.000000	21231	28096	1.000000	9612233	0.003551
236858988	257874089.000000	13403370	10000.000000	26929	23076	1.000000	21247	27476	1.000000	9607377	0.003259
236849984	257894566.000000	13410143	10000.000000	26826	23199	1.000000	21063	27867	1.000000	9602611	0.002880
236858956	257868994.000000	13400280	10000.000000	26960	23523	1.000000	21262	27584	1.000000	9597834	0.002792
236840709	257928588.000000	13394833	10000.000000	26871	23253	1.000000	21145	27757	1.000000	9593010	0.002681
236838244	257903241.000000	13402014	10000.000000	26735	23436	1.000000	21510	27543	1.000000	9588224	0.002359
236850077	257883262.000000	13403900	10000.000000	26810	23307	1.000000	21135	27568	1.000000	9583452	0.001925
236837623	257921346.000000	13403175	10000.000000	26819	23283	1.000000	21210	27500	1.000000	9578707	0.001878
236839383	257898243.000000	13404256	10000.000000	26885	23334	1.000000	21195	27502	1.000000	9573866	0.001815
236854244	257883800.000000	13405415	10000.000000	26874	23312	1.000000	21292	27673	1.000000	9569141	0.001531
236853526	257902226.000000	13405026	10000.000000	26779	23435	1.000000	21185	27745	1.000000	9564364	0.001435
236866303	257848437.000000	13398703	10000.000000	26982	23220	1.000000	21291	27891	1.000000	9559575	0.002584
236860683	257860240.000000	13402223	10000.000000	26753	23415	1.000000	21355	27464	1.000000	9554795	0.002425
236879423	257834754.000000	13401964	10000.000000	26794	23686	1.000000	21172	27677	1.000000	9550003	0.002409
236836142	257920266.000000	13401459	10000.000000	26914	23082	1.000000	21349	27499	1.000000	9545204	0.002776
236844409	257923055.000000	13410696	10000.000000	26829	23387	1.000000	21126	27352	1.000000	9540447	0.002547
236857977	257885010.000000	13397282	10000.000000	27000	23198	1.000000	21337	27426	1.000000	9535562	0.002661
236841831	257894208.000000	13400201	10000.000000	26861	23401	1.000000	21308	27418	1.000000	9530700	0.002384
236871947	257908444.000000	13410986	10000.000000	26851	23378	1.000000	21345	27076	1.000000	9525732	0.002363
236843917	257851667.000000	13401900	10000.000000	26982	23284	1.000000	21194	27294	1.000000	9521108	0.002155
236844643	257898059.000000	13407450	10000.000000	26807	23441	1.000000	21329	27581	1.000000	9516367	0.002098
npatches	nstrain	runtime	dt	init_x	init_y	init_y_blood	init_z	init_S	beta0	beta1	beta2	beta3	mean_beta	B	d	delta	delta_blood	b[0]	mut	m	CTL	c	g	epsilon	k	het	lambda	rho	omega	x_max	patch.dyna	DELTA	A	VA
10000	1	100.000000	0.000100	21900	9499	5000000	0.001000	10000000	6.143422	13.622545	12.767217	13.823832	11	8000000000.000000	0.010000	1.000000	1.000000	800000	0.000050	0.048000	1	0.001000	1.000000	25.000000	8.000000	0.500000	0.000000	0.000000	0.000000	31987	0	10.000000	7.000000	1.000000
sus	inf	inf_blood	z	x[0]	y[0][0]	z[0]	x[1]	y[1][0]	z[1]	S[0]	synchrony
219000000	94990000.000000	5000000	10.000000	21900	9499	0.001000	21900	9499	0.001000	10000000	0.000000
269740375	136508866.000000	7092378	10000.000000	29356	11984	1.000000	25679	14474	1.000000	9995055	0.000000
265686380	149341858.000000	7757479	10000.000000	28974	13053	1.000000	25196	15786	1.000000	9990119	0.000000
264908126	151786231.000000	7890744	10000.000000	29260	13419	1.000000	24935	16382	1.000000	9985162	0.000000
264752406	152228872.000000	7907726	10000.000000	29170	13415	1.000000	24789	16300	1.000000	9980114	0.000000
264767414	152244257.000000	7911817	10000.000000	28839	13349	1.000000	25158	16085	1.000000	9975115	0.000000
264769863	152268584.000000	7917121	10000.000000	29165	13505	1.000000	25000	16166	1.000000	9970108	0.000000
264741167	152270640.000000	7912546	10000.000000	29164	13311	1.000000	25163	16580	1.000000	9965045	0.000000
264750000	152285316.000000	7913669	10000.000000	28961	13482	1.000000	25015	16112	1.000000	9960063	0.000000
264738670	152253461.000000	7911311	10000.000000	29088	13254	1.000000	25039	16303	1.000000	9955144	0.000000
264754963	152274260.000000	7910206	10000.000000	28863	13522	1.000000	25161	16224	1.000000	9950092	0.000000
264753956	152289586.000000	7913130	10000.000000	29187	13518	1.000000	25157	16091	1.000000	9945122	0.000000
264751434	152283510.000000	7914858	10000.000000	29145	13248	1.000000	25243	16274	1.000000	9940224	0.000000
264754970	152293587.000000	7920424	10000.000000	29089	13333	1.000000	25033	16332	1.000000	9935324	0.000000
264761171	152293023.000000	7916467	10000.000000	29130	13242	1.000000	24909	16382	1.000000	9930337	0.000000
264758358	152310920.000000	7917356	10000.000000	29151	13154	1.000000	25030	16274	1.000000	9925249	0.000000
264743956	152316023.000000	7913273	10000.000000	29061	13312	1.000000	24920	16295	1.000000	9920376	0.000000
264744062	152276146.000000	7911820	10000.000000	28960	13217	1.000000	25062	16124	1.000000	9915444	0.000000
264778796	152303453.000000	7913705	10000.000000	28858	13357	1.000000	25192	16187	1.000000	9910457	0.000000
264748626	152285957.000000	7915487	10000.000000	28817	13350	1.000000	25169	16374	1.000000	9905685	0.000000
264741534	152284697.000000	7914688	10000.000000	29097	13258	1.000000	24997	16338	1.000000	9900765	0.000000
264750481	152323165.000000	7915590	10000.000000	29171	13199	1.000000	25040	16207	1.000000	9895858	0.000000
264751221	152322882.000000	7917991	10000.000000	29187	13180	1.000000	25186	16118	1.000000	9890869	0.000000
264751098	152278766.000000	7912942	10000.000000	29112	13066	1.000000	24997	16192	1.000000	9886012	0.000000
264750575	152308829.000000	7918534	10000.000000	28908	13531	1.000000	25299	16168	1.000000	9881143	0.000000
264748067	152325627.000000	7911168	10000.000000	29071	13266	1.000000	24882	16145	1.000000	9876197	0.000000
264762374	152261731.000000	7912653	10000.000000	28957	13547	1.000000	24925	16369	1.000000	9871335	0.000000
264735618	152290544.000000	7915140	10000.000000	29082	13315	1.000000	25003	16019	1.000000	9866367	0.000000
264744259	152332529.000000	7919401	10000.000000	29026	13283	1.000000	25109	16514	1.000000	9861523	0.000000
264753535	152287852.000000	7913838	10000.000000	29173	13317	1.000000	24927	16137	1.000000	9856559	0.000000
264779942	152267928.000000	7910070	10000.000000	28916	13292	1.000000	24908	16327	1.000000	9851584	0.000000
264735594	152282235.000000	7915884	10000.000000	28957	13282	1.000000	25103	16109	1.000000	9846592	0.000000
264764140	152245684.000000	7913128	10000.000000	28969	13336	1.000000	25060	16230	1.000000	9841651	0.000000
264759685	152303200.000000	7915472	10000.000000	29113	13208	1.000000	25034	16217	1.000000	9836825	0.000000
264748412	152283489.000000	7915353	10000.000000	29023	13223	1.000000	25059	16276	1.000000	9831975	0.000000
264765651	152284264.000000	7916313	10000.000000	29004	13436	1.000000	24971	16120	1.000000	9827076	0.000000
264783911	152281949.000000	7915955	10000.000000	29003	13241	1.000000	24986	16637	1.000000	9822184	0.000000
264745140	152295592.000000	7919606	10000.000000	29035	13342	1.000000	25215	16193	1.000000	9817255	0.000000
264761300	152267043.000000	7914728	10000.000000	29069	13580	1.000000	25000	16107	1.000000	9812195	0.000000
264756791	152260935.000000	7914843	10000.000000	28968	13319	1.000000	25016	16370	1.000000	9807275	0.000000
264734794	152309205.000000	7915118	10000.000000	29056	13435	1.000000	25176	16174	1.000000	9802455	-1.#IND00
264760702	152296350.000000	7913733	10000.000000	29335	13163	1.000000	24980	16246	1.000000	9797637	-1.#IND00
264723912	152315539.000000	7915654	10000.000000	28941	13346	1.000000	24850	16556	1.000000	9792721	-0.008396
264759977	152299650.000000	7919196	10000.000000	29210	13451	1.000000	24994	16610	1.000000	9787827	-0.021288
264742708	152280484.000000	7912857	10000.000000	28933	13364	1.000000	24910	16144	1.000000	9782761	-0.010879
264769451	152250829.000000	7915840	10000.000000	28980	13514	1.000000	25114	16510	1.000000	9777988	-0.010747
264756651	152308955.000000	7919147	10000.000000	28970	13280	1.000000	25077	16443	1.000000	9773120	-0.007461
264759047	152282900.000000	7914068	10000.000000	28879	13514	1.000000	24916	16492	1.000000	9768277	0.000170
264741439	152317174.000000	7915810	10000.000000	29001	13198	1.000000	25334	16081	1.000000	9763344	-0.004185
264732821	152296085.000000	7918059	10000.000000	29069	13389	1.000000	25161	15987	1.000000	9758550	-0.002003
264769701	152285853.000000	7916745	10000.000000	29143	13552	1.000000	25022	16123	1.000000	9753609	-0.002915
264749756	152299092.000000	7914412	10000.000000	29166	13034	1.000000	24852	16536	1.000000	9748819	0.001633
264789372	152238339.000000	7909711	10000.000000	29099	13437	1.000000	25219	16331	1.000000	9743975	0.000443
264772765	152324420.000000	7922489	10000.000000	28702	13629	1.000000	25272	16325	1.000000	9739299	0.001471
264752822	152294742.000000	7912665	10000.000000	29074	13239	1.000000	25082	16395	1.000000	9734467	0.002366
264749634	152327541.000000	7911828	10000.000000	28964	13400	1.000000	25097	16171	1.000000	9729572	0.001803
264770145	152290872.000000	7911814	10000.000000	28971	13431	1.000000	25092	16292	1.000000	9724584	0.002082
264768290	152284146.000000	7916464	10000.000000	28828	13249	1.000000	25090	16289	1.000000	9719695	0.002323
264746528	152297387.000000	7914555	10000.000000	28975	13511	1.000000	25060	16410	1.000000	9714836	0.000696
264760819	152263543.000000	7914690	10000.000000	29104	13341	1.000000	25019	16369	1.000000	9710004	-0.000244
264779318	152266158.000000	7913174	10000.000000	28991	13451	1.000000	24926	16229	1.000000	9705090	0.001158
264743704	152271997.000000	7913843	10000.000000	29124	13387	1.000000	25201	16075	1.000000	9700352	0.001296
264757513	152273155.000000	7910513	10000.000000	28922	13342	1.000000	25019	16282	1.000000	9695537	0.002171
264746298	152275577.000000	7910318	10000.000000	28821	13162	1.000000	25060	16467	1.000000	9690696	0.005153
264744563	152265401.000000	7913704	10000.000000	28998	13122	1.000000	25207	16367	1.000000	9685919	0.010335
264747382	152279893.000000	7911411	10000.000000	29234	13375	1.000000	25112	16165	1.000000	9681018	0.009742
264745817	152283362.000000	7913186	10000.000000	28993	13410	1.000000	25034	16146	1.000000	9676151	0.009448
264742453	152298621.000000	7923096	10000.000000	28988	13486	1.000000	24949	16313	1.000000	9671327	0.009030
264752981	152321662.000000	7915229	10000.000000	28981	13525	1.000000	25053	16157	1.000000	9666415	0.008183
264757502	152255638.000000	7910938	10000.000000	28961	13305	1.000000	25060	16076	1.000000	9661544	0.008063
264774138	152256962.000000	7914723	10000.000000	28838	13340	1.000000	25155	16304	1.000000	9656813	0.007697
264748806	152312458.000000	7913570	10000.000000	29123	13478	1.000000	24917	16311	1.000000	9651947	0.007025
264739727	152327442.000000	7920308	10000.000000	29183	13284	1.000000	25045	15880	1.000000	9647111	0.005942
264768119	152273690.000000	7921106	10000.000000	28982	13556	1.000000	24984	16268	1.000000	9642345	0.005983
264742834	152305932.000000	7915994	10000.000000	29020	13487	1.000000	25028	16358	1.000000	9637544	0.005769
264749554	152286926.000000	7910455	10000.000000	28975	13433	1.000000	25094	16143	1.000000	9632747	0.006074
264750855	152280191.000000	7914465	10000.000000	29069	13455	1.000000	25068	16395	1.000000	9627841	0.005785
264739326	152297938.000000	7916145	10000.000000	29059	13316	1.000000	24842	16379	1.000000	9623052	0.005451
264755455	152273468.000000	7912743	10000.000000	29092	13375	1.000000	24954	16286	1.000000	9618285	0.004707
264762236	152295313.000000	7914887	10000.000000	28925	13412	1.000000	25206	16086	1.000000	9613464	0.004587
264746891	152261911.000000	7913633	10000.000000	29017	13445	1.000000	25023	16188	1.000000	9608696	0.004690
264762432	152247346.000000	7916423	10000.000000	29195	13349	1.000000	24976	16516	1.000000	9603993	0.004500
264769305	152286328.000000	7914547	10000.000000	29249	13268	1.000000	24934	16364	1.000000	9599195	0.004719
264761580	152249916.000000	7914576	10000.000000	28957	13196	1.000000	25115	16239	1.000000	9594335	0.004702
264788556	152216578.000000	7912414	10000.000000	29021	13393	1.000000	25131	16216	1.000000	9589633	0.004418
264755446	152266081.000000	7910655	10000.000000	29022	13345	1.000000	25130	16593	1.000000	9584800	0.004281
264747113	152276884.000000	7915820	10000.000000	29011	13343	1.000000	25130	16377	1.000000	9580096	0.004266
264739842	152302636.000000	7912735	10000.000000	29185	13357	1.000000	25055	16222	1.000000	9575327	0.004214
264738001	152303219.000000	7921470	10000.000000	28862	13561	1.000000	25045	15971	1.000000	9570600	0.004178
264751633	152253534.000000	7916374	10000.000000	28967	13259	1.000000	25122	16348	1.000000	9565823	0.004300
264769120	152249286.000000	7911912	10000.000000	28880	13400	1.000000	25108	16388	1.000000	9561091	0.004370
264743231	152279315.000000	7914115	10000.000000	28911	13543	1.000000	25048	16273	1.000000	9556394	0.004174
264739076	152281674.000000	7915249	10000.000000	28909	13238	1.000000	25045	16405	1.000000	9551643	0.004125
264755356	152273095.000000	7919669	10000.000000	28853	13157	1.000000	25153	16216	1.000000	9546953	0.004265
264730016	152307669.000000	7911054	10000.000000	29055	13320	1.000000	25071	16526	1.000000	9542210	0.004246
264755326	152293407.000000	7920803	10000.000000	28974	13352	1.000000	24943	16262	1.000000	9537455	0.004141
264746880	152314691.000000	7914734	10000.000000	29003	13333	1.000000	24981	16455	1.000000	9532688	0.004052
264757598	152246778.000000	7914836	10000.000000	29214	13297	1.000000	24861	16324	1.000000	9527825	0.004062
264755428	152288403.000000	7915516	10000.000000	28838	13453	1.000000	24835	16369	1.000000	9523093	0.004004
264774298	152267586.000000	7913671	10000.000000	29035	13408	1.000000	25156	16249	1.000000	9518400	0.004047
npatches	nstrain	runtime	dt	init_x	init_y	init_y_blood	init_z	init_S	beta0	beta1	beta2	beta3	mean_beta	B	d	delta	delta_blood	b[0]	mut	m	CTL	c	g	epsilon	k	het	lambda	rho	omega	x_max	patch.dyna	DELTA	A	VA
10000	1	100.000000	0.000100	21900	9499	5000000	0.001000	10000000	13.466154	5.547801	11.431922	9.586180	11	8000000000.000000	0.010000	1.000000	1.000000	800000	0.000050	0.048000	1	0.001000	1.000000	25.000000	9.000000	0.500000	0.000000	0.000000	0.000000	31987	0	10.000000	7.000000	1.000000
sus	inf	inf_blood	z	x[0]	y[0][0]	z[0]	x[1]	y[1][0]	z[1]	S[0]	synchrony
219000000	94990000.000000	5000000	10.000000	21900	9499	0.001000	21900	9499	0.001000	10000000	0.000000
288275442	78930490.000000	4104688	10000.000000	27769	8552	1.000000	30707	6640	1.000000	9994971	0.000000
289310111	76143687.000000	3955742	10000.000000	28258	8022	1.000000	30382	6203	1.000000	9990013	0.000000
289651505	75257227.000000	3914690	10000.000000	28108	8310	1.000000	30337	6349	1.000000	9984964	0.000000
289752780	74922519.000000	3895264	10000.000000	28000	8211	1.000000	30713	6322	1.000000	9979912	0.000000
289781587	74849072.000000	3893087	10000.000000	28288	8175	1.000000	30823	6346	1.000000	9974900	0.000000
289779139	74837810.000000	3888625	10000.000000	28244	7981	1.000000	30602	6251	1.000000	9969976	0.000000
289801292	74805793.000000	3888688	10000.000000	27796	8232	1.000000	30616	6247	1.000000	9964880	0.000000
289800566	74825585.000000	3886663	10000.000000	28266	8174	1.000000	30925	6184	1.000000	9959924	0.000000
289807458	74821510.000000	3887710	10000.000000	28069	8055	1.000000	30740	6352	1.000000	9955034	0.000000
289821778	74793074.000000	3891154	10000.000000	28036	8170	1.000000	30869	6334	1.000000	9950020	0.000000
289838122	74783658.000000	3884930	10000.000000	28220	8101	1.000000	30734	6131	1.000000	9945189	0.000000
289791967	74821000.000000	3888194	10000.000000	28269	7951	1.000000	30854	6221	1.000000	9940229	0.000000
289796806	74834859.000000	3886899	10000.000000	28309	8173	1.000000	30752	6436	1.000000	9935222	0.000000
289797811	74828122.000000	3888252	10000.000000	27950	8008	1.000000	30764	6182	1.000000	9930268	0.000000
289793618	74771829.000000	3886622	10000.000000	28145	8071	1.000000	30626	6226	1.000000	9925430	0.000000
289825538	74793274.000000	3889238	10000.000000	28207	8108	1.000000	30671	6242	1.000000	9920598	0.000000
289800952	74833392.000000	3891268	10000.000000	28070	8041	1.000000	30498	6214	1.000000	9915769	0.000000
289814461	74773205.000000	3888936	10000.000000	28161	8081	1.000000	30653	6270	1.000000	9910660	0.000000
289834419	74744863.000000	3882128	10000.000000	28044	8207	1.000000	30657	6235	1.000000	9905643	0.000000
289796302	74807232.000000	3890285	10000.000000	28066	8076	1.000000	30703	6290	1.000000	9900731	0.000000
289815501	74756368.000000	3884267	10000.000000	27951	8084	1.000000	30574	6218	1.000000	9895641	0.000000
289789360	74802564.000000	3889006	10000.000000	28274	7976	1.000000	30608	6257	1.000000	9890687	0.000000
289789476	74835273.000000	3890117	10000.000000	28247	8097	1.000000	30633	6331	1.000000	9885781	0.000000
289821994	74810169.000000	3886627	10000.000000	28244	8048	1.000000	30697	6305	1.000000	9880802	0.000000
289803357	74787715.000000	3885292	10000.000000	28141	8110	1.000000	30683	6304	1.000000	9875850	0.000000
289805607	74803226.000000	3888425	10000.000000	28387	8218	1.000000	30738	6226	1.000000	9870873	0.000000
289823653	74790654.000000	3887469	10000.000000	28149	8129	1.000000	30754	6370	1.000000	9865907	0.000000
289825563	74784186.000000	3888110	10000.000000	28092	8227	1.000000	30675	6334	1.000000	9860911	0.000000
289808747	74780183.000000	3886446	10000.000000	28281	8217	1.000000	30492	6349	1.000000	9856071	0.000000
289809164	74822884.000000	3889711	10000.000000	28326	8044	1.000000	30646	6327	1.000000	9851116	0.000000
289777941	74829417.000000	3892276	10000.000000	27845	8216	1.000000	30479	6415	1.000000	9846146	0.000000
289782584	74792618.000000	3886503	10000.000000	28213	8025	1.000000	30764	6363	1.000000	9841267	0.000000
289804041	74813352.000000	3890284	10000.000000	28233	7951	1.000000	30475	6403	1.000000	9836371	0.000000
289784920	74815102.000000	3888475	10000.000000	28087	8056	1.000000	30650	6324	1.000000	9831495	0.000000
289808203	74784085.000000	3886822	10000.000000	28337	7948	1.000000	30703	6309	1.000000	9826716	0.000000
289815614	74790253.000000	3889569	10000.000000	28185	8021	1.000000	30551	6173	1.000000	9821859	0.000000
289792961	74859558.000000	3889134	10000.000000	28365	7948	1.000000	30752	6170	1.000000	9817047	0.000000
289777982	74821688.000000	3890260	10000.000000	27684	8075	1.000000	30711	6204	1.000000	9812151	0.000000
289801546	74840587.000000	3887660	10000.000000	28263	7968	1.000000	30709	6283	1.000000	9807317	0.000000
289793978	74836615.000000	3885493	10000.000000	28121	8026	1.000000	30756	6386	1.000000	9802283	-1.#IND00
289811112	74795341.000000	3888255	10000.000000	28182	7957	1.000000	30476	6229	1.000000	9797372	0.006400
289776345	74809799.000000	3889248	10000.000000	27937	8056	1.000000	30485	6274	1.000000	9792426	-0.002305
289814001	74802902.000000	3887654	10000.000000	28082	7958	1.000000	30604	6238	1.000000	9787640	-0.002768
289781222	74853943.000000	3892332	10000.000000	28045	8288	1.000000	30699	6277	1.000000	9782719	-0.007411
289802379	74831739.000000	3887025	10000.000000	28066	8117	1.000000	30419	6252	1.000000	9777918	-0.006944
289777156	74853752.000000	3888645	10000.000000	28004	8184	1.000000	30581	6292	1.000000	9772926	-0.006825
289814661	74817007.000000	3889267	10000.000000	28203	8031	1.000000	30803	6264	1.000000	9768120	-0.009100
289801386	74814102.000000	3886103	10000.000000	28260	8022	1.000000	30656	6303	1.000000	9763253	-0.009079
289790285	74812175.000000	3888655	10000.000000	28243	8258	1.000000	30532	6124	1.000000	9758400	-0.008376
289802007	74824911.000000	3888781	10000.000000	28227	7957	1.000000	30584	6267	1.000000	9753402	-0.006953
289795385	74817653.000000	3885685	10000.000000	28046	8160	1.000000	30610	6345	1.000000	9748459	-0.006436
289807809	74787050.000000	3887997	10000.000000	28181	8012	1.000000	30853	6265	1.000000	9743649	-0.006042
289822178	74831606.000000	3887884	10000.000000	28203	8087	1.000000	30778	6295	1.000000	9738762	-0.004693
289822682	74802821.000000	3885378	10000.000000	28060	8064	1.000000	30511	6118	1.000000	9733844	-0.003197
289818332	74789273.000000	3887291	10000.000000	28164	8203	1.000000	30484	6310	1.000000	9728898	-0.001827
289800454	74847565.000000	3891525	10000.000000	28115	8090	1.000000	30672	6228	1.000000	9723979	-0.000605
289794377	74839621.000000	3886959	10000.000000	28317	8037	1.000000	30864	6260	1.000000	9719228	-0.000747
289796243	74836313.000000	3887931	10000.000000	28056	8043	1.000000	30773	6223	1.000000	9714458	0.000333
289811327	74814725.000000	3887266	10000.000000	28371	7988	1.000000	30613	6310	1.000000	9709612	0.000465
289791005	74840368.000000	3890010	10000.000000	27930	8252	1.000000	30728	6331	1.000000	9704772	0.002019
289787748	74852682.000000	3890905	10000.000000	28134	8254	1.000000	30735	6439	1.000000	9699901	0.001726
289780585	74849492.000000	3888210	10000.000000	28067	8253	1.000000	30585	6334	1.000000	9695037	0.001986
289788230	74887380.000000	3894681	10000.000000	27996	8137	1.000000	30668	6289	1.000000	9690197	0.000960
289794594	74846757.000000	3889681	10000.000000	28327	7817	1.000000	30607	6266	1.000000	9685304	0.000997
289799253	74824557.000000	3889831	10000.000000	27979	8173	1.000000	30501	6136	1.000000	9680588	0.002044
289785707	74817505.000000	3883226	10000.000000	28101	8275	1.000000	30769	6355	1.000000	9675717	0.002287
289806171	74794523.000000	3887535	10000.000000	28224	8090	1.000000	30646	6267	1.000000	9670795	0.003225
289803308	74795922.000000	3888614	10000.000000	28168	8151	1.000000	30573	6296	1.000000	9665912	0.003261
289778168	74854397.000000	3890095	10000.000000	28199	7977	1.000000	30620	6303	1.000000	9661208	0.002886
289784677	74866222.000000	3890220	10000.000000	27948	8335	1.000000	30611	6177	1.000000	9656429	0.001196
289807105	74820911.000000	3887977	10000.000000	28195	8044	1.000000	30659	6223	1.000000	9651578	0.001749
289806969	74791404.000000	3885528	10000.000000	28162	7935	1.000000	30675	6240	1.000000	9646849	0.001203
289790158	74842852.000000	3890847	10000.000000	28068	8262	1.000000	30474	6333	1.000000	9642108	0.001344
289786738	74801407.000000	3885464	10000.000000	28218	8209	1.000000	30766	6285	1.000000	9637304	0.001464
289787812	74831299.000000	3892071	10000.000000	28255	8127	1.000000	30716	6349	1.000000	9632553	0.001902
289806951	74810615.000000	3889654	10000.000000	28284	8038	1.000000	30754	6234	1.000000	9627837	0.001291
289768003	74840866.000000	3888367	10000.000000	28053	8127	1.000000	30656	6209	1.000000	9622962	0.001380
289796716	74864016.000000	3891554	10000.000000	28338	7996	1.000000	30713	6256	1.000000	9618204	0.001316
289805029	74789308.000000	3887229	10000.000000	28119	8098	1.000000	30506	6504	1.000000	9613424	0.001241
289813779	74792315.000000	3890395	10000.000000	28390	8079	1.000000	30605	6438	1.000000	9608651	0.001896
289813803	74795949.000000	3886557	10000.000000	28187	8024	1.000000	30744	6345	1.000000	9603881	0.002140
289797302	74828262.000000	3887649	10000.000000	28305	7931	1.000000	30565	6396	1.000000	9599167	0.001844
289808217	74807800.000000	3890178	10000.000000	28199	7998	1.000000	30599	6299	1.000000	9594411	0.001592
289825655	74801632.000000	3886580	10000.000000	28195	8167	1.000000	30513	6309	1.000000	9589595	0.001866
289798203	74812982.000000	3885379	10000.000000	28248	8138	1.000000	30551	6339	1.000000	9584784	0.002328
289790071	74827355.000000	3889765	10000.000000	28311	7993	1.000000	30674	6255	1.000000	9580120	0.002932
289812592	74774425.000000	3888723	10000.000000	27803	8042	1.000000	30901	6188	1.000000	9575401	0.003083
289810982	74790809.000000	3889686	10000.000000	28148	7867	1.000000	30689	6252	1.000000	9570415	0.002993
289791180	74803657.000000	3884308	10000.000000	28148	8165	1.000000	30714	6288	1.000000	9565663	0.002705
289806083	74852494.000000	3890184	10000.000000	28352	7978	1.000000	30665	6280	1.000000	9560917	0.002711
289783214	74844628.000000	3890394	10000.000000	28166	8087	1.000000	30666	6219	1.000000	9555997	0.002590
289804873	74840303.000000	3890187	10000.000000	28233	8115	1.000000	30776	6206	1.000000	9551248	0.002624
289807001	74795827.000000	3886953	10000.000000	28162	8005	1.000000	30785	6212	1.000000	9546493	0.002588
289815148	74796903.000000	3883561	10000.000000	28121	8018	1.000000	30467	6308	1.000000	9541725	0.002498
289807390	74809412.000000	3893050	10000.000000	27997	8103	1.000000	30697	6353	1.000000	9537002	0.002501
289785313	74820764.000000	3888619	10000.000000	28156	7915	1.000000	30723	6248	1.000000	9532140	0.002219
289787762	74829648.000000	3886833	10000.000000	28196	8167	1.000000	30692	6467	1.000000	9527445	0.001954
289792289	74790629.000000	3886116	10000.000000	28027	8076	1.000000	30839	6362	1.000000	9522672	0.001477
289791458	74839109.000000	3887123	10000.000000	28321	7957	1.000000	30677	6265	1.000000	9517960	0.001392
npatches	nstrain	runtime	dt	init_x	init_y	init_y_blood	init_z	init_S	beta0	beta1	beta2	beta3	mean_beta	B	d	delta	delta_blood	b[0]	mut	m	CTL	c	g	epsilon	k	het	lambda	rho	omega	x_max	patch.dyna	DELTA	A	VA
10000	1	100.000000	0.000100	21900	9499	5000000	0.001000	10000000	12.502403	15.245841	9.829500	6.846709	11	8000000000.000000	0.010000	1.000000	1.000000	800000	0.000050	0.048000	1	0.001000	1.000000	25.000000	10.000000	0.500000	0.000000	0.000000	0.000000	31987	0	10.000000	7.000000	1.000000
sus	inf	inf_blood	z	x[0]	y[0][0]	z[0]	x[1]	y[1][0]	z[1]	S[0]	synchrony
219000000	94990000.000000	5000000	10.000000	21900	9499	0.001000	21900	9499	0.001000	10000000	0.000000
301311911	43105534.000000	2241806	10000.000000	29756	4386	1.000000	29111	4989	1.000000	9994940	0.000000
306437674	30791198.000000	1599620	10000.000000	30388	3217	1.000000	29962	3627	1.000000	9989938	0.000000
308747153	25360094.000000	1317049	10000.000000	30670	2637	1.000000	30212	2863	1.000000	9984968	0.000000
310028753	22393800.000000	1162550	10000.000000	30682	2306	1.000000	30799	2546	1.000000	9979896	0.000000
310783298	20618703.000000	1073264	10000.000000	30865	2168	1.000000	30622	2304	1.000000	9974768	0.000000
311291193	19459426.000000	1012644	10000.000000	30953	1999	1.000000	30584	2323	1.000000	9969721	0.000000
311606513	18682712.000000	970818	10000.000000	31354	1985	1.000000	30632	2156	1.000000	9964718	0.000000
311853306	18156166.000000	942916	10000.000000	30938	1881	1.000000	30957	2098	1.000000	9959822	0.000000
312036603	17744521.000000	924723	10000.000000	31066	1788	1.000000	30758	2084	1.000000	9954738	0.000000
312166036	17490175.000000	909337	10000.000000	31251	1876	1.000000	30605	2222	1.000000	9949708	0.000000
312239280	17285664.000000	898648	10000.000000	31024	1867	1.000000	30600	2046	1.000000	9944763	0.000000
312324972	17132176.000000	890754	10000.000000	31119	1828	1.000000	30889	2047	1.000000	9939845	0.000000
312350668	17051582.000000	887598	10000.000000	31080	1782	1.000000	30851	1910	1.000000	9934872	0.000000
312350443	16980343.000000	882464	10000.000000	31245	1876	1.000000	30638	1910	1.000000	9929864	0.000000
312412386	16908456.000000	878523	10000.000000	31168	1831	1.000000	30919	1901	1.000000	9924847	0.000000
312411555	16888044.000000	876761	10000.000000	31124	1773	1.000000	31091	1954	1.000000	9920008	0.000000
312436368	16849868.000000	874809	10000.000000	31181	1774	1.000000	30932	1907	1.000000	9915120	0.000000
312445884	16835894.000000	873303	10000.000000	31087	1810	1.000000	30897	1936	1.000000	9910051	0.000000
312448424	16801870.000000	874144	10000.000000	31134	1769	1.000000	30654	2146	1.000000	9905068	0.000000
312428881	16793740.000000	872117	10000.000000	31062	1750	1.000000	30729	1958	1.000000	9900061	0.000000
312444071	16771305.000000	870820	10000.000000	31094	1865	1.000000	30931	1953	1.000000	9895057	0.000000
312462650	16775286.000000	872621	10000.000000	31332	1719	1.000000	30687	1964	1.000000	9890025	0.000000
312456520	16781836.000000	871869	10000.000000	31259	1701	1.000000	30904	2058	1.000000	9885206	0.000000
312474467	16783587.000000	871435	10000.000000	31069	1730	1.000000	30802	2005	1.000000	9880154	0.000000
312478578	16744200.000000	870136	10000.000000	31213	1798	1.000000	30718	2006	1.000000	9875212	0.000000
312471927	16788307.000000	873867	10000.000000	31325	1758	1.000000	30997	1994	1.000000	9870262	0.000000
312480853	16785141.000000	872999	10000.000000	30954	1743	1.000000	30912	1916	1.000000	9865427	0.000000
312464771	16763550.000000	871382	10000.000000	31337	1673	1.000000	30589	2056	1.000000	9860503	0.000000
312456269	16767744.000000	871931	10000.000000	30993	1820	1.000000	30911	1947	1.000000	9855554	0.000000
312455195	16787240.000000	873305	10000.000000	30975	1742	1.000000	31064	1873	1.000000	9850641	0.000000
312467776	16782502.000000	871889	10000.000000	31121	1748	1.000000	30707	1942	1.000000	9845762	0.000000
312462464	16777309.000000	871922	10000.000000	31160	1690	1.000000	30899	1947	1.000000	9840850	0.000000
312453690	16773182.000000	871224	10000.000000	31261	1826	1.000000	30885	1845	1.000000	9835907	0.000000
312475358	16758163.000000	871425	10000.000000	31420	1886	1.000000	30880	1951	1.000000	9830981	0.000000
312445715	16760392.000000	870856	10000.000000	30876	1709	1.000000	30975	2067	1.000000	9826085	0.000000
312457874	16776739.000000	870810	10000.000000	31066	1760	1.000000	30732	1962	1.000000	9821161	0.000000
312468767	16781252.000000	872799	10000.000000	31277	1767	1.000000	30951	1976	1.000000	9816301	0.000000
312436056	16788153.000000	872393	10000.000000	31309	1747	1.000000	30917	1997	1.000000	9811329	0.000000
312448491	16780578.000000	873470	10000.000000	31270	1764	1.000000	30541	2043	1.000000	9806340	0.000000
312441125	16787989.000000	872876	10000.000000	30951	1767	1.000000	31049	1891	1.000000	9801256	-1.#IND00
312487638	16770856.000000	871677	10000.000000	31115	1753	1.000000	30790	1916	1.000000	9796304	-1.#IND00
312466131	16770036.000000	871592	10000.000000	31427	1766	1.000000	30931	1962	1.000000	9791374	0.012600
312447611	16807843.000000	874459	10000.000000	31182	1767	1.000000	30970	2017	1.000000	9786415	0.009558
312443048	16803495.000000	875709	10000.000000	31221	1685	1.000000	30722	2058	1.000000	9781518	0.009081
312430192	16785692.000000	872109	10000.000000	31167	1855	1.000000	30700	1954	1.000000	9776678	0.003515
312420845	16791586.000000	871771	10000.000000	31184	1738	1.000000	30708	1933	1.000000	9771752	-0.000759
312460341	16776536.000000	870565	10000.000000	31135	1723	1.000000	30709	1917	1.000000	9766990	-0.000103
312467623	16763349.000000	870982	10000.000000	31166	1753	1.000000	30969	2059	1.000000	9762167	0.002428
312455709	16776219.000000	870272	10000.000000	31314	1814	1.000000	30801	2022	1.000000	9757374	0.002281
312476015	16747614.000000	871211	10000.000000	31163	1752	1.000000	30789	1886	1.000000	9752399	0.003644
312478056	16762698.000000	871197	10000.000000	31187	1770	1.000000	30987	1950	1.000000	9747466	0.003146
312483900	16765949.000000	871591	10000.000000	31256	1743	1.000000	30878	1960	1.000000	9742646	0.001988
312475195	16762324.000000	871526	10000.000000	31255	1823	1.000000	30665	1970	1.000000	9737926	0.001055
312472996	16751536.000000	871292	10000.000000	31300	1755	1.000000	31050	1915	1.000000	9733111	0.001345
312475100	16743778.000000	869678	10000.000000	31318	1683	1.000000	30584	1991	1.000000	9728266	0.004260
312476519	16722268.000000	869612	10000.000000	31179	1789	1.000000	30995	1856	1.000000	9723456	0.004349
312454048	16730555.000000	870705	10000.000000	31115	1761	1.000000	30938	1898	1.000000	9718664	0.004129
312473389	16758259.000000	872970	10000.000000	31274	1721	1.000000	30805	1968	1.000000	9713859	0.004180
312477106	16769659.000000	870761	10000.000000	31225	1716	1.000000	31077	1980	1.000000	9709049	0.003658
312462149	16780925.000000	874005	10000.000000	31400	1778	1.000000	30738	1962	1.000000	9704283	0.001834
312468013	16754403.000000	870992	10000.000000	31082	1730	1.000000	30958	2051	1.000000	9699522	0.001582
312432338	16762942.000000	871540	10000.000000	30968	1704	1.000000	30687	1892	1.000000	9694590	0.001316
312451416	16779347.000000	872477	10000.000000	31017	1713	1.000000	30599	2000	1.000000	9689652	0.000664
312451616	16786349.000000	872738	10000.000000	31148	1754	1.000000	30763	2012	1.000000	9684775	0.001114
312462247	16782139.000000	873197	10000.000000	31184	1780	1.000000	30834	1972	1.000000	9680005	0.001313
312436051	16780320.000000	872280	10000.000000	31096	1781	1.000000	30827	1994	1.000000	9675075	0.001238
312444590	16802651.000000	872808	10000.000000	31189	1686	1.000000	30837	2011	1.000000	9670179	0.001582
312459032	16788436.000000	872285	10000.000000	31385	1665	1.000000	30752	1895	1.000000	9665339	0.000109
312447921	16782744.000000	873440	10000.000000	31248	1722	1.000000	30869	1998	1.000000	9660519	-0.000955
312446658	16780362.000000	871429	10000.000000	31078	1833	1.000000	30837	1887	1.000000	9655634	-0.001429
312453467	16776258.000000	870831	10000.000000	31278	1803	1.000000	30992	1859	1.000000	9650675	-0.000500
312446127	16755483.000000	870984	10000.000000	31331	1777	1.000000	31098	1871	1.000000	9645969	-0.000297
312485256	16753673.000000	869466	10000.000000	31271	1877	1.000000	30938	1921	1.000000	9641228	-0.000653
312510371	16737123.000000	869914	10000.000000	31105	1753	1.000000	30870	1959	1.000000	9636491	0.001917
312463021	16750614.000000	870664	10000.000000	30980	1785	1.000000	30561	2023	1.000000	9631671	0.001389
312478526	16751546.000000	869913	10000.000000	30907	1781	1.000000	30664	1974	1.000000	9626871	0.001320
312464189	16754241.000000	873069	10000.000000	31182	1740	1.000000	30902	1882	1.000000	9622063	0.000600
312477710	16761851.000000	871072	10000.000000	31249	1716	1.000000	30832	1958	1.000000	9617203	0.001400
312453283	16784357.000000	872699	10000.000000	31336	1694	1.000000	30664	2036	1.000000	9612462	0.001472
312448503	16776922.000000	872471	10000.000000	31164	1769	1.000000	30938	1935	1.000000	9607788	0.001160
312477131	16773394.000000	872044	10000.000000	30928	1823	1.000000	30761	1944	1.000000	9602989	0.001128
312486485	16773881.000000	870528	10000.000000	31059	1685	1.000000	30892	1917	1.000000	9598210	0.000245
312465104	16744458.000000	869666	10000.000000	31297	1691	1.000000	30779	1915	1.000000	9593460	0.000197
312444452	16759938.000000	870732	10000.000000	31168	1726	1.000000	30702	1934	1.000000	9588600	0.000355
312460600	16762827.000000	869840	10000.000000	31042	1846	1.000000	30632	1993	1.000000	9583714	0.000314
312455945	16776038.000000	871487	10000.000000	31251	1759	1.000000	30714	2015	1.000000	9578905	0.000618
312480631	16770994.000000	872783	10000.000000	31166	1762	1.000000	30790	2015	1.000000	9574292	0.000932
312472568	16773714.000000	872637	10000.000000	31088	1719	1.000000	31054	1876	1.000000	9569593	0.000592
312459834	16755391.000000	871089	10000.000000	31107	1658	1.000000	30805	1990	1.000000	9564759	0.000129
312483305	16744704.000000	870331	10000.000000	31093	1822	1.000000	30838	1884	1.000000	9559942	-0.000020
312471218	16728868.000000	869530	10000.000000	31221	1707	1.000000	30717	2043	1.000000	9555234	0.000021
312464831	16722473.000000	870624	10000.000000	31157	1773	1.000000	30844	1936	1.000000	9550433	0.000330
312471294	16742289.000000	871485	10000.000000	31089	1718	1.000000	30699	1888	1.000000	9545540	0.000807
312492293	16748408.000000	870761	10000.000000	31223	1740	1.000000	30839	1940	1.000000	9540810	0.000744
312456207	16773480.000000	871259	10000.000000	31122	1751	1.000000	30922	1967	1.000000	9536003	0.000729
312459221	16779958.000000	873941	10000.000000	31141	1671	1.000000	30824	1995	1.000000	9531214	0.000808
312456726	16785858.000000	873245	10000.000000	31092	1837	1.000000	30796	1877	1.000000	9526372	0.000658
312450112	16769313.000000	872148	10000.000000	31235	1783	1.000000	30802	1952	1.000000	9521656	0.000606
312455079	16760785.000000	870840	10000.000000	31022	1742	1.000000	30600	2097	1.000000	9516754	0.000186
npatches	nstrain	runtime	dt	init_x	init_y	init_y_blood	init_z	init_S	beta0	beta1	beta2	beta3	mean_beta	B	d	delta	delta_blood	b[0]	mut	m	CTL	c	g	epsilon	k	het	lambda	rho	omega	x_max	patch.dyna	DELTA	A	VA
10000	1	100.000000	0.000100	21900	9499	5000000	0.001000	10000000	7.310944	8.705835	13.855676	6.711703	11	8000000000.000000	0.010000	1.000000	1.000000	800000	0.000050	0.048000	1	0.001000	1.000000	25.000000	11.000000	0.500000	0.000000	0.000000	0.000000	31987	0	10.000000	7.000000	1.000000
sus	inf	inf_blood	z	x[0]	y[0][0]	z[0]	x[1]	y[1][0]	z[1]	S[0]	synchrony
219000000	94990000.000000	5000000	10.000000	21900	9499	0.001000	21900	9499	0.001000	10000000	0.000000
310098617	21444100.000000	1114945	10000.000000	31443	1812	1.000000	31116	1979	1.000000	9995052	0.000000
315835799	8724613.000000	453917	10000.000000	32010	725	1.000000	31826	773	1.000000	9990098	0.000000
317930774	4132605.000000	214879	10000.000000	32065	362	1.000000	31891	342	1.000000	9985005	0.000000
318863773	2089507.000000	108125	10000.000000	31934	191	1.000000	32123	205	1.000000	9980007	0.000000
319399619	1076949.000000	56344	10000.000000	31806	95	1.000000	31874	89	1.000000	9975094	0.000000
319609502	571819.000000	29752	10000.000000	31993	54	1.000000	31784	47	1.000000	9970040	0.000000
319738436	304077.000000	15814	10000.000000	31797	19	1.000000	31981	26	1.000000	9965117	0.000000
319786524	161436.000000	8420	9999.749159	32032	9	1.000000	31950	19	1.000000	9960212	0.000000
319825538	87949.000000	4612	9887.582407	31703	3	0.888811	32054	4	1.000000	9955239	0.000000
319868592	70246.000000	3687	9242.363731	31861	5	0.647690	32031	8	0.404741	9950253	0.000000
319836041	70525.000000	3762	9254.604365	32099	5	0.971086	31949	6	0.850470	9945231	0.000000
319850624	70793.000000	3761	9301.083417	31914	8	0.997968	32034	5	0.964035	9940344	0.000000
319834527	70646.000000	3600	9248.409111	31968	4	0.889731	31998	11	0.992741	9935265	0.000000
319830700	69993.000000	3784	9232.627625	31893	11	0.854566	32175	2	0.994307	9930157	0.000000
319847062	70424.000000	3736	9245.207969	31992	7	0.991906	31980	7	0.914054	9925199	0.000000
319847377	70305.000000	3637	9289.873427	32028	5	0.930474	32160	9	0.730160	9920200	0.000000
319816751	69836.000000	3677	9236.895636	32030	9	0.999480	31908	3	0.925153	9915219	0.000000
319832354	69285.000000	3593	9254.740846	32116	6	0.754423	32102	2	0.999343	9910236	0.000000
319830190	69980.000000	3600	9262.513078	32032	9	0.998731	31807	8	0.996719	9905116	0.000000
319842840	70458.000000	3673	9248.199499	32009	5	0.550186	31806	10	0.833367	9900139	0.000000
319873396	70759.000000	3562	9246.456364	32162	11	0.755292	31801	5	0.921455	9895150	0.000000
319845526	69165.000000	3546	9207.965443	32061	3	0.935401	31926	1	0.814794	9890270	0.000000
319834838	70090.000000	3632	9258.358645	31876	6	0.982791	32147	7	0.999608	9885268	0.000000
319825083	71310.000000	3625	9294.179187	32143	2	0.543786	31998	11	0.990468	9880414	0.000000
319842663	70229.000000	3639	9253.264008	32133	8	0.953684	31782	11	0.686375	9875393	0.000000
319829108	69391.000000	3564	9217.834482	32131	7	0.895095	31943	9	0.999700	9870427	0.000000
319837932	70339.000000	3641	9266.104202	32209	10	0.772162	32116	9	0.998691	9865501	0.000000
319855474	70464.000000	3772	9254.245432	32148	10	0.935053	31989	4	0.917939	9860620	0.000000
319842079	70609.000000	3680	9230.072364	31718	7	0.760348	31789	3	0.868502	9855707	0.000000
319846670	70185.000000	3711	9235.123610	31766	5	0.846030	31769	7	0.987892	9850731	0.000000
319830446	70564.000000	3797	9260.419220	32050	8	0.994701	32170	6	0.994226	9845743	0.000000
319842134	71493.000000	3629	9287.318314	32234	3	0.705126	32024	14	0.949710	9840815	0.000000
319855545	71175.000000	3734	9269.049130	32141	8	0.789568	31927	3	0.999587	9835846	0.000000
319825869	72084.000000	3677	9285.538861	32262	3	0.843732	31844	6	0.928451	9830905	0.000000
319845517	70470.000000	3633	9245.771801	31974	7	0.873182	32054	6	0.999838	9825976	0.000000
319865494	70674.000000	3618	9288.716286	31760	2	0.954794	31880	8	0.925600	9821002	0.000000
319829630	70857.000000	3682	9262.591732	32085	5	0.931503	31953	7	0.999889	9816023	0.000000
319824016	71312.000000	3730	9288.119922	32341	5	0.919414	31910	5	0.885175	9811103	0.000000
319848845	71241.000000	3636	9271.428643	32036	7	0.867664	32171	1	0.884953	9806079	0.000000
319834248	71020.000000	3758	9290.022418	32060	10	0.998104	31970	8	0.981282	9801212	-1.#IND00
319831269	69886.000000	3677	9248.249603	31985	3	0.867596	31930	8	0.613725	9796423	-1.#IND00
319825131	70633.000000	3490	9245.348794	31931	4	0.840769	31866	6	0.999635	9791590	-1.#IND00
319827999	71267.000000	3716	9300.627064	32012	3	0.845482	31969	9	0.877599	9786688	0.007706
319848796	70146.000000	3624	9249.718251	31844	7	0.996426	31900	6	0.902065	9781897	0.007898
319861760	70538.000000	3638	9257.437170	32088	7	0.938536	31958	6	0.947894	9776979	0.009436
319827186	68945.000000	3589	9204.440592	31973	12	0.834550	31973	5	0.477305	9772024	0.008291
319847326	69719.000000	3548	9244.045188	32035	7	0.964528	31841	6	0.839341	9767236	0.008824
319829576	70766.000000	3665	9318.240116	31878	8	0.991523	31989	1	0.784972	9762332	0.013951
319825390	70925.000000	3656	9227.386034	31949	6	0.915918	31915	4	0.669299	9757405	0.013110
319847143	70040.000000	3640	9228.419626	31805	8	0.971048	31672	4	0.758274	9752495	0.011771
319839515	70302.000000	3642	9240.222478	32097	5	0.912734	32133	6	0.983752	9747478	0.009579
319846894	69450.000000	3549	9231.966181	31965	2	0.955741	31911	7	0.919221	9742539	0.008750
319834197	69813.000000	3627	9214.858557	31829	10	0.963649	31906	5	0.984682	9737712	0.007363
319826885	71263.000000	3669	9266.763258	31869	4	0.999991	32165	8	0.665934	9732855	0.005304
319858289	70596.000000	3584	9244.249734	32051	8	0.995355	32023	9	0.985872	9727991	0.006415
319822648	70627.000000	3615	9301.177979	31862	4	0.319200	31901	5	0.925962	9723091	0.007341
319824058	70470.000000	3634	9268.025732	31854	8	0.933931	32072	10	0.999368	9718217	0.005313
319856602	71237.000000	3617	9289.146250	31920	9	0.980820	31708	8	0.986372	9713337	0.004721
319830264	69006.000000	3513	9242.340318	32091	6	0.988012	31882	9	0.999314	9708382	0.004305
319873741	71000.000000	3817	9294.202534	31993	6	0.654118	31734	5	0.998625	9703497	0.004179
319832367	70158.000000	3647	9232.832729	31869	2	0.961709	31877	3	0.998984	9698646	0.004057
319844822	70436.000000	3625	9252.199593	32084	8	0.963382	31935	11	0.984312	9693781	0.002982
319862216	70704.000000	3654	9282.868621	31972	4	0.996479	32017	3	0.838129	9688888	0.002879
319830146	70426.000000	3633	9243.419764	32001	5	0.999998	31967	6	0.925379	9684115	0.002779
319841814	71033.000000	3757	9282.468504	31960	4	0.709579	32165	10	0.999895	9679326	0.002576
319838610	71001.000000	3670	9272.396265	32027	11	0.873196	32183	6	1.000000	9674507	0.002496
319826699	70802.000000	3668	9280.692390	32173	3	0.926122	32086	8	0.988817	9669666	0.002550
319837913	69856.000000	3576	9222.850276	32115	7	0.778666	32146	4	0.870655	9664830	0.002480
319822212	70878.000000	3768	9285.274473	32085	3	0.995398	32046	6	0.869257	9659975	0.002637
319830687	71697.000000	3801	9298.071076	31969	9	0.989264	32293	5	0.910804	9655282	0.002850
319856663	70922.000000	3624	9270.210846	32199	6	0.963129	31900	11	0.887780	9650625	0.003148
319835693	69160.000000	3559	9236.416871	32031	4	0.887041	31837	8	0.987849	9645817	0.002752
319841114	71039.000000	3820	9258.626149	31935	10	0.982804	31856	6	0.935178	9641089	0.002494
319836949	71978.000000	3747	9329.438318	32176	6	0.999988	31885	11	0.999958	9636234	0.002175
319839498	69579.000000	3627	9232.755153	31956	4	0.964231	32039	7	1.000000	9631461	0.002011
319833219	71337.000000	3652	9277.862624	31699	12	0.999729	31942	13	0.989918	9626595	0.002820
319811507	69038.000000	3583	9188.003816	31989	9	1.000000	31814	2	0.782986	9621896	0.002841
319820967	70550.000000	3698	9247.361331	31939	2	0.907654	32099	4	0.998304	9617168	0.002593
319812653	69788.000000	3634	9225.244648	31990	6	0.923938	32036	4	0.987182	9612414	0.002892
319827204	71062.000000	3746	9255.097152	31956	8	0.858035	31971	1	0.727365	9607586	0.003991
319859022	70387.000000	3655	9294.157317	32126	4	0.992556	31940	6	0.831813	9602889	0.004140
319870025	69927.000000	3692	9233.493523	32191	7	0.907451	31900	5	0.827308	9598160	0.004111
319866961	70114.000000	3595	9250.790047	31912	3	0.980149	32112	2	0.885511	9593491	0.003900
319846606	70704.000000	3574	9294.337348	32209	11	0.999957	31905	9	0.978049	9588671	0.003122
319828770	71140.000000	3761	9278.275901	32024	7	0.486492	31959	4	0.733804	9583843	0.002660
319849189	70620.000000	3629	9311.747825	31953	8	0.998209	32020	4	0.943521	9579047	0.002203
319823553	70161.000000	3699	9268.601048	32000	4	0.991381	32183	7	0.873755	9574262	0.002218
319847652	71666.000000	3664	9288.060289	32142	9	0.927848	31932	7	0.981468	9569377	0.002469
319825986	69738.000000	3663	9255.223293	31897	6	0.753018	31968	2	0.999992	9564610	0.002063
319847668	70600.000000	3723	9211.269581	31973	4	0.999250	31829	15	0.890017	9559860	0.002032
319811945	70384.000000	3709	9253.581271	31776	6	0.948121	32074	5	0.999892	9555056	0.001966
319849697	69937.000000	3572	9235.190975	31914	4	0.978513	31978	3	0.393738	9550389	0.002006
319846474	70646.000000	3680	9249.699108	32073	8	0.982646	31932	4	0.994157	9545677	0.002008
319844926	70500.000000	3696	9257.044653	31970	5	0.998905	32071	3	0.992456	9540909	0.001688
319837341	71409.000000	3647	9332.218243	31894	8	0.925134	32207	3	0.994319	9536146	0.001612
319837457	71531.000000	3682	9235.154715	32134	10	0.998563	31947	10	0.856139	9531318	0.001357
319816224	70136.000000	3569	9246.133077	31776	6	0.909968	32048	2	0.928402	9526657	0.001364
319838940	69468.000000	3784	9211.422415	32132	7	0.870283	31894	2	0.961135	9521895	0.001519
319833404	69487.000000	3632	9244.993487	31998	2	0.727910	31953	11	0.724154	9517201	0.001748
npatches	nstrain	runtime	dt	init_x	init_y	init_y_blood	init_z	init_S	beta0	beta1	beta2	beta3	mean_beta	B	d	delta	delta_blood	b[0]	mut	m	CTL	c	g	epsilon	k	het	lambda	rho	omega	x_max	patch.dyna	DELTA	A	VA
10000	1	100.000000	0.000100	21900	9499	5000000	0.001000	10000000	7.782635	7.389389	5.855644	11.902779	11	8000000000.000000	0.010000	1.000000	1.000000	800000	0.000050	0.048000	1	0.001000	1.000000	25.000000	12.000000	0.500000	0.000000	0.000000	0.000000	31987	0	10.000000	7.000000	1.000000
sus	inf	inf_blood	z	x[0]	y[0][0]	z[0]	x[1]	y[1][0]	z[1]	S[0]	synchrony
219000000	94990000.000000	5000000	10.000000	21900	9499	0.001000	21900	9499	0.001000	10000000	0.000000
315233222	9649312.000000	503185	10000.000000	31729	835	1.000000	31862	816	1.000000	9995118	0.000000
319016738	1765242.000000	91984	10000.000000	32061	131	1.000000	31972	157	1.000000	9990172	0.000000
319709323	347090.000000	18100	10000.000000	32145	35	1.000000	31991	30	1.000000	9985144	0.000000
319836997	70373.000000	3552	9695.024560	32163	12	1.000000	32024	2	0.715714	9980049	0.000000
319843220	62606.000000	3296	8528.639254	31889	7	0.931394	31934	9	0.463333	9975050	0.000000
319830992	60940.000000	3165	8379.729740	32011	2	0.868006	31862	4	0.905247	9970177	0.000000
319824845	61886.000000	3211	8392.300623	31997	1	0.724406	32005	4	0.920007	9965294	0.000000
319825824	59931.000000	3127	8360.908577	32074	3	0.756832	32132	3	0.941700	9960396	0.000000
319859431	60691.000000	3045	8360.984321	31800	3	0.917056	32164	3	0.630683	9955474	0.000000
319845577	60549.000000	3168	8352.089385	32088	4	0.708716	32120	7	0.732990	9950568	0.000000
319819702	60570.000000	3099	8434.831271	32018	9	0.879741	31975	2	0.691843	9945586	0.000000
319847670	60247.000000	3092	8378.167428	31873	6	0.491715	31978	3	0.895431	9940585	0.000000
319859371	60004.000000	3110	8348.508003	31915	5	0.967222	32030	3	0.738664	9935593	0.000000
319837581	59837.000000	3049	8359.576581	31932	4	0.920819	32130	2	0.543699	9930530	0.000000
319838218	60887.000000	3085	8403.940277	32157	8	0.807256	32023	4	0.748183	9925604	0.000000
319847868	59558.000000	3048	8309.942821	31988	12	0.933681	31798	5	0.930655	9920667	0.000000
319845521	59950.000000	3135	8334.073826	31835	6	0.982305	32001	6	0.360250	9915760	0.000000
319842120	59781.000000	3184	8370.314622	32146	5	0.969937	32060	7	0.685717	9910880	0.000000
319843315	61040.000000	3071	8358.157896	32039	4	0.821623	31801	1	0.811431	9905947	0.000000
319831625	60326.000000	2987	8415.375540	31985	5	0.668787	31891	2	0.237854	9900839	0.000000
319845482	60808.000000	3020	8370.719251	32037	6	0.860847	31852	9	0.632986	9895863	0.000000
319845128	60784.000000	3033	8371.679107	31822	6	0.969681	32091	6	0.896486	9890940	0.000000
319829100	59567.000000	3049	8346.347398	32048	7	0.850293	31945	3	0.372324	9886009	0.000000
319862706	59899.000000	3182	8387.782513	32114	2	0.929424	32254	4	0.928776	9881038	0.000000
319838522	60516.000000	3084	8406.152939	31919	8	0.647926	31995	9	0.913239	9876043	0.000000
319849389	60045.000000	3038	8381.850520	31708	3	0.637987	32068	8	0.962341	9871020	0.000000
319841078	60500.000000	3225	8362.032384	31904	6	0.968234	31950	8	0.981767	9866168	0.000000
319832394	60326.000000	3114	8392.163307	31999	7	0.950622	32373	4	0.979720	9861267	0.000000
319845596	60157.000000	3235	8316.557115	31953	10	0.850086	32067	11	0.982514	9856376	0.000000
319861194	60732.000000	3285	8349.908093	31898	5	0.973761	31939	2	0.885744	9851381	0.000000
319844739	59603.000000	3158	8395.579172	31973	8	0.985304	32173	6	0.735449	9846381	0.000000
319846966	60154.000000	3111	8388.944909	32248	10	0.852375	32172	5	0.996046	9841567	0.000000
319837556	61200.000000	3177	8455.270602	31948	9	0.894609	32124	8	0.646874	9836745	0.000000
319850680	59869.000000	3097	8352.590581	31849	7	0.809528	32238	11	0.994305	9831834	0.000000
319833143	59314.000000	3005	8280.225118	32081	9	0.996598	31962	6	0.805927	9826883	0.000000
319851560	59585.000000	2951	8296.874390	32004	4	0.995273	31879	4	0.949820	9822051	0.000000
319844593	59117.000000	3076	8389.037852	31943	6	0.679006	31999	2	0.354601	9817286	0.000000
319841557	59458.000000	3077	8320.129567	31984	9	0.807637	31956	2	0.692785	9812488	0.000000
319842979	59856.000000	3149	8304.989360	31927	4	0.754359	31897	7	0.869610	9807488	0.000000
319839975	59946.000000	3191	8353.477452	32156	8	0.957380	32184	5	0.701324	9802462	-1.#IND00
319865312	60143.000000	3163	8373.947568	32091	10	0.880080	31936	6	0.853753	9797554	-1.#IND00
319863040	59927.000000	3192	8405.896676	32042	7	0.832621	32098	5	0.792279	9792713	0.024904
319830609	61640.000000	3152	8410.078215	32087	8	0.961633	32250	4	0.916437	9787737	0.019906
319847934	60633.000000	3234	8328.297257	31720	7	0.745130	31982	6	0.859243	9782794	0.008622
319847140	60378.000000	3063	8309.122290	32176	5	0.992679	32151	9	0.731796	9777956	0.005816
319841712	61099.000000	3027	8348.025610	31823	1	0.704437	31829	5	0.744702	9773083	0.004461
319852500	59894.000000	3107	8325.478801	31984	4	0.849290	31917	6	0.641828	9768235	0.004419
319847445	59790.000000	3094	8327.180929	31904	4	0.821102	32087	6	0.688791	9763362	0.004965
319863526	59641.000000	3104	8356.286418	31931	6	0.898495	32109	4	0.992205	9758443	0.003661
319863872	59763.000000	3078	8340.950113	32056	3	0.490326	31877	2	0.742996	9753545	-0.004196
319832343	60473.000000	3186	8335.158572	32052	4	0.994473	32151	8	0.997097	9748699	-0.002131
319859214	60904.000000	3149	8410.103953	31823	5	0.959524	31967	6	0.614972	9743827	-0.002468
319831172	60974.000000	3263	8428.092665	31942	4	0.990803	32011	8	0.562490	9738874	-0.002945
319884321	60323.000000	3127	8364.881657	32096	5	0.639526	32042	7	0.959618	9734044	-0.003077
319844456	59795.000000	3161	8388.544691	32076	5	0.891968	31806	4	0.984068	9729230	-0.002955
319861038	59916.000000	3154	8380.080129	31952	6	0.957458	31996	7	0.980535	9724455	-0.004636
319845480	60228.000000	3198	8437.352195	31981	6	0.797428	32102	8	0.813929	9719496	-0.003617
319842429	60411.000000	3151	8368.843776	31860	7	0.917250	31774	4	0.792494	9714670	-0.002897
319851917	60292.000000	3137	8335.448255	31853	0	0.135039	31765	7	0.700810	9709787	-0.003558
319861657	60048.000000	3134	8348.648207	32039	7	0.572525	32053	2	0.873639	9704965	-0.004855
319832610	59652.000000	3068	8366.665267	31899	7	0.905847	31971	6	0.868019	9700200	-0.004544
319843449	60781.000000	3116	8311.832771	32261	7	0.697957	32097	4	0.997746	9695365	-0.004299
319851846	60363.000000	3221	8395.004889	31778	8	0.975315	32021	4	0.740140	9690463	-0.004053
319854373	60333.000000	3091	8292.541169	31926	0	0.592402	32099	2	0.757701	9685574	-0.003099
319833597	59620.000000	3113	8278.941021	31752	0	0.534745	32215	6	0.824080	9680788	-0.005155
319832964	59978.000000	3200	8341.968746	31801	5	0.795108	31671	10	0.752329	9675911	-0.004138
319856119	60322.000000	3196	8327.834398	31998	8	0.962483	31940	4	0.769304	9671132	-0.002223
319860028	59754.000000	3089	8334.838786	31913	10	0.993547	31922	3	0.906400	9666344	-0.002516
319827460	60798.000000	3193	8377.736015	31889	5	0.864456	31971	5	0.931500	9661510	-0.002535
319848027	60718.000000	3090	8396.149773	31947	10	0.983012	31763	2	0.693731	9656588	-0.002654
319858048	60788.000000	3147	8369.132221	32042	6	0.872033	32039	7	0.816814	9651811	-0.001947
319840388	60789.000000	3069	8304.694431	32269	3	0.730288	31977	3	0.554336	9647022	-0.001901
319857015	59686.000000	3132	8347.430027	32093	2	0.533252	32028	4	0.860062	9642169	-0.001776
319862330	61012.000000	3176	8455.587173	32052	2	0.599105	32115	4	0.888509	9637373	-0.000863
319844816	60346.000000	3116	8312.868883	31899	5	0.969638	31918	4	0.873839	9632581	-0.000726
319843720	59311.000000	3011	8315.689425	31889	1	0.885932	32096	4	0.961589	9627708	-0.000850
319834675	59242.000000	3189	8339.924432	31783	4	0.742109	31951	3	0.808780	9622939	-0.001491
319849897	60214.000000	3176	8398.100857	31774	2	0.857682	32212	12	0.973039	9618160	-0.002039
319855508	59793.000000	3142	8291.079505	31899	6	0.826871	31970	9	0.751945	9613332	-0.001410
319870818	60010.000000	3177	8314.441694	31957	5	0.467626	31903	6	0.797914	9608494	-0.000731
319844721	60890.000000	3188	8338.517836	32147	8	0.809369	31955	9	0.568884	9603589	-0.000590
319857802	59389.000000	3153	8338.264617	32061	9	0.664965	32243	5	0.836796	9598798	-0.001039
319820978	59731.000000	3139	8358.221158	31680	8	0.658422	31938	4	0.822506	9594010	-0.001053
319832253	61214.000000	3092	8359.502728	32218	7	0.640299	32054	2	0.548051	9589170	-0.001298
319843140	61350.000000	3203	8403.135341	31944	6	0.988840	31969	4	0.888738	9584351	-0.001301
319825045	61253.000000	3138	8487.594123	31914	2	0.514232	31882	5	0.823362	9579581	-0.001231
319832849	60462.000000	3214	8428.796973	32140	10	0.930795	31992	6	0.643453	9574744	-0.000988
319870704	60919.000000	3214	8446.989214	31984	6	0.852578	31905	11	0.612751	9569999	-0.001000
319839320	60544.000000	3032	8399.654681	32103	8	0.768435	32038	3	0.946171	9565190	-0.001269
319822234	60355.000000	3071	8418.980236	31893	5	0.656342	32052	8	0.931736	9560442	-0.001594
319840110	60606.000000	3064	8391.228875	32172	4	0.956790	31909	7	0.849784	9555664	-0.001602
319845656	59106.000000	3105	8358.171422	32040	7	0.824171	32018	7	0.987591	9550885	-0.001640
319849882	59900.000000	3080	8329.183267	31726	14	0.898219	31879	5	0.661562	9546186	-0.001624
319839550	60379.000000	3123	8272.576032	31803	3	0.926258	32100	5	0.547715	9541363	-0.001473
319848415	59827.000000	3102	8322.428070	32256	6	0.678048	32084	7	0.893411	9536625	-0.001257
319835540	59264.000000	3139	8330.965362	31829	6	0.663076	32002	6	0.482230	9531876	-0.001303
npatches	nstrain	runtime	dt	init_x	init_y	init_y_blood	init_z	init_S	beta0	beta1	beta2	beta3	mean_beta	B	d	delta	delta_blood	b[0]	mut	m	CTL	c	g	epsilon	k	het	lambda	rho	omega	x_max	patch.dyna	DELTA	A	VA
10000	1	100.000000	0.000100	21900	9499	5000000	0.001000	10000000	14.053898	13.348210	13.254659	7.463047	11	8000000000.000000	0.010000	1.000000	1.000000	800000	0.000050	0.048000	1	0.001000	1.000000	25.000000	13.000000	0.500000	0.000000	0.000000	0.000000	31987	0	10.000000	7.000000	1.000000
sus	inf	inf_blood	z	x[0]	y[0][0]	z[0]	x[1]	y[1][0]	z[1]	S[0]	synchrony
219000000	94990000.000000	5000000	10.000000	21900	9499	0.001000	21900	9499	0.001000	10000000	0.000000
317727015	4245156.000000	222539	10000.000000	31687	452	1.000000	31756	481	1.000000	9994983	0.000000
319716575	324152.000000	16849	10000.000000	31816	57	1.000000	31811	37	1.000000	9990089	0.000000
319826812	47845.000000	2414	7040.789790	32137	7	0.863240	31868	0	0.395296	9984961	0.000000
319849743	53942.000000	2848	7523.767012	32121	4	0.975973	31999	5	0.928804	9979959	0.000000
319840992	55477.000000	2835	7620.499260	31906	3	0.980159	31996	3	0.773947	9974943	0.000000
319852661	56641.000000	2947	7776.590716	31847	9	0.958083	32073	9	0.995837	9969973	0.000000
319850914	55426.000000	2878	7686.840143	31750	8	0.631348	31952	13	0.424355	9964966	0.000000
319834615	54639.000000	2894	7687.571432	31969	13	0.994866	31669	5	0.944376	9959907	0.000000
319873339	54870.000000	2781	7696.965652	31902	6	0.611408	32093	11	0.940129	9955014	0.000000
319837462	55017.000000	2756	7693.885969	32101	1	0.610959	32011	4	0.915291	9949956	0.000000
319859568	55663.000000	2805	7715.795159	31931	4	0.728465	31866	10	0.861167	9944983	0.000000
319846500	55423.000000	2931	7706.360199	31855	12	0.975610	31937	4	0.954695	9939884	0.000000
319847417	54855.000000	2801	7653.997707	31860	7	0.975562	32128	7	0.998215	9934808	0.000000
319845956	56310.000000	2979	7717.496748	31782	4	0.998051	32064	2	0.452667	9929949	0.000000
319826159	55463.000000	2915	7760.686374	32231	9	0.971548	32216	5	0.356018	9925155	0.000000
319872231	55541.000000	2964	7720.843399	31838	6	0.973953	31990	5	0.409715	9920267	0.000000
319848110	56098.000000	2999	7654.141430	31944	10	0.754629	31874	9	0.612250	9915327	0.000000
319869047	56594.000000	2981	7581.320670	32103	4	0.998297	31890	3	0.518651	9910366	0.000000
319844670	56497.000000	2978	7739.601107	31908	8	0.955942	32069	2	0.643945	9905390	0.000000
319856253	56079.000000	3032	7779.682301	32109	2	0.821413	31826	13	0.811375	9900434	0.000000
319859098	55754.000000	2857	7747.704469	31962	1	0.378249	32008	5	0.928766	9895504	0.000000
319852972	54810.000000	2945	7647.508333	32113	5	0.542865	31803	3	0.981558	9890668	0.000000
319853378	56471.000000	2961	7610.248387	32031	3	0.425568	31967	9	0.928476	9885709	0.000000
319845860	55777.000000	2897	7654.935625	32047	5	0.902212	32166	4	0.969765	9880670	0.000000
319842222	56726.000000	2948	7816.704435	31814	13	0.796489	32047	3	0.995202	9875777	0.000000
319852846	54639.000000	2913	7652.594287	32007	5	0.895943	32133	5	0.744566	9870832	0.000000
319868481	55464.000000	2869	7616.546813	32070	12	0.839801	32052	5	0.992095	9865889	0.000000
319853485	54741.000000	2897	7626.913092	31980	12	0.940724	31844	3	0.918700	9861124	0.000000
319837525	56218.000000	2931	7655.786673	32206	5	0.994272	31982	8	0.920999	9856147	0.000000
319840586	56331.000000	2933	7653.331010	31905	9	0.998196	32114	11	0.658478	9851268	0.000000
319846048	56229.000000	2875	7663.722248	32114	8	0.996347	31857	11	0.999783	9846338	0.000000
319853858	56759.000000	2900	7732.360828	32060	7	0.816821	32075	7	0.971427	9841482	0.000000
319859962	55652.000000	2845	7679.995322	32025	6	0.566269	32137	2	0.263961	9836599	0.000000
319840667	55747.000000	2871	7699.811140	32129	5	0.766451	31998	5	0.983842	9831608	0.000000
319848667	56231.000000	2888	7697.197704	31878	8	0.712377	32027	3	0.921782	9826620	0.000000
319845665	56774.000000	2914	7754.555489	31921	3	0.998213	31964	8	0.803797	9821760	0.000000
319870376	54564.000000	2862	7646.251014	31792	14	0.384876	32057	8	0.830403	9816755	0.000000
319847487	55371.000000	2877	7684.815324	32093	8	0.986313	32064	9	0.959377	9811798	0.000000
319867889	55165.000000	2914	7706.584489	31899	10	0.857412	31923	5	0.793597	9806945	0.000000
319841641	56809.000000	2968	7695.876475	31790	6	0.857308	31822	5	0.808515	9802048	-1.#IND00
319813501	55165.000000	2811	7669.266823	31976	8	0.949136	32112	4	0.827972	9797213	-1.#IND00
319846421	55713.000000	2942	7636.623017	31863	7	0.931916	31869	4	0.990011	9792342	-1.#IND00
319855155	55400.000000	2945	7731.531984	32080	6	0.994982	32153	5	0.786030	9787439	-1.#IND00
319880688	56284.000000	2911	7810.215095	32120	13	0.998460	31853	3	0.999477	9782523	0.003635
319835094	54826.000000	2927	7752.669704	31872	6	0.987562	31897	11	0.843518	9777711	0.002431
319860675	55222.000000	2870	7786.349704	32111	10	0.959967	31641	4	0.988342	9772905	0.000932
319822906	55698.000000	2904	7731.301208	31780	9	0.976286	31917	7	0.973079	9768043	0.003197
319844057	56405.000000	2981	7671.408081	32069	3	0.933027	32142	6	0.868402	9763176	0.000076
319834678	56613.000000	2903	7732.949450	32193	8	0.985264	32096	7	0.904121	9758328	0.000882
319823952	57417.000000	2957	7688.474077	32069	8	0.522033	32007	4	0.998983	9753488	0.002552
319852868	56638.000000	3020	7787.242795	31891	5	0.769222	32036	4	0.352919	9748613	0.003504
319863138	55674.000000	2925	7707.961258	31980	7	0.966347	32050	6	0.996877	9743687	0.002227
319828562	56458.000000	2975	7757.633957	31912	12	0.904407	32258	3	0.740303	9738665	0.001125
319864365	56275.000000	2775	7682.958093	31757	5	0.726372	31864	11	0.566412	9733903	0.000620
319861031	55499.000000	2942	7752.877212	32051	7	0.998494	31897	5	0.728289	9729005	0.000122
319829929	56199.000000	2908	7673.039847	31925	7	0.951806	31953	7	0.992672	9724163	0.000611
319845272	56162.000000	2992	7671.359247	32025	2	0.913423	31956	7	0.953070	9719213	0.000919
319841378	55528.000000	2878	7644.264651	32265	3	0.960829	31901	8	0.983715	9714343	0.000864
319846206	55495.000000	2939	7668.176049	31985	6	0.991260	32107	3	0.901248	9709513	0.000905
319848917	56772.000000	2950	7681.316382	32348	5	0.369644	32020	1	0.675030	9704672	-0.002309
319859727	55385.000000	2908	7616.090702	32010	9	0.949714	32157	3	0.895169	9699727	-0.001769
319851737	55903.000000	2862	7718.122836	31822	6	0.744440	31934	6	0.991133	9694987	-0.001159
319846240	55160.000000	2901	7675.587949	32045	6	0.973484	32043	5	0.794366	9690114	-0.001499
319845014	56037.000000	2916	7637.117237	31882	5	0.913348	31806	8	0.755024	9685254	-0.001064
319846266	55175.000000	3004	7628.132034	32013	4	0.628422	31964	3	0.186718	9680492	-0.001724
319844428	55400.000000	2850	7617.059180	31958	1	0.979739	32037	4	0.679023	9675542	-0.002158
319867694	55722.000000	2849	7708.370679	31882	4	0.927595	32143	3	0.851198	9670698	-0.002252
319874176	55580.000000	2895	7714.628668	32028	5	0.999732	32112	3	0.996628	9665876	-0.002592
319888515	55595.000000	2880	7733.132453	31794	10	0.934171	32061	6	0.741638	9661102	-0.002018
319849975	56264.000000	2908	7662.993473	31929	5	0.998889	31906	8	0.999209	9656346	-0.001068
319842109	56756.000000	2865	7701.445736	32104	4	0.988545	31785	8	0.998981	9651434	-0.000730
319854723	56338.000000	3030	7639.186945	32081	4	0.867217	32001	3	0.994715	9646553	-0.000695
319835048	55779.000000	2877	7682.418860	32154	6	0.966807	32295	5	0.469311	9641735	-0.000581
319856810	55443.000000	2807	7662.918032	32100	11	0.998889	31747	4	0.916515	9636926	-0.000283
319841104	56059.000000	2802	7753.121221	32004	3	0.538600	32009	5	0.910741	9632024	-0.000307
319847985	56661.000000	2916	7815.674702	31889	6	0.966196	32218	4	0.999031	9627199	-0.001461
319875888	55046.000000	2850	7697.510461	31815	3	0.994192	31864	10	0.875636	9622466	-0.001209
319824819	55812.000000	2893	7642.379669	32046	4	0.655660	32000	11	0.868343	9617537	-0.001065
319840823	56698.000000	2836	7669.344232	31890	6	0.666122	32092	10	0.999506	9612735	-0.001056
319861215	56359.000000	2918	7650.540047	32036	3	0.830488	31852	5	0.995319	9607913	-0.002717
319849841	56849.000000	2891	7730.737552	31976	5	0.999865	31934	6	0.892325	9603080	-0.001940
319859119	56466.000000	2891	7629.370755	31878	4	1.000000	32041	5	0.994270	9598296	-0.002209
319826634	55856.000000	2951	7604.066979	31846	6	0.895251	31923	4	0.606945	9593584	-0.001954
319833826	56161.000000	2911	7635.204104	31949	9	0.811617	31981	4	0.471718	9588615	-0.002116
319821835	55814.000000	3010	7660.019096	31784	2	0.272535	31887	9	0.997341	9583808	-0.001203
319810078	56370.000000	2936	7697.811275	32050	3	0.723223	31863	10	0.550629	9579041	-0.001253
319863852	56657.000000	2835	7616.537768	32006	2	0.857950	32113	9	0.769457	9574389	-0.000834
319843484	54900.000000	2859	7661.136649	31954	11	0.543907	32016	4	0.925345	9569641	-0.000828
319830268	55420.000000	2796	7651.104809	31909	17	0.906435	31733	2	0.878979	9564712	-0.001277
319841720	56239.000000	2930	7715.695049	32095	2	0.894946	32144	4	0.944425	9560077	-0.000971
319844092	55711.000000	2916	7717.807467	31992	8	0.817967	32002	2	0.472877	9555414	-0.000563
319843121	56175.000000	2906	7693.180834	32096	2	0.644249	31968	5	0.705152	9550647	-0.000743
319851367	56426.000000	2914	7684.313618	31734	10	0.997341	32159	4	0.663517	9545969	0.000005
319843273	56410.000000	2888	7696.561897	32036	16	0.794498	32359	9	0.680246	9541148	0.000196
319834170	55946.000000	2890	7726.124291	32153	5	0.521352	32078	8	0.557788	9536402	0.000193
319843356	55024.000000	2906	7628.800624	31946	17	0.985195	31940	3	0.994901	9531627	0.000202
319874431	55505.000000	2897	7640.308957	31870	7	0.579434	31930	3	0.999121	9526829	0.000613
319844154	55924.000000	2899	7634.495722	32114	9	0.844510	32012	3	0.934363	9522007	0.000656
319849131	55267.000000	2994	7537.324735	32003	1	0.833600	32085	4	0.925345	9517345	0.000721
npatches	nstrain	runtime	dt	init_x	init_y	init_y_blood	init_z	init_S	beta0	beta1	beta2	beta3	mean_beta	B	d	delta	delta_blood	b[0]	mut	m	CTL	c	g	epsilon	k	het	lambda	rho	omega	x_max	patch.dyna	DELTA	A	VA
10000	1	100.000000	0.000100	21900	9499	5000000	0.001000	10000000	8.247355	14.923216	15.744981	9.586078	11	8000000000.000000	0.010000	1.000000	1.000000	800000	0.000050	0.048000	1	0.001000	1.000000	25.000000	14.000000	0.500000	0.000000	0.000000	0.000000	31987	0	10.000000	7.000000	1.000000
sus	inf	inf_blood	z	x[0]	y[0][0]	z[0]	x[1]	y[1][0]	z[1]	S[0]	synchrony
219000000	94990000.000000	5000000	10.000000	21900	9499	0.001000	21900	9499	0.001000	10000000	0.000000
318865438	1894378.000000	99179	10000.000000	31867	146	1.000000	31860	208	1.000000	9994854	0.000000
319841251	61789.000000	3188	9681.761834	31997	6	1.000000	32039	9	1.000000	9989875	0.000000
319853153	50376.000000	2535	7811.333603	31847	7	0.967832	32105	6	0.924586	9984963	0.000000
319867427	50632.000000	2656	7406.823874	31976	3	0.773176	31994	3	0.923537	9979983	0.000000
319847730	51245.000000	2667	7161.412112	31893	7	0.550478	31910	6	0.664296	9974965	0.000000
319847053	52626.000000	2701	7059.714471	31872	4	0.946138	32051	7	0.745016	9970010	0.000000
319846181	54030.000000	2793	7170.358952	31990	3	0.754196	32077	1	0.373432	9965115	0.000000
319845465	53699.000000	2738	7203.969713	31713	2	0.542976	32005	8	0.983399	9960176	0.000000
319842041	53824.000000	2798	7203.300251	32002	2	0.766107	32135	7	0.973569	9955036	0.000000
319840739	53018.000000	2764	7203.890874	32014	7	0.915826	32231	5	0.989048	9950101	0.000000
319849141	53530.000000	2778	7076.868939	31927	1	0.652896	32050	11	0.816973	9945019	0.000000
319849849	53003.000000	2758	7120.847813	32064	6	0.444352	32199	5	0.370549	9940078	0.000000
319839019	53338.000000	2780	7143.833911	32033	7	0.735893	32016	5	0.850759	9935178	0.000000
319855809	53350.000000	2750	7091.394020	32135	9	0.118491	31864	4	0.375478	9930163	0.000000
319869688	52421.000000	2712	7103.494860	31978	1	0.366237	32045	5	0.898071	9925249	0.000000
319848458	53875.000000	2816	7055.591959	31720	7	0.606748	31688	3	0.454577	9920311	0.000000
319870240	54433.000000	2773	7135.366407	32127	4	0.921662	32121	4	0.957849	9915360	0.000000
319837269	52871.000000	2761	7161.071289	31944	3	0.672259	31986	5	0.964509	9910382	0.000000
319835062	53149.000000	2772	7072.666054	31925	4	0.913439	31857	4	0.983861	9905461	0.000000
319852550	54259.000000	2853	7197.405340	31938	6	0.884097	32022	2	0.958843	9900532	0.000000
319835253	53994.000000	2815	7211.164159	31937	5	0.961062	31986	8	0.982093	9895554	0.000000
319849571	53717.000000	2895	7308.688905	31910	8	0.409037	31995	6	0.950740	9890526	0.000000
319828082	53734.000000	2700	7302.110499	32119	4	0.556193	32137	5	0.969445	9885726	0.000000
319841680	52835.000000	2692	7190.542503	32035	6	0.997038	31969	11	0.240180	9880784	0.000000
319820884	53841.000000	2792	7197.158882	31949	8	0.826253	31863	12	0.495170	9875949	0.000000
319846295	53699.000000	2826	7278.720840	32229	4	0.526427	31827	11	0.682103	9870973	0.000000
319843130	53080.000000	2812	7216.449334	31957	6	0.686527	31929	11	0.686000	9866090	0.000000
319834196	53254.000000	2690	7167.131258	31959	2	0.355313	32270	9	0.800890	9861136	0.000000
319847299	52733.000000	2641	7155.296743	31892	2	0.465297	32037	5	0.299821	9856253	0.000000
319841073	52133.000000	2772	7136.270976	32136	7	0.499736	31915	2	0.995180	9851292	0.000000
319837367	53207.000000	2822	7158.434138	32045	6	0.674642	32007	10	0.997742	9846295	0.000000
319835210	53680.000000	2798	7086.542698	32028	5	0.860302	32029	4	0.386338	9841350	0.000000
319876311	54379.000000	2905	7234.931851	32108	4	0.802978	31887	8	0.929244	9836425	0.000000
319839709	53832.000000	2886	7281.782395	32194	9	0.503591	32024	7	0.766388	9831436	0.000000
319825690	53426.000000	2717	7176.562549	32055	5	0.478950	32300	8	0.930157	9826469	0.000000
319865517	53849.000000	2875	7257.398084	31945	5	0.732418	31981	2	0.351084	9821600	0.000000
319839637	53371.000000	2748	7164.656043	32059	0	0.675727	31973	1	0.703160	9816695	0.000000
319870030	54373.000000	2824	7130.102579	32032	5	0.612194	32052	12	0.373079	9811735	0.000000
319855117	53860.000000	2813	7139.987386	31898	3	0.472574	32062	10	0.825023	9806776	0.000000
319854676	53876.000000	2838	7202.892484	31933	6	0.932733	31910	7	0.980126	9801861	-1.#IND00
319858897	53153.000000	2789	7219.632510	31909	7	0.780639	32044	5	0.894820	9796928	-1.#IND00
319839011	54669.000000	2820	7165.676261	31897	8	0.776476	32190	5	0.703934	9792094	-1.#IND00
319835894	55122.000000	2773	7171.589342	31913	8	0.699537	31795	6	0.618146	9787135	0.002402
319853685	53536.000000	2731	7211.259435	32185	5	0.903797	32038	10	0.569762	9782248	0.004243
319838376	53915.000000	2785	7222.417875	31861	3	0.586198	31998	7	0.358359	9777309	0.004501
319849803	52808.000000	2763	7211.079532	31837	4	0.590898	32064	5	0.917759	9772594	0.006861
319847530	53632.000000	2834	7288.308598	31927	4	0.579882	31989	4	0.973145	9767678	0.006325
319836575	53256.000000	2769	7138.118054	32059	9	0.820565	32100	10	0.786042	9762854	-0.000553
319824783	53793.000000	2883	7200.690587	31920	7	0.909693	32187	9	0.977870	9757894	-0.003333
319847506	53472.000000	2812	7235.524200	32150	4	0.901752	31789	8	0.967759	9753005	-0.006429
319869017	52449.000000	2790	7206.896450	32344	6	0.586869	31958	3	0.908263	9748265	-0.004352
319844879	52486.000000	2744	7142.606942	32158	6	0.708216	31849	2	0.906556	9743420	-0.007797
319831008	53515.000000	2737	7105.642348	31907	2	0.769844	31934	10	0.654384	9738694	-0.007652
319845988	53736.000000	2712	7156.792294	32012	2	0.116763	31841	2	0.483475	9733792	-0.008163
319830322	53527.000000	2775	7236.502627	32063	4	0.422802	31887	3	0.205670	9728932	-0.006592
319885673	54488.000000	2929	7167.996629	32017	7	0.260788	32014	2	0.401321	9724171	-0.005564
319854684	53797.000000	2840	7113.353406	31853	2	0.676159	32017	6	0.982513	9719220	-0.004848
319855917	54205.000000	2774	7144.016751	31954	5	0.989142	31852	12	0.781983	9714318	-0.004803
319847974	53594.000000	2839	7174.430474	31907	2	0.698572	31972	12	0.772000	9709438	-0.004062
319857994	53831.000000	2886	7206.412825	32025	4	0.935236	31861	1	0.625537	9704562	-0.006125
319840790	52690.000000	2672	7246.038499	32049	7	0.813947	32249	4	0.983852	9699784	-0.005605
319861389	52889.000000	2755	7259.981171	31954	2	0.630931	31996	3	0.638014	9694878	-0.005060
319825531	52791.000000	2781	7195.081664	32149	2	0.807240	31991	5	0.997764	9690014	-0.005209
319833519	52647.000000	2699	7057.631017	32049	8	0.951299	32008	6	0.916940	9685192	-0.005164
319847336	53956.000000	2791	7127.525784	32126	4	0.846334	32030	7	0.999944	9680278	-0.004303
319872412	54251.000000	2782	7256.292830	32010	3	0.577158	31985	4	0.474886	9675446	-0.003516
319859142	52836.000000	2739	7193.734701	31775	5	0.588214	32015	11	0.884722	9670550	-0.003642
319858826	52911.000000	2808	7117.637856	32038	8	0.383954	31815	4	0.620551	9665756	-0.003459
319849381	53558.000000	2789	7252.393283	32046	4	0.731516	32106	2	0.926960	9660894	-0.002787
319824084	52249.000000	2768	7165.333475	32073	3	0.919240	31845	11	0.955433	9656052	-0.002726
319829145	52351.000000	2795	7099.832146	32090	7	0.860919	31985	4	0.908100	9651240	-0.002650
319839693	53045.000000	2687	7044.777658	31859	4	0.836976	31996	4	0.825000	9646382	-0.002615
319851677	53645.000000	2849	7118.639425	32025	3	0.879650	31991	6	0.590642	9641521	-0.002930
319872638	54184.000000	2831	7158.897062	32063	4	0.555202	31854	3	0.413468	9636742	-0.003076
319866024	54109.000000	2762	7147.751070	31874	2	0.709454	31846	6	0.770542	9631972	-0.003314
319849634	54434.000000	2805	7214.401525	32137	1	0.693441	31981	8	0.596254	9627223	-0.003057
319860452	53974.000000	2750	7255.363289	31833	4	0.909130	31960	0	0.620318	9622408	-0.003032
319840543	53079.000000	2783	7157.697546	31993	1	0.345686	32058	10	0.924258	9617664	-0.003214
319865772	54070.000000	2924	7183.745618	32097	10	0.501277	32101	7	0.988966	9612839	-0.002929
319853937	53918.000000	2807	7184.989175	32200	4	0.463679	31957	5	0.036203	9608035	-0.002843
319838644	54344.000000	2784	7255.759157	31950	8	0.744603	32117	10	0.771620	9603237	-0.002379
319842080	53441.000000	2862	7218.553547	31981	4	0.879394	31673	3	0.657053	9598288	-0.001733
319866653	53672.000000	2851	7149.306456	31915	8	0.279357	31905	8	0.406399	9593562	-0.001378
319845899	53632.000000	2852	7201.263643	31702	5	0.408271	32083	1	0.211749	9588682	-0.001122
319841873	53755.000000	2808	7190.371032	31987	2	0.711983	31860	3	0.917008	9583874	-0.000597
319828845	53091.000000	2792	7293.855726	31718	8	0.753206	32035	7	0.936973	9579112	-0.000656
319859581	53635.000000	2777	7179.983072	32087	4	0.726686	32129	2	0.686057	9574554	-0.001476
319831791	53276.000000	2854	7167.253189	31972	7	0.768240	31958	7	0.759167	9569772	-0.001775
319850603	52728.000000	2752	7165.607784	32079	5	0.743739	31849	5	0.771544	9564989	-0.001644
319853753	53138.000000	2712	7223.399716	31853	4	0.734805	32059	7	0.487273	9560249	-0.001318
319848383	53453.000000	2801	7173.068333	31985	1	0.735594	32042	8	0.969050	9555404	-0.000784
319865266	53755.000000	2826	7139.221971	32115	7	0.334656	31899	4	0.650522	9550659	-0.001044
319858467	53737.000000	2877	7134.012030	32089	2	0.160957	32043	7	0.782738	9545841	-0.000841
319848678	53855.000000	2772	7182.042629	31924	6	0.325296	32140	11	0.957631	9541058	-0.001458
319881966	54459.000000	2839	7251.890976	32149	6	0.715685	31893	9	0.751980	9536276	-0.001415
319858851	54290.000000	2856	7295.606152	32021	6	0.712733	32039	5	0.538180	9531399	-0.001514
319831031	53275.000000	2734	7230.457015	31853	7	0.778018	31728	8	0.905272	9526641	-0.001289
319843550	53121.000000	2740	7213.904929	31929	6	0.720361	31886	6	0.737560	9521857	-0.000945
319852257	53199.000000	2707	7131.308264	32169	7	0.743149	31945	8	0.914319	9517143	-0.000399
npatches	nstrain	runtime	dt	init_x	init_y	init_y_blood	init_z	init_S	beta0	beta1	beta2	beta3	mean_beta	B	d	delta	delta_blood	b[0]	mut	m	CTL	c	g	epsilon	k	het	lambda	rho	omega	x_max	patch.dyna	DELTA	A	VA
10000	1	100.000000	0.000100	21900	9499	5000000	0.001000	10000000	9.267512	13.604195	11.930894	10.575873	11	8000000000.000000	0.010000	1.000000	1.000000	800000	0.000050	0.048000	1	0.001000	1.000000	25.000000	15.000000	0.500000	0.000000	0.000000	0.000000	31987	0	10.000000	7.000000	1.000000
sus	inf	inf_blood	z	x[0]	y[0][0]	z[0]	x[1]	y[1][0]	z[1]	S[0]	synchrony
219000000	94990000.000000	5000000	10.000000	21900	9499	0.001000	21900	9499	0.001000	10000000	0.000000
319446944	741188.000000	38950	10000.000000	32079	54	1.000000	32066	89	1.000000	9995029	0.000000
319859049	51558.000000	2638	4892.265341	31752	5	0.406305	32030	3	0.873458	9990178	0.000000
319838174	58624.000000	3006	6002.541139	31860	3	0.543821	32066	4	0.960400	9985230	0.000000
319830867	57708.000000	2943	6607.459655	31714	5	0.626498	32063	8	0.858942	9980166	0.000000
319847599	54165.000000	2868	6911.814793	32126	5	0.769504	32019	3	0.574164	9975181	0.000000
319836236	50415.000000	2539	6878.299177	32212	2	0.936066	32079	2	0.495856	9970307	0.000000
319828506	50246.000000	2616	6610.879191	32090	6	0.508070	31978	7	0.865730	9965322	0.000000
319849850	50968.000000	2742	6606.028829	31674	2	0.223071	32009	11	0.644022	9960410	0.000000
319844563	51379.000000	2730	6651.355875	31695	4	0.724920	31941	8	0.871156	9955451	0.000000
319844025	50978.000000	2653	6681.563470	32113	5	0.652485	31877	13	0.997680	9950464	0.000000
319853622	50759.000000	2724	6627.323089	31978	7	0.253963	32087	6	0.876630	9945439	0.000000
319843107	50580.000000	2693	6540.332392	32037	8	0.887092	32115	5	0.337866	9940439	0.000000
319860770	52274.000000	2747	6578.924710	32071	8	0.118996	32103	5	0.842718	9935514	0.000000
319864768	51611.000000	2652	6605.200172	31963	8	0.228802	32003	1	0.946316	9930572	0.000000
319847430	52977.000000	2734	6739.919546	31905	3	0.827209	31895	4	0.986130	9925544	0.000000
319859541	51829.000000	2787	6751.547092	31760	3	0.929537	32211	4	0.994449	9920565	0.000000
319847383	50270.000000	2672	6703.249445	32090	5	0.112862	31987	8	0.926545	9915584	0.000000
319874201	50084.000000	2541	6531.002438	32151	9	0.934300	31688	3	0.445979	9910679	0.000000
319863446	51690.000000	2631	6635.680529	32050	6	0.476330	32035	3	0.684851	9905744	0.000000
319829741	51938.000000	2829	6578.950674	32049	5	0.766797	32102	2	0.526136	9900886	0.000000
319854865	52270.000000	2654	6713.699559	31837	7	0.905380	31936	5	0.296402	9895985	0.000000
319875063	51253.000000	2747	6662.088941	32225	12	0.473904	32106	10	0.683027	9891063	0.000000
319865527	51987.000000	2727	6587.645750	31919	4	0.581641	32009	5	0.588305	9886142	0.000000
319857693	51095.000000	2657	6602.119390	32017	5	0.259725	32123	7	0.889334	9881168	0.000000
319855415	49562.000000	2628	6634.351557	31930	6	0.458266	31936	3	0.307495	9876297	0.000000
319863118	50302.000000	2639	6637.980655	32018	3	0.713203	31782	6	0.959825	9871500	0.000000
319871319	49580.000000	2542	6621.443848	32073	3	0.930046	32087	5	0.604557	9866668	0.000000
319837088	50835.000000	2675	6541.660100	31991	4	0.321563	32099	8	0.731139	9861753	0.000000
319834746	51703.000000	2663	6640.537561	32090	6	0.920883	32030	2	0.817965	9856868	0.000000
319847407	50296.000000	2612	6666.804919	31995	4	0.759678	32072	4	0.231547	9852034	0.000000
319854693	50119.000000	2577	6680.684607	32041	2	0.605290	32014	9	0.805651	9847136	0.000000
319865210	50358.000000	2626	6581.102658	31865	6	0.636251	31941	4	0.792955	9842213	0.000000
319836984	50273.000000	2662	6577.563704	31986	4	0.319410	32103	8	0.668332	9837204	0.000000
319844080	50866.000000	2657	6473.631639	31805	7	0.854627	31957	3	0.978813	9832266	0.000000
319832951	52653.000000	2699	6576.531571	32072	6	0.425182	31987	6	0.359321	9827300	0.000000
319843333	52040.000000	2810	6842.337656	31906	6	0.799197	31940	6	0.714297	9822221	0.000000
319862126	49304.000000	2519	6714.774154	32252	3	0.731363	32002	3	0.147413	9817233	0.000000
319847556	50701.000000	2610	6587.592187	31861	10	0.495094	31927	10	0.905267	9812368	0.000000
319831226	51194.000000	2586	6631.208458	31982	3	0.845048	32013	2	0.431602	9807444	0.000000
319858901	51602.000000	2577	6629.083530	31740	4	0.633608	31964	1	0.828136	9802562	-1.#IND00
319850634	50265.000000	2593	6586.628726	31773	5	0.675225	32143	4	0.815528	9797537	-1.#IND00
319864199	50930.000000	2649	6555.896520	32285	5	0.941244	32011	4	0.784023	9792608	-1.#IND00
319850996	51702.000000	2661	6591.775611	32049	9	0.893177	32151	9	0.943255	9787783	0.009164
319847366	50480.000000	2661	6631.486075	32135	9	0.837359	32216	3	0.988215	9782948	-0.001272
319838328	50167.000000	2488	6517.375795	32190	4	0.792910	31913	7	0.652442	9777982	-0.016958
319860041	52623.000000	2696	6684.175677	32085	6	0.983823	31748	4	0.766938	9772968	-0.009932
319884730	51217.000000	2755	6729.860677	32040	5	0.585668	31872	9	0.743619	9768002	-0.010978
319861712	49887.000000	2677	6562.855123	31824	3	0.470102	31985	6	0.967363	9763073	-0.010800
319849258	51950.000000	2630	6645.198198	31999	3	0.432884	31897	5	0.929522	9758113	-0.009091
319863914	51902.000000	2684	6741.386308	32113	7	0.978656	32009	5	0.688800	9753189	-0.007635
319851272	51435.000000	2702	6670.506464	32133	2	0.919041	31904	2	0.912329	9748242	-0.005476
319847796	51616.000000	2739	6675.559418	31913	5	0.525619	31932	4	0.917470	9743366	-0.004045
319854368	52881.000000	2721	6666.004050	31935	1	0.408889	32058	1	0.494089	9738493	-0.004541
319828315	50843.000000	2752	6676.694256	31920	4	0.878069	32006	8	0.508196	9733678	-0.002730
319833633	50414.000000	2629	6662.149099	32186	7	0.566358	32007	3	0.490419	9728830	-0.000478
319858371	51825.000000	2631	6604.613124	31893	8	0.352793	31943	7	0.991245	9724063	-0.001355
319855536	51506.000000	2675	6651.588549	32063	4	0.839402	31765	4	0.358471	9719196	0.000690
319858512	51919.000000	2752	6711.494727	32056	3	0.960712	31827	4	0.831088	9714357	0.000043
319851254	50927.000000	2680	6658.991012	31926	6	0.865685	32044	9	0.679449	9709480	-0.000295
319857091	51241.000000	2699	6675.889587	32061	4	0.826758	31891	6	0.968343	9704567	0.001506
319832726	51214.000000	2647	6660.412074	32020	5	0.427397	32089	3	0.442246	9699740	0.001169
319844406	50872.000000	2682	6630.919360	32124	8	0.538459	32102	5	0.668321	9694915	0.001299
319866055	51605.000000	2618	6702.196833	31902	4	0.932534	31980	4	0.676038	9689973	0.001285
319873172	51381.000000	2724	6679.287716	32006	5	0.240411	32016	2	0.766327	9684976	-0.000863
319848086	51476.000000	2700	6679.714960	32152	3	0.446547	32044	9	0.851477	9680114	-0.002515
319856702	50037.000000	2618	6608.215204	32032	1	0.170570	32128	5	0.699633	9675165	-0.000103
319834426	51482.000000	2624	6526.265993	32265	0	0.404856	31861	7	0.287592	9670293	-0.000262
319852109	51025.000000	2635	6646.795024	31942	8	0.311953	32258	1	0.797337	9665475	-0.000128
319851284	52449.000000	2740	6641.959432	32119	3	0.775880	31910	3	0.981446	9660701	-0.000081
319847199	52375.000000	2783	6767.566050	31836	4	0.545321	32046	4	0.573583	9655924	-0.000445
319870537	50958.000000	2665	6712.106835	31861	3	0.887486	32073	5	0.992118	9651023	-0.000476
319834378	51635.000000	2678	6569.193278	32267	9	0.798616	32020	3	0.893905	9646271	-0.000474
319836631	51201.000000	2701	6623.849600	31846	1	0.614359	31882	15	0.622006	9641405	0.000084
319843321	51759.000000	2737	6542.398412	32086	3	0.860556	31988	12	0.866905	9636555	-0.000045
319843822	51066.000000	2612	6669.051022	31771	3	0.813423	32032	2	0.927803	9631719	-0.000447
319839478	51821.000000	2788	6694.513475	32095	3	0.746549	32114	12	0.735477	9626914	0.000585
319864037	50846.000000	2739	6647.061493	32038	4	0.811111	32033	4	0.753135	9622022	0.001131
319842508	51148.000000	2610	6612.896638	32016	3	0.727084	32128	5	0.386053	9617303	0.000112
319844607	51153.000000	2696	6685.483659	32078	7	0.502771	32075	5	0.480860	9612431	0.000198
319840314	51082.000000	2666	6637.427506	31835	3	0.671444	31923	4	0.950943	9607564	0.000046
319843635	51362.000000	2700	6694.382558	32244	2	0.641493	31841	2	0.935803	9602760	0.000228
319860542	52238.000000	2750	6679.452108	31896	5	0.616325	31864	8	0.970239	9597908	-0.000471
319845143	53617.000000	2782	6749.300966	32066	5	0.119132	31978	7	0.559959	9593020	-0.000466
319861525	50675.000000	2650	6855.448101	32202	6	0.953996	31902	5	0.145054	9588322	-0.000333
319866181	50032.000000	2547	6592.389843	31955	1	0.429674	31953	6	0.835121	9583599	-0.000433
319852242	50282.000000	2583	6494.053617	32189	3	0.702670	31904	4	0.320755	9578785	0.000219
319837928	51338.000000	2563	6613.754501	31915	5	0.797641	32123	2	0.485879	9574096	0.000186
319846264	50457.000000	2657	6593.244503	31794	6	0.726762	32100	1	0.368123	9569276	-0.000255
319836954	51494.000000	2650	6666.856552	31849	4	0.408802	31876	2	0.548178	9564393	-0.000473
319852983	51592.000000	2739	6638.487262	32104	6	0.646443	32058	1	0.836371	9559636	-0.000340
319835140	52615.000000	2689	6709.160610	31856	9	0.484461	32036	4	0.868913	9554960	0.001968
319878443	51834.000000	2701	6738.945775	32081	2	0.982025	31884	2	0.628079	9550077	0.003044
319826037	51338.000000	2667	6698.277350	31971	2	0.812218	32126	3	0.653555	9545335	0.003441
319853507	51126.000000	2556	6686.680784	32107	8	0.841103	31976	6	0.598183	9540765	0.002784
319849393	50470.000000	2653	6503.525903	32099	5	0.080895	32023	4	0.640778	9535921	0.002768
319848784	52131.000000	2686	6649.157213	31980	4	0.627753	31774	9	0.782768	9531167	0.002620
319857184	51839.000000	2654	6663.087984	32043	2	0.625174	32018	4	0.956356	9526341	0.002558
319861651	51119.000000	2719	6564.228339	32128	5	0.701985	31997	9	0.522882	9521621	0.002756
319846979	51081.000000	2638	6654.529312	32084	6	0.459875	32099	5	0.735131	9516941	0.003243
npatches	nstrain	runtime	dt	init_x	init_y	init_y_blood	init_z	init_S	beta0	beta1	beta2	beta3	mean_beta	B	d	delta	delta_blood	b[0]	mut	m	CTL	c	g	epsilon	k	het	lambda	rho	omega	x_max	patch.dyna	DELTA	A	VA
10000	1	100.000000	0.000100	21900	9499	5000000	0.001000	10000000	9.212144	6.595794	13.265293	6.201438	11	8000000000.000000	0.010000	1.000000	1.000000	800000	0.000050	0.048000	1	0.001000	1.000000	25.000000	16.000000	0.500000	0.000000	0.000000	0.000000	31987	0	10.000000	7.000000	1.000000
sus	inf	inf_blood	z	x[0]	y[0][0]	z[0]	x[1]	y[1][0]	z[1]	S[0]	synchrony
219000000	94990000.000000	5000000	10.000000	21900	9499	0.001000	21900	9499	0.001000	10000000	0.000000
319707655	293748.000000	15244	10000.000000	32108	38	1.000000	31846	31	1.000000	9995096	0.000000
319844815	79756.000000	4206	7226.397294	32112	8	0.359366	32224	4	0.950464	9989984	0.000000
319857512	53071.000000	2704	7417.059932	32085	3	0.874021	31922	4	0.546969	9985029	0.000000
319844568	44505.000000	2299	6501.930302	31728	8	0.730974	32013	3	0.898099	9980001	0.000000
319837156	46411.000000	2321	5767.322487	31817	6	0.350948	31945	3	0.677620	9974993	0.000000
319863405	50904.000000	2545	5875.414840	31862	6	0.830730	31980	0	0.399058	9969989	0.000000
319858177	51829.000000	2715	6237.721052	31875	4	0.702550	32145	3	0.297369	9965050	0.000000
319864397	50185.000000	2741	6276.589212	31840	2	0.292806	32097	3	0.434035	9960078	0.000000
319878852	49942.000000	2576	6201.222037	31821	3	0.678396	31924	9	0.809257	9955199	0.000000
319850030	50695.000000	2666	6280.426461	31950	5	0.607288	31971	4	0.548132	9950286	0.000000
319867863	48444.000000	2567	6241.303211	32075	5	0.783493	32045	9	0.584556	9945223	0.000000
319853119	50249.000000	2543	6206.606213	32099	7	0.968970	32335	4	0.531284	9940165	0.000000
319856536	50028.000000	2562	6238.808803	31898	12	0.120732	31870	6	0.219312	9935200	0.000000
319868256	50214.000000	2692	6250.707145	31900	6	0.336853	32206	7	0.253571	9930178	0.000000
319845371	49154.000000	2568	6299.947514	32172	3	0.889240	32143	3	0.602487	9925150	0.000000
319828764	48927.000000	2519	6205.158294	32108	5	0.569162	31939	5	0.758236	9920189	0.000000
319822745	50446.000000	2600	6161.407560	31832	7	0.689696	31903	5	0.663794	9915225	0.000000
319833237	50191.000000	2625	6201.505486	31998	8	0.870508	31888	5	0.684756	9910195	0.000000
319849479	50671.000000	2670	6198.553011	31986	4	0.518491	31864	6	0.826887	9905251	0.000000
319851328	49544.000000	2515	6179.387626	32155	3	0.879302	32012	2	0.906948	9900346	0.000000
319838405	49033.000000	2596	6136.264164	32162	5	0.593884	31885	5	0.752040	9895402	0.000000
319858067	49663.000000	2663	6119.194347	31813	3	0.593610	32064	6	0.240780	9890380	0.000000
319857953	49110.000000	2622	6157.481832	31820	5	0.593658	31840	4	0.830947	9885472	0.000000
319857631	49333.000000	2553	6236.397158	31943	2	0.641001	32223	3	0.103297	9880513	0.000000
319838664	49062.000000	2612	6230.785028	32011	6	0.689451	31933	5	0.483387	9875665	0.000000
319867898	48009.000000	2508	6072.730963	32000	5	0.781531	31971	4	0.717665	9870808	0.000000
319846657	50783.000000	2638	6098.904086	32142	6	0.840648	32040	10	0.330436	9865903	0.000000
319851443	50341.000000	2501	6191.998612	32118	5	0.673817	31737	5	0.248195	9860840	0.000000
319853846	50426.000000	2613	6276.417546	31835	3	0.392247	31800	3	0.685622	9855888	0.000000
319854029	49566.000000	2545	6226.149279	31904	4	0.469125	31723	1	0.049213	9850880	0.000000
319856762	49860.000000	2536	6208.187244	32084	7	0.499734	32172	6	0.741611	9846009	0.000000
319847247	49846.000000	2540	6134.595532	32078	3	0.579734	32145	3	0.303195	9841057	0.000000
319837686	50226.000000	2616	6178.330532	31892	12	0.263605	32145	7	0.172787	9836047	0.000000
319849163	50142.000000	2563	6231.895843	31733	5	0.294609	32076	7	0.904302	9831052	0.000000
319872450	49157.000000	2605	6333.546992	32213	2	0.722749	31922	2	0.123032	9826197	0.000000
319854733	48865.000000	2665	6161.746803	31980	0	0.511718	32019	2	0.556963	9821177	0.000000
319859809	49705.000000	2554	6133.329068	31929	4	0.596177	32171	3	0.346752	9816241	0.000000
319858885	49976.000000	2613	6112.907550	32213	8	0.429019	32005	6	0.186364	9811419	0.000000
319859875	51553.000000	2615	6203.516792	32028	9	0.083296	31964	4	0.295996	9806506	0.000000
319832594	50034.000000	2550	6360.339392	32153	3	0.425218	32111	6	0.448926	9801451	-1.#IND00
319835428	48861.000000	2620	6125.469511	31909	3	0.792481	32219	5	0.449086	9796581	-1.#IND00
319857618	50410.000000	2670	5981.678111	31839	3	0.690456	31973	3	0.529428	9791673	-1.#IND00
319860531	51405.000000	2624	6258.958941	31896	8	0.921000	31986	2	0.274226	9786857	-0.001213
319888081	50549.000000	2680	6223.147433	32062	5	0.740402	31855	1	0.654303	9781960	-0.004493
319861363	48805.000000	2468	6257.986304	31869	2	0.629027	31932	6	0.537577	9777233	0.000205
319851538	49915.000000	2612	6177.241796	31784	7	0.552032	31973	6	0.734786	9772365	-0.001657
319852144	50274.000000	2674	6316.343804	32083	10	0.441701	32111	2	0.082659	9767496	-0.004319
319860139	47333.000000	2378	6190.834380	31838	2	0.306498	32127	4	0.390243	9762601	0.001384
319829846	49555.000000	2548	6052.776559	31781	8	0.420079	32221	2	0.437021	9757623	0.007162
319856558	50340.000000	2516	6151.647656	32039	2	0.956067	31976	1	0.568449	9752722	0.006743
319842765	50228.000000	2618	6282.039199	31932	4	0.840848	31843	1	0.469922	9747951	0.011733
319835583	48976.000000	2500	6283.820512	32205	9	0.934502	32059	4	0.495697	9743037	0.010589
319828441	48561.000000	2566	6234.094753	32184	2	0.473912	31872	2	0.352285	9738156	0.011514
319822134	49732.000000	2502	6242.983050	32164	2	0.673713	31857	4	0.370164	9733357	0.010902
319853148	50587.000000	2583	6157.888322	31805	5	0.760097	32019	3	0.272709	9728551	0.008286
319851596	50386.000000	2659	6153.285037	32195	5	0.761332	31962	5	0.746744	9723646	0.006968
319870621	50273.000000	2587	6244.053841	32038	6	0.586182	32090	6	0.291066	9718772	0.007321
319836215	49610.000000	2548	6336.503112	31837	0	0.780013	32063	5	0.561385	9713781	0.006385
319847860	48634.000000	2437	6166.772095	32169	3	0.586494	32040	8	0.383692	9708974	0.006318
319844311	49538.000000	2520	6131.523274	32033	4	0.387749	31883	4	0.713377	9704144	0.006461
319856910	48919.000000	2545	6238.396421	31935	7	0.523270	32010	6	0.496711	9699227	0.006370
319855471	48648.000000	2557	6200.563893	32248	4	0.423950	31849	5	0.075574	9694264	0.005905
319854756	48649.000000	2456	6206.972680	32027	1	0.489646	32245	3	0.599369	9689448	0.006089
319848663	49415.000000	2663	6119.084922	31890	3	0.511639	31964	7	0.460554	9684570	0.005730
319873082	49628.000000	2671	6251.861877	31971	5	0.591969	31838	5	0.437392	9679712	0.006918
319846493	49268.000000	2593	6233.287680	31855	5	0.720174	32028	3	0.923634	9674778	0.006654
319844379	48602.000000	2502	6214.718755	32009	0	0.294628	31931	3	0.179656	9669924	0.006787
319865738	48943.000000	2496	6104.304660	31898	3	0.939692	31994	2	0.745315	9665068	0.006632
319847166	52236.000000	2851	6276.526184	32189	0	0.554821	32030	4	0.782074	9660263	0.005865
319851380	49398.000000	2588	6298.285427	32079	5	0.638963	31985	4	0.306417	9655513	0.006285
319858171	49257.000000	2616	6261.434224	32000	6	0.400094	31944	5	0.558452	9650763	0.006315
319852666	49082.000000	2598	6162.315027	31782	4	0.294196	31926	3	0.607637	9645814	0.006147
319855134	49735.000000	2567	6128.168796	31869	1	0.600842	32097	1	0.766919	9641131	0.006579
319864907	50501.000000	2542	6250.778900	32070	3	0.420515	31841	3	0.506247	9636351	0.005797
319848429	49498.000000	2525	6304.623030	32098	8	0.415178	31881	3	0.452742	9631691	0.005489
319837836	49386.000000	2568	6305.637234	31988	1	0.736268	31931	1	0.142464	9626867	0.005503
319855606	47555.000000	2527	6158.028218	31742	3	0.761569	31882	3	0.485026	9621999	0.005626
319858561	49321.000000	2569	6162.618911	32130	4	0.855237	31862	5	0.964589	9617216	0.005403
319846491	50063.000000	2626	6211.979149	31986	6	0.379318	31940	3	0.571726	9612411	0.005405
319855994	50380.000000	2638	6219.547161	32096	7	0.433658	32036	5	0.617680	9607727	0.004677
319824383	48955.000000	2579	6056.650542	32033	7	0.787183	31819	7	0.585938	9602856	0.004634
319857590	49892.000000	2594	6141.097111	32044	3	0.424938	31818	2	0.182201	9598059	0.004667
319858761	49512.000000	2580	6184.695522	32186	6	0.948689	31936	5	0.494840	9593382	0.005435
319852194	50408.000000	2706	6197.548104	31988	4	0.369735	31723	3	0.691582	9588592	0.005973
319839328	49556.000000	2531	6223.849611	32216	4	0.641717	32007	2	0.594313	9583836	0.005788
319854251	49866.000000	2565	6146.667936	32084	9	0.809284	31729	3	0.200001	9578963	0.006106
319841711	49701.000000	2528	6262.607234	31864	4	0.779745	32048	7	0.201772	9574175	0.005878
319850880	48987.000000	2595	6146.499962	32045	4	0.417152	31925	2	0.142844	9569257	0.005991
319865662	48416.000000	2545	6134.182621	32146	4	0.170051	31902	2	0.122513	9564396	0.006191
319835144	50906.000000	2670	6155.608081	31910	2	0.818379	31971	4	0.376554	9559564	0.006187
319844189	49786.000000	2637	6250.845829	31958	6	0.621456	31794	8	0.383490	9554689	0.005785
319878413	49086.000000	2588	6213.987302	31851	4	0.687536	32126	3	0.387564	9549895	0.005679
319832886	49348.000000	2675	6158.504536	31890	8	0.290772	31896	4	0.210461	9545146	0.005286
319844951	49034.000000	2472	6213.415796	32092	5	0.465946	31967	4	0.638415	9540273	0.005315
319858826	49873.000000	2583	6201.589633	32034	2	0.371461	32000	6	0.874071	9535453	0.004954
319848243	50022.000000	2646	6090.684347	31951	4	0.863421	32049	2	0.187108	9530669	0.004489
319864072	50722.000000	2613	6151.922376	32141	7	0.637131	31947	6	0.407117	9525930	0.004403
319838141	52012.000000	2745	6277.073011	32045	3	0.444008	31807	5	0.672027	9521110	0.005099
319830840	50525.000000	2658	6312.947706	32184	2	0.900712	31889	2	0.929517	9516410	0.004915
npatches	nstrain	runtime	dt	init_x	init_y	init_y_blood	init_z	init_S	beta0	beta1	beta2	beta3	mean_beta	B	d	delta	delta_blood	b[0]	mut	m	CTL	c	g	epsilon	k	het	lambda	rho	omega	x_max	patch.dyna	DELTA	A	VA
10000	1	100.000000	0.000100	21900	9499	5000000	0.001000	10000000	7.208467	5.548490	15.167692	14.554232	11	8000000000.000000	0.010000	1.000000	1.000000	800000	0.000050	0.048000	1	0.001000	1.000000	25.000000	17.000000	0.500000	0.000000	0.000000	0.000000	31987	0	10.000000	7.000000	1.000000
sus	inf	inf_blood	z	x[0]	y[0][0]	z[0]	x[1]	y[1][0]	z[1]	S[0]	synchrony
219000000	94990000.000000	5000000	10.000000	21900	9499	0.001000	21900	9499	0.001000	10000000	0.000000
319810299	117317.000000	6086	9998.127721	31862	10	1.000000	32142	5	1.000000	9994894	0.000000
319849392	46185.000000	2430	7828.354166	31843	3	0.584770	31826	6	0.680163	9989934	0.000000
319850731	37199.000000	1978	5612.691542	32044	2	0.058301	31984	3	0.596856	9984934	0.000000
319861983	46670.000000	2537	4919.746295	31973	2	0.416232	31973	3	0.719908	9979938	0.000000
319816474	55527.000000	2846	5631.798963	32022	4	0.240770	32107	4	0.520522	9975103	0.000000
319834159	51157.000000	2673	6161.313203	31891	4	0.910881	32050	4	0.744172	9970221	0.000000
319832644	46651.000000	2408	6019.327419	31750	4	0.432782	32054	4	0.410957	9965244	0.000000
319864761	46470.000000	2404	5781.568395	32044	6	0.433720	32159	4	0.748255	9960209	0.000000
319828460	49180.000000	2553	5737.473486	31843	0	0.075120	32114	7	0.257217	9955201	0.000000
319834159	49769.000000	2521	5844.646672	31865	3	0.502802	31978	3	0.650629	9950289	0.000000
319858139	47791.000000	2466	6035.028112	31814	3	0.618903	32129	5	0.651692	9945203	0.000000
319822581	47497.000000	2451	5804.640173	32100	2	0.550491	31961	5	0.718440	9940176	0.000000
319842469	48212.000000	2584	5732.902029	31896	7	0.779741	32220	4	0.089524	9935110	0.000000
319841433	49755.000000	2580	5757.513067	31894	3	0.531784	31995	1	0.043760	9930165	0.000000
319836339	49076.000000	2622	5891.859868	31735	4	0.559746	32118	4	0.547946	9925145	0.000000
319837865	48530.000000	2516	5934.365404	31910	3	0.332945	31853	5	0.484896	9920119	0.000000
319861925	47829.000000	2431	5844.714869	31777	5	0.461324	32039	5	0.117067	9915084	0.000000
319843136	49108.000000	2485	5718.508939	32053	3	0.874585	31741	5	0.186291	9910108	0.000000
319850512	48971.000000	2524	5962.684855	31832	4	0.696193	31614	7	0.339632	9905194	0.000000
319843088	48002.000000	2470	5800.165080	32050	6	0.120935	32090	4	0.193018	9900224	0.000000
319845087	48634.000000	2499	5852.104054	32143	5	0.303243	32147	7	0.633714	9895222	0.000000
319898576	48615.000000	2527	5865.205298	32065	1	0.377750	32011	5	0.317867	9890329	0.000000
319836906	49285.000000	2600	5859.210200	31842	0	0.237483	31771	4	0.371588	9885283	0.000000
319857587	48130.000000	2494	5941.774857	31973	8	0.265901	32047	6	0.150874	9880248	0.000000
319854854	47971.000000	2434	5953.532703	31751	5	0.386039	32064	3	0.485354	9875333	0.000000
319837844	46892.000000	2494	5791.393264	32029	2	0.716056	32039	4	0.339568	9870421	0.000000
319850813	48494.000000	2385	5741.734882	32214	3	0.734563	31819	1	0.437393	9865567	0.000000
319855734	50286.000000	2623	5803.684373	32186	4	0.388483	32066	0	0.365048	9860613	0.000000
319840911	50104.000000	2692	5938.893313	32039	7	0.246455	31877	5	0.426367	9855736	0.000000
319827345	47740.000000	2470	5922.983106	32056	7	0.650369	31841	7	0.131767	9850884	0.000000
319843650	47390.000000	2499	5818.325157	32004	5	0.710840	32021	3	0.450993	9845925	0.000000
319853763	48916.000000	2651	5671.403964	31814	7	0.570737	32011	8	0.562666	9840924	0.000000
319857622	49688.000000	2535	5907.064046	32016	7	0.679563	31714	3	0.392853	9835975	0.000000
319854137	47961.000000	2414	5915.023603	32108	3	0.391076	31974	2	0.480314	9831177	0.000000
319843708	49542.000000	2543	5772.877052	31791	3	0.318307	31982	5	0.406958	9826315	0.000000
319834795	48953.000000	2528	5893.855882	31876	0	0.340294	32067	5	0.725893	9821458	0.000000
319854483	48005.000000	2478	5824.436302	31756	2	0.672419	31962	6	0.082802	9816612	0.000000
319849502	48002.000000	2457	5747.976087	31917	6	0.302852	31950	8	0.426263	9811757	0.000000
319855450	50313.000000	2697	5898.397391	31815	2	0.663690	32077	7	0.459397	9806816	0.000000
319842701	49558.000000	2547	6111.624484	31826	3	0.877646	32095	6	0.389395	9802063	-1.#IND00
319857933	47073.000000	2438	5835.409270	31866	5	0.117816	31892	3	0.258656	9797151	-1.#IND00
319851135	48537.000000	2485	5824.882355	31865	3	0.710321	32068	2	0.595073	9792341	0.028748
319830970	49768.000000	2582	5811.954958	32008	4	0.534339	31911	6	0.160253	9787447	0.020871
319852715	51174.000000	2637	6032.541608	32002	2	0.192617	32144	7	0.712586	9782611	0.010638
319854987	47260.000000	2465	6037.307970	31956	4	0.800827	31995	1	0.247419	9777630	0.006223
319854781	47063.000000	2504	5744.963680	32063	2	0.869488	31952	5	0.388503	9772799	0.006268
319844721	50932.000000	2610	5841.497919	31796	4	0.873117	32222	3	0.115375	9767866	0.010801
319875532	48881.000000	2655	5974.426352	32053	2	0.226673	32010	6	0.659184	9763053	0.008467
319851981	47149.000000	2517	5830.200423	31852	7	0.694332	32009	6	0.642114	9758190	0.007060
319835717	48088.000000	2512	5690.010630	31966	5	0.422528	31868	6	0.348691	9753346	0.003806
319856087	49898.000000	2663	5839.860433	31989	8	0.437365	32140	5	0.776017	9748575	0.003033
319870833	47402.000000	2377	5898.471431	31850	4	0.476550	32012	3	0.421520	9743846	-0.000492
319849585	48834.000000	2515	5801.084270	32022	3	0.203557	31910	7	0.282613	9739022	-0.000967
319842356	50767.000000	2604	5846.009337	31753	5	0.310652	31836	9	0.516845	9734066	0.000237
319871676	47820.000000	2442	5951.404368	32073	11	0.797325	32171	4	0.542990	9729209	-0.001004
319846022	48080.000000	2417	5763.765890	32046	9	0.679259	31999	2	0.387288	9724424	-0.001001
319859428	49799.000000	2659	5836.533526	31822	6	0.422621	32049	10	0.605189	9719574	-0.001836
319854567	49058.000000	2590	5935.078817	32030	5	0.574245	31771	9	0.290691	9714728	-0.000546
319846045	47893.000000	2471	5827.048927	32217	1	0.340038	32022	1	0.441974	9709902	-0.000657
319858046	48427.000000	2531	5747.463481	32102	5	0.240733	31941	4	0.302296	9704942	-0.000079
319846511	49236.000000	2620	5831.380957	31840	4	0.211926	32037	3	0.625913	9700009	-0.000052
319862529	49558.000000	2514	5971.866418	31979	7	0.628361	31967	2	0.858827	9695105	0.000980
319861776	47890.000000	2476	5841.237823	32062	10	0.509982	32081	8	0.223666	9690360	0.000686
319837360	48596.000000	2553	5921.994256	31928	3	0.704750	32115	6	0.305946	9685457	-0.000465
319828119	47764.000000	2425	5831.732351	31947	7	0.288998	31948	4	0.744286	9680608	-0.003192
319857906	48360.000000	2548	5827.876863	31923	3	0.213776	32066	8	0.691739	9675680	-0.003015
319856780	48433.000000	2490	5855.961250	32056	6	0.204345	32036	5	0.298481	9670809	-0.002755
319834083	48894.000000	2481	5738.885451	32047	5	0.404786	31939	7	0.439977	9665987	-0.002360
319835901	49445.000000	2568	5869.766445	31880	2	0.398219	32001	1	0.458177	9661239	-0.002620
319854702	49574.000000	2609	5932.816304	31903	6	0.300346	31856	4	0.651423	9656448	-0.002569
319867817	47456.000000	2531	5759.681005	31805	5	0.721894	31869	3	0.183583	9651626	-0.002290
319849355	48247.000000	2514	5770.281541	31964	7	0.513958	32045	8	0.266251	9646859	-0.002032
319837728	49948.000000	2508	5928.062541	31935	3	0.808613	32095	5	0.463176	9642064	-0.002181
319842483	48417.000000	2543	5927.409938	31885	2	0.650040	32239	7	0.401554	9637238	-0.002223
319845205	47631.000000	2465	5812.174882	32147	3	0.494105	31905	3	0.196509	9632358	0.000114
319864835	47560.000000	2417	5677.306972	32163	6	0.346948	31956	2	0.457285	9627613	-0.000149
319847987	50550.000000	2734	5820.481325	31922	9	0.883786	31877	9	0.547713	9622780	-0.000469
319844319	50221.000000	2596	5944.142261	32050	4	0.292607	32197	4	0.583609	9618007	-0.000356
319843642	47783.000000	2490	5912.030411	31901	7	0.766028	31646	5	0.383792	9613197	-0.001076
319851468	47910.000000	2454	5805.981440	32134	4	0.826442	31953	3	0.536943	9608501	-0.000260
319842364	48795.000000	2502	5847.756218	32022	5	0.815103	31958	4	0.274225	9603659	-0.000672
319849782	48748.000000	2460	5757.466027	31952	3	0.667631	31862	4	0.692884	9598825	-0.001154
319848665	49306.000000	2514	5737.153576	32088	7	0.276773	32052	3	0.343568	9593928	0.000213
319849430	48848.000000	2546	5786.686955	32032	9	0.321190	32058	7	0.853992	9589183	0.000632
319840780	49655.000000	2607	5809.536914	32125	2	0.451494	32024	5	0.757457	9584411	0.000720
319839959	50884.000000	2602	5977.096434	32247	3	0.734851	31778	3	0.233302	9579705	0.001308
319855815	47662.000000	2516	6010.820914	32081	1	0.582950	31875	4	0.899396	9574884	0.001367
319858930	48140.000000	2492	5863.524841	31963	4	0.555566	31989	3	0.225908	9570064	0.001206
319841999	48561.000000	2515	5815.832715	32103	5	0.204927	32070	0	0.494598	9565265	0.001367
319860034	47970.000000	2501	5766.751424	31971	3	0.702963	31733	6	0.398708	9560435	0.001569
319864136	49274.000000	2537	5779.319916	31973	4	0.329870	31950	7	0.311619	9555655	0.001586
319845240	48465.000000	2582	5940.159984	32162	9	0.318215	32015	4	0.595208	9550975	0.001199
319836681	48259.000000	2539	5890.353597	31858	5	0.280132	32089	2	0.789733	9546215	0.001100
319838008	47574.000000	2419	5819.609707	31916	5	0.065192	32097	0	0.386321	9541487	0.000965
319849118	48632.000000	2502	5731.227250	32051	1	0.264007	32216	3	0.661042	9536865	0.001024
319852430	49131.000000	2509	5852.097526	31926	5	0.233903	31986	1	0.346378	9531969	0.001030
319843470	48888.000000	2524	5878.787794	31716	4	0.745111	32029	4	0.648979	9527192	0.001166
319823561	49074.000000	2620	5960.420393	31832	4	0.693006	32078	5	0.310368	9522514	0.001188
319853151	47954.000000	2494	5889.769790	31927	5	0.898310	31735	3	0.448574	9517705	0.001232
npatches	nstrain	runtime	dt	init_x	init_y	init_y_blood	init_z	init_S	beta0	beta1	beta2	beta3	mean_beta	B	d	delta	delta_blood	b[0]	mut	m	CTL	c	g	epsilon	k	het	lambda	rho	omega	x_max	patch.dyna	DELTA	A	VA
10000	1	100.000000	0.000100	21900	9499	5000000	0.001000	10000000	12.410273	9.983041	5.891758	8.988042	11	8000000000.000000	0.010000	1.000000	1.000000	800000	0.000050	0.048000	1	0.001000	1.000000	25.000000	18.000000	0.500000	0.000000	0.000000	0.000000	31987	0	10.000000	7.000000	1.000000
sus	inf	inf_blood	z	x[0]	y[0][0]	z[0]	x[1]	y[1][0]	z[1]	S[0]	synchrony
219000000	94990000.000000	5000000	10.000000	21900	9499	0.001000	21900	9499	0.001000	10000000	0.000000
319839158	49837.000000	2698	9540.687739	32033	1	0.724175	31877	4	1.000000	9994960	0.000000
319855854	32293.000000	1651	5460.544560	32009	1	0.267041	32036	2	0.920686	9989819	0.000000
319840753	45096.000000	2309	4308.207406	31966	7	0.424181	32103	0	0.388713	9984715	0.000000
319833067	60631.000000	3111	5322.323169	31751	13	0.540832	32003	1	0.450663	9979772	0.000000
319835466	51052.000000	2714	6384.706572	32232	5	0.262616	31916	5	0.832811	9974867	0.000000
319858894	41375.000000	2117	5589.894267	31922	3	0.316267	31829	5	0.807822	9969841	0.000000
319839028	46659.000000	2392	4984.169794	31918	4	0.468567	31952	4	0.594402	9964848	0.000000
319863727	52043.000000	2849	5584.275440	32055	2	0.958628	32137	4	0.666112	9959783	0.000000
319868645	48176.000000	2540	5797.382447	31989	3	0.612507	31869	3	0.106813	9954865	0.000000
319855263	46661.000000	2466	5535.276799	32038	2	0.867078	32042	6	0.725145	9949791	0.000000
319823879	48114.000000	2527	5499.413969	32028	11	0.826254	31930	9	0.843011	9944806	0.000000
319878666	48406.000000	2530	5543.738103	32079	8	0.841664	31879	3	0.363017	9939912	0.000000
319849611	47482.000000	2497	5553.980975	32059	6	0.176169	32067	4	0.516138	9934936	0.000000
319849766	48124.000000	2431	5618.630843	31867	4	0.833739	31804	1	0.440535	9929924	0.000000
319882521	46085.000000	2402	5526.596963	31988	7	0.409964	31955	1	0.436829	9924991	0.000000
319857652	48108.000000	2559	5371.509135	32078	5	0.428310	32048	2	0.518506	9919919	0.000000
319834401	49436.000000	2677	5542.862704	32017	5	0.409188	32008	8	0.716411	9914894	0.000000
319848275	48180.000000	2446	5723.571266	31943	3	0.551004	32056	3	0.225025	9909875	0.000000
319856373	46597.000000	2341	5568.420014	32005	8	0.997760	31974	3	0.908065	9904940	0.000000
319850472	47132.000000	2441	5402.240456	32133	5	0.201398	32106	1	0.121989	9899946	0.000000
319855225	49053.000000	2583	5510.241426	31966	4	0.712467	32020	7	0.543253	9894885	0.000000
319831836	47511.000000	2518	5627.011975	31918	1	0.679581	31863	3	0.664580	9889886	0.000000
319839778	46907.000000	2500	5493.061706	31817	7	0.484604	31933	2	0.355109	9884947	0.000000
319848757	47717.000000	2478	5523.410798	31993	1	0.883711	31881	2	0.059275	9880047	0.000000
319856540	49361.000000	2505	5674.576736	32075	7	0.832176	32184	1	0.318856	9875059	0.000000
319854792	46798.000000	2438	5619.635974	32005	7	0.907400	32053	2	0.465427	9869992	0.000000
319840239	46356.000000	2435	5501.516410	32143	3	0.539345	31861	7	0.807390	9865030	0.000000
319842270	47307.000000	2388	5356.092287	31972	7	0.801623	31993	3	0.808655	9860092	0.000000
319839806	49686.000000	2610	5595.208885	32026	4	0.572816	31910	6	0.376999	9855225	0.000000
319841661	46574.000000	2386	5628.694180	32069	3	0.208514	31797	8	0.361022	9850242	0.000000
319845943	46240.000000	2459	5441.334518	31818	5	0.520857	32115	2	0.481112	9845373	0.000000
319855899	48848.000000	2523	5506.912538	31959	9	0.275787	31856	5	0.251163	9840506	0.000000
319862483	49074.000000	2595	5699.492723	32110	6	0.833627	32006	7	0.534584	9835642	0.000000
319864351	46451.000000	2434	5552.581690	32130	0	0.204618	32026	5	0.675811	9830634	0.000000
319835141	47019.000000	2491	5571.413199	31682	2	0.480013	31824	3	0.461834	9825848	0.000000
319861529	46811.000000	2484	5502.452047	31927	5	0.640701	32036	3	0.399550	9820928	0.000000
319846120	48819.000000	2502	5574.530543	31906	5	0.642139	32014	4	0.616009	9816107	0.000000
319856244	47556.000000	2539	5595.399219	31905	4	0.803613	31966	4	0.709325	9811241	0.000000
319847567	46845.000000	2513	5449.406675	32012	5	0.579677	31986	8	0.634628	9806395	0.000000
319837389	49327.000000	2564	5492.977658	31907	5	0.671658	32080	8	0.321075	9801430	-1.#IND00
319851120	47836.000000	2535	5652.738177	31993	10	0.732641	32055	6	0.918434	9796596	-1.#IND00
319846858	46736.000000	2412	5516.165636	31836	5	0.879858	31878	2	0.268120	9791621	-1.#IND00
319853582	48496.000000	2514	5487.324469	32029	4	0.259006	32000	4	0.758799	9786680	0.004214
319850561	47994.000000	2447	5579.100936	32041	6	0.677461	31816	6	0.105217	9781984	0.002901
319844010	48400.000000	2514	5675.963676	31992	5	0.496574	31920	4	0.534519	9777035	0.003602
319847167	47631.000000	2413	5532.624149	31986	7	0.566129	31974	3	0.456222	9772177	0.001526
319863446	48033.000000	2581	5558.871354	31918	8	0.064851	31810	5	0.603547	9767334	-0.000024
319870961	47336.000000	2450	5535.498435	32203	1	0.282122	32040	6	0.427803	9762537	-0.002098
319860222	48074.000000	2479	5459.264449	31872	7	0.788509	31958	9	0.679257	9757613	-0.001342
319841580	49286.000000	2527	5624.925539	32123	9	0.937251	31973	6	0.056557	9752788	-0.002726
319859798	47852.000000	2551	5628.216515	32108	6	0.760088	31993	4	0.732270	9748000	-0.001695
319866374	46489.000000	2477	5522.932129	32188	6	0.765796	32125	2	0.706428	9743124	-0.000709
319862563	49512.000000	2563	5600.387436	31752	8	0.056363	31931	5	0.568563	9738254	0.000893
319851031	47988.000000	2507	5638.548354	31813	1	0.741121	31964	2	0.731980	9733368	0.007169
319870329	46420.000000	2474	5503.120882	32021	6	0.224676	31814	3	0.540510	9728483	0.005926
319862294	48221.000000	2498	5417.935547	31882	3	0.475666	31775	2	0.834302	9723686	0.006637
319840368	49034.000000	2462	5690.370461	32103	9	0.705142	31901	5	0.521263	9718819	0.005327
319845051	45797.000000	2449	5565.001931	31882	5	0.574369	32007	2	0.296385	9713903	0.005177
319856307	46307.000000	2439	5310.984870	31849	2	0.613811	31756	1	0.354632	9709069	0.004420
319862190	50623.000000	2730	5549.463310	31956	2	0.940704	31884	3	0.369219	9704353	0.004253
319829112	47192.000000	2523	5639.481967	31876	5	0.757872	32120	5	0.620701	9699661	0.001669
319879279	46327.000000	2373	5509.735713	32002	3	0.813962	31962	4	0.326992	9694777	0.004268
319855573	48021.000000	2543	5338.142216	31759	3	0.986512	32139	4	0.690365	9689763	0.004212
319870271	49291.000000	2571	5569.247086	31969	4	0.632787	31998	9	0.707090	9684968	0.004534
319848062	48097.000000	2536	5670.574717	31956	6	0.642660	31960	4	0.215209	9680074	0.003954
319849426	45544.000000	2337	5501.840147	31758	1	0.161242	31867	7	0.759930	9675233	0.004404
319826352	47946.000000	2579	5486.941031	32115	4	0.552172	31872	5	0.326126	9670301	0.004262
319855016	49515.000000	2593	5586.735227	31955	4	0.583333	32081	6	0.902160	9665414	0.004195
319863042	48742.000000	2517	5718.504550	31972	8	0.934428	32100	4	0.491246	9660586	0.004344
319855013	47876.000000	2510	5510.392514	32093	6	0.888720	31869	1	0.348116	9655744	0.003906
319839004	47462.000000	2450	5490.523560	32010	7	0.211832	31858	3	0.907931	9650929	0.003485
319868938	47687.000000	2381	5612.101142	31832	6	0.698567	31949	2	0.634189	9646153	0.003159
319844636	47586.000000	2472	5432.027280	32147	5	0.569916	32129	6	0.599778	9641230	0.003728
319844723	49226.000000	2563	5574.163892	32093	4	0.409908	31945	7	0.467103	9636410	0.003520
319847053	47487.000000	2448	5732.452456	32035	1	0.070946	32154	4	0.175463	9631568	0.002994
319854989	46936.000000	2417	5520.503314	32111	10	0.387840	31883	2	0.728936	9626670	0.003256
319854854	48440.000000	2585	5475.949183	32108	0	0.636877	31970	5	0.575349	9621839	0.001752
319850148	48336.000000	2551	5573.429553	31914	3	0.534479	32027	7	0.622168	9617057	0.000824
319867564	48176.000000	2434	5573.772350	31927	3	0.390918	32015	4	0.718466	9612387	0.002653
319874372	48548.000000	2478	5740.229962	31912	6	0.514984	31916	5	0.640904	9607687	0.002144
319861056	46042.000000	2400	5517.123701	31936	4	0.455922	31934	5	0.679812	9602753	0.001707
319822473	48457.000000	2512	5426.688446	31899	6	0.260204	32336	4	0.731225	9597893	0.001617
319844868	48988.000000	2628	5501.363858	32054	5	0.713182	32109	5	0.267814	9593156	0.001242
319851565	48835.000000	2557	5697.365078	32132	4	0.747984	31998	3	0.376537	9588416	0.001138
319834317	47181.000000	2445	5544.510678	31754	3	0.461760	32032	9	0.483588	9583481	0.000423
319858457	47496.000000	2422	5566.505717	32131	12	0.693175	32093	6	0.823388	9578725	0.000521
319818313	46988.000000	2417	5442.932741	31939	4	0.219228	32069	4	0.470055	9573777	0.000567
319816905	48563.000000	2548	5563.126264	32115	5	0.773757	31816	4	0.310835	9569043	-0.001048
319835808	47873.000000	2466	5588.865864	31869	12	0.203948	31932	2	0.437774	9564089	-0.001066
319848807	45864.000000	2425	5469.269327	31970	5	0.714067	31870	4	0.039039	9559271	-0.000519
319862079	47951.000000	2546	5461.022496	31986	2	0.858466	31920	2	0.684666	9554437	-0.000938
319851870	48286.000000	2520	5641.822240	32093	10	0.972386	32190	3	0.681885	9549731	-0.000655
319868361	47315.000000	2413	5570.935406	32043	9	0.815319	32042	8	0.698860	9545024	-0.000863
319853124	48473.000000	2430	5648.824769	31919	6	0.725775	31832	12	0.600042	9540248	0.000566
319833572	47451.000000	2449	5561.692445	31967	5	0.665086	32041	5	0.794160	9535444	0.000539
319852501	47511.000000	2532	5474.981880	31920	3	0.364915	32063	5	0.729516	9530729	0.000746
319863432	49440.000000	2650	5553.351418	31910	5	0.423208	31912	7	0.456549	9526026	0.000586
319854598	49843.000000	2554	5839.173762	32040	5	0.684675	31955	7	0.908966	9521322	0.000770
319857674	46915.000000	2400	5709.397679	31891	2	0.771208	32022	5	0.096493	9516400	0.000846
npatches	nstrain	runtime	dt	init_x	init_y	init_y_blood	init_z	init_S	beta0	beta1	beta2	beta3	mean_beta	B	d	delta	delta_blood	b[0]	mut	m	CTL	c	g	epsilon	k	het	lambda	rho	omega	x_max	patch.dyna	DELTA	A	VA
10000	1	100.000000	0.000100	21900	9499	5000000	0.001000	10000000	6.652717	8.933944	12.059255	10.804022	11	8000000000.000000	0.010000	1.000000	1.000000	800000	0.000050	0.048000	1	0.001000	1.000000	25.000000	19.000000	0.500000	0.000000	0.000000	0.000000	31987	0	10.000000	7.000000	1.000000
sus	inf	inf_blood	z	x[0]	y[0][0]	z[0]	x[1]	y[1][0]	z[1]	S[0]	synchrony
219000000	94990000.000000	5000000	10.000000	21900	9499	0.001000	21900	9499	0.001000	10000000	0.000000
319865857	25051.000000	1321	6340.747433	32019	3	0.167184	32016	1	0.684917	9994971	0.000000
319842748	35234.000000	1880	3445.279408	32287	1	0.025559	32001	1	0.299705	9990046	0.000000
319847368	62543.000000	3241	4253.795506	31935	6	0.498185	31904	10	0.627574	9985124	0.000000
319855903	60971.000000	3315	6266.718938	31685	6	0.726010	32013	4	0.934068	9980161	0.000000
319872643	40258.000000	2118	5896.446527	31972	6	0.510843	31770	6	0.416286	9975148	0.000000
319834624	42946.000000	2221	4527.298504	31590	2	0.508654	31793	5	0.599354	9970188	0.000000
319837961	53350.000000	2721	5079.640536	31789	3	0.334631	31942	10	0.175129	9965280	0.000000
319834618	49223.000000	2632	5816.387365	32088	6	0.201530	32041	5	0.616436	9960299	0.000000
319834125	43111.000000	2236	5296.870315	32020	5	0.226155	31963	3	0.228480	9955286	0.000000
319874557	46282.000000	2447	5079.900953	31697	2	0.301594	31955	5	0.789239	9950247	0.000000
319854838	48380.000000	2484	5292.575540	31961	5	0.475437	32238	3	0.719468	9945161	0.000000
319844379	48432.000000	2584	5307.910637	31986	4	0.521548	32132	3	0.704591	9940174	0.000000
319854418	45947.000000	2427	5325.980930	31884	2	0.841657	32131	1	0.420879	9935226	0.000000
319863871	46764.000000	2459	5169.666194	31886	2	0.206746	31970	5	0.273281	9930307	0.000000
319861735	48352.000000	2545	5191.024045	32000	5	0.559169	32119	6	0.373724	9925177	0.000000
319851067	48629.000000	2558	5401.213744	31896	10	0.314833	31896	3	0.193384	9920241	0.000000
319835955	44907.000000	2311	5312.704875	32137	8	0.094424	31970	4	0.796194	9915276	0.000000
319847530	47518.000000	2442	4957.760996	32121	4	0.311464	31877	0	0.630308	9910320	0.000000
319837151	51228.000000	2718	5402.642958	32000	6	0.602567	32204	1	0.291280	9905206	0.000000
319841064	47362.000000	2467	5658.865617	31776	5	0.793615	32056	2	0.498607	9900195	0.000000
319850128	43902.000000	2335	5223.007246	32025	6	0.684881	31863	5	0.675316	9895282	0.000000
319847311	47622.000000	2403	4979.610349	31976	2	0.216362	32059	1	0.501640	9890227	0.000000
319871891	50508.000000	2621	5376.354699	31846	3	0.449327	32102	6	0.333418	9885300	0.000000
319842669	46923.000000	2388	5526.046267	31811	5	0.393369	32036	2	0.266779	9880342	0.000000
319846238	45291.000000	2325	5187.932097	31890	3	0.149267	32026	1	0.106610	9875412	0.000000
319853478	47066.000000	2393	5093.358429	32097	3	0.431968	31903	3	0.419400	9870518	0.000000
319853388	48030.000000	2445	5288.822965	32011	3	0.334933	32033	3	0.313030	9865593	0.000000
319848586	47249.000000	2465	5302.238835	32070	4	0.347604	31815	2	0.158297	9860699	0.000000
319853635	45991.000000	2360	5253.554092	31936	1	0.477964	31894	3	0.846887	9855871	0.000000
319850641	46463.000000	2419	5179.342398	31981	1	0.330578	32047	2	0.686902	9850922	0.000000
319848359	46382.000000	2456	5187.566330	32102	2	0.285168	31806	9	0.161127	9845975	0.000000
319851215	47592.000000	2488	5151.815468	32014	4	0.709595	31956	2	0.586538	9841024	0.000000
319849856	48164.000000	2424	5331.453309	31754	4	0.695299	32043	4	0.646191	9836120	0.000000
319839736	45756.000000	2396	5295.418880	31901	3	0.165559	31960	8	0.241741	9831129	0.000000
319847952	47569.000000	2509	5195.277758	32160	1	0.306610	32020	7	0.368961	9826135	0.000000
319846831	47127.000000	2546	5362.182708	32149	2	0.735447	32016	8	0.496226	9821330	0.000000
319848044	44379.000000	2349	5177.323259	31901	1	0.099598	31943	3	0.512673	9816464	0.000000
319848066	48023.000000	2582	4983.668377	31967	3	0.246533	31797	0	0.544627	9811626	0.000000
319865992	51797.000000	2662	5438.354447	32023	6	0.196277	31852	3	0.560014	9806562	0.000000
319851501	45499.000000	2390	5520.870060	31950	4	0.527926	31885	3	0.625239	9801529	-1.#IND00
319837058	45150.000000	2371	4994.385553	32068	3	0.312919	32171	4	0.685116	9796699	-1.#IND00
319861267	49814.000000	2493	5269.128810	32136	4	0.188265	31885	5	0.729650	9791786	-0.005723
[truncated: 160 more rows]
