# Supplementary material for: Large Variations in HIV-1 Viral Load Explained by Shifting-Mosaic Metapopulation Dynamics
Source: PLoS Biol. 2016 Oct 5;14(10):e1002567. doi: 10.1371/journal.pbio.1002567 (PMC5051940; doi:10.1371/journal.pbio.1002567)
Supplement: S1 Data — Each file gives the output from the simulations indicated by the filename: low migration (ms1, db432); high migration (ms1, db1); very high migration (ms10, db1); number of patches (np); reservoir (storage); no reservoir (nostorage); CTL immigration model (CTLimmig); CTL proliferation model (CTLprolif); β¯ (beta1, beta2, …). Within each file, there are 21 simulations for (k = 0,1,..,20), and data is output each day. For measures of synchrony, the final entry should be used. See Methods and S1 Simulation Code for further details. (ZIP) [file pbio.1002567.s002.zip › S1_Data/ms10_np10000_nostorage_noPD_CTLprolif_db1_beta12.tsv]

npatches	nstrain	runtime	dt	init_x	init_y	init_y_blood	init_z	init_S	beta0	beta1	beta2	beta3	mean_beta	B	d	delta	delta_blood	b[0]	mut	m	CTL	c	g	epsilon	k	het	lambda	rho	omega	x_max	patch.dyna	DELTA	A	VA
10000	1	100.000000	0.000100	21900	9499	5000000	0.001000	10000000	12.323236	17.526436	10.161304	17.289459	12	8000000000.000000	0.010000	1.000000	1.000000	800000	0.000050	0.048000	1	0.001000	1.000000	25.000000	0.000000	0.500000	0.000000	0.000000	0.000000	31987	0	10.000000	7.000000	1.000000
sus	inf	inf_blood	z	x[0]	y[0][0]	z[0]	x[1]	y[1][0]	z[1]	S[0]	synchrony
219000000	94990000.000000	5000000	10.000000	21900	9499	0.001000	21900	9499	0.001000	10000000	0.000000
58917588	3211281280.000000	166576954	10000.000000	5427	321600	1.000000	4021	323585	1.000000	9995049	0.000000
38274232	5334248778.000000	277106958	10000.000000	3480	533044	1.000000	2497	535838	1.000000	9990008	0.000000
33275240	6247629728.000000	324651651	10000.000000	3020	623862	1.000000	2148	627991	1.000000	9985034	0.000000
31596060	6623118799.000000	344199372	10000.000000	2847	662731	1.000000	2087	662830	1.000000	9980000	0.000000
30940894	6775592938.000000	352136626	10000.000000	2842	678510	1.000000	2015	680683	1.000000	9975024	0.000000
30695010	6837361884.000000	355343033	10000.000000	2718	682877	1.000000	1995	685955	1.000000	9970012	0.000000
30606846	6862049601.000000	356647078	10000.000000	2748	686987	1.000000	2000	686334	1.000000	9965064	0.000000
30552560	6872225067.000000	357192734	10000.000000	2746	687693	1.000000	1994	687573	1.000000	9960194	0.000000
30536943	6876252477.000000	357392085	10000.000000	2744	688882	1.000000	1988	688783	1.000000	9955220	0.000000
30528882	6877775665.000000	357470887	10000.000000	2833	687935	1.000000	1957	689886	1.000000	9950292	0.000000
30530960	6878467472.000000	357533716	10000.000000	2806	689223	1.000000	2034	688602	1.000000	9945182	0.000000
30524277	6878779166.000000	357519160	10000.000000	2758	687301	1.000000	1986	688728	1.000000	9940280	0.000000
30526980	6878719600.000000	357548863	10000.000000	2802	688687	1.000000	1989	688399	1.000000	9935379	0.000000
30537338	6878927039.000000	357529932	10000.000000	2777	688171	1.000000	2022	690047	1.000000	9930251	0.000000
30526942	6878976040.000000	357531769	10000.000000	2749	687431	1.000000	1998	688474	1.000000	9925333	0.000000
30524527	6879011174.000000	357526332	10000.000000	2785	688907	1.000000	1970	690220	1.000000	9920422	0.000000
30528272	6879024372.000000	357539829	10000.000000	2761	688364	1.000000	1981	689265	1.000000	9915496	0.000000
30523551	6879055228.000000	357529832	10000.000000	2785	687877	1.000000	1982	688598	1.000000	9910537	0.000000
30525660	6879045745.000000	357523725	10000.000000	2707	688000	1.000000	1968	687933	1.000000	9905616	0.000000
30526986	6878977417.000000	357529645	10000.000000	2809	688635	1.000000	2051	688471	1.000000	9900710	0.000000
30531871	6878929993.000000	357528378	10000.000000	2722	687875	1.000000	1952	688197	1.000000	9895848	0.000000
30521062	6878943607.000000	357553628	10000.000000	2741	689037	1.000000	1982	688585	1.000000	9890810	0.000000
30537320	6879034996.000000	357554001	10000.000000	2766	687064	1.000000	2049	688882	1.000000	9885834	0.000000
30524061	6879124502.000000	357510993	10000.000000	2745	689031	1.000000	1970	688337	1.000000	9880910	0.000000
30527381	6878959066.000000	357535255	10000.000000	2711	688504	1.000000	1986	688700	1.000000	9876061	0.000000
30522225	6878978759.000000	357539119	10000.000000	2767	688307	1.000000	2019	688762	1.000000	9871161	0.000000
30527614	6879004375.000000	357554883	10000.000000	2745	687955	1.000000	1986	689545	1.000000	9866168	0.000000
30530601	6879006350.000000	357514197	10000.000000	2724	689830	1.000000	2015	687891	1.000000	9861293	0.000000
30527224	6878895978.000000	357540528	10000.000000	2806	686620	1.000000	1951	689592	1.000000	9856375	0.000000
30527093	6878958030.000000	357503849	10000.000000	2745	688356	1.000000	1989	687750	1.000000	9851370	0.000000
30521373	6878943583.000000	357520055	10000.000000	2713	688855	1.000000	2008	689584	1.000000	9846464	0.000000
30538104	6878964768.000000	357519169	10000.000000	2756	687920	1.000000	1990	689313	1.000000	9841551	0.000000
30528504	6878914765.000000	357527997	10000.000000	2795	687886	1.000000	1969	689744	1.000000	9836607	0.000000
30528667	6878976645.000000	357527571	10000.000000	2744	689523	1.000000	2004	689434	1.000000	9831764	0.000000
30527148	6878977299.000000	357535529	10000.000000	2745	688338	1.000000	1981	688802	1.000000	9826931	0.000000
30531081	6878863166.000000	357558689	10000.000000	2763	686506	1.000000	2012	688114	1.000000	9822003	0.000000
30526376	6878981845.000000	357532344	10000.000000	2790	689771	1.000000	1966	687661	1.000000	9817053	0.000000
30531543	6878933913.000000	357539331	10000.000000	2758	687098	1.000000	1947	689023	1.000000	9812174	0.000000
30523902	6878996156.000000	357514453	10000.000000	2784	686811	1.000000	1963	689102	1.000000	9807248	0.000000
30532260	6878935978.000000	357512837	10000.000000	2809	689269	1.000000	2000	689452	1.000000	9802271	-1.#IND00
30519779	6879018423.000000	357528510	10000.000000	2755	686488	1.000000	2032	689629	1.000000	9797499	0.006400
30525508	6879024181.000000	357531384	10000.000000	2724	687326	1.000000	1990	687773	1.000000	9792566	0.012484
30526054	6879031704.000000	357495196	10000.000000	2709	689787	1.000000	1988	690193	1.000000	9787789	0.007483
30526315	6878974701.000000	357513558	10000.000000	2692	686937	1.000000	2032	688515	1.000000	9782937	0.008326
30530667	6879041489.000000	357544832	10000.000000	2830	688016	1.000000	2007	687317	1.000000	9778073	0.007727
30525326	6878965155.000000	357566177	10000.000000	2730	689066	1.000000	1966	690203	1.000000	9773052	0.001191
30528866	6878982986.000000	357540355	10000.000000	2778	688416	1.000000	2081	688068	1.000000	9768284	0.004340
30527659	6878988223.000000	357525854	10000.000000	2786	688573	1.000000	1992	689519	1.000000	9763395	0.005113
30528822	6879043159.000000	357532356	10000.000000	2783	688452	1.000000	2010	688695	1.000000	9758512	0.005248
30536367	6879069501.000000	357518579	10000.000000	2771	687048	1.000000	1985	689270	1.000000	9753638	0.002220
30529549	6879024705.000000	357548822	10000.000000	2699	689670	1.000000	1969	688958	1.000000	9748878	-0.001245
30523780	6879012382.000000	357562694	10000.000000	2733	688093	1.000000	1939	688808	1.000000	9744083	-0.002119
30527072	6878963543.000000	357533755	10000.000000	2772	687797	1.000000	1997	688720	1.000000	9739079	-0.003179
30526171	6878951428.000000	357549642	10000.000000	2758	689420	1.000000	1970	688422	1.000000	9734286	-0.007262
30520473	6878922581.000000	357516772	10000.000000	2793	687967	1.000000	2016	689300	1.000000	9729480	-0.008446
30525585	6878870980.000000	357547789	10000.000000	2735	688595	1.000000	1979	689503	1.000000	9724687	-0.007749
30532052	6878878030.000000	357522845	10000.000000	2740	688513	1.000000	2039	689491	1.000000	9719853	-0.006623
30528289	6878892198.000000	357522359	10000.000000	2783	688699	1.000000	2045	689328	1.000000	9714935	-0.006249
30530236	6878879290.000000	357521158	10000.000000	2710	687750	1.000000	1981	688896	1.000000	9710082	-0.005549
30529198	6878928209.000000	357530670	10000.000000	2683	686633	1.000000	2006	687205	1.000000	9705411	-0.007080
30530562	6878923218.000000	357534763	10000.000000	2807	686104	1.000000	2020	688964	1.000000	9700512	-0.008369
30529903	6879009596.000000	357516303	10000.000000	2739	688981	1.000000	1983	689338	1.000000	9695703	-0.007862
30532578	6878914225.000000	357565908	10000.000000	2734	688846	1.000000	2020	688796	1.000000	9690849	-0.007619
30533839	6878923755.000000	357539830	10000.000000	2787	686767	1.000000	1997	688408	1.000000	9685969	-0.007272
30526142	6878974715.000000	357538045	10000.000000	2747	687485	1.000000	1953	690810	1.000000	9681072	-0.007312
30530620	6878978725.000000	357496618	10000.000000	2771	688856	1.000000	2004	689218	1.000000	9676249	-0.007073
30523264	6878925348.000000	357526987	10000.000000	2781	686940	1.000000	1982	688545	1.000000	9671419	-0.006662
30525432	6878991580.000000	357546370	10000.000000	2764	687758	1.000000	1980	689168	1.000000	9666549	-0.006584
30527675	6878905353.000000	357544178	10000.000000	2751	687595	1.000000	1971	689322	1.000000	9661804	-0.005943
30531738	6878911114.000000	357538856	10000.000000	2733	688290	1.000000	1972	686723	1.000000	9656975	-0.006483
30531177	6878844376.000000	357525732	10000.000000	2828	689546	1.000000	2002	689113	1.000000	9652158	-0.005577
30535310	6878878361.000000	357517574	10000.000000	2746	687874	1.000000	1998	687983	1.000000	9647108	-0.005225
30530871	6878888673.000000	357541166	10000.000000	2771	688021	1.000000	1962	688121	1.000000	9642172	-0.005596
30528495	6878920738.000000	357523912	10000.000000	2782	687334	1.000000	1992	689422	1.000000	9637314	-0.006052
30527257	6878988316.000000	357539671	10000.000000	2748	687510	1.000000	2002	690685	1.000000	9632643	-0.005719
30528655	6879051854.000000	357531650	10000.000000	2732	689758	1.000000	1931	689737	1.000000	9627731	-0.005568
30531294	6878950790.000000	357551036	10000.000000	2702	687320	1.000000	1959	689522	1.000000	9623058	-0.005206
30528335	6879000951.000000	357535230	10000.000000	2771	688531	1.000000	1957	688443	1.000000	9618211	-0.003158
30517999	6879028540.000000	357539307	10000.000000	2696	688307	1.000000	1997	689630	1.000000	9613444	-0.003250
30530986	6878991469.000000	357488321	10000.000000	2774	687561	1.000000	1983	688594	1.000000	9608669	-0.002880
30519808	6878993519.000000	357553085	10000.000000	2761	688829	1.000000	1965	688309	1.000000	9603818	-0.002483
30524001	6878968143.000000	357516936	10000.000000	2723	689603	1.000000	2024	689416	1.000000	9598974	-0.003418
30530211	6879072919.000000	357541796	10000.000000	2672	687911	1.000000	1965	688752	1.000000	9594293	-0.004130
30523466	6879053014.000000	357510638	10000.000000	2809	689133	1.000000	1971	689294	1.000000	9589393	-0.004366
30527588	6878970581.000000	357528434	10000.000000	2753	688431	1.000000	1997	689777	1.000000	9584538	-0.003866
30519062	6879035819.000000	357533061	10000.000000	2745	687140	1.000000	1954	688588	1.000000	9579801	-0.003914
30528709	6879012250.000000	357489838	10000.000000	2719	689711	1.000000	1944	688886	1.000000	9574996	-0.003241
30527107	6878920008.000000	357515977	10000.000000	2807	688505	1.000000	1989	688490	1.000000	9570271	-0.003781
30535629	6878916215.000000	357534875	10000.000000	2772	686724	1.000000	1944	690366	1.000000	9565534	-0.003976
30520071	6878888748.000000	357522290	10000.000000	2771	687354	1.000000	2028	687480	1.000000	9560736	-0.003837
30524485	6879020475.000000	357553388	10000.000000	2748	687946	1.000000	1974	690153	1.000000	9555894	-0.003806
30521777	6879070226.000000	357537775	10000.000000	2800	689000	1.000000	1971	689076	1.000000	9551002	-0.005922
30528297	6878992806.000000	357542444	10000.000000	2794	688069	1.000000	2046	687596	1.000000	9546312	-0.005774
30523123	6879035462.000000	357514011	10000.000000	2728	688599	1.000000	2019	689297	1.000000	9541499	-0.005550
30527039	6878893519.000000	357536628	10000.000000	2812	689009	1.000000	1997	689323	1.000000	9536731	-0.005503
30528922	6878895115.000000	357552500	10000.000000	2728	688005	1.000000	1950	689912	1.000000	9531854	-0.005392
30529861	6878996909.000000	357532491	10000.000000	2710	688365	1.000000	2058	689586	1.000000	9527095	-0.005388
30528739	6879083278.000000	357539289	10000.000000	2778	687923	1.000000	2018	690002	1.000000	9522326	-0.005441
30521236	6879097468.000000	357525939	10000.000000	2797	688059	1.000000	1993	689882	1.000000	9517605	-0.005519
npatches	nstrain	runtime	dt	init_x	init_y	init_y_blood	init_z	init_S	beta0	beta1	beta2	beta3	mean_beta	B	d	delta	delta_blood	b[0]	mut	m	CTL	c	g	epsilon	k	het	lambda	rho	omega	x_max	patch.dyna	DELTA	A	VA
10000	1	100.000000	0.000100	21900	9499	5000000	0.001000	10000000	9.831804	12.804393	15.698105	7.195074	12	8000000000.000000	0.010000	1.000000	1.000000	800000	0.000050	0.048000	1	0.001000	1.000000	25.000000	1.000000	0.500000	0.000000	0.000000	0.000000	31987	0	10.000000	7.000000	1.000000
sus	inf	inf_blood	z	x[0]	y[0][0]	z[0]	x[1]	y[1][0]	z[1]	S[0]	synchrony
219000000	94990000.000000	5000000	10.000000	21900	9499	0.001000	21900	9499	0.001000	10000000	0.000000
79629477	2167214779.000000	112488616	10000.000000	8722	216065	1.000000	7194	216064	1.000000	9995079	0.000000
62228632	2969355305.000000	154297042	10000.000000	6895	296746	1.000000	5571	297656	1.000000	9990102	0.000000
59497555	3138838061.000000	163144403	10000.000000	6633	313631	1.000000	5269	314947	1.000000	9985133	0.000000
58985211	3172831045.000000	164895639	10000.000000	6531	315961	1.000000	5324	317944	1.000000	9980146	0.000000
58874062	3179694467.000000	165230543	10000.000000	6476	316472	1.000000	5218	316860	1.000000	9975065	0.000000
58851701	3180996472.000000	165327206	10000.000000	6530	316397	1.000000	5158	320026	1.000000	9969961	0.000000
58861166	3181296196.000000	165345511	10000.000000	6574	317656	1.000000	5353	318881	1.000000	9964989	0.000000
58852183	3181291198.000000	165351335	10000.000000	6488	318036	1.000000	5252	318884	1.000000	9959954	0.000000
58852484	3181371648.000000	165361911	10000.000000	6537	317379	1.000000	5204	320345	1.000000	9954827	0.000000
58849405	3181427576.000000	165334825	10000.000000	6591	317345	1.000000	5237	318379	1.000000	9949797	0.000000
58859455	3181323196.000000	165346992	10000.000000	6490	317701	1.000000	5282	318668	1.000000	9944897	0.000000
58852958	3181361118.000000	165362342	10000.000000	6497	316635	1.000000	5249	319052	1.000000	9939889	0.000000
58849511	3181388592.000000	165359468	10000.000000	6568	317440	1.000000	5273	318431	1.000000	9934933	0.000000
58859648	3181425136.000000	165355419	10000.000000	6543	317787	1.000000	5282	318911	1.000000	9930003	0.000000
58850636	3181435474.000000	165354351	10000.000000	6557	317216	1.000000	5200	318969	1.000000	9925014	0.000000
58849108	3181419401.000000	165365839	10000.000000	6477	317343	1.000000	5294	317634	1.000000	9920026	0.000000
58852793	3181386807.000000	165349377	10000.000000	6610	317368	1.000000	5273	319740	1.000000	9915038	0.000000
58854123	3181407478.000000	165385613	10000.000000	6553	318300	1.000000	5121	319676	1.000000	9910127	0.000000
58851238	3181426008.000000	165365583	10000.000000	6501	317589	1.000000	5285	318518	1.000000	9905193	0.000000
58847269	3181386186.000000	165322437	10000.000000	6546	317346	1.000000	5269	319604	1.000000	9900326	0.000000
58856508	3181354295.000000	165360914	10000.000000	6527	318129	1.000000	5219	318851	1.000000	9895454	0.000000
58846208	3181429418.000000	165356634	10000.000000	6537	317148	1.000000	5266	318760	1.000000	9890497	0.000000
58859582	3181350837.000000	165357212	10000.000000	6613	317921	1.000000	5279	317785	1.000000	9885477	0.000000
58835843	3181383330.000000	165366650	10000.000000	6650	317845	1.000000	5248	318733	1.000000	9880432	0.000000
58839956	3181284601.000000	165345268	10000.000000	6596	316336	1.000000	5212	318903	1.000000	9875420	0.000000
58839873	3181330412.000000	165362634	10000.000000	6497	316771	1.000000	5254	318482	1.000000	9870471	0.000000
58853456	3181409762.000000	165363049	10000.000000	6530	317276	1.000000	5290	319006	1.000000	9865549	0.000000
58836644	3181366797.000000	165367605	10000.000000	6526	317342	1.000000	5303	317880	1.000000	9860663	0.000000
58846562	3181351033.000000	165356364	10000.000000	6666	316929	1.000000	5157	318501	1.000000	9855736	0.000000
58844112	3181379324.000000	165364108	10000.000000	6622	317204	1.000000	5276	319474	1.000000	9850900	0.000000
58839568	3181406628.000000	165326689	10000.000000	6508	317682	1.000000	5248	318608	1.000000	9845973	0.000000
58856381	3181361769.000000	165367716	10000.000000	6550	317102	1.000000	5281	319064	1.000000	9841122	0.000000
58857603	3181390494.000000	165367433	10000.000000	6570	318813	1.000000	5308	318334	1.000000	9836311	0.000000
58853796	3181383411.000000	165367119	10000.000000	6545	317680	1.000000	5177	318502	1.000000	9831401	0.000000
58845624	3181381485.000000	165347134	10000.000000	6541	317273	1.000000	5261	318991	1.000000	9826451	0.000000
58845886	3181459999.000000	165344594	10000.000000	6572	316730	1.000000	5196	317813	1.000000	9821461	0.000000
58862539	3181506520.000000	165361147	10000.000000	6528	317390	1.000000	5257	318584	1.000000	9816502	0.000000
58846646	3181455399.000000	165343604	10000.000000	6576	316969	1.000000	5341	318906	1.000000	9811483	0.000000
58844880	3181438019.000000	165369590	10000.000000	6442	317572	1.000000	5216	320639	1.000000	9806501	0.000000
58847740	3181413797.000000	165354078	10000.000000	6506	317977	1.000000	5201	318795	1.000000	9801589	-1.#IND00
58856729	3181385834.000000	165337111	10000.000000	6497	317241	1.000000	5232	318914	1.000000	9796749	0.006400
58852111	3181383978.000000	165363136	10000.000000	6425	318176	1.000000	5287	319416	1.000000	9791987	0.001979
58854112	3181291338.000000	165361692	10000.000000	6631	316952	1.000000	5279	317593	1.000000	9787036	0.000656
58853762	3181341855.000000	165359012	10000.000000	6516	317399	1.000000	5285	318825	1.000000	9782141	0.002311
58848431	3181466421.000000	165363465	10000.000000	6525	317680	1.000000	5252	318403	1.000000	9777331	0.000323
58845166	3181418029.000000	165341422	10000.000000	6681	317892	1.000000	5235	319905	1.000000	9772377	0.002101
58846939	3181433471.000000	165353517	10000.000000	6552	317386	1.000000	5284	318717	1.000000	9767385	0.000397
58846140	3181359497.000000	165366672	10000.000000	6406	317965	1.000000	5205	318384	1.000000	9762556	0.000314
58851435	3181406812.000000	165346912	10000.000000	6435	317940	1.000000	5185	318858	1.000000	9757681	0.000079
58848862	3181375071.000000	165364969	10000.000000	6611	317395	1.000000	5223	319816	1.000000	9752795	-0.001408
58855115	3181391870.000000	165343364	10000.000000	6566	316977	1.000000	5307	318066	1.000000	9747908	-0.001335
58858275	3181351594.000000	165347457	10000.000000	6591	317477	1.000000	5281	318223	1.000000	9743155	-0.002958
58853016	3181401719.000000	165350493	10000.000000	6586	315730	1.000000	5230	318878	1.000000	9738280	-0.001139
58856557	3181375641.000000	165376298	10000.000000	6503	317739	1.000000	5290	318394	1.000000	9733346	-0.001312
58848569	3181426580.000000	165369531	10000.000000	6551	318193	1.000000	5235	318621	1.000000	9728527	-0.001201
58844990	3181430989.000000	165333775	10000.000000	6433	317272	1.000000	5234	318246	1.000000	9723604	-0.001662
58855040	3181368997.000000	165361751	10000.000000	6551	316622	1.000000	5175	318143	1.000000	9718737	-0.002306
58845713	3181376034.000000	165340059	10000.000000	6637	316896	1.000000	5204	319097	1.000000	9713863	-0.003521
58854101	3181447997.000000	165341673	10000.000000	6637	317381	1.000000	5244	319473	1.000000	9708956	-0.003685
58846682	3181375232.000000	165355737	10000.000000	6481	318082	1.000000	5266	318410	1.000000	9704038	-0.003925
58843989	3181408220.000000	165346896	10000.000000	6543	316563	1.000000	5228	319190	1.000000	9699366	-0.003247
58855891	3181334432.000000	165355545	10000.000000	6529	317724	1.000000	5311	318881	1.000000	9694493	-0.003436
58851122	3181428181.000000	165379574	10000.000000	6468	317119	1.000000	5273	317843	1.000000	9689586	-0.004145
58849799	3181431143.000000	165346138	10000.000000	6568	317496	1.000000	5216	317890	1.000000	9684813	-0.003970
58838356	3181442535.000000	165341649	10000.000000	6518	317959	1.000000	5253	318043	1.000000	9680026	-0.003723
58856343	3181500603.000000	165354560	10000.000000	6616	317322	1.000000	5238	318804	1.000000	9675123	-0.003170
58850545	3181371303.000000	165365673	10000.000000	6512	316883	1.000000	5278	318177	1.000000	9670244	-0.002029
58846405	3181387030.000000	165340463	10000.000000	6444	316730	1.000000	5334	318854	1.000000	9665493	-0.001860
58856864	3181378825.000000	165361441	10000.000000	6517	317725	1.000000	5220	318403	1.000000	9660711	-0.002305
58857526	3181337542.000000	165362246	10000.000000	6577	317695	1.000000	5200	319442	1.000000	9655740	-0.001114
58843403	3181462751.000000	165364254	10000.000000	6538	318299	1.000000	5294	319679	1.000000	9650940	-0.000709
58848909	3181385930.000000	165373245	10000.000000	6504	317010	1.000000	5328	318513	1.000000	9646298	-0.001593
58845012	3181430029.000000	165358735	10000.000000	6506	317155	1.000000	5289	318252	1.000000	9641560	0.002344
58852913	3181419969.000000	165323889	10000.000000	6588	316013	1.000000	5181	319017	1.000000	9636809	0.002675
58849767	3181367670.000000	165355671	10000.000000	6442	318116	1.000000	5250	318321	1.000000	9632008	0.003607
58852401	3181352277.000000	165351253	10000.000000	6446	317547	1.000000	5312	317845	1.000000	9627187	0.003091
58857384	3181406327.000000	165345975	10000.000000	6615	316839	1.000000	5322	318326	1.000000	9622322	0.002827
58849612	3181398818.000000	165346721	10000.000000	6587	317408	1.000000	5243	318866	1.000000	9617558	0.003967
58844750	3181495092.000000	165344048	10000.000000	6491	317628	1.000000	5195	318766	1.000000	9612860	0.004034
58852598	3181388266.000000	165360182	10000.000000	6715	317842	1.000000	5227	319270	1.000000	9608226	0.004140
58850654	3181430999.000000	165338028	10000.000000	6521	317838	1.000000	5275	319495	1.000000	9603430	0.004011
58850458	3181384983.000000	165350173	10000.000000	6503	317806	1.000000	5209	318916	1.000000	9598637	0.004650
58851363	3181421084.000000	165360955	10000.000000	6561	317411	1.000000	5324	318287	1.000000	9593913	0.004592
58867471	3181373992.000000	165354700	10000.000000	6496	317837	1.000000	5223	319038	1.000000	9589045	0.004459
58852043	3181411861.000000	165378536	10000.000000	6532	317266	1.000000	5199	318778	1.000000	9584204	0.004198
58846918	3181387463.000000	165344711	10000.000000	6324	317652	1.000000	5281	319437	1.000000	9579406	0.004306
58855326	3181356601.000000	165347320	10000.000000	6502	317746	1.000000	5257	318600	1.000000	9574596	0.004138
58851150	3181325771.000000	165373629	10000.000000	6491	317799	1.000000	5229	319006	1.000000	9569737	0.004285
58849457	3181434344.000000	165341759	10000.000000	6436	317530	1.000000	5226	318407	1.000000	9564923	0.004515
58849856	3181432002.000000	165342239	10000.000000	6505	317983	1.000000	5316	318417	1.000000	9560261	0.004544
58843699	3181385150.000000	165362928	10000.000000	6560	317714	1.000000	5189	318360	1.000000	9555591	0.004294
58852699	3181391125.000000	165343775	10000.000000	6539	317150	1.000000	5179	318307	1.000000	9550812	0.003503
58865954	3181395577.000000	165375249	10000.000000	6567	318521	1.000000	5253	318743	1.000000	9545920	0.002883
58855861	3181410812.000000	165346761	10000.000000	6415	318472	1.000000	5192	318969	1.000000	9541109	0.002851
58845934	3181430767.000000	165344934	10000.000000	6531	316978	1.000000	5219	318432	1.000000	9536414	0.003840
58848118	3181366663.000000	165350642	10000.000000	6571	318109	1.000000	5244	318010	1.000000	9531656	0.004096
58856417	3181351713.000000	165355902	10000.000000	6493	318073	1.000000	5235	318622	1.000000	9526820	0.003954
58851830	3181291394.000000	165364357	10000.000000	6586	317685	1.000000	5228	318688	1.000000	9521993	0.004261
58849540	3181303004.000000	165353252	10000.000000	6521	318463	1.000000	5183	319564	1.000000	9517364	0.004602
npatches	nstrain	runtime	dt	init_x	init_y	init_y_blood	init_z	init_S	beta0	beta1	beta2	beta3	mean_beta	B	d	delta	delta_blood	b[0]	mut	m	CTL	c	g	epsilon	k	het	lambda	rho	omega	x_max	patch.dyna	DELTA	A	VA
10000	1	100.000000	0.000100	21900	9499	5000000	0.001000	10000000	7.019805	9.818020	7.921031	12.062141	12	8000000000.000000	0.010000	1.000000	1.000000	800000	0.000050	0.048000	1	0.001000	1.000000	25.000000	2.000000	0.500000	0.000000	0.000000	0.000000	31987	0	10.000000	7.000000	1.000000
sus	inf	inf_blood	z	x[0]	y[0][0]	z[0]	x[1]	y[1][0]	z[1]	S[0]	synchrony
219000000	94990000.000000	5000000	10.000000	21900	9499	0.001000	21900	9499	0.001000	10000000	0.000000
102624064	1510912854.000000	78445357	10000.000000	14134	147530	1.000000	11345	150209	1.000000	9995138	0.000000
88464554	1862096185.000000	96772250	10000.000000	12392	182163	1.000000	9790	185175	1.000000	9989994	0.000000
87017475	1904070207.000000	98957054	10000.000000	12098	186994	1.000000	9693	189172	1.000000	9985041	0.000000
86871963	1908980874.000000	99230332	10000.000000	12047	187731	1.000000	9534	189673	1.000000	9980036	0.000000
86849924	1909519855.000000	99248413	10000.000000	12107	187828	1.000000	9656	190752	1.000000	9975048	0.000000
86847135	1909487693.000000	99247069	10000.000000	12112	187926	1.000000	9757	189944	1.000000	9970113	0.000000
86858368	1909492160.000000	99245287	10000.000000	12086	188125	1.000000	9488	190173	1.000000	9965124	0.000000
86847534	1909553911.000000	99249568	10000.000000	12075	188452	1.000000	9598	189835	1.000000	9960079	0.000000
86853761	1909510411.000000	99229795	10000.000000	12076	188108	1.000000	9448	190590	1.000000	9955113	0.000000
86852588	1909607179.000000	99255651	10000.000000	12088	188186	1.000000	9482	190529	1.000000	9950110	0.000000
86850377	1909595179.000000	99270681	10000.000000	11997	187887	1.000000	9576	189969	1.000000	9945218	0.000000
86851837	1909500661.000000	99249782	10000.000000	12190	188462	1.000000	9617	190206	1.000000	9940316	0.000000
86849358	1909519711.000000	99248111	10000.000000	11979	188336	1.000000	9575	190119	1.000000	9935338	0.000000
86841671	1909567610.000000	99244001	10000.000000	11997	187807	1.000000	9476	189677	1.000000	9930401	0.000000
86858234	1909537921.000000	99251006	10000.000000	12088	187787	1.000000	9635	190322	1.000000	9925464	0.000000
86860161	1909548218.000000	99243084	10000.000000	12047	188060	1.000000	9613	190540	1.000000	9920574	0.000000
86836432	1909518630.000000	99239114	10000.000000	11996	187694	1.000000	9514	190452	1.000000	9915619	0.000000
86850544	1909480827.000000	99245538	10000.000000	12121	187801	1.000000	9579	189665	1.000000	9910704	0.000000
86844530	1909535879.000000	99236847	10000.000000	11993	188906	1.000000	9660	190132	1.000000	9905762	0.000000
86854311	1909532750.000000	99259018	10000.000000	12126	188428	1.000000	9552	189887	1.000000	9900810	0.000000
86845533	1909476472.000000	99247353	10000.000000	12051	187995	1.000000	9707	189985	1.000000	9895723	0.000000
86855672	1909503263.000000	99265220	10000.000000	12033	187374	1.000000	9663	190293	1.000000	9890684	0.000000
86852344	1909508836.000000	99237342	10000.000000	12024	188423	1.000000	9523	190417	1.000000	9885762	0.000000
86847480	1909527937.000000	99241938	10000.000000	11968	188270	1.000000	9696	190339	1.000000	9880832	0.000000
86860771	1909487101.000000	99244696	10000.000000	12132	188074	1.000000	9676	189169	1.000000	9875882	0.000000
86858677	1909543729.000000	99258624	10000.000000	12122	187684	1.000000	9706	190477	1.000000	9870947	0.000000
86838023	1909494017.000000	99250533	10000.000000	12082	187383	1.000000	9569	190253	1.000000	9865965	0.000000
86847266	1909625586.000000	99254645	10000.000000	12097	187547	1.000000	9667	189761	1.000000	9861038	0.000000
86840942	1909546376.000000	99251209	10000.000000	12081	188002	1.000000	9698	190369	1.000000	9856183	0.000000
86847071	1909543131.000000	99256888	10000.000000	12085	187911	1.000000	9553	190190	1.000000	9851176	0.000000
86849143	1909519711.000000	99246558	10000.000000	12152	187621	1.000000	9532	190173	1.000000	9846324	0.000000
86839787	1909610953.000000	99233198	10000.000000	12074	188103	1.000000	9670	189819	1.000000	9841417	0.000000
86850448	1909479983.000000	99240669	10000.000000	11892	187270	1.000000	9646	189844	1.000000	9836539	0.000000
86861210	1909548674.000000	99257292	10000.000000	12054	187989	1.000000	9559	189298	1.000000	9831567	0.000000
86848335	1909482622.000000	99240338	10000.000000	12178	187495	1.000000	9576	190392	1.000000	9826713	0.000000
86844133	1909563482.000000	99256585	10000.000000	11989	188235	1.000000	9542	190031	1.000000	9821845	0.000000
86849999	1909630090.000000	99245393	10000.000000	12058	187697	1.000000	9670	189787	1.000000	9816929	0.000000
86857612	1909461908.000000	99247821	10000.000000	12050	187069	1.000000	9679	190058	1.000000	9812021	0.000000
86861047	1909478215.000000	99248266	10000.000000	11996	188204	1.000000	9563	190024	1.000000	9806970	0.000000
86846600	1909525785.000000	99236650	10000.000000	12114	187471	1.000000	9589	190002	1.000000	9802045	-1.#IND00
86843960	1909539550.000000	99242804	10000.000000	12095	187551	1.000000	9533	189491	1.000000	9797097	-0.032000
86853153	1909516330.000000	99236357	10000.000000	12242	187754	1.000000	9477	190129	1.000000	9792283	-0.011614
86852879	1909507656.000000	99260491	10000.000000	12089	187440	1.000000	9550	189503	1.000000	9787538	-0.013614
86855659	1909485828.000000	99257272	10000.000000	12137	187646	1.000000	9712	190148	1.000000	9782702	-0.005905
86847582	1909548055.000000	99267899	10000.000000	11962	188006	1.000000	9591	190877	1.000000	9777792	-0.004748
86852503	1909537438.000000	99240578	10000.000000	12042	187770	1.000000	9590	190195	1.000000	9772935	-0.007454
86849589	1909508166.000000	99237216	10000.000000	12228	188149	1.000000	9610	189337	1.000000	9768096	-0.013754
86843454	1909609870.000000	99250829	10000.000000	12025	187515	1.000000	9617	189345	1.000000	9763257	-0.008428
86858342	1909477946.000000	99245584	10000.000000	12137	187754	1.000000	9533	190750	1.000000	9758271	-0.004729
86848682	1909539650.000000	99265263	10000.000000	12044	187654	1.000000	9697	189398	1.000000	9753379	-0.005494
86855715	1909476946.000000	99249755	10000.000000	12021	187809	1.000000	9570	190041	1.000000	9748531	-0.007466
86835163	1909555038.000000	99248868	10000.000000	12115	187383	1.000000	9527	190548	1.000000	9743570	-0.007015
86857499	1909499777.000000	99250990	10000.000000	12103	187672	1.000000	9589	190323	1.000000	9738717	-0.006085
86851872	1909447861.000000	99254629	10000.000000	12017	188351	1.000000	9500	190419	1.000000	9733815	-0.004852
86856714	1909505734.000000	99233567	10000.000000	12027	188074	1.000000	9513	190473	1.000000	9728891	-0.004965
86852701	1909517734.000000	99244463	10000.000000	12120	188201	1.000000	9652	190604	1.000000	9723981	-0.004183
86853573	1909527433.000000	99242457	10000.000000	12008	188266	1.000000	9620	190672	1.000000	9719100	-0.000484
86847055	1909532487.000000	99263006	10000.000000	12012	187761	1.000000	9550	189754	1.000000	9714175	-0.000837
86844741	1909551242.000000	99245816	10000.000000	12106	187634	1.000000	9516	190198	1.000000	9709404	0.000111
86857647	1909533832.000000	99238203	10000.000000	12152	188927	1.000000	9627	190039	1.000000	9704530	-0.000737
86846727	1909554383.000000	99248927	10000.000000	12050	188159	1.000000	9600	189897	1.000000	9699727	-0.000655
86854564	1909512114.000000	99242159	10000.000000	12226	187701	1.000000	9481	190359	1.000000	9694853	-0.001264
86852097	1909552220.000000	99259829	10000.000000	11948	187923	1.000000	9597	190884	1.000000	9689933	-0.001298
86849715	1909559573.000000	99229572	10000.000000	12126	187915	1.000000	9612	191162	1.000000	9685222	-0.001672
86845589	1909520309.000000	99245758	10000.000000	12084	188151	1.000000	9611	190110	1.000000	9680390	-0.001122
86844582	1909533558.000000	99240876	10000.000000	12023	187519	1.000000	9598	189396	1.000000	9675574	-0.001617
86844067	1909527298.000000	99241643	10000.000000	12120	187873	1.000000	9666	190389	1.000000	9670704	-0.000265
86849022	1909571146.000000	99243111	10000.000000	12140	187950	1.000000	9633	190029	1.000000	9665953	-0.000032
86847621	1909532822.000000	99232531	10000.000000	12133	187742	1.000000	9622	190577	1.000000	9661224	0.000087
86852435	1909443149.000000	99253599	10000.000000	11970	187709	1.000000	9605	189510	1.000000	9656410	0.000015
86850713	1909484323.000000	99255245	10000.000000	12080	188467	1.000000	9607	190010	1.000000	9651519	0.001209
86850549	1909498930.000000	99259163	10000.000000	12022	187766	1.000000	9643	190988	1.000000	9646724	0.001402
86856010	1909474150.000000	99241833	10000.000000	12117	187613	1.000000	9609	189683	1.000000	9641875	0.001523
86855828	1909544603.000000	99237138	10000.000000	12106	188078	1.000000	9702	190225	1.000000	9637102	0.001526
86850090	1909552749.000000	99236211	10000.000000	11938	188169	1.000000	9571	191143	1.000000	9632347	0.000287
86854383	1909524040.000000	99239976	10000.000000	12154	187730	1.000000	9536	190655	1.000000	9627509	0.000460
86855604	1909504865.000000	99235219	10000.000000	12045	188335	1.000000	9594	190724	1.000000	9622607	0.000244
86847734	1909503568.000000	99233999	10000.000000	12069	187768	1.000000	9758	189962	1.000000	9617825	0.000401
86857943	1909511475.000000	99248301	10000.000000	12029	188106	1.000000	9628	189799	1.000000	9612991	0.000495
86853566	1909444382.000000	99242777	10000.000000	12084	188009	1.000000	9499	190578	1.000000	9608176	0.000174
86843909	1909514293.000000	99238632	10000.000000	12009	188083	1.000000	9593	189858	1.000000	9603359	0.000321
86844814	1909532298.000000	99249434	10000.000000	12055	188443	1.000000	9529	190298	1.000000	9598455	-0.000404
86844580	1909569057.000000	99228462	10000.000000	12196	187518	1.000000	9452	190736	1.000000	9593585	-0.000411
86850307	1909563549.000000	99279723	10000.000000	12219	187286	1.000000	9429	190770	1.000000	9588933	-0.000261
86857328	1909531849.000000	99258106	10000.000000	12049	187569	1.000000	9616	190180	1.000000	9584157	-0.000187
86852744	1909598431.000000	99232660	10000.000000	12132	187530	1.000000	9511	190162	1.000000	9579410	-0.000018
86849428	1909570004.000000	99228314	10000.000000	12022	188935	1.000000	9570	190045	1.000000	9574603	0.000125
86850950	1909443260.000000	99250867	10000.000000	12048	188282	1.000000	9614	190448	1.000000	9569809	-0.000154
86846663	1909517085.000000	99247971	10000.000000	12076	187964	1.000000	9582	190618	1.000000	9564943	-0.000418
86861398	1909529584.000000	99234347	10000.000000	12078	187885	1.000000	9662	190314	1.000000	9560119	-0.000541
86858827	1909514777.000000	99248701	10000.000000	12008	188336	1.000000	9596	189886	1.000000	9555363	-0.000296
86849353	1909611484.000000	99257003	10000.000000	12133	187742	1.000000	9611	190107	1.000000	9550617	-0.000098
86857447	1909526361.000000	99260018	10000.000000	12122	187980	1.000000	9645	190193	1.000000	9545846	0.000114
86862362	1909507236.000000	99247390	10000.000000	12178	187247	1.000000	9597	189914	1.000000	9541137	0.000277
86844556	1909532178.000000	99260484	10000.000000	11967	187575	1.000000	9599	190627	1.000000	9536296	-0.000406
86852837	1909523736.000000	99267157	10000.000000	12102	188100	1.000000	9688	190410	1.000000	9531610	-0.000398
86851733	1909569821.000000	99252547	10000.000000	12107	188167	1.000000	9552	190117	1.000000	9526770	-0.000060
86860827	1909544087.000000	99242971	10000.000000	11893	188111	1.000000	9593	189559	1.000000	9521936	0.000287
86856754	1909504645.000000	99245162	10000.000000	12086	188435	1.000000	9537	190650	1.000000	9517237	0.000345
npatches	nstrain	runtime	dt	init_x	init_y	init_y_blood	init_z	init_S	beta0	beta1	beta2	beta3	mean_beta	B	d	delta	delta_blood	b[0]	mut	m	CTL	c	g	epsilon	k	het	lambda	rho	omega	x_max	patch.dyna	DELTA	A	VA
10000	1	100.000000	0.000100	21900	9499	5000000	0.001000	10000000	11.446808	14.800436	15.797153	8.041963	12	8000000000.000000	0.010000	1.000000	1.000000	800000	0.000050	0.048000	1	0.001000	1.000000	25.000000	3.000000	0.500000	0.000000	0.000000	0.000000	31987	0	10.000000	7.000000	1.000000
sus	inf	inf_blood	z	x[0]	y[0][0]	z[0]	x[1]	y[1][0]	z[1]	S[0]	synchrony
219000000	94990000.000000	5000000	10.000000	21900	9499	0.001000	21900	9499	0.001000	10000000	0.000000
126792889	1078222017.000000	55985546	10000.000000	12820	107246	1.000000	10565	109844	1.000000	9995023	0.000000
115172432	1254086990.000000	65166459	10000.000000	11518	125140	1.000000	9627	127191	1.000000	9990160	0.000000
114357037	1267821476.000000	65892661	10000.000000	11249	126708	1.000000	9362	128736	1.000000	9985121	0.000000
114297937	1268757201.000000	65951921	10000.000000	11351	127362	1.000000	9441	129106	1.000000	9980235	0.000000
114299377	1268927539.000000	65951172	10000.000000	11309	127133	1.000000	9606	128851	1.000000	9975166	0.000000
114285550	1268902504.000000	65952563	10000.000000	11341	127523	1.000000	9438	128661	1.000000	9970120	0.000000
114290715	1268921874.000000	65947465	10000.000000	11454	127140	1.000000	9385	129202	1.000000	9965158	0.000000
114290724	1268942770.000000	65937547	10000.000000	11314	126692	1.000000	9549	128789	1.000000	9960368	0.000000
114289297	1268901267.000000	65947020	10000.000000	11361	127225	1.000000	9460	128606	1.000000	9955414	0.000000
114284726	1268932978.000000	65948024	10000.000000	11457	126094	1.000000	9521	127976	1.000000	9950307	0.000000
114294044	1268833890.000000	65956318	10000.000000	11515	126205	1.000000	9509	129092	1.000000	9945271	0.000000
114292973	1268909350.000000	65959409	10000.000000	11356	127205	1.000000	9393	128653	1.000000	9940396	0.000000
114284428	1268893448.000000	65958539	10000.000000	11464	126823	1.000000	9465	129153	1.000000	9935410	0.000000
114294340	1268891879.000000	65950049	10000.000000	11379	126943	1.000000	9564	128885	1.000000	9930410	0.000000
114293471	1268931705.000000	65945585	10000.000000	11334	126559	1.000000	9373	129174	1.000000	9925502	0.000000
114286441	1268962029.000000	65953933	10000.000000	11373	127194	1.000000	9432	129113	1.000000	9920434	0.000000
114281566	1268918278.000000	65942423	10000.000000	11343	126771	1.000000	9456	128493	1.000000	9915442	0.000000
114289154	1268913902.000000	65946352	10000.000000	11328	126872	1.000000	9345	128467	1.000000	9910619	0.000000
114286930	1268910338.000000	65965608	10000.000000	11231	127176	1.000000	9602	128379	1.000000	9905605	0.000000
114293871	1268925024.000000	65958203	10000.000000	11390	126919	1.000000	9427	128709	1.000000	9900720	0.000000
114293661	1268958477.000000	65953670	10000.000000	11492	126583	1.000000	9596	128513	1.000000	9895770	0.000000
114288603	1268871037.000000	65957167	10000.000000	11501	126825	1.000000	9425	129148	1.000000	9890915	0.000000
114291221	1268996522.000000	65957310	10000.000000	11379	127119	1.000000	9356	128657	1.000000	9886067	0.000000
114302352	1268858068.000000	65959953	10000.000000	11454	127055	1.000000	9565	128567	1.000000	9881207	0.000000
114292157	1268858694.000000	65945077	10000.000000	11279	126226	1.000000	9402	128535	1.000000	9876215	0.000000
114291257	1268903541.000000	65948301	10000.000000	11327	127129	1.000000	9520	128939	1.000000	9871294	0.000000
114286808	1268904687.000000	65950918	10000.000000	11399	127145	1.000000	9556	128913	1.000000	9866368	0.000000
114285042	1268894060.000000	65958715	10000.000000	11396	127049	1.000000	9533	128238	1.000000	9861573	0.000000
114293358	1268937646.000000	65957046	10000.000000	11346	127058	1.000000	9452	128096	1.000000	9856482	0.000000
114306443	1268882421.000000	65955059	10000.000000	11324	127372	1.000000	9523	128191	1.000000	9851587	0.000000
114293546	1268900664.000000	65939617	10000.000000	11272	126567	1.000000	9446	128576	1.000000	9846712	0.000000
114305011	1268896080.000000	65956081	10000.000000	11293	126905	1.000000	9336	129032	1.000000	9842031	0.000000
114292763	1268961361.000000	65951840	10000.000000	11280	127012	1.000000	9461	128405	1.000000	9837107	0.000000
114301114	1268833098.000000	65953567	10000.000000	11393	126920	1.000000	9495	128572	1.000000	9832234	0.000000
114301373	1268834052.000000	65956882	10000.000000	11405	127123	1.000000	9502	128490	1.000000	9827373	0.000000
114296568	1268835918.000000	65950518	10000.000000	11267	127426	1.000000	9426	128770	1.000000	9822485	0.000000
114283786	1268877046.000000	65955779	10000.000000	11260	126740	1.000000	9526	128319	1.000000	9817652	0.000000
114283748	1268861288.000000	65954739	10000.000000	11363	126166	1.000000	9557	128479	1.000000	9812782	0.000000
114289424	1268909504.000000	65963829	10000.000000	11429	127195	1.000000	9552	128385	1.000000	9807948	0.000000
114285703	1268906269.000000	65945533	10000.000000	11361	127390	1.000000	9541	128597	1.000000	9803058	-1.#IND00
114284730	1268952340.000000	65960801	10000.000000	11333	127317	1.000000	9408	129037	1.000000	9798028	-0.033600
114284987	1268950918.000000	65946092	10000.000000	11374	126764	1.000000	9481	128782	1.000000	9793089	-0.017386
114298783	1268901277.000000	65958264	10000.000000	11382	127112	1.000000	9448	128631	1.000000	9788197	-0.014646
114297501	1268890784.000000	65948581	10000.000000	11396	126900	1.000000	9518	128897	1.000000	9783360	-0.018317
114286893	1268969716.000000	65946702	10000.000000	11402	127070	1.000000	9451	128585	1.000000	9778439	-0.013166
114291402	1268892982.000000	65960467	10000.000000	11399	126607	1.000000	9445	129262	1.000000	9773528	-0.013695
114285170	1268968499.000000	65944550	10000.000000	11306	126588	1.000000	9450	128528	1.000000	9768631	-0.010635
114283596	1268866100.000000	65948333	10000.000000	11384	126591	1.000000	9463	128423	1.000000	9763809	-0.009013
114290774	1268836902.000000	65944172	10000.000000	11420	127289	1.000000	9363	128494	1.000000	9759005	-0.012726
114284137	1268910357.000000	65946928	10000.000000	11380	127212	1.000000	9366	129124	1.000000	9753993	-0.009240
114285112	1268853404.000000	65949789	10000.000000	11382	127145	1.000000	9516	128719	1.000000	9749027	-0.007681
114287614	1268857447.000000	65961489	10000.000000	11391	127503	1.000000	9294	128455	1.000000	9744106	-0.006476
114281368	1268925997.000000	65956838	10000.000000	11400	126651	1.000000	9441	127927	1.000000	9739312	-0.006247
114286728	1268923540.000000	65947047	10000.000000	11379	127325	1.000000	9473	128225	1.000000	9734338	-0.005639
114287656	1268932728.000000	65956396	10000.000000	11264	126606	1.000000	9316	128572	1.000000	9729424	-0.005275
114291941	1268821172.000000	65950992	10000.000000	11431	127497	1.000000	9463	128110	1.000000	9724483	-0.004901
114309431	1268886691.000000	65947987	10000.000000	11348	127265	1.000000	9460	128642	1.000000	9719530	-0.004010
114295648	1268897061.000000	65950298	10000.000000	11203	127695	1.000000	9450	128319	1.000000	9714801	-0.003182
114292493	1268912195.000000	65950679	10000.000000	11271	127812	1.000000	9530	128061	1.000000	9709984	-0.002779
114289123	1268883480.000000	65973696	10000.000000	11336	126750	1.000000	9440	129146	1.000000	9705198	-0.002264
114278100	1268929372.000000	65937528	10000.000000	11396	127044	1.000000	9508	127610	1.000000	9700329	0.000320
114285890	1268968436.000000	65936757	10000.000000	11412	126871	1.000000	9551	128328	1.000000	9695418	0.000094
114285466	1268893734.000000	65961472	10000.000000	11345	126823	1.000000	9435	128652	1.000000	9690495	0.000046
114278945	1268880502.000000	65943215	10000.000000	11337	126679	1.000000	9448	129247	1.000000	9685776	-0.000077
114292749	1268916578.000000	65957380	10000.000000	11372	126753	1.000000	9426	128725	1.000000	9680834	-0.000185
114281777	1268911563.000000	65960038	10000.000000	11367	126497	1.000000	9417	128594	1.000000	9675994	-0.000570
114287822	1268900054.000000	65964261	10000.000000	11313	127000	1.000000	9406	129272	1.000000	9671144	-0.000493
114292209	1268888445.000000	65960040	10000.000000	11310	127469	1.000000	9406	128533	1.000000	9666359	-0.001795
114283984	1268951868.000000	65966031	10000.000000	11296	127423	1.000000	9528	128866	1.000000	9661605	-0.002031
114299172	1268973143.000000	65952987	10000.000000	11335	126454	1.000000	9617	128157	1.000000	9656774	-0.002010
114294766	1268905790.000000	65945804	10000.000000	11357	127036	1.000000	9386	128759	1.000000	9652009	-0.002060
114292988	1268909209.000000	65956735	10000.000000	11255	127017	1.000000	9392	128716	1.000000	9647221	-0.001818
114297394	1268940605.000000	65947765	10000.000000	11270	126835	1.000000	9437	128275	1.000000	9642254	-0.001904
114289921	1268943159.000000	65958089	10000.000000	11399	126309	1.000000	9466	129006	1.000000	9637390	-0.002070
114290372	1268907967.000000	65953801	10000.000000	11297	126884	1.000000	9608	128674	1.000000	9632579	-0.001860
114289698	1268909427.000000	65944672	10000.000000	11300	127707	1.000000	9428	128771	1.000000	9627784	-0.002379
114306716	1268937944.000000	65952543	10000.000000	11366	126809	1.000000	9490	128166	1.000000	9623011	-0.002077
114294708	1268870724.000000	65959259	10000.000000	11298	127222	1.000000	9470	128909	1.000000	9618203	-0.001600
114287680	1268950575.000000	65945961	10000.000000	11360	126452	1.000000	9544	128198	1.000000	9613312	-0.001512
114295653	1268914659.000000	65953779	10000.000000	11617	126669	1.000000	9541	128878	1.000000	9608485	-0.001412
114280216	1268913284.000000	65943684	10000.000000	11495	127078	1.000000	9515	128400	1.000000	9603537	-0.002462
114293770	1268881027.000000	65944831	10000.000000	11390	127200	1.000000	9372	128616	1.000000	9598753	-0.002693
114290287	1268894689.000000	65939154	10000.000000	11368	126542	1.000000	9473	128695	1.000000	9593799	-0.002690
114285295	1268925774.000000	65943990	10000.000000	11357	127136	1.000000	9472	128260	1.000000	9588976	-0.002373
114289335	1268883275.000000	65962202	10000.000000	11293	126862	1.000000	9546	128463	1.000000	9584163	-0.003335
114288815	1268878538.000000	65955881	10000.000000	11319	127214	1.000000	9395	128655	1.000000	9579252	-0.003219
114296465	1268921295.000000	65950862	10000.000000	11480	126707	1.000000	9509	128385	1.000000	9574311	-0.004159
114305658	1268850906.000000	65956422	10000.000000	11369	126729	1.000000	9524	128413	1.000000	9569584	-0.003961
114290116	1268903004.000000	65949089	10000.000000	11378	126539	1.000000	9512	128673	1.000000	9564840	-0.004016
114276844	1268944646.000000	65955409	10000.000000	11485	126766	1.000000	9423	129124	1.000000	9560123	-0.003394
114303115	1268856523.000000	65939902	10000.000000	11239	127171	1.000000	9398	128698	1.000000	9555223	-0.003484
114292929	1268904758.000000	65952838	10000.000000	11398	126606	1.000000	9469	128595	1.000000	9550516	-0.003501
114297235	1268871959.000000	65951958	10000.000000	11415	126949	1.000000	9591	128685	1.000000	9545646	-0.003389
114294238	1268892261.000000	65941964	10000.000000	11425	127276	1.000000	9531	128921	1.000000	9540902	-0.003915
114285291	1268980015.000000	65967956	10000.000000	11237	126938	1.000000	9528	128553	1.000000	9536136	-0.003809
114273346	1268958999.000000	65952001	10000.000000	11246	126952	1.000000	9457	128843	1.000000	9531329	-0.003240
114289155	1268905319.000000	65954129	10000.000000	11437	126935	1.000000	9503	128439	1.000000	9526519	-0.003636
114283913	1268899308.000000	65933573	10000.000000	11420	127700	1.000000	9510	127938	1.000000	9521664	-0.003612
114290433	1268928147.000000	65961993	10000.000000	11408	126023	1.000000	9408	128977	1.000000	9516884	-0.003011
npatches	nstrain	runtime	dt	init_x	init_y	init_y_blood	init_z	init_S	beta0	beta1	beta2	beta3	mean_beta	B	d	delta	delta_blood	b[0]	mut	m	CTL	c	g	epsilon	k	het	lambda	rho	omega	x_max	patch.dyna	DELTA	A	VA
10000	1	100.000000	0.000100	21900	9499	5000000	0.001000	10000000	10.194002	14.155412	11.925868	11.032746	12	8000000000.000000	0.010000	1.000000	1.000000	800000	0.000050	0.048000	1	0.001000	1.000000	25.000000	4.000000	0.500000	0.000000	0.000000	0.000000	31987	0	10.000000	7.000000	1.000000
sus	inf	inf_blood	z	x[0]	y[0][0]	z[0]	x[1]	y[1][0]	z[1]	S[0]	synchrony
219000000	94990000.000000	5000000	10.000000	21900	9499	0.001000	21900	9499	0.001000	10000000	0.000000
151933307	777521132.000000	40382352	10000.000000	16255	76910	1.000000	13347	79028	1.000000	9995064	0.000000
142112321	876632678.000000	45560020	10000.000000	15172	87052	1.000000	12480	89145	1.000000	9990139	0.000000
141566739	882505426.000000	45864017	10000.000000	15228	87975	1.000000	12516	89564	1.000000	9985255	0.000000
141528110	882867676.000000	45892240	10000.000000	15095	87537	1.000000	12405	89996	1.000000	9980322	0.000000
141528111	882893593.000000	45883895	10000.000000	14981	87713	1.000000	12281	89854	1.000000	9975225	0.000000
141534454	882931679.000000	45887584	10000.000000	15190	87679	1.000000	12269	89977	1.000000	9970264	0.000000
141538936	882840506.000000	45878605	10000.000000	15184	87231	1.000000	12350	89990	1.000000	9965333	0.000000
141529918	882872185.000000	45899045	10000.000000	15066	87642	1.000000	12320	90375	1.000000	9960339	0.000000
141523235	882893904.000000	45894740	10000.000000	15194	87455	1.000000	12346	90117	1.000000	9955391	0.000000
141537796	882867412.000000	45881521	10000.000000	15117	87468	1.000000	12462	89583	1.000000	9950364	0.000000
141547616	882832325.000000	45887409	10000.000000	15064	87409	1.000000	12281	90165	1.000000	9945402	0.000000
141545093	882835859.000000	45885445	10000.000000	15192	87644	1.000000	12362	89592	1.000000	9940494	0.000000
141544545	882856359.000000	45888306	10000.000000	15042	87544	1.000000	12372	89674	1.000000	9935530	0.000000
141527800	882900377.000000	45880851	10000.000000	15163	87265	1.000000	12213	90687	1.000000	9930536	0.000000
141536220	882882568.000000	45896899	10000.000000	15153	87462	1.000000	12292	89363	1.000000	9925475	0.000000
141536693	882869880.000000	45878523	10000.000000	15089	87746	1.000000	12492	89075	1.000000	9920456	0.000000
141534020	882827802.000000	45900058	10000.000000	15363	87434	1.000000	12309	89786	1.000000	9915541	0.000000
141540837	882831945.000000	45874700	10000.000000	15176	87412	1.000000	12299	89504	1.000000	9910514	0.000000
141527567	882867508.000000	45886216	10000.000000	15127	88115	1.000000	12369	89743	1.000000	9905696	0.000000
141534647	882836478.000000	45885638	10000.000000	15177	87629	1.000000	12493	89523	1.000000	9900752	0.000000
141525541	882887199.000000	45874849	10000.000000	15019	87158	1.000000	12370	89533	1.000000	9895897	0.000000
141522240	882901107.000000	45888327	10000.000000	15113	87082	1.000000	12326	89798	1.000000	9891005	0.000000
141542751	882884864.000000	45886630	10000.000000	14848	87770	1.000000	12210	90185	1.000000	9886014	0.000000
141527821	882833261.000000	45887041	10000.000000	15181	87824	1.000000	12342	89969	1.000000	9881117	0.000000
141542770	882876284.000000	45896971	10000.000000	15176	87377	1.000000	12198	90159	1.000000	9876219	0.000000
141532677	882883970.000000	45887801	10000.000000	14857	87754	1.000000	12427	89619	1.000000	9871293	0.000000
141541232	882815995.000000	45900871	10000.000000	15118	87917	1.000000	12383	89738	1.000000	9866354	0.000000
141534361	882829893.000000	45895669	10000.000000	15144	87844	1.000000	12489	89548	1.000000	9861372	0.000000
141556482	882774128.000000	45885832	10000.000000	15125	87690	1.000000	12306	89816	1.000000	9856395	0.000000
141528210	882835773.000000	45887653	10000.000000	15102	87223	1.000000	12290	89895	1.000000	9851339	0.000000
141545982	882859423.000000	45887662	10000.000000	15054	87250	1.000000	12351	90130	1.000000	9846417	0.000000
141532950	882838090.000000	45899489	10000.000000	15079	87478	1.000000	12416	89879	1.000000	9841575	0.000000
141521488	882860313.000000	45887732	10000.000000	15036	87583	1.000000	12370	89290	1.000000	9836598	0.000000
141543222	882789047.000000	45891985	10000.000000	15217	87414	1.000000	12341	89950	1.000000	9831680	0.000000
141546162	882802727.000000	45885666	10000.000000	15153	86843	1.000000	12357	90275	1.000000	9826743	0.000000
141547017	882850724.000000	45879993	10000.000000	15044	87751	1.000000	12262	90030	1.000000	9821885	0.000000
141527489	882887719.000000	45890976	10000.000000	15155	87455	1.000000	12432	89426	1.000000	9817005	0.000000
141535206	882858698.000000	45877708	10000.000000	15223	87241	1.000000	12542	90062	1.000000	9811977	0.000000
141519589	882884429.000000	45890791	10000.000000	15248	87019	1.000000	12432	89813	1.000000	9807062	0.000000
141535052	882830885.000000	45881939	10000.000000	15084	87307	1.000000	12434	89925	1.000000	9802274	-1.#IND00
141537053	882799504.000000	45878962	10000.000000	15220	87313	1.000000	12239	89675	1.000000	9797359	0.016000
141530870	882914067.000000	45877598	10000.000000	15317	87780	1.000000	12460	89817	1.000000	9792553	0.018829
141524608	882966756.000000	45895054	10000.000000	15057	87224	1.000000	12336	89734	1.000000	9787689	0.016970
141545137	882825335.000000	45885694	10000.000000	15118	87382	1.000000	12337	89758	1.000000	9782858	0.019898
141543751	882829418.000000	45888118	10000.000000	15221	87532	1.000000	12313	90109	1.000000	9778014	0.015642
141528328	882875986.000000	45888498	10000.000000	15158	87118	1.000000	12507	89517	1.000000	9773048	0.014966
141538665	882878441.000000	45903250	10000.000000	14953	87554	1.000000	12299	89629	1.000000	9768113	0.014184
141548524	882860710.000000	45879303	10000.000000	15124	87413	1.000000	12502	89353	1.000000	9763293	0.010829
141533672	882869632.000000	45898332	10000.000000	15286	87650	1.000000	12306	89996	1.000000	9758557	0.010011
141528309	882861315.000000	45898057	10000.000000	15057	87447	1.000000	12279	89950	1.000000	9753617	0.008254
141529931	882871520.000000	45892391	10000.000000	15180	87922	1.000000	12340	89912	1.000000	9748693	0.008794
141525067	882916972.000000	45888364	10000.000000	15207	87376	1.000000	12435	89337	1.000000	9743808	0.007090
141528511	882875180.000000	45882219	10000.000000	15098	87807	1.000000	12442	89889	1.000000	9738944	0.007229
141521705	882787495.000000	45889346	10000.000000	15229	87591	1.000000	12220	89896	1.000000	9733946	0.006734
141531761	882843356.000000	45886251	10000.000000	15018	87200	1.000000	12167	89868	1.000000	9729181	0.006303
141534361	882867776.000000	45890822	10000.000000	15215	86979	1.000000	12390	89931	1.000000	9724327	0.005493
141555308	882794120.000000	45886445	10000.000000	15121	87713	1.000000	12296	90027	1.000000	9719550	0.004925
141528759	882835351.000000	45886640	10000.000000	15279	86947	1.000000	12323	89785	1.000000	9714634	0.005054
141527608	882897482.000000	45885851	10000.000000	15164	87863	1.000000	12347	90148	1.000000	9709839	0.004185
141534009	882850794.000000	45893904	10000.000000	15176	87397	1.000000	12350	89639	1.000000	9704964	0.001325
141548872	882845954.000000	45879689	10000.000000	15098	87692	1.000000	12239	89934	1.000000	9700090	0.001635
141522330	882858276.000000	45886615	10000.000000	15019	87609	1.000000	12424	89544	1.000000	9695285	0.000610
141535312	882863941.000000	45891662	10000.000000	15094	87799	1.000000	12255	90572	1.000000	9690377	-0.000001
141534720	882828088.000000	45890325	10000.000000	15181	87371	1.000000	12195	89962	1.000000	9685544	-0.000381
141543209	882868000.000000	45888263	10000.000000	15333	87038	1.000000	12352	89932	1.000000	9680727	-0.000198
141552816	882796635.000000	45899412	10000.000000	15057	87168	1.000000	12313	89227	1.000000	9675828	0.000910
141532530	882884283.000000	45892121	10000.000000	15154	87325	1.000000	12341	89419	1.000000	9671103	0.001235
141536249	882896713.000000	45881726	10000.000000	15121	87635	1.000000	12303	89802	1.000000	9666294	0.001303
141523714	882899558.000000	45881507	10000.000000	15062	87214	1.000000	12437	89637	1.000000	9661502	0.001232
141523482	882836012.000000	45886638	10000.000000	14997	87577	1.000000	12293	90012	1.000000	9656729	0.001071
141537789	882889274.000000	45880482	10000.000000	15125	87469	1.000000	12238	90115	1.000000	9651886	0.001712
141533540	882851882.000000	45878979	10000.000000	15034	86985	1.000000	12258	89998	1.000000	9647082	0.002615
141531602	882835288.000000	45901762	10000.000000	15097	87546	1.000000	12277	90006	1.000000	9642357	0.002582
141528461	882879527.000000	45884488	10000.000000	15175	87658	1.000000	12256	89440	1.000000	9637530	0.001868
141536003	882911435.000000	45878554	10000.000000	15042	87863	1.000000	12471	89416	1.000000	9632722	0.001567
141545937	882886965.000000	45893368	10000.000000	15127	87735	1.000000	12228	89916	1.000000	9627866	0.002061
141533276	882843540.000000	45894865	10000.000000	15028	87467	1.000000	12372	89584	1.000000	9623009	0.001825
141549867	882854268.000000	45894456	10000.000000	15221	87042	1.000000	12536	90193	1.000000	9618324	0.002143
141538904	882831392.000000	45890322	10000.000000	15051	87105	1.000000	12324	89798	1.000000	9613510	0.001295
141531082	882806248.000000	45879694	10000.000000	15082	87842	1.000000	12358	89755	1.000000	9608801	0.001369
141546611	882780060.000000	45891037	10000.000000	15093	87567	1.000000	12187	90393	1.000000	9603951	0.001161
141524036	882912524.000000	45890141	10000.000000	15133	87690	1.000000	12501	89539	1.000000	9599117	0.001208
141532440	882885355.000000	45885234	10000.000000	14988	87786	1.000000	12408	89982	1.000000	9594356	0.001114
141529720	882929554.000000	45889695	10000.000000	15095	87043	1.000000	12412	90078	1.000000	9589433	0.001462
141531273	882877170.000000	45883253	10000.000000	15038	87813	1.000000	12312	89423	1.000000	9584721	0.001390
141530239	882894095.000000	45884674	10000.000000	15223	87024	1.000000	12451	89889	1.000000	9579890	0.002071
141528981	882887353.000000	45892445	10000.000000	15039	87106	1.000000	12316	89882	1.000000	9575126	0.001893
141547121	882785331.000000	45883539	10000.000000	15239	87694	1.000000	12310	89519	1.000000	9570410	0.001314
141532238	882854617.000000	45883380	10000.000000	15051	87456	1.000000	12428	89492	1.000000	9565610	0.000966
141540386	882812141.000000	45886184	10000.000000	15165	87492	1.000000	12247	89754	1.000000	9560958	0.000809
141550242	882832496.000000	45881479	10000.000000	15066	87645	1.000000	12316	89648	1.000000	9556228	-0.000132
141531278	882854709.000000	45890324	10000.000000	15067	87053	1.000000	12455	89265	1.000000	9551609	0.000236
141520519	882824125.000000	45898739	10000.000000	15175	87547	1.000000	12343	90046	1.000000	9546928	-0.000093
141521609	882896599.000000	45889794	10000.000000	15051	87746	1.000000	12340	89908	1.000000	9542078	-0.000246
141535313	882878139.000000	45872959	10000.000000	15048	87750	1.000000	12296	90032	1.000000	9537296	-0.000213
141538778	882873877.000000	45894562	10000.000000	15265	86989	1.000000	12312	89919	1.000000	9532607	0.000725
141514175	882950335.000000	45885616	10000.000000	15150	87792	1.000000	12425	89530	1.000000	9527894	0.000565
141524976	882900140.000000	45892880	10000.000000	15251	86905	1.000000	12300	90311	1.000000	9523149	0.000313
141539927	882836765.000000	45885226	10000.000000	15340	86641	1.000000	12360	90183	1.000000	9518531	-0.000257
npatches	nstrain	runtime	dt	init_x	init_y	init_y_blood	init_z	init_S	beta0	beta1	beta2	beta3	mean_beta	B	d	delta	delta_blood	b[0]	mut	m	CTL	c	g	epsilon	k	het	lambda	rho	omega	x_max	patch.dyna	DELTA	A	VA
10000	1	100.000000	0.000100	21900	9499	5000000	0.001000	10000000	9.938925	6.762447	13.591482	16.621246	12	8000000000.000000	0.010000	1.000000	1.000000	800000	0.000050	0.048000	1	0.001000	1.000000	25.000000	5.000000	0.500000	0.000000	0.000000	0.000000	31987	0	10.000000	7.000000	1.000000
sus	inf	inf_blood	z	x[0]	y[0][0]	z[0]	x[1]	y[1][0]	z[1]	S[0]	synchrony
219000000	94990000.000000	5000000	10.000000	21900	9499	0.001000	21900	9499	0.001000	10000000	0.000000
177786296	559397407.000000	29053561	10000.000000	19018	54579	1.000000	22081	52481	1.000000	9994922	0.000000
169067975	621609241.000000	32307737	10000.000000	18113	61134	1.000000	21377	58447	1.000000	9989905	0.000000
168651685	624859788.000000	32475693	10000.000000	18161	60800	1.000000	21259	58541	1.000000	9984823	0.000000
168632374	625007576.000000	32483188	10000.000000	18134	61461	1.000000	21402	58991	1.000000	9979717	0.000000
168628972	625002853.000000	32483340	10000.000000	18284	60594	1.000000	21380	58517	1.000000	9974728	0.000000
168626414	625019842.000000	32484949	10000.000000	18169	61856	1.000000	21258	58788	1.000000	9969861	0.000000
168622171	624986346.000000	32486578	10000.000000	18083	61817	1.000000	21353	59099	1.000000	9964867	0.000000
168624008	625005595.000000	32490497	10000.000000	18108	61822	1.000000	21546	58898	1.000000	9959933	0.000000
168605504	625081938.000000	32479967	10000.000000	18180	61415	1.000000	21394	59141	1.000000	9954977	0.000000
168624678	625008914.000000	32483935	10000.000000	18051	61524	1.000000	21297	58926	1.000000	9950068	0.000000
168653148	624968308.000000	32493885	10000.000000	18355	61216	1.000000	21460	58765	1.000000	9944976	0.000000
168616954	625037785.000000	32484246	10000.000000	18033	61590	1.000000	21391	59309	1.000000	9939998	0.000000
168633360	625035701.000000	32490326	10000.000000	18188	61337	1.000000	21465	58668	1.000000	9935099	0.000000
168636339	625026781.000000	32484727	10000.000000	18150	61180	1.000000	21341	59488	1.000000	9930069	0.000000
168630206	625011748.000000	32485679	10000.000000	18195	61774	1.000000	21537	58893	1.000000	9925247	0.000000
168630552	625030255.000000	32486846	10000.000000	18185	61175	1.000000	21381	59144	1.000000	9920281	0.000000
168610694	625028422.000000	32494185	10000.000000	18041	61657	1.000000	21277	58579	1.000000	9915266	0.000000
168629232	625027737.000000	32490947	10000.000000	17992	61541	1.000000	21303	58734	1.000000	9910434	0.000000
168640097	625053957.000000	32481498	10000.000000	17912	61267	1.000000	21378	58925	1.000000	9905446	0.000000
168608755	625080783.000000	32496797	10000.000000	18102	61769	1.000000	21377	59147	1.000000	9900472	0.000000
168641317	624979533.000000	32477894	10000.000000	18214	61395	1.000000	21210	59135	1.000000	9895467	0.000000
168629005	625004562.000000	32486131	10000.000000	18209	61485	1.000000	21458	58461	1.000000	9890575	0.000000
168641039	625010646.000000	32491022	10000.000000	18042	61813	1.000000	21350	58855	1.000000	9885832	0.000000
168624980	625018670.000000	32490759	10000.000000	18308	61618	1.000000	21306	58684	1.000000	9880833	0.000000
168615633	625025638.000000	32486930	10000.000000	18063	61516	1.000000	21506	58912	1.000000	9875835	0.000000
168609432	625065941.000000	32480599	10000.000000	18126	61371	1.000000	21257	58944	1.000000	9870971	0.000000
168644333	624965835.000000	32487627	10000.000000	18176	61268	1.000000	21386	58852	1.000000	9866125	0.000000
168655098	625011942.000000	32482983	10000.000000	18251	61458	1.000000	21409	59343	1.000000	9861205	0.000000
168618885	625048873.000000	32497962	10000.000000	18174	61916	1.000000	21382	59184	1.000000	9856285	0.000000
168622872	625052411.000000	32481655	10000.000000	18094	61608	1.000000	21511	58333	1.000000	9851326	0.000000
168628173	625083212.000000	32485334	10000.000000	18297	61219	1.000000	21169	58922	1.000000	9846231	0.000000
168632650	625046421.000000	32489434	10000.000000	18115	61543	1.000000	21421	58407	1.000000	9841324	0.000000
168619612	625106047.000000	32488427	10000.000000	18129	61706	1.000000	21320	58476	1.000000	9836438	0.000000
168638508	625053339.000000	32476919	10000.000000	17895	61570	1.000000	21386	59510	1.000000	9831567	0.000000
168624257	625041151.000000	32485277	10000.000000	18024	61706	1.000000	21364	58959	1.000000	9826689	0.000000
168621542	625033746.000000	32487053	10000.000000	18056	61498	1.000000	21466	59051	1.000000	9821815	0.000000
168632552	625012648.000000	32484834	10000.000000	18221	61387	1.000000	21377	58896	1.000000	9816951	0.000000
168622350	625016464.000000	32487147	10000.000000	17967	61839	1.000000	21343	58647	1.000000	9812078	0.000000
168647895	624960217.000000	32478395	10000.000000	18039	61571	1.000000	21322	59039	1.000000	9807205	0.000000
168622149	625032964.000000	32478390	10000.000000	18027	61677	1.000000	21263	59007	1.000000	9802364	-1.#IND00
168629954	625042042.000000	32481512	10000.000000	18025	62028	1.000000	21282	58882	1.000000	9797523	-0.012800
168609217	625088672.000000	32492331	10000.000000	18153	61409	1.000000	21368	58890	1.000000	9792623	-0.021338
168647664	625017257.000000	32492962	10000.000000	18170	61402	1.000000	21310	58881	1.000000	9787756	-0.014488
168634884	625043701.000000	32477186	10000.000000	18307	61551	1.000000	21444	58719	1.000000	9782704	-0.015202
168603360	625096308.000000	32478199	10000.000000	18243	61198	1.000000	21343	58846	1.000000	9777596	-0.019541
168624852	625015845.000000	32489981	10000.000000	18109	61494	1.000000	21468	59376	1.000000	9772658	-0.019140
168619328	625022897.000000	32494792	10000.000000	18150	61503	1.000000	21389	58726	1.000000	9767775	-0.020441
168629514	624976452.000000	32478768	10000.000000	18253	61738	1.000000	21433	58720	1.000000	9762980	-0.020314
168623712	624995711.000000	32493941	10000.000000	18083	61753	1.000000	21428	58685	1.000000	9758134	-0.019279
168636823	624967693.000000	32487784	10000.000000	18029	61728	1.000000	21423	58752	1.000000	9753301	-0.018174
168611767	625100129.000000	32493732	10000.000000	18087	61654	1.000000	21432	59081	1.000000	9748348	-0.018156
168630459	625045392.000000	32489462	10000.000000	18222	61233	1.000000	21383	58996	1.000000	9743433	-0.015761
168598574	625051404.000000	32475833	10000.000000	17966	61848	1.000000	21233	59188	1.000000	9738458	-0.018253
168624624	625026829.000000	32496360	10000.000000	18132	61360	1.000000	21393	58612	1.000000	9733561	-0.015403
168629802	624963945.000000	32478894	10000.000000	18100	61751	1.000000	21243	58928	1.000000	9728673	-0.014537
168630173	625048607.000000	32485456	10000.000000	18037	61354	1.000000	21323	59035	1.000000	9723754	-0.014771
168615954	625122080.000000	32491900	10000.000000	17871	61798	1.000000	21280	59031	1.000000	9719051	-0.014475
168603163	625075731.000000	32489495	10000.000000	18162	60970	1.000000	21280	58680	1.000000	9714218	-0.014391
168625080	625018299.000000	32482902	10000.000000	17972	61902	1.000000	21356	58850	1.000000	9709339	-0.013320
168625604	625071559.000000	32490038	10000.000000	18111	61361	1.000000	21280	58843	1.000000	9704397	-0.013126
168617168	625069329.000000	32474645	10000.000000	18120	61456	1.000000	21339	58879	1.000000	9699579	-0.012336
168629240	625003339.000000	32477043	10000.000000	18204	61371	1.000000	21341	58943	1.000000	9694738	-0.012939
168628514	625060517.000000	32488262	10000.000000	18179	61459	1.000000	21404	59143	1.000000	9689844	-0.010520
168633609	624988913.000000	32486528	10000.000000	18115	61714	1.000000	21326	59199	1.000000	9684883	-0.012175
168620208	625105446.000000	32490097	10000.000000	18205	61153	1.000000	21508	58970	1.000000	9679941	-0.011426
168618359	625059522.000000	32479698	10000.000000	18138	61869	1.000000	21273	58974	1.000000	9675141	-0.011168
168618005	625005975.000000	32487676	10000.000000	18186	61548	1.000000	21413	59190	1.000000	9670258	-0.010692
168633242	625028012.000000	32496024	10000.000000	18086	61452	1.000000	21348	58648	1.000000	9665467	-0.009624
168626982	625018503.000000	32486207	10000.000000	18139	61308	1.000000	21367	58452	1.000000	9660586	-0.009418
168637017	625005335.000000	32486728	10000.000000	18049	61481	1.000000	21355	58935	1.000000	9655725	-0.010215
168644593	625012033.000000	32481097	10000.000000	18183	61307	1.000000	21232	58882	1.000000	9650975	-0.011093
168621986	625040653.000000	32487424	10000.000000	18340	60764	1.000000	21208	59402	1.000000	9646049	-0.011129
168626902	625053514.000000	32499387	10000.000000	18187	61639	1.000000	21353	58448	1.000000	9641212	-0.010772
168621713	625042472.000000	32483467	10000.000000	18170	61036	1.000000	21279	58809	1.000000	9636395	-0.010356
168644668	625038879.000000	32484436	10000.000000	18172	61550	1.000000	21290	58980	1.000000	9631626	-0.010537
168606171	625024872.000000	32483993	10000.000000	18065	61507	1.000000	21477	58390	1.000000	9626763	-0.010302
168621392	625033630.000000	32474971	10000.000000	18004	61420	1.000000	21194	58830	1.000000	9621980	-0.010282
168620063	625067883.000000	32483651	10000.000000	18188	61707	1.000000	21281	58711	1.000000	9617071	-0.010088
168623289	625078289.000000	32481853	10000.000000	18105	61384	1.000000	21348	58818	1.000000	9612242	-0.009669
168645351	624989926.000000	32482000	10000.000000	18194	61289	1.000000	21190	58627	1.000000	9607433	-0.009432
168633534	624977350.000000	32486967	10000.000000	18208	61338	1.000000	21395	58863	1.000000	9602686	-0.010012
168622947	625016475.000000	32484555	10000.000000	18221	61388	1.000000	21309	58979	1.000000	9597862	-0.009728
168611429	625050514.000000	32484437	10000.000000	17973	61783	1.000000	21474	58533	1.000000	9593113	-0.009583
168642554	624992150.000000	32479895	10000.000000	18175	61640	1.000000	21438	58803	1.000000	9588424	-0.009251
168609170	625054950.000000	32486848	10000.000000	18155	61626	1.000000	21336	58878	1.000000	9583812	-0.008896
168618688	625044018.000000	32486220	10000.000000	18154	61848	1.000000	21324	58479	1.000000	9578997	-0.008609
168629156	625016220.000000	32477241	10000.000000	18200	61241	1.000000	21445	58942	1.000000	9574243	-0.011008
168617331	625036536.000000	32491202	10000.000000	18022	61589	1.000000	21423	58719	1.000000	9569387	-0.010696
168608072	625092804.000000	32487604	10000.000000	18101	61375	1.000000	21337	59276	1.000000	9564602	-0.010159
168633968	625046306.000000	32483772	10000.000000	18113	61333	1.000000	21152	58708	1.000000	9559803	-0.010530
168608211	625057950.000000	32484510	10000.000000	18007	61509	1.000000	21226	58631	1.000000	9555129	-0.010224
168620436	625020820.000000	32475998	10000.000000	18129	61544	1.000000	21382	58976	1.000000	9550280	-0.010006
168632891	625043310.000000	32486269	10000.000000	18157	61429	1.000000	21426	58400	1.000000	9545539	-0.010892
168635747	624992659.000000	32477566	10000.000000	18062	61403	1.000000	21196	59203	1.000000	9540873	-0.010807
168630966	625044939.000000	32485400	10000.000000	18128	61192	1.000000	21660	58464	1.000000	9536142	-0.010566
168619392	625093461.000000	32487307	10000.000000	18226	61315	1.000000	21310	59236	1.000000	9531279	-0.010420
168621364	625047964.000000	32496361	10000.000000	18233	61129	1.000000	21212	58974	1.000000	9526536	-0.010975
168637117	624991524.000000	32473698	10000.000000	18268	61743	1.000000	21456	58382	1.000000	9521786	-0.010774
168627288	625042704.000000	32493246	10000.000000	18026	61621	1.000000	21223	58726	1.000000	9516947	-0.010302
npatches	nstrain	runtime	dt	init_x	init_y	init_y_blood	init_z	init_S	beta0	beta1	beta2	beta3	mean_beta	B	d	delta	delta_blood	b[0]	mut	m	CTL	c	g	epsilon	k	het	lambda	rho	omega	x_max	patch.dyna	DELTA	A	VA
10000	1	100.000000	0.000100	21900	9499	5000000	0.001000	10000000	6.731518	17.927456	15.533577	8.022367	12	8000000000.000000	0.010000	1.000000	1.000000	800000	0.000050	0.048000	1	0.001000	1.000000	25.000000	6.000000	0.500000	0.000000	0.000000	0.000000	31987	0	10.000000	7.000000	1.000000
sus	inf	inf_blood	z	x[0]	y[0][0]	z[0]	x[1]	y[1][0]	z[1]	S[0]	synchrony
219000000	94990000.000000	5000000	10.000000	21900	9499	0.001000	21900	9499	0.001000	10000000	0.000000
201529978	404876091.000000	21021940	10000.000000	24412	37130	1.000000	16327	43338	1.000000	9994962	0.000000
193905583	445871784.000000	23169643	10000.000000	23652	41826	1.000000	15535	47461	1.000000	9989968	0.000000
193508364	448145001.000000	23288411	10000.000000	23721	41227	1.000000	15610	47717	1.000000	9985025	0.000000
193501827	448141464.000000	23293784	10000.000000	23826	41519	1.000000	15391	48174	1.000000	9980024	0.000000
193488610	448205754.000000	23303774	10000.000000	23795	41109	1.000000	15304	47819	1.000000	9975233	0.000000
193509991	448190542.000000	23297139	10000.000000	23880	41229	1.000000	15543	47571	1.000000	9970238	0.000000
193476099	448210319.000000	23300859	10000.000000	23835	41207	1.000000	15218	48162	1.000000	9965209	0.000000
193484319	448183536.000000	23294236	10000.000000	23634	41714	1.000000	15588	47857	1.000000	9960207	0.000000
193486698	448208613.000000	23296106	10000.000000	23641	41341	1.000000	15342	47868	1.000000	9955174	0.000000
193512100	448167051.000000	23292431	10000.000000	23444	41164	1.000000	15321	47799	1.000000	9950178	0.000000
193493169	448214453.000000	23298335	10000.000000	23815	41300	1.000000	15394	48019	1.000000	9945212	0.000000
193487611	448245049.000000	23294682	10000.000000	23820	40951	1.000000	15301	47702	1.000000	9940306	0.000000
193486097	448248832.000000	23294572	10000.000000	23689	40825	1.000000	15510	47709	1.000000	9935398	0.000000
193495189	448248511.000000	23298831	10000.000000	23744	41555	1.000000	15406	47909	1.000000	9930512	0.000000
193496953	448221570.000000	23293030	10000.000000	23766	41134	1.000000	15299	47933	1.000000	9925626	0.000000
193499435	448200992.000000	23297898	10000.000000	23788	41183	1.000000	15399	47720	1.000000	9920680	0.000000
193494586	448197407.000000	23292144	10000.000000	23748	41374	1.000000	15449	47785	1.000000	9915732	0.000000
193489623	448230413.000000	23300900	10000.000000	23814	41504	1.000000	15434	47943	1.000000	9910859	0.000000
193505108	448185695.000000	23304025	10000.000000	23641	41514	1.000000	15347	48175	1.000000	9905866	0.000000
193486621	448241434.000000	23299612	10000.000000	23780	41390	1.000000	15435	47889	1.000000	9901084	0.000000
193479723	448215186.000000	23285821	10000.000000	23857	41415	1.000000	15336	48146	1.000000	9896232	0.000000
193493704	448243562.000000	23298953	10000.000000	23731	41191	1.000000	15374	48272	1.000000	9891325	0.000000
193481420	448242150.000000	23297877	10000.000000	23474	41693	1.000000	15391	48074	1.000000	9886431	0.000000
193492054	448207637.000000	23291468	10000.000000	23508	41407	1.000000	15583	47809	1.000000	9881502	0.000000
193499468	448216734.000000	23298273	10000.000000	23897	41085	1.000000	15447	47716	1.000000	9876477	0.000000
193493224	448251223.000000	23294148	10000.000000	23702	41099	1.000000	15436	47844	1.000000	9871559	0.000000
193484081	448252761.000000	23296007	10000.000000	23776	41529	1.000000	15329	48050	1.000000	9866713	0.000000
193525934	448156965.000000	23291475	10000.000000	23612	41277	1.000000	15448	47473	1.000000	9861848	0.000000
193480723	448244374.000000	23308142	10000.000000	23686	41281	1.000000	15357	47560	1.000000	9856961	0.000000
193492437	448227288.000000	23298064	10000.000000	23482	41416	1.000000	15384	48275	1.000000	9852095	0.000000
193503842	448236610.000000	23294886	10000.000000	23727	41061	1.000000	15327	47784	1.000000	9847123	0.000000
193496827	448234451.000000	23293880	10000.000000	23636	41361	1.000000	15358	48090	1.000000	9842270	0.000000
193478511	448248667.000000	23293627	10000.000000	23776	41238	1.000000	15254	48062	1.000000	9837098	0.000000
193491076	448211747.000000	23301220	10000.000000	23788	41591	1.000000	15391	47828	1.000000	9832164	0.000000
193483097	448248560.000000	23308115	10000.000000	23834	41765	1.000000	15542	47595	1.000000	9827230	0.000000
193493231	448225378.000000	23302117	10000.000000	23760	41458	1.000000	15598	47934	1.000000	9822429	0.000000
193496708	448200878.000000	23293177	10000.000000	23794	41624	1.000000	15404	48218	1.000000	9817563	0.000000
193478780	448217640.000000	23286703	10000.000000	23638	41440	1.000000	15352	48137	1.000000	9812650	0.000000
193492435	448183473.000000	23294624	10000.000000	23858	41356	1.000000	15486	47770	1.000000	9807711	0.000000
193505211	448193975.000000	23295911	10000.000000	23896	41715	1.000000	15586	47524	1.000000	9802816	-1.#IND00
193474907	448228901.000000	23299341	10000.000000	23619	41561	1.000000	15444	47892	1.000000	9797947	0.000000
193501742	448201174.000000	23288752	10000.000000	23803	41408	1.000000	15281	47761	1.000000	9793142	0.006414
193493564	448249016.000000	23303754	10000.000000	23798	41200	1.000000	15385	47976	1.000000	9788223	0.008328
193497712	448185542.000000	23294996	10000.000000	23885	41398	1.000000	15386	48349	1.000000	9783227	-0.005971
193497988	448172538.000000	23299032	10000.000000	23755	41195	1.000000	15327	48102	1.000000	9778327	0.006087
193482720	448225077.000000	23292328	10000.000000	23765	41460	1.000000	15507	47952	1.000000	9773443	0.007774
193482555	448215360.000000	23302362	10000.000000	23702	41152	1.000000	15654	47490	1.000000	9768549	0.003610
193501094	448245048.000000	23293723	10000.000000	23798	41302	1.000000	15275	48186	1.000000	9763612	-0.002126
193490666	448192817.000000	23300470	10000.000000	23395	41676	1.000000	15499	47991	1.000000	9758702	-0.002825
193516832	448201491.000000	23292734	10000.000000	23556	41551	1.000000	15368	47884	1.000000	9753809	0.001236
193500400	448160257.000000	23297014	10000.000000	23942	41472	1.000000	15600	47686	1.000000	9748999	0.000673
193471193	448210499.000000	23293263	10000.000000	23475	41428	1.000000	15540	47624	1.000000	9744135	0.000320
193476801	448208165.000000	23295972	10000.000000	23735	41128	1.000000	15379	47604	1.000000	9739251	-0.001215
193506804	448180025.000000	23303155	10000.000000	23883	41111	1.000000	15556	47791	1.000000	9734312	-0.000644
193492872	448213636.000000	23300451	10000.000000	23828	41294	1.000000	15334	48063	1.000000	9729457	0.000800
193491847	448190668.000000	23300683	10000.000000	23705	41532	1.000000	15401	47929	1.000000	9724595	0.001729
193505948	448119038.000000	23293059	10000.000000	23748	41345	1.000000	15445	47881	1.000000	9719738	0.001674
193483999	448225941.000000	23301005	10000.000000	23788	41516	1.000000	15417	47590	1.000000	9714893	0.001373
193497733	448236810.000000	23299429	10000.000000	23830	40985	1.000000	15392	47846	1.000000	9709996	0.001128
193486219	448277655.000000	23292008	10000.000000	23767	41247	1.000000	15462	47601	1.000000	9705202	0.002659
193491641	448248887.000000	23306088	10000.000000	23522	41662	1.000000	15346	48049	1.000000	9700267	0.002941
193509664	448199712.000000	23292090	10000.000000	23810	41331	1.000000	15268	48058	1.000000	9695459	0.003056
193493598	448185896.000000	23296727	10000.000000	23667	41274	1.000000	15466	47838	1.000000	9690619	0.002880
193484651	448271023.000000	23295418	10000.000000	23870	41528	1.000000	15376	47947	1.000000	9685838	0.003091
193472851	448243428.000000	23292607	10000.000000	23716	41321	1.000000	15291	47995	1.000000	9680945	0.003036
193477930	448224069.000000	23295615	10000.000000	23660	41860	1.000000	15317	47743	1.000000	9676134	0.005981
193496001	448211405.000000	23300854	10000.000000	23626	41179	1.000000	15414	48230	1.000000	9671348	0.006262
193494893	448165311.000000	23293175	10000.000000	23449	41851	1.000000	15369	47652	1.000000	9666463	0.006719
193489184	448233744.000000	23296798	10000.000000	23670	41441	1.000000	15370	47765	1.000000	9661598	0.006593
193473824	448230961.000000	23292455	10000.000000	23811	41602	1.000000	15426	47967	1.000000	9656751	0.007756
193490184	448214457.000000	23294161	10000.000000	23741	41361	1.000000	15538	47859	1.000000	9651871	0.008003
193496164	448256804.000000	23295904	10000.000000	23786	41429	1.000000	15286	47813	1.000000	9646983	0.007477
193499774	448224338.000000	23294069	10000.000000	23846	41118	1.000000	15520	47858	1.000000	9642114	0.007295
193479160	448242067.000000	23298285	10000.000000	23722	41501	1.000000	15570	47773	1.000000	9637237	0.007218
193489992	448201583.000000	23287718	10000.000000	23999	41228	1.000000	15248	48097	1.000000	9632297	0.007275
193501838	448200346.000000	23293737	10000.000000	23734	41147	1.000000	15386	47621	1.000000	9627437	0.007313
193502616	448202919.000000	23286616	10000.000000	23829	41335	1.000000	15413	47869	1.000000	9622621	0.006827
193474220	448287580.000000	23299244	10000.000000	23651	41739	1.000000	15470	48018	1.000000	9617836	0.006240
193494958	448182468.000000	23298358	10000.000000	23620	41293	1.000000	15349	47393	1.000000	9612885	0.006087
193502113	448163558.000000	23295690	10000.000000	23759	41635	1.000000	15430	47911	1.000000	9608072	0.006699
193490998	448246315.000000	23294667	10000.000000	23599	41401	1.000000	15262	48242	1.000000	9603366	0.005901
193496697	448215212.000000	23286777	10000.000000	23653	41171	1.000000	15469	48140	1.000000	9598601	0.005792
193494094	448228986.000000	23301230	10000.000000	23420	41444	1.000000	15490	47965	1.000000	9593819	0.005699
193506191	448181865.000000	23289242	10000.000000	23746	41422	1.000000	15341	48371	1.000000	9589001	0.005542
193485976	448208956.000000	23294096	10000.000000	23597	41344	1.000000	15456	47635	1.000000	9584237	0.006749
193507796	448214788.000000	23298164	10000.000000	23807	41579	1.000000	15528	48009	1.000000	9579579	0.006179
193478951	448225851.000000	23293543	10000.000000	23815	41770	1.000000	15386	47724	1.000000	9574808	0.006086
193492516	448243970.000000	23286089	10000.000000	23806	41534	1.000000	15553	47837	1.000000	9569924	0.005738
193476187	448195344.000000	23293057	10000.000000	23691	41399	1.000000	15351	48050	1.000000	9565225	0.002321
193486758	448204534.000000	23296037	10000.000000	23776	41220	1.000000	15417	47896	1.000000	9560398	0.002317
193484086	448224899.000000	23294410	10000.000000	23817	41727	1.000000	15442	47815	1.000000	9555575	0.002169
193464926	448253863.000000	23296656	10000.000000	23774	41291	1.000000	15379	48340	1.000000	9550762	0.002891
193487347	448205649.000000	23291976	10000.000000	23709	41181	1.000000	15498	47819	1.000000	9545966	0.002904
193490624	448218017.000000	23290552	10000.000000	23616	41514	1.000000	15366	47881	1.000000	9541127	0.002644
193499848	448212215.000000	23297158	10000.000000	23462	41545	1.000000	15490	48320	1.000000	9536416	0.003215
193482338	448225763.000000	23296694	10000.000000	23706	41557	1.000000	15515	47734	1.000000	9531704	0.003186
193477905	448239603.000000	23280660	10000.000000	24035	41391	1.000000	15540	48018	1.000000	9527015	0.003519
193484369	448203935.000000	23298103	10000.000000	23529	41572	1.000000	15519	47872	1.000000	9522142	0.003586
193496481	448189214.000000	23290557	10000.000000	23669	41696	1.000000	15284	47969	1.000000	9517283	0.003600
npatches	nstrain	runtime	dt	init_x	init_y	init_y_blood	init_z	init_S	beta0	beta1	beta2	beta3	mean_beta	B	d	delta	delta_blood	b[0]	mut	m	CTL	c	g	epsilon	k	het	lambda	rho	omega	x_max	patch.dyna	DELTA	A	VA
10000	1	100.000000	0.000100	21900	9499	5000000	0.001000	10000000	16.517252	7.298053	16.759198	12.180878	12	8000000000.000000	0.010000	1.000000	1.000000	800000	0.000050	0.048000	1	0.001000	1.000000	25.000000	7.000000	0.500000	0.000000	0.000000	0.000000	31987	0	10.000000	7.000000	1.000000
sus	inf	inf_blood	z	x[0]	y[0][0]	z[0]	x[1]	y[1][0]	z[1]	S[0]	synchrony
219000000	94990000.000000	5000000	10.000000	21900	9499	0.001000	21900	9499	0.001000	10000000	0.000000
226434655	282428174.000000	14673684	10000.000000	19544	30806	1.000000	26176	25809	1.000000	9995121	0.000000
219686895	310577069.000000	16142781	10000.000000	18891	33410	1.000000	25484	28103	1.000000	9990254	0.000000
219241629	312458140.000000	16241533	10000.000000	18909	33551	1.000000	25305	28416	1.000000	9985324	0.000000
219235622	312616973.000000	16245926	10000.000000	18906	33360	1.000000	25231	28719	1.000000	9980252	0.000000
219209746	312662653.000000	16244371	10000.000000	19000	33380	1.000000	25180	28815	1.000000	9975365	0.000000
219225954	312653166.000000	16246918	10000.000000	18964	33145	1.000000	25466	28652	1.000000	9970465	0.000000
219221987	312688413.000000	16250636	10000.000000	18672	33429	1.000000	25279	28733	1.000000	9965462	0.000000
219215420	312657154.000000	16255814	10000.000000	19193	33623	1.000000	25226	28412	1.000000	9960406	0.000000
219218983	312619288.000000	16252035	10000.000000	18895	33759	1.000000	25228	28682	1.000000	9955441	0.000000
219216549	312615051.000000	16247380	10000.000000	18919	33617	1.000000	25361	28848	1.000000	9950385	0.000000
219222810	312605044.000000	16245153	10000.000000	18917	33762	1.000000	25388	28715	1.000000	9945501	0.000000
219228275	312620583.000000	16253949	10000.000000	18891	33525	1.000000	25392	28516	1.000000	9940567	0.000000
219213242	312640651.000000	16243340	10000.000000	18847	33649	1.000000	25075	28597	1.000000	9935530	0.000000
219225004	312600763.000000	16247653	10000.000000	19021	33426	1.000000	25240	28694	1.000000	9930642	0.000000
219227159	312654483.000000	16256629	10000.000000	18817	33672	1.000000	25443	28302	1.000000	9925844	0.000000
219210924	312660059.000000	16254669	10000.000000	18611	33859	1.000000	25419	28504	1.000000	9920796	0.000000
219208249	312674264.000000	16245540	10000.000000	18803	33724	1.000000	25269	28376	1.000000	9915789	0.000000
219216065	312638343.000000	16246221	10000.000000	19038	33433	1.000000	25497	28562	1.000000	9910797	0.000000
219221115	312662113.000000	16246074	10000.000000	18768	34114	1.000000	25274	28689	1.000000	9905842	0.000000
219222591	312674182.000000	16241752	10000.000000	18799	33318	1.000000	25385	28344	1.000000	9900799	0.000000
219217071	312616716.000000	16247932	10000.000000	18830	33778	1.000000	25304	28198	1.000000	9895957	0.000000
219231276	312598949.000000	16254446	10000.000000	19162	33511	1.000000	25198	28819	1.000000	9890951	0.000000
219213515	312619757.000000	16245859	10000.000000	18993	33500	1.000000	25567	28158	1.000000	9886006	0.000000
219229182	312586626.000000	16245726	10000.000000	18956	33764	1.000000	25365	28561	1.000000	9881051	0.000000
219210573	312591941.000000	16249802	10000.000000	19131	33531	1.000000	25363	28793	1.000000	9876132	0.000000
219228244	312623415.000000	16252029	10000.000000	18999	33095	1.000000	25247	28520	1.000000	9871197	0.000000
219203278	312673018.000000	16246621	10000.000000	18750	33293	1.000000	25422	28687	1.000000	9866386	0.000000
219225206	312644038.000000	16255704	10000.000000	19119	33003	1.000000	25398	28607	1.000000	9861377	0.000000
219225091	312643080.000000	16248101	10000.000000	18933	33676	1.000000	25277	28711	1.000000	9856468	0.000000
219180588	312692671.000000	16246359	10000.000000	18964	33686	1.000000	25532	28687	1.000000	9851637	0.000000
219210271	312669077.000000	16248227	10000.000000	18937	33573	1.000000	25309	28819	1.000000	9846686	0.000000
219217303	312609182.000000	16246175	10000.000000	18825	33703	1.000000	25460	28744	1.000000	9841676	0.000000
219239748	312594591.000000	16244892	10000.000000	18877	33854	1.000000	25355	28590	1.000000	9836840	0.000000
219224713	312620113.000000	16248550	10000.000000	18745	33618	1.000000	25369	28477	1.000000	9832045	0.000000
219237765	312612578.000000	16244652	10000.000000	18888	33694	1.000000	25388	28836	1.000000	9827089	0.000000
219214861	312638274.000000	16249410	10000.000000	18959	33485	1.000000	25161	28959	1.000000	9822201	0.000000
219223521	312622460.000000	16251698	10000.000000	18873	33709	1.000000	25183	28574	1.000000	9817324	0.000000
219185362	312732846.000000	16250423	10000.000000	18909	33452	1.000000	25258	28552	1.000000	9812385	0.000000
219205571	312659872.000000	16251902	10000.000000	18973	33511	1.000000	25220	28744	1.000000	9807454	0.000000
219210566	312659133.000000	16250897	10000.000000	19151	33200	1.000000	25158	28727	1.000000	9802592	-1.#IND00
219210105	312648668.000000	16254469	10000.000000	18824	33806	1.000000	25438	28380	1.000000	9797686	-0.003200
219200403	312642926.000000	16254306	10000.000000	18915	33747	1.000000	25458	28773	1.000000	9792692	-0.001733
219222107	312622115.000000	16253059	10000.000000	19004	33687	1.000000	25327	28724	1.000000	9787953	-0.005336
219236765	312583218.000000	16247134	10000.000000	18900	33473	1.000000	25085	28855	1.000000	9783116	-0.003198
219216658	312658373.000000	16251876	10000.000000	18726	33730	1.000000	25425	28605	1.000000	9778201	-0.000827
219223603	312650273.000000	16253907	10000.000000	18997	33661	1.000000	25545	28746	1.000000	9773265	0.000705
219222016	312611992.000000	16241555	10000.000000	18961	33257	1.000000	25547	28686	1.000000	9768399	0.001350
219224464	312569927.000000	16247266	10000.000000	18992	33490	1.000000	25231	28646	1.000000	9763444	0.000198
219242334	312612865.000000	16241402	10000.000000	18997	33497	1.000000	25180	29020	1.000000	9758543	-0.000019
219242328	312607931.000000	16248294	10000.000000	19031	33420	1.000000	25200	28896	1.000000	9753582	0.001475
219221168	312637037.000000	16246882	10000.000000	18956	33495	1.000000	25209	28417	1.000000	9748714	0.001560
219235553	312647063.000000	16250023	10000.000000	19048	33125	1.000000	25418	28488	1.000000	9743811	0.002439
219217926	312627787.000000	16248983	10000.000000	19014	33521	1.000000	25582	28293	1.000000	9738952	0.002238
219223247	312654346.000000	16247658	10000.000000	18882	33529	1.000000	25523	28767	1.000000	9734021	0.002229
219222398	312614367.000000	16246048	10000.000000	19012	33391	1.000000	25159	28629	1.000000	9729069	0.002601
219206747	312655055.000000	16254086	10000.000000	19082	33210	1.000000	25169	28471	1.000000	9724253	0.001647
219235348	312583170.000000	16248855	10000.000000	18865	33278	1.000000	25467	28548	1.000000	9719401	-0.000925
219215301	312642576.000000	16246567	10000.000000	18918	33467	1.000000	25308	28476	1.000000	9714520	-0.001956
219244445	312567340.000000	16246218	10000.000000	18923	33348	1.000000	25418	28513	1.000000	9709684	-0.001966
219228166	312665213.000000	16246058	10000.000000	18752	33826	1.000000	25447	28486	1.000000	9704893	-0.000789
219202015	312647579.000000	16250187	10000.000000	18859	33713	1.000000	25558	28449	1.000000	9700068	0.000379
219209140	312641604.000000	16252968	10000.000000	18875	33531	1.000000	25391	28580	1.000000	9695260	-0.000628
219217786	312624373.000000	16246176	10000.000000	18992	33380	1.000000	25163	29079	1.000000	9690440	0.000297
219225662	312562972.000000	16247592	10000.000000	18810	33448	1.000000	25234	28917	1.000000	9685658	0.000346
219221338	312594664.000000	16248182	10000.000000	18939	33542	1.000000	25342	28776	1.000000	9680851	0.000027
219215415	312641568.000000	16253119	10000.000000	18861	33423	1.000000	25313	28866	1.000000	9676135	0.000098
219232032	312608583.000000	16240073	10000.000000	18869	33440	1.000000	25560	28451	1.000000	9671300	0.000094
219224220	312627664.000000	16251313	10000.000000	18934	33053	1.000000	25230	28748	1.000000	9666558	0.000226
219205296	312665309.000000	16250940	10000.000000	18836	33690	1.000000	25282	28701	1.000000	9661648	0.000392
219213469	312624036.000000	16251757	10000.000000	18874	33800	1.000000	25427	28615	1.000000	9656891	-0.000161
219224974	312626422.000000	16246846	10000.000000	18832	33743	1.000000	25558	28772	1.000000	9651985	-0.000287
219217222	312655224.000000	16253072	10000.000000	18817	33460	1.000000	25301	28672	1.000000	9647141	-0.000281
219206319	312644267.000000	16248501	10000.000000	18858	33563	1.000000	25209	28663	1.000000	9642164	-0.001489
219203502	312644288.000000	16250291	10000.000000	18997	33210	1.000000	25362	28673	1.000000	9637268	-0.000726
219219616	312680159.000000	16254406	10000.000000	18954	33485	1.000000	25442	28714	1.000000	9632450	-0.001021
219226737	312656359.000000	16248771	10000.000000	18766	33271	1.000000	25451	28893	1.000000	9627634	-0.001103
219222210	312672259.000000	16243169	10000.000000	18897	33619	1.000000	25524	28325	1.000000	9622748	-0.001704
219230862	312611985.000000	16251833	10000.000000	18901	33560	1.000000	25460	28696	1.000000	9617935	-0.001829
219223397	312599001.000000	16246019	10000.000000	19121	33482	1.000000	25267	28716	1.000000	9613081	-0.000214
219213980	312631457.000000	16257310	10000.000000	19080	33120	1.000000	25422	28667	1.000000	9608273	-0.000616
219223083	312624568.000000	16242737	10000.000000	18856	33917	1.000000	25614	28593	1.000000	9603334	-0.000434
219220811	312599840.000000	16251227	10000.000000	18938	33643	1.000000	25448	28164	1.000000	9598460	-0.000504
219211905	312628375.000000	16253557	10000.000000	18902	33370	1.000000	25407	28703	1.000000	9593601	-0.000433
219231673	312595777.000000	16247558	10000.000000	18939	33339	1.000000	25244	28767	1.000000	9588827	-0.000235
219213577	312641052.000000	16246049	10000.000000	18792	33992	1.000000	25237	28899	1.000000	9584040	-0.001021
219210972	312654032.000000	16246890	10000.000000	18820	33263	1.000000	25249	28782	1.000000	9579156	-0.001339
219216523	312630848.000000	16253035	10000.000000	18919	33385	1.000000	25283	28615	1.000000	9574526	-0.001055
219222462	312663135.000000	16240875	10000.000000	18968	33286	1.000000	25566	28372	1.000000	9569762	-0.001422
219207479	312699153.000000	16249746	10000.000000	18928	33485	1.000000	25393	28718	1.000000	9564945	-0.001213
219201394	312648568.000000	16249950	10000.000000	18969	33272	1.000000	25246	28641	1.000000	9560174	-0.000148
219232900	312602279.000000	16251496	10000.000000	18980	33583	1.000000	25403	28726	1.000000	9555312	0.000485
219233315	312609453.000000	16247801	10000.000000	18918	33320	1.000000	25219	28881	1.000000	9550462	0.000391
219223310	312693903.000000	16252119	10000.000000	18776	33925	1.000000	25255	28579	1.000000	9545682	0.000488
219223007	312631100.000000	16252924	10000.000000	18962	33507	1.000000	25379	28916	1.000000	9540771	0.001321
219231082	312597505.000000	16242152	10000.000000	18862	33779	1.000000	25317	28967	1.000000	9535985	0.001394
219229208	312584170.000000	16249012	10000.000000	19128	33465	1.000000	25572	28676	1.000000	9531188	0.001335
219225694	312628468.000000	16248724	10000.000000	18901	34041	1.000000	25247	28909	1.000000	9526431	0.001293
219213901	312692841.000000	16246259	10000.000000	18875	34019	1.000000	25243	28585	1.000000	9521665	0.001217
219231955	312591604.000000	16245378	10000.000000	18890	33443	1.000000	25325	28717	1.000000	9516854	0.001624
npatches	nstrain	runtime	dt	init_x	init_y	init_y_blood	init_z	init_S	beta0	beta1	beta2	beta3	mean_beta	B	d	delta	delta_blood	b[0]	mut	m	CTL	c	g	epsilon	k	het	lambda	rho	omega	x_max	patch.dyna	DELTA	A	VA
10000	1	100.000000	0.000100	21900	9499	5000000	0.001000	10000000	6.431120	7.910164	17.510404	10.492004	12	8000000000.000000	0.010000	1.000000	1.000000	800000	0.000050	0.048000	1	0.001000	1.000000	25.000000	8.000000	0.500000	0.000000	0.000000	0.000000	31987	0	10.000000	7.000000	1.000000
sus	inf	inf_blood	z	x[0]	y[0][0]	z[0]	x[1]	y[1][0]	z[1]	S[0]	synchrony
219000000	94990000.000000	5000000	10.000000	21900	9499	0.001000	21900	9499	0.001000	10000000	0.000000
250042605	189308996.000000	9830748	10000.000000	28100	16479	1.000000	27444	17170	1.000000	9994957	0.000000
244858231	206938043.000000	10757055	10000.000000	27760	18180	1.000000	26822	18972	1.000000	9990018	0.000000
244323774	208701793.000000	10851815	10000.000000	28066	18473	1.000000	27045	18967	1.000000	9985022	0.000000
244287698	208888044.000000	10852889	10000.000000	27809	18199	1.000000	26902	18677	1.000000	9980027	0.000000
244269912	208879672.000000	10852242	10000.000000	28007	18422	1.000000	26902	19297	1.000000	9974968	0.000000
244268102	208897951.000000	10854603	10000.000000	27884	18252	1.000000	26889	18851	1.000000	9970015	0.000000
244270033	208868357.000000	10852401	10000.000000	27814	18253	1.000000	26996	18958	1.000000	9965039	0.000000
244297540	208851692.000000	10853373	10000.000000	27966	18157	1.000000	27084	18824	1.000000	9960004	0.000000
244307637	208849559.000000	10855322	10000.000000	28038	18305	1.000000	26779	19045	1.000000	9955052	0.000000
244312518	208831837.000000	10854427	10000.000000	27812	18220	1.000000	26917	19108	1.000000	9950086	0.000000
244298041	208825795.000000	10848810	10000.000000	27948	18233	1.000000	27033	19106	1.000000	9945149	0.000000
244272902	208850299.000000	10858166	10000.000000	27922	18137	1.000000	26783	18956	1.000000	9940180	0.000000
244287000	208818858.000000	10849536	10000.000000	27902	18253	1.000000	27014	18681	1.000000	9935245	0.000000
244281573	208863124.000000	10857568	10000.000000	27960	18296	1.000000	26911	18871	1.000000	9930348	0.000000
244273829	208880006.000000	10852481	10000.000000	27641	18236	1.000000	26896	18878	1.000000	9925440	0.000000
244282306	208847580.000000	10858905	10000.000000	28063	18324	1.000000	27123	18861	1.000000	9920453	0.000000
244297905	208849630.000000	10853867	10000.000000	27678	18477	1.000000	26931	19166	1.000000	9915514	0.000000
244272874	208890458.000000	10855439	10000.000000	28017	18269	1.000000	26835	18960	1.000000	9910663	0.000000
244285999	208894218.000000	10855372	10000.000000	27727	18220	1.000000	26644	19122	1.000000	9905638	0.000000
244270627	208905647.000000	10855347	10000.000000	28101	18233	1.000000	26787	19187	1.000000	9900709	0.000000
244307857	208812697.000000	10852732	10000.000000	28067	18191	1.000000	26926	19070	1.000000	9895848	0.000000
244287743	208865657.000000	10850434	10000.000000	27955	18354	1.000000	26951	19223	1.000000	9890838	0.000000
244270433	208853156.000000	10858511	10000.000000	27762	18393	1.000000	26919	18935	1.000000	9885883	0.000000
244282038	208861259.000000	10852749	10000.000000	27874	18510	1.000000	26939	19081	1.000000	9880818	0.000000
244290986	208827501.000000	10851350	10000.000000	27753	18353	1.000000	26898	18929	1.000000	9876008	0.000000
244301550	208844625.000000	10843989	10000.000000	27998	18102	1.000000	27068	18795	1.000000	9870969	0.000000
244298788	208841655.000000	10848010	10000.000000	27789	18358	1.000000	26953	18810	1.000000	9866075	0.000000
244272445	208825362.000000	10855200	10000.000000	28016	18464	1.000000	26805	18971	1.000000	9861217	0.000000
244255648	208871968.000000	10854679	10000.000000	27970	18183	1.000000	27158	19138	1.000000	9856519	0.000000
244269693	208861022.000000	10860119	10000.000000	28094	18438	1.000000	26874	19105	1.000000	9851425	0.000000
244273767	208831624.000000	10853450	10000.000000	28054	18462	1.000000	27100	18985	1.000000	9846463	0.000000
244293377	208854309.000000	10855690	10000.000000	27922	18106	1.000000	27031	19202	1.000000	9841528	0.000000
244285626	208840155.000000	10850550	10000.000000	28057	18435	1.000000	27076	18677	1.000000	9836548	0.000000
244274568	208852453.000000	10851640	10000.000000	27931	18343	1.000000	26696	19067	1.000000	9831668	0.000000
244283881	208863992.000000	10850018	10000.000000	28050	18536	1.000000	26800	19119	1.000000	9826674	0.000000
244279261	208861813.000000	10853889	10000.000000	27769	18520	1.000000	26936	19078	1.000000	9821854	0.000000
244274346	208888643.000000	10853787	10000.000000	27846	18240	1.000000	26862	19165	1.000000	9816971	0.000000
244253142	208864758.000000	10853887	10000.000000	27908	18257	1.000000	26886	18938	1.000000	9812053	0.000000
244266075	208928737.000000	10854735	10000.000000	27847	18315	1.000000	26905	18931	1.000000	9807189	0.000000
244295856	208834583.000000	10848781	10000.000000	27819	18158	1.000000	27109	18923	1.000000	9802219	-1.#IND00
244317516	208777882.000000	10854649	10000.000000	28089	18066	1.000000	26797	19132	1.000000	9797346	-0.004800
244291444	208857191.000000	10857743	10000.000000	27805	18500	1.000000	26987	19104	1.000000	9792393	-0.011287
244289115	208869964.000000	10853013	10000.000000	28077	18316	1.000000	27078	19143	1.000000	9787519	-0.005390
244294779	208834841.000000	10853151	10000.000000	27860	18433	1.000000	27034	19229	1.000000	9782613	-0.002931
244272668	208866339.000000	10858436	10000.000000	27676	18370	1.000000	27108	19006	1.000000	9777735	-0.004222
244281754	208890037.000000	10857480	10000.000000	27741	18288	1.000000	26808	19347	1.000000	9772769	-0.001067
244266334	208863288.000000	10853301	10000.000000	27910	18293	1.000000	26990	18852	1.000000	9767953	-0.001073
244279127	208863988.000000	10856074	10000.000000	27809	18276	1.000000	26841	19059	1.000000	9763058	-0.000570
244270125	208859629.000000	10859382	10000.000000	27887	18389	1.000000	26864	19233	1.000000	9758138	0.001812
244250934	208919849.000000	10860249	10000.000000	27966	18408	1.000000	27010	18938	1.000000	9753322	0.001064
244270178	208857008.000000	10857206	10000.000000	27751	18307	1.000000	26828	19381	1.000000	9748399	-0.000445
244289023	208807857.000000	10854014	10000.000000	27847	18285	1.000000	26994	18730	1.000000	9743545	0.001177
244307520	208817398.000000	10856735	10000.000000	27791	18406	1.000000	26985	18977	1.000000	9738648	0.000458
244256075	208882709.000000	10856398	10000.000000	27953	18236	1.000000	26875	19231	1.000000	9733741	0.001308
244283738	208839485.000000	10854973	10000.000000	27874	18357	1.000000	27037	19133	1.000000	9728961	0.001458
244273924	208871333.000000	10858421	10000.000000	27968	18376	1.000000	26879	19048	1.000000	9724104	0.001340
244265339	208874519.000000	10856999	10000.000000	27724	18546	1.000000	27111	18907	1.000000	9719142	0.002261
244289655	208852076.000000	10854337	10000.000000	28035	18223	1.000000	26993	18814	1.000000	9714236	0.002060
244262477	208854832.000000	10858777	10000.000000	27794	18356	1.000000	26899	19008	1.000000	9709449	0.001518
244279419	208828007.000000	10858232	10000.000000	27944	18568	1.000000	26936	18583	1.000000	9704544	0.002825
244296285	208861225.000000	10852082	10000.000000	27952	18385	1.000000	27031	19106	1.000000	9699599	0.000622
244286071	208861569.000000	10855640	10000.000000	27866	18287	1.000000	26921	19250	1.000000	9694751	-0.000010
244260403	208906354.000000	10855149	10000.000000	27797	18380	1.000000	26829	19149	1.000000	9689827	-0.000445
244264829	208891574.000000	10853915	10000.000000	27675	18394	1.000000	26865	19136	1.000000	9684921	-0.001494
244286542	208859796.000000	10855592	10000.000000	27821	18249	1.000000	26650	18984	1.000000	9680305	-0.001163
244299183	208830884.000000	10852642	10000.000000	27785	18621	1.000000	26957	19150	1.000000	9675467	-0.001216
244293693	208844306.000000	10855151	10000.000000	27893	18426	1.000000	27058	18906	1.000000	9670587	0.000001
244273635	208865049.000000	10858601	10000.000000	27915	18328	1.000000	26924	18944	1.000000	9665725	-0.000035
244282845	208852257.000000	10853139	10000.000000	28021	18172	1.000000	26618	19095	1.000000	9660865	0.000528
244281218	208831985.000000	10849573	10000.000000	27885	18287	1.000000	26875	18867	1.000000	9656118	0.000177
244260152	208891852.000000	10858704	10000.000000	27879	18426	1.000000	26755	19164	1.000000	9651194	-0.000434
244287305	208823990.000000	10858308	10000.000000	27826	18163	1.000000	26986	18958	1.000000	9646360	-0.000517
244277821	208866284.000000	10856299	10000.000000	28005	18333	1.000000	26997	18986	1.000000	9641415	-0.001804
244263585	208875954.000000	10853325	10000.000000	27739	18304	1.000000	26884	18944	1.000000	9636545	-0.001768
244265506	208844733.000000	10857100	10000.000000	28013	18111	1.000000	26973	19140	1.000000	9631756	0.000678
244263764	208871659.000000	10853387	10000.000000	27904	18337	1.000000	26784	19381	1.000000	9627004	0.001196
244261735	208847874.000000	10854784	10000.000000	27966	18264	1.000000	27119	19117	1.000000	9622334	0.000885
244261563	208889481.000000	10857274	10000.000000	28028	18238	1.000000	27042	19099	1.000000	9617583	0.000870
244294340	208823761.000000	10851653	10000.000000	27891	18430	1.000000	26760	19266	1.000000	9612845	0.000980
244281844	208864775.000000	10860271	10000.000000	27969	18480	1.000000	26785	19030	1.000000	9608093	0.000952
244293450	208853788.000000	10855723	10000.000000	28041	18284	1.000000	27081	18874	1.000000	9603324	0.001597
244264953	208843354.000000	10860566	10000.000000	28108	18130	1.000000	27136	19257	1.000000	9598514	0.001767
244279757	208885084.000000	10854054	10000.000000	27939	18449	1.000000	26874	19077	1.000000	9593667	0.001566
244278816	208872807.000000	10856338	10000.000000	27958	18363	1.000000	26829	18886	1.000000	9588843	0.001469
244267163	208870884.000000	10849965	10000.000000	27958	18403	1.000000	26563	19294	1.000000	9583957	0.001978
244278628	208890820.000000	10851390	10000.000000	27794	18270	1.000000	26913	19142	1.000000	9579161	0.001954
244295903	208830920.000000	10856236	10000.000000	27764	18407	1.000000	26815	18927	1.000000	9574351	0.001894
244277886	208850553.000000	10849060	10000.000000	27997	18036	1.000000	26865	19004	1.000000	9569542	0.001924
244272974	208842555.000000	10857739	10000.000000	27796	18018	1.000000	26711	18808	1.000000	9564768	0.001916
244292632	208844158.000000	10852373	10000.000000	27740	18402	1.000000	27016	18956	1.000000	9559969	0.001595
244292510	208817315.000000	10855269	10000.000000	27744	18352	1.000000	26857	18907	1.000000	9555119	0.001045
244268500	208866510.000000	10858790	10000.000000	27768	18428	1.000000	27190	19181	1.000000	9550363	0.001056
244250893	208919464.000000	10859212	10000.000000	27701	18288	1.000000	26764	19017	1.000000	9545578	0.001081
244277903	208929564.000000	10860258	10000.000000	27685	18360	1.000000	26782	19138	1.000000	9540849	0.001115
244250434	208892331.000000	10858737	10000.000000	27684	18654	1.000000	26688	18976	1.000000	9536141	0.001560
244256578	208869445.000000	10851349	10000.000000	27776	18429	1.000000	26745	18972	1.000000	9531379	0.000671
244255955	208863885.000000	10858399	10000.000000	27888	18387	1.000000	27053	18809	1.000000	9526660	0.000665
244300969	208811395.000000	10848232	10000.000000	27757	18280	1.000000	27046	19397	1.000000	9521959	0.000739
244293177	208821218.000000	10856396	10000.000000	27938	18177	1.000000	26789	18946	1.000000	9517176	0.000571
npatches	nstrain	runtime	dt	init_x	init_y	init_y_blood	init_z	init_S	beta0	beta1	beta2	beta3	mean_beta	B	d	delta	delta_blood	b[0]	mut	m	CTL	c	g	epsilon	k	het	lambda	rho	omega	x_max	patch.dyna	DELTA	A	VA
10000	1	100.000000	0.000100	21900	9499	5000000	0.001000	10000000	9.112064	17.567486	7.446815	13.127123	12	8000000000.000000	0.010000	1.000000	1.000000	800000	0.000050	0.048000	1	0.001000	1.000000	25.000000	9.000000	0.500000	0.000000	0.000000	0.000000	31987	0	10.000000	7.000000	1.000000
sus	inf	inf_blood	z	x[0]	y[0][0]	z[0]	x[1]	y[1][0]	z[1]	S[0]	synchrony
219000000	94990000.000000	5000000	10.000000	21900	9499	0.001000	21900	9499	0.001000	10000000	0.000000
270062917	122860601.000000	6387317	10000.000000	28251	11448	1.000000	24360	14202	1.000000	9994892	0.000000
267478276	130168419.000000	6762306	10000.000000	28284	11826	1.000000	24096	14847	1.000000	9989660	0.000000
267093722	131271276.000000	6819397	10000.000000	28043	12298	1.000000	23883	14929	1.000000	9984679	0.000000
267028043	131476666.000000	6838186	10000.000000	28223	11999	1.000000	24072	15114	1.000000	9979704	0.000000
267033555	131499397.000000	6831175	10000.000000	28009	11959	1.000000	24091	14970	1.000000	9974643	0.000000
267015511	131506548.000000	6834041	10000.000000	28276	12077	1.000000	24033	14992	1.000000	9969601	0.000000
267008875	131531259.000000	6835279	10000.000000	27922	12117	1.000000	24063	14924	1.000000	9964556	0.000000
267024553	131479321.000000	6832516	10000.000000	28286	12022	1.000000	23951	14985	1.000000	9959441	0.000000
267024732	131479205.000000	6828363	10000.000000	28366	11906	1.000000	24050	14903	1.000000	9954531	0.000000
267041020	131470596.000000	6835235	10000.000000	27925	12163	1.000000	24071	14800	1.000000	9949620	0.000000
267001886	131507902.000000	6836151	10000.000000	28170	12358	1.000000	23961	15326	1.000000	9944786	0.000000
267029142	131483200.000000	6836042	10000.000000	28094	12217	1.000000	24015	15209	1.000000	9939818	0.000000
267035287	131482440.000000	6837720	10000.000000	28232	12068	1.000000	24251	15058	1.000000	9934845	0.000000
267028006	131537484.000000	6837707	10000.000000	28181	12019	1.000000	24077	14894	1.000000	9929886	0.000000
267018232	131474917.000000	6835850	10000.000000	28130	12194	1.000000	23945	15222	1.000000	9925007	0.000000
267021036	131498055.000000	6832327	10000.000000	28323	12004	1.000000	24026	14999	1.000000	9920117	0.000000
267024763	131503203.000000	6829746	10000.000000	28246	12224	1.000000	24048	15287	1.000000	9915117	0.000000
267023078	131480406.000000	6834780	10000.000000	28133	12116	1.000000	23876	15284	1.000000	9910173	0.000000
267010984	131488511.000000	6834087	10000.000000	28223	11974	1.000000	24291	14770	1.000000	9905165	0.000000
267017550	131491129.000000	6835167	10000.000000	27975	12230	1.000000	24181	15015	1.000000	9900139	0.000000
267058194	131434479.000000	6829339	10000.000000	28253	11944	1.000000	23854	15159	1.000000	9895076	0.000000
267024183	131438813.000000	6830227	10000.000000	28110	12315	1.000000	24042	14899	1.000000	9890311	0.000000
266989391	131529120.000000	6834084	10000.000000	28158	12389	1.000000	24176	15081	1.000000	9885413	0.000000
267027236	131469211.000000	6836353	10000.000000	28077	12131	1.000000	24051	14758	1.000000	9880503	0.000000
267008397	131494385.000000	6836661	10000.000000	28245	11982	1.000000	24271	15096	1.000000	9875568	0.000000
267038321	131459918.000000	6832023	10000.000000	28168	12244	1.000000	24023	14746	1.000000	9870676	0.000000
267029956	131478149.000000	6833952	10000.000000	28189	12008	1.000000	23909	15349	1.000000	9865702	0.000000
267018693	131506058.000000	6836822	10000.000000	27881	12370	1.000000	24073	15060	1.000000	9860702	0.000000
267018509	131463163.000000	6833225	10000.000000	28088	12180	1.000000	24272	14904	1.000000	9855684	0.000000
267009831	131502908.000000	6830720	10000.000000	28136	11891	1.000000	24127	15100	1.000000	9850721	0.000000
267040235	131458849.000000	6832014	10000.000000	27869	12214	1.000000	24036	14935	1.000000	9845777	0.000000
267017401	131514410.000000	6833629	10000.000000	28316	12019	1.000000	24037	15192	1.000000	9840938	0.000000
267026391	131530201.000000	6835773	10000.000000	28167	12104	1.000000	24065	15046	1.000000	9835948	0.000000
267029222	131458073.000000	6826968	10000.000000	28023	12146	1.000000	23854	15233	1.000000	9831038	0.000000
267033076	131451140.000000	6834204	10000.000000	28157	12120	1.000000	23932	15188	1.000000	9826107	0.000000
267010444	131515070.000000	6833801	10000.000000	28121	12057	1.000000	24178	14797	1.000000	9821234	0.000000
267036230	131454860.000000	6837062	10000.000000	28075	12072	1.000000	24159	14871	1.000000	9816224	0.000000
267024455	131479221.000000	6836009	10000.000000	28215	12335	1.000000	24185	15080	1.000000	9811242	0.000000
267039657	131450427.000000	6837180	10000.000000	28170	12212	1.000000	24077	14985	1.000000	9806442	0.000000
267009045	131479363.000000	6834659	10000.000000	28034	12220	1.000000	24004	15237	1.000000	9801464	-1.#IND00
267048690	131467139.000000	6833429	10000.000000	28096	12142	1.000000	23901	14968	1.000000	9796533	-0.000000
267020360	131491156.000000	6834615	10000.000000	28034	12319	1.000000	24175	14993	1.000000	9791566	0.000900
267018011	131477108.000000	6834057	10000.000000	28086	12085	1.000000	24092	14962	1.000000	9786671	0.002732
267041273	131452474.000000	6830833	10000.000000	28124	12350	1.000000	24044	15021	1.000000	9781723	-0.001734
267012810	131524776.000000	6829100	10000.000000	28227	12036	1.000000	23883	14934	1.000000	9776776	-0.000799
267050065	131479273.000000	6838260	10000.000000	28114	11992	1.000000	24083	15054	1.000000	9771970	0.002477
267023932	131493489.000000	6836423	10000.000000	27936	12123	1.000000	23864	15202	1.000000	9767090	0.002505
267009133	131519799.000000	6831170	10000.000000	28080	12182	1.000000	24127	15021	1.000000	9762162	0.004684
267014710	131482861.000000	6833826	10000.000000	28236	11897	1.000000	23869	15230	1.000000	9757178	0.003545
267053909	131427454.000000	6835071	10000.000000	28349	12131	1.000000	24010	15046	1.000000	9752412	0.003331
266996092	131508607.000000	6837453	10000.000000	28217	12312	1.000000	24001	15013	1.000000	9747542	0.003259
267001207	131523995.000000	6837399	10000.000000	28329	12134	1.000000	24152	14791	1.000000	9742751	0.003736
267008864	131490789.000000	6834428	10000.000000	28045	12244	1.000000	23922	15236	1.000000	9737980	0.001802
267051819	131473746.000000	6837674	10000.000000	28190	12214	1.000000	24019	15050	1.000000	9733008	0.001703
267016270	131488043.000000	6834718	10000.000000	28032	12096	1.000000	23829	15191	1.000000	9728192	0.003791
267015378	131463770.000000	6836538	10000.000000	28075	12002	1.000000	23893	15197	1.000000	9723254	0.003523
267025270	131480382.000000	6832269	10000.000000	28071	12021	1.000000	24034	14860	1.000000	9718304	0.003624
267022981	131498383.000000	6833810	10000.000000	28149	12186	1.000000	24023	14902	1.000000	9713338	0.002132
267020849	131510770.000000	6833608	10000.000000	28083	12154	1.000000	24097	15082	1.000000	9708479	0.002020
267052242	131463717.000000	6829605	10000.000000	28177	11934	1.000000	24006	15229	1.000000	9703547	0.001535
267016751	131521008.000000	6830147	10000.000000	28312	11983	1.000000	24192	14969	1.000000	9698699	0.002154
267026238	131491506.000000	6836855	10000.000000	28147	12164	1.000000	23799	15140	1.000000	9693790	0.002549
267018203	131514331.000000	6833765	10000.000000	28139	12188	1.000000	24022	15110	1.000000	9688930	0.002544
266988962	131513968.000000	6841667	10000.000000	27929	12175	1.000000	24109	14992	1.000000	9684040	0.002577
267053832	131452361.000000	6834562	10000.000000	28034	12170	1.000000	23807	15150	1.000000	9679195	0.002482
267026058	131512027.000000	6832027	10000.000000	28285	12196	1.000000	24008	15142	1.000000	9674403	0.002497
267006086	131497972.000000	6832970	10000.000000	28191	12037	1.000000	24153	14714	1.000000	9669511	0.002928
267018527	131504552.000000	6835270	10000.000000	28215	12043	1.000000	24090	15090	1.000000	9664717	0.002303
267026578	131473712.000000	6837098	10000.000000	28060	12026	1.000000	24219	15009	1.000000	9659838	0.001854
267014377	131485101.000000	6836927	10000.000000	28106	12304	1.000000	24071	15148	1.000000	9655022	0.001339
267012375	131520715.000000	6832941	10000.000000	28082	12087	1.000000	23799	15308	1.000000	9650170	0.001371
267024976	131537981.000000	6843887	10000.000000	28025	12202	1.000000	23989	14917	1.000000	9645327	0.001328
267008937	131485302.000000	6831215	10000.000000	27995	12301	1.000000	23960	15153	1.000000	9640506	0.001790
267021906	131492821.000000	6832941	10000.000000	27949	12134	1.000000	24026	15065	1.000000	9635636	0.001580
266998159	131451098.000000	6837649	10000.000000	28046	12330	1.000000	24163	14723	1.000000	9630772	0.001672
267007401	131493342.000000	6837824	10000.000000	28381	11875	1.000000	24121	14790	1.000000	9626015	0.001280
267049391	131446743.000000	6835679	10000.000000	28184	12044	1.000000	23952	15111	1.000000	9621199	0.001447
267029840	131454296.000000	6834524	10000.000000	28167	12112	1.000000	23963	15031	1.000000	9616402	0.001257
267023509	131474722.000000	6833725	10000.000000	28091	12238	1.000000	24182	14713	1.000000	9611662	0.001231
267006043	131523521.000000	6837346	10000.000000	28266	11991	1.000000	24160	14926	1.000000	9606998	0.000754
267011071	131480467.000000	6838444	10000.000000	27959	12142	1.000000	23978	15000	1.000000	9602293	0.000767
267008451	131536477.000000	6834970	10000.000000	28084	12247	1.000000	24034	14830	1.000000	9597463	0.000435
267015381	131474279.000000	6836831	10000.000000	28195	12166	1.000000	23865	15176	1.000000	9592655	0.000369
267012031	131502107.000000	6835682	10000.000000	28101	12035	1.000000	23985	15052	1.000000	9587773	0.000191
267011526	131508571.000000	6834140	10000.000000	28376	11952	1.000000	24134	14859	1.000000	9582897	0.000142
267020160	131498013.000000	6836437	10000.000000	27972	12257	1.000000	23876	15206	1.000000	9578195	-0.001233
267040649	131482728.000000	6832954	10000.000000	27959	12038	1.000000	24102	15064	1.000000	9573432	-0.001573
267037663	131491976.000000	6832697	10000.000000	27943	12197	1.000000	24047	15036	1.000000	9568721	-0.001724
267012541	131499803.000000	6838474	10000.000000	28114	12044	1.000000	24068	15217	1.000000	9563917	-0.002227
267038225	131476383.000000	6836118	10000.000000	28068	11892	1.000000	24127	14897	1.000000	9559155	-0.001867
267020234	131497833.000000	6837351	10000.000000	28363	11908	1.000000	24220	15093	1.000000	9554394	-0.002086
267001292	131524250.000000	6837249	10000.000000	28469	11894	1.000000	23975	14913	1.000000	9549557	-0.002044
267038321	131480624.000000	6831457	10000.000000	28264	12072	1.000000	23977	15247	1.000000	9544710	-0.001984
266996027	131508651.000000	6830589	10000.000000	28087	12147	1.000000	23855	15197	1.000000	9539959	-0.001211
267028881	131487578.000000	6831527	10000.000000	28012	12213	1.000000	24165	14914	1.000000	9535208	-0.001960
267026573	131491898.000000	6830868	10000.000000	28170	12001	1.000000	24148	14868	1.000000	9530412	-0.002037
267032499	131525417.000000	6832858	10000.000000	28149	12110	1.000000	24119	14948	1.000000	9525708	-0.002015
267046776	131441159.000000	6826719	10000.000000	28299	12264	1.000000	23983	14904	1.000000	9520982	-0.001967
267037875	131457434.000000	6830711	10000.000000	28101	12200	1.000000	24005	14932	1.000000	9516276	-0.001928
npatches	nstrain	runtime	dt	init_x	init_y	init_y_blood	init_z	init_S	beta0	beta1	beta2	beta3	mean_beta	B	d	delta	delta_blood	b[0]	mut	m	CTL	c	g	epsilon	k	het	lambda	rho	omega	x_max	patch.dyna	DELTA	A	VA
10000	1	100.000000	0.000100	21900	9499	5000000	0.001000	10000000	7.520326	12.063283	11.843000	17.798118	12	8000000000.000000	0.010000	1.000000	1.000000	800000	0.000050	0.048000	1	0.001000	1.000000	25.000000	10.000000	0.500000	0.000000	0.000000	0.000000	31987	0	10.000000	7.000000	1.000000
sus	inf	inf_blood	z	x[0]	y[0][0]	z[0]	x[1]	y[1][0]	z[1]	S[0]	synchrony
219000000	94990000.000000	5000000	10.000000	21900	9499	0.001000	21900	9499	0.001000	10000000	0.000000
287451275	73749521.000000	3832426	10000.000000	30083	6258	1.000000	28865	7341	1.000000	9994948	0.000000
288799236	70310085.000000	3651154	10000.000000	30118	6095	1.000000	29169	7080	1.000000	9989845	0.000000
289240515	69350488.000000	3604261	10000.000000	30308	6059	1.000000	29025	6951	1.000000	9984677	0.000000
289357379	69057013.000000	3589068	10000.000000	30346	5883	1.000000	28951	6940	1.000000	9979593	0.000000
289379001	68996726.000000	3583931	10000.000000	30175	5873	1.000000	29095	6928	1.000000	9974579	0.000000
289406167	68950278.000000	3584312	10000.000000	30179	5938	1.000000	28868	6901	1.000000	9969606	0.000000
289416502	68913784.000000	3582252	10000.000000	30086	5960	1.000000	29008	6897	1.000000	9964616	0.000000
289408125	68940013.000000	3581978	10000.000000	30396	5888	1.000000	29034	6813	1.000000	9959653	0.000000
289406634	68972471.000000	3585056	10000.000000	30378	6008	1.000000	29313	6744	1.000000	9954762	0.000000
289407838	68963083.000000	3584435	10000.000000	30309	5882	1.000000	28936	6991	1.000000	9949815	0.000000
289405030	68913622.000000	3582093	10000.000000	30188	6011	1.000000	28777	6999	1.000000	9944864	0.000000
289405901	68920132.000000	3579196	10000.000000	30133	5758	1.000000	29076	6776	1.000000	9939901	0.000000
289418674	68915757.000000	3579899	10000.000000	30045	5983	1.000000	28941	6787	1.000000	9934966	0.000000
289400938	68944538.000000	3582137	10000.000000	30426	5869	1.000000	29205	7024	1.000000	9929962	0.000000
289410054	68906201.000000	3580840	10000.000000	30555	6147	1.000000	28894	6937	1.000000	9924942	0.000000
289416117	68919769.000000	3583564	10000.000000	30357	5844	1.000000	29018	6806	1.000000	9920153	0.000000
289394646	68933064.000000	3582928	10000.000000	30250	5929	1.000000	29174	6779	1.000000	9915131	0.000000
289420261	68885146.000000	3580039	10000.000000	30263	5897	1.000000	29053	6853	1.000000	9910141	0.000000
289410024	68890660.000000	3579474	10000.000000	30297	5942	1.000000	29008	6692	1.000000	9905169	0.000000
289409369	68938815.000000	3582957	10000.000000	30562	5830	1.000000	28879	6911	1.000000	9900232	0.000000
289429549	68934188.000000	3583732	10000.000000	30242	6032	1.000000	29211	6714	1.000000	9895407	0.000000
289376912	68936327.000000	3583901	10000.000000	30106	6045	1.000000	28826	6993	1.000000	9890459	0.000000
289416795	68947335.000000	3580152	10000.000000	30136	5999	1.000000	28977	6935	1.000000	9885498	0.000000
289440313	68918729.000000	3581763	10000.000000	30452	5906	1.000000	28968	6959	1.000000	9880538	0.000000
289430351	68893117.000000	3578903	10000.000000	30057	6060	1.000000	28961	6862	1.000000	9875547	0.000000
289439903	68880798.000000	3582475	10000.000000	30485	6007	1.000000	29013	6774	1.000000	9870553	0.000000
289438279	68899117.000000	3578163	10000.000000	30124	5973	1.000000	29144	6876	1.000000	9865558	0.000000
289414199	68908113.000000	3580456	10000.000000	30552	6122	1.000000	29030	6908	1.000000	9860648	0.000000
289415152	68921347.000000	3584469	10000.000000	30437	5803	1.000000	28812	6868	1.000000	9855669	0.000000
289416269	68907627.000000	3584711	10000.000000	30304	6041	1.000000	28938	6880	1.000000	9850791	0.000000
289442989	68883757.000000	3579326	10000.000000	30336	5997	1.000000	28788	7005	1.000000	9845801	0.000000
289438024	68867661.000000	3579016	10000.000000	30253	5921	1.000000	29131	6719	1.000000	9840816	0.000000
289415068	68902713.000000	3580133	10000.000000	30164	5844	1.000000	28986	6957	1.000000	9835897	0.000000
289411085	68934132.000000	3584367	10000.000000	30485	5949	1.000000	28920	6764	1.000000	9830965	0.000000
289400271	68924895.000000	3581335	10000.000000	30147	5988	1.000000	28887	6839	1.000000	9826039	0.000000
289403436	68940850.000000	3583659	10000.000000	30255	6022	1.000000	28978	6987	1.000000	9821196	0.000000
289396009	68914811.000000	3579539	10000.000000	30095	5807	1.000000	29239	6864	1.000000	9816291	0.000000
289426630	68874286.000000	3579748	10000.000000	30381	5958	1.000000	28971	7014	1.000000	9811359	0.000000
289409686	68929183.000000	3583552	10000.000000	30193	5787	1.000000	29084	6867	1.000000	9806477	0.000000
289435487	68903177.000000	3579313	10000.000000	30262	5944	1.000000	28998	6874	1.000000	9801661	-1.#IND00
289425136	68908920.000000	3580967	10000.000000	30250	5899	1.000000	29216	6706	1.000000	9796707	0.006400
289412684	68928327.000000	3582136	10000.000000	30309	6035	1.000000	28807	6812	1.000000	9791805	0.022733
289395896	68945404.000000	3586069	10000.000000	30368	5842	1.000000	29126	6933	1.000000	9786991	0.014464
289422206	68900655.000000	3579909	10000.000000	30012	6085	1.000000	28722	7004	1.000000	9782107	0.006118
289422532	68895003.000000	3582552	10000.000000	30338	5984	1.000000	29061	6828	1.000000	9777216	0.006035
289409427	68918852.000000	3580738	10000.000000	30193	5810	1.000000	29043	6818	1.000000	9772291	0.005327
289418067	68937193.000000	3582411	10000.000000	30433	5967	1.000000	28939	7037	1.000000	9767346	0.005903
289418190	68915757.000000	3582631	10000.000000	30296	6023	1.000000	28856	6970	1.000000	9762452	0.001340
289405698	68912726.000000	3582006	10000.000000	30314	5981	1.000000	29021	6904	1.000000	9757636	0.001956
289430478	68924635.000000	3583113	10000.000000	30251	5887	1.000000	29062	6820	1.000000	9752697	0.002541
289408890	68931834.000000	3583889	10000.000000	30280	5994	1.000000	29199	6833	1.000000	9747736	0.000301
289448936	68897048.000000	3576216	10000.000000	30431	5940	1.000000	28775	6931	1.000000	9742823	0.000078
289418088	68898880.000000	3580832	10000.000000	30114	6086	1.000000	29052	6636	1.000000	9737976	-0.001197
289418507	68929637.000000	3583232	10000.000000	30553	5828	1.000000	29103	6872	1.000000	9733109	-0.001161
289410069	68921558.000000	3579217	10000.000000	30363	5931	1.000000	29031	6843	1.000000	9728229	-0.000375
289412278	68924588.000000	3581999	10000.000000	30420	5965	1.000000	29000	6706	1.000000	9723353	-0.001406
289418089	68952458.000000	3583327	10000.000000	30586	5949	1.000000	29135	6663	1.000000	9718367	-0.001531
289409384	68950967.000000	3583033	10000.000000	30273	6014	1.000000	28848	6847	1.000000	9713451	0.000603
289422786	68929151.000000	3583951	10000.000000	30112	5990	1.000000	28890	7014	1.000000	9708625	-0.000005
289416421	68941897.000000	3585893	10000.000000	30338	5920	1.000000	29148	6678	1.000000	9703804	0.000727
289417893	68910090.000000	3582897	10000.000000	30252	6025	1.000000	28909	7000	1.000000	9698956	0.000678
289425182	68880650.000000	3578730	10000.000000	30166	6005	1.000000	29048	6828	1.000000	9693990	0.000009
289400187	68921872.000000	3585218	10000.000000	30260	5931	1.000000	29108	6705	1.000000	9689217	0.000134
289402530	68932499.000000	3583451	10000.000000	30255	5904	1.000000	29024	6780	1.000000	9684396	0.000102
289405742	68887018.000000	3580925	10000.000000	30354	5896	1.000000	28924	6929	1.000000	9679622	-0.000367
289451404	68876746.000000	3583555	10000.000000	30493	5866	1.000000	29060	6889	1.000000	9674842	0.000804
289417690	68928399.000000	3585238	10000.000000	30326	5904	1.000000	28932	6735	1.000000	9670041	0.001362
289415046	68914445.000000	3582453	10000.000000	30338	5924	1.000000	28816	6981	1.000000	9665224	0.001538
289401456	68948396.000000	3582656	10000.000000	30334	5900	1.000000	29016	6891	1.000000	9660388	0.001828
289433363	68928254.000000	3584257	10000.000000	30422	5993	1.000000	28686	6881	1.000000	9655504	0.001923
289419641	68933235.000000	3581369	10000.000000	30206	5981	1.000000	29218	6830	1.000000	9650692	0.001530
289417459	68950868.000000	3582161	10000.000000	30236	6044	1.000000	29044	6858	1.000000	9645651	0.001541
289420922	68942031.000000	3580248	10000.000000	30318	5891	1.000000	29183	7007	1.000000	9640827	0.002725
289425673	68907187.000000	3583842	10000.000000	30544	5946	1.000000	29179	6753	1.000000	9636049	0.002332
289405444	68912356.000000	3581511	10000.000000	30329	6093	1.000000	29003	6830	1.000000	9631271	0.002029
289402498	68919476.000000	3586398	10000.000000	30214	6003	1.000000	28957	6888	1.000000	9626613	0.002853
289438662	68929267.000000	3582079	10000.000000	30348	5915	1.000000	29137	6874	1.000000	9621774	0.000574
289418312	68919361.000000	3582022	10000.000000	30290	5965	1.000000	29063	6925	1.000000	9616893	0.000588
289409941	68915508.000000	3579809	10000.000000	30111	5898	1.000000	29082	6754	1.000000	9612077	0.001034
289412461	68946326.000000	3584903	10000.000000	30332	6030	1.000000	29033	6919	1.000000	9607256	0.001165
289421095	68885545.000000	3581276	10000.000000	30313	5722	1.000000	28680	7070	1.000000	9602501	0.001465
289412826	68946173.000000	3581798	10000.000000	30266	6043	1.000000	28819	6727	1.000000	9597770	0.001596
289401841	68952879.000000	3585134	10000.000000	30100	5995	1.000000	28954	6743	1.000000	9592965	0.001304
289400409	68933991.000000	3582641	10000.000000	30255	6053	1.000000	28978	6852	1.000000	9588177	0.001531
289409606	68931625.000000	3582174	10000.000000	30124	5969	1.000000	29099	6797	1.000000	9583287	0.001508
289427249	68929775.000000	3580185	10000.000000	30332	5978	1.000000	28927	6826	1.000000	9578457	0.001200
289422964	68923524.000000	3583231	10000.000000	30385	5997	1.000000	29089	6714	1.000000	9573707	0.001941
289403632	68908719.000000	3578929	10000.000000	30440	5940	1.000000	28967	6919	1.000000	9568929	0.001099
289411378	68913649.000000	3580610	10000.000000	30349	5953	1.000000	29037	6808	1.000000	9564165	0.001969
289404934	68909713.000000	3581503	10000.000000	30175	5921	1.000000	28962	6950	1.000000	9559546	0.001897
289420003	68928825.000000	3584889	10000.000000	30287	6043	1.000000	29142	6800	1.000000	9554859	0.001536
289403924	68942128.000000	3581211	10000.000000	30457	5877	1.000000	29019	6734	1.000000	9550053	0.001522
289385264	68956089.000000	3583083	10000.000000	30300	6154	1.000000	28843	6883	1.000000	9545245	0.000955
289397536	68976903.000000	3583443	10000.000000	30173	5906	1.000000	29042	6878	1.000000	9540376	0.001473
289435345	68887311.000000	3583893	10000.000000	30195	5997	1.000000	29004	6843	1.000000	9535507	0.001833
289441438	68859012.000000	3579548	10000.000000	30344	6016	1.000000	28943	6659	1.000000	9530792	0.002055
289441635	68925439.000000	3585463	10000.000000	30433	5877	1.000000	29060	6916	1.000000	9526014	0.002035
289411966	68896822.000000	3582901	10000.000000	30137	6045	1.000000	28859	6779	1.000000	9521309	0.001979
289449276	68866008.000000	3582549	10000.000000	30403	5885	1.000000	28931	6920	1.000000	9516589	0.002042
npatches	nstrain	runtime	dt	init_x	init_y	init_y_blood	init_z	init_S	beta0	beta1	beta2	beta3	mean_beta	B	d	delta	delta_blood	b[0]	mut	m	CTL	c	g	epsilon	k	het	lambda	rho	omega	x_max	patch.dyna	DELTA	A	VA
10000	1	100.000000	0.000100	21900	9499	5000000	0.001000	10000000	17.164463	9.144320	7.805804	13.187543	12	8000000000.000000	0.010000	1.000000	1.000000	800000	0.000050	0.048000	1	0.001000	1.000000	25.000000	11.000000	0.500000	0.000000	0.000000	0.000000	31987	0	10.000000	7.000000	1.000000
sus	inf	inf_blood	z	x[0]	y[0][0]	z[0]	x[1]	y[1][0]	z[1]	S[0]	synchrony
219000000	94990000.000000	5000000	10.000000	21900	9499	0.001000	21900	9499	0.001000	10000000	0.000000
300842333	40432720.000000	2104631	10000.000000	28905	4734	1.000000	30587	3603	1.000000	9995039	0.000000
305950346	29192011.000000	1516562	10000.000000	29784	3434	1.000000	31080	2636	1.000000	9990135	0.000000
308115840	24543244.000000	1278908	10000.000000	30238	3025	1.000000	31002	2230	1.000000	9985140	0.000000
309226732	22160527.000000	1153043	10000.000000	30233	2702	1.000000	31375	1920	1.000000	9980080	0.000000
309886800	20787382.000000	1079683	10000.000000	30448	2508	1.000000	31286	1814	1.000000	9975119	0.000000
310248787	19968158.000000	1037580	10000.000000	30444	2411	1.000000	31515	1811	1.000000	9970239	0.000000
310498217	19465700.000000	1012053	10000.000000	30414	2422	1.000000	31468	1723	1.000000	9965243	0.000000
310667654	19118543.000000	993121	10000.000000	30307	2396	1.000000	31227	1667	1.000000	9960268	0.000000
310766527	18926295.000000	984690	10000.000000	30475	2309	1.000000	31284	1609	1.000000	9955345	0.000000
310806327	18796787.000000	976331	10000.000000	30572	2268	1.000000	31296	1666	1.000000	9950338	0.000000
310843674	18729128.000000	972783	10000.000000	30533	2300	1.000000	31529	1689	1.000000	9945397	0.000000
310857731	18663193.000000	969344	10000.000000	30637	2268	1.000000	31486	1715	1.000000	9940422	0.000000
310909310	18609914.000000	966960	10000.000000	30555	2282	1.000000	31646	1689	1.000000	9935451	0.000000
310914330	18582362.000000	964192	10000.000000	30449	2326	1.000000	31476	1646	1.000000	9930369	0.000000
310936182	18549984.000000	964623	10000.000000	30389	2235	1.000000	31516	1686	1.000000	9925459	0.000000
310925036	18572651.000000	963963	10000.000000	30396	2337	1.000000	31451	1656	1.000000	9920503	0.000000
310922763	18542470.000000	964054	10000.000000	30542	2208	1.000000	31402	1678	1.000000	9915507	0.000000
310939628	18529276.000000	962510	10000.000000	30652	2133	1.000000	31406	1714	1.000000	9910561	0.000000
310931972	18535527.000000	963497	10000.000000	30540	2339	1.000000	31359	1649	1.000000	9905652	0.000000
310942955	18524380.000000	964181	10000.000000	30679	2253	1.000000	31514	1657	1.000000	9900569	0.000000
310944505	18528001.000000	961020	10000.000000	30423	2381	1.000000	31366	1588	1.000000	9895606	0.000000
310930953	18551953.000000	965869	10000.000000	30609	2406	1.000000	31504	1701	1.000000	9890728	0.000000
310943411	18527271.000000	962396	10000.000000	30635	2164	1.000000	31387	1572	1.000000	9885785	0.000000
310939781	18513302.000000	961942	10000.000000	30560	2282	1.000000	31579	1709	1.000000	9880805	0.000000
310952855	18478763.000000	960662	10000.000000	30586	2178	1.000000	31237	1572	1.000000	9875852	0.000000
310944984	18493612.000000	961941	10000.000000	30612	2255	1.000000	31315	1664	1.000000	9870858	0.000000
310971675	18464189.000000	960686	10000.000000	30709	2179	1.000000	31610	1684	1.000000	9865897	0.000000
310975127	18505487.000000	961341	10000.000000	30309	2171	1.000000	31314	1650	1.000000	9860939	0.000000
310983626	18473547.000000	962339	10000.000000	30612	2300	1.000000	31398	1542	1.000000	9856088	0.000000
310977345	18495702.000000	959795	10000.000000	30605	2341	1.000000	31406	1523	1.000000	9851232	0.000000
310948822	18490175.000000	961309	10000.000000	30363	2159	1.000000	31743	1612	1.000000	9846390	0.000000
310971180	18484494.000000	961109	10000.000000	30592	2197	1.000000	31628	1588	1.000000	9841482	0.000000
310957113	18504831.000000	960693	10000.000000	30592	2242	1.000000	31543	1618	1.000000	9836486	0.000000
310970875	18497721.000000	960649	10000.000000	30643	2135	1.000000	31394	1693	1.000000	9831553	0.000000
310934985	18516058.000000	961845	10000.000000	30591	2160	1.000000	31487	1690	1.000000	9826658	0.000000
310935734	18534723.000000	964561	10000.000000	30678	2254	1.000000	31633	1636	1.000000	9821714	0.000000
310937528	18537730.000000	963935	10000.000000	30647	2285	1.000000	31366	1634	1.000000	9816797	0.000000
310943614	18543742.000000	964741	10000.000000	30246	2205	1.000000	31458	1676	1.000000	9811967	0.000000
310948190	18539536.000000	963471	10000.000000	30613	2308	1.000000	31576	1660	1.000000	9806964	0.000000
310951106	18529360.000000	963780	10000.000000	30441	2209	1.000000	31185	1637	1.000000	9802192	-1.#IND00
310954575	18506492.000000	961852	10000.000000	30264	2274	1.000000	31310	1578	1.000000	9797298	-0.012800
310953184	18499387.000000	963192	10000.000000	30532	2222	1.000000	31251	1583	1.000000	9792465	-0.013759
310971388	18496365.000000	960987	10000.000000	30323	2289	1.000000	31505	1626	1.000000	9787564	-0.007108
310944654	18518580.000000	963931	10000.000000	30682	2183	1.000000	31282	1697	1.000000	9782702	-0.003601
310952913	18506211.000000	963110	10000.000000	30253	2210	1.000000	31241	1564	1.000000	9777774	0.001503
310965848	18506492.000000	961855	10000.000000	30467	2199	1.000000	31435	1686	1.000000	9772954	0.002752
310953612	18527763.000000	963048	10000.000000	30455	2331	1.000000	31381	1679	1.000000	9768097	0.008199
310956524	18522454.000000	962484	10000.000000	30374	2162	1.000000	31582	1614	1.000000	9763366	0.007532
310939237	18491962.000000	961137	10000.000000	30438	2289	1.000000	31374	1635	1.000000	9758559	0.006480
310936712	18505779.000000	962305	10000.000000	30444	2331	1.000000	31471	1577	1.000000	9753755	0.005916
310951276	18534597.000000	963501	10000.000000	30519	2191	1.000000	31402	1648	1.000000	9748969	0.006013
310965115	18540825.000000	964839	10000.000000	30477	2237	1.000000	31434	1654	1.000000	9744132	0.008706
310940126	18545678.000000	965288	10000.000000	30490	2323	1.000000	31492	1705	1.000000	9739258	0.009131
310955474	18523323.000000	964975	10000.000000	30563	2276	1.000000	31401	1548	1.000000	9734344	0.008905
310945934	18496989.000000	962744	10000.000000	30402	2265	1.000000	31595	1624	1.000000	9729532	0.010014
310933637	18517868.000000	962504	10000.000000	30550	2231	1.000000	31392	1583	1.000000	9724673	0.008760
310907800	18550005.000000	965538	10000.000000	30511	2130	1.000000	31631	1621	1.000000	9719802	0.008673
310903860	18538487.000000	964918	10000.000000	30274	2331	1.000000	31172	1678	1.000000	9714863	0.008632
310950023	18519708.000000	962916	10000.000000	30570	2204	1.000000	31326	1585	1.000000	9709940	0.009034
310939135	18503512.000000	962036	10000.000000	30414	2261	1.000000	31349	1625	1.000000	9704990	0.008784
310946049	18517288.000000	962439	10000.000000	30630	2310	1.000000	31551	1614	1.000000	9700166	0.008431
310951299	18510676.000000	962058	10000.000000	30327	2254	1.000000	31784	1698	1.000000	9695383	0.007315
310922575	18535188.000000	963581	10000.000000	30477	2215	1.000000	31546	1626	1.000000	9690578	0.007180
310922704	18541660.000000	963940	10000.000000	30516	2144	1.000000	31218	1674	1.000000	9685675	0.006802
310961664	18537572.000000	964566	10000.000000	30397	2205	1.000000	31442	1646	1.000000	9680761	0.006544
310964980	18540718.000000	962232	10000.000000	30666	2293	1.000000	31378	1624	1.000000	9675857	0.005986
310951347	18529429.000000	963986	10000.000000	30541	2292	1.000000	31488	1616	1.000000	9670887	0.005285
310935543	18537997.000000	961806	10000.000000	30391	2210	1.000000	31283	1603	1.000000	9666067	0.005245
310970503	18524448.000000	963971	10000.000000	30448	2220	1.000000	31584	1610	1.000000	9661146	0.004790
310945693	18511855.000000	961703	10000.000000	30439	2387	1.000000	31411	1576	1.000000	9656403	0.004883
310945375	18514734.000000	962646	10000.000000	30434	2178	1.000000	31188	1601	1.000000	9651667	0.006483
310968561	18519197.000000	961383	10000.000000	30467	2241	1.000000	31387	1703	1.000000	9646834	0.005262
310942769	18528608.000000	963032	10000.000000	30443	2147	1.000000	31396	1621	1.000000	9641983	0.005147
310935536	18520779.000000	961973	10000.000000	30565	2241	1.000000	31430	1610	1.000000	9637310	0.005155
310943337	18536127.000000	964461	10000.000000	30419	2269	1.000000	31463	1610	1.000000	9632464	0.005281
310917701	18543818.000000	963853	10000.000000	30462	2224	1.000000	31584	1648	1.000000	9627585	0.005038
310951376	18533580.000000	962001	10000.000000	30416	2223	1.000000	31376	1643	1.000000	9622647	0.004711
310948751	18515162.000000	962097	10000.000000	30474	2187	1.000000	31347	1676	1.000000	9617873	0.005566
310946861	18513065.000000	961368	10000.000000	30685	2105	1.000000	31463	1647	1.000000	9613052	0.005413
310971160	18473454.000000	960822	10000.000000	30647	2264	1.000000	31251	1652	1.000000	9608177	0.007312
310947867	18485531.000000	961333	10000.000000	30729	2171	1.000000	31444	1651	1.000000	9603242	0.008370
310930473	18543126.000000	962686	10000.000000	30550	2196	1.000000	31339	1654	1.000000	9584207	0.007114
310944582	18530135.000000	961628	10000.000000	30712	2240	1.000000	31563	1682	1.000000	9579371	0.006781
310920876	18539757.000000	962214	10000.000000	30567	2218	1.000000	31548	1677	1.000000	9574548	0.006577
310959502	18548912.000000	964661	10000.000000	30611	2245	1.000000	31266	1647	1.000000	9569701	0.006428
310940731	18547995.000000	963979	10000.000000	30816	2336	1.000000	31493	1640	1.000000	9564866	0.006125
310936427	18542668.000000	963664	10000.000000	30177	2332	1.000000	31343	1777	1.000000	9560041	0.006064
310937169	18532902.000000	963411	10000.000000	30399	2274	1.000000	31467	1597	1.000000	9555331	0.005622
310899166	18591228.000000	965294	10000.000000	30689	2240	1.000000	31548	1610	1.000000	9550527	0.005599
310926334	18546361.000000	966063	10000.000000	30465	2291	1.000000	31373	1619	1.000000	9545774	0.005472
310951862	18532966.000000	963902	10000.000000	30430	2276	1.000000	31599	1597	1.000000	9541035	0.005382
310953421	18542782.000000	963210	10000.000000	30550	2313	1.000000	31618	1656	1.000000	9536343	0.005451
310941099	18533992.000000	962559	10000.000000	30656	2155	1.000000	31525	1651	1.000000	9531440	0.005249
310944834	18515137.000000	963141	10000.000000	30522	2230	1.000000	31354	1648	1.000000	9526624	0.005524
310931212	18515151.000000	963331	10000.000000	30529	2224	1.000000	31381	1729	1.000000	9521870	0.005364
310960264	18508744.000000	962244	10000.000000	30562	2310	1.000000	31394	1589	1.000000	9517105	0.005328
npatches	nstrain	runtime	dt	init_x	init_y	init_y_blood	init_z	init_S	beta0	beta1	beta2	beta3	mean_beta	B	d	delta	delta_blood	b[0]	mut	m	CTL	c	g	epsilon	k	het	lambda	rho	omega	x_max	patch.dyna	DELTA	A	VA
10000	1	100.000000	0.000100	21900	9499	5000000	0.001000	10000000	16.134488	9.711560	11.042481	12.427203	12	8000000000.000000	0.010000	1.000000	1.000000	800000	0.000050	0.048000	1	0.001000	1.000000	25.000000	12.000000	0.500000	0.000000	0.000000	0.000000	31987	0	10.000000	7.000000	1.000000
sus	inf	inf_blood	z	x[0]	y[0][0]	z[0]	x[1]	y[1][0]	z[1]	S[0]	synchrony
219000000	94990000.000000	5000000	10.000000	21900	9499	0.001000	21900	9499	0.001000	10000000	0.000000
309651956	20487271.000000	1065525	10000.000000	30474	2290	1.000000	31162	1801	1.000000	9994990	0.000000
315483202	8679606.000000	451651	10000.000000	31562	912	1.000000	31695	829	1.000000	9990039	0.000000
317654462	4356120.000000	226077	10000.000000	31588	468	1.000000	32000	421	1.000000	9984986	0.000000
318707622	2346094.000000	121821	10000.000000	31818	253	1.000000	32074	251	1.000000	9980054	0.000000
319201983	1312375.000000	68405	10000.000000	31949	154	1.000000	32232	104	1.000000	9975140	0.000000
319488968	746503.000000	38860	10000.000000	31694	89	1.000000	32061	94	1.000000	9970196	0.000000
319663919	430733.000000	22041	10000.000000	32073	58	1.000000	31945	49	1.000000	9965154	0.000000
319760367	248165.000000	12967	10000.000000	31889	16	1.000000	32105	35	1.000000	9960117	0.000000
319801153	144894.000000	7466	9997.915869	32004	10	1.000000	32018	16	1.000000	9955230	0.000000
319822115	85957.000000	4457	9831.124805	31831	11	1.000000	32313	7	1.000000	9950218	0.000000
319815431	73574.000000	3761	9379.045271	31722	13	0.834645	32025	6	1.000000	9945248	0.000000
319822451	74281.000000	3824	9408.817070	31832	7	0.999983	32129	4	0.935918	9940205	0.000000
319834626	74688.000000	3921	9397.280225	31819	5	0.985516	31948	7	0.938646	9935234	0.000000
319835640	74056.000000	3929	9414.645643	31804	7	0.999704	31964	6	0.824432	9930314	0.000000
319839694	73839.000000	3820	9379.339125	31938	9	1.000000	31999	5	0.998835	9925445	0.000000
319820096	74031.000000	3839	9416.111995	32064	20	1.000000	31938	6	0.878499	9920467	0.000000
319835335	74902.000000	3828	9389.857773	32127	10	0.920421	31875	7	0.928478	9915496	0.000000
319832077	74470.000000	3945	9423.813915	32099	15	0.999992	31931	5	0.995539	9910471	0.000000
319845304	73144.000000	3839	9371.134952	32275	3	0.993954	32025	12	0.663016	9905486	0.000000
319828097	74094.000000	3898	9404.879596	32295	9	0.999999	32056	7	0.956318	9900513	0.000000
319846274	73672.000000	3893	9326.468154	32035	11	0.967331	32030	9	0.965661	9895520	0.000000
319823559	74334.000000	3790	9439.247408	31719	7	0.999992	31885	8	0.889416	9890537	0.000000
319840178	74304.000000	3764	9399.488184	31886	11	1.000000	32026	7	0.961048	9885647	0.000000
319849891	73798.000000	3867	9417.235598	31952	7	0.940400	31899	2	0.999387	9880723	0.000000
319840798	75188.000000	3908	9420.938226	31949	12	0.999991	32260	8	1.000000	9875900	0.000000
319834259	74165.000000	3721	9397.885589	31979	7	0.999918	31726	5	0.992446	9870974	0.000000
319817858	73701.000000	3731	9388.353766	31895	6	0.984638	31958	6	0.973043	9866016	0.000000
319839085	74006.000000	3868	9386.424093	31907	13	0.999997	32030	6	0.943126	9860964	0.000000
319829552	73703.000000	3770	9386.020719	32081	8	1.000000	32329	7	0.970105	9856081	0.000000
319839948	74525.000000	3832	9368.251486	32193	11	1.000000	32221	9	0.982547	9851214	0.000000
319823907	74795.000000	3821	9411.854990	31976	5	1.000000	32050	9	0.997725	9846311	0.000000
319823378	73389.000000	3841	9371.153358	31851	3	0.995400	32104	2	0.900995	9841470	0.000000
319842270	73854.000000	3862	9395.982873	31772	2	0.860175	31751	10	0.981822	9836653	0.000000
319828406	75480.000000	3920	9434.767055	31916	5	0.999925	31803	4	0.999338	9831739	0.000000
319825115	74673.000000	3956	9421.170706	31762	6	0.972865	32133	3	1.000000	9826787	0.000000
319836278	72358.000000	3770	9298.084927	32057	7	0.999713	31999	7	0.995897	9821795	0.000000
319839298	74193.000000	3846	9374.527753	32145	5	1.000000	32328	7	0.996909	9816915	0.000000
319825597	75269.000000	3915	9453.783317	32081	3	0.999797	31996	8	0.995975	9812085	0.000000
319824261	73275.000000	3948	9361.813358	32014	8	0.999609	31978	3	0.853529	9807307	0.000000
319842119	73757.000000	3848	9415.102604	32150	22	0.986952	31982	11	0.988296	9802515	-1.#IND00
319840400	74067.000000	3935	9394.868352	32111	12	1.000000	31934	4	0.994595	9797551	-1.#IND00
319811420	73583.000000	3888	9382.850813	31851	10	1.000000	32096	5	0.999995	9792612	-0.004031
319855513	75621.000000	3808	9456.915077	31883	9	0.914395	31960	8	0.996289	9787656	-0.009037
319836976	74142.000000	3844	9373.148775	31870	11	0.999996	31778	1	0.608686	9782789	-0.003058
319818160	74034.000000	3853	9390.759562	32287	4	0.956942	32008	11	0.973375	9777953	-0.002663
319829361	74101.000000	3690	9393.615755	31861	6	0.999985	32068	6	0.999964	9772972	-0.003519
319836071	74273.000000	3933	9406.276972	32097	13	1.000000	32001	3	0.937565	9768118	-0.005856
319829922	74119.000000	3798	9389.198737	32050	4	1.000000	32222	9	0.984376	9763307	-0.004178
319850671	74592.000000	3870	9397.350900	32161	5	1.000000	32123	7	0.803407	9758447	-0.005205
319854169	73658.000000	3851	9400.532362	31832	8	0.994854	32072	5	0.715016	9753630	-0.005325
319844689	74800.000000	3832	9395.097691	32074	6	0.999999	32215	5	0.906771	9748642	-0.004776
319826828	73809.000000	3792	9421.133639	32078	7	0.999978	31834	5	0.546400	9743882	-0.004773
319799646	74021.000000	3763	9411.004175	31800	19	1.000000	31935	9	0.947983	9739090	-0.004130
319833413	74012.000000	3901	9338.177833	32097	14	0.902439	31845	10	0.998098	9734246	-0.004958
319839699	74750.000000	3891	9404.182582	32111	7	0.997507	32173	3	0.907219	9729301	-0.004640
319821372	74147.000000	3813	9397.149500	32076	7	0.999765	32094	5	0.999956	9724581	-0.001387
319840671	74931.000000	3885	9401.274435	32186	9	0.939959	31811	8	0.999616	9719728	-0.000365
319825337	74224.000000	3795	9392.082454	32034	9	0.999998	31882	4	0.974077	9715062	-0.000527
319846347	74783.000000	3861	9405.623777	31826	11	0.999980	32065	9	0.999985	9710246	-0.000479
319851908	74321.000000	3914	9407.114752	31916	8	0.786908	31873	2	0.745888	9705434	-0.000385
319839456	74027.000000	3898	9386.845339	32116	13	0.999967	31966	6	0.977168	9700581	-0.000469
319828908	75073.000000	3883	9423.397740	31933	6	0.933282	31934	3	0.987427	9695759	-0.001074
319828115	74602.000000	3858	9397.502433	32122	5	0.999865	32189	4	0.946154	9690833	-0.000866
319843307	73368.000000	3749	9387.802103	32062	6	1.000000	32105	8	0.841575	9685943	-0.002969
319854551	73628.000000	3826	9387.481631	31746	8	0.911385	32238	5	0.993222	9681145	-0.003808
319821925	74047.000000	3804	9424.927498	31714	10	0.999032	32188	4	0.995509	9676461	-0.004179
319819107	73701.000000	3828	9403.838816	31970	2	0.546062	32081	4	0.972009	9671565	-0.002588
319832431	74285.000000	3859	9377.400441	32104	11	0.999163	31982	9	0.997090	9666684	-0.002232
319848360	73865.000000	3846	9434.344092	31957	15	1.000000	31982	7	0.994539	9661815	-0.002267
319849617	75865.000000	3873	9430.125924	31900	15	0.999050	32183	5	0.999744	9657013	-0.002762
319841524	74393.000000	3842	9406.578655	32065	7	0.992299	32088	6	0.999833	9652247	-0.002537
319833024	74896.000000	3851	9407.838507	32075	8	0.964762	31937	5	0.976687	9647446	-0.002822
319830485	74629.000000	3892	9363.751536	32052	7	0.999652	31959	10	0.998808	9642641	-0.002574
319836795	74640.000000	3804	9417.916259	32027	7	1.000000	32041	16	0.994166	9637759	-0.002736
319825544	74288.000000	3912	9391.721860	31914	8	0.469803	31961	9	0.969769	9633049	-0.002186
319845865	73967.000000	3894	9424.016829	32069	9	0.999610	31907	5	0.983937	9628253	-0.002436
319835924	74872.000000	3865	9444.373489	32061	8	1.000000	31878	13	0.991565	9623416	-0.002246
319852637	73663.000000	3742	9358.721600	31819	7	0.999949	32026	11	0.995780	9618668	-0.002031
319826682	73975.000000	3910	9403.588976	32067	8	0.999784	31947	15	0.999998	9613971	-0.001459
319854373	74398.000000	3885	9428.780722	31799	11	0.964063	31962	4	1.000000	9609255	-0.001478
319845937	74685.000000	3880	9423.185724	32153	1	0.837662	31991	12	0.986182	9604374	-0.001384
319811790	73015.000000	3790	9363.753878	32098	7	0.998043	31942	4	0.996654	9599599	-0.001216
319829209	74337.000000	3865	9376.854956	31924	5	0.988160	32014	17	0.972395	9594742	-0.001293
319843538	74777.000000	3826	9425.025623	31984	8	0.912101	32132	7	0.964443	9589949	-0.001395
319837223	74352.000000	3954	9404.180948	31864	16	0.998801	31781	10	0.996168	9585087	-0.001251
319839155	73874.000000	3986	9393.140944	31823	8	0.964463	31825	6	0.999996	9580321	-0.001380
319844006	74010.000000	3863	9376.454817	32117	11	0.999998	32007	4	0.977444	9575541	-0.001710
319836975	73995.000000	3760	9385.146173	31757	8	0.996809	31892	6	0.999995	9570639	-0.002353
319823997	74683.000000	3857	9411.079823	32173	9	0.999999	31910	8	0.995857	9565819	-0.002045
319840229	74596.000000	3886	9368.122046	31953	3	0.978828	32006	8	0.999911	9561036	-0.001869
319825347	75622.000000	3973	9427.694778	32135	6	0.817751	31858	2	0.998117	9556319	-0.002002
319830490	73531.000000	3752	9389.431405	31685	10	0.999951	31812	11	0.846986	9551598	-0.002040
319820743	74155.000000	3902	9368.019321	32179	4	0.649286	31851	7	0.994245	9546948	-0.001974
319843511	75056.000000	3915	9452.523929	31831	11	0.948677	31880	7	0.994994	9542152	-0.001713
319846345	74057.000000	3931	9400.317013	32068	12	0.955103	31849	5	0.892503	9537323	-0.001602
319843949	75862.000000	3905	9429.574107	31971	6	0.999981	31767	7	0.711976	9532566	-0.001726
319821697	73599.000000	3719	9351.332856	32026	6	0.995970	32062	6	0.980708	9527712	-0.000998
319807393	74776.000000	3876	9417.600838	31921	12	0.946187	31954	7	0.999988	9522983	-0.000894
319811941	72826.000000	3800	9351.059002	32102	11	0.998173	31867	7	0.991746	9518170	-0.001076
npatches	nstrain	runtime	dt	init_x	init_y	init_y_blood	init_z	init_S	beta0	beta1	beta2	beta3	mean_beta	B	d	delta	delta_blood	b[0]	mut	m	CTL	c	g	epsilon	k	het	lambda	rho	omega	x_max	patch.dyna	DELTA	A	VA
10000	1	100.000000	0.000100	21900	9499	5000000	0.001000	10000000	13.000118	14.123802	7.699386	7.580823	12	8000000000.000000	0.010000	1.000000	1.000000	800000	0.000050	0.048000	1	0.001000	1.000000	25.000000	13.000000	0.500000	0.000000	0.000000	0.000000	31987	0	10.000000	7.000000	1.000000
sus	inf	inf_blood	z	x[0]	y[0][0]	z[0]	x[1]	y[1][0]	z[1]	S[0]	synchrony
219000000	94990000.000000	5000000	10.000000	21900	9499	0.001000	21900	9499	0.001000	10000000	0.000000
314747566	9749564.000000	508865	10000.000000	31535	905	1.000000	31382	1030	1.000000	9995025	0.000000
318808399	1981852.000000	103476	10000.000000	31978	206	1.000000	31693	188	1.000000	9990099	0.000000
319651096	443154.000000	22975	10000.000000	31992	46	1.000000	32226	47	1.000000	9985187	0.000000
319806074	100726.000000	5206	9970.131932	31975	8	1.000000	32145	7	1.000000	9980274	0.000000
319841675	65414.000000	3482	8475.071532	31970	3	0.981092	31862	18	0.860116	9975318	0.000000
319843527	63368.000000	3349	8584.459344	32014	6	0.999304	31978	7	0.999926	9970268	0.000000
319839913	64533.000000	3449	8626.787820	32156	7	0.923382	31982	3	0.974772	9965283	0.000000
319843910	63668.000000	3391	8686.710316	31964	14	0.998685	31857	14	0.953067	9960244	0.000000
319845853	62859.000000	3276	8636.622583	31927	3	0.828185	32155	6	0.919851	9955126	0.000000
319836675	62824.000000	3283	8636.159499	31921	15	0.981121	31795	2	0.867140	9950118	0.000000
319828198	63544.000000	3286	8612.933270	31740	8	0.990324	31979	6	0.922298	9945073	0.000000
319867290	63166.000000	3293	8574.244799	31990	4	0.984307	31904	9	0.997633	9940097	0.000000
319838251	63343.000000	3295	8592.062452	31909	4	0.999976	32012	7	0.994974	9935214	0.000000
319825585	63402.000000	3248	8608.498483	32099	6	0.997280	32085	9	0.838099	9930283	0.000000
319850178	62796.000000	3239	8596.004076	31930	11	0.670216	32277	4	0.804407	9925322	0.000000
319833445	62232.000000	3191	8597.631407	32108	6	0.746420	32186	9	0.992965	9920421	0.000000
319833278	61902.000000	3287	8581.192960	31736	6	0.942879	32086	7	0.989224	9915550	0.000000
319849759	62655.000000	3336	8538.821353	31917	6	0.898508	31922	15	0.999960	9910681	0.000000
319823492	63468.000000	3178	8630.404936	32147	4	0.995494	32102	13	0.999669	9905741	0.000000
319838780	63754.000000	3275	8554.940757	32111	4	0.877579	31920	12	0.866206	9900747	0.000000
319839731	62698.000000	3283	8556.780506	31978	3	0.947310	32030	2	0.697187	9895904	0.000000
319828660	63422.000000	3226	8615.919300	31643	7	0.721769	32026	3	0.964365	9890886	0.000000
319839151	63692.000000	3334	8593.345870	32119	4	0.998289	32009	12	0.998994	9885952	0.000000
319800102	63139.000000	3278	8526.056325	31730	5	0.799091	31636	6	0.893267	9881087	0.000000
319847071	63108.000000	3235	8664.847343	32080	7	0.999138	31838	5	0.978392	9876128	0.000000
319847700	63952.000000	3404	8660.973800	31952	11	0.948730	31984	8	0.997416	9871312	0.000000
319829798	63214.000000	3164	8603.484230	32002	2	0.614746	32033	3	0.527501	9866260	0.000000
319838733	63620.000000	3311	8662.917743	31828	4	0.999751	31969	10	0.949775	9861244	0.000000
319825669	62179.000000	3268	8539.091690	32147	5	0.912679	31893	9	0.980675	9856270	0.000000
319844255	62592.000000	3246	8571.512044	32114	4	0.987381	31877	14	0.863518	9851440	0.000000
319849103	62509.000000	3363	8582.582662	32213	4	0.250260	32006	10	0.970745	9846620	0.000000
319853884	63224.000000	3183	8617.428240	31845	7	0.873272	31908	5	0.768370	9841594	0.000000
319847519	63237.000000	3220	8587.164931	31971	5	0.994936	31898	8	0.999180	9836712	0.000000
319857831	62846.000000	3288	8579.877929	31913	11	0.998187	31968	4	0.964169	9831762	0.000000
319830481	62311.000000	3169	8512.052392	32149	8	0.617501	31910	8	0.287850	9826905	0.000000
319843869	62437.000000	3221	8588.109646	32068	3	0.948264	31861	11	0.897518	9822042	0.000000
319865977	63354.000000	3309	8528.273967	31886	8	0.999972	32054	12	0.999963	9817093	0.000000
319816120	62426.000000	3270	8565.100263	32151	6	0.842917	31800	7	0.930183	9812109	0.000000
319858591	62036.000000	3161	8529.625920	31968	9	0.931465	31959	4	0.998735	9807200	0.000000
319840425	62752.000000	3219	8629.262817	32265	8	0.881883	32111	5	0.916730	9802269	-1.#IND00
319842166	62087.000000	3213	8573.234774	32025	2	0.699356	31778	7	0.985423	9797244	-1.#IND00
319829518	63397.000000	3315	8605.437799	32067	1	0.940623	32121	7	0.693736	9792120	-1.#IND00
319831922	62519.000000	3199	8596.850688	32000	4	0.520720	31898	16	0.953978	9787205	-1.#IND00
319843970	62164.000000	3167	8600.103481	32153	2	0.928506	31893	0	0.643779	9782350	-0.018943
319831788	63639.000000	3270	8612.214054	32028	5	0.882529	31927	3	0.922808	9777395	-0.015522
319842880	62689.000000	3241	8612.142525	32029	6	0.862046	31926	6	0.994246	9772581	-0.013583
319844809	62695.000000	3257	8562.578833	31896	11	0.969308	32162	9	0.707829	9767665	-0.011905
319855307	62717.000000	3186	8576.701406	31761	5	0.834568	32067	6	0.972761	9762791	-0.014116
319833345	63120.000000	3365	8593.927571	32271	6	0.315872	32052	20	0.999977	9757854	-0.009336
319844537	63386.000000	3310	8634.539606	31914	10	0.868241	32022	10	0.944287	9753081	-0.007113
319851930	62419.000000	3265	8526.027488	31942	5	0.982487	31961	5	0.768460	9748181	-0.004020
319836388	63643.000000	3316	8637.966202	31974	4	0.894711	31856	10	0.995128	9743398	-0.002871
319849997	63427.000000	3384	8596.228189	31678	6	0.902889	31999	4	0.994797	9738490	-0.004404
319839586	62560.000000	3237	8444.324213	32200	1	0.884360	31907	2	0.999997	9733705	-0.003793
319806684	62482.000000	3337	8515.890714	32045	3	0.999457	32097	10	1.000000	9728989	-0.002645
319858910	62605.000000	3217	8503.816035	31786	10	0.955323	32063	3	1.000000	9724255	-0.003301
319835086	63684.000000	3311	8598.793016	31765	5	0.942546	31935	6	0.997616	9719356	-0.004546
319858952	63030.000000	3250	8550.703293	32044	5	0.995180	31992	5	0.649931	9714351	-0.003225
319821218	62961.000000	3342	8595.715137	32028	6	0.950273	32116	2	0.879240	9709625	-0.002097
319813700	63572.000000	3335	8499.211455	32129	4	0.746245	31960	2	0.622684	9704698	-0.001795
319834783	62920.000000	3227	8562.637613	31971	5	0.780140	32078	4	0.982036	9699891	-0.000979
319837059	64657.000000	3372	8590.693249	31992	6	0.996546	31848	8	0.999989	9694986	0.000455
319838433	63211.000000	3314	8616.617898	31908	7	0.406531	31975	5	0.997838	9690162	0.000295
319852119	62427.000000	3224	8523.749026	32038	4	0.853852	32002	6	0.999853	9685253	0.002093
319839394	62336.000000	3195	8528.064700	32101	1	0.627675	31882	5	0.827436	9680440	0.002193
319827302	63450.000000	3325	8595.216840	31856	5	0.996281	31921	7	0.984397	9675666	0.001307
319833757	63685.000000	3241	8591.449518	31802	5	0.882542	31977	8	0.752793	9670874	0.000809
319864615	61989.000000	3197	8519.676572	32183	2	0.999884	31939	5	0.952769	9666027	0.000115
319853718	62532.000000	3243	8630.220236	31873	9	0.999587	31687	5	0.977016	9661232	0.000180
319824884	63883.000000	3314	8663.421674	32032	8	0.782468	31820	4	0.955909	9656374	0.000388
319829856	62808.000000	3256	8603.842747	32001	5	0.847906	32036	7	0.993515	9651547	-0.001206
319846478	62893.000000	3252	8658.371890	32107	5	0.855643	31965	4	0.865361	9646690	-0.000952
319832906	62740.000000	3159	8592.369302	31993	3	0.876049	32101	4	0.459315	9641918	-0.000465
319833341	62609.000000	3343	8611.334129	31886	7	0.938360	31912	14	0.999741	9637093	-0.000771
319826769	63344.000000	3287	8583.430978	31970	6	0.958970	31799	7	0.748441	9632262	-0.001187
319836642	62081.000000	3285	8567.995918	31853	9	0.947165	32087	5	0.526578	9627408	-0.002061
319844825	63221.000000	3303	8597.335686	32050	6	0.950483	31805	5	0.678040	9622545	-0.002382
319823641	64171.000000	3232	8614.852187	31830	2	0.730647	31882	8	0.956394	9617747	-0.002487
319844968	64455.000000	3366	8645.475097	31933	5	0.642002	31986	8	0.968679	9612834	-0.002287
319843077	63117.000000	3173	8555.607032	32135	5	0.993737	31959	7	0.999286	9608031	-0.002222
319863506	62442.000000	3246	8576.401162	32079	13	0.443233	31918	13	0.979841	9603316	-0.002686
319863932	63604.000000	3270	8630.235007	32193	12	0.990061	31929	10	0.970053	9598537	-0.002351
319845169	63410.000000	3390	8618.684145	32118	10	0.806767	32015	6	0.974593	9593659	-0.002561
319858000	63017.000000	3270	8593.626245	31821	4	0.446700	32093	7	0.730648	9588795	-0.002620
319839252	63303.000000	3247	8580.017930	31983	10	0.863792	31957	6	0.634965	9583948	-0.002695
319851323	62653.000000	3153	8497.012846	31993	2	0.946677	31893	6	0.999601	9579189	-0.002708
319829735	61637.000000	3169	8545.796885	31776	3	0.739008	31950	4	0.649576	9574288	-0.002618
319829118	62291.000000	3210	8558.224957	32211	8	0.727468	31806	3	0.978811	9569540	-0.002755
319848792	62611.000000	3288	8584.130880	31939	6	0.951846	31889	5	0.983377	9564836	-0.002604
319832696	63726.000000	3214	8613.310786	31709	6	0.990149	32054	10	0.818031	9560131	-0.002056
319842713	63319.000000	3210	8570.885824	31787	9	0.900963	32067	8	0.980151	9555426	-0.002551
319828912	61827.000000	3169	8544.184985	32094	7	0.998329	31858	3	0.998825	9550653	-0.002622
319848646	63026.000000	3259	8573.532408	32053	8	0.999693	31828	7	0.982190	9545889	-0.002837
319834783	62187.000000	3222	8600.943056	32117	11	0.873079	31928	15	0.930993	9541107	-0.002783
319860800	62461.000000	3298	8621.049795	32009	6	0.982436	31853	11	0.954509	9536323	-0.002469
319837289	63114.000000	3269	8608.886175	31822	6	0.907220	31958	14	0.936254	9531523	-0.002322
319820678	63543.000000	3322	8599.055815	31928	4	0.951404	32050	9	0.745845	9526912	-0.002221
319837163	63772.000000	3411	8559.136814	31832	12	0.581798	32002	3	0.999738	9522128	-0.002375
319855447	64256.000000	3406	8623.245874	31824	13	0.978726	31909	8	0.971097	9517432	-0.001692
npatches	nstrain	runtime	dt	init_x	init_y	init_y_blood	init_z	init_S	beta0	beta1	beta2	beta3	mean_beta	B	d	delta	delta_blood	b[0]	mut	m	CTL	c	g	epsilon	k	het	lambda	rho	omega	x_max	patch.dyna	DELTA	A	VA
10000	1	100.000000	0.000100	21900	9499	5000000	0.001000	10000000	11.836500	8.102749	17.326404	9.469071	12	8000000000.000000	0.010000	1.000000	1.000000	800000	0.000050	0.048000	1	0.001000	1.000000	25.000000	14.000000	0.500000	0.000000	0.000000	0.000000	31987	0	10.000000	7.000000	1.000000
sus	inf	inf_blood	z	x[0]	y[0][0]	z[0]	x[1]	y[1][0]	z[1]	S[0]	synchrony
219000000	94990000.000000	5000000	10.000000	21900	9499	0.001000	21900	9499	0.001000	10000000	0.000000
317663278	4045060.000000	211073	10000.000000	31774	366	1.000000	31753	341	1.000000	9994910	0.000000
319711582	317348.000000	16612	10000.000000	31861	29	1.000000	32000	25	1.000000	9989901	0.000000
319847748	49748.000000	2591	7150.085048	32293	5	0.549417	31912	2	0.989741	9984930	0.000000
319845197	55356.000000	2928	7606.554621	31908	7	0.887659	31879	9	0.598745	9979956	0.000000
319846016	56966.000000	2888	7802.991255	31993	12	0.807759	32020	4	0.897282	9975087	0.000000
319849652	57423.000000	2985	7796.161396	32098	2	0.979430	32005	3	0.846015	9970022	0.000000
319841811	56421.000000	2802	7746.185322	31921	4	0.986076	31957	6	0.191564	9964999	0.000000
319839509	56950.000000	2958	7822.802209	32159	8	0.865811	31837	6	0.986966	9960012	0.000000
319848356	57166.000000	2937	7754.481217	32117	9	0.999119	31833	1	0.965953	9955039	0.000000
319852052	57352.000000	2983	7845.831118	32115	3	0.711937	32301	1	0.422731	9950170	0.000000
319817904	57927.000000	3128	7802.394954	31836	4	0.751584	31891	3	0.611677	9945296	0.000000
319832422	57997.000000	3069	7885.676055	32143	8	0.915409	32110	3	0.877908	9940381	0.000000
319830256	58355.000000	2965	7932.946560	31868	3	0.872083	32026	1	0.554815	9935423	0.000000
319832545	57611.000000	3090	7903.342286	32026	3	0.411412	32171	1	0.762752	9930511	0.000000
319853790	58299.000000	2948	7929.301776	31972	4	0.943879	32005	8	0.581784	9925536	0.000000
319841835	57496.000000	2924	7874.993888	31914	8	0.895492	31741	6	0.979604	9920447	0.000000
319841464	56160.000000	2923	7808.539207	31806	3	0.601210	31879	7	0.669870	9915483	0.000000
319832945	56244.000000	2895	7784.725188	31844	4	0.999357	31895	4	0.656074	9910384	0.000000
319824163	57937.000000	2995	7788.773637	31712	8	0.999891	31829	5	0.999488	9905423	0.000000
319848551	56610.000000	3055	7869.508958	31849	8	0.929570	32215	6	0.639271	9900515	0.000000
319831793	57301.000000	2942	7897.600744	31982	5	0.636510	32218	7	0.588859	9895658	0.000000
319845172	57637.000000	2957	7923.342368	31947	5	0.950083	31859	2	0.906181	9890605	0.000000
319829026	56681.000000	2879	7857.933117	32050	3	0.254342	32197	6	0.946483	9885672	0.000000
319840924	57586.000000	2955	7835.859943	31944	7	0.628320	31894	2	0.480972	9880848	0.000000
319839034	57315.000000	2975	7809.102765	31956	0	0.722305	31947	3	0.739568	9875937	0.000000
319849567	56818.000000	3059	7848.431436	32068	8	0.999707	31922	4	0.717127	9870909	0.000000
319845497	57427.000000	3049	7880.375673	31888	2	0.730406	32092	8	0.487509	9865962	0.000000
319839006	56583.000000	2890	7841.948722	31901	10	0.981943	31971	2	0.837362	9861105	0.000000
319840800	57400.000000	2985	7873.130166	32109	6	0.759155	32043	4	0.877856	9856098	0.000000
319856460	56817.000000	2936	7874.822575	32171	1	0.339327	31913	1	0.915190	9851116	0.000000
319861206	56493.000000	2953	7874.667167	31850	4	0.372859	31933	10	0.985310	9846093	0.000000
319842471	56648.000000	2934	7859.284838	31972	3	0.919935	32053	3	0.791537	9841147	0.000000
319839753	56525.000000	2893	7838.768128	32099	6	0.955339	32056	5	0.908199	9836196	0.000000
319862095	56448.000000	2975	7785.684782	32127	12	0.766485	31833	3	0.897322	9831351	0.000000
319877487	56440.000000	2832	7798.963764	32087	11	0.966658	31820	6	0.748976	9826491	0.000000
319845329	56640.000000	3002	7830.387998	32155	6	0.882828	31959	4	0.992713	9821608	0.000000
319842507	55927.000000	3021	7763.928086	31998	8	0.739329	32048	7	0.639935	9816805	0.000000
319830179	58318.000000	3035	7826.196409	32164	1	0.746160	32054	6	0.485504	9811918	0.000000
319853276	58165.000000	3032	7940.607835	32133	7	0.790980	31971	8	0.745590	9807055	0.000000
319846605	58000.000000	3061	7879.462731	31862	5	0.946741	32038	8	0.685808	9802181	-1.#IND00
319843849	57376.000000	3010	7864.646981	32172	2	0.958712	31913	2	0.241213	9797346	-1.#IND00
319854384	56343.000000	2972	7776.351642	31842	4	0.920173	31902	7	0.932006	9792324	-1.#IND00
319813957	57208.000000	2968	7848.622162	31934	6	0.974230	31931	6	0.995648	9787533	0.013311
319865359	57541.000000	2990	7868.959961	31813	7	0.938488	31833	4	0.993878	9782651	0.009350
319834258	57672.000000	2955	7834.351904	32092	3	0.976182	31933	3	0.177248	9777781	0.006292
319853121	57542.000000	3005	7887.852000	32210	8	0.942003	32171	6	0.951928	9772966	0.007079
319827633	57673.000000	3082	7885.991634	31900	7	0.978110	31958	7	0.740980	9768004	0.004782
319840391	57573.000000	2930	7833.931402	31976	8	0.770423	31890	4	0.877348	9762994	0.003158
319840602	56964.000000	3004	7814.976445	32110	5	0.872872	31958	3	0.952473	9758167	-0.002316
319828230	57409.000000	2919	7868.791376	32105	4	0.129155	31976	13	0.855316	9753161	-0.002641
319840603	57328.000000	3019	7912.032170	31877	7	0.515157	31801	3	0.626114	9748310	-0.001243
319851958	56948.000000	2960	7858.329954	31810	13	0.338160	31894	7	0.883148	9743364	-0.000946
319848980	57023.000000	2976	7819.921973	31906	3	0.708939	31915	7	0.816617	9738474	-0.001694
319840759	57106.000000	2978	7922.525783	31800	5	0.995627	32007	6	0.883364	9733586	-0.003115
319875213	56857.000000	2911	7858.459477	32028	4	0.764216	32113	7	0.860373	9728611	-0.002902
319838586	56972.000000	2979	7763.346982	31792	6	0.626088	31815	3	0.349104	9723636	-0.002070
319818914	57644.000000	3004	7813.260476	31968	5	0.969297	32067	8	0.758952	9718898	-0.000920
319854622	56151.000000	2945	7797.778236	32020	3	0.677775	31934	1	0.672106	9713952	0.000095
319835186	57005.000000	2956	7810.982242	32137	7	0.880988	31748	9	0.580316	9709194	0.000317
319840082	57238.000000	3041	7869.666364	31741	4	0.650724	32193	6	0.893826	9704299	-0.000046
319834870	56675.000000	2972	7821.762946	31842	5	0.993368	32118	8	0.637357	9699420	0.001095
319835679	57858.000000	3115	7834.110549	32199	3	0.965188	31856	7	0.503743	9694590	0.002006
319829857	57657.000000	3068	7847.852903	32112	6	0.809591	32210	6	0.953789	9689641	0.000523
319844399	57999.000000	2977	7887.255491	31962	14	0.423202	31853	6	0.986445	9684901	0.000250
319830305	57495.000000	2980	7955.328690	32090	2	0.886455	31928	8	0.969905	9680119	0.000324
319831697	56549.000000	3024	7841.743250	31854	3	0.540562	31826	5	0.953088	9675257	0.000373
319854851	57671.000000	2982	7876.439317	31899	9	0.961088	31987	6	0.401629	9670517	0.000393
319843756	58923.000000	3032	7885.857185	32087	6	0.238152	31843	4	0.598768	9665597	0.000265
319848573	58282.000000	2975	7882.149996	32085	3	0.852390	31974	4	0.954491	9660723	0.000353
319857532	57937.000000	3030	7900.320873	31890	3	0.942983	31911	5	0.698332	9655844	0.000490
319829606	58639.000000	3111	7901.373377	32010	3	0.991152	31891	9	0.640664	9651099	-0.000750
319838211	57662.000000	2899	7821.204608	32012	5	0.938771	32036	4	0.592986	9646276	-0.000712
319841499	57011.000000	2902	7810.812618	31875	10	0.803638	31738	8	0.602725	9641394	-0.000111
319830833	57995.000000	3011	7890.921610	32211	8	0.731760	31807	5	0.633038	9636548	0.000743
319840493	57152.000000	2952	7911.458147	32252	13	0.996555	32178	4	0.712011	9631723	0.000619
319849597	57350.000000	3019	7909.738791	31891	4	0.576957	31976	1	0.510844	9626946	0.000903
319864334	56760.000000	3050	7884.009262	31878	5	0.953103	31866	7	0.703198	9622146	0.000073
319853252	57688.000000	3010	7805.667128	31973	6	0.144079	32207	5	0.548291	9617401	0.000340
319835995	56984.000000	2957	7895.463675	31771	7	0.931652	31963	6	0.938393	9612628	0.000288
319866247	56711.000000	2942	7862.685035	32109	10	0.574402	31979	3	0.989191	9607970	-0.000892
319851424	57435.000000	3025	7890.998592	32008	2	0.947964	32000	10	0.771897	9603264	-0.001129
319835839	57338.000000	3061	7903.298302	32143	4	0.854373	32110	2	0.469499	9598466	-0.000965
319835337	57452.000000	2950	7884.218867	31865	3	0.678753	31825	3	0.739266	9593544	-0.000996
319831415	58642.000000	3011	7841.745545	31743	5	0.550285	32163	5	0.672487	9588754	-0.001327
319845348	58698.000000	3036	7873.061377	32090	4	0.510149	32158	12	0.989903	9583940	-0.001337
319837868	56956.000000	2966	7884.666789	32147	4	0.801773	31847	3	0.883247	9579204	-0.000925
319824652	56579.000000	2854	7847.924709	32112	5	0.996849	32042	8	0.632548	9574515	-0.000133
319832875	56733.000000	2984	7816.432130	31931	2	0.887296	31931	5	0.800650	9569864	-0.000155
319856945	56164.000000	2922	7873.203407	32011	2	0.988872	31956	4	0.994699	9565024	0.000359
319838796	56269.000000	3016	7807.275794	31844	8	0.633419	32238	6	0.941997	9560240	0.000611
319858657	57332.000000	2963	7823.750128	31941	9	0.943051	31891	4	0.993556	9555384	0.000729
319858150	57439.000000	2990	7830.842464	31928	1	0.219465	31952	3	0.758658	9550629	0.000764
319855186	57151.000000	2893	7860.680913	31970	8	0.710132	31887	8	0.571211	9545871	0.000784
319828759	57966.000000	2997	7887.837272	31938	5	0.945102	32043	10	0.710512	9541118	0.000703
319851392	56890.000000	2882	7830.595240	32160	3	0.857418	31985	5	0.436870	9536314	0.000914
319842016	56768.000000	3035	7869.505792	31948	5	0.811865	31881	7	0.837647	9531572	0.001356
319832964	56936.000000	2937	7808.566792	31917	2	0.758663	32023	8	0.718937	9526700	0.001597
319829519	57878.000000	2925	7811.473496	31974	7	0.652241	32045	5	0.892048	9521907	0.001412
319839308	56856.000000	2929	7825.055508	31947	5	0.999541	31867	9	0.521677	9517129	0.001641
npatches	nstrain	runtime	dt	init_x	init_y	init_y_blood	init_z	init_S	beta0	beta1	beta2	beta3	mean_beta	B	d	delta	delta_blood	b[0]	mut	m	CTL	c	g	epsilon	k	het	lambda	rho	omega	x_max	patch.dyna	DELTA	A	VA
10000	1	100.000000	0.000100	21900	9499	5000000	0.001000	10000000	15.835119	17.079591	15.689933	14.227681	12	8000000000.000000	0.010000	1.000000	1.000000	800000	0.000050	0.048000	1	0.001000	1.000000	25.000000	15.000000	0.500000	0.000000	0.000000	0.000000	31987	0	10.000000	7.000000	1.000000
sus	inf	inf_blood	z	x[0]	y[0][0]	z[0]	x[1]	y[1][0]	z[1]	S[0]	synchrony
219000000	94990000.000000	5000000	10.000000	21900	9499	0.001000	21900	9499	0.001000	10000000	0.000000
318785512	1884384.000000	98732	10000.000000	31903	206	1.000000	32020	229	1.000000	9994939	0.000000
319843047	63757.000000	3405	9701.631886	32011	8	1.000000	31812	6	1.000000	9990052	0.000000
319868137	50964.000000	2637	7929.476662	31914	4	0.838471	31948	10	0.232177	9985175	0.000000
319846272	51915.000000	2688	7293.896580	31828	6	0.785341	32083	5	0.969731	9980311	0.000000
319828694	53408.000000	2705	7142.964391	31778	7	0.695574	32159	5	0.929370	9975263	0.000000
319849601	55500.000000	2966	7348.648576	32030	2	0.972963	31981	5	0.954048	9970214	0.000000
319828509	55383.000000	2936	7460.733890	31955	4	0.994820	32237	4	0.897805	9965165	0.000000
319836195	54799.000000	2939	7405.993335	31793	4	0.987127	31852	4	0.843033	9960224	0.000000
319828135	54024.000000	2797	7441.817426	32056	7	0.980054	31923	4	0.656049	9955253	0.000000
319831416	54051.000000	2799	7429.452554	31933	4	0.709074	31935	8	0.999466	9950339	0.000000
319843463	54073.000000	2809	7309.782113	31960	3	0.970286	31971	6	0.933053	9945414	0.000000
319863358	55447.000000	2838	7413.321528	32223	4	0.994629	32020	3	0.363618	9940334	0.000000
319830841	55265.000000	2865	7290.293477	31979	3	0.921737	31990	4	0.819006	9935383	0.000000
319856175	56114.000000	2909	7376.517178	31813	4	0.991448	32381	10	0.998060	9930299	0.000000
319846688	54580.000000	2800	7356.937560	31896	7	0.978363	31963	9	0.984444	9925306	0.000000
319867547	53983.000000	2775	7440.415836	32057	7	0.941988	32064	11	0.951618	9920371	0.000000
319850030	53761.000000	2753	7292.153299	31812	12	0.991866	32030	2	0.953727	9915375	0.000000
319853029	55316.000000	2912	7361.007255	32076	4	0.794700	32155	7	0.206273	9910329	0.000000
319861598	54985.000000	2849	7387.825059	32050	6	0.465904	32076	8	0.996361	9905416	0.000000
319852868	56038.000000	2912	7477.148205	32005	5	0.926823	32004	11	0.657382	9900370	0.000000
319838099	54369.000000	2788	7420.969470	32164	3	0.873427	31757	18	0.982982	9895446	0.000000
319819289	53540.000000	2817	7389.220422	32251	3	0.814600	32058	15	0.987964	9890412	0.000000
319829365	54142.000000	2822	7325.058060	32032	3	0.904113	31994	1	0.832148	9885356	0.000000
319845147	54315.000000	2855	7390.844610	31934	3	0.964181	31856	2	0.570857	9880544	0.000000
319852314	53814.000000	2783	7312.625518	32107	6	0.758783	31945	9	0.632541	9875544	0.000000
319858538	55038.000000	2922	7384.413798	32146	7	0.579593	32122	6	0.881613	9870673	0.000000
319843518	56401.000000	2837	7410.368379	31912	3	0.773690	31833	4	0.854934	9865731	0.000000
319816616	56177.000000	2853	7451.248944	31893	10	0.811342	31752	5	0.967825	9860781	0.000000
319845611	55193.000000	2816	7460.166026	32136	7	0.648900	32054	7	0.993716	9855828	0.000000
319817197	54653.000000	2813	7374.517033	32164	10	0.951639	32100	10	0.968423	9850968	0.000000
319847239	55863.000000	2808	7310.593795	32092	6	0.865381	32006	4	0.721360	9845921	0.000000
319845912	55921.000000	2909	7419.671499	32136	9	0.395844	31998	1	0.691952	9841084	0.000000
319837439	55343.000000	2953	7474.686025	31987	4	0.705188	31790	4	0.832996	9836246	0.000000
319836382	54675.000000	2854	7455.178010	31913	8	0.772641	32074	6	0.896132	9831193	0.000000
319841496	54866.000000	2851	7337.851286	31847	5	0.749617	31808	6	0.993837	9826212	0.000000
319847647	54840.000000	2896	7467.812068	32196	12	0.876117	31879	2	0.692030	9821359	0.000000
319831580	54514.000000	2835	7333.989253	32067	7	0.786319	31963	6	0.940396	9816474	0.000000
319840601	55867.000000	2855	7364.928764	31946	2	0.302060	32025	7	0.457215	9811586	0.000000
319835099	54889.000000	2879	7401.222442	31981	1	0.932110	31867	6	0.960768	9806673	0.000000
319842890	54891.000000	2849	7281.298460	32045	3	0.480922	31968	2	0.856099	9801665	-1.#IND00
319854988	55656.000000	2837	7453.564044	32020	7	0.956335	32085	10	0.182220	9796703	-1.#IND00
319851303	55647.000000	2799	7455.994141	31929	11	0.786095	32269	8	0.511183	9791795	-1.#IND00
319857131	54632.000000	2843	7452.485126	32158	6	0.801257	32149	4	0.717730	9786908	0.007421
319859755	54502.000000	2804	7347.773064	31948	3	0.182481	31890	12	0.977584	9782005	0.003414
319835486	55609.000000	2824	7437.391686	32125	12	0.759220	32127	14	0.820752	9777184	0.001112
319824470	55220.000000	2915	7428.639282	32107	4	0.770487	32041	5	0.828054	9772407	0.003700
319824062	54840.000000	2844	7444.063483	31940	6	0.851246	32017	5	0.978708	9767597	0.002617
319840744	54250.000000	2747	7414.806927	31968	7	0.999439	31916	6	0.980639	9762526	0.001987
319851480	54673.000000	2854	7353.370329	31923	2	0.945240	31973	2	0.964151	9757497	0.001245
319851365	53844.000000	2873	7295.788246	31768	9	0.986279	31942	7	0.986327	9752588	-0.000738
319856412	54449.000000	2826	7394.531550	31901	6	0.315465	31975	3	0.999275	9747672	0.000013
319859484	54073.000000	2817	7333.861850	31885	2	0.938858	32188	4	0.915631	9742850	0.002320
319837191	54727.000000	2896	7298.594386	31952	9	0.915413	32039	6	0.728361	9737982	0.003407
319821738	55841.000000	2906	7377.643793	31860	11	0.978530	31711	3	0.965957	9733116	0.002949
319867596	54217.000000	2797	7429.127410	31675	4	0.556239	31992	9	0.372910	9728317	0.005085
319833132	55911.000000	2892	7360.454850	32094	5	0.938039	32073	6	0.956545	9723402	0.006477
319849533	54730.000000	2783	7478.220203	31953	4	0.527742	31968	7	0.980578	9718568	0.006689
319846213	54079.000000	2912	7398.411641	31991	9	0.428964	32039	4	0.995232	9713708	0.006024
319823223	54492.000000	2824	7393.921212	31797	9	0.568645	31897	8	0.960176	9708761	0.005738
319847490	54529.000000	2848	7331.455117	32013	5	0.869438	31824	7	0.796389	9703932	0.005848
319845034	54592.000000	2885	7368.740448	31771	6	0.839648	31915	4	0.641489	9699095	0.006735
319859614	55513.000000	2831	7454.562507	31818	6	0.986506	32134	15	0.942271	9694175	0.006958
319841261	55166.000000	2900	7424.701474	32022	11	0.669880	31795	6	0.721091	9689284	0.006916
319856222	55435.000000	2942	7427.496509	32041	2	0.522593	31919	11	0.839863	9684360	0.006733
319851767	55110.000000	2877	7435.777806	32092	5	0.951024	32004	5	0.988246	9679368	0.006126
319864668	54855.000000	2808	7520.477729	32042	13	0.987549	32045	7	0.831194	9674504	0.003286
319833844	53748.000000	2802	7392.880715	31943	6	0.705837	32269	3	0.765141	9669630	0.002009
319832574	53700.000000	2886	7361.602432	31765	2	0.908061	32094	8	0.793383	9664805	0.001486
319854521	54708.000000	2850	7426.971499	32003	1	0.832552	32040	3	0.880308	9659991	0.001336
319836920	54239.000000	2840	7466.447618	32028	6	0.812544	32097	9	0.587141	9655075	0.001378
319857209	54738.000000	2735	7378.835245	32176	6	0.943516	31982	8	0.749638	9650258	0.001123
319830265	53286.000000	2720	7258.868475	31867	3	0.988280	31982	10	0.848994	9645452	0.001118
319843397	54940.000000	2786	7365.298765	32026	2	0.982520	32052	4	0.335746	9640651	0.001407
319869351	54413.000000	2802	7351.688377	31940	9	0.721082	32135	2	0.987160	9635809	0.001370
319833223	55991.000000	2870	7388.988275	32016	6	0.999289	31868	10	0.637441	9630998	0.001692
319846232	54243.000000	2911	7254.600002	31942	2	0.396495	31945	0	0.803120	9626174	0.003583
319862803	55074.000000	2848	7316.954982	31931	4	0.494359	31941	7	0.890847	9621487	0.003010
319830295	55609.000000	2970	7434.208797	31913	5	0.971568	31835	6	0.836106	9616616	0.003308
319850356	55001.000000	2913	7397.901063	32030	14	0.841105	32075	6	0.971106	9611734	0.003088
319851420	54319.000000	2990	7374.474400	31838	6	0.961813	31948	1	0.555875	9606953	0.003129
319836562	54331.000000	2823	7333.781958	31960	1	0.503932	32178	2	0.397271	9602131	0.002919
319854832	54432.000000	2827	7330.745178	32234	10	0.997630	31896	8	0.997884	9597304	0.002771
319856226	54772.000000	2834	7357.639266	31902	14	0.842698	31913	4	0.777056	9592491	0.002944
319816974	54651.000000	2831	7402.809942	32046	3	0.984087	31955	5	0.939004	9587759	0.002596
319847676	55174.000000	2818	7420.353625	31873	2	0.789319	31863	11	0.873719	9583005	0.002476
319833294	55368.000000	2966	7452.796707	32080	8	0.794881	32097	1	0.142505	9578128	0.002017
319819986	55157.000000	2903	7465.496764	31646	6	0.296534	32192	5	0.837157	9573339	0.002180
319853716	53937.000000	2850	7339.613058	32136	5	0.969227	32035	1	0.828615	9568487	0.002179
319838995	55221.000000	2898	7429.057234	31915	1	0.652692	31848	3	0.533315	9563757	0.002043
319863098	55828.000000	2948	7424.655515	31891	4	0.997305	31976	7	0.994281	9558989	0.001794
319856551	54793.000000	2832	7494.887449	32115	1	0.402523	31784	4	0.942137	9554362	0.001699
319855124	54859.000000	2879	7429.789469	32106	7	0.894108	31932	19	0.956389	9549542	0.002185
319867342	54245.000000	2886	7350.130861	32107	10	0.985432	32176	3	0.819252	9544806	0.002338
319840042	54990.000000	2945	7359.627166	32085	6	0.902015	32139	4	0.660041	9540011	0.002318
319818664	55391.000000	2903	7347.455285	31903	9	0.911007	31900	3	0.980056	9535257	0.002115
319861388	56240.000000	2877	7359.650633	31984	2	0.470726	32004	8	0.453512	9530516	0.002187
319846654	56257.000000	2836	7513.451841	31919	12	0.937153	31955	5	0.312150	9525817	0.002741
319846843	55180.000000	2992	7494.019100	31946	16	0.982274	32148	4	0.742853	9521096	0.002456
319861559	54231.000000	2856	7399.527689	31835	8	0.568389	31842	4	0.728163	9516373	0.001998
npatches	nstrain	runtime	dt	init_x	init_y	init_y_blood	init_z	init_S	beta0	beta1	beta2	beta3	mean_beta	B	d	delta	delta_blood	b[0]	mut	m	CTL	c	g	epsilon	k	het	lambda	rho	omega	x_max	patch.dyna	DELTA	A	VA
10000	1	100.000000	0.000100	21900	9499	5000000	0.001000	10000000	9.283711	11.050485	17.123533	14.621176	12	8000000000.000000	0.010000	1.000000	1.000000	800000	0.000050	0.048000	1	0.001000	1.000000	25.000000	16.000000	0.500000	0.000000	0.000000	0.000000	31987	0	10.000000	7.000000	1.000000
sus	inf	inf_blood	z	x[0]	y[0][0]	z[0]	x[1]	y[1][0]	z[1]	S[0]	synchrony
219000000	94990000.000000	5000000	10.000000	21900	9499	0.001000	21900	9499	0.001000	10000000	0.000000
319386041	778257.000000	40867	10000.000000	32009	70	1.000000	31851	79	1.000000	9995058	0.000000
319838964	52854.000000	2691	5306.894698	32066	5	0.472895	32006	4	0.331752	9990112	0.000000
319831383	62077.000000	3250	6621.057088	32001	3	0.446164	31949	6	0.790817	9985187	0.000000
319863384	56721.000000	2923	7238.949722	31917	3	0.838150	32000	1	0.387363	9980171	0.000000
319862959	52618.000000	2656	7159.324076	32041	7	0.320334	32026	3	0.953139	9975094	0.000000
319845061	52398.000000	2806	6911.340934	31922	6	0.695392	32071	3	0.323977	9970059	0.000000
319868529	52103.000000	2663	6947.582272	32049	7	0.489047	32007	5	0.573903	9965111	0.000000
319836192	52179.000000	2800	6897.865239	31994	13	0.693467	31978	6	0.733286	9960275	0.000000
319858081	52846.000000	2698	6886.449576	32059	11	0.738081	31929	1	0.568512	9955405	0.000000
319852439	53465.000000	2778	6921.463948	31814	3	0.999028	31996	3	0.844282	9950384	0.000000
319857872	52536.000000	2702	6815.757300	32196	2	0.814256	32066	6	0.534506	9945458	0.000000
319842936	52889.000000	2740	6912.570203	32265	3	0.969555	32093	4	0.757726	9940388	0.000000
319860212	53210.000000	2786	6896.016574	31877	5	0.952093	32056	6	0.861046	9935367	0.000000
319851245	52822.000000	2731	6865.163369	31955	5	0.295666	32092	7	0.634116	9930373	0.000000
319816654	53373.000000	2841	6945.246007	31897	9	0.407368	31811	1	0.552813	9925434	0.000000
319853478	52286.000000	2738	6906.321903	31921	5	0.924285	31823	1	0.852621	9920502	0.000000
319861900	52474.000000	2682	6925.427571	31760	2	0.517416	32198	1	0.299626	9915355	0.000000
319823959	52378.000000	2673	6901.625648	31913	4	0.541056	32006	1	0.756000	9910406	0.000000
319840169	53275.000000	2797	6812.033399	32233	4	0.541575	31930	7	0.778690	9905483	0.000000
319847931	54150.000000	2818	6980.251634	31826	4	0.322146	31823	7	0.727518	9900565	0.000000
319846435	53447.000000	2783	6986.638471	31833	6	0.492426	32079	2	0.733001	9895615	0.000000
319852707	51449.000000	2766	6920.736730	31809	13	0.492272	31958	7	0.806376	9890825	0.000000
319847796	52666.000000	2803	6797.805765	31913	5	0.456342	31976	3	0.766352	9885895	0.000000
319843811	52614.000000	2644	6822.575167	31909	5	0.298052	32165	9	0.890139	9880993	0.000000
319841215	52573.000000	2762	6932.897951	32135	3	0.807067	31989	8	0.929926	9876006	0.000000
319842855	52012.000000	2681	6903.024659	32053	8	0.829333	31956	5	0.913139	9871019	0.000000
319822667	52732.000000	2678	6869.492347	31982	3	0.531785	32097	8	0.965498	9866091	0.000000
319828502	52778.000000	2791	6937.678667	32202	12	0.054015	31869	1	0.567785	9861214	0.000000
319854419	53098.000000	2759	6910.312829	32023	8	0.800216	32097	8	0.927231	9856331	0.000000
319859020	53772.000000	2827	6857.562159	32072	4	0.288693	31813	3	0.624762	9851427	0.000000
319853605	53314.000000	2736	6959.546418	31919	7	0.950506	31882	5	0.528864	9846408	0.000000
319861003	52478.000000	2715	6883.910689	31944	5	0.592992	31810	7	0.698828	9841519	0.000000
319840851	52568.000000	2688	6899.579134	31922	9	0.992079	32047	2	0.839470	9836459	0.000000
319844439	52623.000000	2785	6894.733504	31835	6	0.960952	31990	7	0.820235	9831538	0.000000
319846629	52176.000000	2667	6945.747690	32165	8	0.471013	32011	5	0.807762	9826697	0.000000
319839902	52453.000000	2737	6970.430478	31793	6	0.699403	32002	2	0.743566	9821846	0.000000
319851278	53007.000000	2771	6829.291988	31825	4	0.346228	31920	8	0.665216	9816863	0.000000
319845575	53292.000000	2839	6981.383667	31832	9	0.274632	31940	10	0.348529	9812156	0.000000
319853804	53355.000000	2811	6986.006829	31873	9	0.900481	32101	6	0.978577	9807265	0.000000
319863460	53204.000000	2753	6918.748859	32216	8	0.990755	31986	6	0.148382	9802361	-1.#IND00
319839448	52736.000000	2780	6859.045765	31903	5	0.193156	31932	4	0.959499	9797554	-1.#IND00
319855748	53162.000000	2799	6926.347211	31878	3	0.678261	32151	5	0.480132	9792713	-1.#IND00
319830834	52012.000000	2728	6960.153047	32032	5	0.726051	32093	11	0.614161	9787843	0.011003
319842029	51652.000000	2681	6943.321592	31928	9	0.692486	31913	5	0.785359	9782952	0.008210
319848013	53350.000000	2741	6827.923088	32042	3	0.794079	32142	1	0.709947	9778075	0.009988
319850371	53201.000000	2798	6890.600092	31842	6	0.709185	32000	11	0.760073	9773143	0.007069
319849936	52744.000000	2721	6915.744566	31986	5	0.599732	32072	7	0.972573	9768291	0.009345
319846926	52568.000000	2779	6891.764352	32042	4	0.660836	32205	3	0.886804	9763323	0.005899
319840814	52189.000000	2681	6795.819816	31805	4	0.859476	31951	8	0.814853	9758454	0.006394
319848933	55023.000000	2900	6859.356780	32081	6	0.972143	32062	4	0.828563	9753544	0.006283
319842873	52269.000000	2711	7057.260091	32298	4	0.949326	31786	10	0.686722	9748687	0.006768
319842437	53135.000000	2693	6972.212780	31841	0	0.358704	32196	1	0.679629	9743807	0.006173
319833680	52724.000000	2744	7019.539964	31943	2	0.761821	32048	6	0.880613	9738880	0.005104
319830063	51684.000000	2695	6801.257348	32067	5	0.953943	32314	4	0.700095	9734013	0.004783
319842862	52563.000000	2651	6731.474929	31961	8	0.898744	32074	5	0.596139	9729095	0.004572
319847301	53635.000000	2773	6904.016883	31847	2	0.711950	31925	8	0.302179	9724125	0.004535
319844683	53948.000000	2826	6943.881418	32135	4	0.620324	32148	5	0.785949	9719250	0.005048
319858384	52165.000000	2791	6960.745631	31991	1	0.826389	31823	4	0.453802	9714454	0.006062
319818414	51467.000000	2738	6915.042173	32009	5	0.410602	31964	4	0.852924	9709642	0.004990
319855839	53531.000000	2779	6911.806595	32036	6	0.558264	32109	11	0.534317	9704791	0.005153
319843895	52683.000000	2777	6934.983672	31807	5	0.933162	32143	2	0.415837	9699921	0.004280
319836577	52476.000000	2729	6934.306298	32113	3	0.569592	32196	6	0.876019	9695039	0.004204
319841236	53878.000000	2846	6977.190952	32012	6	0.984792	31915	5	0.867207	9690204	0.002909
319854197	52634.000000	2675	6926.584266	32014	7	0.730979	31787	5	0.311375	9685325	0.003783
319857004	53028.000000	2785	6829.066386	31797	1	0.487230	32076	4	0.817292	9680456	0.003892
319832740	54458.000000	2729	6976.874296	31946	5	0.709004	31868	6	0.871928	9675558	0.004110
319854907	52778.000000	2656	6936.405378	31724	4	0.813410	32026	13	0.424477	9670683	0.004073
319846592	52982.000000	2868	6877.301905	32030	6	0.896464	32012	7	0.815057	9665778	0.005047
319831270	54567.000000	2858	7008.683413	31928	3	0.848444	31921	3	0.849327	9661085	0.006136
319844285	51999.000000	2758	6927.560282	31711	7	0.845899	31868	0	0.165003	9656323	0.006103
319846452	52759.000000	2792	6854.941703	32121	2	0.470128	31798	4	0.924463	9651544	0.005440
319866383	52790.000000	2768	6834.518694	31836	5	0.715633	31968	0	0.081769	9646731	0.005486
319864632	53369.000000	2788	6947.248717	32115	5	0.379860	32095	4	0.207648	9641933	0.006330
319830156	52515.000000	2688	6938.284219	31921	3	0.839919	31853	3	0.862125	9637190	0.006694
319853827	53757.000000	2801	6895.959238	31958	4	0.578330	32059	6	0.583726	9632354	0.006955
319824532	54286.000000	2894	7047.108889	31872	2	0.600655	32019	7	0.855316	9627491	0.006480
319830949	51739.000000	2684	7004.525341	31754	7	0.747099	31965	5	0.334829	9622614	0.006433
319855544	50483.000000	2686	6922.729949	32015	3	0.894083	32038	3	0.878595	9617736	0.006391
319863411	52304.000000	2784	6767.539774	31879	6	0.783475	31822	5	0.582961	9612843	0.005409
319858858	52773.000000	2793	6879.089320	31984	6	0.730300	31897	9	0.505970	9608087	0.005143
319850261	52289.000000	2644	6858.035950	32016	5	0.588613	32018	2	0.718407	9603349	0.004028
319845724	54182.000000	2805	6937.113947	31893	3	0.896484	31849	10	0.368521	9598459	0.004023
319853983	53495.000000	2752	6988.222933	31989	4	0.297001	31968	6	0.754631	9593710	0.003753
319838522	52423.000000	2731	6891.616095	31922	5	0.790818	31969	4	0.742579	9588849	0.003621
319857825	52371.000000	2615	6909.173309	32039	3	0.943994	32125	3	0.611983	9584173	0.003575
319845845	52931.000000	2782	6797.947689	32237	2	0.824742	31939	5	0.829128	9579358	0.003526
319832877	52527.000000	2744	7034.227592	31920	3	0.539473	32006	3	0.563263	9574586	0.003666
319854191	52205.000000	2619	6990.787053	31863	3	0.772643	31941	9	0.611968	9569845	0.003947
319831874	51731.000000	2697	6781.363077	31869	4	0.858034	31941	4	0.438745	9565056	0.003807
319866733	53549.000000	2795	6735.134528	32080	2	0.954294	31852	4	0.551575	9560273	0.003186
319853369	54638.000000	2830	6935.585429	32009	4	0.974086	31885	4	0.889186	9555365	0.002861
319846948	52364.000000	2740	6957.603705	31941	1	0.821965	32031	7	0.625220	9550521	0.002923
319805759	52028.000000	2703	6838.007884	31796	5	0.354267	31859	5	0.623389	9545814	0.002833
319838489	52220.000000	2721	6821.429091	31844	3	0.960830	31975	1	0.458170	9541036	0.002327
319846611	53253.000000	2682	6852.047619	32024	1	0.701677	31950	3	0.502142	9536283	0.002314
319826321	51434.000000	2683	6874.241561	32087	12	0.873993	31849	2	0.172563	9531504	0.002248
319838399	53739.000000	2801	6876.384907	31978	8	0.731203	32074	0	0.092176	9526690	0.002231
319860921	54648.000000	2901	7011.853074	32057	9	0.770250	31952	5	0.656590	9521895	0.001699
319831201	52075.000000	2753	7000.026330	31936	2	0.533622	31936	3	0.657999	9517191	0.001556
npatches	nstrain	runtime	dt	init_x	init_y	init_y_blood	init_z	init_S	beta0	beta1	beta2	beta3	mean_beta	B	d	delta	delta_blood	b[0]	mut	m	CTL	c	g	epsilon	k	het	lambda	rho	omega	x_max	patch.dyna	DELTA	A	VA
10000	1	100.000000	0.000100	21900	9499	5000000	0.001000	10000000	15.714020	11.606666	15.548319	14.082092	12	8000000000.000000	0.010000	1.000000	1.000000	800000	0.000050	0.048000	1	0.001000	1.000000	25.000000	17.000000	0.500000	0.000000	0.000000	0.000000	31987	0	10.000000	7.000000	1.000000
sus	inf	inf_blood	z	x[0]	y[0][0]	z[0]	x[1]	y[1][0]	z[1]	S[0]	synchrony
219000000	94990000.000000	5000000	10.000000	21900	9499	0.001000	21900	9499	0.001000	10000000	0.000000
319677619	299326.000000	15743	10000.000000	31883	35	1.000000	31774	18	1.000000	9995028	0.000000
319830638	73707.000000	3814	7599.946451	32028	11	0.697504	31744	4	0.780852	9990128	0.000000
319835185	47587.000000	2511	7311.466088	31797	4	0.550367	32027	3	0.857094	9985182	0.000000
319868473	45428.000000	2363	6169.976806	31733	2	0.991564	32215	5	0.808595	9980224	0.000000
319836390	52266.000000	2660	6135.004035	31996	7	0.968564	31997	6	0.134010	9975260	0.000000
319847679	52345.000000	2711	6526.659557	31931	5	0.469133	31930	5	0.873140	9970216	0.000000
319829702	50246.000000	2605	6493.679298	31820	4	0.602270	31846	3	0.516367	9965410	0.000000
319814971	50562.000000	2591	6512.241056	31974	4	0.771582	31940	3	0.642067	9960458	0.000000
319850712	50596.000000	2617	6460.147850	31850	9	0.661613	31857	7	0.787802	9955525	0.000000
319870388	50847.000000	2758	6449.501273	31884	9	0.376498	31828	4	0.439153	9950480	0.000000
319830159	51513.000000	2699	6381.663419	32094	7	0.689069	31911	7	0.633388	9945513	0.000000
319855418	52382.000000	2728	6497.805591	31829	6	0.650371	31883	8	0.535973	9940603	0.000000
319858277	51061.000000	2598	6565.230875	31881	1	0.090512	32024	3	0.596079	9935549	0.000000
319857480	50811.000000	2699	6489.351343	32135	7	0.823355	32168	3	0.960139	9930599	0.000000
319851829	50565.000000	2577	6467.572448	31879	7	0.894334	32142	2	0.540610	9925589	0.000000
319854985	49561.000000	2598	6496.536072	32078	2	0.902346	31948	2	0.447991	9920496	0.000000
319821539	50152.000000	2584	6309.487508	32038	6	0.792779	32102	6	0.461241	9915596	0.000000
319816058	50512.000000	2663	6379.902036	32135	2	0.799551	31714	7	0.597966	9910847	0.000000
319861415	51090.000000	2724	6313.087736	31919	5	0.776857	31899	11	0.772599	9905900	0.000000
319831434	52165.000000	2668	6465.402530	31955	9	0.416051	32021	4	0.090711	9900852	0.000000
319827302	51785.000000	2714	6525.568350	31953	7	0.883540	31990	7	0.789174	9895944	0.000000
319867628	49984.000000	2643	6526.226476	32219	7	0.869558	31889	10	0.534830	9891123	0.000000
319834819	50035.000000	2631	6317.270003	31885	10	0.826879	31906	0	0.664068	9886158	0.000000
319844283	51338.000000	2654	6347.505463	32022	6	0.739506	32050	5	0.970999	9881266	0.000000
319815527	52504.000000	2644	6556.954249	31952	8	0.502070	32044	2	0.522614	9876283	0.000000
319852844	49653.000000	2583	6382.687030	32055	2	0.567205	31770	4	0.886267	9871394	0.000000
319832652	52256.000000	2666	6364.533299	31947	13	0.904750	32064	7	0.731359	9866544	0.000000
319835813	52174.000000	2686	6586.374456	32157	3	0.995705	31915	1	0.312936	9861600	0.000000
319846215	50981.000000	2741	6517.394021	31777	13	0.418301	31982	3	0.976022	9856661	0.000000
319825836	49831.000000	2528	6381.165390	31894	7	0.895282	31968	6	0.659423	9851702	0.000000
319853222	50487.000000	2709	6361.658935	31958	4	0.886982	32273	5	0.643768	9846816	0.000000
319837316	51555.000000	2693	6443.525617	32196	4	0.885806	32237	3	0.373639	9841910	0.000000
319825556	52402.000000	2802	6474.988381	31946	3	0.591525	32130	4	0.741367	9836939	0.000000
319857203	51485.000000	2729	6535.330736	32050	7	0.914388	32008	3	0.687241	9832102	0.000000
319832904	50698.000000	2613	6458.005439	31710	5	0.955686	31735	4	0.507847	9827137	0.000000
319837502	50673.000000	2717	6435.494134	31767	0	0.714422	31938	2	0.707123	9822416	0.000000
319850543	50287.000000	2717	6328.321829	31991	5	0.687910	32016	5	0.708702	9817572	0.000000
319852445	51710.000000	2683	6377.832626	31950	4	0.763491	31968	3	0.579149	9812687	0.000000
319860714	51926.000000	2590	6543.023044	32031	4	0.661702	31918	4	0.561791	9807680	0.000000
319852005	49453.000000	2473	6453.722531	32096	4	0.737102	31916	3	0.321573	9802784	-1.#IND00
319865089	51191.000000	2634	6403.222015	32089	6	0.754400	32021	4	0.941787	9797819	-1.#IND00
319878247	51681.000000	2676	6576.535225	32203	11	0.756692	31861	4	0.326658	9793044	0.005751
319856385	49610.000000	2505	6440.723981	32123	2	0.610596	31802	4	0.976341	9788193	0.002844
319844585	51263.000000	2756	6363.258100	31924	8	0.853272	32086	7	0.695572	9783345	0.000533
319842208	52122.000000	2660	6413.022908	32039	7	0.998547	32033	3	0.475057	9778503	0.002040
319862597	51319.000000	2605	6555.939239	31915	9	0.509235	31963	6	0.290579	9773759	0.000851
319829094	50854.000000	2608	6619.617187	32003	3	0.615444	32116	6	0.628664	9768724	0.000392
319841342	50107.000000	2681	6404.287014	32158	10	0.744967	31805	9	0.832295	9763891	-0.001197
319866712	51103.000000	2605	6336.663237	31965	3	0.655320	31710	8	0.903690	9758954	-0.000048
319862025	52655.000000	2766	6525.883582	32014	5	0.740437	31902	2	0.429429	9754089	0.000115
319851901	50525.000000	2668	6530.991327	32038	8	0.971530	32184	6	0.979112	9749329	-0.002386
319861316	51216.000000	2658	6419.735565	31772	3	0.514810	31960	5	0.526796	9744534	-0.003209
319829608	52104.000000	2761	6493.017125	32051	11	0.721109	32192	6	0.903878	9739699	-0.006187
319848100	50459.000000	2573	6588.686938	31926	5	0.996784	31668	7	0.936147	9734837	-0.005195
319869962	51453.000000	2656	6425.808524	32065	3	0.710540	31856	0	0.349674	9729988	-0.004937
319864065	51314.000000	2557	6521.700304	31901	5	0.996092	32025	3	0.317678	9725057	-0.004161
319863451	51640.000000	2622	6481.697400	32329	8	0.832928	31909	12	0.372712	9720068	-0.002303
319850163	50234.000000	2513	6560.882476	31710	6	0.563609	32013	3	0.542865	9715143	-0.003248
319840247	50932.000000	2585	6306.141021	31963	9	0.718075	32109	3	0.499931	9710264	-0.002510
319861699	52047.000000	2662	6445.580111	32271	14	0.632857	31804	7	0.234724	9705399	-0.002262
319860141	52263.000000	2687	6432.207489	31741	9	0.775504	32088	6	0.993431	9700570	-0.001890
319833855	51584.000000	2741	6499.393131	31960	5	0.920077	31982	2	0.709452	9695685	-0.001648
319832760	49662.000000	2639	6473.030710	32119	3	0.995325	32059	2	0.691653	9690721	-0.000922
319841518	50152.000000	2688	6363.346693	32054	6	0.835260	31864	2	0.765291	9685856	0.000288
319867505	52272.000000	2753	6482.400258	31855	4	0.733799	31931	6	0.830629	9681040	0.000105
319869732	50348.000000	2549	6502.375550	31890	3	0.807194	31995	2	0.690060	9676279	-0.000234
319831620	51023.000000	2687	6523.651981	32043	6	0.503693	31897	4	0.863519	9671479	0.001441
319833318	50963.000000	2710	6481.988584	31944	4	0.508534	31725	4	0.483114	9666705	0.001747
319857673	50139.000000	2626	6398.926496	31914	3	0.998148	31993	7	0.532564	9661917	0.001760
319849138	50867.000000	2630	6465.487061	32165	11	0.722014	32013	3	0.527909	9657141	0.001166
319847408	50787.000000	2660	6413.206952	31777	9	0.893464	31781	5	0.619507	9652257	-0.002241
319843298	51862.000000	2651	6505.428867	31869	3	0.785131	31874	3	0.619407	9647406	-0.002111
319824096	50042.000000	2630	6493.020558	32278	3	0.902838	31960	7	0.782557	9642623	-0.001910
319850079	50318.000000	2567	6374.505618	32206	8	0.710150	31948	3	0.637653	9637837	-0.002797
319859086	51871.000000	2616	6524.370572	31905	2	0.934286	32045	4	0.705074	9633039	-0.002419
319838091	51648.000000	2713	6566.850926	31956	4	0.906492	32089	11	0.247461	9628203	-0.003206
319857387	50702.000000	2714	6534.758413	32019	5	0.814973	32220	3	0.545865	9623456	-0.003657
319836542	50383.000000	2695	6414.937255	32108	14	0.228814	32083	6	0.341928	9618536	-0.002862
319833784	51439.000000	2626	6453.260252	32162	2	0.977155	31959	3	0.843961	9613764	-0.002734
319841840	49691.000000	2696	6412.047692	31909	10	0.159825	32041	4	0.906564	9608839	-0.002238
319854208	50404.000000	2553	6390.042530	31929	8	0.582139	32004	4	0.308787	9604147	-0.002469
319819289	51949.000000	2767	6475.637233	32039	4	0.613072	31884	7	0.795538	9599466	-0.002730
319846841	52076.000000	2747	6459.897168	31986	1	0.675827	31887	6	0.988058	9594778	-0.004318
319856202	51913.000000	2752	6467.089014	31955	3	0.672653	31780	4	0.924900	9589995	-0.004195
319835853	51054.000000	2624	6414.664963	32133	13	0.859037	32003	6	0.490149	9585319	-0.003885
319842733	51162.000000	2786	6493.202073	31868	2	0.485118	32191	6	0.843489	9580503	-0.003662
319837923	51903.000000	2671	6518.718974	32038	3	0.934317	32054	3	0.975678	9575556	-0.004211
319839717	51425.000000	2673	6445.901979	32027	2	0.735955	32014	4	0.644279	9570720	-0.003480
319832505	51056.000000	2678	6346.584965	32118	8	0.671699	32044	2	0.699373	9566018	-0.003655
319829493	53268.000000	2788	6521.477107	31979	5	0.808420	32138	3	0.862476	9561201	-0.003373
319850853	50878.000000	2647	6541.758979	32091	5	0.750173	31796	7	0.527099	9556385	-0.003290
319849786	51186.000000	2565	6369.862856	31856	5	0.757329	32078	5	0.764918	9551732	-0.002685
319862958	52953.000000	2705	6457.726607	31878	2	0.679130	32118	4	0.934395	9546973	-0.002553
319829149	51379.000000	2675	6596.331733	31966	2	0.937130	32159	6	0.649542	9542196	-0.002474
319860012	49793.000000	2640	6528.986167	31928	11	0.642999	31872	10	0.969725	9537465	-0.002622
319835899	50586.000000	2647	6445.284100	31902	4	0.342864	32093	7	0.940619	9532599	-0.001895
319836757	51292.000000	2784	6384.091868	32194	3	0.358402	31847	6	0.691828	9527808	-0.002026
319847923	52975.000000	2735	6431.072712	32052	4	0.688470	32034	6	0.804687	9523044	-0.001906
319834759	50899.000000	2593	6568.410778	32085	6	0.915564	31822	4	0.849293	9518235	-0.001848
npatches	nstrain	runtime	dt	init_x	init_y	init_y_blood	init_z	init_S	beta0	beta1	beta2	beta3	mean_beta	B	d	delta	delta_blood	b[0]	mut	m	CTL	c	g	epsilon	k	het	lambda	rho	omega	x_max	patch.dyna	DELTA	A	VA
10000	1	100.000000	0.000100	21900	9499	5000000	0.001000	10000000	7.044444	14.022901	11.385955	7.863036	12	8000000000.000000	0.010000	1.000000	1.000000	800000	0.000050	0.048000	1	0.001000	1.000000	25.000000	18.000000	0.500000	0.000000	0.000000	0.000000	31987	0	10.000000	7.000000	1.000000
sus	inf	inf_blood	z	x[0]	y[0][0]	z[0]	x[1]	y[1][0]	z[1]	S[0]	synchrony
219000000	94990000.000000	5000000	10.000000	21900	9499	0.001000	21900	9499	0.001000	10000000	0.000000
319778209	127007.000000	6596	9999.356629	31897	8	1.000000	31927	21	1.000000	9995162	0.000000
319828470	44828.000000	2403	7797.565035	32091	2	0.716985	31863	3	0.937885	9990152	0.000000
319840648	40223.000000	2157	5432.487136	31858	10	0.618818	32080	3	0.965174	9985185	0.000000
319850213	54412.000000	2877	5540.211436	32030	10	0.166379	32100	9	0.849188	9980113	0.000000
319861072	54292.000000	2781	6536.075182	32152	7	0.683744	32092	1	0.536347	9975062	0.000000
319855679	47259.000000	2521	6329.873930	32121	1	0.883313	31967	2	0.922893	9970207	0.000000
319834185	48533.000000	2541	5902.051828	31722	6	0.383500	32099	5	0.143907	9965223	0.000000
319855633	52736.000000	2690	6032.811890	31953	8	0.566514	32189	4	0.752060	9960077	0.000000
319840937	49644.000000	2595	6222.528356	32068	1	0.149667	32034	6	0.513975	9955013	0.000000
319834205	48808.000000	2533	6080.984943	31904	5	0.939871	32148	2	0.671550	9950075	0.000000
319844658	49291.000000	2562	6094.565160	32177	2	0.257631	31863	10	0.971246	9945132	0.000000
319842241	50276.000000	2597	6130.871950	32052	4	0.366878	31968	5	0.967786	9940194	0.000000
319839646	50166.000000	2638	6135.609397	31981	6	0.812382	31894	8	0.793783	9935236	0.000000
319858534	49306.000000	2573	6145.483766	32208	4	0.631950	32073	1	0.697921	9930308	0.000000
319850735	50381.000000	2615	6098.672946	31893	5	0.600778	31791	5	0.985658	9925323	0.000000
319855881	49132.000000	2584	6139.094722	32083	1	0.274650	31998	8	0.557836	9920233	0.000000
319846699	49259.000000	2512	6088.424881	31968	6	0.271525	31999	6	0.411771	9915339	0.000000
319852203	49347.000000	2638	6031.417236	31887	3	0.542814	31737	5	0.853147	9910386	0.000000
319835066	50348.000000	2565	6125.623090	32067	1	0.469715	31806	3	0.451170	9905448	0.000000
319824183	49262.000000	2601	6096.048902	32035	5	0.629402	31919	3	0.532393	9900405	0.000000
319854630	50535.000000	2649	6167.612371	32321	6	0.806286	31971	4	0.649123	9895394	0.000000
319848707	49862.000000	2539	6107.974107	32024	5	0.720995	31991	5	0.275125	9890404	0.000000
319867736	49748.000000	2638	6065.400149	31839	7	0.618046	32192	9	0.934831	9885448	0.000000
319849386	50382.000000	2628	6123.378839	31965	4	0.628479	31855	4	0.206905	9880584	0.000000
319842118	49233.000000	2532	6164.508778	32368	4	0.724094	31808	6	0.959322	9875591	0.000000
319831193	49636.000000	2541	6018.949096	31981	4	0.354990	31906	3	0.423626	9870721	0.000000
319840213	50707.000000	2593	6100.578628	31802	5	0.960265	32120	4	0.916319	9865699	0.000000
319852829	49683.000000	2550	6123.742098	31906	4	0.076834	31999	10	0.324291	9860770	0.000000
319854689	50027.000000	2599	6110.844196	32100	5	0.506338	32116	6	0.704341	9855713	0.000000
319848705	49667.000000	2537	6217.121205	31830	3	0.438754	31946	4	0.771010	9850797	0.000000
319863439	48779.000000	2535	6117.015874	31816	1	0.732324	32247	3	0.876134	9845818	0.000000
319817038	50363.000000	2624	6078.358275	31905	3	0.736843	32149	9	0.819577	9840770	0.000000
319835809	50664.000000	2587	6102.345034	31934	8	0.164019	31946	1	0.390586	9835963	0.000000
319843627	49827.000000	2678	6208.091343	31953	4	0.844035	31820	3	0.736969	9830965	0.000000
319847818	50425.000000	2621	6107.003455	32179	3	0.897778	32025	10	0.557212	9825925	0.000000
319833697	49561.000000	2604	6107.942151	32198	1	0.168340	31821	6	0.980230	9821105	0.000000
319838631	49713.000000	2526	6074.158617	31926	3	0.723683	31790	6	0.491299	9816136	0.000000
319838444	50314.000000	2622	6111.180612	32000	2	0.257529	31809	16	0.541013	9811162	0.000000
319858884	51098.000000	2603	6129.519109	32062	3	0.407823	31877	4	0.989982	9806323	0.000000
319856438	50838.000000	2542	6209.509316	32027	4	0.793330	31926	6	0.658239	9801396	-1.#IND00
319840821	49527.000000	2640	6192.600600	31793	1	0.346440	32026	11	0.610139	9796453	-1.#IND00
319844433	49088.000000	2552	6098.059390	31968	2	0.962850	32088	7	0.811946	9791553	-1.#IND00
319854882	49886.000000	2678	6161.934934	31944	4	0.239542	32139	2	0.837613	9786663	-0.000639
319873645	50006.000000	2551	6243.559264	31837	10	0.313880	31810	8	0.278765	9781792	-0.002437
319858949	48292.000000	2511	6071.070777	31768	4	0.555337	32032	9	0.677339	9776831	-0.002390
319846238	49704.000000	2541	6090.506112	31697	6	0.238882	32000	6	0.651772	9771924	-0.001835
319866328	50355.000000	2656	6145.418909	31942	4	0.480981	32201	4	0.785648	9767069	-0.001993
319859268	49599.000000	2574	6103.387724	31851	4	0.490868	32012	3	0.459191	9762128	-0.002839
319842850	48776.000000	2462	6101.160464	31981	5	0.131931	32020	4	0.607120	9757325	-0.000658
319869867	50434.000000	2572	6031.801855	32031	7	0.624527	31758	3	0.595963	9752443	-0.001088
319852856	50616.000000	2593	6143.466123	31995	6	0.239886	31896	4	0.846942	9747439	-0.000459
319832944	50426.000000	2718	6198.898680	32180	9	0.341887	31919	1	0.445480	9742562	0.001606
319841334	48308.000000	2445	6084.807511	32018	2	0.614331	32181	4	0.977104	9737646	0.002034
319853416	50047.000000	2549	5990.529648	32140	10	0.481504	32301	5	0.689206	9732788	0.001787
319865284	51113.000000	2643	6040.049260	32089	3	0.696417	31809	6	0.684491	9727938	0.004738
319832151	49940.000000	2652	6241.175622	32003	4	0.320919	32136	10	0.723891	9723070	0.004823
319842261	49323.000000	2412	6112.929814	31937	1	0.237359	32000	7	0.224533	9718192	0.003748
319874206	49039.000000	2549	5983.965473	31988	6	0.472960	31729	6	0.894613	9713376	0.000979
319864606	50844.000000	2590	6087.203264	32177	4	0.720155	32170	1	0.622936	9708636	0.000490
319840869	50739.000000	2639	6211.664397	31916	2	0.288870	32119	9	0.634108	9703887	0.001601
319858636	49644.000000	2639	6203.706945	31747	3	0.310752	32169	3	0.837469	9699123	0.001387
319843132	49339.000000	2498	6045.044840	31939	4	0.473120	32124	8	0.939064	9694218	0.001336
319862392	52356.000000	2736	6154.331668	31840	7	0.701899	32075	5	0.307711	9689414	0.000522
319848799	50181.000000	2618	6345.447272	31817	8	0.403248	31885	8	0.700070	9684622	0.000506
319842856	47540.000000	2466	6012.219436	32159	4	0.422573	32126	4	0.805795	9679739	-0.000379
319849898	51029.000000	2685	6052.290648	31969	6	0.878363	31860	2	0.511838	9674861	-0.000403
319867022	50781.000000	2649	6190.111903	31675	7	0.591762	31778	2	0.765706	9670082	-0.000812
319858367	49328.000000	2620	6187.485669	31701	8	0.575248	31924	7	0.284547	9665341	-0.000718
319864872	50059.000000	2626	6076.781563	31878	4	0.649542	32130	4	0.836424	9660402	-0.000671
319842072	49825.000000	2602	6034.876711	32093	2	0.171464	31996	4	0.507772	9655484	-0.000043
319863924	51071.000000	2632	6070.502469	32088	7	0.625967	31945	3	0.803330	9650625	-0.000660
319858385	50919.000000	2619	6188.562509	31693	9	0.384124	31944	12	0.249163	9645789	-0.000418
319848939	49036.000000	2594	6257.601042	32115	1	0.656139	31962	7	0.841011	9640975	0.000150
319849338	48441.000000	2477	6110.595608	31998	4	0.397977	31837	8	0.587383	9636254	0.000418
319854987	49891.000000	2642	5838.394763	32167	4	0.185596	31995	4	0.991171	9631348	0.000521
319828848	52061.000000	2730	6200.912016	31987	3	0.690052	31905	4	0.503062	9626497	0.000263
319844932	50574.000000	2700	6254.318035	31935	8	0.645959	31854	5	0.880908	9621671	0.000227
319852607	48783.000000	2500	6094.527806	32089	3	0.394606	32019	5	0.750828	9616797	0.000273
319843261	49745.000000	2591	6025.395438	32168	4	0.174463	31933	7	0.198330	9612109	-0.000147
319835809	50008.000000	2654	6130.002405	32129	4	0.191414	31820	2	0.882701	9607277	0.000045
319859206	49493.000000	2496	6152.449867	32304	3	0.629358	32041	5	0.589015	9602607	0.000039
319838152	50808.000000	2700	5995.484834	31997	3	0.428975	32016	3	0.874360	9597801	0.000220
319840462	51282.000000	2653	6193.544554	31932	10	0.452449	32020	2	0.312555	9593137	0.000793
319859110	49266.000000	2557	6228.335486	32224	4	0.288090	31898	3	0.871323	9588248	0.000874
319858395	49524.000000	2573	6114.180416	31715	7	0.292314	31758	5	0.799829	9583487	0.001165
319878096	50962.000000	2677	6039.797701	31820	5	0.349895	32003	3	0.501952	9578745	0.001068
319861243	50911.000000	2720	6189.518951	31915	4	0.648152	31943	7	0.952830	9573925	0.001019
319836894	48739.000000	2576	6081.400863	32028	0	0.205197	32250	6	0.742215	9569053	0.000792
319833212	50237.000000	2704	6060.296693	31999	7	0.766164	31920	7	0.236146	9564269	0.000850
319845436	50611.000000	2603	6189.293973	31983	3	0.142776	32142	2	0.404201	9559502	0.000845
319836246	49939.000000	2618	6186.842367	31980	3	0.162779	32319	3	0.931785	9554694	0.000906
319854105	48885.000000	2595	6082.851946	32032	6	0.129441	31870	3	0.412871	9549948	0.000464
319858108	50883.000000	2586	6101.720490	31771	5	0.635332	32212	10	0.814493	9545155	0.001057
319872797	50633.000000	2618	6225.647470	32001	6	0.627373	31790	5	0.998613	9540427	0.001095
319839592	49064.000000	2440	6074.899295	31997	3	0.813029	32040	5	0.559799	9535697	0.001022
319839090	50111.000000	2503	6129.426099	31878	5	0.639611	31905	3	0.596652	9530828	0.000948
319859325	49622.000000	2669	6098.605993	31916	2	0.793515	31891	6	0.733316	9526107	0.001176
319855125	50597.000000	2673	6143.987071	31989	3	0.555398	31740	16	0.278468	9521279	0.001463
319860727	49176.000000	2570	6088.824874	31974	8	0.439545	32393	7	0.782902	9516498	0.001557
npatches	nstrain	runtime	dt	init_x	init_y	init_y_blood	init_z	init_S	beta0	beta1	beta2	beta3	mean_beta	B	d	delta	delta_blood	b[0]	mut	m	CTL	c	g	epsilon	k	het	lambda	rho	omega	x_max	patch.dyna	DELTA	A	VA
10000	1	100.000000	0.000100	21900	9499	5000000	0.001000	10000000	6.151803	13.373261	9.260140	7.902481	12	8000000000.000000	0.010000	1.000000	1.000000	800000	0.000050	0.048000	1	0.001000	1.000000	25.000000	19.000000	0.500000	0.000000	0.000000	0.000000	31987	0	10.000000	7.000000	1.000000
sus	inf	inf_blood	z	x[0]	y[0][0]	z[0]	x[1]	y[1][0]	z[1]	S[0]	synchrony
219000000	94990000.000000	5000000	10.000000	21900	9499	0.001000	21900	9499	0.001000	10000000	0.000000
319843166	52362.000000	2799	9616.317223	32079	6	1.000000	31943	5	0.922048	9994850	0.000000
319845918	33336.000000	1744	5171.847832	32083	2	0.566415	32071	6	0.475092	9989937	0.000000
319833479	55111.000000	2832	4785.137477	31877	1	0.019013	32108	6	0.670337	9984860	0.000000
319848596	60087.000000	3211	6343.373732	31868	1	0.061577	32169	5	0.939143	9979778	0.000000
319837207	44260.000000	2267	6244.589371	32045	2	0.093258	31850	9	0.761323	9974752	0.000000
319872119	46133.000000	2420	5306.910799	31722	5	0.549272	31896	5	0.443646	9969851	0.000000
319839269	54662.000000	2858	5814.429644	32085	3	0.252905	32057	4	0.249895	9964815	0.000000
319829653	49065.000000	2582	6139.689741	32061	5	0.654148	32037	9	0.522645	9959889	0.000000
319842676	46976.000000	2481	5622.037651	31838	8	0.116482	31936	5	0.911150	9954876	0.000000
319827468	52000.000000	2740	5746.960652	32251	5	0.446495	31959	3	0.873124	9949852	0.000000
319846752	49280.000000	2682	6045.357144	32235	3	0.847141	32097	4	0.894378	9944853	0.000000
319864654	47392.000000	2550	5839.373211	31974	5	0.071056	32018	4	0.749026	9939954	0.000000
319855235	49751.000000	2636	5670.306587	31912	5	0.101471	31949	5	0.759710	9935091	0.000000
319842691	51023.000000	2685	5963.439455	31937	2	0.431022	32094	4	0.679052	9930183	0.000000
319829683	47731.000000	2512	5766.319324	32116	7	0.586522	32141	1	0.441081	9925265	0.000000
319835429	50509.000000	2641	5910.457870	31793	3	0.534705	31840	7	0.283046	9920319	0.000000
319839503	47901.000000	2502	5883.465751	31961	5	0.465883	32031	5	0.536029	9915392	0.000000
319842469	48356.000000	2471	5742.508541	32078	4	0.560731	31900	7	0.513009	9910459	0.000000
319856202	48417.000000	2513	5705.697087	31992	4	0.501886	31894	6	0.430993	9905513	0.000000
319836244	49384.000000	2507	5777.035418	31968	4	0.284275	31591	5	0.969392	9900471	0.000000
319841501	50332.000000	2553	5886.842314	31876	5	0.675966	31985	10	0.890342	9895475	0.000000
319843559	48565.000000	2495	5785.436793	31875	3	0.658688	31917	7	0.874710	9890651	0.000000
319845522	48585.000000	2525	5827.172818	31886	3	0.849117	32201	4	0.718469	9885730	0.000000
319854096	50146.000000	2495	5770.221615	31938	4	0.204937	31973	2	0.869205	9880795	0.000000
319842524	49866.000000	2607	5995.562253	32039	2	0.446187	31916	9	0.972233	9875730	0.000000
319821453	48241.000000	2434	5799.814707	31932	5	0.589015	32096	4	0.591346	9870749	0.000000
319841841	49482.000000	2507	5765.940661	32129	3	0.485584	32222	9	0.874167	9865847	0.000000
319849242	48720.000000	2561	5894.518291	32202	6	0.214832	31832	1	0.379922	9861038	0.000000
319860590	49522.000000	2593	5685.865895	32048	6	0.121204	32077	2	0.307759	9855984	0.000000
319882624	48848.000000	2595	5840.061316	32011	3	0.235120	31946	4	0.884512	9851087	0.000000
319862388	49922.000000	2532	5910.691142	31960	3	0.521919	32059	9	0.334694	9846269	0.000000
319832924	48514.000000	2493	5950.014790	32009	3	0.610953	32067	2	0.869608	9841463	0.000000
319857915	47978.000000	2472	5748.408981	31900	5	0.622394	31722	4	0.646318	9836529	0.000000
319860122	48395.000000	2514	5701.508562	32060	6	0.812684	32082	8	0.935169	9831585	0.000000
319845389	49905.000000	2536	5831.130499	32042	10	0.484073	31979	6	0.885093	9826648	0.000000
319861723	48349.000000	2473	5920.745987	31957	1	0.152572	32027	6	0.881966	9821755	0.000000
319836167	49498.000000	2524	5720.602158	32007	4	0.378018	31913	3	0.671940	9816844	0.000000
319851850	50622.000000	2662	5938.286015	32166	7	0.574907	31780	4	0.260374	9812036	0.000000
319844828	46881.000000	2449	5881.654150	31876	7	0.598587	31949	5	0.629746	9807048	0.000000
319851786	48889.000000	2493	5632.283176	31964	3	0.373342	32090	3	0.822189	9802124	-1.#IND00
319847931	51586.000000	2647	5882.635514	31998	3	0.524710	31891	12	0.937756	9797310	-1.#IND00
319843950	49186.000000	2592	5867.432373	31864	6	0.345078	32047	9	0.448826	9792422	-0.012577
[truncated: 160 more rows]
