# Supplementary material for: Large Variations in HIV-1 Viral Load Explained by Shifting-Mosaic Metapopulation Dynamics
Source: PLoS Biol. 2016 Oct 5;14(10):e1002567. doi: 10.1371/journal.pbio.1002567 (PMC5051940; doi:10.1371/journal.pbio.1002567)
Supplement: S1 Data — Each file gives the output from the simulations indicated by the filename: low migration (ms1, db432); high migration (ms1, db1); very high migration (ms10, db1); number of patches (np); reservoir (storage); no reservoir (nostorage); CTL immigration model (CTLimmig); CTL proliferation model (CTLprolif); β¯ (beta1, beta2, …). Within each file, there are 21 simulations for (k = 0,1,..,20), and data is output each day. For measures of synchrony, the final entry should be used. See Methods and S1 Simulation Code for further details. (ZIP) [file pbio.1002567.s002.zip › S1_Data/ms10_np10000_nostorage_noPD_CTLprolif_db1_beta13.tsv]

npatches	nstrain	runtime	dt	init_x	init_y	init_y_blood	init_z	init_S	beta0	beta1	beta2	beta3	mean_beta	B	d	delta	delta_blood	b[0]	mut	m	CTL	c	g	epsilon	k	het	lambda	rho	omega	x_max	patch.dyna	DELTA	A	VA
10000	1	100.000000	0.000100	21900	9499	5000000	0.001000	10000000	13.350172	18.986973	11.008079	18.730247	13	8000000000.000000	0.010000	1.000000	1.000000	800000	0.000050	0.048000	1	0.001000	1.000000	25.000000	0.000000	0.500000	0.000000	0.000000	0.000000	31987	0	10.000000	7.000000	1.000000
sus	inf	inf_blood	z	x[0]	y[0][0]	z[0]	x[1]	y[1][0]	z[1]	S[0]	synchrony
219000000	94990000.000000	5000000	10.000000	21900	9499	0.001000	21900	9499	0.001000	10000000	0.000000
53437513	3338976594.000000	173230670	10000.000000	4953	334191	1.000000	3562	335201	1.000000	9995045	0.000000
35080889	5437995040.000000	282489973	10000.000000	3234	544328	1.000000	2239	544663	1.000000	9990056	0.000000
30637977	6327949022.000000	328822111	10000.000000	2764	633350	1.000000	1967	631861	1.000000	9985055	0.000000
29140554	6690528636.000000	347685804	10000.000000	2591	670134	1.000000	1915	669856	1.000000	9980013	0.000000
28565280	6836627291.000000	355294987	10000.000000	2522	684516	1.000000	1812	684012	1.000000	9975073	0.000000
28347400	6895234033.000000	358357004	10000.000000	2562	688737	1.000000	1785	690432	1.000000	9970092	0.000000
28262667	6918575222.000000	359590366	10000.000000	2535	692523	1.000000	1826	692040	1.000000	9965213	0.000000
28227207	6927954900.000000	360111231	10000.000000	2519	694069	1.000000	1820	694420	1.000000	9960256	0.000000
28204537	6931680788.000000	360306612	10000.000000	2501	693220	1.000000	1863	693600	1.000000	9955265	0.000000
28208775	6933109301.000000	360326726	10000.000000	2540	694185	1.000000	1862	694478	1.000000	9950388	0.000000
28205035	6933743756.000000	360369720	10000.000000	2505	695178	1.000000	1842	694094	1.000000	9945294	0.000000
28201956	6934122656.000000	360390431	10000.000000	2521	694180	1.000000	1865	693843	1.000000	9940318	0.000000
28201502	6934242385.000000	360399881	10000.000000	2531	693223	1.000000	1798	694799	1.000000	9935359	0.000000
28197607	6934320732.000000	360426211	10000.000000	2578	694162	1.000000	1831	692641	1.000000	9930424	0.000000
28195934	6934310073.000000	360416053	10000.000000	2511	694442	1.000000	1839	692920	1.000000	9925432	0.000000
28191829	6934257961.000000	360381943	10000.000000	2564	692964	1.000000	1847	693134	1.000000	9920485	0.000000
28198592	6934255418.000000	360393844	10000.000000	2547	692057	1.000000	1836	694341	1.000000	9915553	0.000000
28198879	6934189758.000000	360401299	10000.000000	2539	695896	1.000000	1820	693345	1.000000	9910503	0.000000
28199724	6934351110.000000	360407046	10000.000000	2539	693505	1.000000	1856	694104	1.000000	9905666	0.000000
28201180	6934300951.000000	360391939	10000.000000	2533	692505	1.000000	1832	694607	1.000000	9900680	0.000000
28192659	6934327354.000000	360353819	10000.000000	2586	693268	1.000000	1907	694263	1.000000	9895745	0.000000
28201401	6934199696.000000	360410459	10000.000000	2465	694289	1.000000	1813	694964	1.000000	9890780	0.000000
28203484	6934356279.000000	360403301	10000.000000	2575	693632	1.000000	1830	693469	1.000000	9885822	0.000000
28198873	6934316104.000000	360415000	10000.000000	2505	693695	1.000000	1827	695780	1.000000	9880796	0.000000
28200412	6934264393.000000	360423314	10000.000000	2485	693574	1.000000	1823	693529	1.000000	9875888	0.000000
28203710	6934305763.000000	360401018	10000.000000	2514	693882	1.000000	1831	693719	1.000000	9870927	0.000000
28200176	6934415147.000000	360418064	10000.000000	2489	693617	1.000000	1852	695878	1.000000	9865970	0.000000
28206825	6934289114.000000	360416502	10000.000000	2513	694205	1.000000	1791	692857	1.000000	9861068	0.000000
28198444	6934187432.000000	360385486	10000.000000	2575	694044	1.000000	1788	694035	1.000000	9855995	0.000000
28203232	6934217699.000000	360406911	10000.000000	2514	694202	1.000000	1815	695734	1.000000	9851003	0.000000
28198171	6934293369.000000	360408689	10000.000000	2527	694525	1.000000	1778	694484	1.000000	9846017	0.000000
28201606	6934359267.000000	360433195	10000.000000	2528	693045	1.000000	1828	695740	1.000000	9841151	0.000000
28189710	6934297297.000000	360414780	10000.000000	2509	693257	1.000000	1857	694074	1.000000	9836220	0.000000
28197272	6934273571.000000	360433985	10000.000000	2572	693825	1.000000	1825	693414	1.000000	9831333	0.000000
28198951	6934263220.000000	360407347	10000.000000	2473	694992	1.000000	1806	692905	1.000000	9826438	0.000000
28199751	6934378469.000000	360421597	10000.000000	2526	694118	1.000000	1805	694029	1.000000	9821475	0.000000
28204503	6934386241.000000	360375654	10000.000000	2538	693292	1.000000	1863	692910	1.000000	9816545	0.000000
28204283	6934362535.000000	360420707	10000.000000	2547	692527	1.000000	1857	693381	1.000000	9811627	0.000000
28204196	6934319418.000000	360421841	10000.000000	2511	695137	1.000000	1819	694804	1.000000	9806726	0.000000
28206799	6934270002.000000	360407730	10000.000000	2563	692767	1.000000	1856	693929	1.000000	9801965	-1.#IND00
28197781	6934178518.000000	360414204	10000.000000	2548	694746	1.000000	1864	693933	1.000000	9797111	0.000000
28206498	6934258458.000000	360421454	10000.000000	2559	693662	1.000000	1790	694517	1.000000	9792239	-0.001842
28195179	6934233659.000000	360412666	10000.000000	2501	693452	1.000000	1876	692404	1.000000	9787250	-0.005515
28197974	6934167080.000000	360414472	10000.000000	2566	694529	1.000000	1796	694573	1.000000	9782297	0.004441
28202256	6934297707.000000	360415236	10000.000000	2531	692981	1.000000	1843	695461	1.000000	9777334	0.005706
28203633	6934265151.000000	360421635	10000.000000	2599	693479	1.000000	1846	694723	1.000000	9772322	0.004558
28198547	6934267465.000000	360416398	10000.000000	2522	692899	1.000000	1834	693534	1.000000	9767379	0.005533
28200920	6934288167.000000	360415457	10000.000000	2487	693258	1.000000	1816	693724	1.000000	9762400	0.003160
28197249	6934255472.000000	360430485	10000.000000	2541	693203	1.000000	1826	694105	1.000000	9757570	0.004093
28203659	6934246101.000000	360417043	10000.000000	2545	694081	1.000000	1813	694708	1.000000	9752672	0.001703
28195743	6934410330.000000	360421908	10000.000000	2557	693758	1.000000	1824	694083	1.000000	9747815	0.001035
28200252	6934319670.000000	360406247	10000.000000	2621	693356	1.000000	1923	694362	1.000000	9742981	0.002175
28198719	6934323315.000000	360431385	10000.000000	2551	693642	1.000000	1854	694041	1.000000	9738111	0.002055
28197162	6934314786.000000	360359108	10000.000000	2536	694221	1.000000	1810	694695	1.000000	9733239	0.006481
28205159	6934100218.000000	360431174	10000.000000	2452	693500	1.000000	1850	693457	1.000000	9728222	0.006734
28203073	6934196259.000000	360386128	10000.000000	2586	694891	1.000000	1817	694445	1.000000	9723438	0.006375
28206094	6934303286.000000	360389397	10000.000000	2513	694785	1.000000	1860	693177	1.000000	9718635	0.005720
28196786	6934250864.000000	360399410	10000.000000	2600	694378	1.000000	1814	694544	1.000000	9713776	0.008302
28204593	6934297767.000000	360386195	10000.000000	2505	692957	1.000000	1879	695376	1.000000	9708899	0.008163
28201431	6934250733.000000	360400635	10000.000000	2493	694192	1.000000	1832	694006	1.000000	9704071	0.008336
28201536	6934174534.000000	360415461	10000.000000	2563	693940	1.000000	1916	694150	1.000000	9699266	0.008028
28194175	6934198585.000000	360428410	10000.000000	2589	693372	1.000000	1803	693134	1.000000	9694410	0.008261
28197074	6934206001.000000	360423540	10000.000000	2563	693697	1.000000	1805	693832	1.000000	9689692	0.007785
28203816	6934226332.000000	360428462	10000.000000	2520	694211	1.000000	1855	694018	1.000000	9684837	0.007232
28202071	6934312148.000000	360434900	10000.000000	2538	693193	1.000000	1845	693866	1.000000	9680010	0.007248
28201158	6934365115.000000	360430525	10000.000000	2579	692616	1.000000	1886	693576	1.000000	9675097	0.006955
28195716	6934282320.000000	360429775	10000.000000	2517	695172	1.000000	1770	694207	1.000000	9670232	0.005565
28206448	6934284590.000000	360420008	10000.000000	2519	694657	1.000000	1854	693812	1.000000	9665405	0.006203
28202760	6934220363.000000	360426461	10000.000000	2526	693747	1.000000	1802	694021	1.000000	9660612	0.005017
28196073	6934238987.000000	360423959	10000.000000	2627	693540	1.000000	1814	694365	1.000000	9655842	0.005859
28194058	6934387925.000000	360412308	10000.000000	2489	693615	1.000000	1840	695375	1.000000	9650903	0.005731
28200738	6934334747.000000	360386141	10000.000000	2504	694437	1.000000	1801	694015	1.000000	9646084	0.005537
28198256	6934327480.000000	360409822	10000.000000	2570	695772	1.000000	1906	692669	1.000000	9641389	0.005160
28199286	6934176109.000000	360425776	10000.000000	2490	693546	1.000000	1858	694929	1.000000	9636429	0.004768
28197348	6934281436.000000	360415309	10000.000000	2526	693492	1.000000	1846	695012	1.000000	9631601	0.004586
28198326	6934246149.000000	360420716	10000.000000	2571	693450	1.000000	1796	694002	1.000000	9626854	0.004754
28202642	6934399941.000000	360393417	10000.000000	2542	693741	1.000000	1813	694701	1.000000	9622004	0.004648
28198412	6934366361.000000	360406276	10000.000000	2533	693888	1.000000	1781	693414	1.000000	9617169	0.004079
28199839	6934417770.000000	360381791	10000.000000	2517	693735	1.000000	1872	694005	1.000000	9612338	0.002654
28201533	6934248440.000000	360410470	10000.000000	2509	693438	1.000000	1821	692992	1.000000	9607610	0.002627
28203354	6934332275.000000	360404316	10000.000000	2592	694210	1.000000	1813	694422	1.000000	9602826	0.003441
28197939	6934419181.000000	360415704	10000.000000	2520	693214	1.000000	1877	693669	1.000000	9598068	0.003606
28203257	6934360899.000000	360434829	10000.000000	2531	694884	1.000000	1884	695303	1.000000	9593288	0.002897
28200670	6934291754.000000	360401325	10000.000000	2530	693926	1.000000	1866	695600	1.000000	9588554	0.001972
28200754	6934238426.000000	360443171	10000.000000	2603	693907	1.000000	1903	693094	1.000000	9583765	0.006750
28203836	6934360482.000000	360407537	10000.000000	2551	693191	1.000000	1788	695926	1.000000	9578966	0.006546
28202233	6934332629.000000	360388815	10000.000000	2563	693625	1.000000	1783	694740	1.000000	9574205	0.006667
28203149	6934385069.000000	360408798	10000.000000	2507	694534	1.000000	1846	695268	1.000000	9569516	0.006659
28203984	6934376924.000000	360411769	10000.000000	2536	693835	1.000000	1885	693782	1.000000	9564727	0.006665
28196436	6934331647.000000	360416705	10000.000000	2475	694048	1.000000	1839	695193	1.000000	9559893	0.006110
28199615	6934342621.000000	360411547	10000.000000	2557	694572	1.000000	1809	693210	1.000000	9555082	0.006037
28208141	6934435565.000000	360394228	10000.000000	2568	693543	1.000000	1823	694980	1.000000	9550310	0.005898
28203161	6934245963.000000	360420407	10000.000000	2565	692376	1.000000	1814	696000	1.000000	9545506	0.005635
28207488	6934272651.000000	360429162	10000.000000	2574	694093	1.000000	1866	692976	1.000000	9540754	0.005549
28202426	6934340222.000000	360416136	10000.000000	2501	694079	1.000000	1858	694769	1.000000	9535997	0.005729
28201642	6934320061.000000	360410262	10000.000000	2624	693925	1.000000	1782	694992	1.000000	9531215	0.006101
28200034	6934374297.000000	360395177	10000.000000	2519	692232	1.000000	1859	695037	1.000000	9526517	0.006021
28207139	6934318360.000000	360412479	10000.000000	2516	694010	1.000000	1823	693487	1.000000	9521822	0.006438
28199764	6934346246.000000	360443888	10000.000000	2593	693818	1.000000	1831	695271	1.000000	9517137	0.006453
npatches	nstrain	runtime	dt	init_x	init_y	init_y_blood	init_z	init_S	beta0	beta1	beta2	beta3	mean_beta	B	d	delta	delta_blood	b[0]	mut	m	CTL	c	g	epsilon	k	het	lambda	rho	omega	x_max	patch.dyna	DELTA	A	VA
10000	1	100.000000	0.000100	21900	9499	5000000	0.001000	10000000	8.145165	6.653353	9.452398	13.863767	13	8000000000.000000	0.010000	1.000000	1.000000	800000	0.000050	0.048000	1	0.001000	1.000000	25.000000	1.000000	0.500000	0.000000	0.000000	0.000000	31987	0	10.000000	7.000000	1.000000
sus	inf	inf_blood	z	x[0]	y[0][0]	z[0]	x[1]	y[1][0]	z[1]	S[0]	synchrony
219000000	94990000.000000	5000000	10.000000	21900	9499	0.001000	21900	9499	0.001000	10000000	0.000000
72627683	2263053757.000000	117462983	10000.000000	9860	223472	1.000000	11319	222305	1.000000	9994964	0.000000
57370552	3037875160.000000	157875746	10000.000000	7864	302095	1.000000	9222	300166	1.000000	9989925	0.000000
55020172	3196192484.000000	166109409	10000.000000	7484	317254	1.000000	8833	315806	1.000000	9985016	0.000000
54587641	3227167580.000000	167742527	10000.000000	7499	321490	1.000000	8807	320253	1.000000	9980026	0.000000
54499870	3233135687.000000	168048901	10000.000000	7562	321586	1.000000	8703	319520	1.000000	9975143	0.000000
54487199	3234324740.000000	168093452	10000.000000	7400	321846	1.000000	8838	319889	1.000000	9970080	0.000000
54490074	3234607988.000000	168121691	10000.000000	7502	321923	1.000000	8611	320397	1.000000	9965076	0.000000
54486374	3234685177.000000	168109471	10000.000000	7514	322052	1.000000	8727	319892	1.000000	9960114	0.000000
54488552	3234608706.000000	168121500	10000.000000	7484	320860	1.000000	8809	320431	1.000000	9955135	0.000000
54483732	3234615424.000000	168111584	10000.000000	7487	322055	1.000000	8599	320557	1.000000	9950185	0.000000
54478063	3234650631.000000	168098563	10000.000000	7530	320828	1.000000	8787	320627	1.000000	9945065	0.000000
54485352	3234616903.000000	168118717	10000.000000	7357	322969	1.000000	8873	319837	1.000000	9940108	0.000000
54482373	3234644854.000000	168121044	10000.000000	7543	320378	1.000000	8818	320503	1.000000	9935130	0.000000
54493101	3234637351.000000	168111730	10000.000000	7387	321254	1.000000	8718	320400	1.000000	9930139	0.000000
54481902	3234668616.000000	168115911	10000.000000	7468	320918	1.000000	8747	320567	1.000000	9925169	0.000000
54480271	3234661230.000000	168107516	10000.000000	7410	321630	1.000000	8642	320277	1.000000	9920223	0.000000
54480096	3234685374.000000	168096491	10000.000000	7546	321541	1.000000	8806	321102	1.000000	9915365	0.000000
54476710	3234528407.000000	168134570	10000.000000	7654	321270	1.000000	8627	320518	1.000000	9910346	0.000000
54482364	3234712728.000000	168124322	10000.000000	7434	322198	1.000000	8810	320150	1.000000	9905411	0.000000
54488885	3234560550.000000	168126747	10000.000000	7354	321539	1.000000	8688	320680	1.000000	9900421	0.000000
54482366	3234620009.000000	168131262	10000.000000	7521	321933	1.000000	8681	321037	1.000000	9895518	0.000000
54491457	3234624101.000000	168105519	10000.000000	7567	320849	1.000000	8727	320094	1.000000	9890725	0.000000
54487860	3234490845.000000	168129319	10000.000000	7491	321393	1.000000	8682	319340	1.000000	9885697	0.000000
54480100	3234560452.000000	168131353	10000.000000	7424	321231	1.000000	8637	319842	1.000000	9880843	0.000000
54489030	3234633926.000000	168096591	10000.000000	7516	321558	1.000000	8707	320345	1.000000	9875988	0.000000
54491065	3234619867.000000	168111057	10000.000000	7421	322732	1.000000	8730	320466	1.000000	9871048	0.000000
54482841	3234643080.000000	168118327	10000.000000	7494	321650	1.000000	8764	320122	1.000000	9866177	0.000000
54476337	3234687942.000000	168108534	10000.000000	7511	322102	1.000000	8600	320510	1.000000	9861396	0.000000
54469561	3234665944.000000	168082740	10000.000000	7537	321206	1.000000	8654	320501	1.000000	9856499	0.000000
54474146	3234662379.000000	168130253	10000.000000	7392	321700	1.000000	8714	319893	1.000000	9851531	0.000000
54475458	3234564969.000000	168120317	10000.000000	7531	321733	1.000000	8743	320596	1.000000	9846640	0.000000
54480642	3234514895.000000	168122122	10000.000000	7503	321543	1.000000	8778	320378	1.000000	9841841	0.000000
54488410	3234618239.000000	168099340	10000.000000	7471	321538	1.000000	8629	321127	1.000000	9836992	0.000000
54484223	3234660116.000000	168118565	10000.000000	7478	320705	1.000000	8794	320001	1.000000	9832075	0.000000
54479040	3234607744.000000	168143793	10000.000000	7525	321534	1.000000	8895	320484	1.000000	9827178	0.000000
54486989	3234681139.000000	168091418	10000.000000	7461	320835	1.000000	8859	320262	1.000000	9822206	0.000000
54487397	3234681934.000000	168102741	10000.000000	7434	321528	1.000000	8676	320476	1.000000	9817311	0.000000
54479213	3234619403.000000	168119195	10000.000000	7356	321051	1.000000	8738	321352	1.000000	9812513	0.000000
54483323	3234605131.000000	168117495	10000.000000	7619	320797	1.000000	8740	319955	1.000000	9807554	0.000000
54490933	3234554130.000000	168126771	10000.000000	7437	321373	1.000000	8708	320229	1.000000	9802701	-1.#IND00
54490978	3234528160.000000	168120957	10000.000000	7407	322484	1.000000	8811	320671	1.000000	9797816	0.009600
54483764	3234515383.000000	168139453	10000.000000	7546	321719	1.000000	8690	320070	1.000000	9792850	-0.010690
54486785	3234618685.000000	168121056	10000.000000	7545	321065	1.000000	8756	320023	1.000000	9787989	-0.004774
54488532	3234589180.000000	168131093	10000.000000	7515	320730	1.000000	8730	321325	1.000000	9783131	-0.005303
54482712	3234591526.000000	168127572	10000.000000	7345	321284	1.000000	8685	320517	1.000000	9778236	-0.001972
54480413	3234626348.000000	168157294	10000.000000	7490	320556	1.000000	8813	320030	1.000000	9773387	0.000591
54481147	3234722674.000000	168103440	10000.000000	7538	320508	1.000000	8733	321664	1.000000	9768515	0.000028
54487235	3234602782.000000	168128284	10000.000000	7521	321174	1.000000	8662	319344	1.000000	9763655	-0.001655
54491074	3234607423.000000	168124440	10000.000000	7446	321928	1.000000	8859	320298	1.000000	9758635	-0.001482
54486389	3234666847.000000	168110709	10000.000000	7581	321808	1.000000	8744	319194	1.000000	9753682	-0.001193
54481737	3234640978.000000	168121454	10000.000000	7412	321530	1.000000	8738	320986	1.000000	9748844	-0.002833
54478284	3234575865.000000	168100961	10000.000000	7442	321769	1.000000	8728	319938	1.000000	9744018	-0.002643
54473625	3234696418.000000	168117763	10000.000000	7383	321469	1.000000	8713	320227	1.000000	9739173	-0.003998
54483313	3234672043.000000	168106471	10000.000000	7537	320721	1.000000	8777	320050	1.000000	9734145	-0.003358
54496737	3234657188.000000	168123837	10000.000000	7485	321825	1.000000	8712	320885	1.000000	9729276	-0.002394
54486212	3234684303.000000	168126472	10000.000000	7400	321495	1.000000	8656	320499	1.000000	9724317	-0.003732
54483790	3234585575.000000	168137812	10000.000000	7377	321133	1.000000	8864	320390	1.000000	9719483	-0.005345
54488249	3234596299.000000	168115974	10000.000000	7431	321267	1.000000	8728	321501	1.000000	9714433	-0.003946
54483361	3234621267.000000	168125039	10000.000000	7410	322231	1.000000	8772	320818	1.000000	9709581	-0.003007
54485456	3234689600.000000	168116453	10000.000000	7518	322095	1.000000	8770	320892	1.000000	9704708	-0.002921
54478781	3234711391.000000	168138192	10000.000000	7430	322138	1.000000	8668	319865	1.000000	9699772	-0.003125
54482977	3234680095.000000	168118599	10000.000000	7569	320993	1.000000	8661	321027	1.000000	9694965	-0.003306
54490510	3234660324.000000	168119094	10000.000000	7487	322070	1.000000	8669	320217	1.000000	9690078	-0.002906
54487676	3234677769.000000	168118381	10000.000000	7406	322242	1.000000	8752	320303	1.000000	9685233	-0.002582
54485899	3234761549.000000	168121610	10000.000000	7531	322569	1.000000	8715	320833	1.000000	9680328	-0.000761
54478348	3234641956.000000	168108613	10000.000000	7541	321927	1.000000	8747	321508	1.000000	9675470	-0.000749
54491728	3234641018.000000	168142831	10000.000000	7584	321565	1.000000	8839	319662	1.000000	9670707	-0.000826
54490215	3234590355.000000	168103832	10000.000000	7462	322006	1.000000	8808	319288	1.000000	9665895	-0.000804
54483026	3234590231.000000	168109250	10000.000000	7429	321795	1.000000	8772	319921	1.000000	9661116	-0.000631
54490457	3234627339.000000	168096398	10000.000000	7513	321145	1.000000	8743	320070	1.000000	9656368	-0.000487
54488174	3234667312.000000	168109032	10000.000000	7420	321788	1.000000	8737	319135	1.000000	9651540	-0.000426
54479794	3234605341.000000	168133972	10000.000000	7510	322063	1.000000	8789	321003	1.000000	9646740	-0.000567
54476822	3234523194.000000	168149252	10000.000000	7508	321826	1.000000	8712	320304	1.000000	9641962	-0.000439
54485224	3234646577.000000	168107568	10000.000000	7573	321196	1.000000	8708	319741	1.000000	9637071	-0.000828
54468207	3234624671.000000	168122421	10000.000000	7336	321382	1.000000	8710	319788	1.000000	9632216	-0.002005
54475378	3234635461.000000	168147434	10000.000000	7515	321410	1.000000	8800	319803	1.000000	9627420	0.000353
54479295	3234640341.000000	168113253	10000.000000	7561	321733	1.000000	8650	321174	1.000000	9622480	0.000225
54479990	3234709023.000000	168135051	10000.000000	7555	322585	1.000000	8826	320204	1.000000	9617705	0.000018
54489897	3234579583.000000	168146960	10000.000000	7497	321060	1.000000	8781	321110	1.000000	9612943	0.000279
54480010	3234499068.000000	168104541	10000.000000	7456	321569	1.000000	8695	320485	1.000000	9608235	0.000444
54480346	3234580471.000000	168145281	10000.000000	7505	321644	1.000000	8781	321043	1.000000	9603552	0.000376
54490571	3234551696.000000	168139109	10000.000000	7408	322402	1.000000	8716	320293	1.000000	9598784	0.000386
54484818	3234606243.000000	168126970	10000.000000	7402	321354	1.000000	8674	321311	1.000000	9593965	0.000578
54472974	3234690540.000000	168140512	10000.000000	7442	321778	1.000000	8859	319814	1.000000	9589207	0.001500
54480588	3234634019.000000	168135047	10000.000000	7470	320722	1.000000	8631	319963	1.000000	9584454	0.001414
54482601	3234603565.000000	168124377	10000.000000	7530	323067	1.000000	8659	321226	1.000000	9579768	0.001358
54481089	3234722428.000000	168118069	10000.000000	7458	322181	1.000000	8715	320137	1.000000	9574885	0.001707
54486510	3234695696.000000	168110404	10000.000000	7498	321483	1.000000	8655	321711	1.000000	9569990	0.001560
54491335	3234681899.000000	168121280	10000.000000	7514	321917	1.000000	8630	320964	1.000000	9565203	0.000739
54490215	3234618060.000000	168125924	10000.000000	7399	321299	1.000000	8702	320707	1.000000	9560435	0.000688
54475882	3234646437.000000	168130353	10000.000000	7426	321667	1.000000	8776	319757	1.000000	9555666	0.000664
54476837	3234744979.000000	168121838	10000.000000	7609	321073	1.000000	8546	320810	1.000000	9550932	0.000673
54481378	3234698842.000000	168111937	10000.000000	7514	321672	1.000000	8692	320826	1.000000	9546171	0.000469
54480688	3234663039.000000	168111298	10000.000000	7529	320994	1.000000	8751	320324	1.000000	9541438	0.000481
54482813	3234734715.000000	168108825	10000.000000	7558	321523	1.000000	8687	321261	1.000000	9536502	0.000416
54478418	3234703685.000000	168146077	10000.000000	7507	321795	1.000000	8654	320775	1.000000	9531659	0.000533
54483636	3234632962.000000	168141070	10000.000000	7477	321192	1.000000	8662	320743	1.000000	9526852	0.000340
54481052	3234650357.000000	168131077	10000.000000	7385	321503	1.000000	8864	320623	1.000000	9522191	0.001047
54473684	3234578919.000000	168130772	10000.000000	7486	321123	1.000000	8740	320636	1.000000	9517436	0.000294
npatches	nstrain	runtime	dt	init_x	init_y	init_y_blood	init_z	init_S	beta0	beta1	beta2	beta3	mean_beta	B	d	delta	delta_blood	b[0]	mut	m	CTL	c	g	epsilon	k	het	lambda	rho	omega	x_max	patch.dyna	DELTA	A	VA
10000	1	100.000000	0.000100	21900	9499	5000000	0.001000	10000000	16.803114	15.478818	14.524839	18.601307	13	8000000000.000000	0.010000	1.000000	1.000000	800000	0.000050	0.048000	1	0.001000	1.000000	25.000000	2.000000	0.500000	0.000000	0.000000	0.000000	31987	0	10.000000	7.000000	1.000000
sus	inf	inf_blood	z	x[0]	y[0][0]	z[0]	x[1]	y[1][0]	z[1]	S[0]	synchrony
219000000	94990000.000000	5000000	10.000000	21900	9499	0.001000	21900	9499	0.001000	10000000	0.000000
93096596	1597446671.000000	82945735	10000.000000	7351	160480	1.000000	7783	160741	1.000000	9994940	0.000000
81135297	1925898070.000000	100094588	10000.000000	6294	193814	1.000000	6786	192834	1.000000	9990050	0.000000
79985871	1962496630.000000	101983307	10000.000000	6266	198268	1.000000	6543	198366	1.000000	9985053	0.000000
79872814	1966390497.000000	102197920	10000.000000	6177	198484	1.000000	6683	197744	1.000000	9980072	0.000000
79837400	1966861920.000000	102215467	10000.000000	6154	198763	1.000000	6590	197826	1.000000	9975105	0.000000
79857545	1966933627.000000	102208791	10000.000000	6139	198386	1.000000	6691	197178	1.000000	9970042	0.000000
79853119	1966922021.000000	102227832	10000.000000	6225	198255	1.000000	6598	198509	1.000000	9965092	0.000000
79844589	1966886752.000000	102233654	10000.000000	6236	197982	1.000000	6621	197328	1.000000	9960198	0.000000
79848980	1966862369.000000	102233167	10000.000000	6189	198860	1.000000	6670	198281	1.000000	9955239	0.000000
79866653	1966896920.000000	102222275	10000.000000	6224	198644	1.000000	6620	198143	1.000000	9950355	0.000000
79850344	1966887462.000000	102222904	10000.000000	6141	198555	1.000000	6706	197732	1.000000	9945295	0.000000
79854923	1966852867.000000	102230292	10000.000000	6269	198101	1.000000	6715	197832	1.000000	9940278	0.000000
79847303	1966878526.000000	102218893	10000.000000	6161	198422	1.000000	6595	197676	1.000000	9935299	0.000000
79847293	1966907253.000000	102202498	10000.000000	6151	198281	1.000000	6671	197084	1.000000	9930352	0.000000
79851709	1966898415.000000	102221087	10000.000000	6218	198319	1.000000	6680	197835	1.000000	9925369	0.000000
79855118	1966859746.000000	102224855	10000.000000	6234	198903	1.000000	6708	197820	1.000000	9920340	0.000000
79877827	1966825192.000000	102216344	10000.000000	6265	198519	1.000000	6667	198507	1.000000	9915301	0.000000
79861432	1966805973.000000	102215814	10000.000000	6104	199000	1.000000	6665	197594	1.000000	9910410	0.000000
79847838	1966855631.000000	102221981	10000.000000	6266	198125	1.000000	6637	198131	1.000000	9905420	0.000000
79857298	1966854802.000000	102225028	10000.000000	6141	198744	1.000000	6612	197954	1.000000	9900570	0.000000
79866854	1966856908.000000	102217976	10000.000000	6196	197717	1.000000	6596	197607	1.000000	9895642	0.000000
79855949	1966798927.000000	102238669	10000.000000	6113	198254	1.000000	6598	197520	1.000000	9890599	0.000000
79854339	1966953655.000000	102215463	10000.000000	6249	197784	1.000000	6690	198062	1.000000	9885654	0.000000
79866854	1966828525.000000	102230657	10000.000000	6177	198195	1.000000	6646	197684	1.000000	9880733	0.000000
79857654	1966797169.000000	102223215	10000.000000	6193	198624	1.000000	6720	198527	1.000000	9875864	0.000000
79861340	1966875637.000000	102235785	10000.000000	6366	197497	1.000000	6561	197444	1.000000	9870972	0.000000
79840809	1966943643.000000	102231876	10000.000000	6169	199210	1.000000	6456	198272	1.000000	9866061	0.000000
79843595	1966868772.000000	102234193	10000.000000	6139	198610	1.000000	6664	198265	1.000000	9861248	0.000000
79848774	1966798924.000000	102237806	10000.000000	6068	198205	1.000000	6647	197868	1.000000	9856336	0.000000
79868403	1966804968.000000	102210580	10000.000000	6216	198131	1.000000	6645	197905	1.000000	9851456	0.000000
79850537	1966849154.000000	102224399	10000.000000	6130	197660	1.000000	6663	197549	1.000000	9846532	0.000000
79865876	1966804790.000000	102238852	10000.000000	6237	198599	1.000000	6658	197301	1.000000	9841512	0.000000
79863736	1966811317.000000	102231511	10000.000000	6222	198140	1.000000	6622	197858	1.000000	9836703	0.000000
79856251	1966796707.000000	102233698	10000.000000	6247	197459	1.000000	6615	198340	1.000000	9831849	0.000000
79859981	1966879401.000000	102231851	10000.000000	6308	198520	1.000000	6727	197350	1.000000	9827065	0.000000
79847156	1966891884.000000	102225642	10000.000000	6210	198264	1.000000	6630	197632	1.000000	9822208	0.000000
79853210	1966769410.000000	102234385	10000.000000	6162	199139	1.000000	6638	197974	1.000000	9817324	0.000000
79855027	1966749006.000000	102216698	10000.000000	6130	198933	1.000000	6582	197581	1.000000	9812433	0.000000
79856886	1966873582.000000	102226107	10000.000000	6263	197841	1.000000	6511	197859	1.000000	9807651	0.000000
79848217	1966853131.000000	102225174	10000.000000	6198	198699	1.000000	6623	198377	1.000000	9802829	-1.#IND00
79861186	1966846925.000000	102231512	10000.000000	6196	199276	1.000000	6543	197577	1.000000	9797871	-0.000000
79860751	1966870824.000000	102234462	10000.000000	6231	198931	1.000000	6542	198085	1.000000	9792859	-0.009573
79862416	1966809102.000000	102234151	10000.000000	6110	199171	1.000000	6588	198008	1.000000	9788070	-0.015779
79851465	1966833018.000000	102217355	10000.000000	6233	197936	1.000000	6638	198164	1.000000	9783066	-0.012582
79855080	1966859645.000000	102244971	10000.000000	6233	197745	1.000000	6529	197457	1.000000	9778112	-0.004332
79845522	1966863818.000000	102230902	10000.000000	6196	198425	1.000000	6669	197617	1.000000	9773221	-0.005170
79855057	1966856070.000000	102213628	10000.000000	6206	198831	1.000000	6602	197881	1.000000	9768323	-0.005348
79854564	1966840217.000000	102205508	10000.000000	6215	198883	1.000000	6540	198293	1.000000	9763440	-0.004875
79856665	1966930333.000000	102209226	10000.000000	6237	197888	1.000000	6581	198205	1.000000	9758567	-0.005649
79845316	1966876381.000000	102227177	10000.000000	6075	198000	1.000000	6749	197245	1.000000	9753766	-0.006578
79854842	1966804449.000000	102230100	10000.000000	6201	197241	1.000000	6593	198729	1.000000	9748864	-0.005741
79854931	1966812067.000000	102239588	10000.000000	6230	198671	1.000000	6540	198200	1.000000	9743951	-0.006374
79859786	1966898163.000000	102235941	10000.000000	6184	198927	1.000000	6726	197590	1.000000	9739092	-0.006185
79863947	1966813144.000000	102227262	10000.000000	6215	198882	1.000000	6699	196857	1.000000	9734134	-0.006262
79855073	1966891408.000000	102219847	10000.000000	6119	198954	1.000000	6648	198616	1.000000	9729219	-0.004742
79847291	1966867593.000000	102230432	10000.000000	6211	198176	1.000000	6603	196978	1.000000	9724386	-0.003768
79850640	1966843832.000000	102226539	10000.000000	6193	198793	1.000000	6552	198122	1.000000	9719536	-0.004552
79852672	1966876007.000000	102212629	10000.000000	6179	198764	1.000000	6675	197445	1.000000	9714624	-0.004677
79858919	1966891830.000000	102211131	10000.000000	6185	198409	1.000000	6656	198397	1.000000	9709767	-0.005420
79855461	1966811876.000000	102212592	10000.000000	6058	198428	1.000000	6575	198161	1.000000	9704867	-0.004930
79855243	1966814452.000000	102221162	10000.000000	6070	198634	1.000000	6569	197650	1.000000	9700025	-0.005344
79845534	1966897031.000000	102249270	10000.000000	6134	198722	1.000000	6689	197269	1.000000	9695191	-0.004134
79858233	1966940296.000000	102243479	10000.000000	6251	198551	1.000000	6598	197883	1.000000	9690384	-0.003994
79853659	1966863118.000000	102238598	10000.000000	6231	198591	1.000000	6645	198144	1.000000	9685561	-0.004246
79855644	1966877368.000000	102240382	10000.000000	6150	198751	1.000000	6735	198011	1.000000	9680688	-0.004201
79859315	1966836878.000000	102242709	10000.000000	6166	198645	1.000000	6521	198956	1.000000	9675852	-0.003144
79858357	1966834156.000000	102220959	10000.000000	6195	197958	1.000000	6730	197716	1.000000	9671059	-0.001863
79854164	1966851803.000000	102229912	10000.000000	6202	198730	1.000000	6565	198073	1.000000	9666258	-0.001497
79849974	1966918958.000000	102234063	10000.000000	6132	197659	1.000000	6583	197704	1.000000	9661442	-0.001402
79861447	1966900279.000000	102215653	10000.000000	6247	197958	1.000000	6602	198247	1.000000	9656516	-0.000989
79846303	1966883360.000000	102239914	10000.000000	6201	199043	1.000000	6676	198247	1.000000	9651679	-0.001844
79846605	1966871356.000000	102220406	10000.000000	6173	197620	1.000000	6600	198231	1.000000	9646774	-0.002030
79853849	1966858913.000000	102223069	10000.000000	6155	198871	1.000000	6658	197464	1.000000	9641968	-0.001816
79848191	1966878768.000000	102232855	10000.000000	6176	198709	1.000000	6667	198113	1.000000	9637052	-0.001554
79850736	1966916270.000000	102241064	10000.000000	6173	198528	1.000000	6585	198566	1.000000	9632149	-0.000798
79853586	1966809642.000000	102249333	10000.000000	6239	198050	1.000000	6651	197533	1.000000	9627360	0.000095
79852709	1966876271.000000	102251967	10000.000000	6202	197523	1.000000	6593	198328	1.000000	9622467	0.000070
79853504	1966871825.000000	102225843	10000.000000	6211	197996	1.000000	6642	197876	1.000000	9617646	0.001355
79852461	1966852626.000000	102252354	10000.000000	6176	197760	1.000000	6613	197904	1.000000	9612787	0.001541
79848581	1966955890.000000	102242245	10000.000000	6107	197836	1.000000	6629	197668	1.000000	9607920	0.001414
79841902	1966893615.000000	102238488	10000.000000	6129	198737	1.000000	6758	197837	1.000000	9603107	0.002025
79863451	1966850764.000000	102232459	10000.000000	6251	198014	1.000000	6607	197201	1.000000	9598364	0.001617
79854599	1966816450.000000	102240698	10000.000000	6158	198406	1.000000	6613	198578	1.000000	9593505	0.001248
79847924	1966859109.000000	102213883	10000.000000	6165	199213	1.000000	6525	198083	1.000000	9588705	0.001056
79850556	1966925105.000000	102213866	10000.000000	6267	198631	1.000000	6570	197663	1.000000	9583840	0.001368
79851868	1966854983.000000	102240346	10000.000000	6245	198643	1.000000	6590	198122	1.000000	9579108	0.001344
79854646	1966891181.000000	102224869	10000.000000	6103	198643	1.000000	6706	198401	1.000000	9574207	0.000023
79859512	1966860649.000000	102230861	10000.000000	6202	198522	1.000000	6545	198256	1.000000	9569430	-0.000034
79861461	1966789886.000000	102224275	10000.000000	6306	197526	1.000000	6655	197443	1.000000	9564654	-0.000133
79846618	1966939831.000000	102215532	10000.000000	6221	197808	1.000000	6621	198172	1.000000	9559861	-0.000319
79853753	1966859019.000000	102226055	10000.000000	6137	198558	1.000000	6556	198186	1.000000	9554939	-0.000911
79871524	1966821263.000000	102240680	10000.000000	6191	198395	1.000000	6571	198099	1.000000	9550237	-0.001061
79847554	1966891282.000000	102235862	10000.000000	6259	197795	1.000000	6695	197682	1.000000	9545439	-0.001010
79843369	1966890874.000000	102231628	10000.000000	6145	198375	1.000000	6713	197933	1.000000	9540697	-0.000957
79844734	1966883767.000000	102222336	10000.000000	6318	197574	1.000000	6586	197821	1.000000	9535916	-0.000807
79848110	1966926461.000000	102228312	10000.000000	6225	198200	1.000000	6683	197607	1.000000	9531057	-0.000204
79851631	1966877266.000000	102218634	10000.000000	6177	198261	1.000000	6589	196743	1.000000	9526187	0.000040
79854552	1966839448.000000	102224280	10000.000000	6199	197389	1.000000	6605	197645	1.000000	9521490	-0.000225
79856664	1966838352.000000	102226132	10000.000000	6123	198498	1.000000	6589	198354	1.000000	9516747	-0.000103
npatches	nstrain	runtime	dt	init_x	init_y	init_y_blood	init_z	init_S	beta0	beta1	beta2	beta3	mean_beta	B	d	delta	delta_blood	b[0]	mut	m	CTL	c	g	epsilon	k	het	lambda	rho	omega	x_max	patch.dyna	DELTA	A	VA
10000	1	100.000000	0.000100	21900	9499	5000000	0.001000	10000000	8.709324	17.043155	15.358226	7.740733	13	8000000000.000000	0.010000	1.000000	1.000000	800000	0.000050	0.048000	1	0.001000	1.000000	25.000000	3.000000	0.500000	0.000000	0.000000	0.000000	31987	0	10.000000	7.000000	1.000000
sus	inf	inf_blood	z	x[0]	y[0][0]	z[0]	x[1]	y[1][0]	z[1]	S[0]	synchrony
219000000	94990000.000000	5000000	10.000000	21900	9499	0.001000	21900	9499	0.001000	10000000	0.000000
116661189	1145823603.000000	59500022	10000.000000	14347	112812	1.000000	9154	117477	1.000000	9994940	0.000000
106952886	1306223833.000000	67884875	10000.000000	13333	128808	1.000000	8297	132967	1.000000	9989864	0.000000
106317316	1317582233.000000	68481140	10000.000000	13269	129283	1.000000	8182	134232	1.000000	9984956	0.000000
106276309	1318344221.000000	68527780	10000.000000	13198	129143	1.000000	8449	133789	1.000000	9980122	0.000000
106259032	1318468738.000000	68516410	10000.000000	13344	129037	1.000000	8334	133258	1.000000	9975232	0.000000
106278114	1318450015.000000	68531983	10000.000000	13277	129975	1.000000	8264	133870	1.000000	9970282	0.000000
106267551	1318421979.000000	68524952	10000.000000	13293	129396	1.000000	8310	133823	1.000000	9965264	0.000000
106261451	1318428393.000000	68528424	10000.000000	13246	129687	1.000000	8157	133897	1.000000	9960147	0.000000
106270508	1318446764.000000	68518755	10000.000000	13279	129918	1.000000	8330	133736	1.000000	9955040	0.000000
106271908	1318390379.000000	68530770	10000.000000	13378	129544	1.000000	8317	133621	1.000000	9950184	0.000000
106248212	1318475784.000000	68528782	10000.000000	13131	129627	1.000000	8297	133655	1.000000	9945239	0.000000
106255135	1318484858.000000	68522498	10000.000000	13356	129187	1.000000	8242	134236	1.000000	9940318	0.000000
106285488	1318466737.000000	68529834	10000.000000	13224	129504	1.000000	8383	133709	1.000000	9935361	0.000000
106282164	1318434378.000000	68509533	10000.000000	13290	130279	1.000000	8300	133936	1.000000	9930382	0.000000
106278334	1318434735.000000	68531269	10000.000000	13211	129566	1.000000	8333	133776	1.000000	9925397	0.000000
106265103	1318502349.000000	68522897	10000.000000	13278	129325	1.000000	8345	134253	1.000000	9920406	0.000000
106261772	1318456845.000000	68532999	10000.000000	13312	129403	1.000000	8261	134358	1.000000	9915521	0.000000
106273287	1318416486.000000	68521183	10000.000000	13262	130079	1.000000	8218	133782	1.000000	9910532	0.000000
106269288	1318367515.000000	68527288	10000.000000	13244	129250	1.000000	8359	133381	1.000000	9905492	0.000000
106268211	1318403180.000000	68527789	10000.000000	13195	129609	1.000000	8196	134069	1.000000	9900535	0.000000
106262269	1318365856.000000	68522991	10000.000000	13214	129420	1.000000	8312	133794	1.000000	9895509	0.000000
106276626	1318417464.000000	68513631	10000.000000	13392	130125	1.000000	8223	134674	1.000000	9890491	0.000000
106272068	1318424638.000000	68534277	10000.000000	13202	129723	1.000000	8348	133572	1.000000	9885550	0.000000
106267087	1318447991.000000	68529878	10000.000000	13225	130132	1.000000	8221	133462	1.000000	9880578	0.000000
106265423	1318453947.000000	68517954	10000.000000	13381	129671	1.000000	8224	133803	1.000000	9875601	0.000000
106263655	1318501264.000000	68527284	10000.000000	13239	129534	1.000000	8384	134849	1.000000	9870574	0.000000
106276527	1318398438.000000	68525400	10000.000000	13189	130020	1.000000	8253	133606	1.000000	9865756	0.000000
106280989	1318441195.000000	68515233	10000.000000	13241	129489	1.000000	8214	134011	1.000000	9860801	0.000000
106261966	1318515381.000000	68539494	10000.000000	13321	129560	1.000000	8372	134281	1.000000	9855811	0.000000
106275994	1318391862.000000	68528147	10000.000000	13464	129061	1.000000	8311	134143	1.000000	9850996	0.000000
106258560	1318423831.000000	68522884	10000.000000	13194	129602	1.000000	8331	133265	1.000000	9846053	0.000000
106265959	1318447041.000000	68526626	10000.000000	13242	129453	1.000000	8208	134062	1.000000	9841134	0.000000
106271551	1318413691.000000	68524217	10000.000000	13325	129884	1.000000	8474	133741	1.000000	9836163	0.000000
106262583	1318360309.000000	68524393	10000.000000	13307	129450	1.000000	8421	133926	1.000000	9831303	0.000000
106273086	1318366962.000000	68519043	10000.000000	13268	130126	1.000000	8271	133541	1.000000	9826385	0.000000
106258567	1318424365.000000	68531040	10000.000000	13220	129589	1.000000	8354	134155	1.000000	9821372	0.000000
106269179	1318389999.000000	68522646	10000.000000	13409	129269	1.000000	8312	133671	1.000000	9816424	0.000000
106261258	1318435903.000000	68532466	10000.000000	13251	129684	1.000000	8322	133512	1.000000	9811446	0.000000
106271907	1318403039.000000	68509216	10000.000000	13334	129666	1.000000	8268	134077	1.000000	9806436	0.000000
106271735	1318446625.000000	68523859	10000.000000	13183	129727	1.000000	8446	133873	1.000000	9801485	-1.#IND00
106276887	1318365421.000000	68531902	10000.000000	13211	130039	1.000000	8439	133217	1.000000	9796515	-0.006400
106271417	1318427036.000000	68526868	10000.000000	13361	129402	1.000000	8253	134590	1.000000	9791633	0.011951
106267577	1318466090.000000	68524717	10000.000000	13210	128876	1.000000	8305	134176	1.000000	9786724	0.010042
106274536	1318384393.000000	68506486	10000.000000	13199	129952	1.000000	8327	133515	1.000000	9781850	0.004057
106268865	1318378155.000000	68514980	10000.000000	13257	129649	1.000000	8303	133546	1.000000	9776986	-0.001482
106280120	1318419131.000000	68525868	10000.000000	13320	129085	1.000000	8314	133956	1.000000	9772180	-0.004046
106274903	1318446041.000000	68521093	10000.000000	13286	129208	1.000000	8298	133939	1.000000	9767358	-0.004661
106268336	1318417989.000000	68523891	10000.000000	13459	129197	1.000000	8304	134187	1.000000	9762481	-0.008058
106265561	1318441779.000000	68517811	10000.000000	13386	129436	1.000000	8334	134399	1.000000	9757526	-0.003184
106273524	1318349723.000000	68518215	10000.000000	13372	129057	1.000000	8356	133638	1.000000	9752654	-0.002008
106278551	1318423942.000000	68523965	10000.000000	13304	129869	1.000000	8308	134007	1.000000	9747707	-0.002265
106267278	1318382487.000000	68522421	10000.000000	13277	129626	1.000000	8359	133243	1.000000	9742867	-0.001042
106284572	1318408109.000000	68525125	10000.000000	13352	129599	1.000000	8337	134170	1.000000	9738119	-0.003129
106269073	1318369745.000000	68526810	10000.000000	13174	129833	1.000000	8164	133843	1.000000	9733331	-0.000528
106278960	1318405572.000000	68511548	10000.000000	13231	130383	1.000000	8411	133586	1.000000	9728425	-0.000740
106279172	1318407741.000000	68516633	10000.000000	13282	129028	1.000000	8297	133779	1.000000	9723418	-0.001221
106258914	1318493741.000000	68529391	10000.000000	13337	128507	1.000000	8320	134016	1.000000	9718598	-0.001463
106260429	1318506961.000000	68518719	10000.000000	13355	129915	1.000000	8376	133843	1.000000	9713615	-0.000089
106250927	1318495849.000000	68531983	10000.000000	13404	129317	1.000000	8379	134064	1.000000	9708778	0.000924
106274806	1318448089.000000	68530425	10000.000000	13230	129533	1.000000	8346	133993	1.000000	9703783	0.001082
106275139	1318490367.000000	68538975	10000.000000	13342	129964	1.000000	8261	134052	1.000000	9698956	0.002592
106259466	1318452585.000000	68531132	10000.000000	13290	129770	1.000000	8313	133841	1.000000	9694054	0.001810
106271564	1318459244.000000	68519824	10000.000000	13302	129222	1.000000	8399	133445	1.000000	9689086	0.001457
106273256	1318361226.000000	68529119	10000.000000	13146	130461	1.000000	8258	133640	1.000000	9684279	0.001391
106266365	1318462065.000000	68532033	10000.000000	13159	130029	1.000000	8187	133918	1.000000	9679437	0.000514
106274483	1318393813.000000	68523500	10000.000000	13165	129776	1.000000	8323	133787	1.000000	9674726	-0.000238
106273544	1318439125.000000	68519270	10000.000000	13285	129123	1.000000	8223	133744	1.000000	9669851	-0.000026
106273822	1318364400.000000	68515845	10000.000000	13193	130309	1.000000	8290	133532	1.000000	9665112	-0.000546
106277771	1318469877.000000	68533355	10000.000000	13350	129269	1.000000	8315	134666	1.000000	9660265	-0.000504
106267840	1318453782.000000	68526700	10000.000000	13268	129773	1.000000	8283	133983	1.000000	9655439	-0.000613
106262651	1318414774.000000	68528965	10000.000000	13196	129377	1.000000	8222	134020	1.000000	9650558	0.000080
106258108	1318451615.000000	68525073	10000.000000	13405	129458	1.000000	8154	134576	1.000000	9645749	0.000442
106268982	1318384610.000000	68529522	10000.000000	13259	129024	1.000000	8301	133749	1.000000	9640956	0.000520
106268857	1318460103.000000	68517321	10000.000000	13411	129715	1.000000	8254	134183	1.000000	9636075	0.000322
106266088	1318462107.000000	68534872	10000.000000	13212	130354	1.000000	8249	134518	1.000000	9631338	0.000296
106272337	1318431626.000000	68528449	10000.000000	13201	130135	1.000000	8228	134125	1.000000	9626393	0.000375
106265205	1318431651.000000	68528148	10000.000000	13324	129378	1.000000	8397	134121	1.000000	9621688	0.000336
106268249	1318447338.000000	68523813	10000.000000	13315	129547	1.000000	8255	134561	1.000000	9616840	0.000103
106269961	1318427222.000000	68524688	10000.000000	13034	129955	1.000000	8306	133749	1.000000	9611950	0.000149
106258985	1318456463.000000	68534316	10000.000000	13239	129872	1.000000	8278	133519	1.000000	9607252	0.001017
106275350	1318481427.000000	68522024	10000.000000	13295	129147	1.000000	8346	133905	1.000000	9602477	0.001054
106259782	1318386698.000000	68518333	10000.000000	13358	129093	1.000000	8352	134006	1.000000	9597636	0.001387
106261731	1318416194.000000	68520400	10000.000000	13246	130272	1.000000	8214	133774	1.000000	9592718	0.001876
106275241	1318380511.000000	68515007	10000.000000	13287	129611	1.000000	8342	133978	1.000000	9587886	0.000473
106273155	1318421625.000000	68524746	10000.000000	13306	129718	1.000000	8211	134467	1.000000	9583090	0.000397
106271119	1318425285.000000	68514389	10000.000000	13384	129559	1.000000	8241	133740	1.000000	9578294	0.000449
106271786	1318418241.000000	68536101	10000.000000	13258	128954	1.000000	8231	134328	1.000000	9573550	0.000451
106269777	1318394961.000000	68530145	10000.000000	13095	130267	1.000000	8411	133737	1.000000	9568758	0.000198
106270634	1318416372.000000	68519894	10000.000000	13224	128780	1.000000	8389	133875	1.000000	9563958	0.000463
106260502	1318433453.000000	68511296	10000.000000	13347	129786	1.000000	8209	133654	1.000000	9559125	0.000038
106269431	1318408893.000000	68520150	10000.000000	13281	129425	1.000000	8265	134203	1.000000	9554407	0.000291
106264794	1318398046.000000	68529076	10000.000000	13268	129781	1.000000	8290	134274	1.000000	9549653	0.000283
106275395	1318416675.000000	68510467	10000.000000	13161	129757	1.000000	8367	133795	1.000000	9544945	0.000255
106269751	1318441679.000000	68518477	10000.000000	13208	129185	1.000000	8154	134203	1.000000	9540190	0.000343
106273349	1318399663.000000	68520170	10000.000000	13118	129509	1.000000	8433	133543	1.000000	9535536	0.000362
106281603	1318425566.000000	68524608	10000.000000	13248	130135	1.000000	8258	133351	1.000000	9530752	0.000412
106263066	1318408989.000000	68526660	10000.000000	13172	129850	1.000000	8338	133573	1.000000	9525896	0.000111
106262111	1318470613.000000	68518144	10000.000000	13247	130001	1.000000	8235	133655	1.000000	9521118	-0.000394
106260586	1318429243.000000	68531507	10000.000000	13416	129142	1.000000	8314	134103	1.000000	9516268	-0.000146
npatches	nstrain	runtime	dt	init_x	init_y	init_y_blood	init_z	init_S	beta0	beta1	beta2	beta3	mean_beta	B	d	delta	delta_blood	b[0]	mut	m	CTL	c	g	epsilon	k	het	lambda	rho	omega	x_max	patch.dyna	DELTA	A	VA
10000	1	100.000000	0.000100	21900	9499	5000000	0.001000	10000000	14.224522	9.270622	15.180307	11.533455	13	8000000000.000000	0.010000	1.000000	1.000000	800000	0.000050	0.048000	1	0.001000	1.000000	25.000000	4.000000	0.500000	0.000000	0.000000	0.000000	31987	0	10.000000	7.000000	1.000000
sus	inf	inf_blood	z	x[0]	y[0][0]	z[0]	x[1]	y[1][0]	z[1]	S[0]	synchrony
219000000	94990000.000000	5000000	10.000000	21900	9499	0.001000	21900	9499	0.001000	10000000	0.000000
139720373	841086520.000000	43697549	10000.000000	12836	85527	1.000000	16413	81935	1.000000	9995013	0.000000
131749058	928643892.000000	48270304	10000.000000	12079	93525	1.000000	15602	91243	1.000000	9990015	0.000000
131350032	933121936.000000	48501551	10000.000000	11812	94259	1.000000	15507	91658	1.000000	9985002	0.000000
131357811	933333015.000000	48509652	10000.000000	11907	94224	1.000000	15291	91273	1.000000	9980072	0.000000
131347486	933345460.000000	48503560	10000.000000	11894	94396	1.000000	15690	90654	1.000000	9975122	0.000000
131344907	933319765.000000	48520417	10000.000000	11962	94431	1.000000	15603	91205	1.000000	9970214	0.000000
131338403	933356548.000000	48520131	10000.000000	11991	94205	1.000000	15576	91416	1.000000	9965313	0.000000
131341586	933335000.000000	48508961	10000.000000	11928	94321	1.000000	15530	91461	1.000000	9960378	0.000000
131346957	933316598.000000	48507095	10000.000000	12052	94955	1.000000	15662	91179	1.000000	9955379	0.000000
131334724	933320772.000000	48514033	10000.000000	11909	94674	1.000000	15378	91051	1.000000	9950420	0.000000
131342588	933382655.000000	48514017	10000.000000	12040	93619	1.000000	15596	91734	1.000000	9945380	0.000000
131341999	933360579.000000	48514982	10000.000000	11883	95070	1.000000	15569	92025	1.000000	9940355	0.000000
131350645	933309723.000000	48515084	10000.000000	12007	94590	1.000000	15588	91407	1.000000	9935240	0.000000
131338161	933367990.000000	48517493	10000.000000	11766	94162	1.000000	15603	91220	1.000000	9930405	0.000000
131356033	933307549.000000	48506030	10000.000000	12085	94274	1.000000	15387	91420	1.000000	9925459	0.000000
131342171	933338814.000000	48515928	10000.000000	11886	94154	1.000000	15518	91866	1.000000	9920471	0.000000
131346756	933318049.000000	48508684	10000.000000	11992	94098	1.000000	15570	91867	1.000000	9915497	0.000000
131340554	933368292.000000	48504909	10000.000000	11790	94596	1.000000	15430	91423	1.000000	9910491	0.000000
131333531	933319693.000000	48511965	10000.000000	11839	94889	1.000000	15245	91774	1.000000	9905472	0.000000
131341105	933338368.000000	48521465	10000.000000	11853	94427	1.000000	15434	91290	1.000000	9900568	0.000000
131354759	933308722.000000	48498892	10000.000000	11890	94233	1.000000	15594	91130	1.000000	9895551	0.000000
131332294	933346199.000000	48501328	10000.000000	11928	94177	1.000000	15427	91513	1.000000	9890731	0.000000
131331901	933359329.000000	48503194	10000.000000	11990	94243	1.000000	15621	91015	1.000000	9885645	0.000000
131343172	933293032.000000	48509131	10000.000000	12089	93653	1.000000	15416	91013	1.000000	9880745	0.000000
131344127	933347015.000000	48501298	10000.000000	11893	94452	1.000000	15510	92096	1.000000	9875802	0.000000
131351297	933312984.000000	48509776	10000.000000	11921	94250	1.000000	15480	91524	1.000000	9870837	0.000000
131341355	933347927.000000	48511657	10000.000000	12059	93607	1.000000	15491	91328	1.000000	9865859	0.000000
131347841	933337882.000000	48511517	10000.000000	12066	94441	1.000000	15578	91307	1.000000	9861000	0.000000
131338166	933249252.000000	48513201	10000.000000	11975	94769	1.000000	15549	91492	1.000000	9856056	0.000000
131339163	933269623.000000	48504314	10000.000000	11909	94508	1.000000	15484	91209	1.000000	9851076	0.000000
131331432	933339451.000000	48497867	10000.000000	11880	94515	1.000000	15458	91301	1.000000	9846088	0.000000
131327746	933359175.000000	48519989	10000.000000	11971	94963	1.000000	15507	91707	1.000000	9841129	0.000000
131329769	933356551.000000	48504114	10000.000000	12029	93879	1.000000	15568	91287	1.000000	9836399	0.000000
131344626	933341038.000000	48505975	10000.000000	11844	94360	1.000000	15637	91491	1.000000	9831489	0.000000
131358555	933261910.000000	48510663	10000.000000	11970	94283	1.000000	15763	91310	1.000000	9826554	0.000000
131341477	933354036.000000	48514029	10000.000000	11825	94846	1.000000	15417	91560	1.000000	9821593	0.000000
131346379	933305136.000000	48507760	10000.000000	11863	94284	1.000000	15508	91530	1.000000	9816663	0.000000
131344861	933323614.000000	48507321	10000.000000	11930	94814	1.000000	15505	90673	1.000000	9811732	0.000000
131325104	933362171.000000	48520444	10000.000000	11934	94433	1.000000	15480	91440	1.000000	9806805	0.000000
131341531	933317249.000000	48509298	10000.000000	11898	94394	1.000000	15591	90993	1.000000	9801941	-1.#IND00
131348301	933341806.000000	48499096	10000.000000	12014	94133	1.000000	15675	91750	1.000000	9796961	-1.#IND00
131343831	933274220.000000	48512585	10000.000000	11937	94426	1.000000	15380	91278	1.000000	9792034	-0.011333
131339769	933308402.000000	48512528	10000.000000	12035	94560	1.000000	15650	90780	1.000000	9787158	-0.004884
131356177	933260946.000000	48510158	10000.000000	12142	93926	1.000000	15495	91367	1.000000	9782292	-0.003164
131328389	933357337.000000	48499041	10000.000000	11914	94078	1.000000	15700	91685	1.000000	9777435	-0.000568
131347508	933372816.000000	48503531	10000.000000	11944	94344	1.000000	15503	90842	1.000000	9772602	0.001681
131343031	933377945.000000	48512100	10000.000000	11893	93832	1.000000	15542	90979	1.000000	9767725	0.002127
131334277	933348431.000000	48513696	10000.000000	11730	94412	1.000000	15619	90963	1.000000	9762646	-0.002190
131337133	933327491.000000	48508519	10000.000000	11960	93906	1.000000	15755	91187	1.000000	9757777	0.005487
131344661	933323059.000000	48520020	10000.000000	11977	94037	1.000000	15588	91424	1.000000	9752925	0.004114
131333699	933362574.000000	48510402	10000.000000	11951	94356	1.000000	15528	91003	1.000000	9748015	0.004379
131353452	933301296.000000	48510922	10000.000000	11865	94259	1.000000	15502	91438	1.000000	9743162	0.003184
131334003	933369385.000000	48503659	10000.000000	12054	94774	1.000000	15436	91233	1.000000	9738364	0.005534
131348683	933314694.000000	48506801	10000.000000	11986	94706	1.000000	15448	91224	1.000000	9733352	0.003291
131333289	933376635.000000	48497578	10000.000000	11987	93993	1.000000	15568	91796	1.000000	9728413	0.002188
131346920	933291299.000000	48510915	10000.000000	11908	94362	1.000000	15506	91479	1.000000	9723493	0.001745
131338862	933337226.000000	48488223	10000.000000	11933	94880	1.000000	15483	91249	1.000000	9718466	0.001355
131361017	933281601.000000	48505829	10000.000000	11834	94577	1.000000	15399	91673	1.000000	9713586	0.000500
131350817	933327932.000000	48510249	10000.000000	12010	94859	1.000000	15521	91273	1.000000	9708626	0.002079
131321924	933352250.000000	48518384	10000.000000	12078	93983	1.000000	15576	91160	1.000000	9703537	0.003183
131342223	933271111.000000	48501415	10000.000000	11835	94380	1.000000	15589	91274	1.000000	9698995	0.003465
131345524	933354866.000000	48512424	10000.000000	11905	93848	1.000000	15472	91767	1.000000	9693999	0.004169
131354176	933312768.000000	48502350	10000.000000	12007	94151	1.000000	15556	90720	1.000000	9689096	0.004208
131338151	933300532.000000	48505909	10000.000000	12034	94131	1.000000	15434	92336	1.000000	9684293	0.003908
131337040	933324209.000000	48499650	10000.000000	11878	94686	1.000000	15517	91265	1.000000	9679457	0.003824
131341696	933387349.000000	48514356	10000.000000	11970	94174	1.000000	15394	91526	1.000000	9674660	0.004001
131335720	933379642.000000	48520837	10000.000000	11988	93683	1.000000	15559	90853	1.000000	9669771	0.003910
131339237	933326912.000000	48501060	10000.000000	11844	95160	1.000000	15519	91971	1.000000	9664911	0.003105
131359528	933329560.000000	48511117	10000.000000	11922	93996	1.000000	15499	91603	1.000000	9659996	0.003333
131337556	933335760.000000	48518675	10000.000000	12062	94003	1.000000	15506	91043	1.000000	9655092	0.001667
131330193	933326430.000000	48513932	10000.000000	11842	94599	1.000000	15507	91767	1.000000	9650218	0.001296
131346764	933319581.000000	48495712	10000.000000	11929	94232	1.000000	15583	91466	1.000000	9645273	0.001477
131340218	933351585.000000	48505715	10000.000000	11934	93859	1.000000	15597	91257	1.000000	9640415	0.001209
131336988	933249662.000000	48497196	10000.000000	11944	94662	1.000000	15550	91602	1.000000	9635650	0.001112
131345067	933336344.000000	48514914	10000.000000	11920	93959	1.000000	15623	91205	1.000000	9630766	0.001131
131340011	933301435.000000	48503347	10000.000000	11954	94206	1.000000	15522	90655	1.000000	9625951	0.001222
131352086	933326844.000000	48515287	10000.000000	11980	94154	1.000000	15588	91517	1.000000	9621075	0.001190
131342929	933290625.000000	48521475	10000.000000	12114	93720	1.000000	15621	91176	1.000000	9616238	0.001680
131338624	933313015.000000	48502937	10000.000000	11854	95002	1.000000	15554	91794	1.000000	9611367	0.001820
131341358	933334193.000000	48508982	10000.000000	12042	94052	1.000000	15637	91237	1.000000	9606510	0.001234
131341985	933327411.000000	48519208	10000.000000	11867	94620	1.000000	15478	91094	1.000000	9601735	0.001273
131346890	933311383.000000	48511927	10000.000000	11830	94798	1.000000	15657	90892	1.000000	9596946	0.002081
131342336	933339629.000000	48510102	10000.000000	11989	94331	1.000000	15473	91414	1.000000	9592114	0.002172
131356559	933277030.000000	48504725	10000.000000	11986	94225	1.000000	15533	91192	1.000000	9587329	0.002235
131339589	933291523.000000	48505794	10000.000000	12010	94372	1.000000	15628	91155	1.000000	9582523	0.001901
131340850	933352759.000000	48514695	10000.000000	11883	94602	1.000000	15470	91836	1.000000	9577680	0.001390
131331200	933343658.000000	48508958	10000.000000	11850	94016	1.000000	15498	91497	1.000000	9572867	0.001730
131342887	933346906.000000	48502986	10000.000000	11860	94645	1.000000	15507	91486	1.000000	9568073	0.002139
131338640	933328099.000000	48507409	10000.000000	11999	93873	1.000000	15405	91410	1.000000	9563318	0.001855
131354023	933290888.000000	48518272	10000.000000	11855	94161	1.000000	15623	91075	1.000000	9558574	0.000905
131342643	933327788.000000	48507887	10000.000000	11995	94000	1.000000	15560	90763	1.000000	9553777	0.000854
131329533	933357253.000000	48524529	10000.000000	11851	94155	1.000000	15656	91210	1.000000	9549030	0.000612
131333470	933351862.000000	48506908	10000.000000	11921	94729	1.000000	15698	91024	1.000000	9544214	0.000115
131350008	933262866.000000	48506652	10000.000000	11985	94494	1.000000	15453	91346	1.000000	9539432	0.000086
131347056	933315177.000000	48501309	10000.000000	11865	94750	1.000000	15436	91236	1.000000	9534605	-0.001242
131332041	933348762.000000	48502513	10000.000000	11858	94458	1.000000	15514	91945	1.000000	9529838	-0.001359
131323691	933321369.000000	48514183	10000.000000	11935	94030	1.000000	15541	91285	1.000000	9525191	-0.001311
131335379	933347543.000000	48501693	10000.000000	11924	94612	1.000000	15531	91744	1.000000	9520427	-0.000958
131343588	933315917.000000	48510096	10000.000000	11852	94581	1.000000	15344	91690	1.000000	9515677	-0.000637
npatches	nstrain	runtime	dt	init_x	init_y	init_y_blood	init_z	init_S	beta0	beta1	beta2	beta3	mean_beta	B	d	delta	delta_blood	b[0]	mut	m	CTL	c	g	epsilon	k	het	lambda	rho	omega	x_max	patch.dyna	DELTA	A	VA
10000	1	100.000000	0.000100	21900	9499	5000000	0.001000	10000000	9.780159	18.918363	12.202970	16.143288	13	8000000000.000000	0.010000	1.000000	1.000000	800000	0.000050	0.048000	1	0.001000	1.000000	25.000000	5.000000	0.500000	0.000000	0.000000	0.000000	31987	0	10.000000	7.000000	1.000000
sus	inf	inf_blood	z	x[0]	y[0][0]	z[0]	x[1]	y[1][0]	z[1]	S[0]	synchrony
219000000	94990000.000000	5000000	10.000000	21900	9499	0.001000	21900	9499	0.001000	10000000	0.000000
162854934	622904399.000000	32353722	10000.000000	18356	60525	1.000000	12678	65241	1.000000	9994900	0.000000
156070737	675823459.000000	35116530	10000.000000	17749	65970	1.000000	11993	70366	1.000000	9989871	0.000000
155809756	677939838.000000	35224232	10000.000000	17587	66359	1.000000	11955	70588	1.000000	9984884	0.000000
155803416	678036239.000000	35244785	10000.000000	17747	66141	1.000000	11969	70412	1.000000	9979795	0.000000
155777894	678052786.000000	35246705	10000.000000	17690	66683	1.000000	12000	70527	1.000000	9974714	0.000000
155797420	678035324.000000	35243472	10000.000000	17641	65915	1.000000	11932	70915	1.000000	9969674	0.000000
155786454	678036340.000000	35245545	10000.000000	17603	66212	1.000000	12005	70807	1.000000	9964776	0.000000
155803931	678067460.000000	35233659	10000.000000	17678	66004	1.000000	11989	71054	1.000000	9959718	0.000000
155790745	678132125.000000	35238570	10000.000000	17646	66842	1.000000	11921	70755	1.000000	9954763	0.000000
155794110	678076656.000000	35237816	10000.000000	17697	65750	1.000000	11989	70648	1.000000	9949776	0.000000
155797547	678042548.000000	35248633	10000.000000	17698	66292	1.000000	12064	70329	1.000000	9944889	0.000000
155788999	678069514.000000	35244832	10000.000000	17638	65750	1.000000	12045	70651	1.000000	9939924	0.000000
155809289	678040474.000000	35246927	10000.000000	17717	66363	1.000000	11946	71059	1.000000	9934900	0.000000
155789779	678059046.000000	35239258	10000.000000	17609	66099	1.000000	11770	70769	1.000000	9930020	0.000000
155796844	678089148.000000	35236458	10000.000000	17740	66101	1.000000	11875	71024	1.000000	9925042	0.000000
155787296	678071742.000000	35245500	10000.000000	17590	66273	1.000000	11904	71056	1.000000	9920031	0.000000
155801607	678066385.000000	35237674	10000.000000	17763	66380	1.000000	12027	70384	1.000000	9915072	0.000000
155801306	678110799.000000	35246048	10000.000000	17787	66001	1.000000	11939	70958	1.000000	9910136	0.000000
155781654	678078387.000000	35239912	10000.000000	17760	66099	1.000000	11834	70956	1.000000	9905207	0.000000
155782958	678068122.000000	35232124	10000.000000	17642	66347	1.000000	11827	71063	1.000000	9900152	0.000000
155807835	678080190.000000	35237210	10000.000000	17720	65679	1.000000	12032	70995	1.000000	9895184	0.000000
155794896	678074984.000000	35240025	10000.000000	17715	65897	1.000000	11973	70756	1.000000	9890423	0.000000
155795956	678004571.000000	35236040	10000.000000	17678	66204	1.000000	11959	70269	1.000000	9885454	0.000000
155792809	678098669.000000	35234124	10000.000000	17622	66104	1.000000	11903	71042	1.000000	9880646	0.000000
155790728	678063851.000000	35236183	10000.000000	17749	66206	1.000000	11999	70033	1.000000	9875752	0.000000
155783767	678058491.000000	35240804	10000.000000	17656	65901	1.000000	11844	71126	1.000000	9870872	0.000000
155785311	678047114.000000	35259066	10000.000000	17702	65697	1.000000	11995	71000	1.000000	9865976	0.000000
155790483	678085292.000000	35242754	10000.000000	17578	66100	1.000000	11992	70923	1.000000	9860988	0.000000
155774475	678095093.000000	35243604	10000.000000	17700	65683	1.000000	11882	71097	1.000000	9856132	0.000000
155782060	678068996.000000	35243232	10000.000000	17732	65952	1.000000	11825	70822	1.000000	9851149	0.000000
155797340	678086626.000000	35239768	10000.000000	17543	66267	1.000000	11891	70582	1.000000	9846142	0.000000
155789380	678117159.000000	35240027	10000.000000	17723	65902	1.000000	12009	70763	1.000000	9841236	0.000000
155783164	678108307.000000	35225953	10000.000000	17781	65877	1.000000	11995	70993	1.000000	9836243	0.000000
155794500	678068166.000000	35230483	10000.000000	17780	65856	1.000000	11997	70648	1.000000	9831348	0.000000
155789819	678094598.000000	35240692	10000.000000	17915	66354	1.000000	11923	70388	1.000000	9826426	0.000000
155798116	678038675.000000	35232101	10000.000000	17610	66217	1.000000	12055	70729	1.000000	9821496	0.000000
155798884	678060563.000000	35239006	10000.000000	17707	66080	1.000000	12068	70923	1.000000	9816649	0.000000
155775701	678126844.000000	35246036	10000.000000	17835	65797	1.000000	12119	70793	1.000000	9811677	0.000000
155798503	678044998.000000	35249515	10000.000000	17617	66291	1.000000	11984	70270	1.000000	9806767	0.000000
155773862	678112683.000000	35241805	10000.000000	17651	66513	1.000000	11819	71200	1.000000	9801844	-1.#IND00
155785450	678060569.000000	35249293	10000.000000	17860	66283	1.000000	11948	70799	1.000000	9796934	-0.000000
155772752	678145759.000000	35250643	10000.000000	17650	65958	1.000000	12108	70460	1.000000	9792142	-0.004426
155787136	678047633.000000	35249096	10000.000000	17708	65699	1.000000	11827	70622	1.000000	9787280	0.002141
155808197	677996168.000000	35240276	10000.000000	17780	65723	1.000000	11942	70524	1.000000	9782335	0.002150
155795737	678092867.000000	35244157	10000.000000	17640	66192	1.000000	11867	70375	1.000000	9777321	-0.014547
155793867	678074073.000000	35249614	10000.000000	17596	66719	1.000000	11923	70787	1.000000	9772428	-0.011412
155785533	678075988.000000	35244339	10000.000000	17714	66159	1.000000	11790	71036	1.000000	9767599	-0.011083
155791508	678047860.000000	35243450	10000.000000	17508	66288	1.000000	12035	70864	1.000000	9762759	-0.008610
155761571	678148706.000000	35258064	10000.000000	17677	65909	1.000000	11806	70979	1.000000	9757927	-0.008237
155770504	678104308.000000	35249348	10000.000000	17649	66029	1.000000	12035	70469	1.000000	9752953	-0.007383
155784995	678091699.000000	35249021	10000.000000	17737	65830	1.000000	11975	70793	1.000000	9748151	-0.004508
155791989	678132623.000000	35246763	10000.000000	17769	66217	1.000000	11804	71092	1.000000	9743190	-0.004972
155796605	678095697.000000	35240513	10000.000000	17771	65763	1.000000	12091	70539	1.000000	9738345	-0.010101
155796151	678098906.000000	35245525	10000.000000	17637	66257	1.000000	11970	70737	1.000000	9733510	-0.009528
155782680	678099464.000000	35241628	10000.000000	17839	65997	1.000000	12114	70241	1.000000	9728714	-0.008961
155792630	678059514.000000	35239278	10000.000000	17566	65782	1.000000	12065	70462	1.000000	9723690	-0.009232
155778351	678103649.000000	35238824	10000.000000	17761	66220	1.000000	12087	70781	1.000000	9718802	-0.009306
155789333	678059390.000000	35239159	10000.000000	17728	66366	1.000000	11871	70925	1.000000	9713829	-0.009574
155781711	678076689.000000	35242612	10000.000000	17808	66635	1.000000	11876	70232	1.000000	9708989	-0.008861
155781458	678086857.000000	35243222	10000.000000	17709	66236	1.000000	12002	71037	1.000000	9704265	-0.008539
155770901	678076710.000000	35239885	10000.000000	17682	66063	1.000000	11904	70596	1.000000	9699358	-0.007863
155791864	678093228.000000	35242016	10000.000000	17646	66080	1.000000	11958	70839	1.000000	9694532	-0.007386
155793712	678075502.000000	35249138	10000.000000	17713	65820	1.000000	12060	70261	1.000000	9689723	-0.007884
155787148	678108186.000000	35241496	10000.000000	17588	66486	1.000000	12112	70594	1.000000	9684903	-0.007937
155773716	678126707.000000	35244232	10000.000000	17817	65718	1.000000	11932	70689	1.000000	9680236	-0.007123
155791376	678129762.000000	35234957	10000.000000	17670	66428	1.000000	12098	70651	1.000000	9675414	-0.006898
155763663	678111149.000000	35245235	10000.000000	17902	66208	1.000000	12037	70922	1.000000	9670651	-0.006873
155795127	678037268.000000	35241684	10000.000000	17607	66252	1.000000	12121	70900	1.000000	9665756	-0.006094
155783800	678102603.000000	35249505	10000.000000	17706	65572	1.000000	11913	70672	1.000000	9660910	-0.006059
155786075	678114021.000000	35244217	10000.000000	17677	66255	1.000000	11938	70375	1.000000	9656156	-0.006515
155788098	678085784.000000	35254827	10000.000000	17617	65918	1.000000	11863	70820	1.000000	9651470	-0.006275
155798936	678116526.000000	35235923	10000.000000	17786	66329	1.000000	11888	71234	1.000000	9646744	-0.005893
155792869	678095576.000000	35247088	10000.000000	17548	66152	1.000000	12063	70000	1.000000	9641848	-0.005868
155797477	678069869.000000	35249230	10000.000000	17680	66062	1.000000	11996	71142	1.000000	9637050	-0.005414
155787313	678092640.000000	35243404	10000.000000	17639	65675	1.000000	12035	70514	1.000000	9632219	-0.005750
155783634	678097289.000000	35245702	10000.000000	17738	65642	1.000000	11947	71072	1.000000	9627446	-0.005982
155786062	678097464.000000	35254423	10000.000000	17760	65962	1.000000	12048	70308	1.000000	9622636	-0.005505
155780767	678021633.000000	35246963	10000.000000	17688	65715	1.000000	12039	70548	1.000000	9617789	-0.005123
155781545	678131060.000000	35235636	10000.000000	17816	66375	1.000000	12086	70594	1.000000	9612999	-0.004972
155780365	678089741.000000	35245484	10000.000000	17579	65905	1.000000	11955	70615	1.000000	9608158	-0.005254
155792828	678014198.000000	35257075	10000.000000	17723	66174	1.000000	12023	70579	1.000000	9603406	-0.005180
155788509	678007443.000000	35241847	10000.000000	17828	66657	1.000000	11934	70648	1.000000	9598620	-0.005023
155793851	678072564.000000	35247112	10000.000000	17627	66317	1.000000	11913	70632	1.000000	9593813	-0.004909
155784651	678073180.000000	35232048	10000.000000	17589	65907	1.000000	12068	70565	1.000000	9589029	-0.004666
155794985	678085991.000000	35244791	10000.000000	17645	66152	1.000000	12080	71014	1.000000	9584257	-0.004017
155797647	678009456.000000	35237671	10000.000000	17637	66239	1.000000	11989	70578	1.000000	9579509	-0.004273
155784702	678122453.000000	35245075	10000.000000	17740	66371	1.000000	11922	70818	1.000000	9574661	-0.004299
155781274	678052054.000000	35247347	10000.000000	17738	66137	1.000000	11913	71213	1.000000	9569824	-0.004208
155781956	678109237.000000	35252785	10000.000000	17568	66007	1.000000	12018	70798	1.000000	9565097	-0.004414
155789672	678061718.000000	35246338	10000.000000	17676	65901	1.000000	11953	70708	1.000000	9560246	-0.003969
155785165	678066603.000000	35239656	10000.000000	17795	66068	1.000000	12133	70425	1.000000	9555367	-0.004120
155800711	678031049.000000	35239848	10000.000000	17621	66480	1.000000	11890	70789	1.000000	9550590	-0.004003
155772814	678120096.000000	35240662	10000.000000	17608	66263	1.000000	11875	70792	1.000000	9545838	-0.003751
155808210	678054526.000000	35233748	10000.000000	17560	65861	1.000000	12048	70547	1.000000	9541195	-0.002664
155799483	678048416.000000	35252872	10000.000000	17484	66564	1.000000	12037	70706	1.000000	9536391	-0.002191
155784753	678010503.000000	35239977	10000.000000	17591	65888	1.000000	12060	70694	1.000000	9531698	-0.002229
155776656	678097724.000000	35239241	10000.000000	17606	66596	1.000000	11895	70710	1.000000	9526938	-0.002116
155789867	678028543.000000	35229641	10000.000000	17814	66273	1.000000	11989	70808	1.000000	9522189	-0.002359
155781524	678057883.000000	35249096	10000.000000	17685	66086	1.000000	11922	71523	1.000000	9517411	-0.002557
npatches	nstrain	runtime	dt	init_x	init_y	init_y_blood	init_z	init_S	beta0	beta1	beta2	beta3	mean_beta	B	d	delta	delta_blood	b[0]	mut	m	CTL	c	g	epsilon	k	het	lambda	rho	omega	x_max	patch.dyna	DELTA	A	VA
10000	1	100.000000	0.000100	21900	9499	5000000	0.001000	10000000	15.136286	9.747150	17.388479	8.179215	13	8000000000.000000	0.010000	1.000000	1.000000	800000	0.000050	0.048000	1	0.001000	1.000000	25.000000	6.000000	0.500000	0.000000	0.000000	0.000000	31987	0	10.000000	7.000000	1.000000
sus	inf	inf_blood	z	x[0]	y[0][0]	z[0]	x[1]	y[1][0]	z[1]	S[0]	synchrony
219000000	94990000.000000	5000000	10.000000	21900	9499	0.001000	21900	9499	0.001000	10000000	0.000000
188370342	452121623.000000	23484885	10000.000000	16916	46379	1.000000	20876	43571	1.000000	9995106	0.000000
182120960	487895548.000000	25351652	10000.000000	16467	50014	1.000000	20441	46924	1.000000	9990109	0.000000
181876369	489356853.000000	25427658	10000.000000	16465	50077	1.000000	20290	46789	1.000000	9984944	0.000000
181860390	489419011.000000	25430344	10000.000000	16263	50783	1.000000	20316	47238	1.000000	9979933	0.000000
181884290	489370253.000000	25433208	10000.000000	16394	50229	1.000000	20262	47747	1.000000	9974858	0.000000
181890119	489374680.000000	25437066	10000.000000	16297	50061	1.000000	20374	46728	1.000000	9969855	0.000000
181856169	489435012.000000	25443691	10000.000000	16304	50371	1.000000	20317	47332	1.000000	9964783	0.000000
181885838	489380520.000000	25431147	10000.000000	16143	50722	1.000000	20168	47437	1.000000	9959860	0.000000
181879318	489341985.000000	25437111	10000.000000	16439	50248	1.000000	20216	47485	1.000000	9955010	0.000000
181888330	489348460.000000	25428175	10000.000000	16427	50068	1.000000	20214	47305	1.000000	9950041	0.000000
181902160	489344168.000000	25435864	10000.000000	16484	49936	1.000000	20247	47272	1.000000	9945203	0.000000
181869052	489400030.000000	25439290	10000.000000	16278	50358	1.000000	20319	47556	1.000000	9940228	0.000000
181905975	489404909.000000	25430036	10000.000000	16360	50436	1.000000	20133	47688	1.000000	9935230	0.000000
181890335	489381119.000000	25437922	10000.000000	16338	50483	1.000000	20325	47472	1.000000	9930193	0.000000
181874589	489357670.000000	25432611	10000.000000	16500	50217	1.000000	20381	47149	1.000000	9925201	0.000000
181870504	489360332.000000	25434788	10000.000000	16634	49835	1.000000	20167	47023	1.000000	9920299	0.000000
181894470	489355826.000000	25435872	10000.000000	16341	50610	1.000000	20242	46682	1.000000	9915298	0.000000
181894499	489356840.000000	25428828	10000.000000	16332	50247	1.000000	20614	46729	1.000000	9910360	0.000000
181883250	489398769.000000	25435785	10000.000000	16439	50452	1.000000	20407	47105	1.000000	9905597	0.000000
181892703	489389032.000000	25432761	10000.000000	16220	50708	1.000000	20298	47422	1.000000	9900565	0.000000
181882257	489385819.000000	25439968	10000.000000	16314	50536	1.000000	20279	47069	1.000000	9895558	0.000000
181866575	489391809.000000	25440779	10000.000000	16404	50198	1.000000	20175	47246	1.000000	9890696	0.000000
181889164	489368698.000000	25437520	10000.000000	16361	50369	1.000000	20207	47520	1.000000	9885709	0.000000
181876889	489405535.000000	25438560	10000.000000	16190	50554	1.000000	20288	47385	1.000000	9880800	0.000000
181877923	489421774.000000	25433370	10000.000000	16458	50410	1.000000	20227	46937	1.000000	9875792	0.000000
181868819	489402441.000000	25435369	10000.000000	16495	50916	1.000000	20323	47335	1.000000	9870878	0.000000
181881615	489354824.000000	25439699	10000.000000	16434	50142	1.000000	20148	47547	1.000000	9865989	0.000000
181889455	489354919.000000	25426710	10000.000000	16235	50523	1.000000	20258	47455	1.000000	9861116	0.000000
181868761	489413983.000000	25443973	10000.000000	16460	50549	1.000000	20363	47092	1.000000	9856319	0.000000
181886358	489330978.000000	25422698	10000.000000	16490	50319	1.000000	20186	47182	1.000000	9851389	0.000000
181875690	489375392.000000	25431908	10000.000000	16365	50519	1.000000	20359	47267	1.000000	9846493	0.000000
181868426	489416234.000000	25434174	10000.000000	16529	50352	1.000000	20300	46527	1.000000	9841738	0.000000
181886621	489403600.000000	25440904	10000.000000	16394	50542	1.000000	20333	47363	1.000000	9836718	0.000000
181895343	489358210.000000	25439166	10000.000000	16253	50567	1.000000	20286	47202	1.000000	9831876	0.000000
181891145	489364894.000000	25434195	10000.000000	16408	50699	1.000000	20222	47240	1.000000	9826900	0.000000
181875243	489368017.000000	25425375	10000.000000	16367	50300	1.000000	20403	46817	1.000000	9821954	0.000000
181880654	489379389.000000	25436758	10000.000000	16323	50519	1.000000	20330	47203	1.000000	9817055	0.000000
181888135	489391158.000000	25424361	10000.000000	16290	50361	1.000000	20360	47625	1.000000	9812230	0.000000
181892896	489354021.000000	25439566	10000.000000	16384	50382	1.000000	20470	47219	1.000000	9807319	0.000000
181887193	489311513.000000	25430329	10000.000000	16443	50054	1.000000	20223	46778	1.000000	9802427	-1.#IND00
181885813	489366218.000000	25434821	10000.000000	16472	50460	1.000000	20367	47538	1.000000	9797561	0.000000
181869481	489427749.000000	25431280	10000.000000	16356	50399	1.000000	20210	47398	1.000000	9792663	-0.004160
181865548	489425360.000000	25428802	10000.000000	16347	50548	1.000000	20276	47281	1.000000	9787744	0.011944
181877952	489391188.000000	25441739	10000.000000	16233	50454	1.000000	20289	47203	1.000000	9782684	0.020897
181888112	489384800.000000	25435843	10000.000000	16464	50551	1.000000	20094	47501	1.000000	9777907	0.018549
181893094	489406014.000000	25441815	10000.000000	16532	50416	1.000000	20278	47194	1.000000	9773044	0.014623
181895876	489421554.000000	25433457	10000.000000	16347	49905	1.000000	20387	47258	1.000000	9768183	0.010713
181887237	489388232.000000	25432692	10000.000000	16358	50337	1.000000	20389	47315	1.000000	9763287	0.002746
181867028	489353628.000000	25433145	10000.000000	16308	50522	1.000000	20558	47219	1.000000	9758458	-0.001493
181885174	489398580.000000	25432381	10000.000000	16260	51016	1.000000	20300	47256	1.000000	9753564	-0.002481
181895867	489356091.000000	25424129	10000.000000	16299	50253	1.000000	20355	47277	1.000000	9748663	-0.002072
181889639	489357263.000000	25431312	10000.000000	16359	50432	1.000000	20249	47350	1.000000	9743680	-0.002900
181894618	489312353.000000	25436806	10000.000000	16429	50695	1.000000	20294	47061	1.000000	9738840	-0.003532
181883406	489339816.000000	25439131	10000.000000	16166	50574	1.000000	20344	47076	1.000000	9733969	-0.002746
181887847	489378089.000000	25436155	10000.000000	16388	50639	1.000000	20362	46933	1.000000	9729138	-0.007372
181889821	489409468.000000	25437565	10000.000000	16439	50767	1.000000	20242	47549	1.000000	9724400	-0.009956
181889715	489369329.000000	25436854	10000.000000	16472	50639	1.000000	20265	47522	1.000000	9719416	-0.008981
181874261	489388164.000000	25447478	10000.000000	16392	50579	1.000000	20204	47547	1.000000	9714626	-0.009105
181881546	489445358.000000	25437043	10000.000000	16395	50145	1.000000	20353	46996	1.000000	9709840	-0.008493
181884702	489370026.000000	25438042	10000.000000	16384	50364	1.000000	20348	47550	1.000000	9704985	-0.009046
181883524	489367121.000000	25440456	10000.000000	16438	49868	1.000000	20332	47259	1.000000	9700104	-0.010074
181875882	489404159.000000	25437249	10000.000000	16378	50491	1.000000	20418	46964	1.000000	9695194	-0.009331
181877647	489404969.000000	25438150	10000.000000	16232	50494	1.000000	20211	47584	1.000000	9690371	-0.009333
181885550	489421132.000000	25435371	10000.000000	16342	50268	1.000000	20274	47005	1.000000	9685513	-0.009749
181888866	489427637.000000	25438967	10000.000000	16510	50175	1.000000	20462	47492	1.000000	9680733	-0.008886
181871508	489411796.000000	25429492	10000.000000	16403	50532	1.000000	20236	47211	1.000000	9675797	-0.008597
181884301	489382464.000000	25433245	10000.000000	16473	49725	1.000000	20199	47463	1.000000	9671005	-0.008263
181883369	489411229.000000	25431482	10000.000000	16406	50160	1.000000	19983	47413	1.000000	9666235	-0.007944
181877836	489339015.000000	25429242	10000.000000	16505	50129	1.000000	20205	47479	1.000000	9661452	-0.007407
181876230	489380690.000000	25429606	10000.000000	16384	50481	1.000000	20240	47493	1.000000	9656539	-0.007385
181876141	489397685.000000	25443355	10000.000000	16321	50458	1.000000	20138	47424	1.000000	9651616	-0.007400
181874671	489401436.000000	25445392	10000.000000	16297	50051	1.000000	20242	47422	1.000000	9646891	-0.008219
181854939	489401366.000000	25439584	10000.000000	16350	50255	1.000000	20239	47591	1.000000	9642071	-0.007961
181889287	489391654.000000	25428445	10000.000000	16184	50456	1.000000	20334	47077	1.000000	9637282	-0.007780
181871517	489385125.000000	25441945	10000.000000	16412	50335	1.000000	20318	47336	1.000000	9632540	-0.007801
181870672	489374421.000000	25432515	10000.000000	16412	50494	1.000000	20334	46907	1.000000	9627755	-0.007587
181886392	489406734.000000	25447692	10000.000000	16245	50369	1.000000	20253	47375	1.000000	9622980	-0.006504
181882861	489424658.000000	25434519	10000.000000	16443	50101	1.000000	20287	47091	1.000000	9618218	-0.006293
181887606	489403231.000000	25431371	10000.000000	16343	50273	1.000000	20361	47343	1.000000	9613482	-0.006504
181882063	489389968.000000	25438143	10000.000000	16258	50571	1.000000	20231	46987	1.000000	9608754	-0.005743
181883190	489345815.000000	25435149	10000.000000	16318	50958	1.000000	20331	46880	1.000000	9603924	-0.004637
181868364	489415916.000000	25436455	10000.000000	16349	50266	1.000000	20338	47188	1.000000	9599175	-0.004728
181888233	489402650.000000	25439586	10000.000000	16479	50051	1.000000	20230	47519	1.000000	9594288	-0.002872
181877249	489337581.000000	25439510	10000.000000	16430	50477	1.000000	20360	47352	1.000000	9589478	-0.002745
181876536	489424305.000000	25437179	10000.000000	16461	49874	1.000000	20275	47357	1.000000	9584615	-0.001825
181893823	489361714.000000	25444013	10000.000000	16514	50226	1.000000	20404	47649	1.000000	9579847	-0.001831
181872851	489388861.000000	25435980	10000.000000	16467	50119	1.000000	20160	47355	1.000000	9575043	-0.001768
181885383	489428558.000000	25430561	10000.000000	16471	50172	1.000000	20211	47236	1.000000	9570280	-0.002183
181887727	489397060.000000	25436177	10000.000000	16432	50685	1.000000	20452	47356	1.000000	9565427	-0.001944
181889870	489397518.000000	25434529	10000.000000	16462	50491	1.000000	20327	46978	1.000000	9560642	-0.001750
181859024	489442739.000000	25443101	10000.000000	16375	50659	1.000000	20171	47706	1.000000	9555823	-0.001851
181893208	489356823.000000	25435725	10000.000000	16451	50459	1.000000	20252	47546	1.000000	9551301	-0.001845
181891714	489383800.000000	25430130	10000.000000	16430	50107	1.000000	20367	47429	1.000000	9546503	-0.001268
181897932	489384950.000000	25429280	10000.000000	16325	50436	1.000000	20396	47132	1.000000	9541744	-0.001410
181876633	489360727.000000	25439057	10000.000000	16324	50683	1.000000	20381	46968	1.000000	9536966	-0.001447
181897564	489327904.000000	25431636	10000.000000	16467	50199	1.000000	20285	47395	1.000000	9532205	-0.001506
181897878	489355374.000000	25427669	10000.000000	16564	50230	1.000000	20334	47135	1.000000	9527382	-0.001447
181894954	489353628.000000	25446148	10000.000000	16346	50223	1.000000	20371	47145	1.000000	9522647	-0.001396
181883258	489427149.000000	25442347	10000.000000	16374	50614	1.000000	20333	47503	1.000000	9517857	-0.001352
npatches	nstrain	runtime	dt	init_x	init_y	init_y_blood	init_z	init_S	beta0	beta1	beta2	beta3	mean_beta	B	d	delta	delta_blood	b[0]	mut	m	CTL	c	g	epsilon	k	het	lambda	rho	omega	x_max	patch.dyna	DELTA	A	VA
10000	1	100.000000	0.000100	21900	9499	5000000	0.001000	10000000	19.072904	10.996309	16.243860	18.612658	13	8000000000.000000	0.010000	1.000000	1.000000	800000	0.000050	0.048000	1	0.001000	1.000000	25.000000	7.000000	0.500000	0.000000	0.000000	0.000000	31987	0	10.000000	7.000000	1.000000
sus	inf	inf_blood	z	x[0]	y[0][0]	z[0]	x[1]	y[1][0]	z[1]	S[0]	synchrony
219000000	94990000.000000	5000000	10.000000	21900	9499	0.001000	21900	9499	0.001000	10000000	0.000000
209381119	335310862.000000	17420203	10000.000000	17121	36446	1.000000	22080	32353	1.000000	9994903	0.000000
203967841	359618179.000000	18693925	10000.000000	16546	39159	1.000000	21529	35100	1.000000	9989949	0.000000
203725315	360763053.000000	18744375	10000.000000	16616	38954	1.000000	21442	35252	1.000000	9984950	0.000000
203738942	360774050.000000	18752668	10000.000000	16542	38913	1.000000	21468	35286	1.000000	9980016	0.000000
203713128	360767399.000000	18743423	10000.000000	16636	39093	1.000000	21521	34736	1.000000	9975119	0.000000
203726499	360749709.000000	18748516	10000.000000	16617	38908	1.000000	21367	35586	1.000000	9970179	0.000000
203751836	360713725.000000	18738993	10000.000000	16576	39047	1.000000	21607	35199	1.000000	9965146	0.000000
203714263	360736680.000000	18753725	10000.000000	16600	39064	1.000000	21595	34979	1.000000	9960097	0.000000
203743365	360695613.000000	18753483	10000.000000	16693	38770	1.000000	21573	35171	1.000000	9955264	0.000000
203731604	360718525.000000	18744256	10000.000000	16527	38872	1.000000	21474	35398	1.000000	9950240	0.000000
203720874	360765193.000000	18744654	10000.000000	16702	38962	1.000000	21674	34930	1.000000	9945195	0.000000
203735961	360734828.000000	18751588	10000.000000	16652	38953	1.000000	21486	35197	1.000000	9940295	0.000000
203724232	360768460.000000	18755205	10000.000000	16607	38842	1.000000	21652	35017	1.000000	9935225	0.000000
203735853	360700287.000000	18752371	10000.000000	16506	38885	1.000000	21574	34931	1.000000	9930311	0.000000
203740751	360768879.000000	18752760	10000.000000	16544	38955	1.000000	21443	35101	1.000000	9925335	0.000000
203727069	360708139.000000	18746256	10000.000000	16535	38783	1.000000	21611	35320	1.000000	9920304	0.000000
203747288	360753695.000000	18747858	10000.000000	16710	38637	1.000000	21497	35230	1.000000	9915282	0.000000
203740317	360689750.000000	18747039	10000.000000	16570	38733	1.000000	21496	35136	1.000000	9910319	0.000000
203719567	360728113.000000	18755879	10000.000000	16632	38955	1.000000	21661	35140	1.000000	9905374	0.000000
203744875	360760250.000000	18752222	10000.000000	16414	39350	1.000000	21557	35348	1.000000	9900447	0.000000
203732332	360739194.000000	18746434	10000.000000	16665	38822	1.000000	21432	35052	1.000000	9895569	0.000000
203732694	360725379.000000	18746122	10000.000000	16650	38888	1.000000	21687	34632	1.000000	9890610	0.000000
203738610	360706566.000000	18759192	10000.000000	16600	38873	1.000000	21748	35065	1.000000	9885780	0.000000
203718007	360701280.000000	18744321	10000.000000	16493	38826	1.000000	21579	35014	1.000000	9880882	0.000000
203720373	360773914.000000	18754508	10000.000000	16494	39593	1.000000	21501	35602	1.000000	9876067	0.000000
203750498	360721083.000000	18747470	10000.000000	16514	38974	1.000000	21632	35221	1.000000	9871166	0.000000
203730287	360771442.000000	18752680	10000.000000	16546	38727	1.000000	21587	35551	1.000000	9866244	0.000000
203732432	360741375.000000	18746302	10000.000000	16495	39333	1.000000	21528	35136	1.000000	9861227	0.000000
203738209	360707875.000000	18755295	10000.000000	16546	38862	1.000000	21680	35172	1.000000	9856317	0.000000
203732313	360721067.000000	18751651	10000.000000	16655	38939	1.000000	21522	35390	1.000000	9851429	0.000000
203733083	360741777.000000	18754947	10000.000000	16641	38841	1.000000	21796	35347	1.000000	9846453	0.000000
203738270	360718345.000000	18754724	10000.000000	16730	39136	1.000000	21434	35157	1.000000	9841551	0.000000
203753322	360706938.000000	18748863	10000.000000	16636	38942	1.000000	21566	34855	1.000000	9836557	0.000000
203745472	360723904.000000	18754564	10000.000000	16583	38587	1.000000	21662	35045	1.000000	9831569	0.000000
203741003	360715010.000000	18748202	10000.000000	16676	38889	1.000000	21612	34919	1.000000	9826741	0.000000
203721762	360726495.000000	18743993	10000.000000	16548	39020	1.000000	21550	34963	1.000000	9821704	0.000000
203717858	360736240.000000	18750239	10000.000000	16460	39022	1.000000	21667	35092	1.000000	9816870	0.000000
203733057	360770000.000000	18748407	10000.000000	16562	38855	1.000000	21716	34996	1.000000	9811991	0.000000
203721669	360763214.000000	18748618	10000.000000	16563	38844	1.000000	21624	35335	1.000000	9806986	0.000000
203742294	360688366.000000	18751450	10000.000000	16467	39159	1.000000	21656	35001	1.000000	9802155	-1.#IND00
203730540	360743786.000000	18753905	10000.000000	16572	38415	1.000000	21644	35133	1.000000	9797197	0.016000
203712671	360746357.000000	18753226	10000.000000	16607	38690	1.000000	21514	34747	1.000000	9792367	-0.001132
203723121	360725974.000000	18744016	10000.000000	16634	38921	1.000000	21375	35330	1.000000	9787423	0.001804
203736133	360727373.000000	18749573	10000.000000	16416	39140	1.000000	21531	35348	1.000000	9782545	-0.000359
203727334	360730190.000000	18756686	10000.000000	16649	38929	1.000000	21658	35364	1.000000	9777595	-0.006049
203719595	360788871.000000	18754381	10000.000000	16539	39194	1.000000	21683	35357	1.000000	9772774	-0.001814
203728343	360704457.000000	18750395	10000.000000	16633	38934	1.000000	21673	35164	1.000000	9767863	0.001789
203725305	360746812.000000	18752163	10000.000000	16772	38775	1.000000	21682	34482	1.000000	9763026	0.001028
203749709	360748890.000000	18741633	10000.000000	16573	38937	1.000000	21520	35311	1.000000	9758163	0.001903
203739720	360735709.000000	18748831	10000.000000	16703	38856	1.000000	21500	35153	1.000000	9753336	0.000037
203747528	360725894.000000	18739564	10000.000000	16554	39508	1.000000	21512	35454	1.000000	9748548	-0.002246
203707290	360759730.000000	18746970	10000.000000	16518	38993	1.000000	21508	35053	1.000000	9743663	0.000685
203726248	360754013.000000	18749143	10000.000000	16591	39150	1.000000	21624	34805	1.000000	9738729	0.002293
203730834	360774053.000000	18749885	10000.000000	16749	38765	1.000000	21431	35379	1.000000	9733826	0.001842
203731017	360741502.000000	18744840	10000.000000	16529	39125	1.000000	21549	35008	1.000000	9729033	0.001734
203725828	360765141.000000	18750552	10000.000000	16499	38832	1.000000	21684	34994	1.000000	9724030	0.002385
203713471	360812792.000000	18744693	10000.000000	16582	38949	1.000000	21662	34793	1.000000	9719184	0.001598
203712994	360774460.000000	18750650	10000.000000	16666	38952	1.000000	21566	35342	1.000000	9714258	0.001831
203747178	360720503.000000	18745713	10000.000000	16568	39612	1.000000	21732	35149	1.000000	9709437	-0.000567
203744081	360751243.000000	18746710	10000.000000	16634	38852	1.000000	21647	35028	1.000000	9704562	-0.001865
203719764	360740707.000000	18748368	10000.000000	16648	38661	1.000000	21544	35269	1.000000	9699800	0.000325
203741040	360703726.000000	18748975	10000.000000	16689	38830	1.000000	21572	35612	1.000000	9695113	0.001363
203745496	360727971.000000	18746248	10000.000000	16638	39134	1.000000	21733	34645	1.000000	9690216	0.001813
203727692	360748741.000000	18755235	10000.000000	16884	38977	1.000000	21609	35490	1.000000	9685407	0.003527
203721961	360785526.000000	18756541	10000.000000	16575	39145	1.000000	21706	35157	1.000000	9680525	0.003305
203748046	360745010.000000	18748271	10000.000000	16618	38833	1.000000	21565	35226	1.000000	9675663	0.003234
203731101	360767227.000000	18753640	10000.000000	16705	39001	1.000000	21613	35280	1.000000	9670760	0.004018
203735842	360720516.000000	18749410	10000.000000	16462	39164	1.000000	21598	35481	1.000000	9665872	0.003665
203713067	360752710.000000	18755423	10000.000000	16587	38329	1.000000	21441	35125	1.000000	9661061	0.004663
203731132	360753400.000000	18755197	10000.000000	16551	39251	1.000000	21402	35481	1.000000	9656243	0.004687
203735365	360787182.000000	18747263	10000.000000	16691	38916	1.000000	21545	35177	1.000000	9651571	0.003329
203721258	360740916.000000	18747089	10000.000000	16518	39268	1.000000	21565	35371	1.000000	9646705	0.003250
203721132	360741870.000000	18744974	10000.000000	16696	38882	1.000000	21602	35210	1.000000	9641898	0.003287
203703786	360752862.000000	18752318	10000.000000	16675	38596	1.000000	21599	35147	1.000000	9637140	0.003032
203703540	360794964.000000	18754259	10000.000000	16592	39118	1.000000	21392	35360	1.000000	9632198	0.003653
203715691	360727774.000000	18750472	10000.000000	16712	38510	1.000000	21580	35345	1.000000	9627554	0.003772
203742920	360715148.000000	18750948	10000.000000	16632	38932	1.000000	21521	35461	1.000000	9622634	0.003760
203734905	360729196.000000	18758355	10000.000000	16515	38751	1.000000	21445	35417	1.000000	9617920	0.003391
203722098	360783116.000000	18757267	10000.000000	16476	38819	1.000000	21471	35105	1.000000	9613088	0.003270
203733412	360769360.000000	18752371	10000.000000	16470	39184	1.000000	21482	35161	1.000000	9608257	0.004258
203739374	360744979.000000	18749400	10000.000000	16515	39130	1.000000	21582	34971	1.000000	9603453	0.003422
203732497	360720111.000000	18746984	10000.000000	16554	38717	1.000000	21696	35292	1.000000	9598674	0.002764
203749291	360736017.000000	18747499	10000.000000	16730	39156	1.000000	21537	35553	1.000000	9593913	0.002632
203740562	360718367.000000	18754358	10000.000000	16608	38767	1.000000	21504	35406	1.000000	9589192	0.002449
203757690	360688235.000000	18754789	10000.000000	16670	38771	1.000000	21510	35322	1.000000	9584372	0.002139
203719139	360770102.000000	18750436	10000.000000	16529	39101	1.000000	21399	34965	1.000000	9579654	0.002300
203713230	360771262.000000	18754451	10000.000000	16628	39129	1.000000	21275	35199	1.000000	9574825	0.002372
203734827	360718660.000000	18754257	10000.000000	16415	39160	1.000000	21472	34961	1.000000	9570094	0.002353
203727119	360789622.000000	18748633	10000.000000	16615	38909	1.000000	21438	35236	1.000000	9565359	0.002108
203734969	360744172.000000	18751405	10000.000000	16659	38842	1.000000	21619	35331	1.000000	9560474	0.001970
203735549	360729186.000000	18751739	10000.000000	16495	38904	1.000000	21555	35124	1.000000	9555608	0.002203
203735568	360760674.000000	18757242	10000.000000	16546	38612	1.000000	21340	35050	1.000000	9550902	0.002208
203739451	360726580.000000	18752930	10000.000000	16679	39112	1.000000	21585	35334	1.000000	9546153	0.002121
203723422	360754243.000000	18747889	10000.000000	16514	39063	1.000000	21605	34729	1.000000	9541375	0.002398
203719659	360752160.000000	18739575	10000.000000	16858	38951	1.000000	21498	35210	1.000000	9536626	0.001919
203718502	360753832.000000	18749635	10000.000000	16671	38867	1.000000	21482	35270	1.000000	9531950	0.002011
203722101	360751046.000000	18746319	10000.000000	16625	38956	1.000000	21720	35423	1.000000	9527204	0.001923
203710153	360770988.000000	18755680	10000.000000	16654	38887	1.000000	21350	35321	1.000000	9522547	0.001537
203730687	360780834.000000	18742746	10000.000000	16568	38899	1.000000	21497	35327	1.000000	9517859	0.001697
npatches	nstrain	runtime	dt	init_x	init_y	init_y_blood	init_z	init_S	beta0	beta1	beta2	beta3	mean_beta	B	d	delta	delta_blood	b[0]	mut	m	CTL	c	g	epsilon	k	het	lambda	rho	omega	x_max	patch.dyna	DELTA	A	VA
10000	1	100.000000	0.000100	21900	9499	5000000	0.001000	10000000	8.805300	14.508699	6.510725	15.571732	13	8000000000.000000	0.010000	1.000000	1.000000	800000	0.000050	0.048000	1	0.001000	1.000000	25.000000	8.000000	0.500000	0.000000	0.000000	0.000000	31987	0	10.000000	7.000000	1.000000
sus	inf	inf_blood	z	x[0]	y[0][0]	z[0]	x[1]	y[1][0]	z[1]	S[0]	synchrony
219000000	94990000.000000	5000000	10.000000	21900	9499	0.001000	21900	9499	0.001000	10000000	0.000000
229713033	244774937.000000	12717258	10000.000000	25765	22718	1.000000	21895	25183	1.000000	9995015	0.000000
225103605	261575413.000000	13596789	10000.000000	25262	24257	1.000000	21617	26992	1.000000	9990017	0.000000
224850659	262523346.000000	13640571	10000.000000	25257	24387	1.000000	21722	26835	1.000000	9985039	0.000000
224852823	262532623.000000	13651601	10000.000000	25192	24008	1.000000	21618	26830	1.000000	9980059	0.000000
224857868	262515386.000000	13644107	10000.000000	25279	24360	1.000000	21675	26906	1.000000	9975126	0.000000
224841719	262561928.000000	13648902	10000.000000	25177	24114	1.000000	21323	26838	1.000000	9970155	0.000000
224864096	262535653.000000	13642905	10000.000000	25297	24267	1.000000	21406	27141	1.000000	9965162	0.000000
224854682	262538916.000000	13644327	10000.000000	25160	24166	1.000000	21596	27029	1.000000	9960206	0.000000
224852730	262521954.000000	13642757	10000.000000	25436	24537	1.000000	21444	27086	1.000000	9955209	0.000000
224843909	262562536.000000	13651663	10000.000000	25142	24152	1.000000	21678	26776	1.000000	9950270	0.000000
224841080	262557552.000000	13645413	10000.000000	25262	24123	1.000000	21633	26990	1.000000	9945108	0.000000
224857229	262545464.000000	13645411	10000.000000	25209	24310	1.000000	21530	26966	1.000000	9940110	0.000000
224853374	262550733.000000	13649774	10000.000000	25287	24177	1.000000	21587	26927	1.000000	9935167	0.000000
224843395	262561833.000000	13643013	10000.000000	25033	24108	1.000000	21473	26920	1.000000	9930301	0.000000
224852259	262523607.000000	13644864	10000.000000	25294	24107	1.000000	21437	26879	1.000000	9925304	0.000000
224858269	262493256.000000	13639937	10000.000000	25250	24363	1.000000	21469	26987	1.000000	9920383	0.000000
224868282	262487702.000000	13640116	10000.000000	25497	24347	1.000000	21480	26815	1.000000	9915432	0.000000
224850235	262527596.000000	13644720	10000.000000	25184	24564	1.000000	21556	27216	1.000000	9910347	0.000000
224833466	262542961.000000	13644966	10000.000000	25296	24094	1.000000	21482	27108	1.000000	9905486	0.000000
224847151	262514037.000000	13642504	10000.000000	25034	24487	1.000000	21668	26958	1.000000	9900398	0.000000
224835860	262569260.000000	13645857	10000.000000	25116	24184	1.000000	21417	27271	1.000000	9895469	0.000000
224855141	262492871.000000	13638067	10000.000000	25347	24221	1.000000	21266	27152	1.000000	9890460	0.000000
224861297	262525696.000000	13649103	10000.000000	25408	24063	1.000000	21455	26860	1.000000	9885558	0.000000
224847660	262541952.000000	13652935	10000.000000	25398	24122	1.000000	21416	27017	1.000000	9880661	0.000000
224830207	262553402.000000	13644050	10000.000000	25419	24239	1.000000	21374	27018	1.000000	9875698	0.000000
224850609	262578026.000000	13643458	10000.000000	25291	24067	1.000000	21399	27234	1.000000	9870614	0.000000
224822252	262590023.000000	13653354	10000.000000	25328	24332	1.000000	21424	27063	1.000000	9865692	0.000000
224859444	262537371.000000	13652977	10000.000000	25216	24261	1.000000	21437	27207	1.000000	9860832	0.000000
224838915	262567907.000000	13643914	10000.000000	25403	24210	1.000000	21388	27061	1.000000	9855924	0.000000
224858800	262512092.000000	13643021	10000.000000	25040	24573	1.000000	21490	27213	1.000000	9850968	0.000000
224860077	262540229.000000	13646451	10000.000000	25406	23978	1.000000	21764	26975	1.000000	9846012	0.000000
224863909	262534060.000000	13642435	10000.000000	24999	24490	1.000000	21550	26986	1.000000	9841079	0.000000
224839163	262551930.000000	13650167	10000.000000	25287	24588	1.000000	21416	27050	1.000000	9836105	0.000000
224855051	262522756.000000	13647168	10000.000000	25215	23848	1.000000	21459	26965	1.000000	9831114	0.000000
224837671	262566340.000000	13645895	10000.000000	25213	24505	1.000000	21427	26960	1.000000	9826214	0.000000
224831178	262586994.000000	13647484	10000.000000	25222	24076	1.000000	21457	27008	1.000000	9821243	0.000000
224824067	262537001.000000	13656498	10000.000000	25087	24263	1.000000	21237	27437	1.000000	9816331	0.000000
224840500	262563254.000000	13649507	10000.000000	25159	24242	1.000000	21623	26651	1.000000	9811466	0.000000
224837391	262579603.000000	13644069	10000.000000	25097	24352	1.000000	21555	27039	1.000000	9806546	0.000000
224835514	262552283.000000	13640921	10000.000000	25325	24197	1.000000	21483	27093	1.000000	9801583	-1.#IND00
224848073	262551706.000000	13649995	10000.000000	25387	24108	1.000000	21484	27029	1.000000	9796574	0.033600
224854093	262549080.000000	13643184	10000.000000	25087	24377	1.000000	21264	27128	1.000000	9791672	0.022934
224842064	262552171.000000	13645450	10000.000000	25253	24512	1.000000	21476	26671	1.000000	9786789	0.012958
224825785	262615920.000000	13643998	10000.000000	25281	24070	1.000000	21555	27049	1.000000	9781792	0.011930
224863724	262493423.000000	13645512	10000.000000	25086	24029	1.000000	21445	27029	1.000000	9776885	0.009896
224831965	262574214.000000	13649343	10000.000000	25203	24198	1.000000	21231	27125	1.000000	9771953	0.005712
224845443	262535620.000000	13639433	10000.000000	25154	24033	1.000000	21475	27228	1.000000	9767075	0.008330
224838153	262578341.000000	13655445	10000.000000	25193	24392	1.000000	21441	26923	1.000000	9762105	0.006661
224847268	262528725.000000	13647860	10000.000000	25411	24205	1.000000	21323	27346	1.000000	9757289	0.007884
224872394	262508664.000000	13642876	10000.000000	25159	23983	1.000000	21354	27333	1.000000	9752381	0.006589
224849060	262546191.000000	13644902	10000.000000	25360	24090	1.000000	21517	26934	1.000000	9747533	0.009710
224849914	262560121.000000	13644324	10000.000000	25292	24449	1.000000	21512	26768	1.000000	9742735	0.007496
224860460	262544382.000000	13647936	10000.000000	25233	24208	1.000000	21458	27003	1.000000	9737808	0.008174
224854250	262533245.000000	13645155	10000.000000	25285	24137	1.000000	21576	26944	1.000000	9732924	0.007494
224835961	262550263.000000	13653309	10000.000000	25501	24099	1.000000	21618	27011	1.000000	9728077	0.006052
224846720	262554557.000000	13649204	10000.000000	25104	24230	1.000000	21579	27045	1.000000	9723238	0.005635
224837373	262533420.000000	13650095	10000.000000	25458	24287	1.000000	21759	26709	1.000000	9718394	0.006956
224857694	262540353.000000	13648881	10000.000000	25265	24094	1.000000	21695	27073	1.000000	9713584	0.006766
224836962	262569948.000000	13643809	10000.000000	25223	24280	1.000000	21481	26812	1.000000	9708755	0.006286
224858293	262536362.000000	13640177	10000.000000	25262	24201	1.000000	21504	26836	1.000000	9704033	0.007763
224835802	262540957.000000	13649431	10000.000000	25118	24530	1.000000	21384	26984	1.000000	9699232	0.007393
224865778	262535984.000000	13644770	10000.000000	25448	24357	1.000000	21522	26864	1.000000	9694310	0.007892
224848602	262594166.000000	13648602	10000.000000	25361	24016	1.000000	21434	26836	1.000000	9689337	0.008509
224863240	262500529.000000	13644491	10000.000000	25292	24139	1.000000	21534	27014	1.000000	9684488	0.008338
224850433	262552765.000000	13642349	10000.000000	25161	24142	1.000000	21357	27323	1.000000	9679590	0.009559
224837261	262542692.000000	13651476	10000.000000	25362	24105	1.000000	21649	26915	1.000000	9674783	0.009111
224849003	262548254.000000	13652887	10000.000000	25280	24392	1.000000	21574	27130	1.000000	9669933	0.008890
224864986	262526844.000000	13644471	10000.000000	25273	24283	1.000000	21260	27212	1.000000	9665033	0.007892
224871582	262511093.000000	13646025	10000.000000	25083	24229	1.000000	21558	26747	1.000000	9660189	0.008517
224845081	262533066.000000	13644435	10000.000000	25261	24015	1.000000	21567	27195	1.000000	9655320	0.008324
224867013	262560618.000000	13648724	10000.000000	25447	24477	1.000000	21398	27102	1.000000	9650464	0.007853
224845658	262522232.000000	13641902	10000.000000	25422	24058	1.000000	21465	27018	1.000000	9645636	0.008115
224831872	262554718.000000	13640961	10000.000000	25162	24527	1.000000	21441	27044	1.000000	9640747	0.006451
224842518	262541875.000000	13647947	10000.000000	25384	24358	1.000000	21351	26617	1.000000	9635822	0.006296
224838897	262568902.000000	13643187	10000.000000	25359	24156	1.000000	21467	26935	1.000000	9631117	0.005547
224861951	262562584.000000	13645905	10000.000000	25330	23972	1.000000	21429	27097	1.000000	9626175	0.005171
224840935	262581086.000000	13643802	10000.000000	25236	24308	1.000000	21512	27112	1.000000	9621447	0.005058
224848720	262564756.000000	13649768	10000.000000	25179	24299	1.000000	21383	27270	1.000000	9616758	0.004651
224843553	262552255.000000	13648282	10000.000000	25351	24239	1.000000	21387	27137	1.000000	9611887	0.004562
224855163	262564612.000000	13640973	10000.000000	25570	24276	1.000000	21581	26920	1.000000	9607194	0.004479
224850353	262531539.000000	13639389	10000.000000	25190	24362	1.000000	21460	26974	1.000000	9602472	0.004388
224847829	262558995.000000	13646177	10000.000000	25164	24323	1.000000	21612	27037	1.000000	9597653	0.004055
224845063	262566242.000000	13643401	10000.000000	25064	24457	1.000000	21479	26812	1.000000	9592817	0.003822
224828155	262572576.000000	13648891	10000.000000	25369	23963	1.000000	21400	27213	1.000000	9588023	0.003535
224842153	262539000.000000	13642361	10000.000000	25307	24318	1.000000	21569	27124	1.000000	9583200	0.002963
224854602	262534229.000000	13640303	10000.000000	25318	24021	1.000000	21494	27032	1.000000	9578463	0.002844
224831867	262580009.000000	13646276	10000.000000	25161	24093	1.000000	21428	26897	1.000000	9573690	0.002881
224852322	262545868.000000	13649680	10000.000000	25229	24158	1.000000	21239	27002	1.000000	9568849	0.002822
224847321	262502221.000000	13643436	10000.000000	25384	24170	1.000000	21501	27001	1.000000	9563958	0.002664
224846077	262512998.000000	13648098	10000.000000	25266	24128	1.000000	21401	27139	1.000000	9559320	0.002688
224846094	262530108.000000	13646158	10000.000000	25203	24370	1.000000	21550	26816	1.000000	9554620	0.002663
224828595	262576161.000000	13646859	10000.000000	25051	24133	1.000000	21380	26914	1.000000	9549888	0.001453
224855664	262550859.000000	13644496	10000.000000	25257	23843	1.000000	21652	26607	1.000000	9545078	0.002201
224851083	262563814.000000	13644729	10000.000000	25275	24049	1.000000	21151	27044	1.000000	9540200	0.002593
224843759	262521584.000000	13645374	10000.000000	25294	24485	1.000000	21474	26955	1.000000	9535462	0.002333
224870374	262503734.000000	13645224	10000.000000	25548	24151	1.000000	21590	26383	1.000000	9530791	0.002418
224840578	262579351.000000	13645901	10000.000000	25399	24088	1.000000	21685	27068	1.000000	9526055	0.002405
224841672	262535644.000000	13642796	10000.000000	25122	24218	1.000000	21662	27255	1.000000	9521257	0.001661
224842356	262573693.000000	13649494	10000.000000	25426	23970	1.000000	21486	26955	1.000000	9516545	0.001669
npatches	nstrain	runtime	dt	init_x	init_y	init_y_blood	init_z	init_S	beta0	beta1	beta2	beta3	mean_beta	B	d	delta	delta_blood	b[0]	mut	m	CTL	c	g	epsilon	k	het	lambda	rho	omega	x_max	patch.dyna	DELTA	A	VA
10000	1	100.000000	0.000100	21900	9499	5000000	0.001000	10000000	8.077506	7.640481	10.735503	9.787401	13	8000000000.000000	0.010000	1.000000	1.000000	800000	0.000050	0.048000	1	0.001000	1.000000	25.000000	9.000000	0.500000	0.000000	0.000000	0.000000	31987	0	10.000000	7.000000	1.000000
sus	inf	inf_blood	z	x[0]	y[0][0]	z[0]	x[1]	y[1][0]	z[1]	S[0]	synchrony
219000000	94990000.000000	5000000	10.000000	21900	9499	0.001000	21900	9499	0.001000	10000000	0.000000
253685807	162779050.000000	8458539	10000.000000	27924	14410	1.000000	28094	14155	1.000000	9995046	0.000000
250187245	173242574.000000	9004174	10000.000000	28059	15043	1.000000	27951	15289	1.000000	9990065	0.000000
249889099	174165793.000000	9051844	10000.000000	27440	15372	1.000000	27964	15281	1.000000	9985164	0.000000
249860273	174201457.000000	9056579	10000.000000	27595	15328	1.000000	27852	15275	1.000000	9980028	0.000000
249855478	174242532.000000	9055376	10000.000000	27601	15563	1.000000	28037	15311	1.000000	9974987	0.000000
249845777	174251127.000000	9058046	10000.000000	27404	15797	1.000000	27886	15410	1.000000	9969974	0.000000
249848751	174276654.000000	9057347	10000.000000	27830	15569	1.000000	27726	15313	1.000000	9964891	0.000000
249836795	174240438.000000	9058135	10000.000000	27496	15644	1.000000	28065	15321	1.000000	9959925	0.000000
249839521	174266517.000000	9064600	10000.000000	27749	15569	1.000000	27677	15568	1.000000	9954973	0.000000
249841413	174265194.000000	9056803	10000.000000	27641	15369	1.000000	28046	15434	1.000000	9949951	0.000000
249852602	174215167.000000	9056775	10000.000000	27659	15562	1.000000	27903	15472	1.000000	9945072	0.000000
249843088	174257613.000000	9054217	10000.000000	27644	15590	1.000000	27925	15376	1.000000	9940004	0.000000
249842927	174241719.000000	9054751	10000.000000	27510	15749	1.000000	27851	15447	1.000000	9935104	0.000000
249849227	174228083.000000	9058073	10000.000000	27640	15379	1.000000	27699	15467	1.000000	9930187	0.000000
249832911	174261841.000000	9059040	10000.000000	27707	15277	1.000000	27919	15217	1.000000	9925238	0.000000
249832954	174258559.000000	9058248	10000.000000	27792	15636	1.000000	28010	15352	1.000000	9920280	0.000000
249828726	174286710.000000	9061103	10000.000000	27650	15793	1.000000	27738	15284	1.000000	9915357	0.000000
249837773	174271215.000000	9058142	10000.000000	27527	15828	1.000000	27880	15357	1.000000	9910291	0.000000
249833777	174299067.000000	9059173	10000.000000	27411	15452	1.000000	28057	15486	1.000000	9905175	0.000000
249839849	174231040.000000	9056528	10000.000000	27669	15232	1.000000	27594	15240	1.000000	9900165	0.000000
249840030	174223889.000000	9055780	10000.000000	27702	15494	1.000000	27736	15412	1.000000	9895298	0.000000
249839548	174247192.000000	9057784	10000.000000	27550	15598	1.000000	27903	15305	1.000000	9890202	0.000000
249832949	174262805.000000	9057765	10000.000000	27863	15294	1.000000	27839	15238	1.000000	9885260	0.000000
249838896	174216938.000000	9055502	10000.000000	27656	15445	1.000000	27868	15434	1.000000	9880270	0.000000
249836623	174250804.000000	9053634	10000.000000	27592	15566	1.000000	28001	14949	1.000000	9875414	0.000000
249834380	174253201.000000	9056555	10000.000000	27456	15749	1.000000	28007	15399	1.000000	9870513	0.000000
249840886	174260724.000000	9060521	10000.000000	27830	15454	1.000000	28066	15421	1.000000	9865625	0.000000
249843405	174198137.000000	9054287	10000.000000	27604	15355	1.000000	28158	15384	1.000000	9860704	0.000000
249856017	174264920.000000	9056506	10000.000000	27450	15644	1.000000	28004	15402	1.000000	9855755	0.000000
249820325	174237699.000000	9056196	10000.000000	27609	15587	1.000000	27882	15094	1.000000	9850698	0.000000
249820272	174266679.000000	9062281	10000.000000	27731	15485	1.000000	27926	15248	1.000000	9845786	0.000000
249844087	174249269.000000	9058717	10000.000000	27480	15708	1.000000	28189	15283	1.000000	9840929	0.000000
249847516	174236978.000000	9051612	10000.000000	27609	15437	1.000000	27749	15414	1.000000	9835999	0.000000
249853791	174202689.000000	9049266	10000.000000	27619	15376	1.000000	27785	15257	1.000000	9831015	0.000000
249838615	174280029.000000	9056713	10000.000000	27647	15755	1.000000	27918	15194	1.000000	9826050	0.000000
249846611	174248436.000000	9055696	10000.000000	27759	15603	1.000000	27853	15483	1.000000	9821160	0.000000
249827605	174242868.000000	9059525	10000.000000	27746	15566	1.000000	27838	15267	1.000000	9816272	0.000000
249845963	174243606.000000	9058291	10000.000000	27743	15544	1.000000	28024	15370	1.000000	9811349	0.000000
249840845	174248892.000000	9052748	10000.000000	27764	15597	1.000000	28048	15409	1.000000	9806318	0.000000
249826129	174282614.000000	9062528	10000.000000	27603	15444	1.000000	27718	15522	1.000000	9801422	-1.#IND00
249839353	174270283.000000	9058552	10000.000000	27535	15660	1.000000	27912	15223	1.000000	9796420	0.008000
249835675	174256408.000000	9058764	10000.000000	27635	15638	1.000000	27962	15430	1.000000	9791464	-0.001956
249851426	174223059.000000	9054344	10000.000000	27707	15379	1.000000	27897	15209	1.000000	9786614	0.007694
249843345	174237979.000000	9051498	10000.000000	27710	15607	1.000000	27831	15306	1.000000	9781644	0.009968
249858323	174212642.000000	9054662	10000.000000	27504	15546	1.000000	28171	15242	1.000000	9776762	0.009251
249836079	174250373.000000	9051915	10000.000000	27379	15699	1.000000	27938	15301	1.000000	9771930	0.010318
249841772	174222630.000000	9058002	10000.000000	27646	15638	1.000000	27769	15513	1.000000	9767026	0.013567
249850425	174276640.000000	9055100	10000.000000	27727	15452	1.000000	27948	15399	1.000000	9762033	0.008216
249836680	174261867.000000	9055766	10000.000000	27571	15586	1.000000	27775	15417	1.000000	9757211	0.009628
249849616	174198676.000000	9047136	10000.000000	27683	15544	1.000000	27989	15429	1.000000	9752358	0.009355
249852026	174200828.000000	9052849	10000.000000	27607	15346	1.000000	27604	15430	1.000000	9747570	0.008276
249862164	174257334.000000	9055437	10000.000000	27908	15746	1.000000	27873	15390	1.000000	9742598	0.007363
249839571	174237628.000000	9057140	10000.000000	27566	15510	1.000000	28071	15261	1.000000	9737654	0.007381
249849720	174225834.000000	9049776	10000.000000	27571	15520	1.000000	27855	15263	1.000000	9732732	0.007384
249835750	174265091.000000	9056079	10000.000000	27454	15188	1.000000	27771	15237	1.000000	9727857	0.006691
249858936	174246011.000000	9058818	10000.000000	27491	15570	1.000000	28028	15381	1.000000	9722936	0.006458
249852728	174271620.000000	9058121	10000.000000	27722	15388	1.000000	27891	15367	1.000000	9718021	0.005835
249852727	174251869.000000	9059556	10000.000000	27505	15639	1.000000	27665	15267	1.000000	9713196	0.004778
249815436	174294125.000000	9065030	10000.000000	27591	15316	1.000000	27764	15469	1.000000	9708249	0.004725
249829460	174266959.000000	9056152	10000.000000	27539	15387	1.000000	28008	15520	1.000000	9703453	0.007360
249820983	174277113.000000	9056572	10000.000000	27840	15460	1.000000	27958	15357	1.000000	9698462	0.007335
249852671	174277626.000000	9051524	10000.000000	27763	15665	1.000000	28067	15578	1.000000	9693682	0.011571
249832163	174291919.000000	9059993	10000.000000	27586	15710	1.000000	28068	15489	1.000000	9688764	0.011041
249819522	174302221.000000	9058819	10000.000000	27558	15347	1.000000	27827	15063	1.000000	9683998	0.010261
249828496	174240492.000000	9060446	10000.000000	27600	15616	1.000000	27932	15320	1.000000	9678997	0.008669
249839391	174276162.000000	9058016	10000.000000	27774	15473	1.000000	27817	15274	1.000000	9674044	0.009923
249831299	174272295.000000	9049625	10000.000000	27760	15416	1.000000	27803	15238	1.000000	9669117	0.008974
249858878	174232447.000000	9056562	10000.000000	27650	15381	1.000000	27687	15613	1.000000	9664248	0.007712
249843491	174269766.000000	9057738	10000.000000	27874	15606	1.000000	27702	15568	1.000000	9659547	0.006772
249839334	174252941.000000	9059271	10000.000000	27791	15584	1.000000	27877	15331	1.000000	9654740	0.006545
249850447	174246377.000000	9055399	10000.000000	27684	15748	1.000000	27987	15427	1.000000	9649900	0.006620
249826476	174233048.000000	9052778	10000.000000	27582	15437	1.000000	28030	15316	1.000000	9644961	0.006088
249848172	174197161.000000	9055681	10000.000000	27401	15577	1.000000	27763	15518	1.000000	9640118	0.005926
249799913	174270336.000000	9060259	10000.000000	27502	15566	1.000000	27807	15248	1.000000	9635330	0.005625
249844360	174257439.000000	9053117	10000.000000	27498	15667	1.000000	27912	15269	1.000000	9630662	0.005310
249841010	174272931.000000	9052445	10000.000000	27641	15374	1.000000	27749	15436	1.000000	9625958	0.005240
249841551	174274811.000000	9057857	10000.000000	27419	15772	1.000000	27861	15361	1.000000	9621158	0.005021
249844861	174260675.000000	9053912	10000.000000	27741	15268	1.000000	27885	15586	1.000000	9616380	0.006573
249829247	174287225.000000	9055639	10000.000000	27773	15615	1.000000	27794	15391	1.000000	9611643	0.006555
249840512	174223488.000000	9055344	10000.000000	27624	15495	1.000000	28097	15086	1.000000	9606798	0.006313
249816973	174269124.000000	9053753	10000.000000	27606	15492	1.000000	27949	15376	1.000000	9602018	0.006143
249789213	174320644.000000	9064417	10000.000000	27584	15537	1.000000	27811	15409	1.000000	9597215	0.006156
249847066	174236376.000000	9053239	10000.000000	27486	15633	1.000000	27687	15558	1.000000	9592320	0.006063
249848592	174223831.000000	9051097	10000.000000	27610	15506	1.000000	27935	15478	1.000000	9587534	0.005919
249828240	174268891.000000	9057692	10000.000000	27709	15312	1.000000	27764	15385	1.000000	9582879	0.003778
249830528	174299786.000000	9060162	10000.000000	27518	15816	1.000000	27915	15421	1.000000	9578137	0.003310
249805948	174294391.000000	9058234	10000.000000	27537	15534	1.000000	27987	15281	1.000000	9573414	0.002842
249828945	174258575.000000	9058261	10000.000000	27633	15505	1.000000	27885	15374	1.000000	9568699	0.002941
249836514	174249101.000000	9059593	10000.000000	27728	15519	1.000000	27839	15350	1.000000	9563928	0.002701
249833022	174285477.000000	9053637	10000.000000	27612	15475	1.000000	28060	15287	1.000000	9559059	0.002253
249844041	174237478.000000	9058830	10000.000000	27502	15437	1.000000	27783	15354	1.000000	9554280	0.002339
249829200	174233255.000000	9055234	10000.000000	27774	15582	1.000000	27946	15374	1.000000	9549477	0.002319
249844168	174275330.000000	9057368	10000.000000	27644	15402	1.000000	27830	15445	1.000000	9544626	0.002422
249852672	174228431.000000	9052067	10000.000000	27590	15363	1.000000	27750	15333	1.000000	9539891	0.001345
249831540	174225625.000000	9058556	10000.000000	27882	15788	1.000000	27653	15148	1.000000	9535208	0.001225
249829577	174231961.000000	9058917	10000.000000	27526	15415	1.000000	28049	15189	1.000000	9530481	0.001271
249820890	174240127.000000	9053561	10000.000000	27770	15648	1.000000	27922	15282	1.000000	9525650	0.000994
249818058	174283552.000000	9056187	10000.000000	27764	15461	1.000000	28046	15243	1.000000	9520906	0.001439
249823300	174295812.000000	9059328	10000.000000	27564	15675	1.000000	27857	15392	1.000000	9516234	0.001608
npatches	nstrain	runtime	dt	init_x	init_y	init_y_blood	init_z	init_S	beta0	beta1	beta2	beta3	mean_beta	B	d	delta	delta_blood	b[0]	mut	m	CTL	c	g	epsilon	k	het	lambda	rho	omega	x_max	patch.dyna	DELTA	A	VA
10000	1	100.000000	0.000100	21900	9499	5000000	0.001000	10000000	7.733306	12.377006	8.087200	16.257819	13	8000000000.000000	0.010000	1.000000	1.000000	800000	0.000050	0.048000	1	0.001000	1.000000	25.000000	10.000000	0.500000	0.000000	0.000000	0.000000	31987	0	10.000000	7.000000	1.000000
sus	inf	inf_blood	z	x[0]	y[0][0]	z[0]	x[1]	y[1][0]	z[1]	S[0]	synchrony
219000000	94990000.000000	5000000	10.000000	21900	9499	0.001000	21900	9499	0.001000	10000000	0.000000
272219096	107435395.000000	5583389	10000.000000	29513	9243	1.000000	27603	10618	1.000000	9995068	0.000000
270922244	110682869.000000	5750205	10000.000000	29331	9217	1.000000	27352	11011	1.000000	9990124	0.000000
270755378	111148168.000000	5776208	10000.000000	29341	9597	1.000000	27385	10848	1.000000	9985129	0.000000
270703903	111233752.000000	5783165	10000.000000	29180	9483	1.000000	27293	11028	1.000000	9980202	0.000000
270711514	111221455.000000	5779309	10000.000000	29372	9592	1.000000	27341	10783	1.000000	9975243	0.000000
270717262	111267288.000000	5784654	10000.000000	29265	9688	1.000000	27525	10883	1.000000	9970280	0.000000
270698015	111265803.000000	5781230	10000.000000	29038	9784	1.000000	27252	10979	1.000000	9965439	0.000000
270713327	111304283.000000	5788315	10000.000000	29352	9498	1.000000	27329	10991	1.000000	9960550	0.000000
270701670	111231264.000000	5785056	10000.000000	29298	9670	1.000000	27404	11126	1.000000	9955556	0.000000
270709100	111274736.000000	5787031	10000.000000	29242	9567	1.000000	27475	10727	1.000000	9950682	0.000000
270702684	111269391.000000	5782781	10000.000000	29174	9529	1.000000	27425	10677	1.000000	9945689	0.000000
270726988	111229153.000000	5785938	10000.000000	29314	9667	1.000000	27280	10967	1.000000	9940791	0.000000
270698790	111266191.000000	5781330	10000.000000	29263	9630	1.000000	27561	10741	1.000000	9935896	0.000000
270728680	111245191.000000	5781975	10000.000000	29241	9643	1.000000	27361	10859	1.000000	9930932	0.000000
270736838	111244092.000000	5774948	10000.000000	29245	9685	1.000000	27332	10765	1.000000	9926011	0.000000
270670032	111287289.000000	5786621	10000.000000	29484	9401	1.000000	27321	10865	1.000000	9921058	0.000000
270693666	111289003.000000	5782605	10000.000000	29188	9627	1.000000	27271	10927	1.000000	9916148	0.000000
270677013	111287134.000000	5783150	10000.000000	29221	9740	1.000000	27252	10973	1.000000	9911252	0.000000
270705036	111272005.000000	5780793	10000.000000	29309	9534	1.000000	27394	10901	1.000000	9906302	0.000000
270722682	111223196.000000	5782840	10000.000000	29103	9509	1.000000	27295	10862	1.000000	9901398	0.000000
270720106	111265823.000000	5783705	10000.000000	29074	9777	1.000000	27371	11054	1.000000	9896473	0.000000
270715632	111209818.000000	5778143	10000.000000	29105	9519	1.000000	27494	10938	1.000000	9891577	0.000000
270731609	111241779.000000	5782539	10000.000000	29198	9831	1.000000	27372	10711	1.000000	9886719	0.000000
270723106	111243632.000000	5782249	10000.000000	29122	9814	1.000000	27437	10799	1.000000	9881819	0.000000
270717394	111285957.000000	5780827	10000.000000	29323	9547	1.000000	27443	10809	1.000000	9876903	0.000000
270744629	111198874.000000	5779634	10000.000000	28980	9531	1.000000	27650	10755	1.000000	9872031	0.000000
270716573	111248715.000000	5777202	10000.000000	29412	9605	1.000000	27318	10846	1.000000	9866986	0.000000
270751946	111246026.000000	5782395	10000.000000	29213	9770	1.000000	27555	10872	1.000000	9862002	0.000000
270693105	111286788.000000	5787027	10000.000000	29186	9745	1.000000	27440	10842	1.000000	9856911	0.000000
270721913	111217094.000000	5784399	10000.000000	29332	9493	1.000000	27174	11084	1.000000	9852032	0.000000
270694813	111252720.000000	5777074	10000.000000	29252	9701	1.000000	27521	10900	1.000000	9847200	0.000000
270728579	111227659.000000	5784407	10000.000000	29182	9692	1.000000	27039	10901	1.000000	9842247	0.000000
270725296	111245679.000000	5780982	10000.000000	29267	9549	1.000000	27144	11061	1.000000	9837330	0.000000
270698631	111271520.000000	5781997	10000.000000	29126	9668	1.000000	27404	10972	1.000000	9832374	0.000000
270689982	111274926.000000	5785428	10000.000000	29382	9393	1.000000	27396	10980	1.000000	9827383	0.000000
270692156	111289801.000000	5778083	10000.000000	29118	9476	1.000000	27191	11140	1.000000	9822541	0.000000
270692606	111235849.000000	5783207	10000.000000	29102	9714	1.000000	27412	11110	1.000000	9817583	0.000000
270724941	111243476.000000	5782088	10000.000000	29329	9419	1.000000	27184	10938	1.000000	9812712	0.000000
270699352	111261567.000000	5779640	10000.000000	29144	9777	1.000000	27288	11140	1.000000	9807831	0.000000
270716097	111243557.000000	5781562	10000.000000	29202	9585	1.000000	27502	11059	1.000000	9802877	-1.#IND00
270694464	111285357.000000	5782695	10000.000000	29223	9499	1.000000	27369	10769	1.000000	9798036	0.019200
270675578	111306535.000000	5786961	10000.000000	29249	9583	1.000000	27436	11019	1.000000	9793146	0.016281
270694893	111302259.000000	5785545	10000.000000	29237	9554	1.000000	27338	11018	1.000000	9788419	0.005530
270715402	111250658.000000	5780271	10000.000000	29443	9392	1.000000	27461	10866	1.000000	9783607	0.008433
270736115	111261198.000000	5782358	10000.000000	28998	9559	1.000000	27224	10972	1.000000	9778655	0.008446
270688896	111232376.000000	5784805	10000.000000	29295	9639	1.000000	27212	10957	1.000000	9773802	0.003426
270702656	111262720.000000	5783881	10000.000000	29122	9567	1.000000	27145	11121	1.000000	9768787	-0.000862
270712948	111272042.000000	5782220	10000.000000	29362	9571	1.000000	27347	10913	1.000000	9763910	0.004282
270683193	111298053.000000	5784073	10000.000000	29154	9687	1.000000	27358	10956	1.000000	9758936	0.001518
270682570	111293141.000000	5782669	10000.000000	29336	9790	1.000000	27460	10975	1.000000	9754080	-0.000074
270691520	111291597.000000	5784779	10000.000000	29350	9580	1.000000	27086	10852	1.000000	9749193	0.001809
270725336	111273199.000000	5783905	10000.000000	29310	9646	1.000000	27609	10917	1.000000	9744268	0.003740
270684404	111300071.000000	5785798	10000.000000	29445	9842	1.000000	27333	10840	1.000000	9739412	0.010564
270707486	111249667.000000	5782703	10000.000000	29330	9605	1.000000	27427	10949	1.000000	9734666	0.010806
270704741	111261919.000000	5777982	10000.000000	29282	9624	1.000000	27322	11115	1.000000	9729805	0.011150
270698683	111281484.000000	5781727	10000.000000	29468	9512	1.000000	27463	10920	1.000000	9724990	0.010211
270709071	111246545.000000	5782468	10000.000000	29237	9729	1.000000	27552	10905	1.000000	9720154	0.010179
270692696	111280858.000000	5782128	10000.000000	29190	9731	1.000000	27397	10751	1.000000	9715202	0.005400
270719160	111269420.000000	5780193	10000.000000	29197	9471	1.000000	27385	10916	1.000000	9710431	0.008796
270677534	111312966.000000	5781433	10000.000000	29101	9586	1.000000	27352	10843	1.000000	9705615	0.009014
270682219	111304282.000000	5784671	10000.000000	29254	9517	1.000000	27269	11153	1.000000	9700704	0.008618
270708083	111255413.000000	5783672	10000.000000	29238	9525	1.000000	27300	11271	1.000000	9695807	0.007522
270706145	111253761.000000	5784686	10000.000000	29176	9684	1.000000	27395	10987	1.000000	9690995	0.007752
270712036	111233794.000000	5781939	10000.000000	28982	9494	1.000000	27448	10776	1.000000	9686171	0.007720
270710644	111282749.000000	5783481	10000.000000	29139	9486	1.000000	27421	10767	1.000000	9681309	0.006571
270700020	111280542.000000	5784409	10000.000000	29139	9570	1.000000	27480	10886	1.000000	9676354	0.005978
270740209	111185701.000000	5775345	10000.000000	29100	9597	1.000000	27347	10914	1.000000	9671562	0.006720
270717428	111251930.000000	5782492	10000.000000	29433	9692	1.000000	27458	11019	1.000000	9666801	0.006319
270709954	111267418.000000	5783660	10000.000000	29479	9550	1.000000	27341	10875	1.000000	9662018	0.005519
270691918	111269865.000000	5782045	10000.000000	29393	9577	1.000000	27270	11079	1.000000	9657273	0.005306
270691679	111292701.000000	5785280	10000.000000	29180	9556	1.000000	27365	10989	1.000000	9652516	0.005424
270722390	111272756.000000	5783799	10000.000000	29273	9464	1.000000	27203	10922	1.000000	9647706	0.005377
270713522	111247784.000000	5785768	10000.000000	29289	9606	1.000000	27513	10868	1.000000	9642858	0.005418
270690944	111268917.000000	5782902	10000.000000	29481	9520	1.000000	27176	11163	1.000000	9638054	0.005234
270702052	111266962.000000	5783666	10000.000000	29325	9456	1.000000	27609	10740	1.000000	9633068	0.004040
270720497	111251099.000000	5779820	10000.000000	29177	9515	1.000000	27466	10834	1.000000	9628194	0.004052
270679531	111279878.000000	5784508	10000.000000	29170	9604	1.000000	27443	10947	1.000000	9623283	0.004256
270680250	111268796.000000	5783426	10000.000000	29077	9547	1.000000	27467	10766	1.000000	9618563	0.004759
270693110	111289549.000000	5780806	10000.000000	29098	9549	1.000000	27374	10963	1.000000	9613684	0.003904
270728806	111216153.000000	5783015	10000.000000	29416	9373	1.000000	27203	10963	1.000000	9608807	0.003664
270709325	111277715.000000	5782034	10000.000000	29411	9694	1.000000	27556	10766	1.000000	9603974	0.003506
270723269	111255677.000000	5779248	10000.000000	29194	9539	1.000000	27363	10856	1.000000	9599252	0.003496
270705225	111255320.000000	5783354	10000.000000	29424	9670	1.000000	27356	11125	1.000000	9594541	0.003449
270701110	111266332.000000	5778290	10000.000000	29402	9598	1.000000	27373	10837	1.000000	9589745	0.003320
270708568	111245823.000000	5783368	10000.000000	29427	9507	1.000000	27484	10832	1.000000	9584993	0.002499
270707796	111270656.000000	5786774	10000.000000	29544	9514	1.000000	27232	10968	1.000000	9580277	0.002511
270714585	111219512.000000	5780223	10000.000000	29226	9492	1.000000	27681	10819	1.000000	9575371	0.002519
270682341	111309160.000000	5782286	10000.000000	29265	9549	1.000000	27514	10643	1.000000	9570515	0.002476
270733500	111254416.000000	5781372	10000.000000	29089	9559	1.000000	27274	10829	1.000000	9565748	0.002884
270687404	111323687.000000	5785745	10000.000000	29150	9851	1.000000	27246	11103	1.000000	9560963	0.002672
270689630	111275532.000000	5783968	10000.000000	29254	9719	1.000000	27336	11049	1.000000	9556200	0.002813
270686406	111273213.000000	5781346	10000.000000	29202	9535	1.000000	27286	11106	1.000000	9551428	0.002724
270725017	111231272.000000	5782176	10000.000000	29291	9520	1.000000	27244	11098	1.000000	9546570	0.002547
270709410	111275399.000000	5783510	10000.000000	29216	9592	1.000000	27206	10933	1.000000	9541757	0.002379
270695169	111288406.000000	5783630	10000.000000	29138	9357	1.000000	27636	10776	1.000000	9537034	0.002226
270708303	111271761.000000	5781730	10000.000000	29433	9643	1.000000	27381	10872	1.000000	9532316	0.001711
270711548	111268285.000000	5786664	10000.000000	29382	9719	1.000000	27276	10933	1.000000	9527526	0.001683
270736579	111222708.000000	5778313	10000.000000	29340	9489	1.000000	27306	10921	1.000000	9522773	0.000693
270714049	111245781.000000	5778125	10000.000000	29191	9626	1.000000	27328	11026	1.000000	9518022	0.000865
npatches	nstrain	runtime	dt	init_x	init_y	init_y_blood	init_z	init_S	beta0	beta1	beta2	beta3	mean_beta	B	d	delta	delta_blood	b[0]	mut	m	CTL	c	g	epsilon	k	het	lambda	rho	omega	x_max	patch.dyna	DELTA	A	VA
10000	1	100.000000	0.000100	21900	9499	5000000	0.001000	10000000	12.607930	18.578255	15.810730	11.649501	13	8000000000.000000	0.010000	1.000000	1.000000	800000	0.000050	0.048000	1	0.001000	1.000000	25.000000	11.000000	0.500000	0.000000	0.000000	0.000000	31987	0	10.000000	7.000000	1.000000
sus	inf	inf_blood	z	x[0]	y[0][0]	z[0]	x[1]	y[1][0]	z[1]	S[0]	synchrony
219000000	94990000.000000	5000000	10.000000	21900	9499	0.001000	21900	9499	0.001000	10000000	0.000000
288873921	64801424.000000	3366989	10000.000000	29088	6307	1.000000	27267	7510	1.000000	9995018	0.000000
290978892	60087360.000000	3124573	10000.000000	29209	5755	1.000000	27388	6954	1.000000	9989950	0.000000
291534570	58840796.000000	3056576	10000.000000	29112	6042	1.000000	27458	6774	1.000000	9984979	0.000000
291690052	58497227.000000	3038824	10000.000000	29304	5746	1.000000	27541	6975	1.000000	9980026	0.000000
291741696	58366127.000000	3035845	10000.000000	29140	5792	1.000000	27546	6889	1.000000	9974975	0.000000
291715734	58362889.000000	3036683	10000.000000	29360	5769	1.000000	27498	6998	1.000000	9969928	0.000000
291753476	58350119.000000	3031913	10000.000000	29272	5682	1.000000	27523	6878	1.000000	9964991	0.000000
291755673	58341993.000000	3030182	10000.000000	29315	5740	1.000000	27663	7027	1.000000	9959977	0.000000
291733414	58368049.000000	3033335	10000.000000	29376	5677	1.000000	27527	6899	1.000000	9954937	0.000000
291760284	58350701.000000	3029920	10000.000000	29373	5682	1.000000	27565	7082	1.000000	9950099	0.000000
291743607	58357929.000000	3032060	10000.000000	28945	5799	1.000000	27759	6811	1.000000	9945203	0.000000
291767689	58374349.000000	3033210	10000.000000	29285	5566	1.000000	27796	7089	1.000000	9940185	0.000000
291741542	58387956.000000	3037512	10000.000000	29451	5797	1.000000	27599	7056	1.000000	9935227	0.000000
291742126	58350960.000000	3034208	10000.000000	29325	5625	1.000000	27384	6962	1.000000	9930297	0.000000
291744204	58367426.000000	3033763	10000.000000	29460	5742	1.000000	27302	7028	1.000000	9925263	0.000000
291716154	58386777.000000	3034080	10000.000000	29373	5749	1.000000	27462	6718	1.000000	9920428	0.000000
291751902	58329362.000000	3031129	10000.000000	29380	5741	1.000000	27503	6875	1.000000	9915538	0.000000
291745698	58373904.000000	3038225	10000.000000	29652	5610	1.000000	27568	6915	1.000000	9910619	0.000000
291771296	58332461.000000	3032069	10000.000000	29349	5697	1.000000	27517	6845	1.000000	9905581	0.000000
291771873	58344778.000000	3031551	10000.000000	29394	5617	1.000000	27564	6914	1.000000	9900655	0.000000
291770905	58337025.000000	3029802	10000.000000	29141	5686	1.000000	27409	6999	1.000000	9895818	0.000000
291762843	58318784.000000	3031549	10000.000000	29270	5645	1.000000	27511	6948	1.000000	9890954	0.000000
291770953	58330275.000000	3032171	10000.000000	29107	5743	1.000000	27524	7004	1.000000	9886115	0.000000
291761899	58343737.000000	3036321	10000.000000	29412	5731	1.000000	27760	6727	1.000000	9881114	0.000000
291753880	58369194.000000	3033562	10000.000000	29213	5702	1.000000	27501	7114	1.000000	9876231	0.000000
291744601	58369879.000000	3032993	10000.000000	29407	5677	1.000000	27641	6906	1.000000	9871381	0.000000
291767366	58337928.000000	3034509	10000.000000	29509	5629	1.000000	27415	6996	1.000000	9866442	0.000000
291738062	58371807.000000	3032211	10000.000000	29037	5735	1.000000	27516	7042	1.000000	9861593	0.000000
291748168	58351416.000000	3034624	10000.000000	29031	5669	1.000000	27499	7064	1.000000	9856665	0.000000
291735079	58335004.000000	3032465	10000.000000	29094	5849	1.000000	27503	6937	1.000000	9851668	0.000000
291730748	58358129.000000	3032679	10000.000000	29351	5786	1.000000	27237	6979	1.000000	9846714	0.000000
291765526	58346249.000000	3032550	10000.000000	29325	5648	1.000000	27598	6877	1.000000	9841833	0.000000
291729293	58361548.000000	3031217	10000.000000	29370	5688	1.000000	27427	6893	1.000000	9836970	0.000000
291772424	58337461.000000	3029165	10000.000000	29223	5702	1.000000	27274	7061	1.000000	9831953	0.000000
291762597	58330387.000000	3032061	10000.000000	29178	5792	1.000000	27562	6673	1.000000	9827165	0.000000
291780230	58336867.000000	3034225	10000.000000	29452	5659	1.000000	27603	6968	1.000000	9822153	0.000000
291717843	58396680.000000	3033636	10000.000000	29239	5804	1.000000	27546	7114	1.000000	9817275	0.000000
291761036	58344320.000000	3035092	10000.000000	29316	5767	1.000000	27299	6839	1.000000	9812415	0.000000
291748568	58347240.000000	3031844	10000.000000	29309	5635	1.000000	27456	7107	1.000000	9807456	0.000000
291750991	58346651.000000	3032405	10000.000000	29371	5723	1.000000	27583	6937	1.000000	9802613	-1.#IND00
291759354	58349271.000000	3032216	10000.000000	29285	5594	1.000000	27284	6953	1.000000	9797710	0.009600
291753738	58380687.000000	3035544	10000.000000	29449	5755	1.000000	27452	6997	1.000000	9792772	0.008106
291747127	58358136.000000	3034343	10000.000000	29275	5690	1.000000	27463	6972	1.000000	9787929	0.008615
291764866	58351119.000000	3030814	10000.000000	29312	5903	1.000000	27694	6997	1.000000	9783118	-0.009047
291758649	58349381.000000	3031909	10000.000000	29288	5532	1.000000	27426	7011	1.000000	9778329	-0.009878
291735915	58377078.000000	3033742	10000.000000	29401	5715	1.000000	27612	7145	1.000000	9773487	-0.007190
291751748	58362435.000000	3035233	10000.000000	29428	5682	1.000000	27501	7002	1.000000	9768643	-0.007889
291734392	58354466.000000	3030468	10000.000000	29336	5681	1.000000	27525	7081	1.000000	9763822	-0.004181
291737888	58396151.000000	3038328	10000.000000	29424	5769	1.000000	27373	7015	1.000000	9759006	-0.003602
291769250	58337286.000000	3030114	10000.000000	29411	5847	1.000000	27450	7182	1.000000	9754118	-0.007774
291777518	58326477.000000	3029781	10000.000000	29278	5640	1.000000	27473	6954	1.000000	9749125	-0.007685
291748310	58334103.000000	3029954	10000.000000	29169	5819	1.000000	27888	6792	1.000000	9744276	-0.005694
291753203	58367475.000000	3036686	10000.000000	29412	5644	1.000000	27667	6833	1.000000	9739376	-0.005872
291761959	58330657.000000	3035307	10000.000000	29350	5697	1.000000	27460	7006	1.000000	9724888	-0.002744
291782787	58315723.000000	3030649	10000.000000	29366	5675	1.000000	27533	7021	1.000000	9720014	-0.001555
291753808	58362989.000000	3032072	10000.000000	29260	5773	1.000000	27552	6901	1.000000	9715059	-0.002891
291762355	58345946.000000	3031314	10000.000000	29311	5531	1.000000	27534	6789	1.000000	9710150	-0.003753
291783383	58322506.000000	3030254	10000.000000	29547	5709	1.000000	27681	6848	1.000000	9705432	-0.004899
291757572	58339553.000000	3032197	10000.000000	29397	5801	1.000000	27583	6765	1.000000	9700573	-0.004702
291760858	58360827.000000	3034043	10000.000000	29482	5701	1.000000	27497	6938	1.000000	9695789	-0.003889
291741520	58370989.000000	3031582	10000.000000	29294	5765	1.000000	27444	7026	1.000000	9690928	-0.004082
291775402	58340409.000000	3030898	10000.000000	29396	5807	1.000000	27735	6861	1.000000	9686136	-0.003728
291809392	58304418.000000	3031430	10000.000000	29294	5710	1.000000	27702	6904	1.000000	9681265	-0.003107
291732722	58383772.000000	3034192	10000.000000	29400	5873	1.000000	27320	6919	1.000000	9676276	-0.001950
291748334	58352466.000000	3034573	10000.000000	29574	5646	1.000000	27647	7056	1.000000	9671345	-0.002362
291748852	58344067.000000	3032609	10000.000000	29392	5800	1.000000	27278	6928	1.000000	9666426	-0.002686
291766687	58335066.000000	3031443	10000.000000	29423	5733	1.000000	27467	6820	1.000000	9661605	-0.002305
291743415	58382343.000000	3028480	10000.000000	29108	5738	1.000000	27628	6756	1.000000	9656680	-0.002835
291745826	58365437.000000	3035246	10000.000000	29344	5928	1.000000	27316	6941	1.000000	9651853	-0.002415
291737896	58387575.000000	3033452	10000.000000	29367	5662	1.000000	27747	6887	1.000000	9647014	-0.002499
291752711	58365164.000000	3034240	10000.000000	29303	5598	1.000000	27650	6957	1.000000	9642185	-0.002293
291739798	58378792.000000	3034314	10000.000000	29335	5682	1.000000	27495	7176	1.000000	9637382	-0.002361
291711236	58412751.000000	3033331	10000.000000	29486	5586	1.000000	27398	6929	1.000000	9632643	-0.002204
291743895	58362522.000000	3030275	10000.000000	29221	5742	1.000000	27804	6749	1.000000	9627648	-0.002655
291764625	58335276.000000	3034028	10000.000000	29366	5803	1.000000	27580	6913	1.000000	9622860	-0.002919
291770615	58334565.000000	3030432	10000.000000	29276	5647	1.000000	27524	6855	1.000000	9617920	-0.002863
291753900	58367289.000000	3031062	10000.000000	29467	5679	1.000000	27280	6876	1.000000	9613025	-0.002698
291731467	58389027.000000	3031637	10000.000000	29385	5834	1.000000	27699	7057	1.000000	9608219	-0.002536
291737544	58379905.000000	3037494	10000.000000	29518	5713	1.000000	27551	6895	1.000000	9603408	-0.002134
291752268	58342979.000000	3032819	10000.000000	29183	5578	1.000000	27347	6895	1.000000	9598677	-0.002196
291756271	58345700.000000	3032077	10000.000000	29418	5693	1.000000	27874	6869	1.000000	9593888	-0.002092
291745007	58354326.000000	3033709	10000.000000	29477	5748	1.000000	27409	6981	1.000000	9589010	-0.002471
291758430	58328288.000000	3031906	10000.000000	29417	5686	1.000000	27659	6856	1.000000	9584165	-0.002374
291759401	58329919.000000	3031870	10000.000000	29424	5770	1.000000	27498	7064	1.000000	9579343	-0.002273
291741829	58326902.000000	3030654	10000.000000	29325	5668	1.000000	27578	6986	1.000000	9574577	-0.001957
291741902	58359350.000000	3033844	10000.000000	29604	5692	1.000000	27240	6938	1.000000	9569815	-0.001853
291745217	58398909.000000	3033801	10000.000000	29289	5787	1.000000	27775	6861	1.000000	9564926	-0.001340
291722669	58362837.000000	3032182	10000.000000	29290	5727	1.000000	27540	6818	1.000000	9560160	-0.001524
291761283	58352732.000000	3034531	10000.000000	29325	5728	1.000000	27587	7045	1.000000	9555479	-0.001424
291753505	58357120.000000	3035842	10000.000000	29348	5685	1.000000	27723	6859	1.000000	9550681	-0.001466
291751656	58373774.000000	3033372	10000.000000	29287	5818	1.000000	27579	6883	1.000000	9545925	-0.001371
291756146	58344274.000000	3034067	10000.000000	29130	5697	1.000000	27672	6974	1.000000	9541177	-0.001555
291747264	58350749.000000	3030448	10000.000000	29488	5587	1.000000	27469	7019	1.000000	9536376	-0.001396
291743545	58374412.000000	3034661	10000.000000	29399	5615	1.000000	27622	7073	1.000000	9531763	-0.001249
291762303	58370985.000000	3031045	10000.000000	29165	5796	1.000000	27654	6914	1.000000	9526991	-0.002058
291750745	58346959.000000	3034225	10000.000000	29375	5654	1.000000	27476	7101	1.000000	9522205	-0.001998
291737120	58372134.000000	3032741	10000.000000	29279	5662	1.000000	27471	6878	1.000000	9517413	-0.002036
npatches	nstrain	runtime	dt	init_x	init_y	init_y_blood	init_z	init_S	beta0	beta1	beta2	beta3	mean_beta	B	d	delta	delta_blood	b[0]	mut	m	CTL	c	g	epsilon	k	het	lambda	rho	omega	x_max	patch.dyna	DELTA	A	VA
10000	1	100.000000	0.000100	21900	9499	5000000	0.001000	10000000	6.985954	11.717714	19.106620	10.099128	13	8000000000.000000	0.010000	1.000000	1.000000	800000	0.000050	0.048000	1	0.001000	1.000000	25.000000	12.000000	0.500000	0.000000	0.000000	0.000000	31987	0	10.000000	7.000000	1.000000
sus	inf	inf_blood	z	x[0]	y[0][0]	z[0]	x[1]	y[1][0]	z[1]	S[0]	synchrony
219000000	94990000.000000	5000000	10.000000	21900	9499	0.001000	21900	9499	0.001000	10000000	0.000000
301144974	36651054.000000	1906744	10000.000000	31140	3047	1.000000	30365	3578	1.000000	9994984	0.000000
306348598	26177405.000000	1360692	10000.000000	31435	2155	1.000000	30966	2392	1.000000	9989867	0.000000
308459488	22017518.000000	1143180	10000.000000	31387	1772	1.000000	31154	2040	1.000000	9984995	0.000000
309489418	19969908.000000	1038748	10000.000000	31452	1617	1.000000	30971	1884	1.000000	9980057	0.000000
310041583	18866566.000000	981046	10000.000000	31628	1508	1.000000	30961	1811	1.000000	9975004	0.000000
310363264	18220538.000000	946401	10000.000000	31313	1393	1.000000	31223	1635	1.000000	9969946	0.000000
310576684	17819191.000000	926267	10000.000000	31516	1425	1.000000	30951	1638	1.000000	9964939	0.000000
310722946	17563563.000000	914386	10000.000000	31614	1381	1.000000	31240	1614	1.000000	9959871	0.000000
310791872	17382149.000000	902307	10000.000000	31508	1430	1.000000	31313	1662	1.000000	9954938	0.000000
310873241	17300805.000000	897919	10000.000000	31708	1364	1.000000	31091	1574	1.000000	9949990	0.000000
310867150	17231643.000000	896351	10000.000000	31632	1366	1.000000	31229	1489	1.000000	9944986	0.000000
310893543	17200748.000000	893561	10000.000000	31655	1403	1.000000	31284	1568	1.000000	9939981	0.000000
310942382	17147730.000000	892193	10000.000000	31982	1371	1.000000	31457	1640	1.000000	9935051	0.000000
310934955	17141957.000000	891286	10000.000000	31640	1355	1.000000	31122	1623	1.000000	9930011	0.000000
310928367	17183265.000000	891970	10000.000000	31513	1402	1.000000	31237	1633	1.000000	9925010	0.000000
310932782	17123219.000000	890654	10000.000000	31517	1371	1.000000	31280	1461	1.000000	9920008	0.000000
310928612	17119968.000000	889279	10000.000000	31624	1384	1.000000	31358	1646	1.000000	9915066	0.000000
310926767	17109186.000000	890049	10000.000000	31478	1406	1.000000	31225	1573	1.000000	9909992	0.000000
310919755	17099678.000000	888379	10000.000000	31672	1405	1.000000	31073	1551	1.000000	9905082	0.000000
310930338	17097015.000000	887096	10000.000000	31455	1337	1.000000	31292	1643	1.000000	9900153	0.000000
310931436	17115285.000000	889823	10000.000000	31552	1399	1.000000	31350	1627	1.000000	9895236	0.000000
310923538	17106659.000000	890319	10000.000000	31598	1328	1.000000	31343	1610	1.000000	9890388	0.000000
310939154	17094826.000000	888242	10000.000000	31646	1367	1.000000	31066	1692	1.000000	9885494	0.000000
310956181	17095392.000000	890009	10000.000000	31511	1403	1.000000	31518	1690	1.000000	9880574	0.000000
310933371	17105830.000000	888588	10000.000000	31751	1388	1.000000	31248	1658	1.000000	9875520	0.000000
310949276	17080909.000000	888203	10000.000000	31399	1400	1.000000	31212	1613	1.000000	9870572	0.000000
310968572	17078637.000000	889885	10000.000000	31619	1361	1.000000	31341	1550	1.000000	9865705	0.000000
310970650	17083699.000000	887130	10000.000000	31648	1385	1.000000	31215	1548	1.000000	9860783	0.000000
310943670	17096635.000000	888817	10000.000000	31553	1356	1.000000	31406	1536	1.000000	9855809	0.000000
310935117	17104627.000000	889769	10000.000000	31596	1295	1.000000	31114	1685	1.000000	9850798	0.000000
310926873	17134946.000000	889231	10000.000000	31625	1310	1.000000	31176	1569	1.000000	9845841	0.000000
310920862	17124956.000000	890735	10000.000000	31257	1351	1.000000	31396	1625	1.000000	9840875	0.000000
310920693	17146277.000000	891272	10000.000000	31661	1401	1.000000	31321	1617	1.000000	9835935	0.000000
310923132	17130994.000000	890782	10000.000000	31592	1426	1.000000	31159	1562	1.000000	9830934	0.000000
310941624	17143003.000000	891578	10000.000000	31494	1396	1.000000	31309	1618	1.000000	9826058	0.000000
310936981	17154648.000000	891394	10000.000000	31457	1413	1.000000	31411	1578	1.000000	9821169	0.000000
310957708	17129023.000000	890372	10000.000000	31522	1326	1.000000	31170	1592	1.000000	9816237	0.000000
310955751	17120101.000000	892431	10000.000000	31645	1444	1.000000	31324	1619	1.000000	9811379	0.000000
310928808	17110342.000000	889263	10000.000000	31605	1425	1.000000	31256	1618	1.000000	9806486	0.000000
310917513	17109012.000000	888025	10000.000000	31767	1335	1.000000	31226	1581	1.000000	9801638	-1.#IND00
310938537	17120467.000000	890229	10000.000000	31602	1407	1.000000	31267	1575	1.000000	9796863	-0.000000
310938272	17104702.000000	888856	10000.000000	31356	1403	1.000000	31388	1518	1.000000	9791973	0.002873
310932906	17088594.000000	888605	10000.000000	31753	1344	1.000000	31040	1623	1.000000	9787182	0.002908
310951342	17077478.000000	887020	10000.000000	31451	1336	1.000000	31296	1681	1.000000	9782284	-0.008254
310965744	17066211.000000	884533	10000.000000	31523	1346	1.000000	31113	1578	1.000000	9777336	-0.005041
310970064	17075510.000000	887146	10000.000000	31685	1324	1.000000	31172	1638	1.000000	9772555	-0.002464
310956161	17073815.000000	886623	10000.000000	31742	1361	1.000000	31239	1499	1.000000	9767692	0.000074
310980159	17052635.000000	886541	10000.000000	31526	1266	1.000000	31347	1570	1.000000	9762717	0.002880
310974524	17082997.000000	887709	10000.000000	31611	1314	1.000000	31461	1560	1.000000	9757761	0.000763
310986615	17067251.000000	885033	10000.000000	31638	1407	1.000000	31285	1693	1.000000	9752873	-0.000980
310945767	17082968.000000	886723	10000.000000	31492	1369	1.000000	31269	1597	1.000000	9747996	-0.000834
310949030	17075800.000000	888748	10000.000000	31684	1442	1.000000	31479	1526	1.000000	9743265	-0.002045
310953437	17068978.000000	887697	10000.000000	31836	1341	1.000000	31227	1608	1.000000	9738450	-0.004403
310973826	17076245.000000	887412	10000.000000	31671	1390	1.000000	31084	1527	1.000000	9733619	-0.003393
310951465	17079622.000000	886546	10000.000000	31707	1372	1.000000	31175	1639	1.000000	9728695	-0.003339
310956196	17083023.000000	887294	10000.000000	31622	1380	1.000000	31195	1534	1.000000	9723891	-0.004396
310944409	17071429.000000	887755	10000.000000	31776	1341	1.000000	31254	1508	1.000000	9719112	-0.004187
310955986	17090080.000000	888694	10000.000000	31418	1372	1.000000	31354	1638	1.000000	9714240	-0.004230
310953483	17101332.000000	890499	10000.000000	31675	1381	1.000000	31220	1570	1.000000	9709373	-0.002608
310909712	17131765.000000	890029	10000.000000	31572	1339	1.000000	31075	1582	1.000000	9704432	-0.002504
310935471	17125500.000000	890696	10000.000000	31598	1364	1.000000	31029	1649	1.000000	9699613	-0.002215
310941441	17112316.000000	888943	10000.000000	31582	1381	1.000000	31292	1618	1.000000	9694673	-0.001805
310938453	17110562.000000	889702	10000.000000	31378	1317	1.000000	31501	1594	1.000000	9689725	-0.001814
310966981	17093209.000000	888073	10000.000000	31578	1383	1.000000	31156	1605	1.000000	9684974	-0.002841
310934749	17119282.000000	891106	10000.000000	31732	1411	1.000000	31411	1626	1.000000	9680147	-0.002611
310950096	17100147.000000	889636	10000.000000	31574	1368	1.000000	31248	1586	1.000000	9675254	-0.002619
310967710	17083812.000000	889503	10000.000000	31621	1366	1.000000	31323	1612	1.000000	9670386	-0.002181
310963655	17089769.000000	888462	10000.000000	31430	1411	1.000000	30972	1692	1.000000	9665397	-0.002208
310951227	17103468.000000	888042	10000.000000	31518	1346	1.000000	31265	1637	1.000000	9660651	-0.002052
310923520	17111011.000000	890384	10000.000000	31725	1377	1.000000	31160	1627	1.000000	9655865	-0.002148
310941377	17089711.000000	889596	10000.000000	31723	1424	1.000000	31263	1596	1.000000	9651113	-0.001722
310934634	17095187.000000	890447	10000.000000	31689	1401	1.000000	31202	1616	1.000000	9646151	-0.001565
310975938	17081949.000000	889290	10000.000000	31727	1398	1.000000	31260	1617	1.000000	9641482	-0.001754
310943451	17084958.000000	888866	10000.000000	31666	1444	1.000000	30990	1592	1.000000	9636574	-0.001748
310950324	17105647.000000	888778	10000.000000	31557	1350	1.000000	31162	1681	1.000000	9631770	-0.001679
310940867	17106795.000000	888288	10000.000000	31672	1366	1.000000	31378	1648	1.000000	9627073	-0.001609
310978541	17074215.000000	887745	10000.000000	31639	1335	1.000000	31352	1672	1.000000	9622299	-0.001045
310943505	17090768.000000	888369	10000.000000	31679	1304	1.000000	31144	1621	1.000000	9617535	-0.000908
310918556	17118380.000000	889401	10000.000000	31626	1374	1.000000	31323	1616	1.000000	9612720	-0.001310
310954017	17118724.000000	890197	10000.000000	31355	1417	1.000000	31364	1557	1.000000	9607900	-0.000164
310933801	17127886.000000	889978	10000.000000	31587	1345	1.000000	31325	1693	1.000000	9602978	0.000137
310939408	17141682.000000	889216	10000.000000	31619	1380	1.000000	31228	1570	1.000000	9598232	0.000103
310917804	17138850.000000	890031	10000.000000	31601	1345	1.000000	31500	1587	1.000000	9593461	0.000081
310958665	17114444.000000	887555	10000.000000	31641	1478	1.000000	31184	1614	1.000000	9588788	0.000007
310950476	17122430.000000	888733	10000.000000	31369	1340	1.000000	30987	1648	1.000000	9584061	0.000076
310959349	17094241.000000	886632	10000.000000	31663	1361	1.000000	31188	1548	1.000000	9579244	-0.000057
310982773	17070069.000000	887999	10000.000000	31501	1312	1.000000	30945	1613	1.000000	9574384	0.000644
310953904	17079010.000000	888604	10000.000000	31690	1303	1.000000	31064	1641	1.000000	9569562	0.000707
310958994	17087552.000000	888491	10000.000000	31611	1347	1.000000	31470	1623	1.000000	9564874	0.000808
310928522	17122272.000000	888552	10000.000000	31561	1275	1.000000	31417	1570	1.000000	9560062	0.000550
310951713	17104303.000000	888317	10000.000000	31427	1442	1.000000	31144	1683	1.000000	9555188	0.000557
310941859	17099651.000000	888571	10000.000000	31647	1430	1.000000	31328	1567	1.000000	9550348	0.000266
310946708	17090748.000000	888136	10000.000000	31483	1439	1.000000	31075	1646	1.000000	9545656	0.000572
310941631	17102418.000000	889586	10000.000000	31563	1447	1.000000	31218	1686	1.000000	9540869	0.000496
310946881	17105198.000000	888381	10000.000000	31599	1347	1.000000	31154	1609	1.000000	9536080	0.000396
310931088	17102387.000000	888371	10000.000000	31569	1388	1.000000	31078	1565	1.000000	9531321	0.000393
310978014	17089660.000000	887779	10000.000000	31431	1377	1.000000	31218	1639	1.000000	9526592	0.000526
310931403	17101495.000000	887877	10000.000000	31578	1425	1.000000	31333	1582	1.000000	9521936	0.000521
310933312	17118511.000000	889540	10000.000000	31566	1341	1.000000	31024	1605	1.000000	9517280	0.000540
npatches	nstrain	runtime	dt	init_x	init_y	init_y_blood	init_z	init_S	beta0	beta1	beta2	beta3	mean_beta	B	d	delta	delta_blood	b[0]	mut	m	CTL	c	g	epsilon	k	het	lambda	rho	omega	x_max	patch.dyna	DELTA	A	VA
10000	1	100.000000	0.000100	21900	9499	5000000	0.001000	10000000	18.771951	18.410891	19.468310	8.694485	13	8000000000.000000	0.010000	1.000000	1.000000	800000	0.000050	0.048000	1	0.001000	1.000000	25.000000	13.000000	0.500000	0.000000	0.000000	0.000000	31987	0	10.000000	7.000000	1.000000
sus	inf	inf_blood	z	x[0]	y[0][0]	z[0]	x[1]	y[1][0]	z[1]	S[0]	synchrony
219000000	94990000.000000	5000000	10.000000	21900	9499	0.001000	21900	9499	0.001000	10000000	0.000000
309097787	19859922.000000	1035263	10000.000000	30204	2467	1.000000	30279	2498	1.000000	9994993	0.000000
314992674	8925766.000000	463324	10000.000000	31216	1109	1.000000	31194	1096	1.000000	9989932	0.000000
317202772	4826836.000000	250496	10000.000000	31646	567	1.000000	31714	657	1.000000	9985173	0.000000
318284012	2845966.000000	148464	10000.000000	31745	370	1.000000	31892	377	1.000000	9980168	0.000000
318899661	1756445.000000	91297	10000.000000	31656	217	1.000000	31868	247	1.000000	9975188	0.000000
319265899	1102732.000000	57952	10000.000000	32033	144	1.000000	31756	131	1.000000	9970168	0.000000
319473700	694067.000000	35804	10000.000000	31876	72	1.000000	32068	64	1.000000	9965212	0.000000
319635574	444175.000000	22945	10000.000000	31948	61	1.000000	32033	51	1.000000	9960237	0.000000
319717568	289497.000000	15201	10000.000000	31967	27	1.000000	32052	29	1.000000	9955266	0.000000
319761834	187411.000000	9685	9999.903711	31795	18	1.000000	31607	17	1.000000	9950251	0.000000
319809796	123330.000000	6375	9987.688829	31835	16	1.000000	31776	13	1.000000	9945290	0.000000
319826276	85386.000000	4350	9784.129514	31943	6	1.000000	32031	11	1.000000	9940420	0.000000
319830348	78807.000000	4055	9558.102378	32093	10	1.000000	32098	6	1.000000	9935255	0.000000
319805019	79536.000000	4144	9551.225897	32055	5	0.992670	31858	19	0.971153	9930273	0.000000
319822620	78131.000000	4132	9527.534028	32187	12	0.999680	31985	10	0.803419	9925363	0.000000
319848001	78337.000000	4034	9509.301667	32007	10	0.999844	31835	10	0.999982	9920322	0.000000
319817970	80906.000000	4251	9601.710057	31944	13	1.000000	31928	10	0.993443	9915349	0.000000
319828851	78080.000000	4188	9549.851224	32070	12	0.995050	31873	8	1.000000	9910467	0.000000
319830714	78974.000000	4050	9558.356508	31871	10	1.000000	32053	7	0.974834	9905462	0.000000
319829818	77571.000000	4099	9503.205388	31966	10	1.000000	31952	26	1.000000	9900439	0.000000
319823437	78752.000000	3985	9531.614149	31847	9	1.000000	32041	7	1.000000	9895511	0.000000
319805741	79232.000000	4195	9579.103209	31804	15	1.000000	31986	6	0.957893	9890534	0.000000
319825038	78623.000000	4023	9518.357419	31897	18	0.986170	32042	14	0.999998	9885603	0.000000
319835236	79165.000000	4141	9570.277323	32171	11	1.000000	32221	9	1.000000	9880648	0.000000
319820167	78984.000000	4114	9571.315774	31894	8	0.999988	31922	8	1.000000	9875770	0.000000
319792318	78566.000000	4192	9522.932342	32150	7	1.000000	31946	6	0.971139	9870928	0.000000
319839755	79382.000000	4136	9551.743242	31965	21	0.987052	31932	11	0.953775	9866115	0.000000
319817287	78433.000000	3997	9533.462867	32004	7	0.999999	31958	9	0.986773	9861236	0.000000
319843677	79559.000000	4097	9555.497168	31930	5	0.971289	32132	9	0.994280	9856119	0.000000
319834691	79753.000000	4142	9564.379212	31911	4	0.999915	31815	8	0.972701	9851131	0.000000
319845561	79803.000000	4042	9538.656127	32027	15	0.999919	32077	15	0.964987	9846206	0.000000
319809041	78637.000000	4114	9554.592662	31952	12	1.000000	31985	12	0.999941	9841349	0.000000
319836126	80126.000000	4195	9601.129663	32143	16	1.000000	31913	11	1.000000	9836443	0.000000
319844443	78177.000000	4064	9536.074747	32020	12	0.997237	31962	8	0.998468	9831510	0.000000
319831221	79494.000000	4043	9550.100130	31961	12	1.000000	31835	5	0.997065	9826685	0.000000
319827288	78872.000000	4127	9530.682480	32132	13	1.000000	32032	9	1.000000	9821776	0.000000
319833081	79674.000000	4182	9561.072959	32088	11	1.000000	32080	10	1.000000	9816898	0.000000
319813231	77306.000000	4060	9541.757557	32085	4	0.999917	32038	8	1.000000	9812070	0.000000
319831370	79736.000000	4164	9561.383824	32072	11	0.980976	32124	3	0.752374	9807209	0.000000
319849919	79940.000000	4072	9584.898173	32063	7	0.999998	32212	10	0.999889	9802358	-1.#IND00
319816280	78046.000000	4017	9531.878173	32160	7	1.000000	31833	6	0.986223	9797516	-1.#IND00
319812009	79565.000000	4144	9552.995818	31902	22	1.000000	31990	5	0.999996	9792673	-1.#IND00
319816671	78537.000000	4112	9524.988671	31837	12	0.994750	32223	16	1.000000	9787744	-0.004402
319830048	78465.000000	4164	9525.647871	31875	10	1.000000	31954	10	0.874018	9782766	-0.003019
319811925	79648.000000	4031	9535.330982	31979	10	1.000000	31826	8	0.999992	9777880	-0.005736
319837170	80166.000000	4171	9558.506725	32172	13	0.999997	32113	10	1.000000	9773004	-0.004550
319825011	78451.000000	3964	9531.152156	31945	15	0.999931	31959	2	0.951877	9768246	-0.006332
319835472	79094.000000	4179	9570.021389	32176	7	1.000000	31963	16	0.998939	9763332	-0.006470
319816897	79614.000000	4157	9557.866005	31972	16	1.000000	32096	29	0.998436	9758452	-0.005658
319847310	77663.000000	4047	9520.415389	31826	9	1.000000	31948	8	0.433362	9753658	-0.004549
319829557	79688.000000	4136	9551.657868	31957	13	1.000000	32039	16	0.999819	9748674	-0.005314
319814650	78616.000000	4116	9562.427263	32023	13	1.000000	31827	12	0.999767	9743891	-0.004741
319809508	78476.000000	4119	9520.550892	31796	7	1.000000	32014	10	0.999939	9739045	-0.004097
319856475	78419.000000	4091	9535.685165	32068	9	1.000000	31955	7	1.000000	9734296	-0.003815
319835373	77946.000000	4030	9497.927007	32157	18	0.999999	32182	11	1.000000	9729366	-0.004160
319800451	79052.000000	4100	9540.617428	32285	10	1.000000	32102	9	1.000000	9724417	-0.003825
319812482	78803.000000	4185	9519.574425	31898	9	1.000000	31966	7	1.000000	9719519	-0.003947
319820733	79403.000000	4120	9529.524168	31939	13	1.000000	32129	5	0.999990	9714713	-0.004035
319828236	78858.000000	4081	9547.156051	31859	8	1.000000	31990	12	1.000000	9709665	-0.003775
319821535	78672.000000	4024	9541.979960	31641	9	1.000000	31977	11	0.999464	9704776	-0.003059
319831971	80361.000000	4211	9573.359491	31850	7	1.000000	31938	19	0.999871	9700064	-0.003736
319828762	78830.000000	4139	9552.798409	32045	12	1.000000	31901	4	0.997845	9695062	-0.003807
319825456	78941.000000	4090	9536.238103	31900	8	0.999599	31952	8	0.999607	9690195	-0.005189
319847679	78926.000000	4106	9549.395990	31940	14	1.000000	31879	6	1.000000	9685225	-0.005260
319812740	79886.000000	4093	9567.446323	31872	12	0.994529	32146	6	0.991368	9680498	-0.005507
319830404	80236.000000	4184	9564.273016	32247	10	0.997870	32022	11	0.999999	9675688	-0.005493
319829021	78909.000000	4047	9529.522748	31803	8	0.999568	32058	9	1.000000	9670761	-0.005745
319822089	78215.000000	4065	9530.515787	31947	13	1.000000	32085	8	1.000000	9665924	-0.005757
319865346	78509.000000	3958	9536.451353	32096	11	1.000000	31922	6	0.981226	9661057	-0.006025
319842786	78615.000000	4120	9550.610123	31772	10	1.000000	31937	8	0.999974	9656213	-0.005602
319832945	77562.000000	4060	9523.449186	31932	7	1.000000	31976	6	0.982795	9651267	-0.004166
319843241	79223.000000	4101	9566.582145	32024	13	0.846828	31870	6	0.999959	9646388	-0.003515
319841222	78310.000000	4102	9527.781422	32236	4	0.999996	31967	4	0.683697	9641511	-0.003243
319808896	80110.000000	4154	9567.431399	31900	6	0.999973	32140	23	0.982116	9636714	-0.003385
319845609	79726.000000	4125	9550.770069	32190	16	0.998259	31770	4	1.000000	9631844	-0.004106
319823947	79194.000000	4074	9555.383647	32065	10	0.928472	31932	7	0.998270	9627069	-0.005649
319869853	79309.000000	4100	9539.311951	32154	16	0.999992	32212	5	0.955084	9622211	-0.005667
319838290	79578.000000	4108	9525.334021	31983	8	1.000000	31901	6	0.974991	9617412	-0.004601
319815481	78708.000000	4084	9537.230693	31973	9	0.999565	31904	12	0.999836	9612531	-0.004291
319822637	78859.000000	3993	9537.033722	31783	0	0.727966	31954	12	0.999605	9607868	-0.004626
319826103	79651.000000	4133	9523.320975	31861	9	0.999976	31959	6	0.999814	9603075	-0.004491
319823907	78568.000000	4144	9539.174477	32013	9	1.000000	31995	5	1.000000	9598310	-0.005432
319826432	78689.000000	4037	9523.018263	31994	9	1.000000	32062	7	1.000000	9593509	-0.005108
319835775	78411.000000	4248	9549.014153	31997	10	0.993938	32144	11	0.999993	9588637	-0.005352
319850590	78441.000000	4123	9552.448308	32215	4	0.999999	31859	5	0.975065	9583928	-0.005369
319840406	80125.000000	4214	9578.578787	31907	12	0.999899	31851	14	0.999746	9579064	-0.002370
319839832	79132.000000	4086	9539.329502	31954	2	0.962635	32044	5	1.000000	9574159	-0.002879
319844806	79028.000000	3948	9524.270965	31869	3	0.958138	31901	13	1.000000	9569456	-0.002888
319833658	79966.000000	4015	9553.650544	31991	14	1.000000	31926	1	0.893685	9564724	-0.002977
319815722	79508.000000	4181	9537.461699	32284	7	1.000000	32016	12	0.999773	9559955	-0.002894
319809988	80482.000000	4229	9574.933610	32029	2	1.000000	32037	15	1.000000	9555226	-0.002636
319848186	78519.000000	4159	9551.580054	31887	7	1.000000	31901	2	0.999880	9550372	-0.003303
319824987	78850.000000	4023	9547.670409	32033	7	1.000000	32132	7	1.000000	9545495	-0.003178
319824516	79425.000000	4176	9559.630856	32002	13	1.000000	31906	15	1.000000	9540777	-0.003046
319857116	78841.000000	4080	9521.816977	31974	8	1.000000	32119	8	0.967660	9536031	-0.003565
319832182	79573.000000	4177	9560.070127	31992	2	0.622679	32115	13	0.940200	9531356	-0.003114
319822161	78991.000000	3938	9526.385729	31977	6	0.983366	32055	4	0.999994	9526609	-0.003079
319839983	79346.000000	4106	9528.048834	31866	7	0.996301	32052	13	0.999999	9521814	-0.003023
319836418	77154.000000	4010	9524.132552	32061	12	1.000000	31818	18	1.000000	9517167	-0.002979
npatches	nstrain	runtime	dt	init_x	init_y	init_y_blood	init_z	init_S	beta0	beta1	beta2	beta3	mean_beta	B	d	delta	delta_blood	b[0]	mut	m	CTL	c	g	epsilon	k	het	lambda	rho	omega	x_max	patch.dyna	DELTA	A	VA
10000	1	100.000000	0.000100	21900	9499	5000000	0.001000	10000000	7.345586	12.454771	13.396945	19.049448	13	8000000000.000000	0.010000	1.000000	1.000000	800000	0.000050	0.048000	1	0.001000	1.000000	25.000000	14.000000	0.500000	0.000000	0.000000	0.000000	31987	0	10.000000	7.000000	1.000000
sus	inf	inf_blood	z	x[0]	y[0][0]	z[0]	x[1]	y[1][0]	z[1]	S[0]	synchrony
219000000	94990000.000000	5000000	10.000000	21900	9499	0.001000	21900	9499	0.001000	10000000	0.000000
314718849	9023608.000000	471500	10000.000000	31975	742	1.000000	31487	892	1.000000	9995007	0.000000
318812260	1835719.000000	95806	10000.000000	31923	139	1.000000	31851	177	1.000000	9990070	0.000000
319650148	417636.000000	22003	10000.000000	31885	42	1.000000	32106	28	1.000000	9985039	0.000000
319809976	95988.000000	5156	9943.449529	31837	2	1.000000	32293	8	1.000000	9980013	0.000000
319840549	66013.000000	3471	8619.651520	32103	4	0.912947	32118	8	0.663291	9974975	0.000000
319824653	65078.000000	3324	8638.850119	32152	5	0.939958	32167	6	0.838826	9970040	0.000000
319839877	64302.000000	3372	8615.000387	31747	7	0.998783	31961	9	0.949069	9965043	0.000000
319826168	64113.000000	3328	8710.637539	31808	2	0.786605	32023	9	0.886521	9960002	0.000000
319838390	64182.000000	3307	8655.201964	32168	5	0.946484	32112	2	0.824681	9955060	0.000000
319838129	64563.000000	3419	8705.715969	32193	7	0.832388	31921	6	0.658562	9950141	0.000000
319843462	63942.000000	3286	8718.909741	31838	4	0.545784	31759	5	0.991469	9945177	0.000000
319836201	65291.000000	3334	8710.149736	31835	3	0.919033	32044	3	0.905127	9940136	0.000000
319835139	63777.000000	3368	8695.797444	31878	5	0.971360	31990	3	0.991700	9935259	0.000000
319844537	64329.000000	3329	8697.043621	31838	6	0.869085	31810	7	0.999995	9930290	0.000000
319835480	63663.000000	3267	8648.814994	31996	6	0.791370	32021	4	0.944204	9925293	0.000000
319822661	64054.000000	3385	8666.755667	31785	3	0.344474	31891	6	0.986712	9920334	0.000000
319835894	64350.000000	3365	8666.406287	32161	9	0.793181	31913	6	0.656341	9915367	0.000000
319820318	64234.000000	3343	8710.361542	32075	3	0.656440	31991	3	0.999349	9910430	0.000000
319841190	65151.000000	3331	8776.917612	31905	10	0.989448	31893	4	0.816204	9905459	0.000000
319839910	65579.000000	3333	8673.523451	32120	3	0.983293	31850	4	0.877793	9900370	0.000000
319835983	63876.000000	3346	8607.756456	31978	8	0.988937	32038	5	0.831918	9895437	0.000000
319839272	63249.000000	3219	8620.210637	32126	8	0.486973	31802	1	0.780303	9890444	0.000000
319844384	64710.000000	3372	8644.992625	32097	7	0.889501	32230	5	0.999169	9885587	0.000000
319833624	64280.000000	3243	8608.521644	32145	8	0.938654	32157	14	0.963444	9880535	0.000000
319832796	65344.000000	3444	8722.122717	31832	4	0.855694	31863	4	0.886508	9875529	0.000000
319840521	64676.000000	3407	8658.186932	32069	7	0.937915	31926	3	0.747704	9870625	0.000000
319841936	64928.000000	3424	8696.217012	31945	6	0.700331	32166	10	0.996965	9865660	0.000000
319829439	64682.000000	3292	8680.293824	31993	4	0.924064	31959	7	0.796124	9860775	0.000000
319816343	64154.000000	3384	8655.261004	31819	8	0.600606	32116	6	0.994517	9855889	0.000000
319844312	64068.000000	3311	8717.969051	31962	7	0.984476	32190	2	0.953752	9851030	0.000000
319816086	64513.000000	3279	8678.858182	32105	3	0.698514	32103	12	0.996610	9846033	0.000000
319846290	64567.000000	3380	8607.531598	31937	6	0.907144	31975	0	0.262625	9841140	0.000000
319838378	64014.000000	3344	8635.200235	32034	7	0.977015	31843	2	0.577251	9836159	0.000000
319849151	64176.000000	3293	8666.604606	32089	2	0.788967	31638	1	0.967440	9831417	0.000000
319850621	64596.000000	3480	8632.251112	32059	4	0.315659	32013	10	0.670628	9826639	0.000000
319848152	64073.000000	3269	8656.608525	32071	6	0.944152	32011	7	0.927209	9821716	0.000000
319816857	64022.000000	3347	8642.678276	32015	5	0.808665	32239	9	0.982722	9816610	0.000000
319837691	64357.000000	3308	8674.968670	31957	5	0.985256	31994	10	0.952373	9811781	0.000000
319834207	64763.000000	3251	8650.109143	32072	6	0.870967	32096	11	0.897854	9806968	0.000000
319867748	64003.000000	3500	8701.474821	31890	6	0.875511	31975	6	0.999780	9802050	-1.#IND00
319831150	64545.000000	3318	8683.420806	31940	3	0.811772	31911	3	0.711703	9797238	-1.#IND00
319829575	64272.000000	3410	8648.189694	31961	6	0.939580	32122	5	0.984907	9792438	0.009520
319818456	64895.000000	3261	8705.962456	31854	8	0.566761	31936	9	0.998479	9787476	0.016189
319842458	65011.000000	3451	8717.174481	31824	3	0.987843	31942	5	0.941848	9782588	-0.001880
319822369	64003.000000	3328	8664.293414	31930	6	0.964532	31914	9	0.983665	9777677	0.001076
319828879	63971.000000	3235	8697.852789	32067	6	0.172258	32198	5	0.686710	9772701	0.000365
319852328	64373.000000	3357	8690.544561	32003	2	0.436981	31918	8	0.937647	9767788	0.001767
319850148	64181.000000	3334	8662.770722	31965	4	0.509879	31840	6	0.992135	9763028	0.003071
319838389	64673.000000	3244	8678.020029	31819	7	0.436454	31897	9	0.878530	9758229	0.003941
319827763	64739.000000	3501	8728.613287	31889	3	0.952380	32108	12	0.882234	9753300	0.005599
319824650	64732.000000	3370	8644.981638	31931	7	0.898335	31899	9	0.954058	9748513	0.009866
319826208	64136.000000	3333	8681.844248	31981	4	0.890907	31846	9	0.894841	9743724	0.007786
319854281	63965.000000	3333	8673.741799	31936	3	0.964827	31916	11	0.960893	9738850	0.006885
319828126	64565.000000	3486	8733.771859	31912	1	0.755550	32052	5	0.892926	9734061	0.006646
319832843	65141.000000	3345	8709.991250	31759	4	0.886616	31789	2	0.963035	9729233	0.005983
319840900	64159.000000	3293	8674.715479	32029	5	0.803272	31995	7	0.761188	9724343	0.006244
319813356	63592.000000	3326	8751.185804	31845	1	0.861763	32053	8	0.999368	9719457	0.005282
319812542	64160.000000	3388	8652.962699	31954	6	0.693588	31999	1	0.738202	9714766	0.005590
319844089	64156.000000	3446	8676.726939	31925	7	0.635625	32102	5	0.991035	9709926	0.006736
319829126	64728.000000	3443	8726.328036	31843	2	0.875181	32126	11	0.955739	9705049	0.006169
319851857	63848.000000	3362	8648.516310	31903	6	0.823846	32040	5	0.737281	9700221	0.005974
319842302	64584.000000	3403	8725.379696	32006	5	0.961762	31972	5	0.985169	9695456	0.006528
319825825	65364.000000	3441	8685.088006	31996	3	0.880297	31983	5	0.991880	9690608	0.005504
319819007	65257.000000	3455	8747.016750	31779	11	0.822553	32023	6	0.931721	9685695	0.006991
319819641	63943.000000	3356	8597.426134	31901	4	0.996300	31822	7	0.999922	9680864	0.007290
319827864	64489.000000	3300	8687.708417	32217	6	0.938590	31718	5	0.993388	9676093	0.005807
319843201	64278.000000	3287	8680.832625	31747	11	0.898192	32150	2	0.999994	9671250	0.005715
319861684	64696.000000	3486	8629.608240	32087	6	0.541548	31937	6	0.400200	9666417	0.006268
319831074	64099.000000	3355	8622.964124	31893	4	0.995885	31921	7	0.632631	9661573	0.006000
319853991	64125.000000	3282	8606.266743	31973	6	0.942250	31817	11	0.625761	9656793	0.005649
319834097	65152.000000	3512	8738.794032	31964	7	0.498282	31852	5	0.971047	9651946	0.005128
319817904	64031.000000	3304	8719.788492	31710	7	0.495654	32293	8	0.972531	9647202	0.003580
319820892	64573.000000	3362	8706.257318	32128	6	0.805507	31974	2	0.886597	9642327	0.003461
319822706	65379.000000	3340	8656.397399	31964	5	0.731056	32007	6	0.965667	9637505	0.003310
319849843	64930.000000	3412	8710.395779	32013	6	0.804170	31994	4	0.921740	9632612	0.003511
319853545	63766.000000	3293	8702.517420	31635	5	0.687508	32070	5	0.879224	9627611	0.003935
319831415	64334.000000	3353	8719.271472	31957	5	0.918088	32117	8	0.861836	9622864	0.003752
319853850	65000.000000	3424	8720.825395	32057	6	0.852566	32112	8	0.781409	9618122	0.003780
319841846	65216.000000	3330	8706.998171	32030	4	0.940680	32111	6	0.944576	9613406	0.004464
319822602	64067.000000	3448	8628.480181	32062	6	0.805931	31761	10	0.702366	9608575	0.004449
319814080	64182.000000	3295	8689.728994	31929	4	0.996944	31765	5	0.670090	9603816	0.003825
319827798	64472.000000	3273	8705.494549	32043	8	0.648648	32176	8	0.996350	9598951	0.003824
319818364	63612.000000	3343	8643.203632	31864	11	0.521655	32158	6	0.926192	9594115	0.003801
319816419	64228.000000	3290	8680.856914	32014	9	0.982021	32229	5	0.952120	9589306	0.003925
319839765	64009.000000	3249	8641.902116	31972	7	0.968439	31919	4	0.898998	9584437	0.003699
319838375	64553.000000	3334	8666.016811	31886	5	0.857706	32044	4	0.986088	9579668	0.004650
319835563	64427.000000	3372	8711.274483	31990	7	0.792311	31825	3	0.788112	9574869	0.004604
319852632	63708.000000	3362	8643.366245	31982	12	0.844223	31946	5	0.657271	9570011	0.004579
319850421	63613.000000	3351	8635.627700	31846	4	0.999680	31980	2	0.731314	9565321	0.004589
319835274	64880.000000	3298	8684.216535	31898	7	0.678529	31703	9	0.997030	9560538	0.004618
319828033	64229.000000	3278	8674.182206	31985	9	0.989674	32056	5	0.819239	9555748	0.004445
319842537	64882.000000	3488	8705.182768	32037	5	0.567543	31835	6	0.979922	9550995	0.004654
319837484	65324.000000	3368	8711.780572	31909	4	0.976117	32001	2	0.745833	9546200	0.004430
319846352	63535.000000	3369	8634.397009	32027	7	0.995412	31989	6	0.971273	9541399	0.004321
319834199	64015.000000	3315	8668.992154	32042	4	0.913448	32078	4	0.999391	9536575	0.004356
319835759	64516.000000	3249	8632.292308	32053	6	0.578474	31898	4	0.796595	9531823	0.004266
319854053	64474.000000	3380	8733.739896	31858	5	0.825056	31933	6	0.994859	9526945	0.004372
319837311	63991.000000	3278	8665.161682	31847	7	0.747791	31934	10	0.956756	9522282	0.004318
319829719	65826.000000	3315	8718.152670	31902	10	0.957790	32049	6	0.870326	9517425	0.004238
npatches	nstrain	runtime	dt	init_x	init_y	init_y_blood	init_z	init_S	beta0	beta1	beta2	beta3	mean_beta	B	d	delta	delta_blood	b[0]	mut	m	CTL	c	g	epsilon	k	het	lambda	rho	omega	x_max	patch.dyna	DELTA	A	VA
10000	1	100.000000	0.000100	21900	9499	5000000	0.001000	10000000	15.048586	17.880257	10.859628	7.802811	13	8000000000.000000	0.010000	1.000000	1.000000	800000	0.000050	0.048000	1	0.001000	1.000000	25.000000	15.000000	0.500000	0.000000	0.000000	0.000000	31987	0	10.000000	7.000000	1.000000
sus	inf	inf_blood	z	x[0]	y[0][0]	z[0]	x[1]	y[1][0]	z[1]	S[0]	synchrony
219000000	94990000.000000	5000000	10.000000	21900	9499	0.001000	21900	9499	0.001000	10000000	0.000000
317474015	4024664.000000	210303	10000.000000	31827	466	1.000000	31444	488	1.000000	9995001	0.000000
319682249	343159.000000	18068	10000.000000	32053	40	1.000000	31739	41	1.000000	9989955	0.000000
319828816	50468.000000	2588	7436.484958	31832	4	1.000000	32111	5	0.703335	9984930	0.000000
319862153	58009.000000	2941	7813.538311	32044	2	0.782781	31687	6	0.994386	9979939	0.000000
319831990	59782.000000	3101	8012.209540	31968	4	0.894394	31890	10	0.976890	9974974	0.000000
319853457	58590.000000	2976	8003.814866	32130	9	0.346204	32038	8	0.912330	9970010	0.000000
319841412	58727.000000	3093	8064.920329	31998	6	0.836933	32038	6	0.840230	9964964	0.000000
319836383	59259.000000	3085	8077.302023	32152	10	0.816487	31959	15	0.561662	9959948	0.000000
319868004	60136.000000	3114	8082.607691	32060	9	0.489956	31835	12	0.398130	9954834	0.000000
319825504	60158.000000	3007	8178.114795	31904	17	0.941205	32143	8	0.999442	9949822	0.000000
319823632	59020.000000	3198	8098.049506	32121	9	0.993662	32044	11	0.716404	9944815	0.000000
319839252	59171.000000	3005	8017.892843	32192	5	0.957270	31966	7	0.999834	9939820	0.000000
319828456	59063.000000	3166	8005.508064	32195	5	0.971197	31999	9	0.837193	9934867	0.000000
319840805	59529.000000	3109	7987.103591	31816	8	0.938133	31925	3	0.930863	9929905	0.000000
319838603	58934.000000	3146	8091.014656	31773	6	0.883817	31842	3	0.976658	9924870	0.000000
319847696	58817.000000	3026	8016.403135	31911	2	0.863026	31984	5	0.999981	9919904	0.000000
319855793	58935.000000	3085	8001.027341	31965	7	0.968575	32054	14	0.553035	9914952	0.000000
319852417	59839.000000	3109	8050.423825	31964	5	0.936147	32039	6	0.863022	9909965	0.000000
319842336	59589.000000	3124	7999.748359	31790	2	0.956830	31918	12	0.848107	9905064	0.000000
319835882	58972.000000	3105	7975.498066	31988	4	0.893579	32280	2	0.994257	9900073	0.000000
319838055	58951.000000	2986	8009.470470	31990	4	0.966520	31831	10	0.971445	9894989	0.000000
319826679	57980.000000	3018	7991.383078	32115	6	0.542530	32159	3	0.935887	9890053	0.000000
319862712	57455.000000	2944	7929.690621	32004	16	0.378920	31974	10	0.796408	9885087	0.000000
319844600	60369.000000	3081	8095.564131	32112	7	0.936531	32051	9	0.860705	9880158	0.000000
319848294	59544.000000	3013	8060.225274	31629	5	0.665923	32104	5	0.837194	9875053	0.000000
319838306	58879.000000	3037	8025.616228	31945	6	0.774682	31834	5	0.995325	9870053	0.000000
319823183	59283.000000	3046	7968.521987	32100	3	0.813102	32136	5	0.999801	9864965	0.000000
319801038	59776.000000	3068	8090.151364	31889	3	0.539639	32182	7	0.607941	9860052	0.000000
319856237	58555.000000	3018	7994.193897	32097	4	0.900617	31975	4	0.999679	9855068	0.000000
319857837	60209.000000	3140	8100.539683	31991	7	0.987581	32147	5	0.974318	9850037	0.000000
319845230	59349.000000	3007	8023.860396	32188	5	0.999962	31852	3	0.887577	9845208	0.000000
319835376	59472.000000	3214	8023.320144	31980	5	0.983457	31930	5	0.871086	9840267	0.000000
319832385	59930.000000	3067	8052.999372	32069	10	0.777057	32233	10	0.970654	9835282	0.000000
319827680	60207.000000	3241	8035.860604	31928	2	0.994628	31931	8	0.998343	9830395	0.000000
319833849	59332.000000	3011	7979.242369	31983	6	0.688948	31796	8	0.968138	9825437	0.000000
319858003	59111.000000	3083	8033.487717	32048	8	0.999577	31711	1	0.892400	9820556	0.000000
319826726	58806.000000	3052	7991.470954	31788	1	0.817937	32082	6	0.999140	9815608	0.000000
319842270	58818.000000	3148	8016.469670	31827	5	0.934861	31878	3	0.612435	9810578	0.000000
319837186	59526.000000	3032	7993.478451	31942	7	0.949336	31896	5	0.422191	9805706	0.000000
319858847	58514.000000	3036	8059.351721	32022	12	0.927865	32056	4	0.404272	9800831	-1.#IND00
319825455	59315.000000	3193	8020.085308	32149	5	0.892704	31911	2	0.753600	9796010	-1.#IND00
319843043	59436.000000	3093	8082.118558	31934	2	0.234625	32053	10	0.961832	9791073	-1.#IND00
319818664	58744.000000	3132	8022.660657	31757	6	0.996566	32008	4	0.953273	9786214	-0.003747
319846311	59247.000000	3025	8005.725157	31987	6	0.990508	31989	2	0.793032	9781287	0.000026
319827968	60322.000000	3089	8048.463555	32325	1	0.567314	31882	4	0.536283	9776386	0.000541
319843487	59019.000000	3043	8086.925089	31961	5	0.937682	32034	8	0.995629	9771549	0.002427
319834312	58494.000000	3056	7979.067076	32003	8	0.785940	31863	7	0.993114	9766652	0.002212
319830273	59008.000000	3187	7941.316623	31932	7	0.983172	31698	5	0.959795	9761667	0.003886
319834155	58670.000000	3117	8013.152851	31951	2	0.983637	31733	2	0.935638	9756766	0.003770
319838733	59552.000000	3218	8105.325692	31970	4	0.997888	32104	10	0.999937	9751869	0.002134
319832610	58679.000000	3165	8065.338972	31948	5	0.977470	32069	8	0.742231	9747050	0.001252
319833577	58436.000000	2998	8032.886530	32083	8	0.979672	31887	14	0.975381	9742103	0.000778
319847994	59357.000000	3070	8071.873661	31927	9	0.747315	32010	9	0.999147	9737260	0.001336
319860323	59704.000000	3154	8067.793536	31878	3	0.983916	32071	10	0.970120	9732425	0.000504
319821930	58195.000000	3045	7995.404093	31993	1	0.814073	32015	7	0.910864	9727605	0.000200
319845367	59793.000000	3114	7989.930612	31959	5	0.782245	32116	4	0.632035	9722711	0.001256
319860343	59701.000000	3146	8030.877885	32123	7	0.831954	32162	5	0.999544	9717934	-0.000980
319845910	59188.000000	3011	8055.854388	32122	4	0.840246	31952	13	0.976568	9713083	-0.000854
319836864	59002.000000	2921	8072.100510	32218	4	0.910583	32086	3	0.968448	9708185	-0.001516
319847476	59542.000000	3052	8103.923872	32054	4	0.939169	31864	5	0.824661	9703385	-0.001693
319847705	60193.000000	3055	8133.900489	32074	6	0.968246	31840	5	0.497426	9698516	-0.001958
319830315	60688.000000	3165	8139.844445	32131	9	0.808546	32048	7	0.998249	9693685	-0.001857
319825509	59643.000000	3060	8071.837155	32015	7	0.746877	31960	12	0.924527	9688826	-0.001552
319846544	59654.000000	3110	8065.866047	32156	7	0.924220	31934	5	0.979438	9683864	0.000212
319847711	58395.000000	3039	8012.628354	32139	8	0.999818	31864	3	0.997618	9679027	0.000551
319845423	58547.000000	2998	8003.288151	32102	6	0.978644	31806	9	0.700530	9674137	0.001380
319843723	59035.000000	3046	7956.345871	31868	5	0.993389	31859	8	0.999887	9669302	0.001310
319851813	59445.000000	3033	8126.446444	31916	11	0.863646	32067	11	0.999780	9664421	0.001341
319862755	58898.000000	3052	8008.016582	31945	5	0.531222	32159	7	0.995764	9659606	0.001932
319853699	58559.000000	3033	8057.419174	31876	3	0.894183	32005	1	0.553250	9654778	0.001977
319835991	59317.000000	3098	8094.875492	31943	6	0.868537	31997	7	0.979487	9649946	0.000668
319840351	59390.000000	3092	8085.927399	32119	10	0.970877	31952	4	0.754624	9645092	0.000540
319841328	59329.000000	3037	8074.425261	31975	11	0.939453	31902	6	0.961443	9640311	0.000924
319828517	58374.000000	2996	7943.992886	31954	2	0.567305	32066	4	0.995577	9635587	0.000721
319849528	59199.000000	2950	8024.030002	31928	4	0.790442	31993	3	0.997172	9630825	0.000476
319853113	60032.000000	3085	8052.055899	31912	6	0.595615	31983	9	0.999871	9626098	0.000438
319833018	60188.000000	3141	8071.006764	32237	5	0.962119	31945	10	0.960121	9621282	-0.000945
319839575	59760.000000	2993	8064.391505	32119	6	0.948576	32023	5	0.939032	9616416	-0.000717
319818461	59346.000000	3083	8035.747681	32007	4	0.991970	31914	6	0.988290	9611627	-0.000898
319836640	59060.000000	3146	8073.597998	31889	6	0.998317	31929	6	0.999283	9606671	-0.000648
319851773	59068.000000	3054	7978.093893	32139	3	0.261001	32000	2	0.997522	9601765	-0.000524
319845314	59299.000000	3032	8089.263999	31923	8	0.962095	31807	9	0.949566	9596825	-0.000433
319833394	59636.000000	3130	8020.301662	31914	5	0.689253	31814	4	0.999432	9591996	-0.000312
319867983	59872.000000	3039	8082.581654	32132	5	0.949716	31777	9	0.902270	9587191	-0.000831
319851399	59040.000000	3058	8065.122425	31973	4	0.988048	32238	6	0.953347	9582386	-0.001307
319798948	59608.000000	3208	8073.066765	31965	5	0.997635	32110	6	0.933815	9577607	-0.001168
319819930	59881.000000	3174	8084.084022	31867	7	0.991295	31956	3	0.977608	9572778	-0.001177
319846516	58901.000000	3070	8056.867202	31890	12	0.976783	32067	5	0.682736	9567955	-0.001082
319842004	59539.000000	3078	8092.811924	32201	3	0.802193	32159	2	0.829023	9563141	-0.000928
319820079	60413.000000	3135	8119.354040	31977	5	0.816123	31877	9	0.936007	9558386	-0.000909
319849834	59280.000000	3048	8022.180033	32087	3	0.926584	31970	13	0.991232	9553515	-0.001122
319829863	58945.000000	3076	8004.550168	32057	8	0.459678	31898	13	0.998538	9548768	-0.000788
319854400	58958.000000	3113	8056.618238	31823	1	0.806594	31859	14	0.998903	9544018	-0.000822
319824010	60362.000000	3071	8062.716589	31872	8	0.936283	32041	0	0.775185	9539280	-0.000888
319841389	60648.000000	3223	8089.176513	31808	6	0.892642	31997	10	0.963994	9534432	-0.000946
319859660	59490.000000	3067	8020.649830	32088	6	0.964377	32030	5	0.915008	9529587	-0.001115
319839654	58883.000000	2994	8009.397169	32004	12	0.945855	32030	8	0.769294	9524888	-0.001069
319827874	58267.000000	2998	7988.210298	32039	8	0.997519	31980	0	0.634704	9520246	-0.001035
319851763	59722.000000	3085	8060.389214	32123	5	0.968629	31929	7	0.683746	9515460	-0.001026
npatches	nstrain	runtime	dt	init_x	init_y	init_y_blood	init_z	init_S	beta0	beta1	beta2	beta3	mean_beta	B	d	delta	delta_blood	b[0]	mut	m	CTL	c	g	epsilon	k	het	lambda	rho	omega	x_max	patch.dyna	DELTA	A	VA
10000	1	100.000000	0.000100	21900	9499	5000000	0.001000	10000000	6.919373	8.170378	7.589616	14.125108	13	8000000000.000000	0.010000	1.000000	1.000000	800000	0.000050	0.048000	1	0.001000	1.000000	25.000000	16.000000	0.500000	0.000000	0.000000	0.000000	31987	0	10.000000	7.000000	1.000000
sus	inf	inf_blood	z	x[0]	y[0][0]	z[0]	x[1]	y[1][0]	z[1]	S[0]	synchrony
219000000	94990000.000000	5000000	10.000000	21900	9499	0.001000	21900	9499	0.001000	10000000	0.000000
318760548	1772425.000000	92808	10000.000000	31997	122	1.000000	31900	155	1.000000	9994955	0.000000
319830691	62826.000000	3288	9629.577004	32080	2	0.595513	31838	5	1.000000	9989919	0.000000
319851189	50900.000000	2561	7838.899835	31895	2	0.743721	32122	5	0.554950	9984933	0.000000
319854038	52761.000000	2707	7360.657242	32228	3	0.783557	31922	3	0.832548	9979849	0.000000
319839024	55544.000000	2896	7368.578120	31965	3	0.417792	32052	3	0.440108	9974870	0.000000
319833556	57578.000000	2956	7540.225865	31844	4	0.465468	31980	8	0.414234	9969838	0.000000
319843220	56272.000000	2948	7525.963916	31903	8	0.831116	32033	7	0.681044	9964744	0.000000
319836572	55940.000000	2942	7431.718035	31556	11	0.439963	32206	3	0.662963	9959770	0.000000
319845437	57364.000000	2999	7581.594723	32085	2	0.837914	31891	8	0.556957	9954801	0.000000
319856672	55007.000000	2914	7460.515545	32059	5	0.831679	32049	2	0.727493	9949813	0.000000
319853482	55918.000000	2926	7445.157814	31960	5	0.410419	31904	5	0.627468	9944946	0.000000
319849765	56713.000000	2966	7497.626464	32002	3	0.501841	31913	2	0.479338	9939971	0.000000
319852093	55668.000000	2984	7479.842219	31847	6	0.934185	31989	1	0.658523	9935003	0.000000
319839368	55095.000000	2787	7474.025800	31691	1	0.723525	31898	3	0.819165	9930068	0.000000
319869356	56690.000000	2908	7591.906374	32185	7	0.837887	31943	13	0.866673	9925218	0.000000
319841368	56138.000000	2882	7545.488839	32214	8	0.401144	32047	2	0.528551	9920240	0.000000
319847436	57088.000000	2980	7565.642639	32204	3	0.507510	32215	9	0.867402	9915235	0.000000
319847996	57218.000000	2992	7537.861797	31996	2	0.737391	31738	3	0.743076	9910164	0.000000
319845702	55990.000000	2880	7542.317711	31861	4	0.636387	32096	5	0.499536	9905138	0.000000
319844441	56479.000000	2978	7558.197934	31848	2	0.615844	31820	2	0.961475	9900093	0.000000
319849693	55728.000000	2936	7564.320315	32022	5	0.514059	32202	7	0.671564	9895188	0.000000
319851977	58231.000000	3051	7577.049538	32114	5	0.853417	32030	1	0.551421	9890286	0.000000
319846200	55900.000000	3000	7543.319579	31946	7	0.549079	31921	6	0.983255	9885275	0.000000
319843283	54385.000000	2856	7452.083419	31760	6	0.783860	32049	3	0.667539	9880282	0.000000
319854091	55846.000000	2900	7524.107154	32018	7	0.748088	31972	5	0.968592	9875374	0.000000
319854246	56972.000000	2909	7550.474166	32029	6	0.385422	32106	4	0.398516	9870344	0.000000
319839509	57125.000000	2938	7580.322549	31833	2	0.926396	32293	3	0.375958	9865374	0.000000
319843703	57217.000000	3015	7632.087578	31781	8	0.747495	31947	4	0.670015	9860409	0.000000
319835956	55243.000000	2798	7510.663903	31988	9	0.950249	31994	4	0.578807	9855360	0.000000
319836622	56394.000000	2984	7570.847159	32151	5	0.913120	32191	1	0.259158	9850325	0.000000
319832655	56721.000000	2930	7455.136674	32243	4	0.241460	31806	1	0.440313	9845464	0.000000
319818120	56311.000000	2957	7568.139704	32138	3	0.564293	31954	9	0.950677	9840604	0.000000
319844818	58085.000000	2948	7596.017495	32053	1	0.678609	31897	6	0.721610	9835606	0.000000
319858740	56538.000000	2890	7562.838296	31914	7	0.745541	32061	5	0.827378	9830807	0.000000
319861956	55585.000000	2823	7527.093791	32079	9	0.546756	32043	5	0.901512	9825872	0.000000
319847389	54842.000000	2910	7558.561363	31948	6	0.826010	32039	3	0.511924	9820944	0.000000
319857718	55315.000000	2824	7490.889113	32235	3	0.677979	32158	1	0.237154	9816071	0.000000
319857044	55434.000000	2871	7548.522912	31911	8	0.783299	31833	6	0.562149	9811145	0.000000
319855217	56561.000000	2949	7455.137245	32124	7	0.664096	31949	5	0.984181	9806180	0.000000
319830471	55260.000000	2963	7505.113294	32093	5	0.903265	32147	10	0.720876	9801260	-1.#IND00
319847317	55933.000000	2947	7542.319806	31760	4	0.715437	31925	9	0.603902	9796473	-1.#IND00
319837490	55619.000000	2949	7570.594176	32048	7	0.779408	32038	5	0.720487	9791509	-0.006587
319827161	56753.000000	2936	7575.896321	32114	2	0.210753	32171	4	0.765696	9786678	-0.009753
319859134	56300.000000	3041	7489.336863	31946	4	0.482046	31857	2	0.907247	9781762	-0.005268
319849435	55907.000000	2898	7503.460307	31726	4	0.828976	31851	4	0.983798	9777008	-0.003413
319837091	55775.000000	2895	7531.211100	32107	5	0.775838	32049	3	0.194475	9772109	-0.003376
319841558	55777.000000	2811	7550.023435	32002	12	0.244838	31970	5	0.863680	9767154	-0.004985
319844306	55664.000000	2900	7499.972159	32124	5	0.989523	31825	4	0.998057	9762324	-0.002862
319825141	56044.000000	3063	7439.784726	31975	11	0.698845	32194	1	0.780580	9757511	-0.002630
319847881	56539.000000	2928	7559.217419	31857	7	0.909856	31979	3	0.963135	9752725	-0.003139
319837938	57711.000000	2948	7578.741865	31922	8	0.268305	32021	5	0.789126	9747899	-0.002228
319837010	55865.000000	2953	7483.437634	31967	2	0.740937	32198	11	0.632788	9742904	-0.003552
319835591	55861.000000	2952	7582.174198	32060	6	0.153818	32200	4	0.826739	9737953	-0.000925
319850675	55310.000000	3020	7509.266993	31986	4	0.739794	32036	6	0.658728	9733129	-0.000857
319845871	55695.000000	2960	7474.207434	31920	4	0.568729	32229	4	0.569866	9728253	-0.000590
319826494	55810.000000	2921	7505.978907	32167	4	0.769968	31808	6	0.901982	9723369	-0.000305
319845694	56099.000000	2865	7555.414862	32062	0	0.457023	31950	8	0.902938	9718534	0.000578
319827616	57002.000000	2907	7626.004422	31936	10	0.952311	31917	7	0.506557	9713753	0.000157
319841744	56276.000000	2958	7596.378961	31972	4	0.795471	31997	8	0.143116	9708890	0.000633
319854276	56257.000000	3009	7574.534392	31772	6	0.887066	32106	6	0.379001	9704073	-0.000170
319863931	56265.000000	2888	7440.799021	32122	1	0.935782	31993	3	0.708759	9699225	-0.000322
319838071	55617.000000	2815	7521.425444	31904	7	0.812178	31929	2	0.787420	9694275	-0.001176
319837113	56367.000000	2922	7486.455724	32047	5	0.657868	32046	6	0.804573	9689477	-0.001782
319846067	57302.000000	2884	7632.547093	32071	3	0.780302	31895	7	0.809404	9684646	-0.000951
319861356	56059.000000	2926	7683.752321	32060	2	0.837713	32115	7	0.881305	9679729	-0.000877
319830099	55950.000000	2888	7480.047940	31976	6	0.884864	31980	8	0.476150	9674959	-0.000675
319849729	57295.000000	2966	7527.945269	31991	2	0.846794	31750	4	0.636766	9670137	-0.000716
319837734	56555.000000	2874	7586.031784	31813	4	0.328888	32068	5	0.626080	9665242	-0.001719
319816960	55822.000000	2910	7635.909998	32129	14	0.485805	32050	4	0.887720	9660348	-0.000793
319836918	55869.000000	2858	7402.242948	32028	4	0.969156	31980	7	0.442643	9655494	-0.000063
319860971	56919.000000	2887	7490.636139	32092	5	0.341471	31921	8	0.239011	9650649	0.000622
319831112	56662.000000	3022	7467.086355	31865	3	0.881361	31981	4	0.474796	9645737	0.000873
319845408	57438.000000	3019	7632.380183	31747	9	0.553844	31908	5	0.821231	9640873	0.000615
319846243	55853.000000	2934	7442.049314	32041	1	0.550321	32010	2	0.657881	9635964	0.000442
319830579	56461.000000	2923	7467.972100	31962	2	0.615639	32003	8	0.852736	9631261	0.000365
319823055	57035.000000	3010	7548.326897	32268	2	0.395050	32272	2	0.618899	9626437	0.000568
319825168	55658.000000	2954	7610.187780	31975	11	0.858462	31881	7	0.474014	9621561	0.000444
319811978	55244.000000	2824	7621.371622	31936	4	0.462901	31829	3	0.246103	9616719	0.000627
319844949	55571.000000	2973	7469.459955	31835	3	0.866360	31968	8	0.811092	9611793	0.000412
319850635	55850.000000	2930	7563.759601	32101	5	0.961284	31992	1	0.572131	9607046	0.000834
319825875	55957.000000	2957	7531.550171	31958	7	0.950061	31996	0	0.208376	9602202	0.000987
319843189	56299.000000	2881	7544.090033	32122	13	0.223384	31916	4	0.854647	9597523	0.001015
319847443	55628.000000	2788	7460.126694	31951	5	0.850859	31675	8	0.926213	9592647	0.000251
319841562	56451.000000	2992	7494.568204	32075	7	0.482138	31944	7	0.718347	9587786	0.000384
319846562	55897.000000	3007	7488.311970	31953	2	0.579337	32166	4	0.873418	9582963	0.000239
319835746	57067.000000	2879	7518.667724	31955	4	0.610168	31919	4	0.807619	9578147	-0.000750
319841452	55677.000000	3008	7475.087185	31973	7	0.797703	31897	10	0.931087	9573461	-0.000916
319839327	57361.000000	3084	7596.592496	31893	4	0.987015	32389	5	0.286986	9568642	-0.000936
319843953	55871.000000	2905	7552.396339	32031	1	0.230903	32086	4	0.610080	9563848	-0.000765
319851557	55712.000000	2866	7600.209088	32028	5	0.814717	31970	4	0.889428	9558993	-0.000173
319835675	56542.000000	3028	7467.841449	31994	3	0.896934	32089	8	0.568239	9554112	0.000022
319842729	55975.000000	2830	7537.073843	32132	6	0.649934	31731	6	0.906370	9549363	-0.000129
319814419	56360.000000	2846	7514.133879	31878	9	0.955665	32440	0	0.239366	9544528	-0.000255
319825456	56090.000000	2967	7515.783844	32079	5	0.882821	32028	3	0.851752	9539862	-0.000287
319850503	55693.000000	2874	7529.959570	32015	2	0.291259	31911	3	0.902647	9535049	-0.000406
319858530	55725.000000	2903	7477.063201	32062	3	0.924585	31914	5	0.696001	9530281	-0.000404
319832380	55865.000000	2806	7511.417211	31880	3	0.350639	32132	3	0.975367	9525477	-0.000338
319820188	55945.000000	2858	7484.953486	31841	2	0.574708	31985	6	0.852362	9520708	-0.000352
319830523	55833.000000	2817	7511.111534	32139	4	0.891616	32057	4	0.361681	9516008	0.000010
npatches	nstrain	runtime	dt	init_x	init_y	init_y_blood	init_z	init_S	beta0	beta1	beta2	beta3	mean_beta	B	d	delta	delta_blood	b[0]	mut	m	CTL	c	g	epsilon	k	het	lambda	rho	omega	x_max	patch.dyna	DELTA	A	VA
10000	1	100.000000	0.000100	21900	9499	5000000	0.001000	10000000	14.813225	19.149694	13.588167	14.821344	13	8000000000.000000	0.010000	1.000000	1.000000	800000	0.000050	0.048000	1	0.001000	1.000000	25.000000	17.000000	0.500000	0.000000	0.000000	0.000000	31987	0	10.000000	7.000000	1.000000
sus	inf	inf_blood	z	x[0]	y[0][0]	z[0]	x[1]	y[1][0]	z[1]	S[0]	synchrony
219000000	94990000.000000	5000000	10.000000	21900	9499	0.001000	21900	9499	0.001000	10000000	0.000000
319370035	771363.000000	40412	10000.000000	31843	82	1.000000	31901	114	1.000000	9995056	0.000000
319836772	55444.000000	2835	5605.435636	32041	6	0.914546	32065	14	0.938485	9989921	0.000000
319833210	61864.000000	3073	6943.241311	31833	4	0.608542	32149	8	0.985907	9984825	0.000000
319844312	56959.000000	2975	7410.688428	31755	5	0.915103	31943	10	0.972018	9979927	0.000000
319823397	50896.000000	2661	7130.174112	31884	6	0.771576	31983	13	0.985474	9974895	0.000000
319829968	53625.000000	2751	7006.291494	32111	6	0.846405	32142	4	0.762005	9969979	0.000000
319835732	54247.000000	2899	7133.766032	32105	5	0.537695	31918	2	0.769602	9964924	0.000000
319842239	54099.000000	2886	7070.878530	32169	4	0.992161	31960	5	0.649431	9959943	0.000000
319843392	55608.000000	2781	7178.673370	31837	12	0.638834	31967	6	0.925099	9955064	0.000000
319828753	53498.000000	2897	7096.445068	32009	3	0.946070	32010	10	0.971053	9950131	0.000000
319858548	52873.000000	2762	6979.323279	32178	6	0.806730	32116	10	0.994661	9945101	0.000000
319815647	55513.000000	2904	7068.395016	32027	5	0.777072	32098	8	0.891800	9940139	0.000000
319860891	54458.000000	2852	7148.438240	31922	7	0.769669	31969	7	0.555697	9935147	0.000000
319838360	53502.000000	2801	7147.082317	32217	4	0.891769	31781	9	0.998469	9930189	0.000000
319838419	53959.000000	2798	7073.673632	31932	5	0.753557	32153	7	0.961936	9925131	0.000000
319854315	54266.000000	2917	7099.238227	31813	3	0.924275	31983	8	0.800750	9920069	0.000000
319822192	55410.000000	2778	7192.205200	31943	13	0.915054	32175	7	0.975611	9915065	0.000000
319838108	52782.000000	2814	7151.051887	31857	1	0.705054	31885	7	0.959082	9910137	0.000000
319875901	53277.000000	2785	7076.078654	31971	7	0.545768	31958	4	0.754822	9905179	0.000000
319823219	52968.000000	2782	7019.100480	32200	11	0.906117	31886	2	0.641829	9900293	0.000000
319827668	53728.000000	2874	7042.400147	31824	5	0.877346	32032	12	0.834266	9895275	0.000000
319843969	54713.000000	2756	7057.581040	31926	4	0.847310	32006	3	0.290951	9890275	0.000000
319856526	53850.000000	2742	7028.701921	32065	9	0.770780	31963	4	0.974794	9885389	0.000000
319842690	54166.000000	2789	7106.614731	31953	2	0.713605	32047	3	0.796122	9880530	0.000000
319841457	55144.000000	2798	7183.497976	31972	0	0.196054	32023	1	0.612627	9875631	0.000000
319847306	53570.000000	2758	6987.455985	31948	1	0.353311	32057	10	0.897002	9870697	0.000000
319843371	54225.000000	2822	7176.622603	32108	8	0.768895	32087	4	0.963178	9865716	0.000000
319838678	53881.000000	2782	7129.658443	32142	6	0.963583	32147	5	0.316947	9860870	0.000000
319840322	54432.000000	2840	7142.490108	31837	8	0.884862	31896	10	0.987135	9855804	0.000000
319863513	52563.000000	2832	6970.409401	32118	0	0.483708	31765	11	0.918641	9850849	0.000000
319851124	55080.000000	2816	7040.519631	32012	6	0.782374	31898	7	0.823132	9845875	0.000000
319830753	54944.000000	2805	7130.294859	31887	5	0.952839	31990	4	0.926153	9841044	0.000000
319848505	54082.000000	2873	7097.872385	32164	7	0.842720	32066	10	0.952820	9836108	0.000000
319847573	54036.000000	2870	7169.006440	31865	7	0.789205	32318	5	0.932829	9831287	0.000000
319848751	53974.000000	2807	7113.775545	32088	3	0.959042	31961	8	0.746590	9826308	0.000000
319844272	55028.000000	2920	7066.817063	32214	4	0.804432	31928	6	0.828775	9821214	0.000000
319837329	54443.000000	2813	7172.045662	32163	1	0.393623	32143	2	0.948823	9816328	0.000000
319846037	54450.000000	2854	7217.186418	31990	9	0.903408	32041	10	0.911742	9811452	0.000000
319817150	52742.000000	2726	7051.286697	31814	5	0.887166	31977	9	0.978402	9806492	0.000000
319833276	53431.000000	2783	7024.638381	31881	5	0.271119	31901	6	0.974553	9801524	-1.#IND00
319844519	53997.000000	2860	7044.887492	31890	5	0.975835	31950	7	0.993403	9796612	-1.#IND00
319833137	54767.000000	2849	7055.610665	32095	3	0.975441	32148	7	0.994114	9791681	-1.#IND00
319856233	53717.000000	2757	7192.241811	31874	4	0.961741	31911	8	0.909806	9786743	0.005753
319826840	54138.000000	2713	7064.935580	31808	7	0.944831	32024	4	0.998120	9781755	-0.003415
319812056	54720.000000	2798	7213.708748	31909	13	0.456132	31983	5	0.996592	9776737	-0.000680
319846413	53982.000000	2778	7168.691673	31977	1	0.883511	31902	6	0.643956	9771884	0.002513
319836082	53360.000000	2762	7075.539918	31837	8	0.925441	31916	5	0.857018	9766989	0.000835
319842011	53365.000000	2904	6994.436847	32013	11	0.473595	31894	4	0.996531	9761964	0.005162
319836732	55543.000000	2912	7032.567911	31900	5	0.827853	32047	8	0.972495	9757005	0.007665
319844035	54854.000000	2867	7177.809965	31881	2	0.355584	31923	5	0.987135	9752191	0.005866
319858963	54310.000000	2772	7125.460465	31940	6	0.965522	31970	8	0.935273	9747353	0.005076
319831769	53543.000000	2734	7083.141735	32044	10	0.974430	31967	15	0.878750	9742385	0.003218
319862821	54484.000000	2799	7187.529651	31975	8	0.909580	32025	4	0.985930	9737578	0.005215
319838460	54423.000000	2834	7160.247194	32144	7	0.801555	31967	2	0.653516	9732794	0.005227
319835306	53213.000000	2804	7171.473563	31912	3	0.898098	32178	5	0.863351	9727872	0.002573
319828035	52898.000000	2758	6972.337004	31992	6	0.942029	31971	10	0.838168	9723099	0.004446
319845369	54865.000000	2883	7091.876882	32169	5	0.783623	32095	7	0.807561	9718176	0.003329
319849296	53528.000000	2719	7199.652131	32025	2	0.926513	31918	7	0.999607	9713215	-0.000035
319839958	53326.000000	2843	7051.666631	31859	5	0.582255	32000	8	0.873189	9708350	0.000264
319834672	54680.000000	2766	7142.431244	32016	10	0.979700	32051	6	0.893657	9703427	-0.000672
319834219	53659.000000	2686	7149.570659	32256	3	0.911490	31910	6	0.948471	9698628	-0.001102
319851794	52772.000000	2774	7067.948571	31805	2	0.837871	31938	8	0.975091	9693747	-0.000069
319843642	53677.000000	2801	7077.540918	32114	3	0.743512	32004	3	0.368516	9688987	-0.000361
319854664	52894.000000	2782	6977.068443	31927	3	0.526937	31818	6	0.954350	9683960	-0.000655
319839259	55019.000000	2864	7099.940493	32060	3	0.138031	31942	2	0.149101	9679124	-0.001070
319855815	55226.000000	2751	7211.015808	32060	3	0.854462	31951	5	0.518736	9674362	-0.001220
319862535	53270.000000	2816	7072.878494	32090	5	0.883283	32097	8	0.881122	9669489	-0.001015
319847169	55440.000000	2967	7173.815411	31956	3	0.601405	31817	5	0.973269	9664685	-0.001081
319852461	54733.000000	2803	7074.043425	31917	2	0.875675	32167	4	0.930335	9659649	-0.000836
319837455	54757.000000	2858	7088.383324	31887	4	0.757683	32083	8	0.999957	9654836	-0.001744
319824023	54864.000000	2814	7131.538995	31706	11	0.784275	31789	8	0.992296	9650011	-0.002025
319873205	54017.000000	2855	7032.439037	32018	14	0.857618	31898	12	0.971482	9645062	-0.001411
319840599	55446.000000	2904	7166.366887	31831	6	0.654319	32258	1	0.544172	9640205	-0.001818
319872777	55025.000000	2788	7151.749278	32084	5	0.670614	32116	7	0.914216	9635517	-0.001471
319855190	53839.000000	2882	7144.240571	31957	8	0.992956	31919	14	0.942790	9630605	-0.001892
319863239	54593.000000	2774	7152.100777	31960	5	0.948092	31909	9	0.943761	9625775	-0.002123
319862668	52897.000000	2766	7083.985716	32103	2	0.727249	31951	3	0.563554	9620970	-0.001569
319845273	52730.000000	2723	7074.707798	31750	5	0.977567	32177	3	0.990540	9616097	-0.001820
319870033	54282.000000	2782	7043.474250	31962	1	0.432098	31957	10	0.854144	9611275	-0.001078
319856077	54364.000000	2843	7130.266699	32013	12	0.620652	31886	11	0.533105	9606530	-0.001315
319817709	55253.000000	2880	7045.558951	31942	5	0.995164	32116	1	0.351558	9601701	-0.001374
319844883	52984.000000	2847	7069.648959	31843	11	0.965648	31878	12	0.998799	9596786	-0.001099
319837909	54347.000000	2875	7120.720818	31946	4	0.968810	31873	4	0.976022	9592057	-0.000981
319823733	54331.000000	2838	7107.732324	32132	7	0.337711	32161	6	0.999953	9587451	-0.001112
319825803	54319.000000	2836	7116.992195	32026	5	0.970990	32021	12	0.931342	9582595	-0.000988
319827702	53809.000000	2763	7129.563276	31885	2	0.265318	31988	5	0.851140	9577865	-0.001012
319826234	52797.000000	2685	7066.860103	31990	3	0.806953	32166	15	0.890874	9573262	-0.000437
319838734	53846.000000	2811	7066.473321	32125	3	0.054466	31993	2	0.820113	9568393	-0.000095
319874507	54480.000000	2847	7076.549685	32004	6	0.776803	32010	6	0.990065	9563476	0.000015
319826056	54669.000000	2843	7234.801014	31876	8	0.871567	31903	8	0.449295	9558643	0.000025
319817445	53449.000000	2769	7122.882571	32160	6	0.906805	31881	5	0.623840	9553808	0.000934
319837395	52841.000000	2717	7016.183159	31702	4	0.962765	32155	16	0.688605	9549066	0.000669
319861253	54528.000000	2936	7138.697214	31991	3	0.586521	32012	10	0.181351	9544295	0.000576
319820593	54572.000000	2792	7178.229013	32062	7	0.950778	32067	5	0.781962	9539608	0.000340
319847848	54355.000000	2778	7046.556562	31979	13	0.754959	32158	6	0.969315	9534768	0.000040
319841725	53856.000000	2802	7030.120372	32095	4	0.522127	31837	5	0.486307	9530135	-0.001164
319837800	54309.000000	2904	6989.283040	32046	2	0.705624	31715	5	0.925109	9525389	-0.000946
319849273	55056.000000	2805	7045.824651	31794	5	0.642930	31838	6	0.984442	9520565	-0.000884
319846111	54767.000000	2807	7188.611148	31895	10	0.921291	31764	16	0.984030	9515926	-0.000595
npatches	nstrain	runtime	dt	init_x	init_y	init_y_blood	init_z	init_S	beta0	beta1	beta2	beta3	mean_beta	B	d	delta	delta_blood	b[0]	mut	m	CTL	c	g	epsilon	k	het	lambda	rho	omega	x_max	patch.dyna	DELTA	A	VA
10000	1	100.000000	0.000100	21900	9499	5000000	0.001000	10000000	11.289311	17.669194	12.574461	15.925205	13	8000000000.000000	0.010000	1.000000	1.000000	800000	0.000050	0.048000	1	0.001000	1.000000	25.000000	18.000000	0.500000	0.000000	0.000000	0.000000	31987	0	10.000000	7.000000	1.000000
sus	inf	inf_blood	z	x[0]	y[0][0]	z[0]	x[1]	y[1][0]	z[1]	S[0]	synchrony
219000000	94990000.000000	5000000	10.000000	21900	9499	0.001000	21900	9499	0.001000	10000000	0.000000
319668771	318686.000000	16567	10000.000000	32143	29	1.000000	31901	39	1.000000	9995084	0.000000
319851420	73579.000000	3932	7748.839500	32115	3	0.889784	31918	8	0.892486	9990098	0.000000
319831681	48182.000000	2495	7243.614349	32144	4	0.853389	31937	7	0.859739	9985025	0.000000
319853967	47902.000000	2566	6244.789977	32343	4	0.810143	31973	12	0.956190	9979978	0.000000
319844061	55145.000000	2801	6575.786651	32078	9	0.386540	32137	5	0.882129	9974955	0.000000
319818605	54622.000000	2802	6892.330616	31994	10	0.592671	32051	8	0.757132	9969917	0.000000
319831186	50334.000000	2591	6690.913381	32060	6	0.620315	31978	5	0.776457	9964758	0.000000
319842114	51998.000000	2768	6497.321066	32314	6	0.822737	31912	6	0.805788	9959711	0.000000
319859717	55400.000000	2817	6871.129095	31919	10	0.597686	32047	7	0.921777	9954739	0.000000
319838962	50799.000000	2656	6770.896748	31840	3	0.628157	32176	6	0.984357	9949729	0.000000
319833764	51534.000000	2575	6591.935058	32040	5	0.895174	32004	5	0.910942	9944801	0.000000
319852374	52117.000000	2673	6719.137423	32091	3	0.310337	31897	6	0.873541	9939668	0.000000
319844747	53380.000000	2694	6765.797381	31959	5	0.485893	32116	9	0.971221	9934634	0.000000
319852430	52718.000000	2788	6730.963664	32002	4	0.943370	31905	4	0.838290	9929707	0.000000
319842914	53418.000000	2793	6801.896036	31925	6	0.871736	32014	7	0.396245	9924770	0.000000
319863414	50143.000000	2674	6753.781175	31879	7	0.977346	31835	19	0.565222	9919775	0.000000
319854592	52084.000000	2742	6495.887620	32127	7	0.610767	32002	8	0.859473	9914890	0.000000
319844604	54044.000000	2836	6771.126887	32302	2	0.568764	32039	1	0.632346	9909779	0.000000
319839087	52162.000000	2729	6745.700999	31876	4	0.965488	31786	6	0.841408	9904872	0.000000
319862975	51638.000000	2613	6644.882906	31723	4	0.613920	31711	5	0.984271	9899962	0.000000
319872813	53085.000000	2853	6603.251019	32140	3	0.809845	32111	7	0.937798	9895030	0.000000
319839976	53489.000000	2800	6659.888306	32036	3	0.979207	31992	0	0.241257	9890004	0.000000
319851383	51528.000000	2682	6736.598580	31791	6	0.500714	31875	5	0.990751	9885039	0.000000
319842895	53526.000000	2848	6727.095622	31958	4	0.791095	31995	10	0.959941	9880119	0.000000
319826216	51475.000000	2587	6699.890545	31775	5	0.162235	31858	2	0.856429	9875116	0.000000
319869177	53346.000000	2764	6625.735920	31740	5	0.640731	32138	3	0.733890	9870186	0.000000
319838952	51875.000000	2826	6725.114744	31926	5	0.469533	31904	6	0.559489	9865207	0.000000
319847957	53158.000000	2714	6590.866580	31830	7	0.818522	32055	8	0.916057	9860339	0.000000
319844941	52475.000000	2822	6752.032262	31956	5	0.521384	31919	4	0.385017	9855387	0.000000
319826954	51421.000000	2709	6724.291196	31930	2	0.765686	31804	3	0.586254	9850447	0.000000
319841123	52809.000000	2720	6706.110585	31975	11	0.396534	31887	6	0.807017	9845443	0.000000
319850403	51249.000000	2600	6695.517912	31876	10	0.646028	31937	7	0.895409	9840479	0.000000
319831737	51097.000000	2556	6536.094885	31970	1	0.640621	31762	7	0.827330	9835598	0.000000
319835691	53257.000000	2748	6605.711471	32207	10	0.480169	31910	7	0.931627	9830733	0.000000
319835576	52638.000000	2736	6720.013672	32183	4	0.964265	31956	9	0.773830	9825797	0.000000
319845956	51588.000000	2669	6656.188999	31997	1	0.826634	32211	4	0.883498	9820833	0.000000
319815080	52549.000000	2804	6649.637267	31762	6	0.509846	32011	3	0.792599	9815919	0.000000
319862576	52392.000000	2701	6643.084049	31872	3	0.647840	31758	9	0.731841	9810965	0.000000
319841544	53269.000000	2763	6788.555872	32031	6	0.687494	31843	7	0.915207	9806075	0.000000
319847253	51878.000000	2742	6764.991893	31972	8	0.581922	32039	7	0.917779	9801268	-1.#IND00
319846951	51654.000000	2692	6638.862832	32074	3	0.918212	31864	7	0.233232	9796457	-1.#IND00
319851330	52272.000000	2722	6687.088411	31960	13	0.918858	31936	8	0.964662	9791413	-1.#IND00
319844396	52347.000000	2793	6747.782109	31921	6	0.750388	32094	4	0.565160	9786434	0.001621
319839532	51689.000000	2720	6684.825182	31998	2	0.546297	31820	7	0.896255	9781497	0.002842
319853359	52109.000000	2718	6690.896942	32079	5	0.558485	31829	13	0.246756	9776610	-0.000882
319855133	52510.000000	2732	6614.558738	31880	8	0.878824	31813	6	0.847544	9771661	0.002801
319838539	53053.000000	2822	6752.478560	32149	2	0.601352	31957	5	0.588187	9766754	0.003400
319864114	51538.000000	2709	6718.120853	32100	4	0.581618	31943	7	0.603002	9761922	0.001860
319845370	50901.000000	2578	6608.279492	32234	5	0.457787	31855	7	0.949343	9757051	-0.004221
319841835	53126.000000	2712	6632.484007	31805	11	0.852483	32027	4	0.243891	9752187	-0.000755
319841993	53787.000000	2812	6683.043423	31837	2	0.538246	31846	9	0.643599	9747405	0.000111
319838221	52559.000000	2746	6766.662110	31721	7	0.841410	31785	8	0.865913	9742538	0.003118
319873403	52899.000000	2719	6756.881710	32245	7	0.918119	32101	8	0.697654	9737775	0.004356
319824046	51072.000000	2668	6638.650802	32172	10	0.525013	31788	10	0.862153	9732917	0.004324
319870039	54520.000000	2773	6658.371508	31864	6	0.703334	31869	2	0.733420	9728059	0.005321
319836906	51166.000000	2594	6825.877119	31927	6	0.461216	31964	10	0.977773	9723147	0.004452
319820324	51278.000000	2653	6560.049109	32147	7	0.691346	31830	5	0.968418	9718242	0.003847
319840830	52487.000000	2610	6656.452636	31795	2	0.920040	31925	6	0.525412	9713376	0.004490
319848035	52808.000000	2781	6662.079215	31954	3	0.339491	32282	10	0.821744	9708525	0.005728
319855574	51943.000000	2681	6771.313495	31957	2	0.617222	31954	4	0.650541	9703637	0.005083
319839291	52117.000000	2849	6591.234279	31880	3	0.800953	32069	3	0.776606	9698851	0.005564
319844450	53461.000000	2836	6647.721470	31823	4	0.494552	31890	10	0.833598	9693937	0.006003
319831993	52068.000000	2640	6682.163086	31835	1	0.663782	32060	3	0.988728	9689154	0.006373
319858652	51835.000000	2700	6659.580735	31782	2	0.436013	31960	2	0.389759	9684283	0.006081
319860570	51708.000000	2658	6659.928769	32073	7	0.528343	31947	5	0.967887	9679414	0.006445
319829981	52373.000000	2705	6641.827569	31934	5	0.795742	31982	4	0.968666	9674579	0.006061
319852549	52928.000000	2716	6861.732452	32048	3	0.770303	32107	7	0.810659	9669667	0.007176
319824266	51035.000000	2594	6744.319200	31916	1	0.780371	32021	6	0.878591	9664824	0.005054
319838237	51507.000000	2736	6597.139470	32194	12	0.640063	32141	5	0.993240	9660048	0.005526
319838169	52161.000000	2757	6650.782623	31952	6	0.825882	32119	1	0.873209	9655266	0.004671
319845079	52483.000000	2818	6746.017128	31785	5	0.412486	32180	6	0.966266	9650536	0.003926
319862428	51874.000000	2723	6666.666498	31789	8	0.865228	31802	11	0.995004	9645732	0.003847
319847897	53121.000000	2913	6672.108548	31856	2	0.949553	32146	3	0.851924	9640933	0.003837
319835142	52320.000000	2734	6741.392162	32160	8	0.607546	31799	0	0.735386	9636231	0.003458
319845330	52214.000000	2720	6692.773766	31828	0	0.229669	31951	3	0.789855	9631530	0.004216
319847040	53029.000000	2759	6670.770864	32106	2	0.315154	31758	4	0.863152	9626813	0.004141
319842260	51868.000000	2609	6763.604004	31786	5	0.420604	32143	2	0.814863	9622030	0.007071
319847371	51382.000000	2734	6652.745547	31976	3	0.691171	32169	3	0.815773	9617291	0.006927
319858513	52952.000000	2797	6628.718518	31966	7	0.770349	31880	1	0.645999	9612470	0.006771
319848346	52551.000000	2797	6672.694426	32109	9	0.468516	32114	5	0.488313	9607655	0.007089
319846605	51526.000000	2713	6714.313293	32171	3	0.798114	31840	3	0.611722	9602857	0.007133
319854393	52183.000000	2793	6640.206179	32019	4	0.623958	32034	1	0.175422	9598107	0.006892
319869372	52073.000000	2621	6666.284448	32192	2	0.949414	31937	2	0.726103	9593272	0.006396
319852510	52455.000000	2704	6728.278715	31979	6	0.767826	32062	3	0.699573	9588486	0.006311
319839923	51296.000000	2728	6581.974011	31827	8	0.308057	31965	6	0.824469	9583573	0.006185
319837069	54487.000000	2803	6738.182690	31656	0	0.386528	31990	5	0.785240	9578789	0.006833
319870314	52135.000000	2639	6772.262792	32054	3	0.575487	31934	6	0.999765	9574048	0.006217
319853376	52095.000000	2698	6670.851018	32039	7	0.983474	31978	10	0.868882	9569257	0.005905
319877077	52383.000000	2731	6738.609954	31861	6	0.936408	31844	9	0.962753	9564411	0.005603
319827098	52687.000000	2808	6625.975385	31976	1	0.294987	32172	7	0.322838	9559660	0.005370
319830783	51928.000000	2724	6697.755910	31880	6	0.655152	31920	3	0.883230	9554935	0.005194
319863088	52619.000000	2722	6648.124905	31962	2	0.346289	32197	9	0.995556	9550120	0.004823
319868116	52253.000000	2691	6694.979231	32020	5	0.449228	31745	2	0.746270	9545395	0.004315
319862905	52546.000000	2749	6597.586556	31750	6	0.375368	31915	10	0.437343	9540526	0.004174
319836266	51971.000000	2648	6742.457287	31887	3	0.857893	32008	7	0.890653	9535869	0.004070
319839070	52098.000000	2752	6662.588878	32017	4	0.484052	32036	10	0.699127	9531060	0.004059
319857356	53286.000000	2733	6711.001246	31974	6	0.854449	31802	6	0.647883	9526311	0.003856
319852602	53006.000000	2753	6803.065054	31993	11	0.392708	31886	3	0.879360	9521524	0.003729
319850510	52167.000000	2705	6654.347495	31819	3	0.668425	32110	4	0.633893	9516601	0.004081
npatches	nstrain	runtime	dt	init_x	init_y	init_y_blood	init_z	init_S	beta0	beta1	beta2	beta3	mean_beta	B	d	delta	delta_blood	b[0]	mut	m	CTL	c	g	epsilon	k	het	lambda	rho	omega	x_max	patch.dyna	DELTA	A	VA
10000	1	100.000000	0.000100	21900	9499	5000000	0.001000	10000000	17.286666	6.935608	15.531169	12.930146	13	8000000000.000000	0.010000	1.000000	1.000000	800000	0.000050	0.048000	1	0.001000	1.000000	25.000000	19.000000	0.500000	0.000000	0.000000	0.000000	31987	0	10.000000	7.000000	1.000000
sus	inf	inf_blood	z	x[0]	y[0][0]	z[0]	x[1]	y[1][0]	z[1]	S[0]	synchrony
219000000	94990000.000000	5000000	10.000000	21900	9499	0.001000	21900	9499	0.001000	10000000	0.000000
319798077	123761.000000	6473	9997.621609	32011	10	1.000000	32194	6	1.000000	9995042	0.000000
319832638	41277.000000	2144	7536.999597	32074	4	0.996938	32186	4	0.666047	9990014	0.000000
319820322	45597.000000	2432	5195.878026	31808	1	0.614113	31956	6	0.406007	9985027	0.000000
319838068	61708.000000	3267	6356.270799	31910	4	0.313657	32065	6	0.833053	9980151	0.000000
319838290	49877.000000	2583	6835.043016	32029	4	0.885071	31886	3	0.524276	9975298	0.000000
319827192	47803.000000	2478	6005.108912	32139	8	0.799241	31926	6	0.145974	9970312	0.000000
319833602	54038.000000	2789	6265.495170	31711	12	0.854110	31897	6	0.630544	9965314	0.000000
319842053	50670.000000	2691	6537.428148	31878	4	0.673773	32104	2	0.770521	9960338	0.000000
319856387	49623.000000	2500	6155.501250	32039	11	0.795468	31903	0	0.519201	9955399	0.000000
319839532	52286.000000	2715	6151.553986	31873	3	0.737385	31964	1	0.327676	9950517	0.000000
319839074	52500.000000	2647	6375.035292	31747	3	0.882128	32004	8	0.805221	9945404	0.000000
319841005	49823.000000	2542	6415.744889	31932	7	0.873234	31865	3	0.664742	9940416	0.000000
319850774	51833.000000	2613	6193.582146	32101	5	0.443754	32080	5	0.668949	9935503	0.000000
319849891	51235.000000	2654	6335.167353	32278	2	0.775433	32076	5	0.808347	9930504	0.000000
319855203	51560.000000	2735	6384.276483	32233	2	0.561265	31923	10	0.656228	9925665	0.000000
319833867	51359.000000	2620	6419.220569	31779	4	0.677397	31970	5	0.449847	9920616	0.000000
319831873	51073.000000	2605	6347.702186	31859	3	0.589598	32019	3	0.793649	9915748	0.000000
319838998	51505.000000	2656	6205.252757	31993	7	0.785185	32167	7	0.505601	9910829	0.000000
319843456	52034.000000	2591	6377.574794	31943	9	0.630905	31777	10	0.786209	9905905	0.000000
319852431	50338.000000	2725	6304.148864	32070	12	0.662197	32051	7	0.117773	9901064	0.000000
319824864	50322.000000	2631	6217.152502	32036	7	0.452800	32225	2	0.769568	9896129	0.000000
319826764	52870.000000	2722	6300.041292	32117	4	0.257105	32003	6	0.184126	9891232	0.000000
319879547	50645.000000	2568	6465.934869	32187	4	0.904469	31956	2	0.629228	9886292	0.000000
319853401	49486.000000	2513	6264.174416	31962	11	0.594332	32060	0	0.453145	9881464	0.000000
319844253	52718.000000	2666	6290.965382	31872	7	0.788666	31988	3	0.684117	9876444	0.000000
319817743	50741.000000	2658	6389.312175	32122	15	0.580232	31907	3	0.428530	9871410	0.000000
319852778	49894.000000	2555	6185.372370	32119	2	0.987446	32042	3	0.566667	9866565	0.000000
319836389	52313.000000	2672	6371.605833	32175	4	0.824539	31723	7	0.503830	9861587	0.000000
319834713	50742.000000	2613	6327.578048	31987	4	0.838504	31988	4	0.697801	9856668	0.000000
319854437	51893.000000	2664	6323.994961	31893	1	0.600831	32083	2	0.507960	9851678	0.000000
319833662	51086.000000	2688	6309.495542	31998	8	0.291790	31990	2	0.918010	9846649	0.000000
319861477	51500.000000	2632	6367.774499	32079	11	0.769734	32084	3	0.429799	9841715	0.000000
319845422	50680.000000	2691	6352.842890	32100	4	0.632834	32117	3	0.316958	9836864	0.000000
319869399	51027.000000	2657	6258.293829	31800	3	0.870429	31952	6	0.313567	9831943	0.000000
319841650	51226.000000	2643	6301.235574	31971	2	0.760259	31933	5	0.709121	9827070	0.000000
319849479	49911.000000	2536	6240.998828	32121	18	0.979176	31866	2	0.237641	9822097	0.000000
319854988	51625.000000	2694	6262.292793	32059	4	0.279622	32146	3	0.695718	9817221	0.000000
319831546	50899.000000	2645	6486.368810	31921	6	0.644814	32102	3	0.492875	9812388	0.000000
319855871	49465.000000	2608	6238.411267	32094	3	0.610801	32016	4	0.563128	9807479	0.000000
319856086	51184.000000	2703	6149.495359	31940	3	0.917893	32136	5	0.374711	9802608	-1.#IND00
319829614	51853.000000	2692	6390.655538	31783	7	0.463566	32124	3	0.568705	9797702	-1.#IND00
[truncated: 161 more rows]
