# Supplementary material for: Large Variations in HIV-1 Viral Load Explained by Shifting-Mosaic Metapopulation Dynamics
Source: PLoS Biol. 2016 Oct 5;14(10):e1002567. doi: 10.1371/journal.pbio.1002567 (PMC5051940; doi:10.1371/journal.pbio.1002567)
Supplement: S1 Data — Each file gives the output from the simulations indicated by the filename: low migration (ms1, db432); high migration (ms1, db1); very high migration (ms10, db1); number of patches (np); reservoir (storage); no reservoir (nostorage); CTL immigration model (CTLimmig); CTL proliferation model (CTLprolif); β¯ (beta1, beta2, …). Within each file, there are 21 simulations for (k = 0,1,..,20), and data is output each day. For measures of synchrony, the final entry should be used. See Methods and S1 Simulation Code for further details. (ZIP) [file pbio.1002567.s002.zip › S1_Data/ms10_np10000_nostorage_noPD_CTLprolif_db1_beta14.tsv]

npatches	nstrain	runtime	dt	init_x	init_y	init_y_blood	init_z	init_S	beta0	beta1	beta2	beta3	mean_beta	B	d	delta	delta_blood	b[0]	mut	m	CTL	c	g	epsilon	k	het	lambda	rho	omega	x_max	patch.dyna	DELTA	A	VA
10000	1	100.000000	0.000100	21900	9499	5000000	0.001000	10000000	14.377109	20.447509	11.854855	20.171036	14	8000000000.000000	0.010000	1.000000	1.000000	800000	0.000050	0.048000	1	0.001000	1.000000	25.000000	0.000000	0.500000	0.000000	0.000000	0.000000	31987	0	10.000000	7.000000	1.000000
sus	inf	inf_blood	z	x[0]	y[0][0]	z[0]	x[1]	y[1][0]	z[1]	S[0]	synchrony
219000000	94990000.000000	5000000	10.000000	21900	9499	0.001000	21900	9499	0.001000	10000000	0.000000
48887722	3449504584.000000	178949455	10000.000000	4438	343973	1.000000	3204	346608	1.000000	9995043	0.000000
32378318	5526197503.000000	287044887	10000.000000	2958	552414	1.000000	2092	553570	1.000000	9990005	0.000000
28373304	6396200771.000000	332379789	10000.000000	2553	641682	1.000000	1816	639459	1.000000	9985009	0.000000
27038401	6747736674.000000	350650785	10000.000000	2394	676223	1.000000	1780	675469	1.000000	9980138	0.000000
26527586	6888467939.000000	358043207	10000.000000	2418	689292	1.000000	1742	689709	1.000000	9975083	0.000000
26328740	6944718810.000000	360967466	10000.000000	2462	695047	1.000000	1681	694718	1.000000	9970158	0.000000
26260334	6967030854.000000	362118443	10000.000000	2398	696558	1.000000	1681	697752	1.000000	9965179	0.000000
26218808	6975954632.000000	362579312	10000.000000	2379	697783	1.000000	1619	698228	1.000000	9960237	0.000000
26208692	6979421691.000000	362747803	10000.000000	2387	698088	1.000000	1657	698622	1.000000	9955226	0.000000
26209404	6980736650.000000	362822943	10000.000000	2392	698265	1.000000	1659	698917	1.000000	9950219	0.000000
26203989	6981440655.000000	362853002	10000.000000	2389	697859	1.000000	1703	698209	1.000000	9945331	0.000000
26206262	6981573778.000000	362918443	10000.000000	2357	699116	1.000000	1667	699094	1.000000	9940265	0.000000
26201748	6981706942.000000	362891041	10000.000000	2343	698742	1.000000	1702	699245	1.000000	9935502	0.000000
26207062	6981732025.000000	362882840	10000.000000	2374	698529	1.000000	1673	700068	1.000000	9930543	0.000000
26206961	6981708842.000000	362863519	10000.000000	2347	699736	1.000000	1691	700549	1.000000	9925516	0.000000
26204551	6981664192.000000	362877272	10000.000000	2358	698883	1.000000	1737	698952	1.000000	9920476	0.000000
26207621	6981768160.000000	362891801	10000.000000	2350	698710	1.000000	1725	700085	1.000000	9915529	0.000000
26200700	6981755975.000000	362875896	10000.000000	2383	699437	1.000000	1669	700339	1.000000	9910475	0.000000
26202303	6981805175.000000	362856654	10000.000000	2370	697915	1.000000	1694	698583	1.000000	9905559	0.000000
26208250	6981802579.000000	362874999	10000.000000	2360	698367	1.000000	1709	699779	1.000000	9900617	0.000000
26196946	6981870818.000000	362839756	10000.000000	2327	699642	1.000000	1720	696951	1.000000	9895604	0.000000
26201362	6981836919.000000	362877815	10000.000000	2377	698021	1.000000	1729	698711	1.000000	9890534	0.000000
26205790	6981817174.000000	362911194	10000.000000	2323	698232	1.000000	1723	697230	1.000000	9885601	0.000000
26205244	6981870528.000000	362894233	10000.000000	2342	698095	1.000000	1711	700075	1.000000	9880646	0.000000
26197547	6981825413.000000	362890101	10000.000000	2396	698413	1.000000	1729	698585	1.000000	9875674	0.000000
26201827	6981818808.000000	362884033	10000.000000	2334	699099	1.000000	1684	699366	1.000000	9870776	0.000000
26204992	6981905201.000000	362898014	10000.000000	2342	699231	1.000000	1730	698906	1.000000	9865802	0.000000
26202824	6981798723.000000	362921545	10000.000000	2347	697953	1.000000	1725	698086	1.000000	9860781	0.000000
26199812	6981797535.000000	362866059	10000.000000	2361	698329	1.000000	1663	699723	1.000000	9855864	0.000000
26201150	6981786172.000000	362872624	10000.000000	2420	697579	1.000000	1731	699078	1.000000	9851022	0.000000
26198761	6981814572.000000	362887876	10000.000000	2362	698697	1.000000	1682	698509	1.000000	9846110	0.000000
26202429	6981797099.000000	362867572	10000.000000	2343	698070	1.000000	1668	699212	1.000000	9841063	0.000000
26200481	6981712553.000000	362865013	10000.000000	2375	697478	1.000000	1688	698435	1.000000	9836150	0.000000
26199545	6981797242.000000	362871970	10000.000000	2374	697682	1.000000	1746	697669	1.000000	9831293	0.000000
26203118	6981752928.000000	362864312	10000.000000	2372	698960	1.000000	1714	699261	1.000000	9826363	0.000000
26207005	6981808087.000000	362866054	10000.000000	2387	697971	1.000000	1669	699755	1.000000	9821461	0.000000
26203524	6981809363.000000	362890351	10000.000000	2387	699036	1.000000	1738	698802	1.000000	9816526	0.000000
26208544	6981726002.000000	362912092	10000.000000	2317	699312	1.000000	1664	700062	1.000000	9811680	0.000000
26201801	6981696930.000000	362866593	10000.000000	2406	697795	1.000000	1708	698870	1.000000	9806770	0.000000
26207067	6981806448.000000	362851943	10000.000000	2394	698164	1.000000	1693	698779	1.000000	9802001	-1.#IND00
26203333	6981835702.000000	362845168	10000.000000	2347	698964	1.000000	1703	697950	1.000000	9797100	0.001600
26207613	6981755728.000000	362869598	10000.000000	2357	699194	1.000000	1676	699693	1.000000	9792190	-0.001074
26202923	6981723150.000000	362858034	10000.000000	2378	697845	1.000000	1708	700351	1.000000	9787292	0.020297
26202805	6981757255.000000	362865439	10000.000000	2383	698471	1.000000	1667	699729	1.000000	9782372	0.012916
26213137	6981880127.000000	362890816	10000.000000	2425	699162	1.000000	1687	699136	1.000000	9777560	0.011716
26201936	6981798231.000000	362893172	10000.000000	2353	698274	1.000000	1673	698727	1.000000	9772588	0.010568
26204028	6981828196.000000	362873104	10000.000000	2381	699163	1.000000	1679	699177	1.000000	9767767	0.016430
26200418	6981751691.000000	362872548	10000.000000	2357	698543	1.000000	1690	696912	1.000000	9762835	0.016610
26204931	6981840190.000000	362903798	10000.000000	2344	697780	1.000000	1701	698969	1.000000	9757955	0.016634
26199739	6981763967.000000	362881172	10000.000000	2330	699210	1.000000	1666	698612	1.000000	9753127	0.015364
26202736	6981799091.000000	362913607	10000.000000	2350	697715	1.000000	1701	699510	1.000000	9748328	0.011977
26199669	6981888900.000000	362907211	10000.000000	2317	699519	1.000000	1698	698968	1.000000	9743375	0.011109
26207846	6981840435.000000	362879306	10000.000000	2397	699479	1.000000	1641	700383	1.000000	9738560	0.008756
26199625	6981780636.000000	362844082	10000.000000	2387	697088	1.000000	1674	698859	1.000000	9733723	0.011207
26203697	6981803380.000000	362895941	10000.000000	2396	698499	1.000000	1663	698658	1.000000	9728934	0.010045
26204148	6981702590.000000	362906872	10000.000000	2275	698223	1.000000	1697	700002	1.000000	9724059	0.009100
26208320	6981794371.000000	362869547	10000.000000	2373	698303	1.000000	1688	699034	1.000000	9719178	0.008321
26201954	6981726661.000000	362878129	10000.000000	2290	699024	1.000000	1683	699958	1.000000	9714309	0.007797
26210023	6981620618.000000	362884923	10000.000000	2373	698241	1.000000	1712	698363	1.000000	9709554	0.008530
26210240	6981646129.000000	362862402	10000.000000	2391	699206	1.000000	1717	698077	1.000000	9704742	0.008273
26196221	6981673018.000000	362899008	10000.000000	2325	698198	1.000000	1665	700123	1.000000	9699837	0.008029
26202428	6981828782.000000	362875692	10000.000000	2297	700138	1.000000	1728	699985	1.000000	9695015	0.008163
26200071	6981770075.000000	362908705	10000.000000	2414	697274	1.000000	1677	699138	1.000000	9690221	0.007879
26208249	6981847115.000000	362904894	10000.000000	2344	699305	1.000000	1683	699877	1.000000	9685345	0.007384
26199829	6981885891.000000	362881668	10000.000000	2323	699072	1.000000	1726	699725	1.000000	9680529	0.007393
26198884	6981957001.000000	362888133	10000.000000	2325	698746	1.000000	1609	696995	1.000000	9675685	0.007025
26201779	6981823857.000000	362867759	10000.000000	2347	696766	1.000000	1748	699149	1.000000	9670822	0.006865
26206261	6981815434.000000	362864102	10000.000000	2358	697809	1.000000	1705	698996	1.000000	9665895	0.006644
26204305	6981887618.000000	362896343	10000.000000	2384	699126	1.000000	1694	698281	1.000000	9661050	0.005531
26202322	6981774848.000000	362897463	10000.000000	2337	697889	1.000000	1691	697964	1.000000	9656190	0.006130
26206948	6981808988.000000	362878547	10000.000000	2382	698287	1.000000	1695	699959	1.000000	9651352	0.006106
26207911	6981770322.000000	362852080	10000.000000	2294	700114	1.000000	1666	699060	1.000000	9646568	0.006360
26193868	6981733505.000000	362858983	10000.000000	2393	698188	1.000000	1707	697809	1.000000	9641718	0.005711
26204596	6981726240.000000	362839002	10000.000000	2371	699716	1.000000	1712	698037	1.000000	9636859	0.005839
26202539	6981705985.000000	362891584	10000.000000	2357	698095	1.000000	1640	699924	1.000000	9632030	0.006240
26198081	6981689426.000000	362867894	10000.000000	2360	698274	1.000000	1767	699128	1.000000	9627159	0.006170
26206191	6981720423.000000	362894483	10000.000000	2304	699083	1.000000	1659	698680	1.000000	9622333	0.006495
26209945	6981691974.000000	362902063	10000.000000	2371	697666	1.000000	1687	698727	1.000000	9617564	0.005642
26202819	6981869484.000000	362855476	10000.000000	2340	699102	1.000000	1680	699591	1.000000	9612722	0.004622
26202052	6981780327.000000	362884070	10000.000000	2434	698060	1.000000	1745	698497	1.000000	9607919	0.004335
26201661	6981760090.000000	362877881	10000.000000	2379	698606	1.000000	1652	699810	1.000000	9603071	0.003665
26197949	6981887322.000000	362881804	10000.000000	2322	698672	1.000000	1715	699840	1.000000	9598250	0.003512
26208638	6981860492.000000	362883188	10000.000000	2359	697604	1.000000	1680	699510	1.000000	9593454	0.003763
26202374	6981782313.000000	362853087	10000.000000	2382	699786	1.000000	1716	700378	1.000000	9588593	0.003406
26204389	6981749068.000000	362909710	10000.000000	2347	699471	1.000000	1661	699629	1.000000	9583769	0.003338
26205314	6981848271.000000	362871082	10000.000000	2390	697250	1.000000	1704	699254	1.000000	9578936	0.003161
26201400	6981664524.000000	362895552	10000.000000	2350	698224	1.000000	1700	700867	1.000000	9574156	0.003378
26199349	6981764800.000000	362874263	10000.000000	2421	697494	1.000000	1706	699497	1.000000	9569403	0.004264
26196803	6981846910.000000	362846930	10000.000000	2390	697062	1.000000	1682	700021	1.000000	9564603	0.005373
26207637	6981711699.000000	362879581	10000.000000	2320	698535	1.000000	1659	698122	1.000000	9559770	0.006354
26204160	6981733551.000000	362888063	10000.000000	2313	698660	1.000000	1706	697987	1.000000	9555143	0.005701
26200856	6981857948.000000	362868476	10000.000000	2325	698609	1.000000	1676	700786	1.000000	9550418	0.005726
26207646	6981815739.000000	362854688	10000.000000	2454	697223	1.000000	1692	699104	1.000000	9545601	0.005478
26202027	6981842976.000000	362817305	10000.000000	2330	697664	1.000000	1740	697481	1.000000	9540797	0.005454
26201608	6981798178.000000	362905796	10000.000000	2384	696876	1.000000	1663	699635	1.000000	9536121	0.005596
26199002	6981807944.000000	362857305	10000.000000	2409	696221	1.000000	1712	699331	1.000000	9531293	0.005873
26204092	6981793843.000000	362902985	10000.000000	2442	699344	1.000000	1705	699815	1.000000	9526552	0.005820
26204371	6981760059.000000	362905152	10000.000000	2376	699288	1.000000	1673	698524	1.000000	9521689	0.005718
26207617	6981868629.000000	362879475	10000.000000	2302	699586	1.000000	1745	698724	1.000000	9516810	0.005785
npatches	nstrain	runtime	dt	init_x	init_y	init_y_blood	init_z	init_S	beta0	beta1	beta2	beta3	mean_beta	B	d	delta	delta_blood	b[0]	mut	m	CTL	c	g	epsilon	k	het	lambda	rho	omega	x_max	patch.dyna	DELTA	A	VA
10000	1	100.000000	0.000100	21900	9499	5000000	0.001000	10000000	11.443300	7.446831	13.883126	9.646797	14	8000000000.000000	0.010000	1.000000	1.000000	800000	0.000050	0.048000	1	0.001000	1.000000	25.000000	1.000000	0.500000	0.000000	0.000000	0.000000	31987	0	10.000000	7.000000	1.000000
sus	inf	inf_blood	z	x[0]	y[0][0]	z[0]	x[1]	y[1][0]	z[1]	S[0]	synchrony
219000000	94990000.000000	5000000	10.000000	21900	9499	0.001000	21900	9499	0.001000	10000000	0.000000
66797491	2345057841.000000	121711855	10000.000000	7404	234540	1.000000	10268	230846	1.000000	9995028	0.000000
53265666	3095817636.000000	160870054	10000.000000	5853	308924	1.000000	8236	306416	1.000000	9989966	0.000000
51210327	3244989852.000000	168644706	10000.000000	5670	323189	1.000000	7948	323000	1.000000	9984909	0.000000
50832853	3273488746.000000	170134826	10000.000000	5637	326485	1.000000	7952	324499	1.000000	9979849	0.000000
50770859	3278860127.000000	170421098	10000.000000	5679	326341	1.000000	7975	325259	1.000000	9974843	0.000000
50751672	3279990458.000000	170475535	10000.000000	5632	327360	1.000000	7893	324344	1.000000	9969823	0.000000
50751858	3280162596.000000	170478012	10000.000000	5547	327867	1.000000	7846	326068	1.000000	9964800	0.000000
50751880	3280183375.000000	170479020	10000.000000	5678	327525	1.000000	7938	324918	1.000000	9959786	0.000000
50753592	3280243568.000000	170455550	10000.000000	5635	328737	1.000000	7961	324749	1.000000	9954893	0.000000
50750450	3280181721.000000	170482987	10000.000000	5719	328951	1.000000	7832	325355	1.000000	9949914	0.000000
50733179	3280145780.000000	170504072	10000.000000	5615	326982	1.000000	7999	324616	1.000000	9944842	0.000000
50744387	3280182637.000000	170481379	10000.000000	5595	326228	1.000000	7883	324848	1.000000	9939808	0.000000
50746613	3280167550.000000	170488324	10000.000000	5684	328581	1.000000	8019	325443	1.000000	9934774	0.000000
50742187	3280177194.000000	170478904	10000.000000	5550	327767	1.000000	7984	324786	1.000000	9929687	0.000000
50743328	3280218005.000000	170496771	10000.000000	5574	327315	1.000000	7999	326061	1.000000	9924775	0.000000
50749049	3280231668.000000	170497510	10000.000000	5641	326625	1.000000	7835	324839	1.000000	9919746	0.000000
50750705	3280119798.000000	170505143	10000.000000	5652	326475	1.000000	8010	324887	1.000000	9914707	0.000000
50754641	3280205825.000000	170502296	10000.000000	5628	327230	1.000000	7886	326422	1.000000	9909766	0.000000
50741239	3280106512.000000	170492923	10000.000000	5620	327394	1.000000	8002	325264	1.000000	9904857	0.000000
50755539	3280201342.000000	170484038	10000.000000	5625	327570	1.000000	7923	324550	1.000000	9899922	0.000000
50747616	3280145790.000000	170481032	10000.000000	5700	326230	1.000000	7937	325818	1.000000	9894992	0.000000
50748777	3280162428.000000	170487137	10000.000000	5562	328057	1.000000	7856	325418	1.000000	9890094	0.000000
50747667	3280204665.000000	170475272	10000.000000	5564	328162	1.000000	7897	324961	1.000000	9885160	0.000000
50745504	3280138925.000000	170484608	10000.000000	5558	327477	1.000000	7896	325905	1.000000	9880193	0.000000
50742830	3280177250.000000	170488630	10000.000000	5591	327200	1.000000	7979	326454	1.000000	9875306	0.000000
50746237	3280232078.000000	170471451	10000.000000	5610	327886	1.000000	7835	324996	1.000000	9870365	0.000000
50750800	3280145394.000000	170501813	10000.000000	5723	326729	1.000000	7922	325596	1.000000	9865523	0.000000
50743076	3280218921.000000	170477257	10000.000000	5610	326989	1.000000	7845	325907	1.000000	9860650	0.000000
50741516	3280078898.000000	170488010	10000.000000	5588	327214	1.000000	7887	325255	1.000000	9855755	0.000000
50754782	3280018991.000000	170486641	10000.000000	5671	327967	1.000000	7956	324844	1.000000	9850869	0.000000
50738516	3280039017.000000	170473400	10000.000000	5576	327503	1.000000	7828	325521	1.000000	9845865	0.000000
50742758	3280110386.000000	170502995	10000.000000	5710	326686	1.000000	7895	324914	1.000000	9840938	0.000000
50741244	3280152532.000000	170477878	10000.000000	5635	328612	1.000000	7861	325019	1.000000	9836049	0.000000
50754076	3280136322.000000	170473241	10000.000000	5616	327081	1.000000	7893	325542	1.000000	9831190	0.000000
50755824	3280216048.000000	170467319	10000.000000	5678	327735	1.000000	7995	325932	1.000000	9826239	0.000000
50753588	3280155744.000000	170478736	10000.000000	5568	327199	1.000000	7975	326184	1.000000	9821245	0.000000
50750332	3280163954.000000	170463709	10000.000000	5508	327428	1.000000	7949	324739	1.000000	9816279	0.000000
50751803	3280097492.000000	170476125	10000.000000	5547	326613	1.000000	7983	325192	1.000000	9811400	0.000000
50752015	3280087200.000000	170450807	10000.000000	5630	327543	1.000000	7974	324366	1.000000	9806434	0.000000
50744951	3280102562.000000	170495840	10000.000000	5539	327127	1.000000	7947	325036	1.000000	9801533	-1.#IND00
50746859	3280134300.000000	170501740	10000.000000	5594	327377	1.000000	7913	325304	1.000000	9796607	0.006400
50752220	3280156750.000000	170488323	10000.000000	5597	327650	1.000000	7977	325458	1.000000	9791699	0.019672
50754190	3280233175.000000	170485032	10000.000000	5618	327314	1.000000	8127	324948	1.000000	9786789	0.014632
50741411	3280083988.000000	170509013	10000.000000	5703	327943	1.000000	7858	326052	1.000000	9781886	0.010962
50741067	3280205249.000000	170471942	10000.000000	5609	327322	1.000000	7916	325707	1.000000	9776957	0.007431
50746469	3280193367.000000	170487878	10000.000000	5622	327192	1.000000	7886	325516	1.000000	9771967	0.006229
50743505	3280213222.000000	170466720	10000.000000	5530	328221	1.000000	8014	324767	1.000000	9767162	0.004463
50745036	3280146181.000000	170474702	10000.000000	5691	326548	1.000000	7948	325690	1.000000	9762285	0.003446
50740842	3280217212.000000	170483606	10000.000000	5685	327568	1.000000	7914	324914	1.000000	9757372	0.000768
50747426	3280173590.000000	170474446	10000.000000	5622	327643	1.000000	7994	324381	1.000000	9752573	0.001551
50740223	3280187732.000000	170495009	10000.000000	5643	327692	1.000000	7965	325069	1.000000	9747675	0.001460
50751002	3280100527.000000	170475420	10000.000000	5652	327157	1.000000	7931	325181	1.000000	9742771	0.001478
50753335	3280047927.000000	170493849	10000.000000	5689	327250	1.000000	7882	326307	1.000000	9738010	0.002684
50744304	3280076304.000000	170500359	10000.000000	5672	327947	1.000000	8002	325111	1.000000	9733206	0.002549
50740916	3280226840.000000	170494871	10000.000000	5616	327021	1.000000	7915	325816	1.000000	9728371	0.004693
50743640	3280245293.000000	170492163	10000.000000	5642	327425	1.000000	7990	324400	1.000000	9723580	0.005285
50752125	3280192413.000000	170500183	10000.000000	5565	327753	1.000000	8029	324652	1.000000	9718681	0.004361
50746820	3280199637.000000	170487502	10000.000000	5653	326693	1.000000	7913	325985	1.000000	9713825	0.005607
50744722	3280126357.000000	170501696	10000.000000	5518	327927	1.000000	7946	325732	1.000000	9709088	0.006284
50741390	3280212330.000000	170478956	10000.000000	5691	327296	1.000000	7829	325421	1.000000	9704225	0.006552
50750472	3280124776.000000	170489163	10000.000000	5673	326879	1.000000	7976	324626	1.000000	9699337	0.005862
50742553	3280221553.000000	170509871	10000.000000	5670	327944	1.000000	7965	324229	1.000000	9694500	0.006159
50746971	3280216153.000000	170484037	10000.000000	5664	327422	1.000000	7875	325872	1.000000	9689688	0.006919
50740060	3280131401.000000	170489500	10000.000000	5698	327962	1.000000	8035	325269	1.000000	9684807	0.007127
50740450	3280233435.000000	170486883	10000.000000	5606	328439	1.000000	8061	325027	1.000000	9680083	0.007056
50750853	3280135596.000000	170504578	10000.000000	5613	328314	1.000000	7816	325086	1.000000	9675223	0.006231
50742937	3280150341.000000	170479162	10000.000000	5583	327670	1.000000	7905	324891	1.000000	9670423	0.006127
50751557	3280206059.000000	170507479	10000.000000	5704	327111	1.000000	7906	325264	1.000000	9665576	0.006918
50750681	3280170636.000000	170472489	10000.000000	5624	328047	1.000000	8037	325331	1.000000	9660725	0.005797
50742051	3280189721.000000	170482530	10000.000000	5664	328098	1.000000	7906	323948	1.000000	9655837	0.005215
50738344	3280170229.000000	170490964	10000.000000	5665	327221	1.000000	7848	325968	1.000000	9651148	0.005099
50754892	3280233849.000000	170454931	10000.000000	5677	327802	1.000000	7989	325617	1.000000	9646262	0.004657
50744291	3280233902.000000	170502955	10000.000000	5621	327689	1.000000	7968	325256	1.000000	9641468	0.001857
50749116	3280202386.000000	170492024	10000.000000	5625	328052	1.000000	7949	325443	1.000000	9636708	0.001838
50745005	3280062831.000000	170494360	10000.000000	5525	328871	1.000000	7891	324946	1.000000	9631803	0.002100
50752178	3280236723.000000	170491621	10000.000000	5671	327265	1.000000	7887	325660	1.000000	9627172	0.002596
50753466	3280077314.000000	170477013	10000.000000	5578	327472	1.000000	7978	325775	1.000000	9622505	0.002622
50741482	3280182981.000000	170466666	10000.000000	5605	326900	1.000000	7898	324382	1.000000	9617698	0.002252
50751058	3280144076.000000	170493876	10000.000000	5585	328270	1.000000	7876	326095	1.000000	9613016	0.002625
50738936	3280111729.000000	170509558	10000.000000	5682	326774	1.000000	7962	324747	1.000000	9608344	0.002981
50738844	3280148893.000000	170491839	10000.000000	5587	327172	1.000000	7952	326034	1.000000	9603683	0.002413
50750812	3280168910.000000	170473040	10000.000000	5634	327116	1.000000	7845	325309	1.000000	9598866	0.002389
50742865	3280215996.000000	170512840	10000.000000	5690	327513	1.000000	7898	325803	1.000000	9594155	0.002387
50748025	3280097770.000000	170481697	10000.000000	5670	326623	1.000000	7866	325631	1.000000	9589216	0.002521
50743035	3280026162.000000	170516149	10000.000000	5650	326814	1.000000	7842	325320	1.000000	9584502	0.002385
50753929	3280045146.000000	170492219	10000.000000	5703	327464	1.000000	7965	324836	1.000000	9579717	0.002354
50738163	3280179149.000000	170511008	10000.000000	5608	327524	1.000000	7888	325300	1.000000	9574949	0.002632
50746135	3280225057.000000	170469533	10000.000000	5600	327639	1.000000	8034	324652	1.000000	9570305	0.002559
50741766	3280177236.000000	170488498	10000.000000	5665	328309	1.000000	7914	324520	1.000000	9565487	0.002673
50740572	3280248933.000000	170455690	10000.000000	5611	327412	1.000000	7865	325287	1.000000	9560654	0.003514
50746666	3280201816.000000	170469226	10000.000000	5656	327488	1.000000	8073	324494	1.000000	9555892	0.003459
50746101	3280162549.000000	170485554	10000.000000	5686	327884	1.000000	7909	325053	1.000000	9551074	0.003421
50743848	3280114633.000000	170489622	10000.000000	5602	327274	1.000000	7913	324920	1.000000	9546309	0.003942
50745264	3280158434.000000	170501621	10000.000000	5523	327959	1.000000	7820	325532	1.000000	9541625	0.003794
50743987	3280171589.000000	170520755	10000.000000	5589	327302	1.000000	7998	324811	1.000000	9536994	0.003266
50752889	3280083509.000000	170489968	10000.000000	5610	326925	1.000000	7961	325394	1.000000	9532358	0.003432
50736625	3280200402.000000	170473146	10000.000000	5655	327532	1.000000	7979	324791	1.000000	9527501	0.002613
50754857	3280198010.000000	170473192	10000.000000	5550	327970	1.000000	7934	326227	1.000000	9522697	0.004300
50748542	3280245017.000000	170480474	10000.000000	5653	327585	1.000000	8026	324728	1.000000	9518015	0.004433
npatches	nstrain	runtime	dt	init_x	init_y	init_y_blood	init_z	init_S	beta0	beta1	beta2	beta3	mean_beta	B	d	delta	delta_blood	b[0]	mut	m	CTL	c	g	epsilon	k	het	lambda	rho	omega	x_max	patch.dyna	DELTA	A	VA
10000	1	100.000000	0.000100	21900	9499	5000000	0.001000	10000000	11.741409	15.520834	8.403094	7.182721	14	8000000000.000000	0.010000	1.000000	1.000000	800000	0.000050	0.048000	1	0.001000	1.000000	25.000000	2.000000	0.500000	0.000000	0.000000	0.000000	31987	0	10.000000	7.000000	1.000000
sus	inf	inf_blood	z	x[0]	y[0][0]	z[0]	x[1]	y[1][0]	z[1]	S[0]	synchrony
219000000	94990000.000000	5000000	10.000000	21900	9499	0.001000	21900	9499	0.001000	10000000	0.000000
86032738	1663101805.000000	86351208	10000.000000	9327	166144	1.000000	7508	167147	1.000000	9995058	0.000000
75564071	1974063610.000000	102591937	10000.000000	8209	197021	1.000000	6600	198442	1.000000	9990047	0.000000
74618881	2006946059.000000	104299046	10000.000000	8137	199236	1.000000	6508	201467	1.000000	9985150	0.000000
74520393	2010291660.000000	104467634	10000.000000	8123	200371	1.000000	6566	201666	1.000000	9980152	0.000000
74524783	2010636435.000000	104490075	10000.000000	8078	199870	1.000000	6494	201905	1.000000	9975265	0.000000
74515458	2010646858.000000	104509157	10000.000000	8262	200351	1.000000	6514	201732	1.000000	9970174	0.000000
74514676	2010594426.000000	104501090	10000.000000	8154	200283	1.000000	6394	202467	1.000000	9965144	0.000000
74510770	2010624814.000000	104499135	10000.000000	8048	200116	1.000000	6438	202348	1.000000	9960180	0.000000
74508115	2010610230.000000	104493459	10000.000000	8125	200635	1.000000	6579	202205	1.000000	9955270	0.000000
74504987	2010672704.000000	104504549	10000.000000	8152	199985	1.000000	6554	202357	1.000000	9950199	0.000000
74523711	2010565254.000000	104497843	10000.000000	8051	200887	1.000000	6444	202266	1.000000	9945204	0.000000
74509558	2010614928.000000	104502634	10000.000000	8040	200719	1.000000	6500	201607	1.000000	9940258	0.000000
74512923	2010705998.000000	104502636	10000.000000	8098	200389	1.000000	6476	201917	1.000000	9935302	0.000000
74501984	2010746392.000000	104504960	10000.000000	8040	200541	1.000000	6575	201456	1.000000	9930311	0.000000
74508433	2010630695.000000	104498638	10000.000000	8243	200652	1.000000	6512	202128	1.000000	9925243	0.000000
74507117	2010666768.000000	104498905	10000.000000	8073	200557	1.000000	6532	202423	1.000000	9920306	0.000000
74509091	2010634312.000000	104498314	10000.000000	8038	201072	1.000000	6600	202032	1.000000	9915254	0.000000
74512815	2010674751.000000	104500923	10000.000000	8118	200573	1.000000	6495	202479	1.000000	9910348	0.000000
74507318	2010647909.000000	104508200	10000.000000	8000	200525	1.000000	6487	201302	1.000000	9905522	0.000000
74504849	2010603464.000000	104503782	10000.000000	8059	200442	1.000000	6428	202747	1.000000	9900451	0.000000
74507483	2010793544.000000	104475626	10000.000000	8127	200932	1.000000	6423	201420	1.000000	9895510	0.000000
74506313	2010665124.000000	104488325	10000.000000	8014	200782	1.000000	6501	202292	1.000000	9890474	0.000000
74512334	2010630279.000000	104514107	10000.000000	8081	199703	1.000000	6539	201494	1.000000	9885635	0.000000
74519343	2010607304.000000	104508405	10000.000000	8108	200591	1.000000	6487	202228	1.000000	9880686	0.000000
74509481	2010624086.000000	104503297	10000.000000	8160	199848	1.000000	6526	202413	1.000000	9875845	0.000000
74506885	2010665750.000000	104483781	10000.000000	8055	200449	1.000000	6478	202431	1.000000	9870881	0.000000
74521070	2010629074.000000	104494517	10000.000000	8076	201911	1.000000	6477	202515	1.000000	9866001	0.000000
74517698	2010658721.000000	104497297	10000.000000	8007	200499	1.000000	6455	202010	1.000000	9861164	0.000000
74494738	2010635631.000000	104513741	10000.000000	8129	200532	1.000000	6467	201891	1.000000	9856334	0.000000
74510939	2010635586.000000	104499264	10000.000000	8041	199980	1.000000	6508	202116	1.000000	9851552	0.000000
74511177	2010645693.000000	104511356	10000.000000	8142	199898	1.000000	6493	201632	1.000000	9846705	0.000000
74512906	2010603774.000000	104500805	10000.000000	8202	199892	1.000000	6516	201089	1.000000	9841897	0.000000
74514943	2010656480.000000	104495822	10000.000000	8208	200213	1.000000	6453	201566	1.000000	9836883	0.000000
74519870	2010625370.000000	104486678	10000.000000	8217	200733	1.000000	6531	202638	1.000000	9831938	0.000000
74498767	2010670166.000000	104506148	10000.000000	8103	200684	1.000000	6448	202424	1.000000	9827020	0.000000
74511563	2010649397.000000	104493976	10000.000000	8023	200682	1.000000	6502	202251	1.000000	9822117	0.000000
74510460	2010666422.000000	104509751	10000.000000	8138	200468	1.000000	6448	203173	1.000000	9817152	0.000000
74510984	2010621330.000000	104510211	10000.000000	8215	200773	1.000000	6442	202572	1.000000	9812232	0.000000
74506534	2010591843.000000	104491501	10000.000000	8129	200253	1.000000	6466	202487	1.000000	9807362	0.000000
74507957	2010641506.000000	104497385	10000.000000	8014	200708	1.000000	6475	201433	1.000000	9802558	-1.#IND00
74513901	2010652562.000000	104505569	10000.000000	8067	200820	1.000000	6488	201949	1.000000	9797683	0.012800
74505999	2010691306.000000	104494505	10000.000000	8186	200511	1.000000	6574	202008	1.000000	9792862	0.002729
74509020	2010641907.000000	104505737	10000.000000	8142	200255	1.000000	6511	201977	1.000000	9787980	0.004473
74513223	2010714469.000000	104494040	10000.000000	8136	199959	1.000000	6618	201355	1.000000	9783081	0.002962
74516852	2010632972.000000	104512957	10000.000000	8091	200887	1.000000	6541	202360	1.000000	9778212	0.002526
74519381	2010665692.000000	104505844	10000.000000	7972	200308	1.000000	6561	201501	1.000000	9773392	0.001266
74505940	2010648875.000000	104506711	10000.000000	8070	200469	1.000000	6582	201971	1.000000	9768497	0.000952
74507970	2010617313.000000	104515509	10000.000000	8189	199315	1.000000	6489	201803	1.000000	9763556	0.000168
74515043	2010592590.000000	104503277	10000.000000	8141	200226	1.000000	6572	201105	1.000000	9758633	-0.000512
74508194	2010605221.000000	104518074	10000.000000	8127	200034	1.000000	6451	201898	1.000000	9753715	-0.000628
74519434	2010650503.000000	104502054	10000.000000	8058	201639	1.000000	6397	201610	1.000000	9748782	0.001129
74512050	2010674755.000000	104518622	10000.000000	8189	200833	1.000000	6548	202047	1.000000	9743915	0.000894
74514399	2010654856.000000	104505614	10000.000000	7979	200975	1.000000	6591	201704	1.000000	9738991	0.000362
74509916	2010712380.000000	104517056	10000.000000	8118	200946	1.000000	6517	201216	1.000000	9734232	0.000851
74516298	2010670775.000000	104490484	10000.000000	8067	200038	1.000000	6439	202248	1.000000	9729244	0.001996
74501728	2010673455.000000	104519046	10000.000000	8080	200051	1.000000	6609	201663	1.000000	9724317	0.000359
74514013	2010715580.000000	104504479	10000.000000	8048	200463	1.000000	6644	201741	1.000000	9719446	0.000065
74507536	2010581678.000000	104507122	10000.000000	8165	200060	1.000000	6501	201748	1.000000	9714493	0.000217
74514763	2010700243.000000	104511703	10000.000000	8192	200405	1.000000	6428	202246	1.000000	9709638	0.000135
74504098	2010722352.000000	104512151	10000.000000	7866	200308	1.000000	6412	201466	1.000000	9704841	-0.001261
74502903	2010685544.000000	104494515	10000.000000	8045	201008	1.000000	6637	201254	1.000000	9699973	-0.001073
74506793	2010717008.000000	104492403	10000.000000	8157	200341	1.000000	6543	201481	1.000000	9695122	-0.001961
74499543	2010715760.000000	104511073	10000.000000	8146	201731	1.000000	6498	202229	1.000000	9690344	-0.002084
74514137	2010654575.000000	104505249	10000.000000	8168	200127	1.000000	6473	202388	1.000000	9685505	-0.002507
74505585	2010718351.000000	104490371	10000.000000	8025	201230	1.000000	6406	201841	1.000000	9680613	-0.004445
74522739	2010648047.000000	104496284	10000.000000	8082	200996	1.000000	6561	201514	1.000000	9675782	-0.004123
74502688	2010680212.000000	104483833	10000.000000	8081	200099	1.000000	6524	202575	1.000000	9670940	-0.004871
74505106	2010657154.000000	104513088	10000.000000	8121	200661	1.000000	6441	201397	1.000000	9666100	-0.004949
74504660	2010591298.000000	104511589	10000.000000	8089	201331	1.000000	6498	202324	1.000000	9661216	-0.004858
74520056	2010584550.000000	104521557	10000.000000	7942	200464	1.000000	6584	201891	1.000000	9656361	-0.004298
74503728	2010592112.000000	104513612	10000.000000	8028	200163	1.000000	6575	201934	1.000000	9651503	-0.004387
74512964	2010622904.000000	104503101	10000.000000	8062	201185	1.000000	6482	202029	1.000000	9646623	-0.005489
74504186	2010686887.000000	104493969	10000.000000	8156	200367	1.000000	6367	202561	1.000000	9641775	-0.005549
74506045	2010608901.000000	104518162	10000.000000	8125	200149	1.000000	6479	201775	1.000000	9636924	-0.005345
74505700	2010614447.000000	104503969	10000.000000	8085	200372	1.000000	6466	202120	1.000000	9632196	-0.004991
74513622	2010668514.000000	104498238	10000.000000	7962	201361	1.000000	6462	202188	1.000000	9627315	-0.004044
74512466	2010662682.000000	104522090	10000.000000	8129	200803	1.000000	6559	201883	1.000000	9622457	-0.003746
74516000	2010581396.000000	104504477	10000.000000	8031	200837	1.000000	6465	202234	1.000000	9617752	-0.002239
74516349	2010680331.000000	104481848	10000.000000	8105	200300	1.000000	6393	201478	1.000000	9612792	-0.002530
74511138	2010690048.000000	104505892	10000.000000	8215	200757	1.000000	6547	202423	1.000000	9607995	-0.002111
74530445	2010676397.000000	104498583	10000.000000	8096	200942	1.000000	6571	202254	1.000000	9603203	-0.001954
74514726	2010696924.000000	104480563	10000.000000	8172	199561	1.000000	6517	201759	1.000000	9598504	-0.001859
74508067	2010684724.000000	104515425	10000.000000	8106	200932	1.000000	6543	202619	1.000000	9593751	-0.001842
74503418	2010672439.000000	104504249	10000.000000	8182	200558	1.000000	6501	202786	1.000000	9589027	-0.001419
74503348	2010642620.000000	104522288	10000.000000	8122	200478	1.000000	6481	202781	1.000000	9584230	-0.001193
74527378	2010599341.000000	104502909	10000.000000	8194	200674	1.000000	6460	202923	1.000000	9579518	-0.001265
74505701	2010688211.000000	104481665	10000.000000	8139	200227	1.000000	6385	202085	1.000000	9574667	-0.001361
74511016	2010720879.000000	104512433	10000.000000	8115	200132	1.000000	6558	202132	1.000000	9570080	-0.001321
74512586	2010696235.000000	104497730	10000.000000	8173	199848	1.000000	6510	201936	1.000000	9565238	-0.001659
74523664	2010584546.000000	104497041	10000.000000	8269	200024	1.000000	6507	202313	1.000000	9560521	-0.000818
74508403	2010635273.000000	104495696	10000.000000	8116	201269	1.000000	6511	202497	1.000000	9555810	-0.000870
74513117	2010682435.000000	104495805	10000.000000	8174	200846	1.000000	6497	202099	1.000000	9551067	-0.000923
74509812	2010603503.000000	104495765	10000.000000	7989	200588	1.000000	6462	202740	1.000000	9546376	-0.000450
74517024	2010713457.000000	104495461	10000.000000	8082	200588	1.000000	6554	201514	1.000000	9541593	-0.000210
74506687	2010702293.000000	104494695	10000.000000	8105	200025	1.000000	6515	201821	1.000000	9536878	-0.000151
74506506	2010682096.000000	104504376	10000.000000	8016	201597	1.000000	6455	202864	1.000000	9532148	-0.000512
74516383	2010743181.000000	104508871	10000.000000	8144	200436	1.000000	6553	201638	1.000000	9527358	-0.000643
74509631	2010699486.000000	104494325	10000.000000	8104	199704	1.000000	6562	201408	1.000000	9522520	0.000176
74507120	2010650888.000000	104503751	10000.000000	8081	200166	1.000000	6516	201995	1.000000	9517752	0.000462
npatches	nstrain	runtime	dt	init_x	init_y	init_y_blood	init_z	init_S	beta0	beta1	beta2	beta3	mean_beta	B	d	delta	delta_blood	b[0]	mut	m	CTL	c	g	epsilon	k	het	lambda	rho	omega	x_max	patch.dyna	DELTA	A	VA
10000	1	100.000000	0.000100	21900	9499	5000000	0.001000	10000000	16.756316	18.232306	12.455552	9.521830	14	8000000000.000000	0.010000	1.000000	1.000000	800000	0.000050	0.048000	1	0.001000	1.000000	25.000000	3.000000	0.500000	0.000000	0.000000	0.000000	31987	0	10.000000	7.000000	1.000000
sus	inf	inf_blood	z	x[0]	y[0][0]	z[0]	x[1]	y[1][0]	z[1]	S[0]	synchrony
219000000	94990000.000000	5000000	10.000000	21900	9499	0.001000	21900	9499	0.001000	10000000	0.000000
107378130	1208376407.000000	62750701	10000.000000	9087	122334	1.000000	8419	122929	1.000000	9994853	0.000000
99206834	1355178645.000000	70427779	10000.000000	8304	137115	1.000000	7722	136947	1.000000	9989861	0.000000
98730406	1364569219.000000	70925213	10000.000000	8194	138305	1.000000	7735	137858	1.000000	9985005	0.000000
98697922	1365124907.000000	70936145	10000.000000	8283	137782	1.000000	7705	138530	1.000000	9979941	0.000000
98696948	1365140616.000000	70965571	10000.000000	8318	137805	1.000000	7799	138166	1.000000	9975001	0.000000
98697099	1365091763.000000	70958562	10000.000000	8230	138297	1.000000	7773	138478	1.000000	9969863	0.000000
98704353	1365158185.000000	70940561	10000.000000	8377	137499	1.000000	7698	138129	1.000000	9964883	0.000000
98685972	1365213011.000000	70958275	10000.000000	8311	137715	1.000000	7668	138440	1.000000	9959906	0.000000
98710259	1365108921.000000	70940199	10000.000000	8254	138289	1.000000	7729	138193	1.000000	9954765	0.000000
98697387	1365163237.000000	70966796	10000.000000	8219	137779	1.000000	7683	138289	1.000000	9949741	0.000000
98694527	1365162888.000000	70950430	10000.000000	8156	138543	1.000000	7634	138252	1.000000	9944831	0.000000
98691416	1365215027.000000	70949101	10000.000000	8130	138517	1.000000	7647	139012	1.000000	9939827	0.000000
98699792	1365204149.000000	70938870	10000.000000	8300	137620	1.000000	7681	138229	1.000000	9934921	0.000000
98693421	1365108884.000000	70949938	10000.000000	8259	137363	1.000000	7861	137902	1.000000	9929983	0.000000
98693054	1365145323.000000	70965206	10000.000000	8262	137985	1.000000	7762	138719	1.000000	9924966	0.000000
98692395	1365234295.000000	70934491	10000.000000	8269	137920	1.000000	7734	138188	1.000000	9919968	0.000000
98697502	1365203698.000000	70954948	10000.000000	8212	138102	1.000000	7731	138875	1.000000	9914877	0.000000
98686202	1365242216.000000	70943765	10000.000000	8240	137634	1.000000	7856	138242	1.000000	9909867	0.000000
98706299	1365127418.000000	70970936	10000.000000	8237	137019	1.000000	7709	138436	1.000000	9904929	0.000000
98700007	1365225493.000000	70933082	10000.000000	8226	137859	1.000000	7782	138570	1.000000	9900015	0.000000
98685959	1365227604.000000	70958106	10000.000000	8328	138119	1.000000	7677	137966	1.000000	9895124	0.000000
98693256	1365168886.000000	70972308	10000.000000	8374	137417	1.000000	7689	138045	1.000000	9890168	0.000000
98689164	1365171172.000000	70968227	10000.000000	8118	138611	1.000000	7653	138937	1.000000	9885206	0.000000
98705438	1365147534.000000	70959261	10000.000000	8288	136980	1.000000	7696	138569	1.000000	9880257	0.000000
98684666	1365215095.000000	70959807	10000.000000	8284	137915	1.000000	7727	138545	1.000000	9875440	0.000000
98682454	1365183402.000000	70944854	10000.000000	8157	138145	1.000000	7606	138276	1.000000	9870446	0.000000
98703144	1365161751.000000	70959332	10000.000000	8213	138071	1.000000	7688	138653	1.000000	9865556	0.000000
98693218	1365168314.000000	70955097	10000.000000	8306	137189	1.000000	7730	138352	1.000000	9860581	0.000000
98701845	1365166207.000000	70949225	10000.000000	8300	137956	1.000000	7744	138033	1.000000	9855647	0.000000
98687307	1365119348.000000	70948693	10000.000000	8234	137442	1.000000	7768	138328	1.000000	9850834	0.000000
98688658	1365157403.000000	70950231	10000.000000	8299	137993	1.000000	7807	137584	1.000000	9845887	0.000000
98687834	1365193155.000000	70960292	10000.000000	8296	137777	1.000000	7645	138825	1.000000	9841052	0.000000
98690651	1365187204.000000	70961515	10000.000000	8159	138569	1.000000	7630	139026	1.000000	9836134	0.000000
98694029	1365176527.000000	70944355	10000.000000	8393	138340	1.000000	7833	138035	1.000000	9831260	0.000000
98699190	1365154208.000000	70965785	10000.000000	8257	137235	1.000000	7812	138298	1.000000	9826346	0.000000
98699536	1365177511.000000	70947325	10000.000000	8174	137726	1.000000	7660	139023	1.000000	9821454	0.000000
98692070	1365213848.000000	70954018	10000.000000	8296	137611	1.000000	7651	138852	1.000000	9816644	0.000000
98679221	1365217944.000000	70951112	10000.000000	8085	138903	1.000000	7698	138219	1.000000	9811807	0.000000
98695706	1365152896.000000	70965647	10000.000000	8230	137932	1.000000	7612	138637	1.000000	9806922	0.000000
98693318	1365175033.000000	70959359	10000.000000	8208	137791	1.000000	7717	138690	1.000000	9802031	-1.#IND00
98699375	1365156283.000000	70970782	10000.000000	8414	137839	1.000000	7717	138637	1.000000	9797102	-0.003200
98704006	1365155024.000000	70958688	10000.000000	8259	137189	1.000000	7740	138719	1.000000	9792207	-0.015689
98693505	1365118276.000000	70946520	10000.000000	8226	137783	1.000000	7682	138866	1.000000	9787284	-0.014929
98695792	1365146642.000000	70977187	10000.000000	8244	138237	1.000000	7749	137456	1.000000	9782330	-0.003827
98694879	1365167112.000000	70953309	10000.000000	8187	137721	1.000000	7763	138042	1.000000	9777530	-0.008391
98678043	1365219829.000000	70944797	10000.000000	8152	137874	1.000000	7742	137634	1.000000	9772609	-0.001447
98693804	1365156351.000000	70965820	10000.000000	8303	137652	1.000000	7624	138970	1.000000	9767680	0.002171
98690395	1365182355.000000	70950963	10000.000000	8303	138397	1.000000	7735	138346	1.000000	9762897	0.001495
98678666	1365199257.000000	70955387	10000.000000	8263	137233	1.000000	7631	138338	1.000000	9758094	0.002688
98690353	1365194482.000000	70951688	10000.000000	8249	138565	1.000000	7601	138839	1.000000	9753144	0.000705
98699354	1365143288.000000	70971559	10000.000000	8150	138026	1.000000	7772	138236	1.000000	9748114	0.000103
98677588	1365217792.000000	70971553	10000.000000	8277	137684	1.000000	7682	137908	1.000000	9743334	-0.001337
98682501	1365200071.000000	70961495	10000.000000	8299	138504	1.000000	7628	138502	1.000000	9738575	-0.002701
98684684	1365247770.000000	70961639	10000.000000	8311	137905	1.000000	7637	138655	1.000000	9733724	-0.002902
98700962	1365225849.000000	70942748	10000.000000	8230	137859	1.000000	7746	138282	1.000000	9728875	-0.002052
98693419	1365246904.000000	70955831	10000.000000	8222	138442	1.000000	7693	138418	1.000000	9724016	-0.001203
98683409	1365231072.000000	70953784	10000.000000	8105	138117	1.000000	7600	138162	1.000000	9719050	-0.002002
98687598	1365183778.000000	70948275	10000.000000	8202	138290	1.000000	7664	138098	1.000000	9714224	-0.001745
98701643	1365141743.000000	70948222	10000.000000	8226	138066	1.000000	7745	138334	1.000000	9709311	-0.001921
98699409	1365101470.000000	70962502	10000.000000	8268	137478	1.000000	7644	138221	1.000000	9704559	-0.003785
98688847	1365250960.000000	70963429	10000.000000	8200	138020	1.000000	7661	138740	1.000000	9699746	-0.002491
98704561	1365152640.000000	70955203	10000.000000	8227	137967	1.000000	7641	138716	1.000000	9694947	-0.002447
98699746	1365164097.000000	70951976	10000.000000	8137	138050	1.000000	7552	138666	1.000000	9689978	-0.001202
98697414	1365129714.000000	70952967	10000.000000	8193	138627	1.000000	7648	138495	1.000000	9684973	-0.000174
98688560	1365192716.000000	70959127	10000.000000	8319	137603	1.000000	7737	138712	1.000000	9680198	-0.000296
98693011	1365206124.000000	70954775	10000.000000	8154	138232	1.000000	7637	139065	1.000000	9675347	-0.000222
98679956	1365218617.000000	70967309	10000.000000	8050	137565	1.000000	7787	138076	1.000000	9670474	-0.000310
98684847	1365110956.000000	70962133	10000.000000	8289	137928	1.000000	7704	138950	1.000000	9665691	-0.000648
98687640	1365210764.000000	70957056	10000.000000	8240	138146	1.000000	7685	138899	1.000000	9660879	0.000908
98694603	1365185935.000000	70959185	10000.000000	8279	138430	1.000000	7661	138762	1.000000	9656093	0.002921
98707039	1365170546.000000	70944627	10000.000000	8357	138153	1.000000	7643	138788	1.000000	9651114	0.003258
98703107	1365161513.000000	70963195	10000.000000	8229	138105	1.000000	7708	139143	1.000000	9646276	0.003101
98706835	1365191807.000000	70944200	10000.000000	8113	137991	1.000000	7756	138534	1.000000	9641470	0.003169
98696931	1365163511.000000	70951300	10000.000000	8177	137966	1.000000	7719	138229	1.000000	9636638	0.003423
98689683	1365176658.000000	70963489	10000.000000	8285	137657	1.000000	7735	138524	1.000000	9631924	0.002658
98690594	1365188262.000000	70950762	10000.000000	8148	137331	1.000000	7671	138665	1.000000	9627169	0.002699
98698006	1365160009.000000	70953472	10000.000000	8361	137302	1.000000	7692	138643	1.000000	9622383	0.002396
98706263	1365175695.000000	70950914	10000.000000	8163	138433	1.000000	7716	138578	1.000000	9617633	0.001885
98694036	1365207030.000000	70946627	10000.000000	8120	137488	1.000000	7694	138263	1.000000	9612889	0.001861
98692676	1365110080.000000	70965562	10000.000000	8246	137913	1.000000	7569	138985	1.000000	9608126	0.001808
98703809	1365154229.000000	70960477	10000.000000	8154	137005	1.000000	7648	137998	1.000000	9603328	0.001274
98686713	1365169328.000000	70946568	10000.000000	8241	138158	1.000000	7749	137856	1.000000	9598561	0.001068
98695880	1365170211.000000	70956423	10000.000000	8169	138050	1.000000	7704	137716	1.000000	9593717	0.001189
98695647	1365149338.000000	70952479	10000.000000	8207	138217	1.000000	7636	138703	1.000000	9589017	0.001338
98699956	1365217652.000000	70941306	10000.000000	8284	137879	1.000000	7586	138330	1.000000	9584276	0.001543
98697960	1365133896.000000	70960200	10000.000000	8178	138139	1.000000	7667	138525	1.000000	9579491	-0.000161
98689484	1365156042.000000	70949362	10000.000000	8250	137907	1.000000	7650	138511	1.000000	9574775	-0.000214
98689097	1365208318.000000	70953223	10000.000000	8219	137257	1.000000	7750	137655	1.000000	9569895	0.000273
98691733	1365191919.000000	70955389	10000.000000	8232	138069	1.000000	7756	138574	1.000000	9565209	0.000186
98691473	1365160839.000000	70956861	10000.000000	8183	138304	1.000000	7720	138190	1.000000	9560451	0.000027
98698390	1365127056.000000	70946318	10000.000000	8172	138033	1.000000	7633	138342	1.000000	9555664	0.000067
98688661	1365152637.000000	70953320	10000.000000	8157	138026	1.000000	7708	137957	1.000000	9550916	0.000094
98698410	1365086279.000000	70961653	10000.000000	8339	138054	1.000000	7574	138671	1.000000	9546145	-0.000248
98696259	1365237371.000000	70959453	10000.000000	8222	138231	1.000000	7538	138316	1.000000	9541495	-0.000285
98689661	1365206675.000000	70936246	10000.000000	8155	138199	1.000000	7748	138242	1.000000	9536665	0.000265
98685471	1365184904.000000	70956428	10000.000000	8034	137533	1.000000	7678	138427	1.000000	9531872	0.000163
98706259	1365124170.000000	70957617	10000.000000	8204	137874	1.000000	7616	138781	1.000000	9527099	0.000304
98689229	1365141644.000000	70941396	10000.000000	8304	137975	1.000000	7690	138584	1.000000	9522307	0.000140
98696983	1365204257.000000	70949121	10000.000000	8235	137606	1.000000	7752	137853	1.000000	9517605	0.000311
npatches	nstrain	runtime	dt	init_x	init_y	init_y_blood	init_z	init_S	beta0	beta1	beta2	beta3	mean_beta	B	d	delta	delta_blood	b[0]	mut	m	CTL	c	g	epsilon	k	het	lambda	rho	omega	x_max	patch.dyna	DELTA	A	VA
10000	1	100.000000	0.000100	21900	9499	5000000	0.001000	10000000	20.129404	13.923575	13.170377	19.606420	14	8000000000.000000	0.010000	1.000000	1.000000	800000	0.000050	0.048000	1	0.001000	1.000000	25.000000	4.000000	0.500000	0.000000	0.000000	0.000000	31987	0	10.000000	7.000000	1.000000
sus	inf	inf_blood	z	x[0]	y[0][0]	z[0]	x[1]	y[1][0]	z[1]	S[0]	synchrony
219000000	94990000.000000	5000000	10.000000	21900	9499	0.001000	21900	9499	0.001000	10000000	0.000000
128396274	900633220.000000	46780639	10000.000000	9655	92605	1.000000	12468	90629	1.000000	9994928	0.000000
121947868	977745142.000000	50801690	10000.000000	9135	100282	1.000000	11695	98232	1.000000	9989917	0.000000
121682601	981060709.000000	50997765	10000.000000	8939	100924	1.000000	11702	98959	1.000000	9984923	0.000000
121678878	981231442.000000	50987186	10000.000000	9081	100368	1.000000	11734	98790	1.000000	9980009	0.000000
121648195	981247130.000000	51007998	10000.000000	9000	100827	1.000000	11778	98548	1.000000	9975015	0.000000
121671459	981280605.000000	50998380	10000.000000	9068	100942	1.000000	11652	98819	1.000000	9969981	0.000000
121667887	981268787.000000	51007521	10000.000000	8992	100643	1.000000	11793	98291	1.000000	9964986	0.000000
121653225	981224023.000000	50999049	10000.000000	9075	100187	1.000000	11785	98199	1.000000	9959940	0.000000
121656778	981200560.000000	51005524	10000.000000	8966	101070	1.000000	11950	98177	1.000000	9955073	0.000000
121672203	981273312.000000	50989794	10000.000000	9019	100562	1.000000	11739	98183	1.000000	9950135	0.000000
121659751	981185994.000000	51003183	10000.000000	9133	100957	1.000000	11893	98531	1.000000	9945164	0.000000
121670650	981195940.000000	51002211	10000.000000	9106	100617	1.000000	11807	98574	1.000000	9940303	0.000000
121660249	981213623.000000	51002966	10000.000000	8984	100781	1.000000	11696	98959	1.000000	9935355	0.000000
121671664	981193162.000000	51000210	10000.000000	9043	100718	1.000000	11919	98491	1.000000	9930470	0.000000
121660436	981278845.000000	50993169	10000.000000	8960	101111	1.000000	11625	98588	1.000000	9925528	0.000000
121674359	981261533.000000	50993973	10000.000000	8980	100845	1.000000	11596	98776	1.000000	9920584	0.000000
121669077	981188989.000000	50993021	10000.000000	9117	100414	1.000000	11700	97828	1.000000	9915633	0.000000
121675962	981230085.000000	51000855	10000.000000	8993	100640	1.000000	11673	98567	1.000000	9910759	0.000000
121672598	981212517.000000	50994667	10000.000000	9032	100289	1.000000	11748	98637	1.000000	9905785	0.000000
121669679	981206100.000000	51009163	10000.000000	8999	100660	1.000000	11698	98293	1.000000	9900821	0.000000
121665199	981264875.000000	51005837	10000.000000	9005	100831	1.000000	11784	98493	1.000000	9895822	0.000000
121660797	981264298.000000	51006044	10000.000000	9017	100597	1.000000	11759	98310	1.000000	9890795	0.000000
121657539	981238312.000000	51008752	10000.000000	9016	101081	1.000000	11778	98801	1.000000	9885905	0.000000
121665932	981212400.000000	51013181	10000.000000	9077	100836	1.000000	11845	98064	1.000000	9880907	0.000000
121662281	981237533.000000	50988802	10000.000000	9010	100551	1.000000	11726	98757	1.000000	9875940	0.000000
121664597	981220077.000000	51001839	10000.000000	8988	101108	1.000000	11808	98662	1.000000	9871068	0.000000
121668018	981203062.000000	50985668	10000.000000	9086	100850	1.000000	11793	98421	1.000000	9866077	0.000000
121659271	981226753.000000	51015330	10000.000000	9067	100573	1.000000	11928	98401	1.000000	9861161	0.000000
121661813	981183290.000000	51005323	10000.000000	9053	100509	1.000000	11637	98188	1.000000	9856311	0.000000
121665173	981254760.000000	51003018	10000.000000	8961	101013	1.000000	11638	98708	1.000000	9851380	0.000000
121668029	981287016.000000	51007554	10000.000000	9041	100872	1.000000	11742	97879	1.000000	9846489	0.000000
121651373	981258759.000000	51003784	10000.000000	8906	100712	1.000000	11735	98002	1.000000	9841607	0.000000
121675898	981235765.000000	50987070	10000.000000	9095	100474	1.000000	11866	98682	1.000000	9836716	0.000000
121689169	981229775.000000	50992618	10000.000000	8957	101261	1.000000	11835	98489	1.000000	9831835	0.000000
121678050	981222299.000000	51005763	10000.000000	8996	101350	1.000000	11666	98260	1.000000	9826855	0.000000
121675462	981219980.000000	51011451	10000.000000	9043	100611	1.000000	11813	98370	1.000000	9822004	0.000000
121657852	981255950.000000	51007719	10000.000000	8985	101195	1.000000	11709	98137	1.000000	9817030	0.000000
121677861	981148793.000000	50989403	10000.000000	9022	101203	1.000000	11868	98827	1.000000	9812112	0.000000
121656419	981263556.000000	51002849	10000.000000	9137	100929	1.000000	11782	98460	1.000000	9807293	0.000000
121682045	981208173.000000	50999883	10000.000000	9067	100748	1.000000	11729	98198	1.000000	9802359	-1.#IND00
121648665	981264733.000000	51003626	10000.000000	9084	100880	1.000000	11762	98510	1.000000	9797463	-1.#IND00
121667258	981243825.000000	51014037	10000.000000	9031	100469	1.000000	11778	98089	1.000000	9792479	0.007534
121669425	981224406.000000	50984843	10000.000000	9018	100625	1.000000	11827	98418	1.000000	9787445	-0.004898
121655935	981217617.000000	51003950	10000.000000	9031	100690	1.000000	11905	98446	1.000000	9782554	-0.002668
121669636	981199477.000000	51003933	10000.000000	9008	100615	1.000000	11787	98252	1.000000	9777627	-0.004463
121673186	981213065.000000	51007511	10000.000000	9120	100549	1.000000	11866	98362	1.000000	9772767	-0.003328
121658138	981287303.000000	50991852	10000.000000	8951	101326	1.000000	11790	98763	1.000000	9767847	-0.001049
121670459	981269840.000000	51001386	10000.000000	9065	100524	1.000000	11918	98564	1.000000	9762965	-0.000989
121680587	981228324.000000	50996087	10000.000000	8999	101300	1.000000	11789	98605	1.000000	9758003	0.000308
121656687	981219584.000000	50992756	10000.000000	9092	100676	1.000000	11710	98977	1.000000	9753214	0.001269
121660536	981229370.000000	51005983	10000.000000	9113	100946	1.000000	11650	98619	1.000000	9748250	-0.000022
121665598	981240639.000000	51013423	10000.000000	9083	100881	1.000000	11840	98217	1.000000	9743444	-0.000687
121663892	981283016.000000	51002222	10000.000000	9153	101021	1.000000	11610	98655	1.000000	9738634	0.003259
121666377	981206109.000000	50997294	10000.000000	9079	100659	1.000000	11794	98733	1.000000	9733770	0.007206
121668483	981253467.000000	50999663	10000.000000	8950	100547	1.000000	11739	98485	1.000000	9728919	0.006666
121669787	981201579.000000	50995144	10000.000000	8956	101317	1.000000	11775	98591	1.000000	9724119	0.006605
121665298	981243588.000000	50985897	10000.000000	9091	100647	1.000000	11654	98758	1.000000	9719262	0.005373
121687227	981181494.000000	50998838	10000.000000	9134	101037	1.000000	11820	98173	1.000000	9714436	0.005228
121653831	981226272.000000	51006142	10000.000000	8961	100740	1.000000	11750	98242	1.000000	9709691	0.004527
121662229	981180734.000000	51001248	10000.000000	9120	100097	1.000000	11722	98556	1.000000	9704938	0.003108
121668752	981216380.000000	50993320	10000.000000	9014	100756	1.000000	11808	98080	1.000000	9700011	0.003111
121664791	981223385.000000	50997380	10000.000000	9082	100995	1.000000	11751	98496	1.000000	9695103	0.003799
121647511	981283093.000000	51010740	10000.000000	9072	100880	1.000000	11663	98845	1.000000	9690308	0.003798
121658733	981245730.000000	51004794	10000.000000	9104	100562	1.000000	11920	98282	1.000000	9685488	0.002805
121674815	981247361.000000	50996261	10000.000000	9062	100856	1.000000	11738	98344	1.000000	9680632	0.003264
121669398	981222355.000000	50986206	10000.000000	9115	100970	1.000000	11805	98255	1.000000	9675746	0.004679
121657272	981349914.000000	51003117	10000.000000	9086	100953	1.000000	11633	98461	1.000000	9670860	0.003024
121662294	981238823.000000	51002134	10000.000000	9088	100451	1.000000	11696	98205	1.000000	9666012	0.002805
121672587	981248468.000000	50998390	10000.000000	8972	100759	1.000000	11700	98343	1.000000	9661207	0.002692
121654655	981258623.000000	51004274	10000.000000	9073	100695	1.000000	11734	98543	1.000000	9656344	0.003643
121653574	981219150.000000	50991550	10000.000000	9106	100324	1.000000	11796	98209	1.000000	9651473	0.001930
121655097	981281038.000000	50997666	10000.000000	8885	100935	1.000000	11843	98231	1.000000	9646613	0.002200
121663576	981207255.000000	50985785	10000.000000	9074	100980	1.000000	11826	98352	1.000000	9641802	0.002286
121650386	981268570.000000	50996941	10000.000000	9074	99940	1.000000	11987	97828	1.000000	9636871	0.002363
121658974	981209514.000000	51005594	10000.000000	9094	99969	1.000000	11776	97942	1.000000	9632055	0.002622
121673423	981201692.000000	51011476	10000.000000	9103	100423	1.000000	11758	98401	1.000000	9627263	0.003138
121651153	981319754.000000	51003534	10000.000000	9082	100725	1.000000	11796	98136	1.000000	9622432	0.003339
121665608	981220534.000000	50995040	10000.000000	9028	100622	1.000000	11780	98645	1.000000	9617603	0.002823
121676293	981202574.000000	50990259	10000.000000	9021	101000	1.000000	11883	98471	1.000000	9612775	0.002634
121665976	981319607.000000	51000419	10000.000000	9018	100814	1.000000	11774	98572	1.000000	9607924	0.001866
121659045	981197129.000000	51000185	10000.000000	9240	99877	1.000000	11823	98825	1.000000	9603071	0.002152
121676177	981228704.000000	50994844	10000.000000	8971	100874	1.000000	11759	98178	1.000000	9598147	0.001418
121669671	981296699.000000	51013233	10000.000000	9097	101005	1.000000	11747	98605	1.000000	9593402	0.001788
121652931	981254687.000000	51004641	10000.000000	9022	100523	1.000000	11682	98580	1.000000	9588646	0.001952
121651253	981195477.000000	50992833	10000.000000	9097	100362	1.000000	11721	98508	1.000000	9583948	0.001879
121659556	981241605.000000	51000480	10000.000000	9011	101079	1.000000	11733	98287	1.000000	9579230	0.001874
121681334	981199170.000000	50991773	10000.000000	9034	101341	1.000000	11716	98559	1.000000	9574467	0.001902
121662773	981200607.000000	51014609	10000.000000	9101	100519	1.000000	11658	98768	1.000000	9569747	0.001864
121674152	981196471.000000	50996766	10000.000000	9031	100436	1.000000	11652	98883	1.000000	9564954	0.001583
121658393	981263526.000000	50993451	10000.000000	9049	100663	1.000000	11655	98654	1.000000	9560195	0.001542
121670774	981233855.000000	51000950	10000.000000	9174	100400	1.000000	11780	98872	1.000000	9555410	0.001183
121652006	981274826.000000	50998343	10000.000000	9094	100864	1.000000	11933	98511	1.000000	9550612	0.001231
121670606	981210606.000000	51008063	10000.000000	8977	100329	1.000000	11705	98246	1.000000	9545837	0.001129
121666027	981243861.000000	51003007	10000.000000	9060	100535	1.000000	11708	98161	1.000000	9540981	0.000341
121654062	981250392.000000	51008451	10000.000000	9115	100333	1.000000	11654	98699	1.000000	9536309	0.000361
121672140	981217944.000000	50991935	10000.000000	9092	100771	1.000000	11783	98526	1.000000	9531542	0.000753
121657189	981209739.000000	51005970	10000.000000	9036	100608	1.000000	11935	97641	1.000000	9526772	0.000709
121652632	981246949.000000	50998694	10000.000000	9037	100625	1.000000	11771	98694	1.000000	9522026	0.000830
121666600	981215043.000000	51005754	10000.000000	9135	101261	1.000000	11670	98856	1.000000	9517155	0.000790
npatches	nstrain	runtime	dt	init_x	init_y	init_y_blood	init_z	init_S	beta0	beta1	beta2	beta3	mean_beta	B	d	delta	delta_blood	b[0]	mut	m	CTL	c	g	epsilon	k	het	lambda	rho	omega	x_max	patch.dyna	DELTA	A	VA
10000	1	100.000000	0.000100	21900	9499	5000000	0.001000	10000000	18.447415	14.467879	13.084323	8.716385	14	8000000000.000000	0.010000	1.000000	1.000000	800000	0.000050	0.048000	1	0.001000	1.000000	25.000000	5.000000	0.500000	0.000000	0.000000	0.000000	31987	0	10.000000	7.000000	1.000000
sus	inf	inf_blood	z	x[0]	y[0][0]	z[0]	x[1]	y[1][0]	z[1]	S[0]	synchrony
219000000	94990000.000000	5000000	10.000000	21900	9499	0.001000	21900	9499	0.001000	10000000	0.000000
150610553	675553642.000000	35085732	10000.000000	12415	69534	1.000000	14444	68360	1.000000	9994899	0.000000
145229937	720858689.000000	37457434	10000.000000	11690	74644	1.000000	13910	72645	1.000000	9989870	0.000000
145071845	722355131.000000	37547472	10000.000000	11704	74408	1.000000	13692	73202	1.000000	9984947	0.000000
145068994	722355657.000000	37547491	10000.000000	11899	74097	1.000000	13819	73212	1.000000	9980005	0.000000
145063402	722426679.000000	37550416	10000.000000	11780	74780	1.000000	13726	72735	1.000000	9975115	0.000000
145062329	722400539.000000	37542698	10000.000000	11957	73663	1.000000	13808	72795	1.000000	9970074	0.000000
145062362	722397167.000000	37544360	10000.000000	11662	74597	1.000000	13823	72667	1.000000	9965216	0.000000
145043682	722470872.000000	37540409	10000.000000	11957	74213	1.000000	13919	72338	1.000000	9960346	0.000000
145047163	722475999.000000	37549830	10000.000000	11739	74794	1.000000	13847	72743	1.000000	9955355	0.000000
145067850	722440267.000000	37560581	10000.000000	11690	74407	1.000000	13790	73149	1.000000	9950432	0.000000
145047348	722453422.000000	37543583	10000.000000	11777	74308	1.000000	13796	72661	1.000000	9945396	0.000000
145049300	722470014.000000	37546272	10000.000000	11677	74665	1.000000	13634	72900	1.000000	9940411	0.000000
145065100	722385296.000000	37549756	10000.000000	11767	74258	1.000000	13673	73080	1.000000	9935401	0.000000
145070453	722377055.000000	37542153	10000.000000	11801	74187	1.000000	14026	72567	1.000000	9930409	0.000000
145067989	722394161.000000	37549002	10000.000000	11775	74332	1.000000	13936	72707	1.000000	9925505	0.000000
145045766	722405722.000000	37553631	10000.000000	11842	74339	1.000000	13870	73217	1.000000	9920507	0.000000
145064508	722448685.000000	37553232	10000.000000	11751	74185	1.000000	13744	72981	1.000000	9915545	0.000000
145068471	722429095.000000	37547347	10000.000000	11719	73982	1.000000	13771	72950	1.000000	9910642	0.000000
145059443	722464225.000000	37533061	10000.000000	11838	74224	1.000000	13824	72881	1.000000	9905695	0.000000
145066175	722416823.000000	37541074	10000.000000	11704	74824	1.000000	13887	73273	1.000000	9900767	0.000000
145059844	722442814.000000	37557646	10000.000000	11871	74458	1.000000	13705	73090	1.000000	9895819	0.000000
145057853	722435737.000000	37552329	10000.000000	11815	74840	1.000000	13883	73143	1.000000	9890917	0.000000
145044277	722467080.000000	37555698	10000.000000	11756	74379	1.000000	13945	72707	1.000000	9885981	0.000000
145064214	722450226.000000	37536589	10000.000000	11623	74524	1.000000	13736	72838	1.000000	9880923	0.000000
145068268	722386747.000000	37542942	10000.000000	11816	74666	1.000000	13819	73488	1.000000	9875939	0.000000
145058318	722386675.000000	37546387	10000.000000	11638	74787	1.000000	13735	72502	1.000000	9871061	0.000000
145055096	722486814.000000	37550140	10000.000000	11819	74161	1.000000	13837	72213	1.000000	9866168	0.000000
145069630	722395349.000000	37547254	10000.000000	11767	74620	1.000000	13773	73148	1.000000	9861279	0.000000
145060455	722438912.000000	37540266	10000.000000	11888	74097	1.000000	13839	72597	1.000000	9856322	0.000000
145043528	722428346.000000	37550333	10000.000000	11817	74155	1.000000	13719	73177	1.000000	9851320	0.000000
145061382	722350115.000000	37543265	10000.000000	11680	74775	1.000000	13845	73189	1.000000	9846429	0.000000
145055733	722386080.000000	37535622	10000.000000	11748	74353	1.000000	13858	72419	1.000000	9841442	0.000000
145070673	722371881.000000	37555365	10000.000000	11719	74834	1.000000	13908	72510	1.000000	9836622	0.000000
145062975	722422022.000000	37549175	10000.000000	11803	74364	1.000000	13832	72377	1.000000	9831680	0.000000
145058747	722436469.000000	37549064	10000.000000	11815	74181	1.000000	13781	72547	1.000000	9826806	0.000000
145051911	722428371.000000	37539853	10000.000000	11833	74477	1.000000	13821	73083	1.000000	9821949	0.000000
145063693	722413364.000000	37535456	10000.000000	11869	74608	1.000000	13855	72376	1.000000	9816836	0.000000
145045591	722431420.000000	37543087	10000.000000	11844	74525	1.000000	13807	72361	1.000000	9811934	0.000000
145049115	722418946.000000	37553004	10000.000000	11805	74437	1.000000	13700	73074	1.000000	9807045	0.000000
145079650	722340038.000000	37552365	10000.000000	11690	74659	1.000000	13788	72876	1.000000	9802085	-1.#IND00
145053164	722435156.000000	37547543	10000.000000	11634	74862	1.000000	14008	72433	1.000000	9797276	-0.024000
145058324	722442425.000000	37548435	10000.000000	11755	74246	1.000000	13862	73041	1.000000	9792348	-0.010029
145057647	722421781.000000	37534683	10000.000000	11827	74597	1.000000	13747	72735	1.000000	9787379	-0.013596
145055860	722402698.000000	37542816	10000.000000	11845	74278	1.000000	13624	72960	1.000000	9782467	-0.012223
145073332	722372035.000000	37545636	10000.000000	11772	74641	1.000000	13741	72666	1.000000	9777551	-0.015248
145049523	722436018.000000	37547253	10000.000000	11938	74471	1.000000	13950	72905	1.000000	9772674	-0.009047
145062299	722444791.000000	37555531	10000.000000	11710	73938	1.000000	13796	72678	1.000000	9767794	-0.010654
145048673	722447096.000000	37552194	10000.000000	11757	74706	1.000000	13686	73136	1.000000	9762760	-0.010551
145056720	722415516.000000	37552186	10000.000000	11826	74269	1.000000	13894	72444	1.000000	9757790	-0.009639
145058932	722344515.000000	37536442	10000.000000	11866	74247	1.000000	13741	73043	1.000000	9752835	-0.004051
145063334	722408912.000000	37549722	10000.000000	11820	74720	1.000000	13654	72996	1.000000	9748093	-0.004798
145078929	722344805.000000	37543060	10000.000000	11635	74728	1.000000	13795	73185	1.000000	9743231	-0.003800
145053758	722398671.000000	37542260	10000.000000	11689	74914	1.000000	13662	72527	1.000000	9738218	-0.002803
145052638	722398593.000000	37558251	10000.000000	11775	74522	1.000000	13826	72704	1.000000	9733275	-0.002997
145077117	722361706.000000	37539569	10000.000000	11804	74445	1.000000	13807	72838	1.000000	9728376	-0.003108
145059473	722459350.000000	37542047	10000.000000	11732	74339	1.000000	13692	72419	1.000000	9723593	-0.003097
145053393	722398926.000000	37544957	10000.000000	11608	75032	1.000000	13865	72743	1.000000	9718673	-0.002103
145066437	722434705.000000	37550509	10000.000000	11647	74338	1.000000	13895	72604	1.000000	9713746	-0.002211
145061530	722411009.000000	37548959	10000.000000	11688	74271	1.000000	13939	72730	1.000000	9708902	-0.001888
145052381	722415985.000000	37552230	10000.000000	11770	73920	1.000000	13834	72329	1.000000	9704095	-0.001690
145057536	722366396.000000	37543358	10000.000000	11827	74467	1.000000	13844	72505	1.000000	9699165	-0.000257
145067197	722381632.000000	37545626	10000.000000	11580	74310	1.000000	13873	72839	1.000000	9694275	-0.000753
145059268	722407913.000000	37554314	10000.000000	11793	74668	1.000000	13622	72968	1.000000	9689370	-0.000743
145060939	722416983.000000	37560270	10000.000000	11745	74601	1.000000	13693	73401	1.000000	9684512	0.000942
145074094	722404637.000000	37543517	10000.000000	11623	74602	1.000000	13766	73042	1.000000	9679692	0.000838
145051421	722415773.000000	37546355	10000.000000	11707	74654	1.000000	13699	72622	1.000000	9674946	0.000774
145074069	722387756.000000	37541267	10000.000000	11870	74369	1.000000	13709	73255	1.000000	9670279	0.001560
145064390	722385216.000000	37541679	10000.000000	11816	74544	1.000000	13688	72614	1.000000	9665352	0.001560
145060579	722428234.000000	37541544	10000.000000	11735	74966	1.000000	13820	72876	1.000000	9660407	0.000937
145052433	722450713.000000	37558450	10000.000000	11636	74440	1.000000	13845	72705	1.000000	9655566	0.000396
145052632	722409459.000000	37547105	10000.000000	11868	74019	1.000000	13819	72371	1.000000	9650722	-0.000361
145047330	722423125.000000	37554702	10000.000000	11798	74401	1.000000	13834	72694	1.000000	9645910	-0.000428
145041935	722426287.000000	37546166	10000.000000	11815	74287	1.000000	13733	73033	1.000000	9641215	-0.000282
145052163	722404028.000000	37544417	10000.000000	11808	74437	1.000000	13929	72321	1.000000	9636263	-0.000188
145070907	722389386.000000	37537786	10000.000000	11747	74431	1.000000	13922	72700	1.000000	9631360	0.000824
145056633	722413883.000000	37541924	10000.000000	11745	74459	1.000000	13683	73235	1.000000	9626592	0.000697
145065460	722434945.000000	37549996	10000.000000	11806	74652	1.000000	13840	72269	1.000000	9621823	0.001031
145069531	722414364.000000	37544932	10000.000000	11720	74365	1.000000	13805	72757	1.000000	9616892	0.000968
145050430	722478893.000000	37545611	10000.000000	11743	73843	1.000000	13929	72903	1.000000	9612099	0.000907
145064320	722348189.000000	37540330	10000.000000	11788	73880	1.000000	13739	72642	1.000000	9607222	-0.000160
145054436	722431939.000000	37551724	10000.000000	11778	74270	1.000000	13778	72839	1.000000	9602594	-0.000264
145061376	722358891.000000	37545831	10000.000000	11814	74437	1.000000	13568	73568	1.000000	9597851	-0.000561
145064004	722393320.000000	37541712	10000.000000	11961	74201	1.000000	13741	72888	1.000000	9593020	-0.000442
145062788	722397566.000000	37543015	10000.000000	11664	74871	1.000000	13749	72857	1.000000	9588171	-0.000379
145047193	722446281.000000	37543869	10000.000000	11685	75042	1.000000	14030	72416	1.000000	9583297	-0.000716
145050838	722396919.000000	37548363	10000.000000	11635	74660	1.000000	13740	72963	1.000000	9578489	-0.000507
145071433	722411597.000000	37555052	10000.000000	11735	74706	1.000000	13759	72928	1.000000	9573766	-0.000587
145061138	722471681.000000	37539769	10000.000000	11869	74459	1.000000	13723	72979	1.000000	9569045	-0.000552
145057133	722406707.000000	37545925	10000.000000	11818	74210	1.000000	13824	73030	1.000000	9564137	-0.000799
145072878	722324711.000000	37564424	10000.000000	11736	74308	1.000000	13834	72440	1.000000	9559302	0.000143
145046546	722461339.000000	37552021	10000.000000	11754	74255	1.000000	13757	72726	1.000000	9554527	0.000125
145069838	722347772.000000	37549017	10000.000000	11785	74316	1.000000	13994	72928	1.000000	9549883	0.000135
145056698	722437623.000000	37553690	10000.000000	11937	73857	1.000000	13732	72652	1.000000	9545085	0.000009
145070483	722454672.000000	37543861	10000.000000	11747	74598	1.000000	13814	73160	1.000000	9540145	-0.000148
145066483	722455723.000000	37544921	10000.000000	11760	74432	1.000000	13855	73172	1.000000	9535316	0.000100
145047578	722451648.000000	37558397	10000.000000	11878	74999	1.000000	13724	73086	1.000000	9530566	0.000705
145065804	722440576.000000	37546431	10000.000000	11885	74749	1.000000	13928	72641	1.000000	9525843	0.000615
145066651	722387761.000000	37540111	10000.000000	11799	74387	1.000000	13931	73304	1.000000	9521127	0.000339
145061304	722377262.000000	37554671	10000.000000	11721	74797	1.000000	13568	73017	1.000000	9516440	-0.000192
npatches	nstrain	runtime	dt	init_x	init_y	init_y_blood	init_z	init_S	beta0	beta1	beta2	beta3	mean_beta	B	d	delta	delta_blood	b[0]	mut	m	CTL	c	g	epsilon	k	het	lambda	rho	omega	x_max	patch.dyna	DELTA	A	VA
10000	1	100.000000	0.000100	21900	9499	5000000	0.001000	10000000	11.479039	15.493035	12.571833	7.307271	14	8000000000.000000	0.010000	1.000000	1.000000	800000	0.000050	0.048000	1	0.001000	1.000000	25.000000	6.000000	0.500000	0.000000	0.000000	0.000000	31987	0	10.000000	7.000000	1.000000
sus	inf	inf_blood	z	x[0]	y[0][0]	z[0]	x[1]	y[1][0]	z[1]	S[0]	synchrony
219000000	94990000.000000	5000000	10.000000	21900	9499	0.001000	21900	9499	0.001000	10000000	0.000000
172668166	509044672.000000	26438587	10000.000000	18677	49984	1.000000	16026	51769	1.000000	9995008	0.000000
167994485	538221648.000000	27976516	10000.000000	18299	52445	1.000000	15488	54877	1.000000	9989978	0.000000
167853206	539102578.000000	28019347	10000.000000	18325	52881	1.000000	15467	55013	1.000000	9984983	0.000000
167854612	539185696.000000	28023240	10000.000000	18172	52692	1.000000	15598	54552	1.000000	9980034	0.000000
167866134	539109635.000000	28018501	10000.000000	17905	52994	1.000000	15504	54567	1.000000	9974944	0.000000
167852013	539090525.000000	28023257	10000.000000	18064	52874	1.000000	15514	54938	1.000000	9969989	0.000000
167851740	539088638.000000	28014545	10000.000000	18204	53360	1.000000	15565	54832	1.000000	9964910	0.000000
167827614	539162046.000000	28023150	10000.000000	18293	52778	1.000000	15401	54925	1.000000	9960042	0.000000
167867133	539049389.000000	28019457	10000.000000	18409	52490	1.000000	15642	55043	1.000000	9954883	0.000000
167867065	539102461.000000	28021589	10000.000000	18206	52480	1.000000	15622	54903	1.000000	9949821	0.000000
167852931	539143089.000000	28028108	10000.000000	18221	53009	1.000000	15671	55110	1.000000	9944712	0.000000
167846763	539158583.000000	28024500	10000.000000	18133	52576	1.000000	15615	54902	1.000000	9939721	0.000000
167850985	539176756.000000	28027524	10000.000000	18015	53221	1.000000	15563	54594	1.000000	9934802	0.000000
167859100	539081643.000000	28018795	10000.000000	18322	52639	1.000000	15618	54613	1.000000	9929780	0.000000
167866234	539061987.000000	28006781	10000.000000	18370	52645	1.000000	15605	54834	1.000000	9924829	0.000000
167876364	539119076.000000	28024358	10000.000000	18336	52436	1.000000	15458	55077	1.000000	9919928	0.000000
167857858	539110374.000000	28026868	10000.000000	18152	52872	1.000000	15444	55033	1.000000	9914996	0.000000
167850822	539110270.000000	28020117	10000.000000	18292	52780	1.000000	15445	54785	1.000000	9909966	0.000000
167837098	539205028.000000	28014255	10000.000000	18169	52853	1.000000	15529	54602	1.000000	9904932	0.000000
167855831	539112551.000000	28027646	10000.000000	18476	52557	1.000000	15530	54547	1.000000	9900108	0.000000
167858906	539110396.000000	28017987	10000.000000	18402	52313	1.000000	15535	54716	1.000000	9895160	0.000000
167845119	539127522.000000	28021218	10000.000000	18228	52899	1.000000	15537	54526	1.000000	9890122	0.000000
167853476	539176480.000000	28023944	10000.000000	18245	52737	1.000000	15473	55198	1.000000	9885168	0.000000
167861684	539077450.000000	28019958	10000.000000	18124	52958	1.000000	15528	55209	1.000000	9880254	0.000000
167853833	539170446.000000	28026083	10000.000000	18081	52529	1.000000	15469	54703	1.000000	9875432	0.000000
167847664	539153723.000000	28021499	10000.000000	18077	52778	1.000000	15422	55033	1.000000	9870509	0.000000
167851901	539126311.000000	28019129	10000.000000	18304	52672	1.000000	15466	54870	1.000000	9865497	0.000000
167844048	539128533.000000	28027918	10000.000000	18099	52710	1.000000	15607	54531	1.000000	9860492	0.000000
167857329	539136102.000000	28030398	10000.000000	18295	52989	1.000000	15658	55024	1.000000	9855491	0.000000
167856629	539120892.000000	28012331	10000.000000	18144	52811	1.000000	15525	54647	1.000000	9850467	0.000000
167884229	539068097.000000	28018131	10000.000000	18157	53180	1.000000	15188	55210	1.000000	9845642	0.000000
167850389	539148109.000000	28022921	10000.000000	18050	53178	1.000000	15402	55268	1.000000	9840770	0.000000
167852804	539119655.000000	28017817	10000.000000	18017	52699	1.000000	15523	54594	1.000000	9835863	0.000000
167861499	539146166.000000	28028056	10000.000000	18375	52868	1.000000	15653	54811	1.000000	9830799	0.000000
167847424	539125901.000000	28017872	10000.000000	17973	52754	1.000000	15381	54981	1.000000	9825862	0.000000
167867936	539100583.000000	28015588	10000.000000	18261	52260	1.000000	15664	54480	1.000000	9820912	0.000000
167861034	539141864.000000	28017337	10000.000000	18273	52769	1.000000	15450	54650	1.000000	9816033	0.000000
167841722	539173848.000000	28039208	10000.000000	18105	52412	1.000000	15527	55130	1.000000	9811171	0.000000
167850245	539144409.000000	28018123	10000.000000	18263	52455	1.000000	15580	54683	1.000000	9806207	0.000000
167869103	539093144.000000	28009114	10000.000000	18285	53221	1.000000	15353	55095	1.000000	9801358	-1.#IND00
167866437	539159792.000000	28019712	10000.000000	18186	52724	1.000000	15404	54751	1.000000	9796385	-0.040000
167828526	539122166.000000	28027606	10000.000000	18206	52996	1.000000	15445	54726	1.000000	9791421	-0.023578
167824242	539210657.000000	28024408	10000.000000	18205	52928	1.000000	15373	54795	1.000000	9786371	-0.019655
167848328	539156150.000000	28013549	10000.000000	18245	52646	1.000000	15586	54561	1.000000	9781423	-0.022381
167861453	539133261.000000	28024613	10000.000000	18307	52868	1.000000	15302	55371	1.000000	9776604	-0.018227
167849376	539083932.000000	28025042	10000.000000	18125	52764	1.000000	15411	55033	1.000000	9771629	-0.016008
167850743	539085232.000000	28021831	10000.000000	18160	52876	1.000000	15703	54504	1.000000	9766695	-0.014971
167870125	539091746.000000	28016516	10000.000000	18239	52942	1.000000	15463	55057	1.000000	9761945	-0.012991
167856742	539146158.000000	28022526	10000.000000	18176	52979	1.000000	15511	55086	1.000000	9757110	-0.009282
167844517	539123970.000000	28019889	10000.000000	18112	52922	1.000000	15435	55012	1.000000	9752287	-0.007855
167857301	539121814.000000	28020482	10000.000000	18090	52784	1.000000	15410	54940	1.000000	9747416	-0.006981
167864233	539125692.000000	28026117	10000.000000	18166	52377	1.000000	15563	54739	1.000000	9742612	-0.008287
167840737	539091745.000000	28019062	10000.000000	18268	52672	1.000000	15637	54968	1.000000	9737784	-0.006241
167855246	539123747.000000	28018822	10000.000000	17991	52819	1.000000	15439	55084	1.000000	9732933	-0.001870
167850824	539097464.000000	28019334	10000.000000	18241	52787	1.000000	15544	55319	1.000000	9727986	0.003843
167856231	539103714.000000	28031769	10000.000000	18087	53260	1.000000	15674	54795	1.000000	9723020	0.003173
167861824	539109954.000000	28019284	10000.000000	18097	52628	1.000000	15468	55017	1.000000	9718161	0.003182
167851427	539125553.000000	28019343	10000.000000	18233	52630	1.000000	15546	55065	1.000000	9713126	0.004120
167858892	539112510.000000	28011741	10000.000000	18176	52899	1.000000	15536	54977	1.000000	9708213	0.002556
167859034	539114080.000000	28020969	10000.000000	17919	52758	1.000000	15619	54976	1.000000	9703387	0.002249
167855482	539107757.000000	28017020	10000.000000	18242	52827	1.000000	15233	55441	1.000000	9698467	0.001405
167850748	539137432.000000	28026542	10000.000000	18233	53074	1.000000	15430	54962	1.000000	9693697	0.001748
167865982	539053198.000000	28016330	10000.000000	18229	52585	1.000000	15533	55094	1.000000	9688821	0.001510
167844173	539153655.000000	28010537	10000.000000	18141	52845	1.000000	15435	54748	1.000000	9684011	0.000789
167867981	539099217.000000	28014009	10000.000000	18270	52555	1.000000	15555	54692	1.000000	9679186	0.000665
167855457	539090102.000000	28018498	10000.000000	18175	53068	1.000000	15556	54889	1.000000	9674293	0.000610
167856510	539138137.000000	28024135	10000.000000	18172	52944	1.000000	15490	55082	1.000000	9669442	0.000771
167856982	539146953.000000	28023463	10000.000000	18210	52718	1.000000	15528	54800	1.000000	9664472	0.000901
167856034	539141142.000000	28022105	10000.000000	17995	53317	1.000000	15630	54602	1.000000	9659562	0.001899
167856061	539133732.000000	28036957	10000.000000	18154	52815	1.000000	15383	54774	1.000000	9654749	0.000959
167852018	539129076.000000	28023637	10000.000000	18324	52744	1.000000	15580	55213	1.000000	9649948	0.001009
167853614	539145909.000000	28013478	10000.000000	18082	52752	1.000000	15438	54409	1.000000	9645172	0.000674
167863161	539172053.000000	28023048	10000.000000	18066	52892	1.000000	15461	54795	1.000000	9640310	0.000355
167854844	539116589.000000	28017477	10000.000000	18184	53399	1.000000	15557	55138	1.000000	9635400	0.000039
167864358	539107594.000000	28023077	10000.000000	18218	53154	1.000000	15628	54931	1.000000	9630553	-0.000110
167852748	539144206.000000	28017116	10000.000000	18090	53161	1.000000	15596	54780	1.000000	9625893	0.000115
167862186	539099959.000000	28014019	10000.000000	18185	53592	1.000000	15278	55413	1.000000	9621062	0.000436
167854903	539106017.000000	28022681	10000.000000	18175	52727	1.000000	15506	54944	1.000000	9616285	0.000407
167855666	539098985.000000	28024484	10000.000000	18077	52907	1.000000	15462	54869	1.000000	9611268	-0.000670
167866367	539122689.000000	28026364	10000.000000	18106	52743	1.000000	15521	54879	1.000000	9606363	-0.000693
167862565	539128805.000000	28026940	10000.000000	18293	52941	1.000000	15427	54722	1.000000	9601607	-0.000710
167856800	539117055.000000	28023550	10000.000000	18321	52268	1.000000	15613	55033	1.000000	9596893	-0.001363
167847941	539130562.000000	28028166	10000.000000	18067	53072	1.000000	15440	55094	1.000000	9592159	-0.001452
167873644	539123703.000000	28018460	10000.000000	18143	53154	1.000000	15501	54742	1.000000	9587495	-0.001435
167880747	539078081.000000	28011954	10000.000000	18194	52742	1.000000	15472	54439	1.000000	9582657	-0.001303
167853739	539164266.000000	28030774	10000.000000	18263	52946	1.000000	15476	55306	1.000000	9577916	-0.001267
167853866	539127169.000000	28018021	10000.000000	18245	52633	1.000000	15534	54733	1.000000	9573076	-0.001246
167849471	539114382.000000	28012843	10000.000000	18304	53045	1.000000	15595	54832	1.000000	9568239	-0.001545
167849124	539120361.000000	28022384	10000.000000	18263	52864	1.000000	15481	54562	1.000000	9563586	-0.001550
167869683	539089057.000000	28019662	10000.000000	18457	52674	1.000000	15550	54794	1.000000	9558818	-0.001410
167867582	539078954.000000	28012287	10000.000000	18215	52441	1.000000	15391	54969	1.000000	9554056	-0.001411
167855546	539133626.000000	28022629	10000.000000	18246	53039	1.000000	15455	54567	1.000000	9549231	-0.001298
167856287	539122391.000000	28027564	10000.000000	18160	52334	1.000000	15622	54718	1.000000	9544544	-0.001514
167853393	539139053.000000	28015752	10000.000000	18345	52578	1.000000	15581	54670	1.000000	9539740	-0.001500
167847059	539153923.000000	28016310	10000.000000	18388	52946	1.000000	15631	54957	1.000000	9534935	-0.001466
167872845	539094379.000000	28017406	10000.000000	17989	52914	1.000000	15575	54902	1.000000	9530142	-0.001397
167851546	539116203.000000	28019443	10000.000000	18176	52623	1.000000	15380	55025	1.000000	9525297	-0.001240
167866276	539123174.000000	28015289	10000.000000	17963	52600	1.000000	15386	55197	1.000000	9520575	-0.001070
167848262	539107051.000000	28019743	10000.000000	18233	53078	1.000000	15511	54957	1.000000	9515903	-0.000756
npatches	nstrain	runtime	dt	init_x	init_y	init_y_blood	init_z	init_S	beta0	beta1	beta2	beta3	mean_beta	B	d	delta	delta_blood	b[0]	mut	m	CTL	c	g	epsilon	k	het	lambda	rho	omega	x_max	patch.dyna	DELTA	A	VA
10000	1	100.000000	0.000100	21900	9499	5000000	0.001000	10000000	17.470798	17.237197	10.657414	18.690177	14	8000000000.000000	0.010000	1.000000	1.000000	800000	0.000050	0.048000	1	0.001000	1.000000	25.000000	7.000000	0.500000	0.000000	0.000000	0.000000	31987	0	10.000000	7.000000	1.000000
sus	inf	inf_blood	z	x[0]	y[0][0]	z[0]	x[1]	y[1][0]	z[1]	S[0]	synchrony
219000000	94990000.000000	5000000	10.000000	21900	9499	0.001000	21900	9499	0.001000	10000000	0.000000
194731739	381196327.000000	19816467	10000.000000	17315	39911	1.000000	17434	39550	1.000000	9994962	0.000000
190511278	401561588.000000	20865591	10000.000000	16764	41781	1.000000	16805	41553	1.000000	9990065	0.000000
190418959	402162637.000000	20904019	10000.000000	16662	42035	1.000000	16749	41935	1.000000	9985011	0.000000
190383252	402148497.000000	20908131	10000.000000	16647	41947	1.000000	16817	41771	1.000000	9979970	0.000000
190391366	402243859.000000	20899271	10000.000000	16664	42114	1.000000	16801	41952	1.000000	9975048	0.000000
190382152	402197024.000000	20911101	10000.000000	16654	42254	1.000000	16755	42029	1.000000	9969990	0.000000
190377826	402218917.000000	20898919	10000.000000	16552	42425	1.000000	16752	41876	1.000000	9965078	0.000000
190371745	402197013.000000	20908488	10000.000000	16468	42224	1.000000	16667	41795	1.000000	9960072	0.000000
190362880	402243433.000000	20896337	10000.000000	16634	42048	1.000000	16889	41605	1.000000	9955228	0.000000
190381585	402154505.000000	20903992	10000.000000	16773	41678	1.000000	16776	41879	1.000000	9950154	0.000000
190400656	402158373.000000	20905226	10000.000000	16587	41893	1.000000	16768	42241	1.000000	9945257	0.000000
190409834	402115241.000000	20906022	10000.000000	16560	42042	1.000000	16770	42130	1.000000	9940321	0.000000
190362689	402199923.000000	20911285	10000.000000	16655	42171	1.000000	16811	41766	1.000000	9935397	0.000000
190383589	402274197.000000	20908078	10000.000000	16575	42372	1.000000	16808	41823	1.000000	9930300	0.000000
190378565	402226934.000000	20906193	10000.000000	16711	42075	1.000000	16862	42218	1.000000	9925312	0.000000
190377168	402211848.000000	20901238	10000.000000	16584	42116	1.000000	16859	41653	1.000000	9920385	0.000000
190389660	402137616.000000	20908475	10000.000000	16542	42166	1.000000	16770	41828	1.000000	9915337	0.000000
190381262	402191196.000000	20895480	10000.000000	16526	42141	1.000000	16898	41668	1.000000	9910323	0.000000
190375236	402171031.000000	20910548	10000.000000	16745	41686	1.000000	16704	41846	1.000000	9905546	0.000000
190398642	402141144.000000	20902290	10000.000000	16572	41990	1.000000	16794	41833	1.000000	9900711	0.000000
190384869	402216215.000000	20905730	10000.000000	16737	41738	1.000000	16989	41585	1.000000	9895748	0.000000
190392626	402218935.000000	20907347	10000.000000	16494	42393	1.000000	16846	41909	1.000000	9890782	0.000000
190368533	402222577.000000	20910678	10000.000000	16618	42159	1.000000	16895	41827	1.000000	9885800	0.000000
190394751	402173027.000000	20906821	10000.000000	16650	42199	1.000000	17041	42066	1.000000	9880916	0.000000
190386701	402180562.000000	20899661	10000.000000	16829	41601	1.000000	16946	41629	1.000000	9875993	0.000000
190392562	402189677.000000	20896127	10000.000000	16560	42103	1.000000	16645	41758	1.000000	9871098	0.000000
190379121	402231261.000000	20899844	10000.000000	16746	41980	1.000000	16708	41841	1.000000	9866244	0.000000
190370265	402204700.000000	20899895	10000.000000	16566	42218	1.000000	16835	41594	1.000000	9861242	0.000000
190388828	402186584.000000	20901311	10000.000000	16857	41795	1.000000	16755	42027	1.000000	9856317	0.000000
190388593	402136338.000000	20900687	10000.000000	16554	42118	1.000000	16696	41769	1.000000	9851418	0.000000
190383615	402164309.000000	20903601	10000.000000	16706	41760	1.000000	16652	41966	1.000000	9846567	0.000000
190380058	402246710.000000	20901107	10000.000000	16674	42340	1.000000	16807	41886	1.000000	9841567	0.000000
190375817	402201801.000000	20908730	10000.000000	16687	42289	1.000000	16938	41730	1.000000	9836607	0.000000
190382955	402236975.000000	20902150	10000.000000	16612	42436	1.000000	16766	42186	1.000000	9831632	0.000000
190383046	402178971.000000	20906023	10000.000000	16643	42354	1.000000	17160	41784	1.000000	9826818	0.000000
190391994	402171905.000000	20898727	10000.000000	16533	42292	1.000000	16840	41772	1.000000	9821874	0.000000
190385098	402203256.000000	20908969	10000.000000	16507	41944	1.000000	16660	42039	1.000000	9816973	0.000000
190384865	402177469.000000	20907942	10000.000000	16601	41908	1.000000	16701	42323	1.000000	9811973	0.000000
190400910	402140417.000000	20905327	10000.000000	16678	42007	1.000000	16765	41744	1.000000	9807095	0.000000
190370473	402185816.000000	20900286	10000.000000	16652	42035	1.000000	17011	41449	1.000000	9802225	-1.#IND00
190393935	402204966.000000	20909781	10000.000000	16626	41823	1.000000	16799	42086	1.000000	9797397	0.003200
190406004	402200278.000000	20907047	10000.000000	16747	42100	1.000000	16912	41785	1.000000	9792314	0.003295
190371857	402187299.000000	20908184	10000.000000	16420	42058	1.000000	16826	41538	1.000000	9787377	0.004858
190390393	402208632.000000	20909561	10000.000000	16695	41788	1.000000	16745	41871	1.000000	9782542	0.004698
190392705	402193437.000000	20901752	10000.000000	16671	41470	1.000000	16743	42042	1.000000	9777629	0.009633
190388118	402215868.000000	20908177	10000.000000	16668	41797	1.000000	16795	42347	1.000000	9772772	0.007016
190376544	402183291.000000	20897212	10000.000000	16655	42029	1.000000	16839	41890	1.000000	9767870	0.009595
190398942	402181852.000000	20903100	10000.000000	16696	42163	1.000000	16774	42175	1.000000	9763108	0.010633
190389655	402159819.000000	20903721	10000.000000	16747	42114	1.000000	16797	42344	1.000000	9758214	0.010369
190374184	402167070.000000	20903221	10000.000000	16453	42128	1.000000	16794	41827	1.000000	9753279	0.006736
190374747	402226884.000000	20907020	10000.000000	16764	42124	1.000000	16795	41681	1.000000	9748274	0.008375
190383787	402153589.000000	20904014	10000.000000	16675	41606	1.000000	16849	41819	1.000000	9743386	0.006903
190378622	402174523.000000	20902026	10000.000000	16824	42114	1.000000	16763	41869	1.000000	9738592	0.007915
190399688	402159781.000000	20897015	10000.000000	16710	41840	1.000000	16826	42106	1.000000	9733634	-0.002422
190373464	402184228.000000	20910324	10000.000000	16582	41953	1.000000	16906	41898	1.000000	9728781	-0.002372
190394527	402207428.000000	20899047	10000.000000	16674	42193	1.000000	16932	41664	1.000000	9723793	-0.001975
190389431	402194030.000000	20914962	10000.000000	16610	41980	1.000000	16785	42151	1.000000	9718850	-0.001359
190380913	402196945.000000	20904239	10000.000000	16802	41935	1.000000	16757	41617	1.000000	9713960	-0.001168
190369178	402193371.000000	20900483	10000.000000	16848	41813	1.000000	16732	42114	1.000000	9709130	-0.002496
190382715	402221403.000000	20911490	10000.000000	16716	41974	1.000000	16772	41758	1.000000	9704237	-0.002128
190387870	402149206.000000	20906288	10000.000000	16854	42129	1.000000	16828	41947	1.000000	9699555	-0.001320
190398140	402162753.000000	20895073	10000.000000	16744	41754	1.000000	16754	41548	1.000000	9694681	-0.000924
190396757	402230416.000000	20898102	10000.000000	16542	42171	1.000000	16761	42119	1.000000	9689904	-0.000491
190385339	402170233.000000	20899624	10000.000000	16613	41869	1.000000	16486	42537	1.000000	9685114	-0.000449
190390252	402219325.000000	20909884	10000.000000	16535	42265	1.000000	16703	42040	1.000000	9680257	-0.000341
190391721	402166018.000000	20899534	10000.000000	16746	42289	1.000000	16721	42002	1.000000	9675397	0.000350
190391815	402187389.000000	20905440	10000.000000	16791	42302	1.000000	16808	41922	1.000000	9670519	-0.000171
190384756	402176956.000000	20911464	10000.000000	16496	41795	1.000000	16645	42007	1.000000	9665655	0.000024
190381962	402227160.000000	20904559	10000.000000	16707	41943	1.000000	16814	41739	1.000000	9660849	0.000418
190392257	402180642.000000	20907827	10000.000000	16935	41876	1.000000	16803	41795	1.000000	9656005	0.000461
190381126	402184256.000000	20901182	10000.000000	16577	41959	1.000000	16807	41967	1.000000	9651193	0.000482
190384059	402189809.000000	20906783	10000.000000	16552	42044	1.000000	16932	41880	1.000000	9646309	0.000335
190378753	402170049.000000	20900493	10000.000000	16816	41718	1.000000	16754	42227	1.000000	9641530	0.000528
190385391	402255536.000000	20894980	10000.000000	16715	41943	1.000000	16914	42130	1.000000	9636722	0.001511
190383571	402209023.000000	20912134	10000.000000	16737	41923	1.000000	16706	41783	1.000000	9632028	0.001451
190392932	402177914.000000	20905054	10000.000000	16672	42180	1.000000	16883	41802	1.000000	9627228	0.001005
190378493	402173803.000000	20904370	10000.000000	16673	42398	1.000000	16790	42167	1.000000	9622413	-0.000002
190394815	402172213.000000	20905228	10000.000000	16802	42159	1.000000	16693	42173	1.000000	9617508	-0.000344
190379594	402186577.000000	20905208	10000.000000	16660	42101	1.000000	16834	41912	1.000000	9612645	-0.001008
190377454	402218332.000000	20905908	10000.000000	16755	41983	1.000000	16770	41769	1.000000	9607960	-0.000936
190388658	402170748.000000	20908184	10000.000000	16590	42026	1.000000	16692	42310	1.000000	9603326	-0.000897
190418795	402171735.000000	20900877	10000.000000	16644	42091	1.000000	16744	42255	1.000000	9598571	-0.001329
190386357	402186130.000000	20901726	10000.000000	16729	41861	1.000000	16908	41619	1.000000	9593814	-0.001443
190382224	402165426.000000	20906793	10000.000000	16765	41928	1.000000	16682	42223	1.000000	9589173	-0.001290
190383017	402165161.000000	20901010	10000.000000	16551	42150	1.000000	16855	41899	1.000000	9584355	-0.001133
190367386	402250342.000000	20906548	10000.000000	16473	42065	1.000000	16863	41692	1.000000	9579577	-0.000762
190399470	402176468.000000	20897382	10000.000000	16488	42272	1.000000	16872	41925	1.000000	9574874	-0.000934
190396204	402195057.000000	20894539	10000.000000	16663	42578	1.000000	16682	41886	1.000000	9570088	-0.000838
190385688	402190401.000000	20900994	10000.000000	16697	41925	1.000000	16784	41974	1.000000	9565189	-0.000693
190399044	402163025.000000	20896813	10000.000000	16626	41955	1.000000	16930	41601	1.000000	9560388	0.000110
190386629	402179773.000000	20912196	10000.000000	16736	41678	1.000000	16931	41740	1.000000	9555551	0.000776
190370564	402174009.000000	20906431	10000.000000	16627	42148	1.000000	17026	41650	1.000000	9550909	0.000277
190375378	402194063.000000	20897548	10000.000000	16729	41858	1.000000	17009	41819	1.000000	9546241	-0.000151
190383145	402201752.000000	20907439	10000.000000	16420	42186	1.000000	16874	41842	1.000000	9541547	0.000168
190389380	402209401.000000	20902028	10000.000000	16793	42322	1.000000	16986	42066	1.000000	9536772	0.000451
190372196	402262667.000000	20898979	10000.000000	16761	41901	1.000000	16849	41956	1.000000	9531973	0.000244
190398130	402120910.000000	20909845	10000.000000	16824	41937	1.000000	16858	41728	1.000000	9527237	0.000811
190380998	402179713.000000	20897788	10000.000000	16688	42100	1.000000	16985	41887	1.000000	9522393	0.001342
190396082	402206706.000000	20899971	10000.000000	16590	42030	1.000000	16690	41903	1.000000	9517686	0.001429
npatches	nstrain	runtime	dt	init_x	init_y	init_y_blood	init_z	init_S	beta0	beta1	beta2	beta3	mean_beta	B	d	delta	delta_blood	b[0]	mut	m	CTL	c	g	epsilon	k	het	lambda	rho	omega	x_max	patch.dyna	DELTA	A	VA
10000	1	100.000000	0.000100	21900	9499	5000000	0.001000	10000000	9.717347	8.681899	15.820104	18.088013	14	8000000000.000000	0.010000	1.000000	1.000000	800000	0.000050	0.048000	1	0.001000	1.000000	25.000000	8.000000	0.500000	0.000000	0.000000	0.000000	31987	0	10.000000	7.000000	1.000000
sus	inf	inf_blood	z	x[0]	y[0][0]	z[0]	x[1]	y[1][0]	z[1]	S[0]	synchrony
219000000	94990000.000000	5000000	10.000000	21900	9499	0.001000	21900	9499	0.001000	10000000	0.000000
216289259	281883599.000000	14653853	10000.000000	24425	26056	1.000000	24927	25465	1.000000	9995099	0.000000
212513744	296497345.000000	15410594	10000.000000	24225	27963	1.000000	24799	26916	1.000000	9990039	0.000000
212383643	297005857.000000	15434175	10000.000000	23830	27741	1.000000	24627	27076	1.000000	9985057	0.000000
212362559	297062039.000000	15436714	10000.000000	23844	28014	1.000000	24762	27251	1.000000	9980092	0.000000
212356613	297052837.000000	15438280	10000.000000	24087	27728	1.000000	24790	26885	1.000000	9975030	0.000000
212370199	297031392.000000	15440544	10000.000000	23661	27695	1.000000	24736	27594	1.000000	9970075	0.000000
212339981	297062920.000000	15444147	10000.000000	23688	27817	1.000000	24885	27010	1.000000	9965018	0.000000
212366511	297016658.000000	15434766	10000.000000	23885	27839	1.000000	24906	26990	1.000000	9960027	0.000000
212374579	297004687.000000	15438901	10000.000000	23744	27339	1.000000	24584	27435	1.000000	9954958	0.000000
212368678	297040359.000000	15435598	10000.000000	23883	27606	1.000000	24708	27176	1.000000	9949990	0.000000
212350865	297037505.000000	15438383	10000.000000	23929	27208	1.000000	24608	26800	1.000000	9944949	0.000000
212360349	297017235.000000	15445048	10000.000000	23769	27410	1.000000	24556	27149	1.000000	9939978	0.000000
212351366	297046340.000000	15440420	10000.000000	24194	27382	1.000000	24725	26864	1.000000	9934959	0.000000
212354055	297038090.000000	15443924	10000.000000	23851	27604	1.000000	24765	27151	1.000000	9929953	0.000000
212371563	297054888.000000	15438877	10000.000000	23906	28110	1.000000	24716	27036	1.000000	9925065	0.000000
212378347	297018536.000000	15437873	10000.000000	23887	27572	1.000000	24475	27474	1.000000	9920085	0.000000
212354845	297042323.000000	15436122	10000.000000	24183	27411	1.000000	24779	26959	1.000000	9915103	0.000000
212370053	297005535.000000	15441498	10000.000000	23854	27877	1.000000	24699	27409	1.000000	9910178	0.000000
212335460	297038136.000000	15439055	10000.000000	23960	27684	1.000000	24581	27041	1.000000	9905160	0.000000
212369824	297047337.000000	15445709	10000.000000	23816	28104	1.000000	24924	27217	1.000000	9900142	0.000000
212368350	297003955.000000	15436393	10000.000000	24032	27693	1.000000	24725	27264	1.000000	9895174	0.000000
212368434	297024095.000000	15438911	10000.000000	23969	27633	1.000000	24682	27226	1.000000	9890216	0.000000
212352340	297069076.000000	15439291	10000.000000	23980	27454	1.000000	24672	27434	1.000000	9885203	0.000000
212361613	297070934.000000	15440528	10000.000000	23704	27809	1.000000	24840	26787	1.000000	9880347	0.000000
212377024	297013327.000000	15437444	10000.000000	23932	27691	1.000000	24628	27215	1.000000	9875321	0.000000
212349901	297028974.000000	15440549	10000.000000	23895	27654	1.000000	24664	27200	1.000000	9870343	0.000000
212358078	297030718.000000	15439038	10000.000000	23824	27987	1.000000	24833	26897	1.000000	9865348	0.000000
212385648	296996616.000000	15434085	10000.000000	24056	27934	1.000000	24672	27199	1.000000	9860412	0.000000
212362885	297076148.000000	15439646	10000.000000	23880	27554	1.000000	24779	26875	1.000000	9855475	0.000000
212362412	297052187.000000	15435505	10000.000000	23991	27369	1.000000	24831	27153	1.000000	9850468	0.000000
212358024	297012916.000000	15435730	10000.000000	23981	27892	1.000000	24696	27048	1.000000	9845483	0.000000
212353878	297073172.000000	15441285	10000.000000	23901	27778	1.000000	24717	27135	1.000000	9840520	0.000000
212356878	297026423.000000	15435304	10000.000000	23968	27974	1.000000	24722	27033	1.000000	9835618	0.000000
212325125	297117343.000000	15436956	10000.000000	23853	27698	1.000000	24822	27457	1.000000	9830678	0.000000
212379689	297028625.000000	15439200	10000.000000	24040	27312	1.000000	24686	27064	1.000000	9825830	0.000000
212340770	297081690.000000	15442367	10000.000000	23992	27772	1.000000	24393	27237	1.000000	9820980	0.000000
212353856	297057602.000000	15444231	10000.000000	24062	27683	1.000000	24744	27169	1.000000	9816129	0.000000
212362770	297015237.000000	15441602	10000.000000	23969	27756	1.000000	24807	27110	1.000000	9811100	0.000000
212344618	297078655.000000	15439934	10000.000000	23956	27527	1.000000	24689	26914	1.000000	9806250	0.000000
212343408	297110927.000000	15443640	10000.000000	23986	27762	1.000000	24702	27131	1.000000	9801298	-1.#IND00
212368582	297062938.000000	15437239	10000.000000	23925	27785	1.000000	24723	27407	1.000000	9796436	0.000000
212353979	297038274.000000	15438446	10000.000000	23912	27881	1.000000	24635	27181	1.000000	9791562	0.000595
212361855	297013256.000000	15437996	10000.000000	23822	27735	1.000000	24601	26827	1.000000	9786651	-0.006915
212355673	297039059.000000	15435115	10000.000000	24090	27303	1.000000	24609	27188	1.000000	9781826	-0.002075
212362525	297059821.000000	15439056	10000.000000	23844	28107	1.000000	24775	27152	1.000000	9776990	-0.010138
212356565	297048320.000000	15440106	10000.000000	23786	27495	1.000000	24658	27206	1.000000	9772116	-0.009838
212355279	297084188.000000	15442809	10000.000000	24153	27525	1.000000	24662	27201	1.000000	9767152	-0.009952
212356650	297050307.000000	15443604	10000.000000	23770	27787	1.000000	24727	27122	1.000000	9762172	-0.010503
212374843	297010082.000000	15436085	10000.000000	23956	27496	1.000000	24775	27237	1.000000	9757458	-0.007768
212357936	297033062.000000	15441556	10000.000000	23887	27587	1.000000	24748	27019	1.000000	9752656	-0.009155
212359403	297020724.000000	15435057	10000.000000	23921	27936	1.000000	24633	27033	1.000000	9747923	-0.010639
212394002	297004321.000000	15437643	10000.000000	23786	27527	1.000000	24724	26886	1.000000	9743046	-0.008606
212352970	297024147.000000	15437672	10000.000000	24025	27609	1.000000	24705	27229	1.000000	9738195	-0.008199
212360840	297043961.000000	15439017	10000.000000	23854	27518	1.000000	24546	27286	1.000000	9733271	-0.006224
212355144	297009796.000000	15436665	10000.000000	23929	27874	1.000000	24686	27014	1.000000	9728378	-0.005786
212354554	297058509.000000	15437799	10000.000000	24042	27738	1.000000	24716	27100	1.000000	9723493	-0.005611
212360966	297059914.000000	15439299	10000.000000	23733	27688	1.000000	24706	27345	1.000000	9718618	-0.005806
212354446	297053154.000000	15432251	10000.000000	24056	27592	1.000000	24527	26958	1.000000	9713758	-0.005608
212369910	297040648.000000	15429802	10000.000000	24113	27769	1.000000	24792	27021	1.000000	9708934	-0.005567
212369199	297012192.000000	15442131	10000.000000	24010	27911	1.000000	24798	27265	1.000000	9704116	-0.005423
212365013	297056300.000000	15442316	10000.000000	23832	27614	1.000000	24643	26984	1.000000	9699319	-0.005507
212376389	296968806.000000	15437924	10000.000000	23919	27531	1.000000	24813	26861	1.000000	9694476	-0.003180
212372361	297037453.000000	15437021	10000.000000	23914	27697	1.000000	24901	27019	1.000000	9689589	-0.002947
212357345	297092435.000000	15437663	10000.000000	24051	27387	1.000000	24640	27307	1.000000	9684886	-0.003728
212366534	297088187.000000	15436388	10000.000000	23806	27916	1.000000	24833	27099	1.000000	9679912	-0.006848
212365375	297030065.000000	15438110	10000.000000	23801	27817	1.000000	24642	27109	1.000000	9675107	-0.007009
212349950	297007539.000000	15440852	10000.000000	23777	27821	1.000000	24759	27330	1.000000	9670229	-0.006911
212364735	297023213.000000	15437045	10000.000000	23933	27543	1.000000	24701	26935	1.000000	9665349	-0.006335
212358471	297021632.000000	15436873	10000.000000	24028	27841	1.000000	24720	27335	1.000000	9660535	-0.006177
212377894	297014984.000000	15436571	10000.000000	24008	27774	1.000000	24772	27149	1.000000	9655770	-0.005991
212365721	297020328.000000	15436506	10000.000000	23754	27461	1.000000	24800	26941	1.000000	9650875	-0.006034
212383657	297015894.000000	15434515	10000.000000	23961	27544	1.000000	24546	26874	1.000000	9646034	-0.004411
212365178	297064946.000000	15435102	10000.000000	23723	27636	1.000000	24725	27076	1.000000	9641171	-0.003508
212346487	297015093.000000	15429171	10000.000000	23935	27500	1.000000	24870	27035	1.000000	9636321	-0.002116
212378098	297021560.000000	15438535	10000.000000	24013	27750	1.000000	24429	27549	1.000000	9631445	-0.001562
212361149	297059359.000000	15439003	10000.000000	23755	27565	1.000000	24533	27203	1.000000	9626717	-0.001829
212378390	296992127.000000	15431692	10000.000000	23854	27944	1.000000	24661	27214	1.000000	9621921	-0.001508
212361845	297053930.000000	15442100	10000.000000	23794	27761	1.000000	24671	26824	1.000000	9617205	-0.001911
212389725	296953231.000000	15433973	10000.000000	23776	27705	1.000000	24609	27433	1.000000	9612392	-0.001543
212340712	297098150.000000	15447478	10000.000000	24001	27612	1.000000	24800	27110	1.000000	9607590	-0.001755
212370713	296998070.000000	15432064	10000.000000	23864	27910	1.000000	24647	27474	1.000000	9602817	-0.001831
212368887	297033607.000000	15440527	10000.000000	24056	27628	1.000000	24640	27094	1.000000	9598101	-0.002024
212363311	297028022.000000	15440858	10000.000000	23965	27833	1.000000	24771	27011	1.000000	9593257	-0.001867
212354842	297050313.000000	15443432	10000.000000	23954	28071	1.000000	24908	27084	1.000000	9588422	-0.002793
212387807	296996359.000000	15437541	10000.000000	23937	27816	1.000000	24748	27486	1.000000	9583681	-0.002041
212353609	297037846.000000	15432973	10000.000000	24141	27618	1.000000	24706	27159	1.000000	9578821	-0.001780
212382259	296999008.000000	15436771	10000.000000	23915	27580	1.000000	24679	27132	1.000000	9574052	-0.003483
212379188	297012502.000000	15443536	10000.000000	23928	27794	1.000000	24756	26930	1.000000	9569246	-0.003443
212360458	297064449.000000	15439722	10000.000000	23845	27719	1.000000	24607	26992	1.000000	9564471	-0.002925
212366615	297058142.000000	15443996	10000.000000	24074	27819	1.000000	24660	27144	1.000000	9559637	-0.003154
212371518	297001311.000000	15442892	10000.000000	23718	28000	1.000000	24727	26842	1.000000	9554898	-0.002940
212362148	297018133.000000	15432023	10000.000000	23884	27663	1.000000	24702	27296	1.000000	9550264	-0.002834
212355973	297034342.000000	15439731	10000.000000	24016	27421	1.000000	24685	27170	1.000000	9545407	-0.002891
212356602	297070078.000000	15437155	10000.000000	23928	27692	1.000000	24753	27227	1.000000	9540499	-0.003121
212358360	297066266.000000	15441180	10000.000000	23982	27728	1.000000	24775	27182	1.000000	9535810	-0.003072
212357252	297012268.000000	15439861	10000.000000	23783	27744	1.000000	24735	27133	1.000000	9531077	-0.002955
212385560	297006542.000000	15444470	10000.000000	23853	27398	1.000000	24757	27005	1.000000	9526262	-0.002967
212363215	297057871.000000	15444193	10000.000000	23953	27811	1.000000	24886	27049	1.000000	9521533	-0.002953
212371003	297007638.000000	15436953	10000.000000	23902	27690	1.000000	24724	27029	1.000000	9516740	-0.003132
npatches	nstrain	runtime	dt	init_x	init_y	init_y_blood	init_z	init_S	beta0	beta1	beta2	beta3	mean_beta	B	d	delta	delta_blood	b[0]	mut	m	CTL	c	g	epsilon	k	het	lambda	rho	omega	x_max	patch.dyna	DELTA	A	VA
10000	1	100.000000	0.000100	21900	9499	5000000	0.001000	10000000	12.521699	13.776016	13.160428	11.191214	14	8000000000.000000	0.010000	1.000000	1.000000	800000	0.000050	0.048000	1	0.001000	1.000000	25.000000	9.000000	0.500000	0.000000	0.000000	0.000000	31987	0	10.000000	7.000000	1.000000
sus	inf	inf_blood	z	x[0]	y[0][0]	z[0]	x[1]	y[1][0]	z[1]	S[0]	synchrony
219000000	94990000.000000	5000000	10.000000	21900	9499	0.001000	21900	9499	0.001000	10000000	0.000000
236297792	205623395.000000	10682847	10000.000000	24324	20533	1.000000	23569	20473	1.000000	9995076	0.000000
233085075	215869799.000000	11225045	10000.000000	24155	20828	1.000000	23353	21809	1.000000	9990081	0.000000
232872943	216458707.000000	11252708	10000.000000	24199	20925	1.000000	23318	21583	1.000000	9985177	0.000000
232862347	216437757.000000	11251935	10000.000000	24198	20948	1.000000	23200	21496	1.000000	9980193	0.000000
232885346	216440171.000000	11253365	10000.000000	23922	21284	1.000000	23381	21724	1.000000	9975262	0.000000
232864574	216423426.000000	11248534	10000.000000	24196	20816	1.000000	23491	21507	1.000000	9969994	0.000000
232880498	216412253.000000	11244136	10000.000000	24058	20997	1.000000	23266	21578	1.000000	9964969	0.000000
232895528	216415570.000000	11245754	10000.000000	23930	21157	1.000000	23474	21446	1.000000	9960056	0.000000
232882784	216421289.000000	11247313	10000.000000	24080	21295	1.000000	23216	21509	1.000000	9955088	0.000000
232909795	216396276.000000	11248533	10000.000000	23859	21046	1.000000	23267	21421	1.000000	9950044	0.000000
232889013	216437982.000000	11252699	10000.000000	23990	21206	1.000000	23286	21800	1.000000	9945117	0.000000
232868108	216448126.000000	11251217	10000.000000	24123	20881	1.000000	23186	21864	1.000000	9940220	0.000000
232887571	216429483.000000	11241100	10000.000000	23984	21123	1.000000	23338	21814	1.000000	9935160	0.000000
232871417	216460448.000000	11251333	10000.000000	24203	21062	1.000000	23350	21253	1.000000	9930086	0.000000
232898745	216431519.000000	11248193	10000.000000	23967	21486	1.000000	23456	21507	1.000000	9925065	0.000000
232875626	216454033.000000	11249492	10000.000000	23884	21320	1.000000	23275	21856	1.000000	9920071	0.000000
232887664	216416635.000000	11247381	10000.000000	23970	21449	1.000000	23277	21668	1.000000	9915192	0.000000
232872247	216485184.000000	11245313	10000.000000	23929	21117	1.000000	23228	21900	1.000000	9910176	0.000000
232853711	216512277.000000	11263988	10000.000000	23952	21319	1.000000	23073	21560	1.000000	9905321	0.000000
232901699	216432150.000000	11244851	10000.000000	24028	21284	1.000000	23087	21602	1.000000	9900325	0.000000
232878772	216444053.000000	11245026	10000.000000	23868	21031	1.000000	23525	21331	1.000000	9895401	0.000000
232866271	216463019.000000	11246875	10000.000000	24020	21039	1.000000	23430	21563	1.000000	9890465	0.000000
232891220	216429427.000000	11253461	10000.000000	24044	21009	1.000000	23197	21665	1.000000	9885656	0.000000
232869668	216487770.000000	11253339	10000.000000	24007	20904	1.000000	23180	21695	1.000000	9880679	0.000000
232877686	216423841.000000	11250970	10000.000000	24030	20878	1.000000	23257	21411	1.000000	9875766	0.000000
232892447	216415129.000000	11243969	10000.000000	24036	21157	1.000000	23265	21647	1.000000	9870871	0.000000
232882319	216408689.000000	11248185	10000.000000	23836	20965	1.000000	23282	21759	1.000000	9865922	0.000000
232847997	216491993.000000	11253697	10000.000000	24019	21021	1.000000	23393	21674	1.000000	9861058	0.000000
232872537	216451988.000000	11248459	10000.000000	24040	21189	1.000000	23284	21855	1.000000	9856102	0.000000
232854921	216473584.000000	11252851	10000.000000	24226	21024	1.000000	23156	21634	1.000000	9851245	0.000000
232875688	216473751.000000	11256931	10000.000000	23935	21485	1.000000	23367	21278	1.000000	9846219	0.000000
232892270	216413206.000000	11242795	10000.000000	24027	21148	1.000000	23331	21527	1.000000	9841423	0.000000
232885766	216451216.000000	11249223	10000.000000	24151	21149	1.000000	23235	22005	1.000000	9836357	0.000000
232887167	216403982.000000	11250696	10000.000000	23996	21371	1.000000	23163	21750	1.000000	9831522	0.000000
232885812	216446432.000000	11252264	10000.000000	24084	21152	1.000000	23430	21496	1.000000	9826515	0.000000
232884431	216420720.000000	11252170	10000.000000	24113	21193	1.000000	23436	21632	1.000000	9821585	0.000000
232867884	216418466.000000	11247839	10000.000000	23963	20736	1.000000	23371	21651	1.000000	9816684	0.000000
232874389	216447267.000000	11252170	10000.000000	24038	20887	1.000000	23273	21779	1.000000	9811757	0.000000
232880273	216419757.000000	11245962	10000.000000	24107	20946	1.000000	23218	21854	1.000000	9806869	0.000000
232883439	216421594.000000	11248020	10000.000000	23987	21230	1.000000	23185	21729	1.000000	9801856	-1.#IND00
232881692	216446530.000000	11256463	10000.000000	23989	21469	1.000000	23353	21530	1.000000	9796942	-0.004800
232876317	216445743.000000	11244695	10000.000000	23796	21513	1.000000	23256	21531	1.000000	9792014	-0.014761
232867093	216501026.000000	11253154	10000.000000	24005	21128	1.000000	23267	21417	1.000000	9787251	-0.001069
232860605	216499765.000000	11253710	10000.000000	24071	21100	1.000000	23350	21625	1.000000	9782229	0.001509
232876899	216437958.000000	11245365	10000.000000	24280	21222	1.000000	23417	21302	1.000000	9777364	-0.004111
232872230	216486236.000000	11254402	10000.000000	24082	21288	1.000000	23334	21444	1.000000	9772476	0.001499
232887839	216445797.000000	11244050	10000.000000	23843	21379	1.000000	23554	21716	1.000000	9767566	-0.000694
232855602	216504804.000000	11252967	10000.000000	24108	20771	1.000000	23322	21809	1.000000	9762614	-0.003973
232843616	216463686.000000	11250987	10000.000000	23974	21132	1.000000	23317	21809	1.000000	9757810	-0.002665
232874468	216400029.000000	11255329	10000.000000	23989	20966	1.000000	23451	21484	1.000000	9752964	-0.001724
232886819	216439907.000000	11247238	10000.000000	24186	21338	1.000000	23312	21546	1.000000	9748058	-0.002841
232851273	216509704.000000	11252611	10000.000000	24098	21050	1.000000	23522	21617	1.000000	9743119	-0.002611
232854270	216505410.000000	11253684	10000.000000	23933	21074	1.000000	23452	21787	1.000000	9738206	-0.003143
232844000	216486316.000000	11251951	10000.000000	24011	20779	1.000000	23209	21788	1.000000	9733322	-0.001329
232850018	216486013.000000	11254543	10000.000000	23856	21103	1.000000	23228	21888	1.000000	9728417	-0.001076
232888257	216443689.000000	11250461	10000.000000	23940	21117	1.000000	23068	21581	1.000000	9723477	0.003068
232876821	216415327.000000	11248130	10000.000000	24037	20848	1.000000	23294	21828	1.000000	9718672	0.002501
232883367	216440013.000000	11250873	10000.000000	24061	21235	1.000000	23208	21703	1.000000	9713856	0.002343
232889363	216449938.000000	11244527	10000.000000	23859	21012	1.000000	23319	21593	1.000000	9709047	0.002094
232887988	216392266.000000	11248126	10000.000000	24355	20790	1.000000	23207	21614	1.000000	9704217	0.003296
232893804	216414120.000000	11248128	10000.000000	24130	20967	1.000000	23399	21532	1.000000	9699373	0.003194
232877056	216435221.000000	11255264	10000.000000	23902	21235	1.000000	23537	21394	1.000000	9694577	0.003032
232865811	216433620.000000	11253573	10000.000000	24069	21144	1.000000	23425	21413	1.000000	9689727	0.002650
232866596	216443329.000000	11250366	10000.000000	24014	21034	1.000000	23507	21341	1.000000	9684889	0.002454
232884214	216441770.000000	11246648	10000.000000	24151	21041	1.000000	23200	21820	1.000000	9680112	0.002463
232892340	216443895.000000	11249039	10000.000000	24262	20896	1.000000	23382	21759	1.000000	9675318	0.002757
232909044	216409639.000000	11249089	10000.000000	24163	21114	1.000000	23439	21425	1.000000	9670565	0.002485
232887622	216425952.000000	11249993	10000.000000	24190	21070	1.000000	23138	21647	1.000000	9665731	0.002739
232868343	216479727.000000	11248182	10000.000000	23855	21298	1.000000	23444	21311	1.000000	9660867	0.002754
232881742	216465838.000000	11253105	10000.000000	24028	21126	1.000000	23254	21542	1.000000	9656084	0.002667
232872630	216465612.000000	11252297	10000.000000	23926	20913	1.000000	23328	21479	1.000000	9651243	0.004486
232889476	216433611.000000	11251369	10000.000000	24018	21019	1.000000	23144	21743	1.000000	9646371	0.004674
232859626	216493069.000000	11251193	10000.000000	24062	21139	1.000000	23391	21725	1.000000	9641659	0.004445
232868269	216444333.000000	11248842	10000.000000	23997	21174	1.000000	23416	21550	1.000000	9636796	0.004473
232895198	216457945.000000	11247255	10000.000000	24087	21168	1.000000	23252	21703	1.000000	9631908	0.004141
232887881	216444110.000000	11252587	10000.000000	24037	21188	1.000000	23452	21701	1.000000	9627195	0.004006
232872892	216479401.000000	11250547	10000.000000	24032	21420	1.000000	23474	21604	1.000000	9622378	0.002906
232866238	216463875.000000	11255496	10000.000000	24021	21062	1.000000	23309	21349	1.000000	9617691	0.002784
232873970	216454199.000000	11247118	10000.000000	23989	20925	1.000000	23441	21196	1.000000	9612912	0.002309
232898883	216383996.000000	11250232	10000.000000	24051	21059	1.000000	23148	21876	1.000000	9608126	0.001928
232888869	216388835.000000	11244309	10000.000000	24082	20827	1.000000	23402	21791	1.000000	9603372	0.002111
232857612	216428452.000000	11251702	10000.000000	24030	21057	1.000000	23266	21484	1.000000	9598577	0.002193
232862427	216478024.000000	11251616	10000.000000	24148	21219	1.000000	23451	21448	1.000000	9593747	0.002849
232894873	216467531.000000	11252430	10000.000000	24192	21103	1.000000	23346	21725	1.000000	9589002	0.002811
232881160	216433883.000000	11252863	10000.000000	24108	21181	1.000000	23292	21625	1.000000	9584160	0.002742
232851052	216444460.000000	11251885	10000.000000	24030	21012	1.000000	23141	21894	1.000000	9579369	0.002809
232867508	216449988.000000	11249216	10000.000000	24039	20784	1.000000	23194	21661	1.000000	9574477	0.002887
232892469	216431478.000000	11253671	10000.000000	24270	20864	1.000000	23312	21618	1.000000	9569619	0.002957
232887492	216423275.000000	11244643	10000.000000	24120	20747	1.000000	23254	21742	1.000000	9564765	0.003419
232870273	216465871.000000	11251462	10000.000000	24075	21218	1.000000	23290	22007	1.000000	9559936	0.003251
232878323	216455754.000000	11253433	10000.000000	24031	21229	1.000000	23413	21615	1.000000	9555238	0.003991
232910446	216418217.000000	11252624	10000.000000	24154	20970	1.000000	23200	21996	1.000000	9550375	0.003790
232880176	216468502.000000	11255572	10000.000000	23826	21187	1.000000	23368	21568	1.000000	9545579	0.002646
232871393	216423163.000000	11248499	10000.000000	23909	20998	1.000000	23241	21550	1.000000	9540712	0.002740
232869337	216453423.000000	11252123	10000.000000	24172	21135	1.000000	23304	21601	1.000000	9535956	0.002794
232881978	216463509.000000	11251510	10000.000000	23933	21289	1.000000	23367	21830	1.000000	9531104	0.002791
232896185	216392672.000000	11245167	10000.000000	23996	20929	1.000000	23206	21690	1.000000	9526277	0.002630
232880696	216443834.000000	11251713	10000.000000	24007	21204	1.000000	23356	21509	1.000000	9521437	0.002753
232866187	216477554.000000	11247926	10000.000000	24168	20858	1.000000	23315	21459	1.000000	9516852	0.003164
npatches	nstrain	runtime	dt	init_x	init_y	init_y_blood	init_z	init_S	beta0	beta1	beta2	beta3	mean_beta	B	d	delta	delta_blood	b[0]	mut	m	CTL	c	g	epsilon	k	het	lambda	rho	omega	x_max	patch.dyna	DELTA	A	VA
10000	1	100.000000	0.000100	21900	9499	5000000	0.001000	10000000	13.445993	9.394861	14.815825	12.410775	14	8000000000.000000	0.010000	1.000000	1.000000	800000	0.000050	0.048000	1	0.001000	1.000000	25.000000	10.000000	0.500000	0.000000	0.000000	0.000000	31987	0	10.000000	7.000000	1.000000
sus	inf	inf_blood	z	x[0]	y[0][0]	z[0]	x[1]	y[1][0]	z[1]	S[0]	synchrony
219000000	94990000.000000	5000000	10.000000	21900	9499	0.001000	21900	9499	0.001000	10000000	0.000000
255170294	145363557.000000	7552687	10000.000000	25652	14343	1.000000	27482	13109	1.000000	9995078	0.000000
252889092	151535177.000000	7876347	10000.000000	25723	14938	1.000000	27648	13724	1.000000	9990057	0.000000
252702309	152004430.000000	7896095	10000.000000	25658	15004	1.000000	27512	13597	1.000000	9985079	0.000000
252669390	152029613.000000	7898920	10000.000000	25741	15018	1.000000	27553	13671	1.000000	9980151	0.000000
252665204	152067914.000000	7903853	10000.000000	25717	14812	1.000000	27656	13497	1.000000	9975191	0.000000
252691685	152057690.000000	7894610	10000.000000	25620	14992	1.000000	27540	13728	1.000000	9970307	0.000000
252653322	152051074.000000	7902288	10000.000000	25508	15166	1.000000	27550	13611	1.000000	9965314	0.000000
252708797	152030573.000000	7904911	10000.000000	25767	14940	1.000000	27515	13477	1.000000	9960458	0.000000
252712115	152019206.000000	7897732	10000.000000	25610	15221	1.000000	27525	13598	1.000000	9955346	0.000000
252673730	152008557.000000	7905792	10000.000000	25485	14921	1.000000	27572	13509	1.000000	9950426	0.000000
252688409	152042264.000000	7900189	10000.000000	25453	14948	1.000000	27602	13659	1.000000	9945496	0.000000
252678179	152044975.000000	7903072	10000.000000	25537	15197	1.000000	27525	13823	1.000000	9940613	0.000000
252692970	152020224.000000	7897677	10000.000000	25425	14984	1.000000	27519	13843	1.000000	9935722	0.000000
252683252	152015279.000000	7899383	10000.000000	25367	15110	1.000000	27837	13490	1.000000	9930747	0.000000
252681283	152079748.000000	7902481	10000.000000	25647	15028	1.000000	27522	13607	1.000000	9925730	0.000000
252703390	152035108.000000	7897908	10000.000000	25736	14984	1.000000	27599	13482	1.000000	9920800	0.000000
252698435	152025633.000000	7905033	10000.000000	25528	15011	1.000000	27494	13610	1.000000	9915824	0.000000
252692071	152011745.000000	7903286	10000.000000	25617	15150	1.000000	27577	13595	1.000000	9910732	0.000000
252683205	152057199.000000	7900597	10000.000000	25553	15164	1.000000	27483	13675	1.000000	9905896	0.000000
252681250	152033531.000000	7902808	10000.000000	25684	14889	1.000000	27703	13586	1.000000	9900917	0.000000
252682640	152033969.000000	7899242	10000.000000	25335	15158	1.000000	27519	13528	1.000000	9896041	0.000000
252667660	152065213.000000	7897668	10000.000000	25348	15098	1.000000	27663	13579	1.000000	9890978	0.000000
252693197	152024079.000000	7898925	10000.000000	25646	15040	1.000000	27816	13701	1.000000	9886172	0.000000
252697007	152043514.000000	7900114	10000.000000	25571	15197	1.000000	27653	13662	1.000000	9881195	0.000000
252677344	152044508.000000	7902047	10000.000000	25401	15202	1.000000	27773	13639	1.000000	9876147	0.000000
252670386	152044317.000000	7904036	10000.000000	25612	14988	1.000000	27582	13600	1.000000	9871229	0.000000
252668500	152086168.000000	7903641	10000.000000	25686	15252	1.000000	27574	13608	1.000000	9866287	0.000000
252692079	152018125.000000	7902814	10000.000000	25649	15119	1.000000	27458	13663	1.000000	9861299	0.000000
252670942	152033599.000000	7903067	10000.000000	25316	14893	1.000000	27711	13497	1.000000	9856329	0.000000
252692074	152006779.000000	7900746	10000.000000	25419	15012	1.000000	27632	13282	1.000000	9851357	0.000000
252699328	152043391.000000	7896451	10000.000000	25570	14891	1.000000	27606	13436	1.000000	9846498	0.000000
252692587	152018936.000000	7904359	10000.000000	25642	14896	1.000000	27395	13600	1.000000	9841576	0.000000
252672949	152046872.000000	7905918	10000.000000	25491	14987	1.000000	27599	13560	1.000000	9836585	0.000000
252678517	152055846.000000	7901097	10000.000000	25364	14979	1.000000	27679	13528	1.000000	9831592	0.000000
252678224	152039234.000000	7901437	10000.000000	25657	14912	1.000000	27778	13489	1.000000	9826726	0.000000
252711607	152041842.000000	7897777	10000.000000	25409	15180	1.000000	27506	13478	1.000000	9821791	0.000000
252685521	152048336.000000	7903585	10000.000000	25542	15252	1.000000	27720	13566	1.000000	9816896	0.000000
252676404	152048972.000000	7903366	10000.000000	25574	15216	1.000000	27538	13750	1.000000	9812046	0.000000
252685763	152032365.000000	7901353	10000.000000	25702	15023	1.000000	27713	13705	1.000000	9807059	0.000000
252691437	152030616.000000	7900550	10000.000000	25472	14928	1.000000	27727	13427	1.000000	9802099	-1.#IND00
252678879	152062049.000000	7898820	10000.000000	25401	14977	1.000000	27722	13633	1.000000	9797066	-0.022400
252686443	152061298.000000	7895760	10000.000000	25367	15203	1.000000	27368	13601	1.000000	9792114	-0.034097
252696426	152044994.000000	7898389	10000.000000	25647	14948	1.000000	27449	13629	1.000000	9787212	-0.006105
252669615	152070109.000000	7902486	10000.000000	25817	14792	1.000000	27588	13527	1.000000	9782324	-0.007842
252668116	152048335.000000	7899303	10000.000000	25397	15134	1.000000	27316	13585	1.000000	9777473	-0.006819
252663661	152048270.000000	7907285	10000.000000	25523	15089	1.000000	27678	13622	1.000000	9772484	-0.008333
252676965	152022671.000000	7898363	10000.000000	25657	15113	1.000000	27690	13412	1.000000	9767635	-0.008299
252674450	152060510.000000	7903358	10000.000000	25867	15135	1.000000	27567	13850	1.000000	9762616	-0.009744
252714963	152028809.000000	7899533	10000.000000	25499	14936	1.000000	27426	13642	1.000000	9757830	-0.008723
252661636	152044185.000000	7904663	10000.000000	25696	15174	1.000000	27505	13590	1.000000	9752766	-0.008425
252676483	152065191.000000	7902832	10000.000000	25526	15141	1.000000	27720	13580	1.000000	9747847	-0.008325
252671014	152059198.000000	7899898	10000.000000	25528	15074	1.000000	27420	13662	1.000000	9743001	-0.009731
252682145	152047618.000000	7901337	10000.000000	25481	15032	1.000000	27417	13519	1.000000	9738143	-0.005701
252684653	152020960.000000	7902917	10000.000000	25642	15051	1.000000	27491	13519	1.000000	9733278	-0.005904
252674696	152043677.000000	7905043	10000.000000	25458	15121	1.000000	27428	13456	1.000000	9728354	-0.005596
252695519	152025355.000000	7901861	10000.000000	25606	15241	1.000000	27599	13649	1.000000	9723539	-0.004483
252690911	152046932.000000	7899638	10000.000000	25439	15191	1.000000	27686	13482	1.000000	9718611	-0.004051
252708935	152041388.000000	7903271	10000.000000	25712	14846	1.000000	27693	13412	1.000000	9713789	-0.005010
252693258	152054901.000000	7905036	10000.000000	25542	15090	1.000000	27575	13899	1.000000	9708976	-0.004650
252688456	152015920.000000	7902812	10000.000000	25348	15047	1.000000	27881	13602	1.000000	9704025	-0.004906
252708427	152016938.000000	7902507	10000.000000	25546	14844	1.000000	27639	13495	1.000000	9699098	-0.003489
252688995	152045917.000000	7905510	10000.000000	25395	14918	1.000000	27385	13742	1.000000	9694228	-0.002347
252699848	151999111.000000	7899030	10000.000000	25569	15150	1.000000	27697	13655	1.000000	9689393	-0.002538
252666562	152040719.000000	7905721	10000.000000	25543	15042	1.000000	27328	13659	1.000000	9684541	-0.002054
252702612	152026905.000000	7901765	10000.000000	25611	15054	1.000000	27546	13466	1.000000	9679671	-0.002064
252704992	151992407.000000	7900258	10000.000000	25543	15192	1.000000	27547	13657	1.000000	9675042	-0.001973
252682054	152059964.000000	7902173	10000.000000	25557	15095	1.000000	27692	13495	1.000000	9670127	-0.002728
252692221	152029745.000000	7902247	10000.000000	25604	15022	1.000000	27645	13657	1.000000	9665382	-0.002747
252690898	152017865.000000	7901590	10000.000000	25466	14965	1.000000	27336	13546	1.000000	9660394	-0.002848
252652457	152073210.000000	7907058	10000.000000	25660	14992	1.000000	27490	13669	1.000000	9655750	-0.002716
252689158	152036281.000000	7903309	10000.000000	25612	15011	1.000000	27937	13437	1.000000	9650932	-0.001963
252658975	152083833.000000	7903041	10000.000000	25778	15099	1.000000	27723	13553	1.000000	9646162	-0.001812
252672084	152028916.000000	7901585	10000.000000	25334	14712	1.000000	27632	13337	1.000000	9641286	-0.001656
252677805	152026157.000000	7906560	10000.000000	25524	14865	1.000000	27632	13650	1.000000	9636623	-0.001990
252694553	152007931.000000	7902566	10000.000000	25730	14923	1.000000	27556	13482	1.000000	9631803	-0.001989
252684097	152043453.000000	7903471	10000.000000	25407	14978	1.000000	27539	13673	1.000000	9627013	-0.001956
252668162	152035444.000000	7901370	10000.000000	25423	15180	1.000000	27589	13564	1.000000	9622115	-0.002686
252698347	152029420.000000	7901145	10000.000000	25733	14810	1.000000	27537	13457	1.000000	9617240	-0.002825
252713052	151988779.000000	7901032	10000.000000	25500	15122	1.000000	27598	13657	1.000000	9612511	-0.002543
252689089	152006045.000000	7899485	10000.000000	25698	14910	1.000000	27768	13502	1.000000	9607705	-0.002017
252673359	152023457.000000	7902719	10000.000000	25597	15156	1.000000	27522	13767	1.000000	9602830	-0.001805
252697319	152035203.000000	7899798	10000.000000	25205	15244	1.000000	27834	13609	1.000000	9598023	-0.001749
252689397	152038337.000000	7900981	10000.000000	25642	14802	1.000000	27541	13563	1.000000	9593226	-0.002143
252697521	151992752.000000	7904174	10000.000000	25472	15192	1.000000	27504	13480	1.000000	9588454	-0.001490
252693919	152025703.000000	7899798	10000.000000	25561	14939	1.000000	27464	13613	1.000000	9583696	-0.001420
252659513	152101675.000000	7907551	10000.000000	25378	15165	1.000000	27633	13477	1.000000	9578895	-0.000821
252667671	152070069.000000	7902162	10000.000000	25489	14952	1.000000	27831	13373	1.000000	9574138	-0.001924
252690055	152019279.000000	7902465	10000.000000	25519	15374	1.000000	27499	13744	1.000000	9569426	-0.001578
252694128	152014332.000000	7903514	10000.000000	25411	15133	1.000000	27747	13464	1.000000	9564595	-0.001417
252702430	152050190.000000	7897678	10000.000000	25554	14929	1.000000	27441	13494	1.000000	9559737	-0.003006
252712895	152026065.000000	7902879	10000.000000	25758	14830	1.000000	27662	13528	1.000000	9554935	-0.002865
252679208	152081788.000000	7903748	10000.000000	25609	15035	1.000000	27477	13718	1.000000	9550184	-0.002768
252688888	152063364.000000	7902955	10000.000000	25318	15183	1.000000	27552	13639	1.000000	9545467	-0.002599
252685417	152049166.000000	7901494	10000.000000	25481	15024	1.000000	27536	13584	1.000000	9540698	-0.002501
252682562	152038545.000000	7898444	10000.000000	25535	14841	1.000000	27634	13575	1.000000	9536044	-0.002505
252692680	152004279.000000	7901603	10000.000000	25408	14964	1.000000	27568	13556	1.000000	9531226	-0.002384
252692981	152047628.000000	7904590	10000.000000	25564	15120	1.000000	27468	13486	1.000000	9526576	-0.003261
252708378	152004235.000000	7901772	10000.000000	25420	15094	1.000000	27698	13547	1.000000	9521746	-0.002999
252687434	152003786.000000	7899082	10000.000000	25624	14973	1.000000	27687	13242	1.000000	9517014	-0.002919
npatches	nstrain	runtime	dt	init_x	init_y	init_y_blood	init_z	init_S	beta0	beta1	beta2	beta3	mean_beta	B	d	delta	delta_blood	b[0]	mut	m	CTL	c	g	epsilon	k	het	lambda	rho	omega	x_max	patch.dyna	DELTA	A	VA
10000	1	100.000000	0.000100	21900	9499	5000000	0.001000	10000000	20.741535	13.164063	10.667054	20.319388	14	8000000000.000000	0.010000	1.000000	1.000000	800000	0.000050	0.048000	1	0.001000	1.000000	25.000000	11.000000	0.500000	0.000000	0.000000	0.000000	31987	0	10.000000	7.000000	1.000000
sus	inf	inf_blood	z	x[0]	y[0][0]	z[0]	x[1]	y[1][0]	z[1]	S[0]	synchrony
219000000	94990000.000000	5000000	10.000000	21900	9499	0.001000	21900	9499	0.001000	10000000	0.000000
273502297	96105470.000000	4994540	10000.000000	24622	11650	1.000000	27782	9271	1.000000	9995025	0.000000
272989440	97268848.000000	5058997	10000.000000	24714	11462	1.000000	27569	9438	1.000000	9990105	0.000000
272937922	97386379.000000	5065023	10000.000000	24831	11694	1.000000	27712	9519	1.000000	9985052	0.000000
272904725	97386360.000000	5062529	10000.000000	24782	11262	1.000000	27880	9298	1.000000	9980041	0.000000
272961619	97380664.000000	5062646	10000.000000	24774	11476	1.000000	27587	9649	1.000000	9975004	0.000000
272959099	97367008.000000	5058562	10000.000000	24644	11664	1.000000	27689	9595	1.000000	9970075	0.000000
272918635	97417288.000000	5068422	10000.000000	24475	11779	1.000000	27606	9555	1.000000	9965107	0.000000
272916369	97422582.000000	5062415	10000.000000	24652	11429	1.000000	27475	9555	1.000000	9960147	0.000000
272956333	97362782.000000	5059102	10000.000000	24596	11438	1.000000	27731	9450	1.000000	9955152	0.000000
272914890	97419770.000000	5060884	10000.000000	24678	11363	1.000000	27757	9311	1.000000	9950274	0.000000
272949456	97371936.000000	5063057	10000.000000	24991	11393	1.000000	27734	9666	1.000000	9945293	0.000000
272964569	97330499.000000	5063927	10000.000000	24703	11486	1.000000	27648	9455	1.000000	9940298	0.000000
272928246	97386734.000000	5063909	10000.000000	24558	11531	1.000000	27770	9665	1.000000	9935262	0.000000
272948288	97391471.000000	5060129	10000.000000	24814	11593	1.000000	27524	9626	1.000000	9930336	0.000000
272942665	97415133.000000	5060765	10000.000000	24561	11584	1.000000	27665	9563	1.000000	9925360	0.000000
272932128	97403315.000000	5057930	10000.000000	24851	11292	1.000000	27538	9429	1.000000	9920381	0.000000
272915522	97447105.000000	5063318	10000.000000	24501	11768	1.000000	27803	9399	1.000000	9915429	0.000000
272974833	97340381.000000	5062785	10000.000000	24723	11272	1.000000	27794	9477	1.000000	9910393	0.000000
272935808	97377017.000000	5064595	10000.000000	24706	11713	1.000000	27815	9587	1.000000	9905425	0.000000
272935189	97406069.000000	5060803	10000.000000	24486	11719	1.000000	27511	9528	1.000000	9900437	0.000000
272908371	97446862.000000	5063449	10000.000000	24536	11372	1.000000	27592	9673	1.000000	9895480	0.000000
272941796	97396821.000000	5062570	10000.000000	24742	11468	1.000000	27774	9356	1.000000	9890557	0.000000
272916457	97378016.000000	5060443	10000.000000	24653	11386	1.000000	27747	9351	1.000000	9885659	0.000000
272970826	97405664.000000	5062437	10000.000000	24691	11610	1.000000	27696	9495	1.000000	9880767	0.000000
272955813	97381390.000000	5063737	10000.000000	24671	11545	1.000000	27574	9338	1.000000	9875864	0.000000
272946112	97373869.000000	5061596	10000.000000	24677	11522	1.000000	27558	9466	1.000000	9871043	0.000000
272951559	97351971.000000	5056675	10000.000000	24780	11328	1.000000	27546	9663	1.000000	9866117	0.000000
272928757	97384518.000000	5062180	10000.000000	24662	11606	1.000000	27690	9522	1.000000	9861197	0.000000
272937440	97416838.000000	5062279	10000.000000	24592	11743	1.000000	27671	9623	1.000000	9856355	0.000000
272912609	97451852.000000	5065692	10000.000000	24570	11613	1.000000	27672	9581	1.000000	9851337	0.000000
272954366	97391514.000000	5062096	10000.000000	24800	11469	1.000000	27619	9432	1.000000	9846394	0.000000
272949532	97360223.000000	5058784	10000.000000	24532	11800	1.000000	27505	9470	1.000000	9841571	0.000000
272939704	97381597.000000	5061364	10000.000000	24602	11692	1.000000	27806	9373	1.000000	9836604	0.000000
272936397	97406953.000000	5063060	10000.000000	24653	11580	1.000000	27815	9460	1.000000	9831740	0.000000
272891396	97455278.000000	5064491	10000.000000	24695	11262	1.000000	27653	9535	1.000000	9826704	0.000000
272901785	97410641.000000	5066737	10000.000000	24723	11466	1.000000	27512	9645	1.000000	9821772	0.000000
272939912	97406407.000000	5062029	10000.000000	24439	11560	1.000000	27876	9485	1.000000	9816812	0.000000
272946949	97377440.000000	5061195	10000.000000	24549	11595	1.000000	27642	9399	1.000000	9812053	0.000000
272930125	97403985.000000	5060353	10000.000000	24582	11700	1.000000	27604	9580	1.000000	9807195	0.000000
272933914	97384546.000000	5061973	10000.000000	24628	11298	1.000000	27704	9630	1.000000	9802272	-1.#IND00
272945932	97376319.000000	5061799	10000.000000	24653	11433	1.000000	27732	9442	1.000000	9797358	-0.048000
272946378	97373415.000000	5061241	10000.000000	24582	11415	1.000000	27643	9443	1.000000	9792448	-0.016094
272931061	97404685.000000	5063602	10000.000000	24622	11564	1.000000	27712	9563	1.000000	9787682	-0.013995
272930146	97388299.000000	5059486	10000.000000	24548	11538	1.000000	27713	9581	1.000000	9782814	-0.003908
272952435	97364914.000000	5058819	10000.000000	24636	11565	1.000000	27881	9437	1.000000	9778053	-0.007850
272948967	97411706.000000	5062099	10000.000000	24723	11407	1.000000	27523	9625	1.000000	9773237	-0.015472
272941816	97378879.000000	5062967	10000.000000	24516	11573	1.000000	27450	9567	1.000000	9768348	-0.013869
272919580	97437769.000000	5062546	10000.000000	24468	11575	1.000000	27644	9727	1.000000	9763423	-0.014937
272933682	97413846.000000	5064745	10000.000000	24644	11579	1.000000	27831	9324	1.000000	9758521	-0.013351
272929772	97420358.000000	5059350	10000.000000	24727	11271	1.000000	27555	9658	1.000000	9753650	-0.012207
272936684	97384403.000000	5063561	10000.000000	24366	11538	1.000000	27706	9657	1.000000	9748692	-0.010210
272949252	97371942.000000	5060987	10000.000000	24644	11411	1.000000	27549	9393	1.000000	9743867	-0.010013
272956476	97381201.000000	5060850	10000.000000	24525	11431	1.000000	27553	9289	1.000000	9738948	-0.008475
272951708	97408340.000000	5064919	10000.000000	24594	11473	1.000000	27880	9553	1.000000	9734104	-0.006067
272951796	97422658.000000	5064856	10000.000000	24629	11708	1.000000	27717	9338	1.000000	9729157	-0.005613
272948895	97385124.000000	5058612	10000.000000	24438	11805	1.000000	27693	9297	1.000000	9724200	-0.005022
272921276	97397531.000000	5059575	10000.000000	24446	11706	1.000000	27733	9389	1.000000	9719321	-0.005102
272938554	97390771.000000	5057557	10000.000000	24573	11470	1.000000	27686	9397	1.000000	9714580	-0.004756
272943824	97385155.000000	5063866	10000.000000	24456	11629	1.000000	27573	9763	1.000000	9709733	-0.004063
272933529	97399193.000000	5065239	10000.000000	24554	11569	1.000000	27555	9628	1.000000	9704862	-0.003857
272947374	97389845.000000	5065125	10000.000000	24767	11486	1.000000	27580	9320	1.000000	9695223	-0.003275
272953098	97377387.000000	5058849	10000.000000	24649	11403	1.000000	27552	9561	1.000000	9690329	-0.003236
272951656	97356492.000000	5061437	10000.000000	24547	11498	1.000000	27704	9286	1.000000	9685449	-0.003136
272980932	97334172.000000	5061125	10000.000000	24641	11509	1.000000	27561	9517	1.000000	9680420	-0.002894
272945965	97406876.000000	5063109	10000.000000	24936	11588	1.000000	27626	9386	1.000000	9675641	-0.002681
272940220	97370602.000000	5061800	10000.000000	24411	11706	1.000000	27567	9319	1.000000	9670754	-0.002522
272964383	97375264.000000	5063191	10000.000000	24796	11293	1.000000	27577	9344	1.000000	9665891	-0.000452
272925706	97408125.000000	5060835	10000.000000	24677	11579	1.000000	27783	9268	1.000000	9661152	-0.000020
272947368	97352215.000000	5062226	10000.000000	24424	11704	1.000000	27733	9783	1.000000	9656238	-0.001066
272923631	97424609.000000	5065610	10000.000000	24475	11415	1.000000	27785	9613	1.000000	9651476	-0.000962
272937698	97363153.000000	5060500	10000.000000	24728	11561	1.000000	27658	9312	1.000000	9646673	-0.000925
272920733	97409463.000000	5066719	10000.000000	24548	11626	1.000000	27552	9555	1.000000	9641775	-0.001311
272928746	97418749.000000	5060649	10000.000000	24705	11535	1.000000	27729	9376	1.000000	9636879	-0.002235
272961183	97404577.000000	5061356	10000.000000	24569	11488	1.000000	27673	9534	1.000000	9632145	-0.002153
272949775	97367701.000000	5061829	10000.000000	24858	11335	1.000000	27772	9463	1.000000	9627360	-0.002626
272936885	97407157.000000	5055727	10000.000000	24600	11582	1.000000	27560	9575	1.000000	9622535	-0.002753
272934852	97384374.000000	5064229	10000.000000	24627	11415	1.000000	27592	9297	1.000000	9617786	-0.003282
272962156	97411339.000000	5061417	10000.000000	24630	11484	1.000000	27627	9357	1.000000	9612942	-0.003245
272928138	97412572.000000	5065533	10000.000000	24399	11599	1.000000	27774	9629	1.000000	9608061	-0.003222
272942167	97402905.000000	5063870	10000.000000	24726	11543	1.000000	27528	9774	1.000000	9603332	-0.003054
272948005	97374670.000000	5061385	10000.000000	24855	11409	1.000000	27703	9263	1.000000	9598494	-0.000873
272928435	97416855.000000	5059274	10000.000000	24598	11666	1.000000	27568	9411	1.000000	9593644	-0.000578
272933650	97412353.000000	5064817	10000.000000	24717	11440	1.000000	27732	9540	1.000000	9588755	0.000341
272945195	97409295.000000	5064571	10000.000000	24712	11463	1.000000	27549	9513	1.000000	9583976	0.000216
272982025	97353917.000000	5061820	10000.000000	24464	11639	1.000000	27719	9320	1.000000	9579193	0.000394
272923057	97397590.000000	5063682	10000.000000	24575	11524	1.000000	27616	9666	1.000000	9574459	0.000683
272947137	97408541.000000	5063076	10000.000000	24879	11520	1.000000	27675	9718	1.000000	9569737	0.000626
272936883	97409638.000000	5061803	10000.000000	24776	11312	1.000000	27603	9345	1.000000	9564997	0.000681
272922672	97403310.000000	5062774	10000.000000	24762	11457	1.000000	27583	9526	1.000000	9560136	0.000655
272935020	97412354.000000	5061889	10000.000000	24557	11578	1.000000	27599	9501	1.000000	9555453	0.000777
272963174	97364421.000000	5060311	10000.000000	24567	11631	1.000000	27604	9492	1.000000	9550722	0.000930
272920754	97427141.000000	5060955	10000.000000	24775	11382	1.000000	27623	9465	1.000000	9546003	0.000286
272930433	97418121.000000	5065682	10000.000000	24617	11554	1.000000	27695	9276	1.000000	9541188	0.000368
272952362	97396539.000000	5063043	10000.000000	24878	11505	1.000000	27626	9439	1.000000	9536475	0.000367
272920076	97450621.000000	5066273	10000.000000	24659	11453	1.000000	27677	9437	1.000000	9531733	0.000269
272930587	97389832.000000	5060718	10000.000000	24808	11282	1.000000	27914	9417	1.000000	9527003	0.000188
272962314	97415792.000000	5064240	10000.000000	24324	11541	1.000000	27670	9396	1.000000	9522328	0.000190
272928336	97399496.000000	5055563	10000.000000	24665	11671	1.000000	27761	9535	1.000000	9517503	-0.000458
npatches	nstrain	runtime	dt	init_x	init_y	init_y_blood	init_z	init_S	beta0	beta1	beta2	beta3	mean_beta	B	d	delta	delta_blood	b[0]	mut	m	CTL	c	g	epsilon	k	het	lambda	rho	omega	x_max	patch.dyna	DELTA	A	VA
10000	1	100.000000	0.000100	21900	9499	5000000	0.001000	10000000	20.085186	8.016301	17.667077	14.093999	14	8000000000.000000	0.010000	1.000000	1.000000	800000	0.000050	0.048000	1	0.001000	1.000000	25.000000	12.000000	0.500000	0.000000	0.000000	0.000000	31987	0	10.000000	7.000000	1.000000
sus	inf	inf_blood	z	x[0]	y[0][0]	z[0]	x[1]	y[1][0]	z[1]	S[0]	synchrony
219000000	94990000.000000	5000000	10.000000	21900	9499	0.001000	21900	9499	0.001000	10000000	0.000000
288766007	59988649.000000	3120740	10000.000000	27246	7073	1.000000	30616	4995	1.000000	9995032	0.000000
291066965	55266821.000000	2874029	10000.000000	27405	6588	1.000000	30552	4481	1.000000	9990084	0.000000
291614169	54197852.000000	2814689	10000.000000	27473	6484	1.000000	30548	4549	1.000000	9985202	0.000000
291727579	53911934.000000	2802497	10000.000000	27513	6449	1.000000	30774	4531	1.000000	9980252	0.000000
291763031	53875314.000000	2795446	10000.000000	27521	6594	1.000000	30849	4388	1.000000	9975312	0.000000
291761997	53854978.000000	2795333	10000.000000	27768	6369	1.000000	30598	4392	1.000000	9970330	0.000000
291774920	53853344.000000	2797743	10000.000000	27358	6528	1.000000	30611	4393	1.000000	9965268	0.000000
291773350	53865144.000000	2799434	10000.000000	27497	6423	1.000000	30764	4320	1.000000	9960216	0.000000
291771055	53826804.000000	2797007	10000.000000	27607	6540	1.000000	30837	4474	1.000000	9955315	0.000000
291756212	53860833.000000	2798643	10000.000000	27560	6551	1.000000	30785	4312	1.000000	9950429	0.000000
291755216	53843766.000000	2800846	10000.000000	27656	6635	1.000000	30994	4502	1.000000	9945369	0.000000
291771613	53867665.000000	2798935	10000.000000	27717	6656	1.000000	30424	4513	1.000000	9940468	0.000000
291732114	53887481.000000	2802551	10000.000000	27455	6408	1.000000	30496	4349	1.000000	9935489	0.000000
291768038	53880154.000000	2799828	10000.000000	27319	6343	1.000000	30403	4429	1.000000	9930407	0.000000
291782882	53830646.000000	2795624	10000.000000	27376	6354	1.000000	30405	4441	1.000000	9925479	0.000000
291764905	53842565.000000	2799731	10000.000000	27282	6581	1.000000	30574	4398	1.000000	9920419	0.000000
291752310	53858783.000000	2797950	10000.000000	27565	6359	1.000000	30601	4352	1.000000	9915361	0.000000
291760610	53858130.000000	2800443	10000.000000	27291	6457	1.000000	30405	4398	1.000000	9910207	0.000000
291749364	53877081.000000	2800179	10000.000000	27515	6443	1.000000	30360	4415	1.000000	9905177	0.000000
291777567	53842203.000000	2792081	10000.000000	27484	6611	1.000000	30558	4515	1.000000	9900208	0.000000
291755129	53871862.000000	2801550	10000.000000	27513	6489	1.000000	30733	4375	1.000000	9895266	0.000000
291771684	53858721.000000	2798539	10000.000000	27269	6645	1.000000	30591	4419	1.000000	9890312	0.000000
291751767	53878540.000000	2799563	10000.000000	27714	6443	1.000000	30574	4316	1.000000	9885332	0.000000
291763738	53870154.000000	2796705	10000.000000	27488	6796	1.000000	30713	4311	1.000000	9880336	0.000000
291752654	53836189.000000	2795569	10000.000000	27432	6432	1.000000	30619	4484	1.000000	9875251	0.000000
291798076	53859590.000000	2799307	10000.000000	27501	6584	1.000000	30507	4347	1.000000	9870428	0.000000
291748791	53879861.000000	2801507	10000.000000	27720	6343	1.000000	30362	4482	1.000000	9865524	0.000000
291735035	53889751.000000	2798611	10000.000000	27429	6504	1.000000	30819	4430	1.000000	9860665	0.000000
291767902	53863433.000000	2797950	10000.000000	27579	6509	1.000000	30815	4422	1.000000	9855857	0.000000
291761778	53872717.000000	2799355	10000.000000	27329	6649	1.000000	30571	4432	1.000000	9851095	0.000000
291749582	53852131.000000	2797762	10000.000000	27363	6562	1.000000	30547	4432	1.000000	9846205	0.000000
291761480	53860208.000000	2799661	10000.000000	27487	6523	1.000000	30611	4435	1.000000	9841179	0.000000
291799981	53804475.000000	2795703	10000.000000	27411	6411	1.000000	30783	4349	1.000000	9836287	0.000000
291769884	53830597.000000	2799378	10000.000000	27532	6337	1.000000	30443	4326	1.000000	9831324	0.000000
291779880	53840032.000000	2795955	10000.000000	27527	6534	1.000000	30625	4467	1.000000	9826392	0.000000
291765551	53848326.000000	2797958	10000.000000	27534	6665	1.000000	30633	4557	1.000000	9821528	0.000000
291795759	53845129.000000	2796201	10000.000000	27379	6511	1.000000	30655	4541	1.000000	9816667	0.000000
291784322	53818986.000000	2796190	10000.000000	27368	6659	1.000000	30329	4418	1.000000	9811815	0.000000
291800423	53842519.000000	2799045	10000.000000	27352	6555	1.000000	30929	4324	1.000000	9806835	0.000000
291767479	53829979.000000	2800830	10000.000000	27445	6367	1.000000	30523	4481	1.000000	9801811	-1.#IND00
291784139	53820511.000000	2798125	10000.000000	27716	6344	1.000000	30433	4344	1.000000	9796922	0.032000
291769780	53843080.000000	2795966	10000.000000	27576	6443	1.000000	30487	4312	1.000000	9792043	0.019957
291765259	53832218.000000	2799974	10000.000000	27489	6288	1.000000	30603	4423	1.000000	9787081	0.024575
291796262	53817658.000000	2801212	10000.000000	27608	6345	1.000000	30496	4395	1.000000	9782196	0.012814
291768494	53849356.000000	2799165	10000.000000	27429	6586	1.000000	30645	4476	1.000000	9777338	0.017112
291735182	53891563.000000	2799841	10000.000000	27406	6636	1.000000	30456	4591	1.000000	9772340	0.012222
291812993	53809423.000000	2795069	10000.000000	27418	6617	1.000000	30783	4496	1.000000	9767527	0.003900
291754219	53879294.000000	2798034	10000.000000	27489	6378	1.000000	30737	4396	1.000000	9762621	0.000065
291778869	53849799.000000	2797464	10000.000000	27647	6558	1.000000	30664	4455	1.000000	9757769	0.001144
291804224	53808398.000000	2797617	10000.000000	27426	6761	1.000000	30543	4461	1.000000	9752807	0.001460
291781673	53820931.000000	2801387	10000.000000	27320	6571	1.000000	30683	4526	1.000000	9747905	0.004807
291773993	53844260.000000	2795824	10000.000000	27690	6404	1.000000	30654	4405	1.000000	9742945	0.004286
291786009	53823098.000000	2796918	10000.000000	27365	6432	1.000000	30652	4393	1.000000	9738129	0.004151
291771961	53847025.000000	2798969	10000.000000	27574	6557	1.000000	30757	4493	1.000000	9733210	0.002837
291777832	53829136.000000	2797258	10000.000000	27661	6570	1.000000	30584	4449	1.000000	9728230	0.002769
291795795	53812518.000000	2800013	10000.000000	27665	6280	1.000000	30753	4569	1.000000	9723412	0.000348
291798766	53827342.000000	2800678	10000.000000	27325	6362	1.000000	30588	4374	1.000000	9718477	0.001738
291782734	53858830.000000	2797557	10000.000000	27367	6541	1.000000	30568	4435	1.000000	9713645	0.002492
291765939	53844222.000000	2796338	10000.000000	27500	6509	1.000000	30586	4354	1.000000	9708761	0.003803
291765721	53849100.000000	2798031	10000.000000	27502	6438	1.000000	30800	4413	1.000000	9703872	0.003167
291786774	53835750.000000	2800059	10000.000000	27611	6484	1.000000	30586	4449	1.000000	9699031	0.002059
291774190	53842932.000000	2800345	10000.000000	27509	6579	1.000000	30360	4375	1.000000	9694214	0.001866
291780286	53824286.000000	2799772	10000.000000	27539	6436	1.000000	30873	4535	1.000000	9689257	0.000367
291759354	53874088.000000	2796901	10000.000000	27483	6417	1.000000	30681	4399	1.000000	9684496	0.000276
291785296	53853746.000000	2802553	10000.000000	27800	6189	1.000000	30457	4441	1.000000	9679706	0.000520
291767431	53855231.000000	2800553	10000.000000	27425	6683	1.000000	30525	4307	1.000000	9674869	0.000481
291755698	53855542.000000	2799593	10000.000000	27617	6486	1.000000	30537	4385	1.000000	9669995	0.001190
291769835	53873465.000000	2800712	10000.000000	27486	6331	1.000000	30822	4422	1.000000	9665204	0.001314
291754424	53899381.000000	2798912	10000.000000	27268	6462	1.000000	30865	4389	1.000000	9660540	0.000235
291767984	53891620.000000	2799009	10000.000000	27444	6440	1.000000	30609	4409	1.000000	9655683	-0.000288
291778565	53853556.000000	2796376	10000.000000	27602	6429	1.000000	30664	4340	1.000000	9650872	0.001776
291761630	53862577.000000	2800539	10000.000000	27332	6441	1.000000	30579	4526	1.000000	9646117	0.000676
291775960	53861451.000000	2799077	10000.000000	27586	6371	1.000000	30630	4486	1.000000	9641245	0.000334
291740015	53863927.000000	2801764	10000.000000	27549	6462	1.000000	30732	4334	1.000000	9636394	0.000979
291779640	53858665.000000	2797861	10000.000000	27610	6422	1.000000	30568	4473	1.000000	9631498	0.000873
291728173	53865648.000000	2800410	10000.000000	27743	6383	1.000000	30485	4265	1.000000	9626684	0.001005
291752253	53880393.000000	2802081	10000.000000	27585	6481	1.000000	30828	4610	1.000000	9621786	0.001504
291761754	53846036.000000	2798195	10000.000000	27538	6582	1.000000	30819	4376	1.000000	9617019	0.001417
291795527	53844309.000000	2799031	10000.000000	27305	6562	1.000000	30404	4453	1.000000	9612222	0.000399
291800286	53802293.000000	2793268	10000.000000	27600	6299	1.000000	30418	4405	1.000000	9607417	0.000259
291751682	53846786.000000	2797276	10000.000000	27211	6550	1.000000	30704	4331	1.000000	9602479	0.000429
291781937	53841234.000000	2799603	10000.000000	27514	6515	1.000000	30813	4471	1.000000	9597635	0.000704
291805381	53812892.000000	2794914	10000.000000	27665	6494	1.000000	30546	4368	1.000000	9592782	0.000648
291775621	53844378.000000	2797095	10000.000000	27579	6580	1.000000	30675	4430	1.000000	9588012	0.000627
291771137	53861295.000000	2799052	10000.000000	27596	6407	1.000000	30702	4384	1.000000	9583262	0.000505
291767151	53841254.000000	2797059	10000.000000	27445	6349	1.000000	30589	4480	1.000000	9578427	0.000421
291760256	53836361.000000	2800802	10000.000000	27537	6429	1.000000	30595	4406	1.000000	9573552	0.000622
291798301	53819035.000000	2797335	10000.000000	27520	6448	1.000000	30490	4370	1.000000	9568864	0.000682
291779445	53828555.000000	2799312	10000.000000	27605	6537	1.000000	30586	4375	1.000000	9564020	0.000673
291767650	53852868.000000	2802761	10000.000000	27581	6484	1.000000	30429	4480	1.000000	9559248	-0.000351
291783483	53842128.000000	2802530	10000.000000	27605	6334	1.000000	30692	4480	1.000000	9554483	-0.000646
291756205	53851297.000000	2797053	10000.000000	27531	6511	1.000000	30544	4430	1.000000	9549799	-0.000658
291781585	53841893.000000	2797998	10000.000000	27133	6641	1.000000	30584	4390	1.000000	9545248	-0.000862
291775337	53841217.000000	2797038	10000.000000	27385	6741	1.000000	30420	4519	1.000000	9540464	-0.000792
291762523	53850507.000000	2798043	10000.000000	27460	6521	1.000000	30576	4449	1.000000	9535657	-0.000792
291786520	53857959.000000	2798269	10000.000000	27420	6513	1.000000	30312	4515	1.000000	9530871	-0.000808
291752973	53891017.000000	2797641	10000.000000	27436	6461	1.000000	30561	4363	1.000000	9526053	-0.000420
291777892	53867858.000000	2797804	10000.000000	27540	6392	1.000000	30516	4439	1.000000	9521343	-0.000499
291763302	53856715.000000	2798826	10000.000000	27532	6446	1.000000	30749	4427	1.000000	9516592	-0.000224
npatches	nstrain	runtime	dt	init_x	init_y	init_y_blood	init_z	init_S	beta0	beta1	beta2	beta3	mean_beta	B	d	delta	delta_blood	b[0]	mut	m	CTL	c	g	epsilon	k	het	lambda	rho	omega	x_max	patch.dyna	DELTA	A	VA
10000	1	100.000000	0.000100	21900	9499	5000000	0.001000	10000000	17.458780	16.293121	16.368058	12.117659	14	8000000000.000000	0.010000	1.000000	1.000000	800000	0.000050	0.048000	1	0.001000	1.000000	25.000000	13.000000	0.500000	0.000000	0.000000	0.000000	31987	0	10.000000	7.000000	1.000000
sus	inf	inf_blood	z	x[0]	y[0][0]	z[0]	x[1]	y[1][0]	z[1]	S[0]	synchrony
219000000	94990000.000000	5000000	10.000000	21900	9499	0.001000	21900	9499	0.001000	10000000	0.000000
300946953	34259054.000000	1781998	10000.000000	29364	3809	1.000000	29659	3713	1.000000	9995066	0.000000
306049758	24757279.000000	1286688	10000.000000	30079	2850	1.000000	30114	2721	1.000000	9989999	0.000000
307981147	21244997.000000	1105077	10000.000000	30702	2347	1.000000	30513	2239	1.000000	9985039	0.000000
308884997	19592223.000000	1019546	10000.000000	30617	2278	1.000000	30808	2011	1.000000	9980156	0.000000
309379701	18696470.000000	971553	10000.000000	30458	2006	1.000000	30831	2007	1.000000	9975273	0.000000
309615567	18256431.000000	950190	10000.000000	30658	2069	1.000000	30616	1979	1.000000	9970254	0.000000
309761019	17985374.000000	935639	10000.000000	30886	2003	1.000000	30803	1884	1.000000	9965282	0.000000
309875120	17808267.000000	925317	10000.000000	30695	2033	1.000000	30941	1848	1.000000	9960221	0.000000
309913238	17719999.000000	921994	10000.000000	30785	1927	1.000000	30727	1927	1.000000	9955279	0.000000
309932947	17691532.000000	920079	10000.000000	30659	1997	1.000000	30813	1860	1.000000	9950362	0.000000
309963966	17660444.000000	917832	10000.000000	30517	2072	1.000000	31014	1851	1.000000	9945369	0.000000
309978558	17634608.000000	917113	10000.000000	30755	2010	1.000000	30566	1905	1.000000	9940342	0.000000
309972628	17638260.000000	918398	10000.000000	30443	2037	1.000000	30854	1916	1.000000	9935389	0.000000
309948019	17645186.000000	917777	10000.000000	30457	2015	1.000000	30846	1789	1.000000	9930405	0.000000
309963945	17634395.000000	917010	10000.000000	30679	1906	1.000000	30884	1865	1.000000	9925555	0.000000
309960407	17636198.000000	917144	10000.000000	30587	1984	1.000000	30790	1886	1.000000	9920494	0.000000
309957431	17656846.000000	918544	10000.000000	30607	1935	1.000000	30807	1971	1.000000	9915587	0.000000
309954149	17683461.000000	920201	10000.000000	30484	1950	1.000000	30770	1800	1.000000	9910637	0.000000
309975416	17625151.000000	918287	10000.000000	30846	1946	1.000000	30858	1869	1.000000	9905727	0.000000
309990553	17623088.000000	916720	10000.000000	30431	2010	1.000000	30755	1898	1.000000	9900753	0.000000
309950228	17611364.000000	913689	10000.000000	30653	1919	1.000000	30831	1991	1.000000	9895657	0.000000
309983022	17634889.000000	916034	10000.000000	30571	2036	1.000000	30716	1917	1.000000	9890685	0.000000
309937599	17663637.000000	917656	10000.000000	30474	2014	1.000000	30913	1849	1.000000	9885681	0.000000
309925512	17659156.000000	916578	10000.000000	30500	1956	1.000000	30790	1903	1.000000	9880833	0.000000
309974047	17645519.000000	917984	10000.000000	30683	1926	1.000000	30821	1944	1.000000	9875953	0.000000
309915565	17673015.000000	917891	10000.000000	30382	1936	1.000000	30652	1948	1.000000	9871015	0.000000
309927704	17667592.000000	917146	10000.000000	30835	1931	1.000000	31014	1759	1.000000	9866188	0.000000
309954540	17675350.000000	917789	10000.000000	30544	2013	1.000000	30892	1903	1.000000	9861167	0.000000
309953576	17652902.000000	917418	10000.000000	30740	1963	1.000000	31023	1884	1.000000	9856346	0.000000
309926380	17648041.000000	918137	10000.000000	30659	1963	1.000000	30979	1791	1.000000	9851385	0.000000
309955546	17640722.000000	916823	10000.000000	30768	1966	1.000000	30948	1920	1.000000	9846529	0.000000
309962838	17666525.000000	918623	10000.000000	30840	2023	1.000000	30911	1877	1.000000	9841569	0.000000
309956817	17678014.000000	919009	10000.000000	30770	1925	1.000000	30633	1849	1.000000	9836675	0.000000
309901733	17697898.000000	920425	10000.000000	30687	1894	1.000000	30765	1885	1.000000	9831616	0.000000
309925376	17700463.000000	921145	10000.000000	30664	2072	1.000000	30667	1888	1.000000	9826758	0.000000
309945006	17687783.000000	919003	10000.000000	30746	1944	1.000000	30924	1878	1.000000	9821896	0.000000
309939623	17685117.000000	917697	10000.000000	30632	1901	1.000000	30872	1835	1.000000	9816980	0.000000
309937714	17679617.000000	918722	10000.000000	30712	1971	1.000000	30723	1930	1.000000	9811921	0.000000
309946049	17678012.000000	920311	10000.000000	30678	2005	1.000000	31085	2010	1.000000	9806924	0.000000
309954105	17640309.000000	916989	10000.000000	30689	1969	1.000000	30753	1896	1.000000	9801907	-1.#IND00
309968874	17632222.000000	917123	10000.000000	30663	2059	1.000000	30688	1902	1.000000	9797071	-0.019200
309940523	17669076.000000	918422	10000.000000	30707	1931	1.000000	30741	1873	1.000000	9792184	-0.026697
309934520	17664910.000000	918150	10000.000000	30563	1885	1.000000	30819	1903	1.000000	9787322	-0.020796
309951241	17655000.000000	916809	10000.000000	30622	2076	1.000000	30720	1970	1.000000	9782466	-0.004706
309949710	17646264.000000	919411	10000.000000	30783	1867	1.000000	30624	1948	1.000000	9777566	-0.001864
309952543	17655370.000000	920173	10000.000000	30693	1961	1.000000	30714	1921	1.000000	9772649	0.002474
309962623	17644010.000000	916436	10000.000000	30514	2129	1.000000	30813	1892	1.000000	9767771	0.001748
309914296	17682591.000000	920603	10000.000000	30611	2002	1.000000	30872	1948	1.000000	9762888	0.000990
309948266	17669459.000000	919358	10000.000000	30696	1941	1.000000	30772	1860	1.000000	9757931	-0.000748
309956054	17674434.000000	917929	10000.000000	30726	2000	1.000000	30762	1904	1.000000	9752977	0.000914
309964122	17655246.000000	916059	10000.000000	31000	1966	1.000000	31005	1952	1.000000	9748087	0.001212
309960061	17635221.000000	916611	10000.000000	30731	2035	1.000000	30740	1917	1.000000	9743160	0.004019
309945421	17662236.000000	917254	10000.000000	30632	1957	1.000000	30689	1906	1.000000	9738170	0.004032
309948520	17673986.000000	918620	10000.000000	30400	2008	1.000000	30915	1991	1.000000	9733387	0.002998
309949258	17664822.000000	918887	10000.000000	30424	2036	1.000000	30507	1822	1.000000	9728397	0.000677
309916683	17702837.000000	920600	10000.000000	30797	1970	1.000000	30751	1984	1.000000	9723675	0.000780
309904286	17672325.000000	918307	10000.000000	30424	2000	1.000000	31047	1816	1.000000	9718713	0.002009
309937744	17656329.000000	918551	10000.000000	30720	1864	1.000000	30467	1912	1.000000	9713828	-0.000291
309956223	17667747.000000	919693	10000.000000	30683	1971	1.000000	30834	1897	1.000000	9708987	-0.000525
309954012	17679269.000000	919923	10000.000000	30911	2020	1.000000	30810	1900	1.000000	9704096	-0.000010
309947715	17679399.000000	917124	10000.000000	30778	1912	1.000000	30877	1831	1.000000	9699271	0.001541
309942091	17664487.000000	917856	10000.000000	30714	1937	1.000000	30873	1845	1.000000	9694375	0.001787
309958987	17655995.000000	917106	10000.000000	30576	2028	1.000000	30939	1891	1.000000	9689477	0.001933
309940519	17680285.000000	918160	10000.000000	30627	1949	1.000000	30787	1887	1.000000	9684605	0.002138
309943860	17674500.000000	918282	10000.000000	30718	2050	1.000000	30782	1900	1.000000	9679760	0.001584
309953230	17642854.000000	915902	10000.000000	30598	1969	1.000000	30873	1821	1.000000	9674928	0.001987
309939462	17662795.000000	918633	10000.000000	30793	1904	1.000000	30633	1994	1.000000	9670098	0.001568
309955845	17640248.000000	917516	10000.000000	30737	1955	1.000000	30767	1924	1.000000	9665295	0.001250
309978262	17604491.000000	917385	10000.000000	30802	1970	1.000000	30451	1801	1.000000	9660423	0.001244
309963615	17635554.000000	916592	10000.000000	30657	1950	1.000000	30842	1824	1.000000	9655581	0.002046
309958721	17629093.000000	916981	10000.000000	30669	2060	1.000000	30882	1826	1.000000	9650801	0.001704
309974494	17648514.000000	918929	10000.000000	30568	2064	1.000000	30919	1866	1.000000	9645954	0.001954
309972074	17665755.000000	919721	10000.000000	30596	1978	1.000000	30778	2027	1.000000	9641271	0.001923
309942932	17655822.000000	916773	10000.000000	30390	2010	1.000000	30787	1889	1.000000	9636460	0.001566
309975982	17664402.000000	917772	10000.000000	30704	2001	1.000000	30938	1875	1.000000	9631723	0.002024
309940126	17708900.000000	919921	10000.000000	30731	1858	1.000000	30818	1862	1.000000	9626918	0.002141
309918171	17692846.000000	918607	10000.000000	30818	1860	1.000000	30858	1832	1.000000	9622217	0.002125
309955744	17660996.000000	918852	10000.000000	30672	1949	1.000000	30721	1921	1.000000	9617473	0.001895
309950261	17654327.000000	916801	10000.000000	30417	2068	1.000000	30902	1720	1.000000	9612707	0.001921
309951691	17670430.000000	918304	10000.000000	30707	1864	1.000000	30881	1885	1.000000	9607905	0.001773
309967408	17656754.000000	916433	10000.000000	30744	1985	1.000000	30890	1885	1.000000	9603099	0.002598
309965725	17644571.000000	916630	10000.000000	30618	1832	1.000000	30557	1942	1.000000	9598248	0.001997
309959153	17648560.000000	916642	10000.000000	30505	2145	1.000000	30746	1855	1.000000	9593383	0.001657
309921000	17648956.000000	918142	10000.000000	30665	2034	1.000000	30929	1994	1.000000	9588607	0.001089
309966702	17645932.000000	914984	10000.000000	30877	2075	1.000000	30769	1884	1.000000	9583758	0.000724
309950935	17656387.000000	917962	10000.000000	30588	2027	1.000000	30880	1895	1.000000	9578921	-0.000209
309953190	17665929.000000	918502	10000.000000	30624	1998	1.000000	30799	1878	1.000000	9574154	-0.000279
309928626	17675611.000000	918696	10000.000000	30650	1978	1.000000	30614	2012	1.000000	9569404	0.000098
309964372	17666389.000000	918541	10000.000000	30777	1932	1.000000	30573	1951	1.000000	9564870	0.000194
309955686	17646551.000000	917144	10000.000000	30589	1981	1.000000	30931	1956	1.000000	9560211	-0.000013
309942003	17660001.000000	918057	10000.000000	30765	2011	1.000000	30699	1863	1.000000	9555381	-0.000029
309946294	17673383.000000	919427	10000.000000	30396	1874	1.000000	30917	1892	1.000000	9550627	-0.000426
309950531	17666672.000000	918193	10000.000000	30799	1918	1.000000	30778	1823	1.000000	9545927	-0.000340
309973316	17652441.000000	915055	10000.000000	30625	1997	1.000000	31028	1857	1.000000	9541027	-0.000084
309956352	17672176.000000	917673	10000.000000	30803	1978	1.000000	30670	1880	1.000000	9536154	0.000010
309931098	17666655.000000	918542	10000.000000	30722	2060	1.000000	30839	1956	1.000000	9531380	0.000080
309951014	17685423.000000	918496	10000.000000	30662	1920	1.000000	30847	2048	1.000000	9526472	-0.000001
309935144	17673238.000000	917764	10000.000000	30782	1910	1.000000	30569	1897	1.000000	9521543	0.000041
309954163	17668730.000000	918710	10000.000000	30675	1999	1.000000	30856	1873	1.000000	9516852	0.000286
npatches	nstrain	runtime	dt	init_x	init_y	init_y_blood	init_z	init_S	beta0	beta1	beta2	beta3	mean_beta	B	d	delta	delta_blood	b[0]	mut	m	CTL	c	g	epsilon	k	het	lambda	rho	omega	x_max	patch.dyna	DELTA	A	VA
10000	1	100.000000	0.000100	21900	9499	5000000	0.001000	10000000	10.537106	11.361095	7.495451	16.756800	14	8000000000.000000	0.010000	1.000000	1.000000	800000	0.000050	0.048000	1	0.001000	1.000000	25.000000	14.000000	0.500000	0.000000	0.000000	0.000000	31987	0	10.000000	7.000000	1.000000
sus	inf	inf_blood	z	x[0]	y[0][0]	z[0]	x[1]	y[1][0]	z[1]	S[0]	synchrony
219000000	94990000.000000	5000000	10.000000	21900	9499	0.001000	21900	9499	0.001000	10000000	0.000000
309019892	18606718.000000	970117	10000.000000	31328	1590	1.000000	31191	1699	1.000000	9994926	0.000000
314798756	8561777.000000	446201	10000.000000	31794	728	1.000000	31648	783	1.000000	9989966	0.000000
317016888	4814000.000000	251679	10000.000000	31878	423	1.000000	31746	361	1.000000	9985108	0.000000
318119694	2953943.000000	153404	10000.000000	31827	262	1.000000	31940	234	1.000000	9980083	0.000000
318746865	1911788.000000	99160	10000.000000	32039	165	1.000000	31895	162	1.000000	9975053	0.000000
319113723	1260342.000000	66008	10000.000000	32072	99	1.000000	32010	106	1.000000	9970209	0.000000
319385739	859719.000000	44924	10000.000000	31953	85	1.000000	31795	71	1.000000	9965257	0.000000
319511245	594832.000000	30961	10000.000000	31916	51	1.000000	31801	69	1.000000	9960331	0.000000
319649421	403832.000000	21092	10000.000000	31829	32	1.000000	32080	34	1.000000	9955397	0.000000
319700080	281471.000000	14595	10000.000000	31611	31	1.000000	32115	32	1.000000	9950431	0.000000
319748158	197722.000000	10232	9999.982905	31919	22	1.000000	31879	18	1.000000	9945387	0.000000
319805597	136928.000000	6979	9993.878655	31867	11	1.000000	32024	13	1.000000	9940340	0.000000
319792172	99294.000000	5125	9902.642037	32070	8	1.000000	32006	6	1.000000	9935387	0.000000
319817992	81871.000000	4315	9644.934567	31945	14	0.954946	32139	12	0.848732	9930481	0.000000
319816205	83805.000000	4325	9650.450550	31796	6	0.999985	31834	15	0.999907	9925635	0.000000
319821919	84327.000000	4446	9652.530110	31988	4	1.000000	31869	5	0.897522	9920630	0.000000
319808499	81332.000000	4274	9597.944168	31923	4	1.000000	31759	5	0.998257	9915603	0.000000
319825075	82710.000000	4229	9652.057659	32041	4	0.996752	31912	5	0.993006	9910698	0.000000
319813207	82178.000000	4142	9607.962167	32126	14	0.999023	32239	6	0.999997	9905854	0.000000
319832989	83325.000000	4325	9626.270867	32186	10	0.960351	31896	6	0.818058	9900832	0.000000
319815230	83867.000000	4389	9630.138288	32035	5	0.977966	32114	10	0.997560	9895826	0.000000
319823308	82600.000000	4381	9647.414199	31766	8	0.996880	32020	9	0.999995	9890892	0.000000
319817842	82706.000000	4308	9615.202828	32307	2	0.977667	32035	4	0.991528	9885821	0.000000
319828831	82437.000000	4175	9615.238731	31852	7	0.999961	31841	8	0.988065	9880906	0.000000
319827486	82041.000000	4225	9612.469288	31912	4	0.999406	31868	3	0.993477	9875987	0.000000
319837652	83151.000000	4233	9633.921748	31913	9	0.999851	32029	8	0.985868	9871134	0.000000
319865107	82694.000000	4240	9619.946153	31923	4	0.999152	32195	6	0.996951	9866210	0.000000
319845123	85727.000000	4442	9666.092342	31684	8	0.961861	32140	10	0.985846	9861365	0.000000
319821899	84160.000000	4411	9660.535033	32105	3	0.946018	32101	7	0.999237	9856324	0.000000
319840034	83622.000000	4342	9642.945870	32109	9	0.999792	31973	4	0.964853	9851433	0.000000
319825860	84699.000000	4465	9675.153354	31967	7	0.910083	32092	10	0.999768	9846501	0.000000
319822277	82009.000000	4209	9617.302769	31975	10	0.991706	32269	7	0.894649	9841554	0.000000
319829302	84248.000000	4377	9654.476960	31849	7	0.827260	32086	0	0.706262	9836668	0.000000
319825604	81782.000000	4382	9616.277644	32125	4	0.517019	32216	10	0.932706	9831773	0.000000
319810934	82769.000000	4188	9619.730916	32002	9	0.997367	31959	3	0.944595	9826927	0.000000
319849941	82722.000000	4265	9638.721204	31935	7	0.945641	32078	4	0.999984	9822010	0.000000
319826435	83042.000000	4359	9623.186967	31961	4	0.999729	32083	11	0.989930	9817074	0.000000
319818072	81828.000000	4365	9617.519861	31978	6	0.978996	32060	9	0.856566	9812193	0.000000
319814939	82105.000000	4191	9622.185890	31874	2	0.899289	32119	7	0.960884	9807163	0.000000
319838539	83506.000000	4472	9632.059653	31959	1	0.862728	32127	13	0.971468	9802317	-1.#IND00
319836940	83448.000000	4217	9596.526469	31972	5	0.932689	32016	6	0.786867	9797345	-1.#IND00
319823458	82639.000000	4282	9651.363467	31993	10	0.997504	31943	10	0.999884	9792412	-1.#IND00
319822258	81713.000000	4338	9587.751648	31929	2	0.906889	32131	5	0.887719	9787458	-0.009623
319821783	85057.000000	4340	9685.048299	32013	4	0.997087	31932	7	0.999909	9782655	-0.008486
319810885	82203.000000	4267	9585.288649	32007	11	0.999983	31988	2	0.733538	9777837	-0.008304
319824228	82572.000000	4264	9640.385442	31844	10	1.000000	31875	6	0.999785	9772952	-0.005638
319833859	81624.000000	4290	9620.293360	31809	5	0.889318	31920	9	0.998117	9768063	-0.005171
319825513	83040.000000	4418	9620.307079	31923	5	0.809058	31831	9	0.284852	9763225	-0.003873
319816019	84644.000000	4336	9651.727644	32182	8	0.999791	32173	3	0.996439	9758086	-0.002553
319824146	82874.000000	4253	9648.309693	32083	5	0.707305	31934	6	0.985560	9753317	-0.001644
319832263	81817.000000	4335	9621.890528	31879	5	0.970351	32149	10	0.999983	9748400	-0.006524
319808363	82648.000000	4287	9629.038429	31937	5	0.971188	32155	12	1.000000	9743435	-0.007243
319834759	82689.000000	4385	9636.801907	32037	11	0.999984	31964	6	1.000000	9738543	-0.006850
319813187	84317.000000	4478	9643.971798	31972	17	0.999915	31826	14	0.999921	9733628	-0.007277
319797190	83501.000000	4320	9626.602481	31929	4	0.999630	31742	5	0.977043	9728736	-0.005596
319834744	82249.000000	4245	9632.485988	31847	7	0.926818	32093	7	0.988891	9723946	-0.004645
319827206	81620.000000	4237	9606.337838	31942	9	0.821954	31910	2	0.984610	9719202	-0.004758
319825959	84855.000000	4420	9675.909763	32029	4	0.974598	31967	9	0.998648	9714268	-0.003877
319802197	83959.000000	4261	9644.538293	32081	5	0.937505	32203	13	0.997955	9709391	-0.005524
319805023	82494.000000	4254	9634.522128	31968	8	0.999893	32081	8	0.700883	9704614	-0.003733
319831005	84136.000000	4279	9648.057710	31959	9	0.918951	32006	8	0.993721	9699759	-0.004476
319824139	83588.000000	4359	9636.888386	31797	7	0.999966	32006	6	0.999763	9695056	-0.004221
319823264	82141.000000	4271	9619.394850	31950	6	1.000000	32097	11	0.934382	9690222	-0.005319
319827144	81887.000000	4312	9599.571448	31769	11	0.987838	31896	6	0.998567	9685287	-0.004604
319834946	82423.000000	4231	9594.031529	32090	7	0.990645	31882	5	0.690873	9680400	-0.005243
319809270	83217.000000	4241	9665.843737	31874	4	0.938666	32009	4	0.988078	9675563	-0.005213
319820213	83622.000000	4254	9648.611861	31785	4	0.966074	32195	6	0.983246	9670731	-0.005080
319830882	80956.000000	4180	9607.812175	32208	7	0.983645	32210	4	0.996423	9665907	-0.005425
319829392	82760.000000	4324	9590.725254	31944	12	0.947249	31879	3	0.999648	9660977	-0.004510
319823553	82574.000000	4344	9612.301179	32094	6	0.999969	32099	6	0.998796	9656161	-0.003908
319804554	82407.000000	4262	9603.187800	31969	7	0.902018	31946	13	0.750036	9651409	-0.003996
319804019	83258.000000	4260	9625.289063	31968	13	0.999983	32212	8	0.951753	9646735	-0.003970
319848741	82982.000000	4318	9649.053227	31958	8	0.960413	31924	4	0.646897	9641818	-0.005134
319809963	83560.000000	4315	9633.414960	32178	6	0.867499	32171	7	0.999785	9637007	-0.006093
319853638	84336.000000	4291	9657.972280	31854	9	0.925122	32044	8	0.998984	9632201	-0.005069
319826124	83438.000000	4239	9619.692210	31910	8	0.984212	31753	8	0.755764	9627463	-0.004887
319825352	82891.000000	4343	9643.977529	32026	6	0.955120	32030	5	0.999758	9622672	-0.004704
319816377	82772.000000	4305	9637.899208	31902	4	0.881705	32115	14	0.963330	9618043	-0.003584
319830107	81649.000000	4288	9609.491974	32032	7	0.999758	31960	9	0.999983	9613284	-0.003449
319828280	83258.000000	4351	9620.509172	31931	6	0.784666	32003	21	0.991621	9608497	-0.003658
319832024	82962.000000	4394	9626.489933	31888	12	0.959587	31966	6	0.999999	9603649	-0.003429
319829785	82489.000000	4355	9631.465466	32007	7	0.988018	32017	9	0.970752	9598784	-0.003094
319829863	83570.000000	4337	9634.242807	32147	3	0.895337	31885	2	0.999596	9593953	-0.003798
319821087	83475.000000	4392	9639.158389	32123	6	0.900715	31766	6	0.997780	9589139	-0.004530
319838358	83120.000000	4258	9617.354427	31992	4	0.917135	32047	9	0.972586	9584440	-0.004493
319830716	83642.000000	4279	9648.980683	31976	5	0.934165	31978	8	0.999983	9579605	-0.004274
319829348	82416.000000	4321	9622.481874	32040	6	0.712751	31912	4	0.831511	9574820	-0.004167
319847109	83036.000000	4305	9623.072890	31668	6	0.999828	32022	3	0.999271	9569997	-0.003948
319783922	82767.000000	4380	9640.819656	31953	11	1.000000	31938	6	0.563053	9565218	-0.004280
319807802	83243.000000	4312	9649.367967	32002	8	0.937194	32242	4	0.988691	9560445	-0.004308
319826391	83905.000000	4262	9657.684374	31772	5	0.999988	32099	6	0.987053	9555791	-0.004084
319826501	83027.000000	4316	9656.258977	32053	5	0.999739	32095	6	0.945256	9550997	-0.002984
319823948	83158.000000	4298	9642.854963	31933	3	0.926663	32041	10	0.999098	9546413	-0.003022
319818166	81978.000000	4281	9593.570637	31860	9	0.999043	32058	5	0.998009	9541669	-0.002860
319811205	83232.000000	4344	9634.195561	31824	5	0.891995	31962	6	0.730338	9536829	-0.002237
319829860	82188.000000	4265	9620.460393	32070	6	0.918277	31990	4	0.774693	9532011	-0.002055
319817587	82467.000000	4353	9614.190446	31678	6	0.999932	32107	9	0.993931	9527347	-0.001432
319845956	82460.000000	4239	9615.812821	31839	4	0.972061	31872	15	0.996253	9522412	-0.001338
319835649	83540.000000	4368	9634.628266	31998	5	0.949467	32060	10	0.946028	9517623	-0.001483
npatches	nstrain	runtime	dt	init_x	init_y	init_y_blood	init_z	init_S	beta0	beta1	beta2	beta3	mean_beta	B	d	delta	delta_blood	b[0]	mut	m	CTL	c	g	epsilon	k	het	lambda	rho	omega	x_max	patch.dyna	DELTA	A	VA
10000	1	100.000000	0.000100	21900	9499	5000000	0.001000	10000000	16.690779	20.326308	16.614860	7.960871	14	8000000000.000000	0.010000	1.000000	1.000000	800000	0.000050	0.048000	1	0.001000	1.000000	25.000000	15.000000	0.500000	0.000000	0.000000	0.000000	31987	0	10.000000	7.000000	1.000000
sus	inf	inf_blood	z	x[0]	y[0][0]	z[0]	x[1]	y[1][0]	z[1]	S[0]	synchrony
219000000	94990000.000000	5000000	10.000000	21900	9499	0.001000	21900	9499	0.001000	10000000	0.000000
314433442	8878267.000000	461484	10000.000000	31425	956	1.000000	31157	1167	1.000000	9994955	0.000000
318672588	1947932.000000	101758	10000.000000	31848	172	1.000000	31656	232	1.000000	9989937	0.000000
319564904	483433.000000	25220	10000.000000	31964	61	1.000000	31861	73	1.000000	9984929	0.000000
319779344	125326.000000	6590	9991.419861	32270	8	1.000000	31898	18	1.000000	9979969	0.000000
319827612	66590.000000	3483	8606.459738	32185	4	0.840546	31636	17	0.961649	9975026	0.000000
319832044	66303.000000	3448	8816.071685	31963	11	0.928213	32176	6	0.990502	9969988	0.000000
319849203	65744.000000	3412	8782.243353	31942	6	0.995122	32021	6	0.995354	9965067	0.000000
319854208	66779.000000	3468	8851.141868	32030	8	0.997048	32093	4	0.671359	9960067	0.000000
319811923	67442.000000	3491	8811.036782	31859	12	0.701212	31888	4	0.950065	9955114	0.000000
319814325	66225.000000	3409	8829.305612	31823	7	0.932235	32035	9	0.984232	9950068	0.000000
319813384	67007.000000	3506	8805.601599	31856	8	0.904296	32063	18	0.869348	9945160	0.000000
319848882	65724.000000	3421	8804.685288	32100	12	0.999628	31999	9	0.999978	9940186	0.000000
319831669	66702.000000	3372	8874.010206	32016	3	0.758434	31802	5	1.000000	9935219	0.000000
319830109	65347.000000	3387	8742.927282	31785	8	0.998726	32090	6	0.967068	9930120	0.000000
319824807	66890.000000	3596	8831.020162	31888	8	0.921129	31898	13	0.998334	9925278	0.000000
319837521	67466.000000	3435	8817.611191	31910	7	0.726228	31911	12	0.989893	9920354	0.000000
319841864	66282.000000	3390	8843.018714	32009	12	0.997765	31919	7	0.995918	9915287	0.000000
319809435	66841.000000	3465	8791.893634	32004	11	0.992686	31912	7	0.784841	9910344	0.000000
319836630	66826.000000	3541	8796.491018	31961	8	0.975267	32144	9	0.999719	9905350	0.000000
319825348	67353.000000	3541	8831.915186	31893	8	0.968876	32076	5	1.000000	9900387	0.000000
319828337	66881.000000	3422	8778.400713	31651	10	0.909422	32200	7	0.999984	9895412	0.000000
319845435	67141.000000	3527	8824.307596	32206	4	0.983572	32006	8	1.000000	9890609	0.000000
319845663	66736.000000	3541	8834.104686	31708	11	0.999737	32092	7	1.000000	9885655	0.000000
319835567	67345.000000	3470	8827.444089	31986	7	0.341653	31957	5	0.837929	9880686	0.000000
319809906	67117.000000	3376	8835.837683	31894	6	0.977064	32035	17	0.999956	9875718	0.000000
319828897	67251.000000	3506	8863.115038	31858	6	0.994274	32143	7	0.999105	9870673	0.000000
319827267	66634.000000	3512	8855.665966	31945	7	0.984506	32072	12	0.999983	9865682	0.000000
319846508	66818.000000	3449	8848.715651	32004	10	0.999461	31991	4	0.980022	9860755	0.000000
319836526	68035.000000	3513	8876.027038	31973	8	0.890044	32118	15	0.999999	9855766	0.000000
319840265	66632.000000	3385	8847.121575	31845	6	0.993724	32038	9	0.999748	9850840	0.000000
319818564	67605.000000	3478	8902.604635	31844	8	0.917444	31936	11	1.000000	9846054	0.000000
319824140	67691.000000	3517	8865.739994	32021	7	0.927069	31930	10	0.999991	9841095	0.000000
319834771	67794.000000	3508	8835.103722	31962	8	0.988468	31895	4	0.577394	9836232	0.000000
319850653	66457.000000	3312	8786.759002	31741	6	0.988694	31858	5	0.999986	9831203	0.000000
319804594	66254.000000	3514	8803.852317	31949	8	0.977213	32081	4	0.991087	9826237	0.000000
319838333	67296.000000	3448	8843.888903	31984	10	0.906493	32139	4	0.924421	9821358	0.000000
319823375	67538.000000	3496	8813.575729	32084	10	0.525933	31798	15	0.870701	9816432	0.000000
319832695	67711.000000	3512	8823.752310	32181	2	0.831379	32115	16	0.774707	9811620	0.000000
319833173	67600.000000	3494	8844.399413	31941	3	0.988565	31998	15	0.999974	9806722	0.000000
319819921	67130.000000	3608	8866.980384	32014	7	0.988775	31803	4	0.732552	9801777	-1.#IND00
319827875	66008.000000	3454	8798.758469	31939	8	0.999998	32078	6	0.694017	9796966	-1.#IND00
319839264	66044.000000	3440	8800.571389	31808	12	0.993720	31981	4	0.999823	9792133	-0.002552
319839360	66392.000000	3466	8845.726523	32171	8	0.891846	32119	10	0.999776	9787346	0.003260
319842299	66896.000000	3510	8843.605866	31946	7	0.991962	31909	4	0.968881	9782505	0.008483
319838749	66800.000000	3436	8830.865388	31947	6	0.921473	31779	10	0.999990	9777482	0.004880
319823329	66266.000000	3376	8735.733483	32176	3	0.848260	31990	12	0.943072	9772569	0.003091
319832476	66231.000000	3411	8838.095263	31852	6	0.934861	32088	3	0.999988	9767796	0.003856
319853697	67425.000000	3498	8847.283968	31940	4	0.999497	31996	9	0.999881	9762870	0.005152
319836476	67843.000000	3513	8782.243326	31815	7	0.972467	31943	6	1.000000	9758019	-0.001184
319826543	66952.000000	3404	8757.862876	31754	6	0.965627	32132	3	0.993845	9753055	0.001655
319810521	66381.000000	3468	8834.169418	31890	14	0.999999	32012	7	0.814737	9748191	0.000723
319819675	67397.000000	3535	8916.109020	31966	4	0.950787	31943	1	0.706911	9743299	-0.000927
319840569	67521.000000	3514	8776.178639	31953	7	0.793312	31853	13	0.692558	9738367	-0.001491
319841667	66513.000000	3466	8833.825240	31883	2	0.997371	31997	7	0.999789	9733524	-0.002015
319832539	66388.000000	3555	8772.021372	31978	2	0.602836	31975	3	0.791320	9728651	-0.002629
319826962	67942.000000	3545	8918.923485	32030	14	0.999336	31959	9	0.427761	9723791	-0.002912
319842858	67188.000000	3556	8829.082126	31965	7	0.996757	32054	10	0.999747	9719056	-0.002706
319832836	67000.000000	3518	8802.343268	32081	8	0.992832	31883	3	0.925422	9714324	-0.001575
319829482	66427.000000	3501	8797.256281	31797	8	0.998563	31776	9	0.719323	9709443	-0.001318
319834800	66483.000000	3447	8808.707271	31838	11	0.999824	32131	6	0.999857	9704642	0.000177
319830882	67834.000000	3491	8810.307215	32038	6	0.925883	32006	11	1.000000	9699762	0.000648
319834267	67809.000000	3565	8790.133172	31976	12	0.967908	31752	7	0.778012	9695002	0.000795
319817794	68149.000000	3492	8860.841792	31990	9	0.971373	32124	8	0.999955	9690185	0.000885
319841235	67482.000000	3564	8814.520718	32072	5	0.919206	32068	6	1.000000	9685350	0.000871
319839678	66632.000000	3436	8826.231773	32019	9	0.875412	31861	11	0.960813	9680401	0.000757
319836612	66554.000000	3564	8838.879217	32013	3	0.968024	32032	3	0.280085	9675520	0.001528
319832105	66673.000000	3517	8821.660362	31996	21	0.998170	32175	5	0.990435	9670709	0.001485
319833294	66278.000000	3501	8852.008413	31838	3	0.985721	31890	5	0.702237	9665839	0.001360
319822734	68295.000000	3580	8824.062640	31913	9	0.999989	31994	8	0.996349	9660955	0.001039
319824332	67350.000000	3446	8811.687774	31796	5	0.985076	32029	12	0.999231	9656038	0.000987
319847883	66154.000000	3460	8811.850844	32023	12	0.990845	32038	9	1.000000	9651326	0.000386
319811248	66629.000000	3504	8826.432299	32001	10	0.508120	32047	3	0.981660	9646438	0.001599
319837919	68089.000000	3579	8874.806434	32279	8	0.799306	32251	6	0.999619	9641638	0.001625
319825468	66287.000000	3495	8784.620811	31849	9	0.998171	31916	5	1.000000	9636735	0.001882
319825171	67044.000000	3519	8848.859034	32100	7	0.929270	31894	6	0.867160	9631916	0.002196
319816839	67107.000000	3439	8840.149637	32135	5	0.700632	31792	13	0.999170	9627099	0.002200
319839420	66318.000000	3543	8829.390427	31908	6	0.845154	32127	4	1.000000	9622424	0.002095
319833585	67407.000000	3390	8833.712288	31899	7	0.999329	32004	17	0.393015	9617673	0.002332
319833826	67146.000000	3479	8804.643866	31961	7	0.381955	32010	10	0.998121	9612799	0.002423
319834410	66829.000000	3441	8828.889096	31913	4	0.994773	32035	3	0.999633	9607896	0.002380
319837532	67695.000000	3523	8867.651170	32058	9	0.911242	31951	8	0.904428	9603094	0.002310
319830240	67047.000000	3503	8846.104130	31878	4	0.976533	32206	7	0.995199	9598348	0.002424
319825386	66314.000000	3578	8849.746431	32062	10	0.923828	31926	10	0.983972	9593482	0.002289
319844948	66987.000000	3446	8792.778269	32040	21	0.999880	32045	12	0.954499	9588698	0.002310
319825582	66840.000000	3483	8773.937641	31832	12	1.000000	31933	4	0.999994	9583839	0.002729
319834445	67520.000000	3518	8838.634288	32062	3	0.845911	32024	10	0.997020	9579068	0.002914
319824384	66899.000000	3527	8867.867535	31937	6	0.875485	31976	6	0.970906	9574291	0.002867
319819647	66850.000000	3612	8835.008784	31924	8	0.999716	31998	14	0.999960	9569410	0.002619
319826243	66676.000000	3519	8781.873707	32017	3	1.000000	31941	12	0.999776	9564741	0.002439
319839013	67345.000000	3442	8816.778401	32049	6	0.999472	31665	6	0.998929	9560100	0.002399
319839492	66831.000000	3462	8826.880673	32132	8	0.982874	32042	7	0.997811	9555256	0.002456
319846575	66052.000000	3461	8845.672484	31960	14	0.877306	31922	8	0.993801	9550454	0.002236
319834644	67519.000000	3557	8861.116354	31903	12	0.999662	32073	11	0.999999	9545638	0.002404
319827902	67060.000000	3319	8823.861822	32110	11	0.997583	32064	3	0.712042	9540911	0.002276
319846189	66069.000000	3485	8815.599731	32077	16	0.962451	32010	8	0.999731	9536136	0.001554
319818124	67802.000000	3579	8833.841804	32085	7	0.997817	32067	9	0.833985	9531418	0.001346
319831725	68152.000000	3497	8859.377994	31711	5	0.999999	32233	7	0.991108	9526766	0.001464
319837523	65902.000000	3401	8837.339980	32031	6	0.984506	32028	4	0.330438	9522076	0.001649
319840777	66108.000000	3390	8827.770791	32002	4	0.993495	31953	12	0.999780	9517258	0.001657
npatches	nstrain	runtime	dt	init_x	init_y	init_y_blood	init_z	init_S	beta0	beta1	beta2	beta3	mean_beta	B	d	delta	delta_blood	b[0]	mut	m	CTL	c	g	epsilon	k	het	lambda	rho	omega	x_max	patch.dyna	DELTA	A	VA
10000	1	100.000000	0.000100	21900	9499	5000000	0.001000	10000000	12.538128	15.179047	15.872297	18.324215	14	8000000000.000000	0.010000	1.000000	1.000000	800000	0.000050	0.048000	1	0.001000	1.000000	25.000000	16.000000	0.500000	0.000000	0.000000	0.000000	31987	0	10.000000	7.000000	1.000000
sus	inf	inf_blood	z	x[0]	y[0][0]	z[0]	x[1]	y[1][0]	z[1]	S[0]	synchrony
219000000	94990000.000000	5000000	10.000000	21900	9499	0.001000	21900	9499	0.001000	10000000	0.000000
317149211	4280682.000000	223791	10000.000000	31664	436	1.000000	31707	408	1.000000	9994894	0.000000
319606766	428629.000000	22587	10000.000000	32024	48	1.000000	31874	43	1.000000	9989953	0.000000
319825564	53646.000000	2849	8700.045031	32132	6	0.972988	31972	5	0.616264	9985006	0.000000
319846618	59161.000000	2988	8227.626754	32007	4	0.616085	32217	6	0.994134	9979994	0.000000
319826662	60337.000000	3117	8256.757327	32091	6	0.724465	31937	2	0.829480	9975120	0.000000
319842785	62170.000000	3240	8252.355742	31982	9	0.945899	32025	7	0.457408	9969964	0.000000
319818136	62022.000000	3240	8275.863352	32098	6	0.972344	31834	14	0.952212	9965026	0.000000
319836191	60155.000000	3024	8220.752489	31706	4	0.959320	32063	5	0.795789	9960045	0.000000
319830205	61924.000000	3248	8246.832621	31985	3	0.979113	31999	2	0.926797	9955024	0.000000
319843931	61207.000000	3175	8268.438468	31785	5	0.998883	31937	2	0.920874	9950034	0.000000
319865417	59662.000000	3161	8206.743410	32179	11	0.994023	31993	2	0.809337	9944994	0.000000
319821493	62541.000000	3220	8255.644499	31897	9	0.967529	32099	9	0.989913	9940007	0.000000
319844098	61948.000000	3153	8267.394684	31949	6	0.704352	31814	6	0.657726	9935147	0.000000
319843921	62045.000000	3174	8294.128687	31974	7	0.966874	31883	3	0.991909	9930249	0.000000
319827208	62230.000000	3320	8307.429976	31949	6	0.627982	31979	7	0.363887	9925226	0.000000
319824024	60147.000000	3125	8227.035848	32001	3	0.782280	31829	6	0.971956	9920278	0.000000
319845634	62124.000000	3144	8240.913397	31669	8	0.884860	32066	9	0.611863	9915318	0.000000
319834448	61846.000000	3164	8230.270202	32145	6	0.993477	31946	8	0.927736	9910286	0.000000
319834290	61031.000000	3094	8235.697749	32072	4	0.701460	31902	4	0.821723	9905325	0.000000
319823621	60959.000000	3223	8216.482490	32060	1	0.818329	32247	4	0.949249	9900432	0.000000
319834716	61072.000000	3232	8270.656356	32093	1	0.207012	32160	2	0.495575	9895505	0.000000
319821561	62659.000000	3219	8259.964272	32191	8	0.987892	31934	6	0.992562	9890579	0.000000
319847981	61530.000000	3252	8310.502898	32058	7	0.980115	32316	5	0.974848	9885689	0.000000
319866370	60899.000000	3105	8263.268487	31924	4	0.971212	31814	6	0.689640	9880712	0.000000
319844312	60931.000000	3185	8238.725268	31946	8	0.998505	31929	5	0.441973	9875611	0.000000
319815565	60417.000000	3045	8270.251204	32157	6	0.756084	31926	4	0.887446	9870670	0.000000
319843020	61145.000000	3104	8265.363189	32117	5	0.391518	32171	6	0.962386	9865629	0.000000
319829180	62652.000000	3253	8326.578550	31786	5	0.096990	31847	5	0.999904	9860751	0.000000
319838528	62187.000000	3225	8258.029799	32011	7	0.879093	32263	7	0.992144	9855881	0.000000
319844689	61723.000000	3192	8263.423032	32012	1	0.759384	31914	7	0.984809	9850863	0.000000
319835885	62498.000000	3271	8199.885792	31958	6	0.873461	32187	6	0.857623	9845840	0.000000
319821742	60375.000000	3151	8191.861847	32038	4	0.989356	32003	2	0.853501	9840912	0.000000
319815697	61832.000000	3209	8262.036818	31971	4	0.544715	31965	4	0.985331	9836016	0.000000
319843288	62396.000000	3240	8293.796814	31864	6	0.769702	32101	6	0.969292	9831075	0.000000
319848100	61195.000000	3161	8246.698863	31974	6	0.830007	31872	5	0.995313	9826186	0.000000
319853231	60372.000000	3131	8228.821501	32030	7	0.776342	31762	8	0.499735	9821164	0.000000
319835442	61415.000000	3155	8268.509514	31984	5	0.431091	31832	6	0.989058	9816286	0.000000
319828370	61867.000000	3237	8258.770099	31654	6	0.937961	32031	6	0.997993	9811263	0.000000
319840682	60574.000000	3108	8274.158747	32121	6	0.821566	31995	3	0.975372	9806343	0.000000
319846039	61147.000000	3058	8259.103497	31917	5	0.861243	31935	9	0.685841	9801457	-1.#IND00
319838604	60776.000000	3239	8261.840035	31972	7	0.888562	32009	6	0.939711	9796568	-1.#IND00
319837164	60974.000000	3200	8244.488253	31959	10	0.986457	31960	1	0.927684	9791569	-1.#IND00
319848932	61966.000000	3235	8232.158547	32200	9	0.978906	32040	9	0.940456	9786554	-0.032864
319838517	62170.000000	3244	8259.450059	32108	8	0.645874	31785	10	0.982689	9781686	-0.022151
319838041	61668.000000	3264	8305.709169	32166	12	0.795542	32023	8	0.913503	9776748	-0.013608
319840690	62126.000000	3216	8304.216793	31962	5	0.689106	31918	10	0.972723	9771774	-0.012602
319825920	61938.000000	3179	8301.159981	32111	6	0.485399	31926	8	0.979541	9766858	-0.012549
319836638	62206.000000	3129	8248.116960	31986	4	0.996896	31781	9	0.608063	9762016	-0.013671
319850516	61822.000000	3282	8296.525455	32061	3	0.504480	31672	8	0.999397	9757240	-0.012072
319828223	61681.000000	3280	8162.236709	31925	1	0.851480	31931	6	0.830959	9752398	-0.011756
319833063	61897.000000	3162	8195.140434	31981	13	0.722607	31870	7	0.848299	9747556	-0.011169
319841134	61740.000000	3199	8217.015352	32182	6	0.828760	31983	3	0.999534	9742710	-0.010270
319846078	61784.000000	3266	8329.270829	32103	5	0.397793	31655	6	0.618631	9737943	-0.008788
319851815	61963.000000	3231	8317.366864	32007	7	0.998014	32286	2	0.838205	9733019	-0.013765
319837687	61208.000000	3205	8282.267629	32002	9	0.829818	31962	7	0.768789	9728180	-0.014605
319847694	61771.000000	3187	8285.922119	31963	3	0.808733	32053	5	0.854000	9723343	-0.013679
319833921	60773.000000	3194	8300.583900	32070	4	0.900348	32156	7	0.743256	9718454	-0.012143
319843760	60645.000000	3231	8252.562907	32164	6	0.810028	31746	3	0.990541	9713533	-0.011350
319838320	61218.000000	3151	8294.072704	31987	2	0.322487	31986	8	0.803038	9708752	-0.011721
319837458	60381.000000	3084	8250.259465	32165	7	0.960906	32086	6	0.977128	9703990	-0.010448
319841595	61741.000000	3169	8209.400561	31840	6	0.981320	32184	3	0.992787	9699076	-0.011519
319839736	61107.000000	3125	8239.925310	31870	7	0.866653	32176	15	0.999356	9694317	-0.011540
319823809	61893.000000	3263	8254.160419	32258	6	0.857295	31859	9	0.693836	9689445	-0.010897
319854803	62395.000000	3245	8235.070461	32024	5	0.996502	32100	1	0.769796	9684565	-0.010635
319817684	61812.000000	3106	8283.152912	31880	6	0.827001	31905	8	0.864144	9679816	-0.008912
319832869	60746.000000	3275	8255.014103	32010	12	0.999289	32161	5	0.953995	9674999	-0.008264
319822094	60285.000000	3107	8270.040250	32105	8	0.884201	31977	7	0.964964	9670193	-0.008188
319836361	61373.000000	3225	8253.080590	32062	0	0.740422	31879	5	0.999903	9665401	-0.008830
319835344	62364.000000	3292	8315.398891	32149	7	0.572895	31900	8	0.963737	9660663	-0.008973
319810241	61967.000000	3214	8347.839338	31885	10	0.993034	31742	5	0.999903	9655800	-0.009286
319839968	61281.000000	3117	8306.969985	31917	5	0.894324	32308	6	0.942271	9650952	-0.009092
319831164	61686.000000	3149	8267.772992	32034	9	0.555860	31876	4	0.998719	9646000	-0.009657
319845350	61210.000000	3022	8181.198293	31880	1	0.773791	31863	6	0.981253	9641122	-0.009555
319833451	60546.000000	3123	8220.489189	31861	5	0.654248	32027	7	0.999919	9636275	-0.010253
319838051	62422.000000	3264	8302.489135	32143	3	0.902314	32002	6	0.711368	9631369	-0.010198
319846782	61667.000000	3241	8231.476445	32072	4	0.451489	32269	7	0.961561	9626725	-0.008962
319844094	62211.000000	3242	8330.818251	32016	6	0.504471	32198	5	0.644779	9621901	-0.008957
319833549	62084.000000	3166	8325.873297	31741	10	0.535675	32005	12	0.843717	9617118	-0.007721
319845862	60823.000000	3172	8213.921348	32056	8	0.980384	32153	3	0.344446	9612295	-0.007650
319844546	61806.000000	3227	8202.353784	31897	6	0.660420	32067	12	0.967375	9607545	-0.007726
319831930	61832.000000	3189	8309.467395	32003	6	0.979711	31968	4	0.988714	9602768	-0.007499
319842432	62306.000000	3145	8261.373468	32086	2	0.862255	31794	1	0.668881	9597994	-0.007209
319831778	62308.000000	3180	8277.519702	32124	8	0.671620	31809	5	0.527563	9593198	-0.006985
319835712	61818.000000	3283	8294.887396	32006	1	0.401657	32130	5	0.853601	9588389	-0.006541
319849940	60880.000000	3217	8250.308305	32113	2	0.697946	32085	3	0.595963	9583636	-0.006169
319831801	61281.000000	3135	8288.161672	31820	9	0.450794	31829	7	0.812387	9578960	-0.006171
319824288	60120.000000	3107	8236.246306	32141	8	0.965895	32070	5	0.999678	9574171	-0.005817
319860226	61577.000000	3213	8174.138496	31962	8	0.738623	32060	6	0.929970	9569437	-0.005731
319851315	61798.000000	3228	8268.776063	31718	6	0.995607	31754	17	0.941217	9564658	-0.005499
319848657	61406.000000	3197	8314.285767	31733	6	0.697536	31951	8	0.938703	9559921	-0.005488
319864537	61324.000000	3262	8260.921218	32068	2	0.390408	32008	6	0.918089	9555144	-0.005412
319833529	61249.000000	3196	8280.073965	31704	10	0.758439	32225	1	0.372383	9550330	-0.005381
319834530	61365.000000	3223	8264.164643	32064	9	0.920759	31826	11	0.955981	9545649	-0.005261
319836426	61816.000000	3182	8263.269919	31983	10	0.566861	32100	4	0.920447	9540867	-0.005276
319828834	61228.000000	3257	8239.122888	31828	5	0.560670	31889	8	0.854249	9536212	-0.005717
319855899	62336.000000	3215	8282.643399	32200	8	0.817829	32070	3	0.389681	9531515	-0.005308
319841944	61019.000000	3239	8229.226509	32107	8	0.836654	31894	10	0.766018	9526743	-0.005329
319846985	61370.000000	3235	8315.284350	32062	10	0.300594	31945	9	0.978167	9522039	-0.005177
319816114	61029.000000	3193	8308.316230	32009	8	0.692547	32011	4	0.915792	9517258	-0.005097
npatches	nstrain	runtime	dt	init_x	init_y	init_y_blood	init_z	init_S	beta0	beta1	beta2	beta3	mean_beta	B	d	delta	delta_blood	b[0]	mut	m	CTL	c	g	epsilon	k	het	lambda	rho	omega	x_max	patch.dyna	DELTA	A	VA
10000	1	100.000000	0.000100	21900	9499	5000000	0.001000	10000000	20.187148	10.461432	11.271517	11.823921	14	8000000000.000000	0.010000	1.000000	1.000000	800000	0.000050	0.048000	1	0.001000	1.000000	25.000000	17.000000	0.500000	0.000000	0.000000	0.000000	31987	0	10.000000	7.000000	1.000000
sus	inf	inf_blood	z	x[0]	y[0][0]	z[0]	x[1]	y[1][0]	z[1]	S[0]	synchrony
219000000	94990000.000000	5000000	10.000000	21900	9499	0.001000	21900	9499	0.001000	10000000	0.000000
318603990	1901969.000000	99788	10000.000000	31829	240	1.000000	31813	157	1.000000	9994910	0.000000
319818550	76943.000000	3971	9869.659309	32115	8	1.000000	32007	3	1.000000	9990011	0.000000
319847176	55086.000000	2851	8153.051020	31996	9	0.990211	32016	3	0.907285	9985022	0.000000
319834858	56437.000000	2990	7630.968959	32028	6	0.986479	31902	3	0.839834	9980060	0.000000
319823247	56817.000000	2919	7742.087847	32089	9	0.988528	32080	5	0.890269	9975052	0.000000
319846539	58287.000000	3039	7775.676646	31956	7	0.720873	32039	5	0.880703	9970062	0.000000
319824842	59876.000000	3097	7762.977818	32148	5	0.934272	31991	1	0.589462	9965070	0.000000
319820265	58272.000000	2981	7864.288593	31811	1	0.888579	32066	5	0.851328	9960158	0.000000
319857738	56651.000000	2982	7695.873559	31826	11	0.777180	32017	6	0.989132	9955192	0.000000
319848339	57608.000000	2946	7749.285240	32110	7	0.965625	31805	6	0.986779	9950120	0.000000
319853494	57984.000000	3050	7756.150485	31956	8	0.995361	32131	4	0.625623	9945091	0.000000
319844143	58457.000000	3006	7787.213398	31753	11	0.950938	31706	2	0.380032	9940219	0.000000
319831298	58657.000000	3044	7883.872885	32058	5	0.518829	32048	4	0.726474	9935263	0.000000
319857585	56426.000000	3007	7701.975836	31877	3	0.937599	32002	2	0.716045	9930211	0.000000
319846705	58411.000000	3123	7808.054984	31952	4	0.786137	31870	4	0.521967	9925192	0.000000
319831577	57667.000000	3004	7827.158339	31997	6	0.922219	32084	8	0.336670	9920149	0.000000
319831774	58127.000000	3000	7771.544522	31980	4	0.995679	31974	2	0.805428	9915118	0.000000
319853444	58045.000000	3018	7768.536095	32015	5	0.957661	31801	5	0.497219	9910089	0.000000
319836580	58363.000000	3008	7811.024132	31903	6	0.991240	31955	3	0.715669	9905059	0.000000
319830456	57203.000000	2971	7801.971101	31910	15	0.950412	31656	3	0.505548	9900085	0.000000
319860622	57872.000000	2972	7767.968072	32031	8	0.959724	32364	4	0.914368	9895228	0.000000
319842819	57507.000000	3006	7786.410180	31797	5	0.978165	31867	7	0.969451	9890288	0.000000
319829818	57395.000000	3036	7729.969764	31745	6	0.991235	32080	4	0.826961	9885380	0.000000
319831960	58667.000000	3084	7804.866625	31963	4	0.906689	32047	4	0.622439	9880482	0.000000
319845431	58035.000000	2904	7772.869105	32245	4	0.995349	31779	2	0.537690	9875475	0.000000
319845558	56379.000000	2886	7683.757967	31918	11	0.486488	32089	6	0.605200	9870450	0.000000
319849738	57978.000000	2975	7709.215086	32018	8	0.998947	32054	4	0.807949	9865325	0.000000
319825882	57407.000000	3032	7734.090808	32061	3	0.883702	31935	5	0.637015	9860289	0.000000
319830632	58289.000000	2993	7671.061620	31981	6	0.873575	31962	8	0.805244	9855299	0.000000
319841915	59125.000000	2973	7851.006081	31921	18	0.414496	32063	6	0.743103	9850395	0.000000
319823456	58829.000000	3034	7805.099926	31931	8	0.915085	31976	7	0.695562	9845420	0.000000
319840258	57600.000000	3009	7746.467996	31691	3	0.360455	32039	5	0.562080	9840487	0.000000
319828917	56653.000000	2952	7714.804005	31848	8	0.839304	32068	4	0.688235	9835624	0.000000
319861871	57679.000000	3010	7694.988071	31751	8	0.996302	32152	13	0.313343	9830699	0.000000
319846306	58737.000000	2993	7780.318624	32024	9	0.951822	32035	8	0.796822	9825995	0.000000
319833594	57709.000000	2973	7775.326957	31862	4	0.959293	31940	14	0.642647	9821131	0.000000
319827530	58458.000000	2996	7694.921002	32013	10	0.668688	31916	4	0.845336	9816140	0.000000
319822446	57819.000000	2864	7704.364000	32001	5	0.765579	31935	2	0.814785	9811309	0.000000
319844322	58192.000000	2980	7692.369726	32067	0	0.651522	32133	6	0.936503	9806504	0.000000
319845564	58395.000000	3025	7766.938932	31935	15	0.997560	32077	13	0.429681	9801590	-1.#IND00
319833154	57240.000000	2956	7645.317585	31752	7	0.787248	31990	2	0.622058	9796743	-1.#IND00
319821190	58691.000000	3116	7719.602335	32103	19	0.999876	31828	7	0.756755	9791898	-0.006618
319836834	57216.000000	2998	7782.717783	31838	4	0.879203	32024	3	0.945818	9786934	-0.000960
319828558	57042.000000	3058	7627.554314	32012	8	0.995195	31765	12	0.947401	9782058	0.022045
319831302	58642.000000	3013	7685.693122	31817	5	0.984856	31927	4	0.803736	9777070	0.026141
319851580	58183.000000	3053	7790.633623	31951	7	0.282842	32035	7	0.539426	9772243	0.017265
319850384	56234.000000	2976	7694.330070	31981	6	0.976382	31955	5	0.931367	9767308	0.007100
319844760	56744.000000	3020	7705.165033	31881	11	0.994289	31995	4	0.351171	9762519	0.005069
319838889	58376.000000	3084	7722.007428	32116	10	0.707643	31917	5	0.718199	9757640	0.005673
319850287	56737.000000	2983	7710.238060	32186	10	0.988788	31966	2	0.353069	9752782	0.005920
319819085	57641.000000	2950	7743.570151	32090	8	0.982931	32124	4	0.545443	9747867	0.005343
319832496	57968.000000	3044	7766.454151	32032	6	0.999813	31716	3	0.753672	9742943	0.007591
319849814	57758.000000	2938	7771.753059	31997	14	0.621195	31750	2	0.491486	9738118	0.008394
319820921	57081.000000	2943	7660.030214	32142	10	0.999795	31929	8	0.524490	9733220	0.008872
319850683	58344.000000	3030	7846.135283	31985	7	0.884284	31908	3	0.787061	9728346	0.009478
319844863	58412.000000	2985	7832.394935	32147	6	0.829625	31974	6	0.934301	9723608	0.008429
319827656	58784.000000	3026	7797.969541	32043	8	0.418538	31846	3	0.757426	9718742	0.008424
319849955	58486.000000	3018	7812.094671	31924	9	0.872201	32104	0	0.589983	9713862	0.014468
319843074	57166.000000	2921	7818.152651	32131	14	0.787576	32052	7	0.772320	9709038	0.013145
319831299	58282.000000	3044	7717.445921	32044	5	0.997027	32080	9	0.541749	9704338	0.012780
319870008	57952.000000	3069	7726.488015	31938	3	0.815982	31949	4	0.808858	9699574	0.011232
319823241	59399.000000	3104	7675.197584	32083	4	0.999908	31885	6	0.965312	9694643	0.008238
319829559	58017.000000	3017	7835.115854	32062	10	0.999002	32132	2	0.331403	9689873	0.007621
319830963	58035.000000	2906	7865.147261	31924	5	0.990584	31936	5	0.731470	9685088	0.007545
319860381	57223.000000	3054	7726.116672	31922	8	0.959863	31843	10	0.529436	9680338	0.006953
319830227	57695.000000	3061	7733.746343	31916	7	0.897916	32106	3	0.693548	9675533	0.006399
319835854	57724.000000	2920	7772.965477	31909	7	0.809647	31991	4	0.785734	9670725	0.006251
319861157	57709.000000	2994	7775.885202	31959	1	0.815909	31956	6	0.667077	9665784	0.005707
319835517	58154.000000	3067	7828.351623	31833	7	0.994976	31929	3	0.666112	9661052	0.006169
319825569	57722.000000	3025	7755.981234	31926	3	0.992008	31824	5	0.892586	9656082	0.006372
319830231	58509.000000	2980	7783.882953	32161	1	0.842490	31912	3	0.886887	9651299	0.006071
319840234	57685.000000	2982	7791.467968	32150	8	0.963386	31762	8	0.786829	9646401	0.005722
319838627	58465.000000	3092	7776.492182	31986	9	0.990101	32043	9	0.851604	9641656	0.005813
319844747	57791.000000	3002	7751.867190	31906	7	0.989682	32027	4	0.775425	9636819	0.005587
319832213	58808.000000	3069	7746.526156	31941	15	0.890137	31835	5	0.679547	9632025	0.005720
319823830	58003.000000	3069	7756.228768	31853	6	0.884864	32201	7	0.700743	9627133	0.005368
319852632	57947.000000	2917	7823.189353	32013	10	0.883012	32058	9	0.832707	9622290	0.005262
319833537	57900.000000	3061	7750.733403	32194	10	0.996280	31921	2	0.469185	9617531	0.004086
319839276	58258.000000	3049	7800.376696	31988	6	0.658045	31992	6	0.339284	9612807	0.004323
319835824	57627.000000	2971	7727.554592	31975	10	0.997189	32217	7	0.968998	9607897	0.003999
319835399	57403.000000	3058	7781.707258	31952	5	0.245148	32043	1	0.618081	9603110	0.004003
319835147	57785.000000	3132	7774.659378	32081	4	0.935246	32162	1	0.635229	9598342	0.003817
319830925	58129.000000	3079	7783.513664	31837	4	0.977901	32051	5	0.539723	9593547	0.003658
319855484	58678.000000	3036	7814.338258	32021	9	0.955544	31937	4	0.869265	9588760	0.003414
319851902	58754.000000	3090	7799.537101	31970	8	0.873023	31875	8	0.763419	9584014	0.003267
319839340	57338.000000	2904	7728.948446	31875	5	0.242860	31922	5	0.728049	9579234	0.003328
319833488	57781.000000	3011	7737.082460	31998	3	0.637927	32019	4	0.912665	9574505	0.003518
319836933	58320.000000	3041	7754.135832	31967	8	0.999246	31971	5	0.709770	9569687	0.003678
319864208	58138.000000	2930	7718.119579	32060	8	0.930329	32255	5	0.632026	9564930	0.003580
319852634	58510.000000	2989	7792.886368	31929	3	0.502214	32036	0	0.407307	9560218	0.002934
319835159	58438.000000	3060	7808.758479	32138	4	0.859782	32111	4	0.556809	9555449	0.003167
319841303	57076.000000	2874	7698.419558	32033	18	0.997182	32088	4	0.580643	9550619	0.003105
319846702	57961.000000	2919	7641.499754	31870	2	0.941245	31854	5	0.779788	9545836	0.003229
319828078	58173.000000	3081	7762.917981	31997	3	0.945305	31956	4	0.930130	9541028	0.003033
319830005	58124.000000	3048	7768.350337	31863	3	0.615542	31956	4	0.613681	9536119	0.003044
319843116	59028.000000	3042	7804.177339	31952	7	0.978280	31918	3	0.772138	9531338	0.003343
319847317	57995.000000	2926	7782.171498	32164	5	0.951197	32153	6	0.649818	9526469	0.003224
319828548	57330.000000	3024	7801.167783	31969	4	0.986768	31938	4	0.961880	9521710	0.002742
319841015	57181.000000	2934	7700.173674	32024	1	0.575336	32010	4	0.742291	9516896	0.002905
npatches	nstrain	runtime	dt	init_x	init_y	init_y_blood	init_z	init_S	beta0	beta1	beta2	beta3	mean_beta	B	d	delta	delta_blood	b[0]	mut	m	CTL	c	g	epsilon	k	het	lambda	rho	omega	x_max	patch.dyna	DELTA	A	VA
10000	1	100.000000	0.000100	21900	9499	5000000	0.001000	10000000	7.552081	15.041983	12.569703	14.385547	14	8000000000.000000	0.010000	1.000000	1.000000	800000	0.000050	0.048000	1	0.001000	1.000000	25.000000	18.000000	0.500000	0.000000	0.000000	0.000000	31987	0	10.000000	7.000000	1.000000
sus	inf	inf_blood	z	x[0]	y[0][0]	z[0]	x[1]	y[1][0]	z[1]	S[0]	synchrony
219000000	94990000.000000	5000000	10.000000	21900	9499	0.001000	21900	9499	0.001000	10000000	0.000000
319318184	781434.000000	41075	10000.000000	32033	54	1.000000	31893	84	1.000000	9995030	0.000000
319837496	55824.000000	2843	5933.383677	32130	4	0.547332	32262	7	0.593851	9990077	0.000000
319858888	63955.000000	3314	7252.335333	31839	2	0.656369	32145	6	0.896435	9985247	0.000000
319848177	56791.000000	2968	7617.658626	32041	7	0.728141	31855	1	0.950843	9980251	0.000000
319856795	54533.000000	2909	7285.535953	31857	3	0.256666	31916	5	0.982262	9975108	0.000000
319856951	56132.000000	2967	7274.898743	32091	4	0.218189	31888	3	0.571326	9970116	0.000000
319823358	55988.000000	2894	7433.895097	32109	6	0.850379	31828	4	0.826817	9965171	0.000000
319842694	53746.000000	2872	7233.679590	31972	6	0.490312	32170	4	0.979644	9960327	0.000000
319831484	55130.000000	2873	7189.089949	31990	6	0.995751	31999	2	0.924481	9955293	0.000000
319832003	55367.000000	2910	7318.157612	31690	8	0.662827	32091	5	0.825831	9950283	0.000000
319835436	54638.000000	2800	7223.203073	31682	3	0.946398	32087	1	0.509565	9945395	0.000000
319840319	55555.000000	2901	7254.053537	31955	3	0.688558	31960	8	0.787103	9940442	0.000000
319853954	56006.000000	2908	7219.044934	31967	0	0.284697	31873	15	0.714704	9935461	0.000000
319820259	56808.000000	2984	7389.773415	32117	7	0.565336	32203	3	0.878358	9930498	0.000000
319854104	54767.000000	2819	7299.766105	32014	4	0.252454	31996	9	0.975114	9925559	0.000000
319826663	54160.000000	2709	7353.675311	32016	2	0.589192	32137	5	0.412127	9920629	0.000000
319864569	55311.000000	2911	7224.653576	32100	4	0.380115	32185	4	0.929668	9915810	0.000000
319848111	55888.000000	2845	7320.480170	32074	2	0.699200	31937	8	0.860838	9910834	0.000000
319842690	55990.000000	2873	7337.389165	32035	6	0.954595	31933	11	0.829298	9905814	0.000000
319840574	54410.000000	2847	7193.051770	32171	9	0.091807	32238	5	0.934856	9900857	0.000000
319852309	57107.000000	2930	7258.338427	31969	4	0.732842	31843	5	0.931696	9895952	0.000000
319856712	54467.000000	2775	7291.814418	31750	8	0.592794	31984	11	0.747040	9891019	0.000000
319814381	54709.000000	2814	7292.587375	31727	6	0.780293	31957	6	0.603126	9886079	0.000000
319840243	55442.000000	2790	7299.575462	32268	7	0.278297	32112	4	0.905451	9881192	0.000000
319833153	55210.000000	2834	7194.368761	31813	0	0.506730	32068	8	0.990005	9876250	0.000000
319849651	56894.000000	2845	7307.507838	32026	6	0.448463	31926	4	0.318313	9871179	0.000000
319837548	55701.000000	2877	7359.842677	32034	2	0.406269	32136	9	0.607272	9866189	0.000000
319823324	54611.000000	2862	7267.476962	31860	2	0.471870	32123	11	0.448356	9861290	0.000000
319851454	55903.000000	2899	7264.785125	32022	6	0.437725	31968	5	0.343259	9856330	0.000000
319839732	55818.000000	2947	7344.518208	32025	1	0.403772	31850	4	0.508428	9851481	0.000000
319848713	55797.000000	2964	7278.483370	32259	9	0.644253	32107	1	0.482881	9846623	0.000000
319824348	54389.000000	2846	7253.718590	32017	6	0.391521	31945	2	0.572725	9841667	0.000000
319842292	55253.000000	2869	7154.597135	32020	7	0.800513	31958	5	0.933869	9836707	0.000000
319811820	55001.000000	2780	7336.933698	31827	4	0.799656	31818	8	0.533168	9831851	0.000000
319846673	55850.000000	2837	7290.132716	32115	2	0.545287	32144	3	0.969649	9826911	0.000000
319868108	56418.000000	2966	7375.772309	32051	11	0.683301	32232	4	0.938492	9822065	0.000000
319845888	55684.000000	2845	7325.899410	32017	1	0.442098	31786	7	0.950828	9817175	0.000000
319833526	55837.000000	2832	7192.836876	31995	5	0.637782	32079	6	0.717454	9812163	0.000000
319840214	56606.000000	2957	7358.529782	32193	4	0.331911	31799	5	0.779419	9807423	0.000000
319829981	56439.000000	2898	7345.606403	31837	4	0.571210	32066	7	0.454965	9802558	-1.#IND00
319845008	54179.000000	2905	7258.614985	31824	2	0.823783	31832	1	0.647446	9797697	-1.#IND00
319853640	56346.000000	2922	7262.037943	31854	1	0.771941	32108	3	0.916652	9792802	-1.#IND00
319862001	56004.000000	2899	7368.213715	32115	2	0.854583	32170	6	0.782901	9787879	-0.010554
319851412	55913.000000	2902	7279.460442	32015	4	0.734860	32186	5	0.560928	9782956	-0.006040
319829753	57055.000000	3030	7267.631478	32023	5	0.425272	32244	0	0.301508	9778044	-0.001373
319837150	54696.000000	2841	7382.095214	32112	7	0.453190	31896	7	0.927153	9773109	0.001519
319855658	54243.000000	2736	7258.292817	32056	3	0.177331	31851	5	0.960473	9768279	0.002495
319851067	56578.000000	2907	7278.292598	32051	3	0.713001	31903	4	0.891992	9763348	0.002179
319827764	54612.000000	2929	7306.031865	32253	2	0.355915	31936	13	0.592274	9758495	0.003084
319854574	54872.000000	2880	7232.900463	32196	6	0.883175	31971	7	0.597680	9753578	0.001166
319833148	56782.000000	2962	7333.846016	31893	1	0.494032	31984	2	0.918991	9748638	0.003396
319862042	54610.000000	2805	7379.872197	31869	4	0.527888	31936	4	0.924673	9743838	0.003397
319823966	54215.000000	2792	7202.650843	31942	7	0.632595	31933	10	0.841493	9739083	0.003116
319850996	55902.000000	2973	7232.633992	31869	2	0.502206	31841	5	0.875556	9734292	0.002344
319824824	56012.000000	2841	7229.128458	31878	4	0.685175	31998	5	0.765330	9729522	0.000099
319832998	56805.000000	2932	7254.167245	32028	6	0.198127	31982	6	0.614400	9724518	-0.000507
319866965	55195.000000	2847	7310.905188	32056	3	0.768767	32069	4	0.845094	9719652	-0.000696
319829482	55198.000000	2894	7289.752278	32048	10	0.440067	31974	9	0.840994	9714880	-0.000291
319870465	54559.000000	2865	7305.796837	31865	10	0.543147	32013	3	0.921469	9709907	0.000535
319849454	55594.000000	2880	7275.164465	32158	5	0.933863	32087	6	0.531387	9705035	-0.000126
319844643	55520.000000	2950	7357.726323	32033	3	0.518697	32129	12	0.650365	9700207	-0.000031
319865938	55281.000000	2735	7180.765919	31972	5	0.755474	32127	9	0.995347	9695383	0.000849
319849167	55350.000000	2921	7252.165949	31982	7	0.315617	31930	5	0.962987	9690413	0.000890
319849076	55909.000000	2972	7239.019137	32065	3	0.843999	32169	8	0.740760	9685557	0.000493
319846436	56313.000000	2937	7358.549940	31974	4	0.602316	31939	10	0.624568	9680773	0.000516
319849142	55271.000000	2919	7291.455518	31932	2	0.584887	32029	5	0.459445	9676054	0.000833
319845595	55261.000000	2859	7316.884857	31999	3	0.759716	31761	3	0.878137	9671080	0.001098
319845809	56226.000000	2937	7303.567751	32015	7	0.806831	32003	4	0.714839	9666354	0.002181
319840394	55600.000000	2922	7316.894826	31918	11	0.595128	32128	0	0.521163	9661509	0.001937
319848071	56395.000000	2822	7224.602798	32006	3	0.704533	31916	4	0.875163	9656705	0.001722
319821076	56025.000000	2945	7326.721799	31951	3	0.885947	31841	16	0.946173	9651943	0.001658
319837472	56057.000000	2878	7366.946389	31827	3	0.531991	32094	5	0.599184	9647075	0.002759
319832873	54774.000000	2891	7244.504879	32023	3	0.451913	32031	12	0.999133	9642212	0.001996
319846653	54310.000000	2847	7215.952764	31981	8	0.541974	31892	2	0.523963	9637542	0.001769
319829755	55757.000000	3040	7270.627417	31861	3	0.865757	32045	8	0.711845	9632866	0.001676
319829416	56354.000000	2930	7388.819871	31808	4	0.452500	31893	3	0.884950	9628143	0.001824
319850549	55344.000000	2839	7224.907175	32176	8	0.604738	32012	3	0.989929	9623479	0.002006
319848789	55140.000000	2875	7261.267492	31935	6	0.573932	31968	7	0.962064	9618570	0.002266
319837070	55890.000000	2875	7232.337522	31938	4	0.541584	32038	6	0.478400	9613801	0.002887
319834308	56628.000000	2976	7328.807344	31714	5	0.673372	31928	4	0.643991	9608895	0.002692
319834724	55124.000000	2878	7259.039814	32161	2	0.639721	31943	3	0.963208	9603958	0.001918
319856656	56081.000000	2930	7243.722643	32075	4	0.071040	31879	13	0.962915	9599197	0.002649
319859673	54535.000000	2854	7224.957860	31995	5	0.771758	32042	6	0.828387	9594290	0.002228
319833564	55936.000000	2919	7276.896212	31927	5	0.965609	32010	7	0.962115	9589385	0.003648
319834782	56482.000000	2844	7291.832268	31946	5	0.802054	32059	9	0.896253	9584628	0.003694
319863743	56814.000000	2940	7356.995445	32055	2	0.292685	31832	5	0.991717	9579746	0.003416
319843619	54825.000000	2887	7321.977022	31711	4	0.192786	32030	6	0.670821	9574954	0.002861
319869434	54115.000000	2850	7196.139865	32033	2	0.517906	32054	4	0.882588	9570225	0.003218
319832280	55318.000000	2898	7213.907590	32046	6	0.496458	31770	5	0.478565	9565368	0.003438
319818925	55035.000000	2819	7180.985415	32136	5	0.801257	31720	5	0.989274	9560659	0.004290
319833154	54964.000000	2871	7320.451369	32135	3	0.562727	32257	7	0.779793	9555648	0.004201
319859747	56450.000000	2958	7300.272503	31871	3	0.352671	32100	3	0.676052	9550845	0.004268
319835231	55370.000000	2839	7333.717516	32166	8	0.591503	32285	11	0.941086	9545958	0.004239
319843457	54692.000000	2878	7217.797399	32008	6	0.764381	31969	7	0.884795	9541267	0.004436
319839678	56407.000000	2911	7237.474555	31903	1	0.713526	32113	1	0.251439	9536461	0.004622
319827414	55582.000000	2851	7234.952347	31977	3	0.280653	31984	4	0.649209	9531764	0.004495
319845320	55940.000000	2831	7276.711950	31809	4	0.681601	32036	6	0.884792	9526932	0.004338
319835836	56317.000000	2813	7274.228156	31999	4	0.803713	31976	3	0.531472	9522217	0.004087
319818767	55847.000000	2953	7376.298796	32077	0	0.585797	31831	3	0.679557	9517497	0.003967
npatches	nstrain	runtime	dt	init_x	init_y	init_y_blood	init_z	init_S	beta0	beta1	beta2	beta3	mean_beta	B	d	delta	delta_blood	b[0]	mut	m	CTL	c	g	epsilon	k	het	lambda	rho	omega	x_max	patch.dyna	DELTA	A	VA
10000	1	100.000000	0.000100	21900	9499	5000000	0.001000	10000000	9.459437	20.590676	18.667701	13.855549	14	8000000000.000000	0.010000	1.000000	1.000000	800000	0.000050	0.048000	1	0.001000	1.000000	25.000000	19.000000	0.500000	0.000000	0.000000	0.000000	31987	0	10.000000	7.000000	1.000000
sus	inf	inf_blood	z	x[0]	y[0][0]	z[0]	x[1]	y[1][0]	z[1]	S[0]	synchrony
219000000	94990000.000000	5000000	10.000000	21900	9499	0.001000	21900	9499	0.001000	10000000	0.000000
319640745	314291.000000	16567	10000.000000	31957	28	1.000000	31940	50	1.000000	9995079	0.000000
319821883	73159.000000	3881	8002.671181	32237	5	0.855991	32082	9	0.988468	9990067	0.000000
319827686	47732.000000	2547	7222.698657	32229	7	0.865628	32101	5	0.712978	9985118	0.000000
319844754	51545.000000	2763	6450.628804	31971	5	0.874983	31897	6	0.822991	9980112	0.000000
319838365	55622.000000	2954	6882.484813	31960	5	0.384330	31840	8	0.951077	9974906	0.000000
319810209	53178.000000	2853	6982.802993	31768	6	0.659721	32106	6	0.831719	9969929	0.000000
319853131	53045.000000	2755	6795.098882	32043	7	0.803178	31854	14	0.804370	9965012	0.000000
319833750	53366.000000	2744	6746.629370	32118	6	0.807058	32047	7	0.830404	9960052	0.000000
319842009	54334.000000	2809	6927.081855	31894	5	0.420716	32105	3	0.439581	9954892	0.000000
319842692	52360.000000	2677	6824.452412	31730	2	0.730374	31875	4	0.998046	9949981	0.000000
319823673	54469.000000	2779	6791.448500	31847	4	0.597013	32019	12	0.990007	9944998	0.000000
319848706	55051.000000	2777	6971.587436	31907	5	0.939878	32057	4	0.435384	9939991	0.000000
319812150	52327.000000	2734	6817.839339	32028	1	0.237934	32166	8	0.914723	9935029	0.000000
319838227	54994.000000	2897	6889.004830	31906	3	0.557302	32117	9	0.311663	9930013	0.000000
319855847	52888.000000	2752	6949.398466	31902	2	0.419665	31948	16	0.774144	9924845	0.000000
319845361	54291.000000	2860	6905.100570	31940	9	0.507099	31683	1	0.326899	9919889	0.000000
319839981	53056.000000	2709	6861.554622	32088	2	0.887850	32163	4	0.715912	9914816	0.000000
319835181	54378.000000	2809	6834.989454	32008	7	0.731343	32277	3	0.402237	9909752	0.000000
319833514	53861.000000	2837	6856.043247	32053	5	0.599643	32235	3	0.997017	9904780	0.000000
319827675	52749.000000	2717	6848.893080	31987	4	0.888794	32140	6	0.863173	9899857	0.000000
319846891	54413.000000	2859	6870.623208	32084	4	0.525451	32047	10	0.906851	9894855	0.000000
319855616	52757.000000	2758	6933.832473	31946	4	0.715737	32363	5	0.580839	9889969	0.000000
319832444	52789.000000	2670	6748.288953	31806	5	0.646706	31729	6	0.794365	9884971	0.000000
319827083	55383.000000	2794	6967.214054	32135	7	0.388763	32085	7	0.830008	9879966	0.000000
319845166	51716.000000	2679	6832.941691	31887	6	0.847095	32195	3	0.797723	9875119	0.000000
319842025	53487.000000	2758	6768.903810	31878	4	0.553890	32240	2	0.914816	9870330	0.000000
319838380	54685.000000	2840	6959.045328	31998	4	0.546887	31881	13	0.867717	9865456	0.000000
319849211	52870.000000	2710	6716.607989	32129	7	0.617993	31999	5	0.912917	9860485	0.000000
319836982	54481.000000	2911	6883.746288	31680	1	0.328058	31952	5	0.845569	9855491	0.000000
319842308	52404.000000	2720	6867.019988	31830	3	0.502256	31927	2	0.966105	9850399	0.000000
319822036	53395.000000	2743	6798.021774	31981	5	0.685489	32054	6	0.700721	9845417	0.000000
319855518	53441.000000	2878	6926.896987	31980	0	0.637169	31972	7	0.927632	9840412	0.000000
319831074	52807.000000	2708	6846.937048	32029	4	0.285159	32043	3	0.999773	9835530	0.000000
319841940	54459.000000	2821	6811.142931	32030	8	0.255397	32201	9	0.772004	9830529	0.000000
319836041	54368.000000	2812	6861.190134	31911	5	0.466326	31982	4	0.590957	9825555	0.000000
319827092	54155.000000	2828	6816.321875	31823	2	0.783599	31945	7	0.902961	9820473	0.000000
319855372	53388.000000	2718	6942.880505	32020	6	0.926893	32031	12	0.856077	9815489	0.000000
319827622	52792.000000	2754	6851.640113	31882	3	0.375714	31951	2	0.471637	9810631	0.000000
319822417	54166.000000	2786	6814.139932	31956	4	0.742277	32052	7	0.992033	9805871	0.000000
319856923	53416.000000	2745	6769.922309	31963	7	0.466396	32019	5	0.885146	9800922	-1.#IND00
[truncated: 162 more rows]
