# Supplementary material for: Large Variations in HIV-1 Viral Load Explained by Shifting-Mosaic Metapopulation Dynamics
Source: PLoS Biol. 2016 Oct 5;14(10):e1002567. doi: 10.1371/journal.pbio.1002567 (PMC5051940; doi:10.1371/journal.pbio.1002567)
Supplement: S1 Data — Each file gives the output from the simulations indicated by the filename: low migration (ms1, db432); high migration (ms1, db1); very high migration (ms10, db1); number of patches (np); reservoir (storage); no reservoir (nostorage); CTL immigration model (CTLimmig); CTL proliferation model (CTLprolif); β¯ (beta1, beta2, …). Within each file, there are 21 simulations for (k = 0,1,..,20), and data is output each day. For measures of synchrony, the final entry should be used. See Methods and S1 Simulation Code for further details. (ZIP) [file pbio.1002567.s002.zip › S1_Data/ms10_np10000_nostorage_noPD_CTLprolif_db1_beta15.tsv]

npatches	nstrain	runtime	dt	init_x	init_y	init_y_blood	init_z	init_S	beta0	beta1	beta2	beta3	mean_beta	B	d	delta	delta_blood	b[0]	mut	m	CTL	c	g	epsilon	k	het	lambda	rho	omega	x_max	patch.dyna	DELTA	A	VA
10000	1	100.000000	0.000100	21900	9499	5000000	0.001000	10000000	11.822878	9.928765	21.934235	16.249602	15	8000000000.000000	0.010000	1.000000	1.000000	800000	0.000050	0.048000	1	0.001000	1.000000	25.000000	0.000000	0.500000	0.000000	0.000000	0.000000	31987	0	10.000000	7.000000	1.000000
sus	inf	inf_blood	z	x[0]	y[0][0]	z[0]	x[1]	y[1][0]	z[1]	S[0]	synchrony
219000000	94990000.000000	5000000	10.000000	21900	9499	0.001000	21900	9499	0.001000	10000000	0.000000
44849909	3550034242.000000	184172949	10000.000000	5057	354949	1.000000	5941	354298	1.000000	9994766	0.000000
29950058	5605770363.000000	291213071	10000.000000	3536	559892	1.000000	4005	560038	1.000000	9989840	0.000000
26328494	6457835571.000000	335597548	10000.000000	3041	645320	1.000000	3535	644323	1.000000	9984890	0.000000
25111439	6799916054.000000	353407100	10000.000000	2909	679743	1.000000	3508	679391	1.000000	9979818	0.000000
24659693	6936040538.000000	360500233	10000.000000	2857	695194	1.000000	3330	693377	1.000000	9974886	0.000000
24486099	6989887732.000000	363323610	10000.000000	2816	697451	1.000000	3313	696428	1.000000	9969875	0.000000
24421241	7011203102.000000	364431862	10000.000000	2846	699538	1.000000	3326	700456	1.000000	9964882	0.000000
24390089	7019556660.000000	364851774	10000.000000	2877	702384	1.000000	3358	701192	1.000000	9960012	0.000000
24384181	7022941522.000000	365022341	10000.000000	2787	701760	1.000000	3319	700471	1.000000	9955040	0.000000
24380140	7024317338.000000	365092274	10000.000000	2761	702276	1.000000	3319	701562	1.000000	9949925	0.000000
24374035	7024805068.000000	365155363	10000.000000	2886	700397	1.000000	3243	701901	1.000000	9944853	0.000000
24375856	7025064047.000000	365096752	10000.000000	2846	702948	1.000000	3260	702063	1.000000	9939878	0.000000
24376316	7025129391.000000	365132357	10000.000000	2834	702197	1.000000	3238	700870	1.000000	9934925	0.000000
24374727	7025112691.000000	365126466	10000.000000	2877	702878	1.000000	3316	701249	1.000000	9929968	0.000000
24373576	7025127105.000000	365153333	10000.000000	2795	702372	1.000000	3294	702010	1.000000	9924960	0.000000
24378632	7025251846.000000	365158047	10000.000000	2855	700639	1.000000	3300	701117	1.000000	9920040	0.000000
24383223	7025025351.000000	365163260	10000.000000	2771	704494	1.000000	3343	702200	1.000000	9915184	0.000000
24375539	7025100128.000000	365152366	10000.000000	2844	701404	1.000000	3266	702846	1.000000	9910285	0.000000
24379687	7025303825.000000	365124555	10000.000000	2797	701553	1.000000	3259	701386	1.000000	9905223	0.000000
24378914	7025227615.000000	365097478	10000.000000	2878	703448	1.000000	3299	701834	1.000000	9900367	0.000000
24372745	7025230958.000000	365151482	10000.000000	2901	700968	1.000000	3278	700890	1.000000	9895311	0.000000
24373055	7025289671.000000	365147570	10000.000000	2797	702931	1.000000	3255	699681	1.000000	9890356	0.000000
24379852	7025180322.000000	365107483	10000.000000	2795	702027	1.000000	3300	700699	1.000000	9885468	0.000000
24379511	7025248560.000000	365144021	10000.000000	2822	700963	1.000000	3259	701786	1.000000	9880483	0.000000
24372039	7025226835.000000	365141355	10000.000000	2784	700992	1.000000	3346	701689	1.000000	9875612	0.000000
24372645	7025227470.000000	365145329	10000.000000	2805	702323	1.000000	3203	700215	1.000000	9870698	0.000000
24384273	7025137187.000000	365144223	10000.000000	2874	701467	1.000000	3320	701077	1.000000	9865808	0.000000
24377691	7025085656.000000	365132212	10000.000000	2809	701380	1.000000	3338	701639	1.000000	9860832	0.000000
24370792	7025116447.000000	365129274	10000.000000	2824	702537	1.000000	3329	702382	1.000000	9855891	0.000000
24379492	7025117449.000000	365131206	10000.000000	2812	701888	1.000000	3254	701151	1.000000	9851089	0.000000
24374457	7025129197.000000	365141518	10000.000000	2797	701587	1.000000	3277	703590	1.000000	9846261	0.000000
24379533	7025033564.000000	365149280	10000.000000	2825	703105	1.000000	3279	700844	1.000000	9841252	0.000000
24389247	7025076129.000000	365132985	10000.000000	2824	700261	1.000000	3243	701740	1.000000	9836442	0.000000
24372186	7025213307.000000	365141871	10000.000000	2812	702262	1.000000	3299	701267	1.000000	9831551	0.000000
24378572	7025090874.000000	365117599	10000.000000	2818	700908	1.000000	3241	701276	1.000000	9826681	0.000000
24377590	7025194184.000000	365115895	10000.000000	2819	702833	1.000000	3233	700030	1.000000	9821887	0.000000
24377291	7025201528.000000	365173741	10000.000000	2821	701907	1.000000	3310	702101	1.000000	9816870	0.000000
24380484	7025285444.000000	365113533	10000.000000	2771	701632	1.000000	3300	702066	1.000000	9812061	0.000000
24378306	7025290358.000000	365108760	10000.000000	2808	701618	1.000000	3262	700951	1.000000	9807176	0.000000
24374988	7025235474.000000	365134891	10000.000000	2797	703886	1.000000	3282	701931	1.000000	9802273	-1.#IND00
24379314	7025179475.000000	365130062	10000.000000	2852	701842	1.000000	3283	703576	1.000000	9797505	0.012800
24379353	7025295405.000000	365143438	10000.000000	2799	702678	1.000000	3254	701307	1.000000	9792633	0.012005
24377353	7025141186.000000	365122550	10000.000000	2799	702266	1.000000	3237	701531	1.000000	9787732	0.005683
24372079	7025159616.000000	365089189	10000.000000	2839	702303	1.000000	3350	702127	1.000000	9782804	0.011763
24385646	7025060845.000000	365147028	10000.000000	2829	701650	1.000000	3343	699966	1.000000	9777989	0.015908
24378844	7025126114.000000	365187276	10000.000000	2783	703258	1.000000	3348	702265	1.000000	9773061	0.011405
24374610	7025256577.000000	365138013	10000.000000	2791	701199	1.000000	3239	702015	1.000000	9768118	0.008398
24374892	7025100872.000000	365125858	10000.000000	2799	701380	1.000000	3277	700449	1.000000	9763167	0.006462
24379144	7025205222.000000	365119437	10000.000000	2749	702401	1.000000	3282	701763	1.000000	9758267	0.006925
24378066	7025204811.000000	365144364	10000.000000	2850	701038	1.000000	3258	701462	1.000000	9753431	0.007851
24377098	7025214130.000000	365124732	10000.000000	2855	701855	1.000000	3322	702031	1.000000	9748647	0.006056
24380486	7025186002.000000	365117590	10000.000000	2801	702184	1.000000	3329	701258	1.000000	9743728	0.004751
24378185	7025223343.000000	365160021	10000.000000	2749	702893	1.000000	3286	701296	1.000000	9738940	0.004321
24381463	7025264531.000000	365147827	10000.000000	2870	703386	1.000000	3198	700458	1.000000	9734062	0.002283
24377417	7025225158.000000	365133359	10000.000000	2809	701848	1.000000	3340	703118	1.000000	9729249	0.003059
24375824	7025135095.000000	365089460	10000.000000	2837	702433	1.000000	3349	700151	1.000000	9724399	0.003377
24385690	7025108596.000000	365139675	10000.000000	2843	702281	1.000000	3278	702620	1.000000	9719513	0.000393
24380409	7025139803.000000	365100399	10000.000000	2839	702028	1.000000	3192	702120	1.000000	9714602	-0.000065
24377498	7025132818.000000	365143244	10000.000000	2890	701228	1.000000	3315	701556	1.000000	9709910	0.000267
24381624	7025077238.000000	365117783	10000.000000	2838	703502	1.000000	3265	702589	1.000000	9705056	0.001036
24369975	7025107595.000000	365162431	10000.000000	2768	701878	1.000000	3269	700964	1.000000	9700242	0.000998
24379515	7025163912.000000	365137880	10000.000000	2741	701330	1.000000	3247	701680	1.000000	9695475	0.000620
24378211	7025161571.000000	365183495	10000.000000	2715	702765	1.000000	3275	700908	1.000000	9690746	-0.000182
24378825	7025252865.000000	365121811	10000.000000	2782	702469	1.000000	3288	701973	1.000000	9685911	-0.000822
24376531	7025253700.000000	365131386	10000.000000	2743	702516	1.000000	3299	701928	1.000000	9681100	-0.002666
24384249	7025151330.000000	365165467	10000.000000	2755	701866	1.000000	3287	702032	1.000000	9676328	-0.001750
24374514	7025236938.000000	365133061	10000.000000	2771	700667	1.000000	3348	701942	1.000000	9671416	-0.001751
24382073	7025077056.000000	365127731	10000.000000	2863	702964	1.000000	3338	699527	1.000000	9666518	-0.001592
24379304	7025025324.000000	365151755	10000.000000	2783	703432	1.000000	3262	701502	1.000000	9661781	-0.001814
24383796	7025124749.000000	365132083	10000.000000	2834	701937	1.000000	3311	701663	1.000000	9656993	-0.003079
24378328	7025198357.000000	365104478	10000.000000	2814	701854	1.000000	3364	701192	1.000000	9652054	-0.002891
24376569	7025112118.000000	365155476	10000.000000	2815	704367	1.000000	3282	701944	1.000000	9647267	-0.002185
24380692	7025079974.000000	365123497	10000.000000	2874	701389	1.000000	3264	701135	1.000000	9642433	-0.001753
24381618	7025211869.000000	365114950	10000.000000	2840	702612	1.000000	3344	702078	1.000000	9637506	-0.001117
24382276	7025174007.000000	365176419	10000.000000	2835	702103	1.000000	3327	700795	1.000000	9632671	-0.000835
24376093	7025360406.000000	365090334	10000.000000	2777	702295	1.000000	3361	700807	1.000000	9627868	-0.000801
24375533	7025279043.000000	365144625	10000.000000	2863	703495	1.000000	3311	701894	1.000000	9623036	-0.000564
24377960	7025218877.000000	365130447	10000.000000	2811	702130	1.000000	3311	701905	1.000000	9618228	-0.000514
24382085	7025149854.000000	365168993	10000.000000	2784	702508	1.000000	3293	700803	1.000000	9613424	-0.000634
24377882	7025039747.000000	365161900	10000.000000	2791	703033	1.000000	3284	702349	1.000000	9608613	-0.000693
24379480	7025109055.000000	365162091	10000.000000	2749	701627	1.000000	3317	700949	1.000000	9603697	-0.000538
24386662	7025139473.000000	365132179	10000.000000	2826	701764	1.000000	3260	702546	1.000000	9598890	-0.000324
24380586	7025147329.000000	365166059	10000.000000	2817	702747	1.000000	3293	702908	1.000000	9594032	-0.000394
24369993	7025116493.000000	365098610	10000.000000	2814	701605	1.000000	3290	701970	1.000000	9589198	-0.001279
24382817	7025088973.000000	365152459	10000.000000	2773	701462	1.000000	3309	701655	1.000000	9584409	-0.001126
24374641	7025262619.000000	365116485	10000.000000	2812	702848	1.000000	3367	701524	1.000000	9579650	-0.001126
24373807	7025217202.000000	365126014	10000.000000	2832	701526	1.000000	3306	701617	1.000000	9574846	-0.001144
24379166	7025206916.000000	365168387	10000.000000	2843	700726	1.000000	3317	701841	1.000000	9570032	-0.001849
24375244	7025211867.000000	365126326	10000.000000	2793	701601	1.000000	3262	700825	1.000000	9565247	-0.001754
24375760	7025211225.000000	365136861	10000.000000	2823	703174	1.000000	3291	701290	1.000000	9560599	-0.002299
24375282	7025295292.000000	365145503	10000.000000	2906	701463	1.000000	3297	701180	1.000000	9555795	-0.002307
24375184	7025189044.000000	365109972	10000.000000	2816	701929	1.000000	3248	702541	1.000000	9551138	-0.002235
24375103	7025194283.000000	365120973	10000.000000	2807	701407	1.000000	3345	702059	1.000000	9546438	-0.001668
24380817	7025193801.000000	365135725	10000.000000	2818	701838	1.000000	3289	700632	1.000000	9541683	-0.001360
24374832	7025329999.000000	365123884	10000.000000	2818	701765	1.000000	3272	700893	1.000000	9536833	-0.001418
24377724	7025222992.000000	365139250	10000.000000	2766	702032	1.000000	3347	701122	1.000000	9532177	-0.001425
24370359	7025149948.000000	365139691	10000.000000	2822	701305	1.000000	3340	702391	1.000000	9527385	-0.001441
24376159	7025101858.000000	365134528	10000.000000	2787	702379	1.000000	3286	703017	1.000000	9522665	-0.001388
24378282	7025103162.000000	365139715	10000.000000	2862	702548	1.000000	3274	701750	1.000000	9517821	-0.001467
npatches	nstrain	runtime	dt	init_x	init_y	init_y_blood	init_z	init_S	beta0	beta1	beta2	beta3	mean_beta	B	d	delta	delta_blood	b[0]	mut	m	CTL	c	g	epsilon	k	het	lambda	rho	omega	x_max	patch.dyna	DELTA	A	VA
10000	1	100.000000	0.000100	21900	9499	5000000	0.001000	10000000	13.950551	11.103465	10.137923	14.071660	15	8000000000.000000	0.010000	1.000000	1.000000	800000	0.000050	0.048000	1	0.001000	1.000000	25.000000	1.000000	0.500000	0.000000	0.000000	0.000000	31987	0	10.000000	7.000000	1.000000
sus	inf	inf_blood	z	x[0]	y[0][0]	z[0]	x[1]	y[1][0]	z[1]	S[0]	synchrony
219000000	94990000.000000	5000000	10.000000	21900	9499	0.001000	21900	9499	0.001000	10000000	0.000000
61754807	2417588826.000000	125484333	10000.000000	6223	242138	1.000000	7392	240186	1.000000	9995019	0.000000
49623367	3146922747.000000	163511033	10000.000000	4884	314410	1.000000	5991	313517	1.000000	9990028	0.000000
47805106	3288260824.000000	170908521	10000.000000	4677	329426	1.000000	5821	327101	1.000000	9985093	0.000000
47485358	3314870898.000000	172287721	10000.000000	4726	331982	1.000000	5733	329777	1.000000	9980118	0.000000
47409714	3319781797.000000	172530614	10000.000000	4835	330982	1.000000	5712	330380	1.000000	9975155	0.000000
47407962	3320627704.000000	172588057	10000.000000	4717	331308	1.000000	5687	331722	1.000000	9970200	0.000000
47408027	3320848649.000000	172613502	10000.000000	4730	331686	1.000000	5643	331741	1.000000	9965047	0.000000
47404542	3320904056.000000	172583022	10000.000000	4683	333043	1.000000	5830	331432	1.000000	9960010	0.000000
47402977	3320888152.000000	172597677	10000.000000	4743	332086	1.000000	5712	331146	1.000000	9954907	0.000000
47398454	3320890522.000000	172609246	10000.000000	4748	332090	1.000000	5757	331104	1.000000	9949937	0.000000
47402371	3320898991.000000	172589018	10000.000000	4711	332247	1.000000	5615	331106	1.000000	9944912	0.000000
47409791	3320834899.000000	172612963	10000.000000	4686	332946	1.000000	5726	330478	1.000000	9939928	0.000000
47409218	3320873147.000000	172614515	10000.000000	4721	332835	1.000000	5777	332343	1.000000	9934848	0.000000
47411980	3320862789.000000	172607159	10000.000000	4743	333340	1.000000	5752	329933	1.000000	9929955	0.000000
47410751	3320794374.000000	172590598	10000.000000	4711	331506	1.000000	5750	330304	1.000000	9924978	0.000000
47408970	3320856315.000000	172600450	10000.000000	4684	333257	1.000000	5690	331119	1.000000	9919937	0.000000
47403879	3320855019.000000	172613217	10000.000000	4657	332788	1.000000	5648	331606	1.000000	9914943	0.000000
47406575	3320951126.000000	172621745	10000.000000	4702	332131	1.000000	5834	331444	1.000000	9909937	0.000000
47409911	3320870213.000000	172588200	10000.000000	4686	332383	1.000000	5766	331683	1.000000	9904994	0.000000
47396324	3320861719.000000	172580267	10000.000000	4733	330809	1.000000	5684	331205	1.000000	9900037	0.000000
47409143	3320810372.000000	172594326	10000.000000	4661	332472	1.000000	5683	331283	1.000000	9895051	0.000000
47407772	3320884016.000000	172592467	10000.000000	4641	333635	1.000000	5715	331936	1.000000	9889984	0.000000
47402548	3320999319.000000	172615951	10000.000000	4673	332795	1.000000	5743	331338	1.000000	9884869	0.000000
47407682	3320871875.000000	172585008	10000.000000	4646	332096	1.000000	5721	330699	1.000000	9879859	0.000000
47409816	3320849274.000000	172607320	10000.000000	4693	332715	1.000000	5722	331433	1.000000	9874880	0.000000
47410022	3320825086.000000	172586448	10000.000000	4730	332942	1.000000	5696	331890	1.000000	9869974	0.000000
47411962	3320925248.000000	172597082	10000.000000	4688	331950	1.000000	5738	330198	1.000000	9865054	0.000000
47406381	3320854732.000000	172605325	10000.000000	4856	332345	1.000000	5717	330595	1.000000	9860128	0.000000
47411666	3320866008.000000	172592263	10000.000000	4665	332706	1.000000	5736	331243	1.000000	9855240	0.000000
47412350	3320906460.000000	172612506	10000.000000	4672	333311	1.000000	5686	330281	1.000000	9850389	0.000000
47403358	3320954812.000000	172591784	10000.000000	4668	332176	1.000000	5696	330470	1.000000	9845448	0.000000
47412534	3320904746.000000	172606734	10000.000000	4643	332289	1.000000	5709	329548	1.000000	9840374	0.000000
47404256	3320853075.000000	172613260	10000.000000	4662	333055	1.000000	5669	330753	1.000000	9835408	0.000000
47413667	3320914683.000000	172611546	10000.000000	4694	331698	1.000000	5680	331716	1.000000	9830514	0.000000
47414783	3320802764.000000	172599792	10000.000000	4663	331486	1.000000	5765	330288	1.000000	9825639	0.000000
47402570	3320875110.000000	172597329	10000.000000	4765	331359	1.000000	5670	330744	1.000000	9820680	0.000000
47411593	3320779511.000000	172596583	10000.000000	4669	331438	1.000000	5653	330852	1.000000	9815861	0.000000
47406176	3320887787.000000	172607625	10000.000000	4647	332829	1.000000	5695	331491	1.000000	9811055	0.000000
47415458	3320851442.000000	172598893	10000.000000	4776	331553	1.000000	5781	331158	1.000000	9806152	0.000000
47400217	3320847779.000000	172613786	10000.000000	4737	332849	1.000000	5751	331245	1.000000	9801268	-1.#IND00
47399986	3320896386.000000	172607010	10000.000000	4738	332477	1.000000	5692	331041	1.000000	9796384	-0.019200
47411384	3320831918.000000	172572586	10000.000000	4748	331719	1.000000	5786	330912	1.000000	9791443	-0.008801
47413026	3320902749.000000	172594593	10000.000000	4683	332935	1.000000	5727	331570	1.000000	9786595	0.003743
47399746	3320923801.000000	172595908	10000.000000	4743	332364	1.000000	5754	330726	1.000000	9781714	0.000181
47402469	3320860681.000000	172603001	10000.000000	4788	331441	1.000000	5715	332630	1.000000	9776866	-0.000674
47409523	3320844239.000000	172595266	10000.000000	4605	332225	1.000000	5692	331577	1.000000	9771843	-0.002587
47403154	3320776590.000000	172598208	10000.000000	4682	331727	1.000000	5787	330502	1.000000	9766925	-0.002533
47416088	3320778245.000000	172607362	10000.000000	4759	331668	1.000000	5743	330860	1.000000	9762213	-0.002530
47409842	3320844527.000000	172599366	10000.000000	4772	332285	1.000000	5746	332019	1.000000	9757256	0.001092
47407216	3320796051.000000	172612737	10000.000000	4660	333110	1.000000	5647	330791	1.000000	9752491	0.000703
47404348	3320879836.000000	172580472	10000.000000	4657	331718	1.000000	5753	331371	1.000000	9747699	0.001060
47405363	3320924713.000000	172615893	10000.000000	4710	331556	1.000000	5730	330483	1.000000	9742897	0.000749
47406406	3320889792.000000	172593014	10000.000000	4645	332332	1.000000	5714	331572	1.000000	9738122	-0.001893
47406296	3320961000.000000	172610348	10000.000000	4648	332647	1.000000	5722	330824	1.000000	9733305	-0.001210
47408239	3320867220.000000	172581803	10000.000000	4759	331406	1.000000	5775	330542	1.000000	9728489	-0.000917
47399039	3320850949.000000	172623172	10000.000000	4713	332727	1.000000	5688	331168	1.000000	9723678	-0.001477
47403646	3320908890.000000	172598099	10000.000000	4695	332324	1.000000	5740	331517	1.000000	9718809	-0.000640
47403632	3320862072.000000	172620604	10000.000000	4652	333008	1.000000	5676	331337	1.000000	9713863	-0.000404
47401409	3320945493.000000	172609003	10000.000000	4688	332108	1.000000	5683	330640	1.000000	9709061	-0.000489
47397950	3320925984.000000	172582144	10000.000000	4723	332389	1.000000	5742	331567	1.000000	9704206	-0.000042
47400362	3320831451.000000	172602230	10000.000000	4660	332438	1.000000	5723	331374	1.000000	9699436	0.000180
47413407	3320865564.000000	172603414	10000.000000	4699	332741	1.000000	5717	331007	1.000000	9694556	0.000652
47408682	3320908404.000000	172607105	10000.000000	4675	332082	1.000000	5719	330898	1.000000	9689744	0.000600
47409530	3320947138.000000	172619186	10000.000000	4732	331853	1.000000	5719	330500	1.000000	9684844	0.000872
47401786	3320887245.000000	172596563	10000.000000	4702	332181	1.000000	5723	330980	1.000000	9679959	0.002298
47398382	3320867788.000000	172599909	10000.000000	4608	332918	1.000000	5702	331872	1.000000	9675070	0.002330
47421797	3320858118.000000	172587740	10000.000000	4671	331953	1.000000	5742	331149	1.000000	9670165	0.002928
47413147	3320890294.000000	172609942	10000.000000	4638	332594	1.000000	5722	331578	1.000000	9665454	0.004163
47403349	3320913551.000000	172593010	10000.000000	4710	332249	1.000000	5636	331543	1.000000	9660615	0.003884
47398479	3320981767.000000	172609978	10000.000000	4704	332293	1.000000	5742	332012	1.000000	9655840	0.003824
47410571	3320958216.000000	172599282	10000.000000	4754	332044	1.000000	5677	331588	1.000000	9651147	0.003733
47413661	3320840075.000000	172598995	10000.000000	4734	331924	1.000000	5662	331109	1.000000	9646257	0.003746
47408026	3320878259.000000	172583690	10000.000000	4714	332524	1.000000	5718	331805	1.000000	9641428	0.003888
47409752	3320780937.000000	172623757	10000.000000	4795	331050	1.000000	5764	332519	1.000000	9636503	0.003812
47419551	3320786489.000000	172628301	10000.000000	4607	331922	1.000000	5644	331439	1.000000	9631739	0.003614
47405567	3320856158.000000	172579727	10000.000000	4718	331770	1.000000	5737	331282	1.000000	9626844	0.003764
47415135	3320822698.000000	172606252	10000.000000	4742	332536	1.000000	5775	330998	1.000000	9622121	0.004298
47406265	3320813562.000000	172592654	10000.000000	4759	332353	1.000000	5640	330221	1.000000	9617316	0.005399
47402750	3320868222.000000	172614367	10000.000000	4730	331849	1.000000	5712	330865	1.000000	9612433	0.005465
47405513	3320886367.000000	172583948	10000.000000	4708	331596	1.000000	5757	331622	1.000000	9607636	0.005086
47405686	3320874430.000000	172622912	10000.000000	4704	332582	1.000000	5854	330886	1.000000	9602816	0.004909
47410411	3320914062.000000	172617973	10000.000000	4734	332004	1.000000	5678	331352	1.000000	9598112	0.006735
47406344	3320947094.000000	172613331	10000.000000	4708	332486	1.000000	5725	330570	1.000000	9593338	0.006127
47400152	3320880569.000000	172624683	10000.000000	4710	332697	1.000000	5809	330625	1.000000	9588676	0.006229
47410315	3320885849.000000	172591024	10000.000000	4731	332265	1.000000	5711	330313	1.000000	9583951	0.006296
47409113	3320951693.000000	172588913	10000.000000	4625	332930	1.000000	5746	332045	1.000000	9579070	0.006517
47402364	3320919004.000000	172608703	10000.000000	4664	333169	1.000000	5692	330692	1.000000	9574224	0.006130
47399618	3320846365.000000	172585823	10000.000000	4754	331647	1.000000	5643	331772	1.000000	9569489	0.006308
47403131	3320870969.000000	172582060	10000.000000	4697	332862	1.000000	5623	331315	1.000000	9564804	0.006081
47403174	3320884062.000000	172618483	10000.000000	4727	331862	1.000000	5817	330873	1.000000	9560002	0.006082
47413441	3320869261.000000	172593686	10000.000000	4806	331564	1.000000	5690	330900	1.000000	9555218	0.006019
47412604	3320815580.000000	172590665	10000.000000	4739	332034	1.000000	5725	331762	1.000000	9550506	0.005384
47417728	3320903731.000000	172581204	10000.000000	4657	333512	1.000000	5616	331561	1.000000	9545784	0.005490
47413844	3320794274.000000	172617730	10000.000000	4630	332486	1.000000	5685	331998	1.000000	9540915	0.005291
47411415	3320847195.000000	172605221	10000.000000	4748	332247	1.000000	5676	331286	1.000000	9536047	0.004346
47404705	3320889023.000000	172629538	10000.000000	4701	332354	1.000000	5707	331184	1.000000	9531197	0.004378
47408060	3320805423.000000	172612377	10000.000000	4745	332308	1.000000	5712	331850	1.000000	9526367	0.004441
47406927	3320857724.000000	172599510	10000.000000	4753	331636	1.000000	5772	331087	1.000000	9521657	0.004296
47410692	3320837574.000000	172622706	10000.000000	4689	331659	1.000000	5759	330683	1.000000	9516943	0.004244
npatches	nstrain	runtime	dt	init_x	init_y	init_y_blood	init_z	init_S	beta0	beta1	beta2	beta3	mean_beta	B	d	delta	delta_blood	b[0]	mut	m	CTL	c	g	epsilon	k	het	lambda	rho	omega	x_max	patch.dyna	DELTA	A	VA
10000	1	100.000000	0.000100	21900	9499	5000000	0.001000	10000000	22.167147	20.287995	19.391818	13.635441	15	8000000000.000000	0.010000	1.000000	1.000000	800000	0.000050	0.048000	1	0.001000	1.000000	25.000000	2.000000	0.500000	0.000000	0.000000	0.000000	31987	0	10.000000	7.000000	1.000000
sus	inf	inf_blood	z	x[0]	y[0][0]	z[0]	x[1]	y[1][0]	z[1]	S[0]	synchrony
219000000	94990000.000000	5000000	10.000000	21900	9499	0.001000	21900	9499	0.001000	10000000	0.000000
79979392	1720165907.000000	89313321	10000.000000	5343	174248	1.000000	5898	173660	1.000000	9994944	0.000000
70770512	2015667683.000000	104743900	10000.000000	4826	204328	1.000000	5224	202726	1.000000	9989821	0.000000
69954752	2045459695.000000	106312444	10000.000000	4839	205590	1.000000	5138	206111	1.000000	9984902	0.000000
69873686	2048403333.000000	106455854	10000.000000	4707	206944	1.000000	5147	206558	1.000000	9979812	0.000000
69867574	2048704421.000000	106478940	10000.000000	4748	206851	1.000000	5152	206465	1.000000	9974794	0.000000
69861117	2048723124.000000	106495756	10000.000000	4798	206130	1.000000	5102	206731	1.000000	9969803	0.000000
69859104	2048727838.000000	106475410	10000.000000	4650	207205	1.000000	5149	206842	1.000000	9964830	0.000000
69861820	2048720213.000000	106492041	10000.000000	4822	207245	1.000000	5071	206412	1.000000	9959985	0.000000
69865359	2048750932.000000	106497022	10000.000000	4751	206685	1.000000	5053	206640	1.000000	9955076	0.000000
69866923	2048788534.000000	106490440	10000.000000	4751	207216	1.000000	5218	207262	1.000000	9950105	0.000000
69871924	2048644017.000000	106470229	10000.000000	4793	206569	1.000000	5242	206597	1.000000	9945218	0.000000
69854403	2048730733.000000	106489638	10000.000000	4777	206994	1.000000	5103	206043	1.000000	9940231	0.000000
69860020	2048734312.000000	106476730	10000.000000	4699	207439	1.000000	5171	206632	1.000000	9935271	0.000000
69869462	2048724075.000000	106483851	10000.000000	4725	206873	1.000000	5151	206085	1.000000	9930342	0.000000
69860999	2048794999.000000	106479063	10000.000000	4762	206450	1.000000	5137	207114	1.000000	9925418	0.000000
69866647	2048687131.000000	106497466	10000.000000	4773	206605	1.000000	5129	206907	1.000000	9920513	0.000000
69859954	2048706792.000000	106465045	10000.000000	4712	206861	1.000000	5148	206364	1.000000	9915604	0.000000
69869842	2048715868.000000	106482444	10000.000000	4725	206717	1.000000	5213	206080	1.000000	9910686	0.000000
69865762	2048657504.000000	106468224	10000.000000	4897	206387	1.000000	5231	206321	1.000000	9905799	0.000000
69861874	2048673091.000000	106471615	10000.000000	4746	207032	1.000000	5256	206818	1.000000	9900823	0.000000
69868212	2048744160.000000	106471748	10000.000000	4768	206656	1.000000	5197	206874	1.000000	9895848	0.000000
69868962	2048728657.000000	106475894	10000.000000	4789	207366	1.000000	5105	206378	1.000000	9890855	0.000000
69874235	2048701130.000000	106483767	10000.000000	4740	206631	1.000000	5160	205793	1.000000	9885938	0.000000
69874518	2048720859.000000	106487179	10000.000000	4754	206828	1.000000	5043	206986	1.000000	9880904	0.000000
69856948	2048708086.000000	106463848	10000.000000	4660	207441	1.000000	5132	206930	1.000000	9876007	0.000000
69871863	2048635885.000000	106466501	10000.000000	4800	207137	1.000000	5187	206138	1.000000	9871188	0.000000
69870511	2048697608.000000	106474845	10000.000000	4655	207101	1.000000	5136	206781	1.000000	9866235	0.000000
69871589	2048721026.000000	106484728	10000.000000	4723	207152	1.000000	5071	206287	1.000000	9861201	0.000000
69873722	2048718849.000000	106488059	10000.000000	4781	206679	1.000000	5035	207017	1.000000	9856271	0.000000
69854234	2048757520.000000	106486645	10000.000000	4737	207626	1.000000	5128	206725	1.000000	9851263	0.000000
69869792	2048690835.000000	106497070	10000.000000	4800	206148	1.000000	5128	206759	1.000000	9846459	0.000000
69863214	2048784440.000000	106457587	10000.000000	4843	206807	1.000000	5110	206872	1.000000	9841613	0.000000
69888289	2048727372.000000	106493804	10000.000000	4777	207101	1.000000	5102	206330	1.000000	9836642	0.000000
69863314	2048742087.000000	106488642	10000.000000	4788	206839	1.000000	5172	206522	1.000000	9831727	0.000000
69862990	2048722289.000000	106484791	10000.000000	4719	208181	1.000000	5148	206611	1.000000	9826851	0.000000
69872182	2048683039.000000	106501737	10000.000000	4740	206361	1.000000	5155	207002	1.000000	9821836	0.000000
69866989	2048733257.000000	106475715	10000.000000	4795	206773	1.000000	5184	206577	1.000000	9816926	0.000000
69858014	2048786238.000000	106484101	10000.000000	4730	206639	1.000000	5092	206805	1.000000	9812147	0.000000
69874495	2048738339.000000	106502324	10000.000000	4799	206326	1.000000	5036	206776	1.000000	9807353	0.000000
69867962	2048675042.000000	106479379	10000.000000	4750	206866	1.000000	5095	207145	1.000000	9802563	-1.#IND00
69870626	2048749311.000000	106489813	10000.000000	4767	207269	1.000000	5061	206667	1.000000	9797589	0.009600
69863343	2048703111.000000	106486015	10000.000000	4747	206822	1.000000	5162	206025	1.000000	9792697	-0.000393
69861674	2048756712.000000	106484260	10000.000000	4739	206193	1.000000	5087	205828	1.000000	9787810	0.006776
69872596	2048751577.000000	106464602	10000.000000	4768	206813	1.000000	5121	206152	1.000000	9782912	0.007836
69874802	2048707120.000000	106479123	10000.000000	4770	207393	1.000000	5131	206554	1.000000	9777993	0.006278
69864812	2048749461.000000	106498476	10000.000000	4767	206353	1.000000	5156	206642	1.000000	9773219	0.005486
69868228	2048697288.000000	106487074	10000.000000	4729	206108	1.000000	5181	207056	1.000000	9768511	0.001714
69859630	2048742958.000000	106479037	10000.000000	4697	206971	1.000000	5118	207497	1.000000	9763738	-0.002090
69858336	2048756497.000000	106501195	10000.000000	4776	207032	1.000000	5134	205694	1.000000	9758874	-0.003975
69856591	2048763702.000000	106494500	10000.000000	4695	207326	1.000000	5147	207536	1.000000	9753981	-0.000640
69861426	2048738485.000000	106482323	10000.000000	4743	206782	1.000000	5187	206368	1.000000	9749055	0.000249
69856812	2048676649.000000	106483161	10000.000000	4721	206504	1.000000	5203	206645	1.000000	9744199	-0.001893
69858437	2048667037.000000	106487513	10000.000000	4758	206571	1.000000	5141	206859	1.000000	9739388	-0.002755
69871851	2048745314.000000	106484331	10000.000000	4709	207185	1.000000	5276	206246	1.000000	9734678	-0.003232
69865169	2048668396.000000	106485810	10000.000000	4736	206320	1.000000	5199	206511	1.000000	9729871	-0.002534
69861462	2048765837.000000	106472778	10000.000000	4703	207528	1.000000	5275	205753	1.000000	9725085	-0.002287
69865273	2048760151.000000	106484022	10000.000000	4711	206496	1.000000	5103	206156	1.000000	9720264	-0.000874
69874349	2048664049.000000	106487729	10000.000000	4790	207000	1.000000	5100	206633	1.000000	9715440	-0.001144
69875439	2048812718.000000	106482670	10000.000000	4730	206307	1.000000	5141	206688	1.000000	9710641	-0.002141
69874955	2048705779.000000	106480749	10000.000000	4757	206532	1.000000	5165	205966	1.000000	9705864	-0.005962
69870611	2048679323.000000	106481123	10000.000000	4906	206292	1.000000	5168	206288	1.000000	9701066	-0.005700
69870322	2048712624.000000	106480325	10000.000000	4786	206797	1.000000	5085	207397	1.000000	9696210	-0.005902
69866277	2048703947.000000	106468954	10000.000000	4739	206656	1.000000	5131	206596	1.000000	9691313	-0.006867
69863591	2048754886.000000	106478372	10000.000000	4743	206320	1.000000	5132	206203	1.000000	9686498	-0.006325
69868567	2048702640.000000	106473348	10000.000000	4664	207057	1.000000	5134	206321	1.000000	9681683	-0.005881
69870565	2048748415.000000	106469900	10000.000000	4781	206620	1.000000	5096	206288	1.000000	9676885	-0.005571
69869432	2048763367.000000	106470616	10000.000000	4696	206960	1.000000	5148	206382	1.000000	9672065	-0.005245
69867683	2048634118.000000	106477304	10000.000000	4866	206612	1.000000	5149	206378	1.000000	9667148	-0.005639
69874517	2048662858.000000	106481862	10000.000000	4874	205831	1.000000	5126	206440	1.000000	9662233	-0.005340
69860410	2048725584.000000	106483668	10000.000000	4689	206326	1.000000	5065	207300	1.000000	9657367	-0.005646
69864596	2048745847.000000	106482991	10000.000000	4823	206148	1.000000	5131	206450	1.000000	9652448	-0.005504
69851761	2048737516.000000	106485589	10000.000000	4822	207206	1.000000	5184	206453	1.000000	9647657	-0.005493
69867193	2048748755.000000	106468324	10000.000000	4804	207011	1.000000	5080	206746	1.000000	9642930	-0.004998
69864514	2048734320.000000	106475023	10000.000000	4760	206187	1.000000	5120	206203	1.000000	9638106	-0.004983
69864772	2048723114.000000	106492312	10000.000000	4699	206537	1.000000	5125	206822	1.000000	9633248	-0.004868
69868238	2048747604.000000	106482511	10000.000000	4806	206596	1.000000	5160	206236	1.000000	9628442	-0.004685
69876729	2048679685.000000	106501218	10000.000000	4865	206751	1.000000	5140	206649	1.000000	9623644	-0.004785
69864058	2048739055.000000	106476231	10000.000000	4758	207258	1.000000	5146	206098	1.000000	9618765	-0.004725
69865605	2048765431.000000	106493961	10000.000000	4744	206698	1.000000	5157	205957	1.000000	9613925	-0.004737
69866573	2048693986.000000	106480885	10000.000000	4738	206628	1.000000	5179	206431	1.000000	9609034	-0.004704
69863510	2048725807.000000	106484583	10000.000000	4675	206703	1.000000	5046	206531	1.000000	9604198	-0.004297
69878325	2048747619.000000	106475551	10000.000000	4766	208155	1.000000	5140	206106	1.000000	9599417	-0.002768
69862411	2048720552.000000	106487185	10000.000000	4778	206806	1.000000	5176	207176	1.000000	9594632	-0.002724
69876963	2048686355.000000	106485486	10000.000000	4718	206892	1.000000	5132	206130	1.000000	9589870	-0.002647
69856994	2048757995.000000	106475431	10000.000000	4788	206556	1.000000	5178	206771	1.000000	9585085	-0.003065
69862721	2048663910.000000	106486707	10000.000000	4788	206532	1.000000	5131	205313	1.000000	9580215	-0.002615
69865158	2048790824.000000	106493121	10000.000000	4793	207155	1.000000	5154	206511	1.000000	9575307	-0.003134
69874640	2048723442.000000	106476537	10000.000000	4738	206755	1.000000	5156	205785	1.000000	9570635	-0.002735
69861129	2048663183.000000	106476199	10000.000000	4714	206313	1.000000	5131	206931	1.000000	9565798	-0.003058
69869757	2048700370.000000	106484722	10000.000000	4729	207216	1.000000	5058	206392	1.000000	9561115	-0.003109
69872534	2048741432.000000	106482756	10000.000000	4756	207375	1.000000	5035	206459	1.000000	9556270	-0.003048
69859080	2048749129.000000	106476491	10000.000000	4842	206645	1.000000	5098	206898	1.000000	9551477	-0.002987
69874278	2048723241.000000	106489460	10000.000000	4710	205713	1.000000	5068	207139	1.000000	9546645	-0.002892
69863173	2048717035.000000	106494983	10000.000000	4754	207344	1.000000	5249	206688	1.000000	9541881	-0.003212
69875145	2048738707.000000	106474489	10000.000000	4745	206710	1.000000	5159	206692	1.000000	9537164	-0.003065
69865227	2048731304.000000	106493816	10000.000000	4709	207103	1.000000	5072	206229	1.000000	9532402	-0.003062
69850794	2048744185.000000	106484898	10000.000000	4751	207370	1.000000	4997	206721	1.000000	9527555	-0.003042
69865202	2048763896.000000	106471118	10000.000000	4750	207136	1.000000	5095	205648	1.000000	9522712	-0.002983
69878915	2048674658.000000	106496383	10000.000000	4739	207161	1.000000	5205	206041	1.000000	9517950	-0.003070
npatches	nstrain	runtime	dt	init_x	init_y	init_y_blood	init_z	init_S	beta0	beta1	beta2	beta3	mean_beta	B	d	delta	delta_blood	b[0]	mut	m	CTL	c	g	epsilon	k	het	lambda	rho	omega	x_max	patch.dyna	DELTA	A	VA
10000	1	100.000000	0.000100	21900	9499	5000000	0.001000	10000000	17.390403	9.206949	16.318833	17.404655	15	8000000000.000000	0.010000	1.000000	1.000000	800000	0.000050	0.048000	1	0.001000	1.000000	25.000000	3.000000	0.500000	0.000000	0.000000	0.000000	31987	0	10.000000	7.000000	1.000000
sus	inf	inf_blood	z	x[0]	y[0][0]	z[0]	x[1]	y[1][0]	z[1]	S[0]	synchrony
219000000	94990000.000000	5000000	10.000000	21900	9499	0.001000	21900	9499	0.001000	10000000	0.000000
99833155	1259671989.000000	65428147	10000.000000	8580	126961	1.000000	13348	122948	1.000000	9995006	0.000000
92811962	1395455867.000000	72530229	10000.000000	7923	140963	1.000000	12484	136755	1.000000	9990030	0.000000
92425469	1403518354.000000	72951055	10000.000000	7811	141451	1.000000	12380	138154	1.000000	9984975	0.000000
92396248	1404032642.000000	72973533	10000.000000	7801	141218	1.000000	12212	137792	1.000000	9979936	0.000000
92377150	1404121226.000000	72968406	10000.000000	7800	140478	1.000000	12451	138292	1.000000	9974925	0.000000
92393643	1404085737.000000	72972898	10000.000000	7832	141519	1.000000	12357	137576	1.000000	9969922	0.000000
92408938	1404013298.000000	72974344	10000.000000	7785	141288	1.000000	12372	137424	1.000000	9964977	0.000000
92397049	1404079834.000000	72973677	10000.000000	7795	142202	1.000000	12255	138097	1.000000	9960016	0.000000
92394627	1404096286.000000	72964409	10000.000000	7747	141092	1.000000	12323	137738	1.000000	9955085	0.000000
92397308	1404064073.000000	72977622	10000.000000	7808	141856	1.000000	12286	136932	1.000000	9950061	0.000000
92401318	1404094205.000000	72985118	10000.000000	7830	141738	1.000000	12460	137644	1.000000	9945229	0.000000
92392244	1404105833.000000	72958544	10000.000000	7840	141894	1.000000	12246	138263	1.000000	9940230	0.000000
92394210	1404056356.000000	72983783	10000.000000	7839	141419	1.000000	12370	137389	1.000000	9935412	0.000000
92389758	1404099619.000000	72983487	10000.000000	7759	141804	1.000000	12535	137850	1.000000	9930398	0.000000
92401565	1404052017.000000	72980932	10000.000000	7768	141891	1.000000	12544	137406	1.000000	9925468	0.000000
92393731	1404039965.000000	72964741	10000.000000	7866	140623	1.000000	12338	138258	1.000000	9920497	0.000000
92385275	1404011973.000000	72979588	10000.000000	7877	141334	1.000000	12308	137428	1.000000	9915615	0.000000
92405966	1404008433.000000	72988463	10000.000000	7904	141613	1.000000	12360	137283	1.000000	9910591	0.000000
92399578	1404082080.000000	72998167	10000.000000	7812	141270	1.000000	12434	137350	1.000000	9905594	0.000000
92405521	1404039805.000000	72983803	10000.000000	7894	141540	1.000000	12405	137324	1.000000	9900579	0.000000
92393353	1404029124.000000	72966916	10000.000000	7741	141190	1.000000	12232	138105	1.000000	9895577	0.000000
92396399	1404027471.000000	72974780	10000.000000	7738	141496	1.000000	12307	137453	1.000000	9890620	0.000000
92391203	1404045967.000000	72997948	10000.000000	7821	141750	1.000000	12333	138017	1.000000	9885713	0.000000
92395652	1404050711.000000	72983969	10000.000000	7791	141098	1.000000	12340	138289	1.000000	9880787	0.000000
92389055	1404016833.000000	72973960	10000.000000	7805	141414	1.000000	12424	137308	1.000000	9875810	0.000000
92390141	1404075997.000000	72983419	10000.000000	7824	141211	1.000000	12486	138210	1.000000	9870879	0.000000
92414961	1404062082.000000	72960802	10000.000000	7946	142123	1.000000	12360	137457	1.000000	9866024	0.000000
92400876	1404024755.000000	72981239	10000.000000	7787	142061	1.000000	12512	137512	1.000000	9861093	0.000000
92397700	1403969846.000000	72971825	10000.000000	7818	141176	1.000000	12348	137126	1.000000	9856132	0.000000
92399686	1404064308.000000	72985353	10000.000000	7917	141356	1.000000	12485	137606	1.000000	9851285	0.000000
92396111	1404039504.000000	72986665	10000.000000	7779	141085	1.000000	12365	137842	1.000000	9846349	0.000000
92402578	1404021934.000000	72981263	10000.000000	7883	141923	1.000000	12403	137289	1.000000	9841429	0.000000
92397027	1404102777.000000	72972524	10000.000000	7845	141501	1.000000	12265	138352	1.000000	9836645	0.000000
92404244	1403962523.000000	72962483	10000.000000	7859	142042	1.000000	12630	137298	1.000000	9831735	0.000000
92388910	1404081601.000000	72972966	10000.000000	7826	141626	1.000000	12408	137838	1.000000	9826751	0.000000
92401360	1403977594.000000	72984423	10000.000000	7693	141359	1.000000	12337	137626	1.000000	9821919	0.000000
92387183	1404122957.000000	72963662	10000.000000	7909	141298	1.000000	12213	137526	1.000000	9817072	0.000000
92406509	1404053413.000000	72965059	10000.000000	7912	141277	1.000000	12300	137724	1.000000	9812146	0.000000
92395076	1403993151.000000	72980087	10000.000000	7819	141828	1.000000	12419	138294	1.000000	9807267	0.000000
92390316	1404113077.000000	72967603	10000.000000	7837	141795	1.000000	12409	137761	1.000000	9802331	-1.#IND00
92390937	1404088465.000000	72987244	10000.000000	7886	141430	1.000000	12331	137963	1.000000	9797492	-0.000000
92387574	1404062914.000000	72986223	10000.000000	7769	142507	1.000000	12360	137622	1.000000	9792514	0.006245
92400200	1404077329.000000	72977024	10000.000000	7870	141396	1.000000	12438	137395	1.000000	9787538	0.002388
92401454	1404070504.000000	72972071	10000.000000	7841	141348	1.000000	12250	137592	1.000000	9782564	0.003929
92392046	1404061060.000000	72976096	10000.000000	7813	141235	1.000000	12340	137270	1.000000	9777668	0.008069
92400700	1404017280.000000	72998429	10000.000000	7832	141492	1.000000	12282	137739	1.000000	9772823	0.008484
92382221	1404092139.000000	72973802	10000.000000	7759	141821	1.000000	12204	137726	1.000000	9767929	0.006917
92396131	1404052379.000000	72979277	10000.000000	7832	141708	1.000000	12402	137970	1.000000	9763130	0.005675
92403003	1404051770.000000	72983379	10000.000000	7835	141186	1.000000	12404	137357	1.000000	9758326	0.004742
92397915	1404091003.000000	72962176	10000.000000	7793	141773	1.000000	12467	137173	1.000000	9753403	0.003942
92395677	1404027528.000000	72998953	10000.000000	7841	141078	1.000000	12269	137614	1.000000	9748520	0.001871
92401749	1403970126.000000	72975861	10000.000000	7855	141813	1.000000	12341	138022	1.000000	9743470	0.000787
92403878	1403970052.000000	72964737	10000.000000	7797	141599	1.000000	12373	138338	1.000000	9738712	0.000434
92396769	1404041804.000000	72984998	10000.000000	7967	141453	1.000000	12322	137939	1.000000	9733766	0.000067
92403289	1404049398.000000	72977532	10000.000000	7818	142294	1.000000	12485	137643	1.000000	9728857	-0.002342
92402020	1404007202.000000	72970598	10000.000000	7765	141382	1.000000	12441	138119	1.000000	9724087	-0.003083
92390252	1404046775.000000	72972248	10000.000000	7739	141727	1.000000	12165	137588	1.000000	9719181	-0.002944
92404169	1404030297.000000	72989787	10000.000000	7919	141677	1.000000	12446	137584	1.000000	9714381	-0.005496
92390544	1404043283.000000	72964119	10000.000000	7897	142036	1.000000	12409	137512	1.000000	9709543	-0.005333
92393342	1404027404.000000	72970548	10000.000000	7752	142140	1.000000	12393	137579	1.000000	9704737	-0.005083
92397567	1404063208.000000	72964424	10000.000000	7864	141116	1.000000	12364	137727	1.000000	9699960	-0.006193
92396754	1404053852.000000	72946974	10000.000000	7854	141274	1.000000	12291	137898	1.000000	9694993	-0.005388
92404060	1404054828.000000	72966975	10000.000000	7842	141899	1.000000	12329	138072	1.000000	9690036	-0.004968
92400285	1404046909.000000	72986355	10000.000000	7807	141989	1.000000	12308	138209	1.000000	9685220	-0.004618
92395119	1404080622.000000	72971324	10000.000000	7941	141791	1.000000	12549	137509	1.000000	9680302	-0.004084
92389205	1404064360.000000	72965042	10000.000000	7852	141697	1.000000	12387	137997	1.000000	9675387	-0.004594
92396503	1404070741.000000	72959303	10000.000000	7853	141937	1.000000	12371	137978	1.000000	9670574	-0.004531
92401933	1404055067.000000	72966223	10000.000000	7885	140942	1.000000	12312	137602	1.000000	9665795	-0.004277
92380033	1404045681.000000	72975188	10000.000000	7787	141437	1.000000	12365	137348	1.000000	9661089	-0.006052
92396336	1404004083.000000	72973068	10000.000000	7941	141314	1.000000	12447	137185	1.000000	9656273	-0.005729
92406626	1404059702.000000	72975209	10000.000000	7742	141634	1.000000	12384	137746	1.000000	9651485	-0.005698
92392117	1404080016.000000	72981353	10000.000000	7843	141703	1.000000	12323	137809	1.000000	9646502	-0.005066
92388597	1404036169.000000	72977350	10000.000000	7896	141255	1.000000	12418	137373	1.000000	9641687	-0.005364
92393106	1404007932.000000	72978428	10000.000000	7902	141400	1.000000	12345	138476	1.000000	9636763	-0.004620
92387276	1404059995.000000	72973139	10000.000000	7912	141379	1.000000	12353	138188	1.000000	9631947	-0.004498
92395858	1404024106.000000	72971016	10000.000000	7848	142098	1.000000	12541	137539	1.000000	9627087	-0.004510
92397265	1403990947.000000	72989898	10000.000000	7879	141265	1.000000	12363	138055	1.000000	9622297	-0.004490
92405462	1404078491.000000	72978337	10000.000000	7858	142245	1.000000	12420	137390	1.000000	9617673	-0.004263
92407765	1403983852.000000	72969263	10000.000000	7879	141688	1.000000	12541	137802	1.000000	9612859	-0.004157
92399867	1404047284.000000	72975086	10000.000000	7843	141732	1.000000	12380	137628	1.000000	9608039	-0.003984
92400892	1404043707.000000	72980851	10000.000000	7844	141542	1.000000	12468	137554	1.000000	9603268	-0.003730
92401077	1404014024.000000	72965580	10000.000000	7701	141976	1.000000	12392	137724	1.000000	9598392	-0.003766
92397878	1404070879.000000	72968881	10000.000000	7915	141410	1.000000	12313	137365	1.000000	9593466	-0.003535
92395201	1404080212.000000	72974583	10000.000000	7802	141771	1.000000	12417	137300	1.000000	9588732	-0.003374
92394483	1404038930.000000	72982093	10000.000000	7720	141803	1.000000	12567	137361	1.000000	9584015	-0.003359
92393985	1404022091.000000	72966529	10000.000000	7822	141352	1.000000	12387	137641	1.000000	9579136	-0.003343
92397678	1404055802.000000	72975672	10000.000000	7812	141604	1.000000	12372	137843	1.000000	9574358	-0.003027
92400219	1404080361.000000	72993601	10000.000000	7863	141578	1.000000	12443	137526	1.000000	9569514	-0.003428
92396494	1404092940.000000	72967944	10000.000000	7903	142257	1.000000	12242	138507	1.000000	9564737	-0.001386
92393760	1404033675.000000	72971192	10000.000000	7803	142019	1.000000	12349	137180	1.000000	9559900	-0.001789
92404687	1404056491.000000	72974917	10000.000000	7713	141704	1.000000	12120	138810	1.000000	9555108	-0.001764
92402146	1404016236.000000	72978455	10000.000000	7662	142156	1.000000	12329	137568	1.000000	9550348	-0.001791
92390150	1404056090.000000	72971233	10000.000000	7829	142104	1.000000	12221	138406	1.000000	9545647	-0.001454
92403450	1403907488.000000	72983387	10000.000000	7846	141456	1.000000	12641	136527	1.000000	9540852	-0.000991
92384605	1404102592.000000	72974062	10000.000000	7843	141751	1.000000	12346	137086	1.000000	9536146	-0.000986
92402937	1404058437.000000	72970784	10000.000000	7823	141508	1.000000	12313	138268	1.000000	9531380	-0.000793
92393455	1404118719.000000	72973863	10000.000000	7910	140692	1.000000	12453	137890	1.000000	9526578	-0.000560
92401508	1404010915.000000	72974262	10000.000000	7880	140980	1.000000	12367	137912	1.000000	9521916	-0.000666
92389087	1404044913.000000	72957960	10000.000000	7799	141953	1.000000	12433	137529	1.000000	9517173	-0.000712
npatches	nstrain	runtime	dt	init_x	init_y	init_y_blood	init_z	init_S	beta0	beta1	beta2	beta3	mean_beta	B	d	delta	delta_blood	b[0]	mut	m	CTL	c	g	epsilon	k	het	lambda	rho	omega	x_max	patch.dyna	DELTA	A	VA
10000	1	100.000000	0.000100	21900	9499	5000000	0.001000	10000000	22.064063	16.985671	9.024589	19.853922	15	8000000000.000000	0.010000	1.000000	1.000000	800000	0.000050	0.048000	1	0.001000	1.000000	25.000000	4.000000	0.500000	0.000000	0.000000	0.000000	31987	0	10.000000	7.000000	1.000000
sus	inf	inf_blood	z	x[0]	y[0][0]	z[0]	x[1]	y[1][0]	z[1]	S[0]	synchrony
219000000	94990000.000000	5000000	10.000000	21900	9499	0.001000	21900	9499	0.001000	10000000	0.000000
120206344	943883399.000000	49035648	10000.000000	8814	96742	1.000000	10606	95190	1.000000	9995038	0.000000
114739960	1013746648.000000	52698579	10000.000000	8291	104002	1.000000	10127	102560	1.000000	9989999	0.000000
114536554	1016476164.000000	52832139	10000.000000	8284	104454	1.000000	10055	102559	1.000000	9984998	0.000000
114525425	1016569717.000000	52834330	10000.000000	8317	104600	1.000000	10114	103000	1.000000	9980098	0.000000
114533340	1016569562.000000	52822615	10000.000000	8336	104585	1.000000	10171	102398	1.000000	9975215	0.000000
114543443	1016557398.000000	52825433	10000.000000	8088	104663	1.000000	10080	102848	1.000000	9970282	0.000000
114542325	1016522048.000000	52837934	10000.000000	8326	104669	1.000000	9883	103269	1.000000	9965315	0.000000
114542589	1016467340.000000	52822501	10000.000000	8211	104233	1.000000	10167	102314	1.000000	9960296	0.000000
114539787	1016545194.000000	52829356	10000.000000	8121	104518	1.000000	10167	103129	1.000000	9955401	0.000000
114532721	1016549813.000000	52826364	10000.000000	8299	104335	1.000000	9989	102734	1.000000	9950533	0.000000
114520232	1016574683.000000	52838664	10000.000000	8255	103702	1.000000	10102	102063	1.000000	9945684	0.000000
114541178	1016540699.000000	52831959	10000.000000	8316	104647	1.000000	9964	103030	1.000000	9940754	0.000000
114540501	1016507995.000000	52846248	10000.000000	8358	104952	1.000000	10089	102281	1.000000	9935893	0.000000
114535986	1016548859.000000	52839365	10000.000000	8353	104326	1.000000	10035	102627	1.000000	9931091	0.000000
114531647	1016552650.000000	52827398	10000.000000	8216	104523	1.000000	10035	102701	1.000000	9926200	0.000000
114539752	1016521856.000000	52832486	10000.000000	8273	103890	1.000000	10034	102689	1.000000	9921347	0.000000
114536624	1016539810.000000	52829331	10000.000000	8261	104068	1.000000	10177	102562	1.000000	9916450	0.000000
114520799	1016587821.000000	52837799	10000.000000	8124	104652	1.000000	10051	102760	1.000000	9911534	0.000000
114519680	1016570552.000000	52835283	10000.000000	8440	104313	1.000000	9974	103036	1.000000	9906687	0.000000
114549901	1016503235.000000	52819227	10000.000000	8236	104517	1.000000	10050	103337	1.000000	9901683	0.000000
114530397	1016558438.000000	52830497	10000.000000	8281	104120	1.000000	10060	103639	1.000000	9896731	0.000000
114543861	1016541459.000000	52834298	10000.000000	8288	104094	1.000000	9962	103077	1.000000	9891790	0.000000
114531341	1016527834.000000	52836350	10000.000000	8230	104192	1.000000	10072	102913	1.000000	9886952	0.000000
114529072	1016585872.000000	52830031	10000.000000	8191	104469	1.000000	10045	102528	1.000000	9881997	0.000000
114544992	1016534778.000000	52838151	10000.000000	8285	103875	1.000000	9982	103432	1.000000	9877117	0.000000
114524902	1016571442.000000	52832903	10000.000000	8244	104279	1.000000	10110	102489	1.000000	9872105	0.000000
114528087	1016501503.000000	52836394	10000.000000	8233	104339	1.000000	10044	102728	1.000000	9867136	0.000000
114538406	1016519952.000000	52825101	10000.000000	8201	103657	1.000000	9962	102472	1.000000	9862333	0.000000
114553639	1016484920.000000	52832045	10000.000000	8249	104251	1.000000	10151	103084	1.000000	9857457	0.000000
114539431	1016564371.000000	52819337	10000.000000	8332	104026	1.000000	10003	103049	1.000000	9852499	0.000000
114537481	1016548436.000000	52834418	10000.000000	8305	103944	1.000000	10136	103202	1.000000	9847446	0.000000
114537488	1016529996.000000	52823822	10000.000000	8223	105114	1.000000	9926	103162	1.000000	9842390	0.000000
114542705	1016518880.000000	52826168	10000.000000	8212	104763	1.000000	10070	102654	1.000000	9837435	0.000000
114527732	1016513610.000000	52835625	10000.000000	8215	104436	1.000000	10072	102678	1.000000	9832491	0.000000
114546935	1016523447.000000	52821644	10000.000000	8317	104319	1.000000	10026	103024	1.000000	9827640	0.000000
114523302	1016569898.000000	52832870	10000.000000	8318	104096	1.000000	9954	102527	1.000000	9822634	0.000000
114524596	1016544446.000000	52835148	10000.000000	8268	103890	1.000000	10156	102431	1.000000	9817763	0.000000
114524263	1016586336.000000	52834789	10000.000000	8311	103954	1.000000	10232	102357	1.000000	9812937	0.000000
114532333	1016544263.000000	52837581	10000.000000	8210	104622	1.000000	9848	103399	1.000000	9808098	0.000000
114531039	1016536776.000000	52843067	10000.000000	8159	104937	1.000000	10032	102893	1.000000	9803317	-1.#IND00
114526530	1016560643.000000	52841269	10000.000000	8322	104175	1.000000	10128	102832	1.000000	9798417	-0.000000
114517288	1016588672.000000	52841689	10000.000000	8350	104203	1.000000	10046	102867	1.000000	9793489	-0.011095
114538255	1016541556.000000	52833398	10000.000000	8320	104197	1.000000	9933	102600	1.000000	9788499	-0.010673
114528805	1016563949.000000	52832816	10000.000000	8352	103948	1.000000	10006	102906	1.000000	9783716	-0.008994
114535718	1016517286.000000	52842202	10000.000000	8275	104481	1.000000	9967	102667	1.000000	9778759	-0.008768
114535918	1016485569.000000	52837266	10000.000000	8188	103939	1.000000	10112	102485	1.000000	9773799	-0.012261
114537321	1016599196.000000	52818398	10000.000000	8217	104592	1.000000	10043	102488	1.000000	9768938	-0.009564
114537477	1016513245.000000	52830862	10000.000000	8310	104082	1.000000	9994	102263	1.000000	9764162	-0.010896
114518853	1016576299.000000	52830371	10000.000000	8247	104312	1.000000	10084	102574	1.000000	9759298	-0.008532
114543210	1016486242.000000	52835186	10000.000000	8285	103928	1.000000	10214	102703	1.000000	9754283	-0.007050
114548693	1016514127.000000	52837822	10000.000000	8255	104592	1.000000	10277	102356	1.000000	9749440	-0.008799
114522491	1016569099.000000	52846464	10000.000000	8159	104383	1.000000	10038	102889	1.000000	9744597	-0.009281
114524688	1016484097.000000	52836247	10000.000000	8369	104045	1.000000	10186	102675	1.000000	9739762	-0.007276
114545503	1016510355.000000	52827698	10000.000000	8320	104540	1.000000	10031	103284	1.000000	9734882	-0.006769
114535341	1016573033.000000	52830242	10000.000000	8281	104315	1.000000	9920	103464	1.000000	9729993	-0.007165
114537786	1016546196.000000	52841455	10000.000000	8223	104726	1.000000	10191	102580	1.000000	9725157	-0.009360
114538692	1016545922.000000	52839587	10000.000000	8237	104492	1.000000	9963	103360	1.000000	9720336	-0.008219
114546537	1016512324.000000	52832204	10000.000000	8165	105043	1.000000	10094	102495	1.000000	9715508	-0.008270
114545515	1016471548.000000	52822342	10000.000000	8223	104778	1.000000	10072	102400	1.000000	9710811	-0.007596
114553677	1016525403.000000	52828765	10000.000000	8314	104783	1.000000	10059	102882	1.000000	9706021	-0.006680
114538361	1016511488.000000	52824600	10000.000000	8300	104495	1.000000	10115	102524	1.000000	9701152	-0.008721
114547597	1016571525.000000	52832322	10000.000000	8246	104622	1.000000	9908	103389	1.000000	9696316	-0.006662
114531961	1016566999.000000	52844591	10000.000000	8146	104791	1.000000	10033	102860	1.000000	9691333	-0.007736
114526939	1016566025.000000	52826921	10000.000000	8116	104572	1.000000	10064	102738	1.000000	9686496	-0.007185
114544034	1016523249.000000	52833288	10000.000000	8286	104600	1.000000	9972	103289	1.000000	9681703	-0.007043
114540996	1016609936.000000	52831594	10000.000000	8103	104634	1.000000	9970	102728	1.000000	9676861	-0.007202
114536433	1016564846.000000	52825117	10000.000000	8333	104077	1.000000	9965	103042	1.000000	9672066	-0.007145
114528311	1016529314.000000	52830236	10000.000000	8299	104040	1.000000	10213	102636	1.000000	9667322	-0.006248
114547099	1016559274.000000	52838146	10000.000000	8203	104554	1.000000	9927	102411	1.000000	9662546	-0.005545
114528198	1016504727.000000	52831283	10000.000000	8280	104098	1.000000	10036	103182	1.000000	9657818	-0.006975
114538745	1016508974.000000	52837640	10000.000000	8239	104612	1.000000	10110	102180	1.000000	9653027	-0.007112
114535318	1016496522.000000	52825532	10000.000000	8303	104807	1.000000	9999	102635	1.000000	9648097	-0.006831
114544357	1016489219.000000	52828391	10000.000000	8282	104474	1.000000	9953	102725	1.000000	9643169	-0.006698
114526630	1016561547.000000	52835504	10000.000000	8155	104363	1.000000	10054	102549	1.000000	9638419	-0.006533
114533339	1016522550.000000	52822854	10000.000000	8285	104267	1.000000	10009	102643	1.000000	9633631	-0.006274
114527934	1016544100.000000	52824314	10000.000000	8159	104094	1.000000	10015	102880	1.000000	9628734	-0.005933
114535073	1016525130.000000	52832125	10000.000000	8298	104216	1.000000	10026	103459	1.000000	9623903	-0.005491
114551515	1016505540.000000	52836295	10000.000000	8129	105045	1.000000	9961	103029	1.000000	9619105	-0.005330
114547923	1016530500.000000	52822488	10000.000000	8239	104122	1.000000	10095	102206	1.000000	9614254	-0.005233
114545026	1016502363.000000	52831038	10000.000000	8268	104660	1.000000	9979	103183	1.000000	9609419	-0.004206
114537238	1016542895.000000	52833007	10000.000000	8297	103521	1.000000	10026	103005	1.000000	9604592	-0.004245
114523455	1016550438.000000	52821948	10000.000000	8289	104031	1.000000	9962	102963	1.000000	9599812	-0.002889
114544537	1016467018.000000	52835732	10000.000000	8336	103950	1.000000	10045	102599	1.000000	9595013	-0.002574
114526816	1016497238.000000	52836117	10000.000000	8298	104442	1.000000	10105	102753	1.000000	9590287	-0.001903
114533844	1016499512.000000	52826331	10000.000000	8286	104184	1.000000	10035	102574	1.000000	9585517	-0.001588
114537172	1016535711.000000	52847455	10000.000000	8200	104491	1.000000	10041	103159	1.000000	9580756	-0.001291
114522847	1016528554.000000	52843196	10000.000000	8349	104120	1.000000	10130	103010	1.000000	9576034	-0.000392
114536463	1016487408.000000	52830629	10000.000000	8389	104361	1.000000	10020	103214	1.000000	9571388	-0.001845
114534567	1016524101.000000	52835232	10000.000000	8178	104482	1.000000	10083	102438	1.000000	9566698	-0.001974
114546889	1016529125.000000	52828583	10000.000000	8256	104539	1.000000	10099	102710	1.000000	9561932	-0.002010
114542686	1016505533.000000	52834939	10000.000000	8276	104106	1.000000	10036	102568	1.000000	9557257	-0.001919
114527898	1016556097.000000	52837191	10000.000000	8240	104042	1.000000	9968	103119	1.000000	9552324	-0.002065
114531250	1016510192.000000	52839951	10000.000000	8261	104457	1.000000	9949	103128	1.000000	9547514	-0.002226
114529269	1016526190.000000	52834887	10000.000000	8365	103602	1.000000	10083	103127	1.000000	9542710	-0.002159
114534896	1016510312.000000	52834922	10000.000000	8318	104174	1.000000	9981	103154	1.000000	9537878	-0.001859
114521024	1016531216.000000	52823160	10000.000000	8311	103780	1.000000	9940	102808	1.000000	9533115	-0.001883
114541868	1016526226.000000	52831477	10000.000000	8285	103835	1.000000	10119	102600	1.000000	9528314	-0.001808
114530548	1016568893.000000	52840297	10000.000000	8313	104441	1.000000	10094	102586	1.000000	9523500	-0.000964
114544834	1016517393.000000	52823870	10000.000000	8172	104422	1.000000	10117	102543	1.000000	9518886	-0.001200
npatches	nstrain	runtime	dt	init_x	init_y	init_y_blood	init_z	init_S	beta0	beta1	beta2	beta3	mean_beta	B	d	delta	delta_blood	b[0]	mut	m	CTL	c	g	epsilon	k	het	lambda	rho	omega	x_max	patch.dyna	DELTA	A	VA
10000	1	100.000000	0.000100	21900	9499	5000000	0.001000	10000000	14.890110	20.123621	11.568010	11.505330	15	8000000000.000000	0.010000	1.000000	1.000000	800000	0.000050	0.048000	1	0.001000	1.000000	25.000000	5.000000	0.500000	0.000000	0.000000	0.000000	31987	0	10.000000	7.000000	1.000000
sus	inf	inf_blood	z	x[0]	y[0][0]	z[0]	x[1]	y[1][0]	z[1]	S[0]	synchrony
219000000	94990000.000000	5000000	10.000000	21900	9499	0.001000	21900	9499	0.001000	10000000	0.000000
140019500	721239587.000000	37471274	10000.000000	13698	72289	1.000000	11096	74966	1.000000	9994980	0.000000
135704731	760526719.000000	39521611	10000.000000	13173	76509	1.000000	10770	77953	1.000000	9990012	0.000000
135560719	761694669.000000	39587241	10000.000000	13145	77139	1.000000	10696	78486	1.000000	9985015	0.000000
135547348	761691970.000000	39581093	10000.000000	13209	76366	1.000000	10759	78418	1.000000	9980091	0.000000
135560817	761597348.000000	39594407	10000.000000	13386	76525	1.000000	10799	78588	1.000000	9975073	0.000000
135574215	761600846.000000	39588942	10000.000000	13269	76269	1.000000	10844	78642	1.000000	9969968	0.000000
135566439	761626074.000000	39596967	10000.000000	13278	76063	1.000000	10693	78388	1.000000	9965027	0.000000
135562931	761681326.000000	39578931	10000.000000	13083	76168	1.000000	10700	78482	1.000000	9960065	0.000000
135572971	761637466.000000	39589621	10000.000000	13285	76671	1.000000	10682	78425	1.000000	9955194	0.000000
135566040	761653250.000000	39590855	10000.000000	13281	76248	1.000000	10723	78093	1.000000	9950087	0.000000
135568148	761647702.000000	39581898	10000.000000	13135	76162	1.000000	10898	78774	1.000000	9945083	0.000000
135561619	761649903.000000	39578052	10000.000000	13068	76741	1.000000	10805	78323	1.000000	9940121	0.000000
135546360	761716808.000000	39591773	10000.000000	12934	76831	1.000000	10782	78915	1.000000	9935228	0.000000
135557176	761659956.000000	39603090	10000.000000	13296	76269	1.000000	10831	78723	1.000000	9930210	0.000000
135569799	761668192.000000	39593961	10000.000000	13240	76543	1.000000	10803	78454	1.000000	9925345	0.000000
135580323	761682371.000000	39597333	10000.000000	13355	76181	1.000000	10904	77532	1.000000	9920352	0.000000
135567276	761597549.000000	39581891	10000.000000	13088	76529	1.000000	10875	78330	1.000000	9915386	0.000000
135562507	761681663.000000	39589013	10000.000000	13209	76314	1.000000	10777	78111	1.000000	9910555	0.000000
135557577	761684992.000000	39578146	10000.000000	13244	76007	1.000000	10805	78472	1.000000	9905564	0.000000
135573763	761622127.000000	39583524	10000.000000	13315	76120	1.000000	10825	78711	1.000000	9900599	0.000000
135551666	761696656.000000	39587494	10000.000000	13165	76700	1.000000	10741	78255	1.000000	9895681	0.000000
135547843	761706779.000000	39590844	10000.000000	13311	76314	1.000000	10716	78618	1.000000	9890742	0.000000
135558513	761687292.000000	39587525	10000.000000	13266	77002	1.000000	10809	78339	1.000000	9885836	0.000000
135566404	761641852.000000	39577451	10000.000000	13145	76698	1.000000	10734	78544	1.000000	9880872	0.000000
135551245	761708125.000000	39586189	10000.000000	13089	76437	1.000000	10759	78770	1.000000	9875787	0.000000
135550182	761679608.000000	39587752	10000.000000	13239	75990	1.000000	10721	77973	1.000000	9870867	0.000000
135551725	761636936.000000	39577096	10000.000000	13219	76364	1.000000	10791	78612	1.000000	9865966	0.000000
135566778	761617910.000000	39594320	10000.000000	13133	76578	1.000000	10747	78198	1.000000	9861130	0.000000
135557586	761684658.000000	39582236	10000.000000	13152	76399	1.000000	10697	77955	1.000000	9856082	0.000000
135560964	761672763.000000	39587553	10000.000000	13192	76493	1.000000	10720	78583	1.000000	9851226	0.000000
135574064	761652986.000000	39591302	10000.000000	13192	76090	1.000000	10730	78292	1.000000	9846368	0.000000
135563907	761689296.000000	39587802	10000.000000	13137	76416	1.000000	10830	78333	1.000000	9841379	0.000000
135569889	761714766.000000	39591326	10000.000000	13284	76537	1.000000	10690	78505	1.000000	9836509	0.000000
135561740	761663035.000000	39585532	10000.000000	13327	76373	1.000000	10719	78633	1.000000	9831531	0.000000
135563951	761634801.000000	39594121	10000.000000	13275	76813	1.000000	10716	78490	1.000000	9826580	0.000000
135555594	761671557.000000	39591476	10000.000000	13063	76504	1.000000	10866	78408	1.000000	9821640	0.000000
135554765	761720355.000000	39604955	10000.000000	13102	76830	1.000000	10843	78213	1.000000	9816668	0.000000
135574422	761682372.000000	39594982	10000.000000	13245	76128	1.000000	10812	78634	1.000000	9811764	0.000000
135565400	761644266.000000	39579107	10000.000000	13291	76368	1.000000	10732	78564	1.000000	9806892	0.000000
135562246	761629479.000000	39589325	10000.000000	13289	75615	1.000000	10654	78493	1.000000	9801889	-1.#IND00
135561378	761708347.000000	39587296	10000.000000	13144	76216	1.000000	10712	78557	1.000000	9796922	0.016000
135565052	761671141.000000	39584152	10000.000000	13115	76669	1.000000	10867	78637	1.000000	9792172	0.004771
135566524	761663557.000000	39591826	10000.000000	12990	76241	1.000000	10577	78562	1.000000	9787216	-0.000495
135576224	761693015.000000	39584516	10000.000000	13213	76560	1.000000	10825	77883	1.000000	9782423	0.000611
135576414	761681169.000000	39586832	10000.000000	13364	76684	1.000000	10831	78305	1.000000	9777560	-0.003708
135565495	761655509.000000	39584276	10000.000000	13275	75964	1.000000	10751	78861	1.000000	9772681	-0.005360
135589894	761583803.000000	39591408	10000.000000	13154	76216	1.000000	10821	78146	1.000000	9767754	-0.011587
135579292	761622892.000000	39586868	10000.000000	13073	76800	1.000000	10871	78255	1.000000	9762786	-0.011549
135556682	761673661.000000	39589864	10000.000000	13242	76112	1.000000	10772	78636	1.000000	9757831	-0.010578
135559404	761699970.000000	39582362	10000.000000	13203	76665	1.000000	10692	78400	1.000000	9753052	-0.009909
135558886	761683735.000000	39584345	10000.000000	13276	75672	1.000000	10715	78328	1.000000	9748188	-0.005780
135555493	761670576.000000	39574105	10000.000000	13220	76702	1.000000	10721	78513	1.000000	9743285	-0.005912
135563404	761657229.000000	39576069	10000.000000	12981	76403	1.000000	10732	78884	1.000000	9738389	-0.007710
135552756	761636807.000000	39590962	10000.000000	13226	76150	1.000000	10817	78309	1.000000	9733537	-0.002059
135564957	761708888.000000	39601391	10000.000000	13328	76356	1.000000	10675	78561	1.000000	9728756	-0.001827
135561858	761677005.000000	39589669	10000.000000	13239	76465	1.000000	10779	78319	1.000000	9723859	-0.001606
135562959	761648421.000000	39589950	10000.000000	13211	76665	1.000000	10732	78222	1.000000	9719106	-0.001458
135572026	761584326.000000	39586376	10000.000000	13246	76155	1.000000	10813	78498	1.000000	9714263	-0.002342
135557186	761661195.000000	39583084	10000.000000	13284	76187	1.000000	10709	78293	1.000000	9709271	-0.001565
135549256	761672650.000000	39589585	10000.000000	13153	76491	1.000000	10717	78324	1.000000	9704437	-0.000576
135545479	761685682.000000	39589736	10000.000000	13347	76461	1.000000	10646	78399	1.000000	9699568	-0.000450
135558565	761660264.000000	39588156	10000.000000	13305	76215	1.000000	10756	77801	1.000000	9694821	-0.000397
135557114	761689594.000000	39582252	10000.000000	13103	76511	1.000000	10680	78744	1.000000	9689910	-0.000782
135573623	761658084.000000	39579728	10000.000000	13131	76451	1.000000	10683	78198	1.000000	9685115	-0.000113
135571508	761600361.000000	39591268	10000.000000	13327	76309	1.000000	10699	78579	1.000000	9680161	-0.000131
135556744	761725905.000000	39591118	10000.000000	13289	76096	1.000000	10817	78358	1.000000	9675387	-0.001407
135571765	761648889.000000	39579842	10000.000000	13173	76556	1.000000	10792	78123	1.000000	9670629	-0.002774
135560314	761677772.000000	39591244	10000.000000	13318	76464	1.000000	10733	78325	1.000000	9665813	-0.001928
135550672	761627293.000000	39580677	10000.000000	13120	76720	1.000000	10815	78014	1.000000	9661023	-0.001987
135577833	761682459.000000	39584301	10000.000000	13218	76515	1.000000	10747	78426	1.000000	9656232	-0.002302
135565183	761626954.000000	39583898	10000.000000	13199	76548	1.000000	10800	78390	1.000000	9651465	-0.002968
135563923	761648845.000000	39598799	10000.000000	13211	76681	1.000000	10808	78503	1.000000	9646542	-0.002891
135572998	761653143.000000	39577230	10000.000000	13164	76355	1.000000	10781	78525	1.000000	9641739	-0.002957
135556642	761684245.000000	39584111	10000.000000	13253	76617	1.000000	10682	77842	1.000000	9636880	-0.003517
135550062	761689302.000000	39586622	10000.000000	13218	76285	1.000000	10698	77982	1.000000	9632163	-0.003398
135568253	761699315.000000	39589253	10000.000000	13302	76202	1.000000	10787	78555	1.000000	9627306	-0.002266
135564064	761707301.000000	39586764	10000.000000	13121	76457	1.000000	10799	78407	1.000000	9622554	-0.002878
135539960	761691622.000000	39595793	10000.000000	13219	76736	1.000000	10682	78731	1.000000	9617737	-0.002908
135573666	761635185.000000	39582809	10000.000000	13264	76490	1.000000	10753	78695	1.000000	9612929	-0.002733
135562442	761613868.000000	39588616	10000.000000	13169	76085	1.000000	10849	78510	1.000000	9608103	-0.002471
135567320	761647272.000000	39594292	10000.000000	13163	76403	1.000000	10680	78868	1.000000	9603223	-0.001989
135560041	761675977.000000	39587459	10000.000000	13180	76188	1.000000	10749	78401	1.000000	9598456	-0.001804
135543604	761701302.000000	39589576	10000.000000	13218	76285	1.000000	10684	78776	1.000000	9593576	-0.001709
135558709	761695365.000000	39590855	10000.000000	13132	76713	1.000000	10886	78265	1.000000	9588682	-0.001694
135553732	761671967.000000	39584291	10000.000000	12989	76642	1.000000	10849	78066	1.000000	9583892	-0.002220
135559362	761625866.000000	39576809	10000.000000	13288	76557	1.000000	10836	78405	1.000000	9579222	-0.001791
135571545	761626704.000000	39575421	10000.000000	13233	75720	1.000000	10771	78145	1.000000	9574463	-0.001594
135564476	761672662.000000	39584043	10000.000000	13194	76220	1.000000	10825	78173	1.000000	9569676	-0.001564
135576438	761640596.000000	39589794	10000.000000	13158	76218	1.000000	10825	78825	1.000000	9564979	-0.000616
135556910	761676583.000000	39587727	10000.000000	13162	76686	1.000000	10884	78117	1.000000	9560233	-0.001393
135560837	761675295.000000	39586053	10000.000000	13100	76224	1.000000	10817	78407	1.000000	9555373	-0.001044
135569653	761602057.000000	39573026	10000.000000	13279	76019	1.000000	10897	77902	1.000000	9550613	-0.000985
135553063	761677155.000000	39596689	10000.000000	13245	76537	1.000000	10772	78549	1.000000	9545882	-0.000891
135560522	761665726.000000	39583884	10000.000000	13151	76314	1.000000	10800	78322	1.000000	9541213	-0.000834
135565415	761627352.000000	39589504	10000.000000	13151	76330	1.000000	10699	78234	1.000000	9536400	-0.000844
135562086	761644584.000000	39583421	10000.000000	13164	76601	1.000000	10884	78236	1.000000	9531537	0.000169
135555559	761693571.000000	39585472	10000.000000	13356	76621	1.000000	10761	78498	1.000000	9526843	0.000239
135565056	761652931.000000	39583446	10000.000000	13124	76639	1.000000	10617	78706	1.000000	9522062	0.000111
135575597	761645814.000000	39576237	10000.000000	13451	75716	1.000000	10840	78274	1.000000	9517342	0.000330
npatches	nstrain	runtime	dt	init_x	init_y	init_y_blood	init_z	init_S	beta0	beta1	beta2	beta3	mean_beta	B	d	delta	delta_blood	b[0]	mut	m	CTL	c	g	epsilon	k	het	lambda	rho	omega	x_max	patch.dyna	DELTA	A	VA
10000	1	100.000000	0.000100	21900	9499	5000000	0.001000	10000000	20.401387	22.452418	11.490423	22.259849	15	8000000000.000000	0.010000	1.000000	1.000000	800000	0.000050	0.048000	1	0.001000	1.000000	25.000000	6.000000	0.500000	0.000000	0.000000	0.000000	31987	0	10.000000	7.000000	1.000000
sus	inf	inf_blood	z	x[0]	y[0][0]	z[0]	x[1]	y[1][0]	z[1]	S[0]	synchrony
219000000	94990000.000000	5000000	10.000000	21900	9499	0.001000	21900	9499	0.001000	10000000	0.000000
160500321	553386428.000000	28758319	10000.000000	12844	57977	1.000000	12144	58833	1.000000	9995017	0.000000
156882379	577774868.000000	30032161	10000.000000	12626	60593	1.000000	11876	60775	1.000000	9989954	0.000000
156775100	578391962.000000	30066591	10000.000000	12525	60562	1.000000	11785	60792	1.000000	9984905	0.000000
156803220	578372928.000000	30061732	10000.000000	12534	60405	1.000000	11903	60502	1.000000	9979767	0.000000
156791497	578379615.000000	30057461	10000.000000	12668	60405	1.000000	11919	60808	1.000000	9974833	0.000000
156785635	578432075.000000	30064961	10000.000000	12401	60704	1.000000	11916	60973	1.000000	9969885	0.000000
156776334	578397444.000000	30055492	10000.000000	12733	60307	1.000000	11744	61278	1.000000	9964964	0.000000
156784309	578408338.000000	30069483	10000.000000	12753	60010	1.000000	11802	60963	1.000000	9959917	0.000000
156774026	578443285.000000	30070579	10000.000000	12531	60012	1.000000	11743	61407	1.000000	9954926	0.000000
156788093	578418873.000000	30063342	10000.000000	12585	60258	1.000000	11905	60653	1.000000	9950047	0.000000
156788603	578372418.000000	30066636	10000.000000	12612	59780	1.000000	11781	60728	1.000000	9945054	0.000000
156772846	578413290.000000	30060993	10000.000000	12596	60610	1.000000	11910	60752	1.000000	9940127	0.000000
156778069	578386153.000000	30065509	10000.000000	12610	60222	1.000000	11904	60905	1.000000	9935084	0.000000
156787082	578388318.000000	30056465	10000.000000	12688	60144	1.000000	11865	60915	1.000000	9930131	0.000000
156786583	578341985.000000	30050388	10000.000000	12589	60243	1.000000	11835	60905	1.000000	9925175	0.000000
156772395	578416751.000000	30074759	10000.000000	12676	59982	1.000000	11771	60972	1.000000	9920290	0.000000
156798579	578320275.000000	30057024	10000.000000	12754	59943	1.000000	11814	60187	1.000000	9915331	0.000000
156784550	578386163.000000	30063196	10000.000000	12644	60119	1.000000	11878	60915	1.000000	9910356	0.000000
156802943	578360619.000000	30066190	10000.000000	12540	60235	1.000000	11793	60980	1.000000	9905399	0.000000
156777689	578412431.000000	30059351	10000.000000	12584	60313	1.000000	11796	61313	1.000000	9900381	0.000000
156780581	578385382.000000	30063145	10000.000000	12530	60494	1.000000	11732	60955	1.000000	9895403	0.000000
156774370	578376009.000000	30057801	10000.000000	12652	60054	1.000000	11824	61040	1.000000	9890470	0.000000
156775459	578345127.000000	30061377	10000.000000	12613	60246	1.000000	11814	61010	1.000000	9885599	0.000000
156790086	578403092.000000	30065582	10000.000000	12667	60388	1.000000	11736	61081	1.000000	9880566	0.000000
156783389	578412744.000000	30067785	10000.000000	12808	59934	1.000000	11765	61127	1.000000	9875730	0.000000
156794761	578424080.000000	30060062	10000.000000	12615	60103	1.000000	11689	60931	1.000000	9870865	0.000000
156785143	578374762.000000	30067002	10000.000000	12619	59950	1.000000	11806	61091	1.000000	9865867	0.000000
156776600	578371352.000000	30062439	10000.000000	12662	60105	1.000000	11691	61048	1.000000	9860892	0.000000
156783200	578410306.000000	30056690	10000.000000	12700	60463	1.000000	11743	61396	1.000000	9856029	0.000000
156782007	578387343.000000	30067043	10000.000000	12552	60036	1.000000	11853	60805	1.000000	9851127	0.000000
156797470	578373049.000000	30060097	10000.000000	12476	60498	1.000000	11913	61108	1.000000	9846281	0.000000
156799589	578340130.000000	30055747	10000.000000	12675	60041	1.000000	11927	60506	1.000000	9841458	0.000000
156777436	578400029.000000	30064174	10000.000000	12693	60344	1.000000	11808	60684	1.000000	9836561	0.000000
156790816	578400324.000000	30055792	10000.000000	12573	59860	1.000000	11754	61101	1.000000	9831641	0.000000
156785114	578412967.000000	30063118	10000.000000	12646	60211	1.000000	11777	61192	1.000000	9826640	0.000000
156783704	578370811.000000	30061599	10000.000000	12627	59839	1.000000	11838	60889	1.000000	9821692	0.000000
156774706	578422321.000000	30067774	10000.000000	12617	60590	1.000000	11925	60408	1.000000	9816690	0.000000
156778538	578345570.000000	30066183	10000.000000	12526	60130	1.000000	11789	61297	1.000000	9811817	0.000000
156796416	578365093.000000	30055088	10000.000000	12686	60222	1.000000	11717	61162	1.000000	9806972	0.000000
156774541	578399869.000000	30074512	10000.000000	12738	60244	1.000000	11660	61031	1.000000	9802134	-1.#IND00
156788206	578369984.000000	30062336	10000.000000	12712	60636	1.000000	11895	60784	1.000000	9797281	0.019200
156799646	578331430.000000	30062853	10000.000000	12686	59914	1.000000	11819	60641	1.000000	9792400	-0.011079
156783723	578306329.000000	30068106	10000.000000	12528	60189	1.000000	11855	60580	1.000000	9787464	-0.003510
156785612	578373090.000000	30063751	10000.000000	12522	60669	1.000000	11726	60910	1.000000	9782543	-0.005859
156773673	578377135.000000	30059151	10000.000000	12623	60299	1.000000	11759	61167	1.000000	9777665	0.001803
156794146	578422467.000000	30056421	10000.000000	12709	60014	1.000000	11945	60405	1.000000	9772705	-0.000391
156792446	578364847.000000	30059487	10000.000000	12469	60284	1.000000	11690	60757	1.000000	9767901	-0.002986
156779787	578429609.000000	30063487	10000.000000	12559	60182	1.000000	11850	60753	1.000000	9762902	-0.005694
156783373	578342242.000000	30055850	10000.000000	12592	60225	1.000000	11663	61176	1.000000	9758088	-0.004647
156791215	578405637.000000	30072491	10000.000000	12599	60428	1.000000	11867	61047	1.000000	9753191	-0.005013
156787798	578407835.000000	30059418	10000.000000	12563	60077	1.000000	11906	60942	1.000000	9748402	0.000844
156798242	578378253.000000	30054988	10000.000000	12550	60355	1.000000	11758	61004	1.000000	9743438	0.000311
156775342	578408820.000000	30063491	10000.000000	12618	60675	1.000000	11837	60758	1.000000	9738610	0.000203
156780454	578413410.000000	30070686	10000.000000	12684	60285	1.000000	11789	60957	1.000000	9733828	0.000587
156781438	578379950.000000	30059664	10000.000000	12806	60452	1.000000	11740	60833	1.000000	9729065	0.001040
156797869	578387383.000000	30073621	10000.000000	12622	59861	1.000000	11825	60724	1.000000	9724159	0.000779
156786494	578404659.000000	30061307	10000.000000	12648	60321	1.000000	11940	60851	1.000000	9719353	0.000690
156794630	578386882.000000	30057771	10000.000000	12628	60361	1.000000	11737	60782	1.000000	9714361	0.000839
156770754	578358584.000000	30063460	10000.000000	12603	60779	1.000000	11842	61323	1.000000	9709448	0.001934
156775366	578431412.000000	30070726	10000.000000	12566	60354	1.000000	11715	60563	1.000000	9704460	0.002834
156775969	578415556.000000	30071095	10000.000000	12506	60643	1.000000	11818	60598	1.000000	9699616	0.003006
156789971	578369256.000000	30065900	10000.000000	12618	60086	1.000000	11820	60084	1.000000	9694764	0.004706
156789752	578384149.000000	30058640	10000.000000	12845	59695	1.000000	11746	61201	1.000000	9689934	0.004467
156791661	578353438.000000	30058964	10000.000000	12576	60094	1.000000	11776	60697	1.000000	9685060	0.003278
156771766	578377659.000000	30070554	10000.000000	12528	60499	1.000000	11854	61133	1.000000	9680197	0.004701
156782502	578346971.000000	30058629	10000.000000	12539	60316	1.000000	11741	60993	1.000000	9675339	0.004498
156802272	578359915.000000	30054562	10000.000000	12719	60224	1.000000	11717	60954	1.000000	9670528	0.003094
156793318	578366243.000000	30058547	10000.000000	12376	60690	1.000000	11912	60590	1.000000	9665712	0.004371
156790564	578383900.000000	30065870	10000.000000	12657	60160	1.000000	11990	60614	1.000000	9660851	0.003918
156801436	578376057.000000	30060726	10000.000000	12361	60503	1.000000	11722	60825	1.000000	9656000	0.003821
156790250	578415598.000000	30058257	10000.000000	12642	60282	1.000000	11937	60403	1.000000	9651101	0.004191
156786361	578423386.000000	30068407	10000.000000	12639	59959	1.000000	11987	60328	1.000000	9646294	0.004030
156786794	578380308.000000	30053007	10000.000000	12467	60103	1.000000	11941	60455	1.000000	9641508	0.004036
156798067	578382979.000000	30063109	10000.000000	12590	60400	1.000000	11695	61403	1.000000	9636699	0.004063
156789009	578417276.000000	30062327	10000.000000	12701	60582	1.000000	11634	61007	1.000000	9631943	0.003688
156794151	578351110.000000	30060789	10000.000000	12641	60374	1.000000	11825	61218	1.000000	9627082	0.003241
156790281	578434045.000000	30065220	10000.000000	12713	59968	1.000000	11957	60632	1.000000	9622185	0.003269
156752703	578468342.000000	30056258	10000.000000	12665	60250	1.000000	11725	60657	1.000000	9617326	0.004266
156762749	578446756.000000	30058074	10000.000000	12689	60210	1.000000	11858	60810	1.000000	9612628	0.004343
156792562	578354152.000000	30057434	10000.000000	12749	60527	1.000000	11898	60769	1.000000	9607835	0.004224
156773952	578372928.000000	30061692	10000.000000	12593	60091	1.000000	11768	61104	1.000000	9603068	0.004132
156775993	578447602.000000	30065974	10000.000000	12722	60093	1.000000	11809	61228	1.000000	9598374	0.004316
156786611	578405567.000000	30053217	10000.000000	12705	60379	1.000000	11563	61132	1.000000	9593578	0.004003
156788680	578418117.000000	30062576	10000.000000	12716	59960	1.000000	11712	61041	1.000000	9588711	0.004019
156795113	578376280.000000	30063954	10000.000000	12676	60277	1.000000	11806	61157	1.000000	9583884	0.003859
156758267	578381189.000000	30067424	10000.000000	12614	60465	1.000000	11668	61321	1.000000	9579027	0.003704
156790907	578409450.000000	30062619	10000.000000	12745	60090	1.000000	11821	60783	1.000000	9574074	0.003705
156789677	578408449.000000	30064696	10000.000000	12456	60542	1.000000	11854	60925	1.000000	9569317	0.003617
156788960	578376648.000000	30059913	10000.000000	12525	60372	1.000000	11819	61357	1.000000	9564557	0.003744
156786507	578314972.000000	30058248	10000.000000	12682	60114	1.000000	11848	60913	1.000000	9559697	0.003170
156782052	578373846.000000	30069039	10000.000000	12716	60048	1.000000	11781	61299	1.000000	9554903	0.003016
156795960	578351345.000000	30060070	10000.000000	12761	60017	1.000000	11904	60384	1.000000	9550122	0.002963
156784409	578389030.000000	30057423	10000.000000	12560	60192	1.000000	11712	61188	1.000000	9545347	0.003030
156795557	578323282.000000	30071108	10000.000000	12458	60458	1.000000	11776	61199	1.000000	9540713	0.002613
156787409	578383963.000000	30051679	10000.000000	12490	60613	1.000000	11839	60171	1.000000	9535910	0.002709
156795689	578360526.000000	30062683	10000.000000	12503	60413	1.000000	11751	60938	1.000000	9531019	0.002663
156777294	578370613.000000	30065939	10000.000000	12688	60253	1.000000	11880	60606	1.000000	9526285	0.002592
156768345	578438246.000000	30058647	10000.000000	12609	60436	1.000000	11788	61092	1.000000	9521625	0.002399
156791928	578365640.000000	30056276	10000.000000	12762	59976	1.000000	11804	61045	1.000000	9516897	0.002016
npatches	nstrain	runtime	dt	init_x	init_y	init_y_blood	init_z	init_S	beta0	beta1	beta2	beta3	mean_beta	B	d	delta	delta_blood	b[0]	mut	m	CTL	c	g	epsilon	k	het	lambda	rho	omega	x_max	patch.dyna	DELTA	A	VA
10000	1	100.000000	0.000100	21900	9499	5000000	0.001000	10000000	9.307277	13.635227	21.950118	19.464749	15	8000000000.000000	0.010000	1.000000	1.000000	800000	0.000050	0.048000	1	0.001000	1.000000	25.000000	7.000000	0.500000	0.000000	0.000000	0.000000	31987	0	10.000000	7.000000	1.000000
sus	inf	inf_blood	z	x[0]	y[0][0]	z[0]	x[1]	y[1][0]	z[1]	S[0]	synchrony
219000000	94990000.000000	5000000	10.000000	21900	9499	0.001000	21900	9499	0.001000	10000000	0.000000
180705966	425550869.000000	22116683	10000.000000	21934	39797	1.000000	18848	41767	1.000000	9995050	0.000000
177538265	441976411.000000	22970908	10000.000000	21640	41114	1.000000	18363	43652	1.000000	9990083	0.000000
177484110	442247002.000000	22986631	10000.000000	21520	41206	1.000000	18198	43706	1.000000	9985122	0.000000
177473356	442307709.000000	22997463	10000.000000	21665	40740	1.000000	18525	43521	1.000000	9980223	0.000000
177469786	442271206.000000	22988095	10000.000000	21586	41003	1.000000	18290	43896	1.000000	9975206	0.000000
177486204	442282300.000000	22994082	10000.000000	21664	41367	1.000000	18234	44186	1.000000	9970159	0.000000
177470951	442274631.000000	22984037	10000.000000	21674	41272	1.000000	18342	44049	1.000000	9965226	0.000000
177476828	442257726.000000	22989916	10000.000000	21475	41231	1.000000	18353	43642	1.000000	9960273	0.000000
177465326	442322861.000000	22995088	10000.000000	21746	41307	1.000000	18484	43439	1.000000	9955348	0.000000
177477521	442307755.000000	22990747	10000.000000	21657	41123	1.000000	18450	43993	1.000000	9950388	0.000000
177476617	442267554.000000	22989516	10000.000000	21567	41317	1.000000	18179	44004	1.000000	9945522	0.000000
177490338	442265429.000000	22990030	10000.000000	21629	41103	1.000000	18027	43969	1.000000	9940588	0.000000
177489876	442268478.000000	22993430	10000.000000	21861	41278	1.000000	18223	43905	1.000000	9935518	0.000000
177467615	442270355.000000	22989191	10000.000000	21460	41096	1.000000	18432	43433	1.000000	9930650	0.000000
177500574	442277874.000000	22979301	10000.000000	21570	41102	1.000000	18279	43699	1.000000	9925624	0.000000
177481555	442313680.000000	22995222	10000.000000	21677	41159	1.000000	18450	43392	1.000000	9920812	0.000000
177491085	442327841.000000	22984854	10000.000000	21658	41676	1.000000	18368	43704	1.000000	9915868	0.000000
177463244	442283501.000000	22983854	10000.000000	21467	41475	1.000000	18204	43576	1.000000	9911010	0.000000
177472422	442306886.000000	22982805	10000.000000	21759	41186	1.000000	18385	43684	1.000000	9906114	0.000000
177484308	442278482.000000	22993576	10000.000000	21534	41082	1.000000	18362	43600	1.000000	9901186	0.000000
177479165	442265219.000000	22986543	10000.000000	21770	41029	1.000000	18223	43694	1.000000	9896254	0.000000
177484497	442253659.000000	22992298	10000.000000	21517	41580	1.000000	18165	43810	1.000000	9891245	0.000000
177460209	442305878.000000	22988409	10000.000000	21625	41823	1.000000	18379	43826	1.000000	9886315	0.000000
177480845	442280596.000000	22986771	10000.000000	21621	41358	1.000000	18245	43459	1.000000	9881352	0.000000
177498764	442276329.000000	22992885	10000.000000	21690	40876	1.000000	18248	43934	1.000000	9876310	0.000000
177498918	442256650.000000	22984173	10000.000000	21590	41406	1.000000	18355	43714	1.000000	9871459	0.000000
177478596	442254387.000000	22991809	10000.000000	21539	41579	1.000000	18357	43644	1.000000	9866461	0.000000
177479696	442241512.000000	22992124	10000.000000	21805	41534	1.000000	18243	44018	1.000000	9861493	0.000000
177471706	442309370.000000	22994460	10000.000000	21756	40974	1.000000	18323	42986	1.000000	9856580	0.000000
177485405	442283897.000000	22992801	10000.000000	21430	41425	1.000000	18130	44032	1.000000	9851603	0.000000
177491809	442282943.000000	22981816	10000.000000	21614	41272	1.000000	18194	43750	1.000000	9846628	0.000000
177480337	442296726.000000	22988819	10000.000000	21726	41392	1.000000	18525	43723	1.000000	9841800	0.000000
177479260	442259140.000000	22980530	10000.000000	21559	41420	1.000000	18546	43611	1.000000	9836906	0.000000
177466859	442294719.000000	22994169	10000.000000	21588	41486	1.000000	18198	43673	1.000000	9831841	0.000000
177489835	442254100.000000	22981337	10000.000000	21876	40867	1.000000	18253	43663	1.000000	9827041	0.000000
177489048	442300199.000000	22986835	10000.000000	21516	41328	1.000000	18430	43831	1.000000	9822088	0.000000
177484794	442279754.000000	22993129	10000.000000	21607	41069	1.000000	18315	43827	1.000000	9817318	0.000000
177474170	442341007.000000	22983463	10000.000000	21552	41357	1.000000	18099	44302	1.000000	9812466	0.000000
177476393	442312827.000000	22986765	10000.000000	21466	41146	1.000000	18492	44025	1.000000	9807587	0.000000
177481993	442279563.000000	22989400	10000.000000	21826	41186	1.000000	18414	44115	1.000000	9802704	-1.#IND00
177477356	442304769.000000	22981963	10000.000000	21634	41021	1.000000	18305	44052	1.000000	9797819	-0.014400
177497768	442205424.000000	22984754	10000.000000	21662	41090	1.000000	18425	43508	1.000000	9792867	-0.005813
177464823	442302884.000000	22994214	10000.000000	21473	41302	1.000000	18408	43503	1.000000	9787951	-0.008131
177464390	442308660.000000	22987148	10000.000000	21533	41389	1.000000	18184	43530	1.000000	9782904	-0.002593
177475625	442318616.000000	22986677	10000.000000	21703	41281	1.000000	18346	43453	1.000000	9777970	-0.003801
177469066	442318319.000000	22983287	10000.000000	21526	41469	1.000000	18354	43670	1.000000	9773221	0.002732
177460505	442293066.000000	22978681	10000.000000	21771	41472	1.000000	18462	43372	1.000000	9768276	-0.000358
177501187	442256894.000000	22990572	10000.000000	21680	41226	1.000000	18358	43808	1.000000	9763370	-0.005292
177468318	442308344.000000	22993832	10000.000000	21701	41374	1.000000	18248	44016	1.000000	9758579	-0.004165
177472662	442257759.000000	22989027	10000.000000	21440	41434	1.000000	18268	43509	1.000000	9753560	-0.005064
177491691	442240112.000000	22981568	10000.000000	21508	41514	1.000000	18254	43919	1.000000	9748685	-0.006536
177484490	442272540.000000	22984780	10000.000000	21555	41269	1.000000	18285	43817	1.000000	9743921	-0.005712
177480275	442318486.000000	22982780	10000.000000	21543	41425	1.000000	18344	44056	1.000000	9738989	-0.005353
177467217	442320328.000000	22990286	10000.000000	21651	41208	1.000000	18397	44237	1.000000	9734064	-0.004757
177469729	442287769.000000	22980341	10000.000000	21557	41243	1.000000	18426	43894	1.000000	9729118	-0.004008
177481469	442263090.000000	22986610	10000.000000	21546	41050	1.000000	18617	43185	1.000000	9724230	-0.003126
177472008	442299841.000000	22988198	10000.000000	21659	41342	1.000000	18170	43935	1.000000	9719322	-0.002335
177473538	442262333.000000	22993984	10000.000000	21643	41501	1.000000	18301	43633	1.000000	9714396	-0.002661
177499504	442280105.000000	22984287	10000.000000	21771	41196	1.000000	18299	43648	1.000000	9709500	-0.002533
177493475	442286285.000000	22991514	10000.000000	21554	41336	1.000000	18304	43887	1.000000	9704625	-0.001636
177477267	442262488.000000	22979324	10000.000000	21511	41225	1.000000	18388	43926	1.000000	9699832	-0.001481
177471932	442293363.000000	22982303	10000.000000	21440	41416	1.000000	18399	43596	1.000000	9694977	-0.001161
177471015	442265569.000000	22983246	10000.000000	21633	41351	1.000000	18393	43776	1.000000	9690165	-0.000250
177484028	442297964.000000	22986371	10000.000000	21429	41307	1.000000	18456	43692	1.000000	9685358	-0.000210
177480684	442300723.000000	22990941	10000.000000	21572	41272	1.000000	18263	43700	1.000000	9680635	-0.000398
177492111	442262922.000000	22988011	10000.000000	21575	41607	1.000000	18355	43909	1.000000	9675801	-0.000953
177478543	442218839.000000	22991350	10000.000000	21579	41227	1.000000	18343	43827	1.000000	9670990	-0.000914
177465097	442293256.000000	22989747	10000.000000	21600	41245	1.000000	18407	43448	1.000000	9666181	-0.001002
177477597	442309647.000000	22992442	10000.000000	21626	41609	1.000000	18401	43899	1.000000	9661328	-0.001119
177472210	442297983.000000	22992408	10000.000000	21499	41742	1.000000	18338	44056	1.000000	9656468	-0.001092
177458124	442325928.000000	22995764	10000.000000	21390	41591	1.000000	18309	44235	1.000000	9651784	-0.001382
177468940	442313934.000000	22995384	10000.000000	21586	41118	1.000000	18299	44167	1.000000	9646994	-0.001453
177488412	442263378.000000	22983755	10000.000000	21445	41315	1.000000	18211	43996	1.000000	9642115	-0.001430
177472369	442282421.000000	22990350	10000.000000	21408	41612	1.000000	18250	43617	1.000000	9637392	-0.000353
177490191	442255924.000000	22983594	10000.000000	21615	41009	1.000000	18303	43765	1.000000	9632481	-0.000515
177469006	442300022.000000	22983202	10000.000000	21561	41312	1.000000	18426	43627	1.000000	9627674	0.000238
177467117	442314534.000000	22990287	10000.000000	21636	41577	1.000000	18378	43948	1.000000	9622865	0.000350
177460840	442297914.000000	22996671	10000.000000	21697	41211	1.000000	18293	43943	1.000000	9618145	0.000233
177467070	442288206.000000	22989667	10000.000000	21611	41220	1.000000	18437	43536	1.000000	9613365	0.000332
177487965	442264910.000000	22990290	10000.000000	21631	41326	1.000000	18259	44150	1.000000	9608662	0.000365
177452385	442297677.000000	22982594	10000.000000	21573	41234	1.000000	18446	44510	1.000000	9603870	-0.000001
177470882	442303876.000000	22988700	10000.000000	21629	41186	1.000000	18445	43602	1.000000	9599161	0.000072
177501418	442271879.000000	22990146	10000.000000	21608	41524	1.000000	18268	43805	1.000000	9594353	0.000078
177479821	442260040.000000	22994840	10000.000000	21604	41087	1.000000	18337	44083	1.000000	9589510	-0.000032
177481201	442281404.000000	22985382	10000.000000	21664	40993	1.000000	18217	43818	1.000000	9584757	0.000044
177481399	442289503.000000	22989161	10000.000000	21614	41834	1.000000	18423	43600	1.000000	9579959	0.000081
177474118	442335400.000000	22993872	10000.000000	21613	41422	1.000000	18471	43784	1.000000	9575190	0.000233
177494682	442290075.000000	22989963	10000.000000	21650	41610	1.000000	18162	44064	1.000000	9570478	0.000235
177495382	442290140.000000	22974775	10000.000000	21664	41236	1.000000	18453	43769	1.000000	9565636	0.000348
177489759	442269023.000000	22978291	10000.000000	21732	41476	1.000000	18274	44250	1.000000	9560803	0.000832
177456431	442298885.000000	22983651	10000.000000	21580	41038	1.000000	18368	43719	1.000000	9556098	0.001133
177476505	442249589.000000	22979746	10000.000000	21624	41189	1.000000	18126	43808	1.000000	9551259	0.001061
177470392	442261584.000000	22985536	10000.000000	21490	41533	1.000000	18362	43717	1.000000	9546482	0.001154
177461990	442318988.000000	22982545	10000.000000	21656	41236	1.000000	18281	44197	1.000000	9541688	0.001771
177469094	442301536.000000	22992338	10000.000000	21539	41441	1.000000	18337	43789	1.000000	9536835	0.001483
177497082	442284838.000000	22989690	10000.000000	21596	41131	1.000000	18317	43932	1.000000	9532067	0.001007
177469580	442301440.000000	22995660	10000.000000	21757	41084	1.000000	18364	43896	1.000000	9527277	0.000996
177454945	442339593.000000	22984093	10000.000000	21658	41397	1.000000	18410	43338	1.000000	9522539	0.000844
177467214	442265720.000000	22990348	10000.000000	21627	41455	1.000000	18330	44030	1.000000	9517716	0.000725
npatches	nstrain	runtime	dt	init_x	init_y	init_y_blood	init_z	init_S	beta0	beta1	beta2	beta3	mean_beta	B	d	delta	delta_blood	b[0]	mut	m	CTL	c	g	epsilon	k	het	lambda	rho	omega	x_max	patch.dyna	DELTA	A	VA
10000	1	100.000000	0.000100	21900	9499	5000000	0.001000	10000000	15.455954	15.429980	15.601938	15.067674	15	8000000000.000000	0.010000	1.000000	1.000000	800000	0.000050	0.048000	1	0.001000	1.000000	25.000000	8.000000	0.500000	0.000000	0.000000	0.000000	31987	0	10.000000	7.000000	1.000000
sus	inf	inf_blood	z	x[0]	y[0][0]	z[0]	x[1]	y[1][0]	z[1]	S[0]	synchrony
219000000	94990000.000000	5000000	10.000000	21900	9499	0.001000	21900	9499	0.001000	10000000	0.000000
201814878	322285244.000000	16745187	10000.000000	19686	32417	1.000000	19757	32397	1.000000	9995095	0.000000
198846469	334247811.000000	17369623	10000.000000	19216	33877	1.000000	19432	33544	1.000000	9990033	0.000000
198794232	334549588.000000	17389544	10000.000000	19368	33533	1.000000	19269	34031	1.000000	9985120	0.000000
198796910	334501969.000000	17385645	10000.000000	19223	34016	1.000000	19371	33691	1.000000	9980152	0.000000
198788744	334565606.000000	17386432	10000.000000	19465	34065	1.000000	19236	33775	1.000000	9975123	0.000000
198808516	334489492.000000	17378548	10000.000000	19226	33560	1.000000	19495	33443	1.000000	9970093	0.000000
198793612	334519616.000000	17392427	10000.000000	19444	33772	1.000000	19394	33816	1.000000	9965111	0.000000
198780417	334539646.000000	17392653	10000.000000	19370	34111	1.000000	19209	33937	1.000000	9960078	0.000000
198792135	334496541.000000	17388607	10000.000000	19288	33777	1.000000	19357	33664	1.000000	9955179	0.000000
198788426	334518170.000000	17381257	10000.000000	19388	34076	1.000000	19111	33767	1.000000	9950289	0.000000
198779374	334531998.000000	17385136	10000.000000	19596	33936	1.000000	19308	33966	1.000000	9945300	0.000000
198813407	334512117.000000	17383406	10000.000000	19323	33652	1.000000	19299	33841	1.000000	9940367	0.000000
198805078	334543710.000000	17378911	10000.000000	19265	33828	1.000000	19320	33847	1.000000	9935418	0.000000
198815638	334432101.000000	17384500	10000.000000	19510	33613	1.000000	19351	33819	1.000000	9930447	0.000000
198784919	334545063.000000	17391102	10000.000000	19308	34020	1.000000	19499	33885	1.000000	9925447	0.000000
198808132	334523184.000000	17384835	10000.000000	19364	33682	1.000000	19358	33807	1.000000	9920517	0.000000
198793205	334526888.000000	17379994	10000.000000	19394	33754	1.000000	19421	34010	1.000000	9915418	0.000000
198800379	334553905.000000	17386582	10000.000000	19319	33778	1.000000	19349	33716	1.000000	9910519	0.000000
198793286	334473501.000000	17377181	10000.000000	19221	33777	1.000000	19333	34061	1.000000	9905639	0.000000
198806789	334480844.000000	17382907	10000.000000	19410	33765	1.000000	19280	33768	1.000000	9900753	0.000000
198815664	334507652.000000	17387246	10000.000000	19352	33953	1.000000	19245	33900	1.000000	9895543	0.000000
198816402	334495290.000000	17383723	10000.000000	19400	33823	1.000000	19414	33771	1.000000	9890493	0.000000
198790330	334517524.000000	17390335	10000.000000	19304	33844	1.000000	19192	34018	1.000000	9885429	0.000000
198810663	334503997.000000	17383855	10000.000000	19277	34019	1.000000	19341	34052	1.000000	9880444	0.000000
198792311	334554852.000000	17389866	10000.000000	19256	34022	1.000000	19427	33709	1.000000	9875424	0.000000
198802702	334502017.000000	17385247	10000.000000	19266	33974	1.000000	19383	33876	1.000000	9870562	0.000000
198803440	334484998.000000	17383229	10000.000000	19332	33801	1.000000	19182	33903	1.000000	9865581	0.000000
198785145	334511493.000000	17389579	10000.000000	19399	33878	1.000000	19397	33928	1.000000	9860659	0.000000
198795539	334487250.000000	17385381	10000.000000	19532	34120	1.000000	19394	33898	1.000000	9855674	0.000000
198825527	334518440.000000	17391940	10000.000000	19276	34001	1.000000	19252	33515	1.000000	9850736	0.000000
198803102	334498310.000000	17382330	10000.000000	19257	33923	1.000000	19196	34240	1.000000	9845852	0.000000
198797417	334508012.000000	17379080	10000.000000	19183	34045	1.000000	19453	33713	1.000000	9841057	0.000000
198789115	334553315.000000	17385687	10000.000000	19314	33770	1.000000	19138	33998	1.000000	9836122	0.000000
198801676	334492950.000000	17389540	10000.000000	19319	33980	1.000000	19398	33777	1.000000	9831241	0.000000
198821717	334487094.000000	17391976	10000.000000	19358	33716	1.000000	19403	33579	1.000000	9826420	0.000000
198789583	334508469.000000	17386310	10000.000000	19429	34071	1.000000	19110	33853	1.000000	9821457	0.000000
198804621	334518251.000000	17396121	10000.000000	19243	33996	1.000000	19379	34056	1.000000	9816544	0.000000
198805151	334514505.000000	17390022	10000.000000	19296	33965	1.000000	19309	33994	1.000000	9811560	0.000000
198794618	334538133.000000	17397488	10000.000000	19166	34151	1.000000	19404	34009	1.000000	9806765	0.000000
198797925	334535183.000000	17391653	10000.000000	19269	33894	1.000000	19413	33777	1.000000	9801871	-1.#IND00
198811456	334486417.000000	17389030	10000.000000	19439	33763	1.000000	19314	33813	1.000000	9796953	-0.000000
198783533	334515294.000000	17384701	10000.000000	19511	33569	1.000000	19424	33669	1.000000	9792268	-0.000071
198795770	334466707.000000	17385555	10000.000000	19365	33788	1.000000	19281	33456	1.000000	9787317	-0.004786
198781867	334549373.000000	17388492	10000.000000	19314	33676	1.000000	19393	33701	1.000000	9782273	-0.002445
198814504	334516275.000000	17382157	10000.000000	19419	34166	1.000000	19399	33616	1.000000	9777370	-0.002439
198802437	334512799.000000	17380794	10000.000000	19399	33603	1.000000	19264	34158	1.000000	9772487	-0.002356
198811446	334491771.000000	17378511	10000.000000	19417	34077	1.000000	19407	33946	1.000000	9767640	-0.001326
198810133	334492596.000000	17387387	10000.000000	19273	33786	1.000000	19273	33926	1.000000	9762704	0.002954
198794670	334547627.000000	17387537	10000.000000	19405	33588	1.000000	19272	33817	1.000000	9757848	0.001213
198776945	334525263.000000	17384864	10000.000000	19380	34247	1.000000	19371	34125	1.000000	9752931	-0.000075
198818759	334494647.000000	17377551	10000.000000	19519	33556	1.000000	19414	33902	1.000000	9748139	0.000351
198815544	334522735.000000	17389968	10000.000000	19273	34160	1.000000	19418	33825	1.000000	9743236	-0.000836
198802100	334522342.000000	17385883	10000.000000	19247	34210	1.000000	19284	34133	1.000000	9738416	-0.000671
198789459	334518615.000000	17385739	10000.000000	19406	33866	1.000000	19342	33708	1.000000	9733706	0.000494
198806975	334498126.000000	17384552	10000.000000	19444	34055	1.000000	19453	33976	1.000000	9728786	-0.000489
198820696	334501833.000000	17377435	10000.000000	19238	33743	1.000000	19307	33878	1.000000	9723917	-0.002592
198812200	334488538.000000	17386404	10000.000000	19485	33921	1.000000	19277	33669	1.000000	9719064	-0.002129
198767923	334532462.000000	17387720	10000.000000	19314	33842	1.000000	19433	33746	1.000000	9714237	-0.002788
198803072	334514718.000000	17379802	10000.000000	19673	33528	1.000000	19294	33731	1.000000	9709379	-0.004587
198808027	334496489.000000	17385347	10000.000000	19288	34326	1.000000	19421	33890	1.000000	9704538	-0.008034
198786098	334526558.000000	17399678	10000.000000	19332	33649	1.000000	19511	33569	1.000000	9699713	-0.006258
198790189	334526027.000000	17388763	10000.000000	19429	33967	1.000000	19353	33958	1.000000	9694952	-0.006219
198823771	334446824.000000	17389461	10000.000000	19351	33769	1.000000	19332	34049	1.000000	9690116	-0.006037
198796739	334517666.000000	17380768	10000.000000	19348	33927	1.000000	19470	33806	1.000000	9685333	-0.005805
198784407	334526121.000000	17384623	10000.000000	19351	33639	1.000000	19323	34075	1.000000	9680515	-0.005674
198803719	334535790.000000	17380612	10000.000000	19199	33817	1.000000	19503	33502	1.000000	9675644	-0.002440
198804423	334495950.000000	17396250	10000.000000	19359	33918	1.000000	19260	34256	1.000000	9670756	-0.001923
198827082	334466131.000000	17383370	10000.000000	19261	34098	1.000000	19342	33825	1.000000	9665841	-0.001479
198793329	334546311.000000	17385656	10000.000000	19432	33734	1.000000	19511	33699	1.000000	9661069	-0.000625
198791475	334571647.000000	17394225	10000.000000	19312	33750	1.000000	19452	33686	1.000000	9656294	-0.001079
198796226	334531869.000000	17386426	10000.000000	19306	33821	1.000000	19534	34127	1.000000	9651517	-0.001121
198808582	334484428.000000	17382683	10000.000000	19461	33206	1.000000	19218	33927	1.000000	9646598	-0.002639
198815983	334498230.000000	17381234	10000.000000	19330	33615	1.000000	19305	33700	1.000000	9641828	-0.000543
198802968	334522257.000000	17390736	10000.000000	19483	33896	1.000000	19416	34218	1.000000	9637151	0.000026
198802710	334561792.000000	17382776	10000.000000	19445	33497	1.000000	19342	33409	1.000000	9632408	0.000051
198783180	334552900.000000	17390681	10000.000000	19304	33886	1.000000	19263	33478	1.000000	9627580	-0.000306
198816931	334470479.000000	17386062	10000.000000	19464	34132	1.000000	19464	33996	1.000000	9622663	-0.000951
198802642	334517964.000000	17384506	10000.000000	19048	34085	1.000000	19356	33556	1.000000	9617862	-0.001472
198803236	334511472.000000	17386861	10000.000000	19375	33837	1.000000	19365	33866	1.000000	9613169	-0.001462
198770326	334562241.000000	17389069	10000.000000	19424	33873	1.000000	19504	33895	1.000000	9608259	-0.000991
198784422	334517966.000000	17385985	10000.000000	19273	34073	1.000000	19266	33702	1.000000	9603367	-0.000938
198787919	334526727.000000	17381867	10000.000000	19300	34052	1.000000	19347	34310	1.000000	9598590	-0.001024
198811418	334439942.000000	17382167	10000.000000	19476	33717	1.000000	19273	33922	1.000000	9593730	-0.000930
198822201	334519217.000000	17389224	10000.000000	19425	33892	1.000000	19511	33650	1.000000	9588942	-0.000346
198800365	334515023.000000	17390047	10000.000000	19295	33739	1.000000	19323	33759	1.000000	9584207	-0.000238
198799558	334487066.000000	17388603	10000.000000	19306	34054	1.000000	19433	33808	1.000000	9579420	-0.000238
198809251	334460574.000000	17383194	10000.000000	19216	33747	1.000000	19429	33780	1.000000	9574730	0.000042
198811672	334481992.000000	17384306	10000.000000	19167	34145	1.000000	19242	33562	1.000000	9570018	0.000170
198817081	334483149.000000	17384069	10000.000000	19282	33879	1.000000	19318	34014	1.000000	9565244	0.000058
198806965	334483724.000000	17379106	10000.000000	19339	33781	1.000000	19343	33426	1.000000	9560448	-0.000765
198798542	334542451.000000	17387550	10000.000000	19278	33914	1.000000	19472	33894	1.000000	9555535	-0.000675
198814073	334458285.000000	17374839	10000.000000	19503	33949	1.000000	19177	33576	1.000000	9550741	-0.000595
198791976	334582069.000000	17393957	10000.000000	19431	33887	1.000000	19329	33771	1.000000	9545976	-0.001256
198813839	334519476.000000	17382291	10000.000000	19333	33598	1.000000	19284	33922	1.000000	9541226	-0.001256
198800503	334532742.000000	17384740	10000.000000	19450	33853	1.000000	19448	33667	1.000000	9536469	-0.001161
198805684	334535616.000000	17379225	10000.000000	19418	33607	1.000000	19340	33963	1.000000	9531628	-0.001594
198808845	334506188.000000	17382904	10000.000000	19206	34111	1.000000	19452	33652	1.000000	9526910	-0.002333
198807155	334478492.000000	17388699	10000.000000	19404	33633	1.000000	19465	33779	1.000000	9522222	-0.002786
198799961	334505007.000000	17383364	10000.000000	19575	33889	1.000000	19370	34056	1.000000	9517416	-0.002773
npatches	nstrain	runtime	dt	init_x	init_y	init_y_blood	init_z	init_S	beta0	beta1	beta2	beta3	mean_beta	B	d	delta	delta_blood	b[0]	mut	m	CTL	c	g	epsilon	k	het	lambda	rho	omega	x_max	patch.dyna	DELTA	A	VA
10000	1	100.000000	0.000100	21900	9499	5000000	0.001000	10000000	9.357711	21.412735	19.924953	8.761704	15	8000000000.000000	0.010000	1.000000	1.000000	800000	0.000050	0.048000	1	0.001000	1.000000	25.000000	9.000000	0.500000	0.000000	0.000000	0.000000	31987	0	10.000000	7.000000	1.000000
sus	inf	inf_blood	z	x[0]	y[0][0]	z[0]	x[1]	y[1][0]	z[1]	S[0]	synchrony
219000000	94990000.000000	5000000	10.000000	21900	9499	0.001000	21900	9499	0.001000	10000000	0.000000
221181038	243223288.000000	12640108	10000.000000	25387	22112	1.000000	18661	26623	1.000000	9994960	0.000000
218552035	251976571.000000	13091010	10000.000000	25454	22728	1.000000	18266	27656	1.000000	9990024	0.000000
218484108	252238534.000000	13118837	10000.000000	25106	22816	1.000000	18268	27838	1.000000	9984991	0.000000
218498848	252286199.000000	13112284	10000.000000	25278	22580	1.000000	18194	27742	1.000000	9979965	0.000000
218486110	252212003.000000	13115473	10000.000000	25161	22865	1.000000	18094	28011	1.000000	9974974	0.000000
218478124	252274968.000000	13111994	10000.000000	25161	22820	1.000000	18432	27650	1.000000	9970053	0.000000
218478220	252274172.000000	13110249	10000.000000	25178	22674	1.000000	18367	27870	1.000000	9965012	0.000000
218491808	252261713.000000	13106316	10000.000000	25278	22844	1.000000	18363	27783	1.000000	9960306	0.000000
218476395	252239773.000000	13106072	10000.000000	25157	22948	1.000000	18260	27628	1.000000	9955432	0.000000
218471971	252294813.000000	13110164	10000.000000	25189	22333	1.000000	18322	27682	1.000000	9950443	0.000000
218442618	252310013.000000	13116920	10000.000000	25234	22653	1.000000	18413	27468	1.000000	9945388	0.000000
218484214	252273155.000000	13110363	10000.000000	24931	23074	1.000000	18353	27654	1.000000	9940376	0.000000
218478295	252254543.000000	13111492	10000.000000	25439	22468	1.000000	18442	27452	1.000000	9935414	0.000000
218484090	252244735.000000	13114000	10000.000000	25520	22711	1.000000	18332	27569	1.000000	9930453	0.000000
218484973	252272407.000000	13112884	10000.000000	25217	22823	1.000000	18394	27687	1.000000	9925520	0.000000
218482337	252297009.000000	13114336	10000.000000	25528	22360	1.000000	18465	27568	1.000000	9920548	0.000000
218492769	252268899.000000	13122662	10000.000000	25092	22744	1.000000	18331	27911	1.000000	9915605	0.000000
218500764	252243778.000000	13109017	10000.000000	25219	22730	1.000000	18372	27927	1.000000	9910631	0.000000
218486987	252272896.000000	13109469	10000.000000	25101	22909	1.000000	18299	27288	1.000000	9905797	0.000000
218493104	252252906.000000	13107398	10000.000000	25231	22849	1.000000	18383	27976	1.000000	9900949	0.000000
218485050	252271500.000000	13115627	10000.000000	25194	22775	1.000000	18626	27595	1.000000	9896009	0.000000
218470495	252231673.000000	13111452	10000.000000	25164	22522	1.000000	18256	27413	1.000000	9891130	0.000000
218484211	252235213.000000	13101373	10000.000000	25203	22604	1.000000	18365	27860	1.000000	9886227	0.000000
218486096	252273347.000000	13117055	10000.000000	25241	22765	1.000000	18315	27827	1.000000	9881317	0.000000
218502246	252261019.000000	13113969	10000.000000	25197	22644	1.000000	18415	27664	1.000000	9876381	0.000000
218482027	252260529.000000	13109992	10000.000000	25207	22761	1.000000	18437	27727	1.000000	9871420	0.000000
218495831	252234866.000000	13116937	10000.000000	25440	22703	1.000000	18449	27811	1.000000	9866451	0.000000
218489420	252227717.000000	13112974	10000.000000	25259	22704	1.000000	18468	27670	1.000000	9861535	0.000000
218481780	252301259.000000	13116687	10000.000000	25316	22944	1.000000	18325	27569	1.000000	9856534	0.000000
218482728	252287528.000000	13111027	10000.000000	25338	22771	1.000000	18397	27906	1.000000	9851700	0.000000
218484323	252281657.000000	13107028	10000.000000	25288	22671	1.000000	18444	27660	1.000000	9846850	0.000000
218484812	252280767.000000	13114002	10000.000000	25199	22788	1.000000	18460	27745	1.000000	9841852	0.000000
218481465	252241588.000000	13112621	10000.000000	25205	22898	1.000000	18253	27641	1.000000	9836966	0.000000
218488640	252251549.000000	13109958	10000.000000	25198	22915	1.000000	18330	27837	1.000000	9832096	0.000000
218466921	252292175.000000	13113169	10000.000000	25234	22682	1.000000	18257	27636	1.000000	9827247	0.000000
218473977	252255247.000000	13107687	10000.000000	25211	22895	1.000000	18324	27730	1.000000	9822316	0.000000
218500079	252246536.000000	13106902	10000.000000	25008	22844	1.000000	18458	27942	1.000000	9817404	0.000000
218477641	252275097.000000	13112492	10000.000000	25444	22625	1.000000	18498	27555	1.000000	9812484	0.000000
218479935	252247179.000000	13115103	10000.000000	25242	22552	1.000000	18472	27524	1.000000	9807534	0.000000
218480623	252262795.000000	13113495	10000.000000	25384	22757	1.000000	18471	27600	1.000000	9802615	-1.#IND00
218460004	252275351.000000	13111801	10000.000000	25126	22811	1.000000	18448	27705	1.000000	9797658	0.024000
218494410	252257940.000000	13100612	10000.000000	25213	22896	1.000000	18424	27694	1.000000	9792846	0.017220
218472747	252292139.000000	13112166	10000.000000	25470	22925	1.000000	18447	27890	1.000000	9787919	0.003067
218507192	252255332.000000	13115223	10000.000000	25154	22713	1.000000	18399	27826	1.000000	9782907	0.002972
218475790	252278099.000000	13114892	10000.000000	25220	22879	1.000000	18295	27593	1.000000	9778036	0.003140
218493745	252223562.000000	13113602	10000.000000	25434	22727	1.000000	18387	27623	1.000000	9773166	0.005576
218501152	252258790.000000	13111113	10000.000000	25302	22770	1.000000	18425	27728	1.000000	9768266	-0.003176
218459928	252258135.000000	13111468	10000.000000	25376	23053	1.000000	18312	27702	1.000000	9763443	-0.000739
218475948	252290206.000000	13116842	10000.000000	25180	22832	1.000000	18433	27735	1.000000	9758545	0.000524
218505795	252273683.000000	13112572	10000.000000	25307	22777	1.000000	18519	27418	1.000000	9753625	0.001379
218485291	252298027.000000	13113854	10000.000000	25312	22989	1.000000	18486	27401	1.000000	9748741	0.000324
218463986	252242529.000000	13113269	10000.000000	25214	22774	1.000000	18259	28053	1.000000	9743972	-0.000484
218483972	252251159.000000	13111229	10000.000000	25185	22844	1.000000	18350	27756	1.000000	9738963	-0.000811
218478573	252259494.000000	13111879	10000.000000	25342	23032	1.000000	18503	27706	1.000000	9734065	0.000326
218494279	252266025.000000	13114465	10000.000000	25362	22912	1.000000	18466	27603	1.000000	9729236	-0.000018
218484837	252236406.000000	13116044	10000.000000	25180	22685	1.000000	18201	27829	1.000000	9724285	-0.000087
218476691	252260342.000000	13108434	10000.000000	25267	22761	1.000000	18314	27809	1.000000	9719432	0.000401
218471317	252271333.000000	13110516	10000.000000	25205	22869	1.000000	18595	27412	1.000000	9714535	0.000053
218464636	252287761.000000	13114963	10000.000000	25281	22862	1.000000	18398	27742	1.000000	9709790	0.000028
218470768	252316000.000000	13111176	10000.000000	25214	22828	1.000000	18474	27896	1.000000	9704870	0.000655
218489309	252298705.000000	13112964	10000.000000	25310	22678	1.000000	18304	27672	1.000000	9699936	0.000593
218490364	252281386.000000	13116924	10000.000000	25168	22764	1.000000	18263	27960	1.000000	9695129	0.001328
218482137	252278772.000000	13111595	10000.000000	25260	22633	1.000000	18214	27639	1.000000	9690255	0.001109
218476374	252249756.000000	13114933	10000.000000	25177	22958	1.000000	18224	27953	1.000000	9685405	0.001299
218495621	252251523.000000	13114202	10000.000000	25195	23136	1.000000	18229	27753	1.000000	9680467	0.000753
218470241	252279262.000000	13113005	10000.000000	25324	22880	1.000000	18502	27715	1.000000	9675677	0.000148
218496142	252252595.000000	13107185	10000.000000	25317	22721	1.000000	18456	27261	1.000000	9670844	0.000344
218465333	252306222.000000	13112374	10000.000000	25262	22793	1.000000	18343	27839	1.000000	9665941	0.000592
218475125	252290865.000000	13111503	10000.000000	25189	22676	1.000000	18289	27782	1.000000	9661035	0.000731
218464850	252276546.000000	13118807	10000.000000	25445	22671	1.000000	18335	27604	1.000000	9656186	0.000570
218489781	252259609.000000	13115459	10000.000000	25286	22985	1.000000	18309	27779	1.000000	9651374	0.000793
218492090	252265589.000000	13108638	10000.000000	25225	22987	1.000000	18347	27600	1.000000	9646572	0.001329
218485425	252244045.000000	13112319	10000.000000	25330	22867	1.000000	18220	27975	1.000000	9641795	0.000903
218467892	252323814.000000	13118490	10000.000000	25260	22913	1.000000	18362	27985	1.000000	9636982	0.001178
218492591	252241508.000000	13114880	10000.000000	25144	22735	1.000000	18200	27948	1.000000	9632227	0.000629
218473902	252269816.000000	13112871	10000.000000	25431	22683	1.000000	18329	27825	1.000000	9627419	0.000573
218502941	252282169.000000	13108849	10000.000000	25142	22768	1.000000	18419	27700	1.000000	9622606	0.000415
218466066	252286100.000000	13107517	10000.000000	25406	23001	1.000000	18420	27818	1.000000	9617918	0.000420
218492954	252213186.000000	13106711	10000.000000	25129	22927	1.000000	18350	27689	1.000000	9613061	0.000458
218487420	252275609.000000	13117327	10000.000000	25070	22801	1.000000	18394	27394	1.000000	9608246	0.000511
218466019	252292677.000000	13111799	10000.000000	25333	22779	1.000000	18318	27525	1.000000	9603409	0.000492
218475662	252297103.000000	13111802	10000.000000	25333	22588	1.000000	18413	27295	1.000000	9598637	-0.000160
218470245	252291581.000000	13114526	10000.000000	25335	22553	1.000000	18405	27726	1.000000	9593866	-0.000056
218490447	252212704.000000	13101785	10000.000000	25262	22708	1.000000	18513	27587	1.000000	9589123	0.000012
218457069	252325045.000000	13119825	10000.000000	25164	22727	1.000000	18274	27974	1.000000	9584362	0.000172
218477226	252305727.000000	13117104	10000.000000	25282	22796	1.000000	18391	27538	1.000000	9579562	0.000060
218470723	252258707.000000	13114091	10000.000000	25371	22722	1.000000	18353	28042	1.000000	9574800	0.000039
218481312	252275394.000000	13114305	10000.000000	25431	22662	1.000000	18408	27516	1.000000	9570053	-0.000030
218482562	252262464.000000	13105370	10000.000000	25436	22969	1.000000	18355	27790	1.000000	9565201	0.000358
218473574	252271481.000000	13108978	10000.000000	25227	22924	1.000000	18219	27937	1.000000	9560435	0.000663
218484052	252277840.000000	13112571	10000.000000	25513	22562	1.000000	18136	27571	1.000000	9555642	0.000507
218475031	252259789.000000	13110914	10000.000000	25088	23034	1.000000	18568	27396	1.000000	9550872	0.000477
218484864	252302683.000000	13109156	10000.000000	25259	23032	1.000000	18391	27883	1.000000	9546163	0.000202
218482330	252245369.000000	13109687	10000.000000	25342	22788	1.000000	18469	27897	1.000000	9541594	0.000023
218467407	252276999.000000	13109484	10000.000000	25226	22567	1.000000	18311	27545	1.000000	9536751	0.000062
218489371	252282332.000000	13113539	10000.000000	25232	22605	1.000000	18557	27822	1.000000	9532051	-0.002169
218473607	252250495.000000	13109376	10000.000000	25428	22836	1.000000	18406	27629	1.000000	9527275	-0.001698
218476563	252264037.000000	13113797	10000.000000	25207	22839	1.000000	18240	27740	1.000000	9522545	-0.001663
218474837	252276633.000000	13109548	10000.000000	25258	22647	1.000000	18357	27633	1.000000	9517899	-0.001939
npatches	nstrain	runtime	dt	init_x	init_y	init_y_blood	init_z	init_S	beta0	beta1	beta2	beta3	mean_beta	B	d	delta	delta_blood	b[0]	mut	m	CTL	c	g	epsilon	k	het	lambda	rho	omega	x_max	patch.dyna	DELTA	A	VA
10000	1	100.000000	0.000100	21900	9499	5000000	0.001000	10000000	17.190230	16.737777	9.691294	20.418338	15	8000000000.000000	0.010000	1.000000	1.000000	800000	0.000050	0.048000	1	0.001000	1.000000	25.000000	10.000000	0.500000	0.000000	0.000000	0.000000	31987	0	10.000000	7.000000	1.000000
sus	inf	inf_blood	z	x[0]	y[0][0]	z[0]	x[1]	y[1][0]	z[1]	S[0]	synchrony
219000000	94990000.000000	5000000	10.000000	21900	9499	0.001000	21900	9499	0.001000	10000000	0.000000
238925056	181862337.000000	9450022	10000.000000	22533	18906	1.000000	23024	18740	1.000000	9995019	0.000000
236739584	188057638.000000	9771799	10000.000000	22490	19228	1.000000	22623	19476	1.000000	9990012	0.000000
236665296	188323869.000000	9786104	10000.000000	22455	19740	1.000000	22754	19534	1.000000	9985097	0.000000
236666447	188313167.000000	9790559	10000.000000	22520	19555	1.000000	22635	19429	1.000000	9980122	0.000000
236660956	188342073.000000	9785269	10000.000000	22639	19523	1.000000	22652	19463	1.000000	9975035	0.000000
236666268	188270574.000000	9787187	10000.000000	22855	19161	1.000000	22654	19436	1.000000	9970121	0.000000
236673174	188260531.000000	9782156	10000.000000	22545	19615	1.000000	22738	19325	1.000000	9964958	0.000000
236663997	188305148.000000	9786694	10000.000000	22594	19582	1.000000	22697	19368	1.000000	9960062	0.000000
236660988	188301998.000000	9787755	10000.000000	22758	19309	1.000000	22751	19343	1.000000	9955181	0.000000
236655234	188319528.000000	9786680	10000.000000	22526	19411	1.000000	22886	19401	1.000000	9950281	0.000000
236644719	188306945.000000	9787582	10000.000000	22426	19588	1.000000	22811	19264	1.000000	9945293	0.000000
236652759	188327164.000000	9786698	10000.000000	22610	19390	1.000000	22687	19331	1.000000	9940309	0.000000
236670825	188302029.000000	9787152	10000.000000	22518	19473	1.000000	22866	19264	1.000000	9935428	0.000000
236644955	188319925.000000	9785807	10000.000000	22701	19488	1.000000	22805	19406	1.000000	9930574	0.000000
236663956	188319935.000000	9788264	10000.000000	22479	19694	1.000000	22624	19865	1.000000	9925549	0.000000
236656358	188328493.000000	9791220	10000.000000	22448	19503	1.000000	22844	19399	1.000000	9920539	0.000000
236655682	188282056.000000	9786742	10000.000000	22606	19689	1.000000	22507	19643	1.000000	9915521	0.000000
236664801	188281963.000000	9781452	10000.000000	22565	19628	1.000000	22791	19379	1.000000	9910507	0.000000
236659451	188325232.000000	9782886	10000.000000	22698	19464	1.000000	22437	19493	1.000000	9905515	0.000000
236660665	188298136.000000	9786136	10000.000000	22378	19534	1.000000	22670	19609	1.000000	9900597	0.000000
236676445	188249022.000000	9786695	10000.000000	22705	19630	1.000000	22748	19659	1.000000	9895624	0.000000
236635000	188367389.000000	9793819	10000.000000	22501	19539	1.000000	22673	19359	1.000000	9890725	0.000000
236656229	188303656.000000	9783365	10000.000000	22553	19415	1.000000	22742	19299	1.000000	9885794	0.000000
236687504	188303502.000000	9781736	10000.000000	22326	19711	1.000000	22663	19687	1.000000	9880839	0.000000
236656515	188305357.000000	9788852	10000.000000	22460	19544	1.000000	22931	19634	1.000000	9875780	0.000000
236637073	188400282.000000	9790319	10000.000000	22491	19795	1.000000	22739	19516	1.000000	9870832	0.000000
236653230	188324614.000000	9790253	10000.000000	22473	19496	1.000000	22843	19301	1.000000	9865977	0.000000
236649726	188319336.000000	9791853	10000.000000	22708	19643	1.000000	22586	19778	1.000000	9861074	0.000000
236643853	188292800.000000	9786710	10000.000000	22377	19654	1.000000	22718	19621	1.000000	9856164	0.000000
236648456	188302701.000000	9785009	10000.000000	22549	19823	1.000000	22564	19351	1.000000	9851276	0.000000
236664585	188304168.000000	9786250	10000.000000	22499	19628	1.000000	22634	19447	1.000000	9846256	0.000000
236649130	188283653.000000	9788720	10000.000000	22717	19360	1.000000	22939	19457	1.000000	9841259	0.000000
236643065	188333532.000000	9789122	10000.000000	22471	19705	1.000000	22748	19409	1.000000	9836443	0.000000
236662245	188294198.000000	9790838	10000.000000	22451	19685	1.000000	22714	19524	1.000000	9831656	0.000000
236654132	188312947.000000	9786865	10000.000000	22529	19692	1.000000	22562	19653	1.000000	9826579	0.000000
236649592	188301656.000000	9790262	10000.000000	22627	19591	1.000000	22697	19622	1.000000	9821679	0.000000
236660012	188327476.000000	9787553	10000.000000	22622	19426	1.000000	22672	19766	1.000000	9816770	0.000000
236640668	188337999.000000	9789625	10000.000000	22635	19762	1.000000	22637	19521	1.000000	9811957	0.000000
236664557	188300235.000000	9784855	10000.000000	22531	19620	1.000000	22783	19470	1.000000	9807081	0.000000
236680536	188285657.000000	9782471	10000.000000	22459	19589	1.000000	22584	19327	1.000000	9802262	-1.#IND00
236659959	188292669.000000	9791088	10000.000000	22387	19448	1.000000	22842	19604	1.000000	9797347	-0.022400
236664487	188284850.000000	9786340	10000.000000	22502	19484	1.000000	22558	19583	1.000000	9792487	-0.015358
236624381	188340954.000000	9786325	10000.000000	22320	19785	1.000000	22956	19500	1.000000	9787466	0.011477
236661982	188305253.000000	9787680	10000.000000	22577	19623	1.000000	22697	19638	1.000000	9782512	0.011464
236635568	188332563.000000	9785313	10000.000000	22631	19674	1.000000	22669	19591	1.000000	9777577	0.008871
236670280	188306955.000000	9790034	10000.000000	22561	19774	1.000000	22805	19390	1.000000	9772878	0.008751
236660154	188344444.000000	9786314	10000.000000	22634	19371	1.000000	22950	19403	1.000000	9767898	0.006744
236624081	188356669.000000	9786984	10000.000000	22469	19553	1.000000	22516	19652	1.000000	9763030	0.007652
236648484	188321766.000000	9783493	10000.000000	22547	19176	1.000000	22584	19433	1.000000	9758080	0.007451
236666513	188292414.000000	9781707	10000.000000	22494	19776	1.000000	22517	19932	1.000000	9753136	0.007333
236648612	188299270.000000	9784656	10000.000000	22599	19680	1.000000	22968	19137	1.000000	9748170	0.006838
236676386	188280876.000000	9789035	10000.000000	22521	19540	1.000000	22637	19416	1.000000	9743363	0.005231
236675098	188311343.000000	9786826	10000.000000	22576	19504	1.000000	22675	19483	1.000000	9738524	0.005311
236671934	188292690.000000	9787496	10000.000000	22536	19697	1.000000	22624	19618	1.000000	9733633	0.003747
236680528	188278060.000000	9789026	10000.000000	22387	19666	1.000000	22679	19240	1.000000	9728623	0.003196
236662836	188310973.000000	9784998	10000.000000	22471	19635	1.000000	22603	19404	1.000000	9723751	0.003378
236671958	188308019.000000	9785683	10000.000000	22778	19314	1.000000	22732	19253	1.000000	9718871	0.002980
236652104	188328598.000000	9784660	10000.000000	22371	19829	1.000000	22576	19366	1.000000	9714122	0.003230
236639293	188333387.000000	9793920	10000.000000	22448	19794	1.000000	22666	19434	1.000000	9709297	0.003378
236651363	188305326.000000	9789150	10000.000000	22679	19417	1.000000	22823	19237	1.000000	9704432	0.003568
236660714	188349165.000000	9786446	10000.000000	22613	19610	1.000000	22678	19342	1.000000	9699453	0.004514
236656621	188306388.000000	9783370	10000.000000	22250	19874	1.000000	22989	19334	1.000000	9694710	0.004167
236659257	188312505.000000	9785712	10000.000000	22541	19688	1.000000	22788	19354	1.000000	9689833	0.002694
236669172	188290966.000000	9786940	10000.000000	22387	19648	1.000000	22806	19205	1.000000	9685155	0.003489
236647364	188324089.000000	9786305	10000.000000	22299	19763	1.000000	22671	19640	1.000000	9680342	0.003370
236655055	188324673.000000	9784818	10000.000000	22456	19560	1.000000	22866	19704	1.000000	9675438	0.002721
236660255	188312357.000000	9789068	10000.000000	22441	19355	1.000000	22822	19240	1.000000	9670600	0.002574
236650232	188306397.000000	9792975	10000.000000	22488	19680	1.000000	22553	19219	1.000000	9665773	0.002723
236646427	188311537.000000	9786601	10000.000000	22700	19524	1.000000	22713	19475	1.000000	9660912	0.003340
236676500	188289479.000000	9787653	10000.000000	22437	19789	1.000000	22773	19461	1.000000	9656149	0.003199
236665154	188295778.000000	9790005	10000.000000	22510	19635	1.000000	22552	19816	1.000000	9651240	0.002586
236663326	188318907.000000	9785939	10000.000000	22466	19516	1.000000	22752	19544	1.000000	9646390	0.002512
236660559	188316376.000000	9789132	10000.000000	22410	20163	1.000000	22896	19375	1.000000	9641601	0.001181
236650269	188330487.000000	9791237	10000.000000	22517	19650	1.000000	22696	19586	1.000000	9636679	0.001168
236676280	188243159.000000	9788151	10000.000000	22458	19607	1.000000	22785	19717	1.000000	9631881	0.001051
236637572	188325038.000000	9784896	10000.000000	22439	19543	1.000000	22688	19564	1.000000	9626967	0.001217
236653221	188283505.000000	9782858	10000.000000	22379	19933	1.000000	22775	19607	1.000000	9622257	0.001106
236648530	188317679.000000	9786069	10000.000000	22634	19490	1.000000	22930	19404	1.000000	9617459	0.001045
236671209	188295221.000000	9782071	10000.000000	22340	19664	1.000000	22778	19475	1.000000	9612656	0.001084
236658438	188270734.000000	9781524	10000.000000	22422	19597	1.000000	22679	19501	1.000000	9607889	0.000126
236641510	188345124.000000	9790236	10000.000000	22239	19836	1.000000	22693	19617	1.000000	9603101	0.000052
236632851	188349520.000000	9786616	10000.000000	22536	19674	1.000000	22643	19798	1.000000	9598233	0.000469
236657724	188313473.000000	9786635	10000.000000	22496	19601	1.000000	22738	19170	1.000000	9593447	-0.000694
236658298	188303607.000000	9791141	10000.000000	22665	19543	1.000000	22807	19319	1.000000	9588553	-0.000492
236659722	188288973.000000	9784750	10000.000000	22441	19621	1.000000	22728	19438	1.000000	9583762	-0.000411
236655654	188352220.000000	9792211	10000.000000	22462	19778	1.000000	22791	19575	1.000000	9578929	-0.000352
236671723	188297866.000000	9793117	10000.000000	22528	19843	1.000000	22922	19452	1.000000	9574092	-0.002054
236638478	188321488.000000	9786099	10000.000000	22572	19646	1.000000	22821	19311	1.000000	9569211	-0.002435
236649867	188316894.000000	9786454	10000.000000	22332	19493	1.000000	22609	19302	1.000000	9564510	-0.002479
236650673	188321510.000000	9787560	10000.000000	22434	19641	1.000000	22699	19708	1.000000	9559600	-0.003496
236636970	188322830.000000	9787302	10000.000000	22463	19546	1.000000	22818	19481	1.000000	9554801	-0.003538
236677415	188269903.000000	9787101	10000.000000	22530	19541	1.000000	22634	19671	1.000000	9550132	-0.003459
236685887	188261465.000000	9784467	10000.000000	22604	19718	1.000000	22778	19657	1.000000	9545360	-0.003424
236668212	188297265.000000	9785293	10000.000000	22612	19673	1.000000	22843	19341	1.000000	9540671	-0.002390
236656794	188303146.000000	9790140	10000.000000	22503	19672	1.000000	22769	19374	1.000000	9535881	-0.002236
236652912	188328558.000000	9792291	10000.000000	22561	19500	1.000000	22942	19487	1.000000	9531246	-0.002221
236660969	188291225.000000	9788262	10000.000000	22327	19686	1.000000	22538	19406	1.000000	9526441	-0.001926
236686562	188252272.000000	9788143	10000.000000	22634	19534	1.000000	22666	19684	1.000000	9521671	-0.001941
236647771	188312496.000000	9786500	10000.000000	22508	19259	1.000000	22770	19507	1.000000	9516919	-0.001945
npatches	nstrain	runtime	dt	init_x	init_y	init_y_blood	init_z	init_S	beta0	beta1	beta2	beta3	mean_beta	B	d	delta	delta_blood	b[0]	mut	m	CTL	c	g	epsilon	k	het	lambda	rho	omega	x_max	patch.dyna	DELTA	A	VA
10000	1	100.000000	0.000100	21900	9499	5000000	0.001000	10000000	14.111645	21.389766	15.909473	10.313697	15	8000000000.000000	0.010000	1.000000	1.000000	800000	0.000050	0.048000	1	0.001000	1.000000	25.000000	11.000000	0.500000	0.000000	0.000000	0.000000	31987	0	10.000000	7.000000	1.000000
sus	inf	inf_blood	z	x[0]	y[0][0]	z[0]	x[1]	y[1][0]	z[1]	S[0]	synchrony
219000000	94990000.000000	5000000	10.000000	21900	9499	0.001000	21900	9499	0.001000	10000000	0.000000
258590372	126656255.000000	6581460	10000.000000	26474	12260	1.000000	23010	14410	1.000000	9994962	0.000000
257179802	130076715.000000	6765898	10000.000000	26061	12676	1.000000	22955	14959	1.000000	9990067	0.000000
257096945	130249034.000000	6773449	10000.000000	26403	12622	1.000000	22971	14788	1.000000	9985021	0.000000
257080001	130294965.000000	6775969	10000.000000	25920	12812	1.000000	22973	14953	1.000000	9979992	0.000000
257070710	130328725.000000	6774060	10000.000000	26101	12812	1.000000	22747	15264	1.000000	9975166	0.000000
257064411	130350648.000000	6779286	10000.000000	26327	12513	1.000000	22860	14984	1.000000	9970081	0.000000
257054853	130344446.000000	6776457	10000.000000	26048	12799	1.000000	22872	14866	1.000000	9965161	0.000000
257074253	130316727.000000	6768515	10000.000000	26109	12897	1.000000	22840	14984	1.000000	9960163	0.000000
257057512	130326988.000000	6771488	10000.000000	26095	12743	1.000000	22755	14997	1.000000	9955114	0.000000
257056722	130343297.000000	6775015	10000.000000	26112	12866	1.000000	22890	15055	1.000000	9950200	0.000000
257076492	130333663.000000	6772949	10000.000000	26083	12837	1.000000	22775	15086	1.000000	9945209	0.000000
257099871	130322924.000000	6773822	10000.000000	26147	12667	1.000000	22940	15141	1.000000	9940252	0.000000
257074252	130304813.000000	6770677	10000.000000	26064	12686	1.000000	22747	15056	1.000000	9935351	0.000000
257045901	130377567.000000	6779109	10000.000000	26059	12766	1.000000	22977	15055	1.000000	9930397	0.000000
257067033	130311426.000000	6773717	10000.000000	26045	12736	1.000000	22815	15134	1.000000	9925361	0.000000
257066103	130339497.000000	6776710	10000.000000	26190	12665	1.000000	22885	14728	1.000000	9920349	0.000000
257060267	130281171.000000	6769647	10000.000000	26203	12816	1.000000	22878	15019	1.000000	9915496	0.000000
257067359	130329472.000000	6776310	10000.000000	26080	12795	1.000000	23044	15063	1.000000	9910585	0.000000
257098775	130287474.000000	6770355	10000.000000	26074	12690	1.000000	22729	15116	1.000000	9905616	0.000000
257066454	130271766.000000	6777941	10000.000000	26149	12662	1.000000	22687	15004	1.000000	9900573	0.000000
257087196	130285592.000000	6774866	10000.000000	26125	12935	1.000000	22876	14878	1.000000	9895644	0.000000
257089328	130293634.000000	6769522	10000.000000	26058	12844	1.000000	22830	14941	1.000000	9890666	0.000000
257101030	130327017.000000	6770881	10000.000000	26003	12984	1.000000	22891	15046	1.000000	9885744	0.000000
257076439	130308119.000000	6774033	10000.000000	25971	12668	1.000000	22723	15053	1.000000	9880815	0.000000
257087808	130291468.000000	6772128	10000.000000	26166	12712	1.000000	22816	15120	1.000000	9875901	0.000000
257093429	130284549.000000	6771171	10000.000000	26351	12555	1.000000	22749	15076	1.000000	9870994	0.000000
257092694	130291497.000000	6770470	10000.000000	26046	12853	1.000000	22858	15157	1.000000	9865879	0.000000
257074671	130295632.000000	6774425	10000.000000	26130	12802	1.000000	22809	14941	1.000000	9861068	0.000000
257039482	130336869.000000	6775697	10000.000000	26242	12691	1.000000	22894	15221	1.000000	9856253	0.000000
257079165	130271736.000000	6775554	10000.000000	26290	12749	1.000000	22701	14940	1.000000	9851276	0.000000
257072715	130308071.000000	6780930	10000.000000	26336	12729	1.000000	22862	15027	1.000000	9846350	0.000000
257078239	130329367.000000	6777470	10000.000000	26190	12699	1.000000	22764	15066	1.000000	9841300	0.000000
257061732	130298083.000000	6773542	10000.000000	25905	12652	1.000000	23106	14897	1.000000	9836295	0.000000
257073204	130296030.000000	6776363	10000.000000	26127	12784	1.000000	22964	14837	1.000000	9831477	0.000000
257080981	130325395.000000	6774717	10000.000000	26040	12705	1.000000	22832	14897	1.000000	9826549	0.000000
257073196	130296622.000000	6767697	10000.000000	26502	12589	1.000000	22913	14960	1.000000	9821568	0.000000
257056235	130346978.000000	6775978	10000.000000	26200	12798	1.000000	22770	14947	1.000000	9816516	0.000000
257080254	130327450.000000	6772490	10000.000000	26403	12694	1.000000	22961	14918	1.000000	9811665	0.000000
257067181	130322666.000000	6773010	10000.000000	26135	12780	1.000000	22938	15049	1.000000	9806789	0.000000
257071466	130314331.000000	6772930	10000.000000	26094	12846	1.000000	22903	14945	1.000000	9801766	-1.#IND00
257061278	130337900.000000	6772845	10000.000000	26284	12874	1.000000	22901	14679	1.000000	9796867	-1.#IND00
257084272	130307614.000000	6767694	10000.000000	26252	12697	1.000000	22827	15002	1.000000	9791939	-0.005537
257087489	130272881.000000	6770617	10000.000000	26086	12882	1.000000	22893	15144	1.000000	9787265	-0.000258
257058185	130327293.000000	6770504	10000.000000	26099	13015	1.000000	22906	15064	1.000000	9782415	-0.004361
257072204	130315396.000000	6771577	10000.000000	25993	12600	1.000000	22793	15133	1.000000	9777332	-0.005811
257101077	130271635.000000	6774083	10000.000000	26258	12456	1.000000	22890	15072	1.000000	9772476	-0.005728
257075314	130293915.000000	6771501	10000.000000	25952	12996	1.000000	22586	15254	1.000000	9767592	-0.004850
257087174	130312529.000000	6772575	10000.000000	25891	12728	1.000000	22722	15123	1.000000	9762728	-0.004146
257065509	130330919.000000	6773027	10000.000000	25956	12620	1.000000	22837	15001	1.000000	9757855	-0.004045
257079970	130344158.000000	6776456	10000.000000	26037	12698	1.000000	22984	15192	1.000000	9752985	-0.004374
257081985	130298590.000000	6765058	10000.000000	26117	12754	1.000000	22985	15234	1.000000	9748246	-0.003992
257079820	130312215.000000	6769561	10000.000000	26332	12725	1.000000	22861	14901	1.000000	9743454	-0.003297
257072006	130294306.000000	6773792	10000.000000	26311	12672	1.000000	22688	15036	1.000000	9738663	-0.003627
257090780	130305372.000000	6774462	10000.000000	26124	12761	1.000000	22895	14845	1.000000	9733739	-0.002486
257078397	130314655.000000	6767990	10000.000000	26142	12771	1.000000	22758	14866	1.000000	9728894	0.000702
257100701	130295837.000000	6769541	10000.000000	25948	13133	1.000000	22775	15176	1.000000	9724046	-0.000887
257058935	130331672.000000	6775510	10000.000000	26282	12710	1.000000	22941	14714	1.000000	9719145	0.001045
257074612	130320405.000000	6772505	10000.000000	26241	12584	1.000000	22939	14847	1.000000	9714254	-0.001259
257064087	130317082.000000	6774817	10000.000000	25929	13006	1.000000	22871	14967	1.000000	9709309	-0.002994
257080671	130309538.000000	6770920	10000.000000	26060	12803	1.000000	22688	14938	1.000000	9704480	-0.002650
257043283	130374138.000000	6770023	10000.000000	25980	12668	1.000000	22988	14893	1.000000	9699645	-0.002141
257065120	130318643.000000	6773340	10000.000000	26113	12610	1.000000	22946	15059	1.000000	9694680	-0.001971
257085162	130312013.000000	6776200	10000.000000	26203	12602	1.000000	22848	14738	1.000000	9689805	-0.004860
257072856	130331352.000000	6771969	10000.000000	25970	12781	1.000000	22951	14701	1.000000	9684846	-0.003268
257061985	130323010.000000	6777422	10000.000000	26253	12868	1.000000	22693	14986	1.000000	9670335	-0.003136
257082518	130285688.000000	6770488	10000.000000	26048	12943	1.000000	22925	14936	1.000000	9665476	-0.002646
257075214	130340788.000000	6770506	10000.000000	26173	12757	1.000000	23045	14832	1.000000	9660706	-0.002487
257074377	130314760.000000	6769496	10000.000000	26190	12667	1.000000	22849	15182	1.000000	9655788	-0.002361
257072400	130317132.000000	6775037	10000.000000	26120	12771	1.000000	22634	15100	1.000000	9650729	-0.005324
257090838	130316277.000000	6773792	10000.000000	25957	12789	1.000000	22751	14593	1.000000	9646017	-0.005885
257071558	130286942.000000	6771731	10000.000000	26298	12883	1.000000	22810	14834	1.000000	9641197	-0.005739
257067688	130327844.000000	6773848	10000.000000	25945	12713	1.000000	22645	14979	1.000000	9636379	-0.005898
257089310	130297173.000000	6774663	10000.000000	26099	12782	1.000000	22994	14834	1.000000	9631608	-0.004871
257093269	130287467.000000	6773954	10000.000000	26259	12715	1.000000	22780	15058	1.000000	9626636	-0.004358
257105679	130282656.000000	6764908	10000.000000	25902	12811	1.000000	22874	14986	1.000000	9621791	-0.004210
257107001	130318703.000000	6772790	10000.000000	26082	12791	1.000000	22922	14748	1.000000	9616888	-0.003965
257058345	130299838.000000	6765327	10000.000000	26227	12886	1.000000	22821	14999	1.000000	9612106	-0.003809
257055643	130320401.000000	6765973	10000.000000	26161	12542	1.000000	22997	14910	1.000000	9607253	-0.003334
257067707	130345013.000000	6768564	10000.000000	25954	12822	1.000000	22803	14930	1.000000	9602455	-0.003122
257070770	130325162.000000	6773811	10000.000000	26044	12724	1.000000	22829	15112	1.000000	9597681	-0.003127
257089759	130291603.000000	6772868	10000.000000	26080	12781	1.000000	22714	14901	1.000000	9592888	-0.003148
257076520	130326349.000000	6774588	10000.000000	26032	12823	1.000000	22860	15279	1.000000	9588192	-0.002899
257079557	130296308.000000	6771075	10000.000000	26199	12631	1.000000	22761	15301	1.000000	9583497	-0.002727
257070113	130306527.000000	6770585	10000.000000	25855	12805	1.000000	22913	14927	1.000000	9578685	-0.002604
257089815	130306710.000000	6770940	10000.000000	26033	12984	1.000000	22843	15210	1.000000	9573852	-0.002419
257078779	130315320.000000	6774907	10000.000000	26320	12768	1.000000	22973	14917	1.000000	9568984	-0.002363
257072295	130355804.000000	6775425	10000.000000	26307	12588	1.000000	22918	14945	1.000000	9564354	-0.001909
257063770	130362330.000000	6772861	10000.000000	26141	12740	1.000000	22645	15144	1.000000	9559522	-0.001803
257058889	130360590.000000	6770639	10000.000000	26258	12829	1.000000	22737	14968	1.000000	9554750	-0.001800
257077458	130333311.000000	6775693	10000.000000	26146	12866	1.000000	22846	14874	1.000000	9549955	-0.001694
257064869	130347156.000000	6774006	10000.000000	26107	12764	1.000000	22700	15159	1.000000	9545128	-0.002391
257067847	130309152.000000	6778667	10000.000000	26137	13085	1.000000	22704	14950	1.000000	9540313	-0.002356
257073578	130331977.000000	6773151	10000.000000	26035	12749	1.000000	22728	14826	1.000000	9535456	-0.002315
257086309	130309921.000000	6769699	10000.000000	26014	12792	1.000000	22791	14851	1.000000	9530682	-0.002319
257052170	130306216.000000	6771013	10000.000000	26212	12859	1.000000	22797	15037	1.000000	9525968	-0.002405
257077835	130325021.000000	6774756	10000.000000	26041	12936	1.000000	22813	14895	1.000000	9521092	-0.002932
257095410	130287597.000000	6770298	10000.000000	26118	12589	1.000000	22739	14687	1.000000	9516290	-0.002769
npatches	nstrain	runtime	dt	init_x	init_y	init_y_blood	init_z	init_S	beta0	beta1	beta2	beta3	mean_beta	B	d	delta	delta_blood	b[0]	mut	m	CTL	c	g	epsilon	k	het	lambda	rho	omega	x_max	patch.dyna	DELTA	A	VA
10000	1	100.000000	0.000100	21900	9499	5000000	0.001000	10000000	20.528456	20.104599	17.733779	20.641974	15	8000000000.000000	0.010000	1.000000	1.000000	800000	0.000050	0.048000	1	0.001000	1.000000	25.000000	12.000000	0.500000	0.000000	0.000000	0.000000	31987	0	10.000000	7.000000	1.000000
sus	inf	inf_blood	z	x[0]	y[0][0]	z[0]	x[1]	y[1][0]	z[1]	S[0]	synchrony
219000000	94990000.000000	5000000	10.000000	21900	9499	0.001000	21900	9499	0.001000	10000000	0.000000
274860167	86258836.000000	4485215	10000.000000	25725	9727	1.000000	25603	9920	1.000000	9995003	0.000000
274937051	86096573.000000	4476142	10000.000000	25393	10008	1.000000	25620	10079	1.000000	9990031	0.000000
274947145	86093698.000000	4475610	10000.000000	25283	9988	1.000000	25649	10069	1.000000	9985043	0.000000
274957387	86072145.000000	4471469	10000.000000	25424	9731	1.000000	25617	9842	1.000000	9979994	0.000000
274942122	86087795.000000	4475927	10000.000000	25527	10052	1.000000	25775	9811	1.000000	9974903	0.000000
274967011	86072773.000000	4475080	10000.000000	25461	9882	1.000000	25482	9788	1.000000	9969911	0.000000
274931343	86099074.000000	4475037	10000.000000	25568	9785	1.000000	25843	9669	1.000000	9964974	0.000000
274974494	86064710.000000	4473361	10000.000000	25563	10090	1.000000	25611	9860	1.000000	9959979	0.000000
274956442	86051043.000000	4476540	10000.000000	25584	9897	1.000000	25715	9689	1.000000	9955064	0.000000
274952276	86087954.000000	4474250	10000.000000	25318	9817	1.000000	25632	9727	1.000000	9950174	0.000000
274915020	86126381.000000	4472744	10000.000000	25573	10034	1.000000	25575	9955	1.000000	9945252	0.000000
274964368	86047857.000000	4474852	10000.000000	25588	9867	1.000000	25690	10013	1.000000	9940319	0.000000
274937875	86087655.000000	4474696	10000.000000	25475	9951	1.000000	25426	9625	1.000000	9935446	0.000000
274943372	86081353.000000	4474285	10000.000000	25512	9839	1.000000	25596	9920	1.000000	9930401	0.000000
274978628	86032770.000000	4467762	10000.000000	25444	9875	1.000000	25793	9884	1.000000	9925471	0.000000
274967962	86032586.000000	4472972	10000.000000	25468	9805	1.000000	25744	9849	1.000000	9920571	0.000000
274981106	86040810.000000	4474086	10000.000000	25537	9921	1.000000	25649	9879	1.000000	9915548	0.000000
274956325	86100795.000000	4478161	10000.000000	25682	9855	1.000000	25600	9802	1.000000	9910665	0.000000
274937098	86084168.000000	4474637	10000.000000	25485	9678	1.000000	25614	9952	1.000000	9905652	0.000000
274931606	86113707.000000	4480870	10000.000000	25466	9669	1.000000	25668	9873	1.000000	9900772	0.000000
274952590	86071148.000000	4473029	10000.000000	25345	9852	1.000000	25918	9627	1.000000	9895840	0.000000
274947143	86086948.000000	4473535	10000.000000	25603	9865	1.000000	25627	9790	1.000000	9890910	0.000000
274958777	86100583.000000	4476566	10000.000000	25625	9869	1.000000	25622	9692	1.000000	9885897	0.000000
274952316	86097812.000000	4474873	10000.000000	25484	9877	1.000000	25555	9677	1.000000	9881029	0.000000
274970512	86071551.000000	4473668	10000.000000	25458	9842	1.000000	25408	9736	1.000000	9876106	0.000000
274975174	86056698.000000	4473871	10000.000000	25436	10063	1.000000	25724	9689	1.000000	9871178	0.000000
274971193	86061696.000000	4472260	10000.000000	25587	9764	1.000000	25651	9909	1.000000	9866241	0.000000
274940394	86082849.000000	4477787	10000.000000	25409	9841	1.000000	25459	10014	1.000000	9861392	0.000000
274957484	86082470.000000	4477502	10000.000000	25566	9845	1.000000	25793	9827	1.000000	9856456	0.000000
274943232	86079351.000000	4474399	10000.000000	25376	10050	1.000000	25659	9865	1.000000	9851447	0.000000
274975651	86083968.000000	4473629	10000.000000	25521	9867	1.000000	25551	9979	1.000000	9846431	0.000000
274943741	86105878.000000	4475778	10000.000000	25535	10032	1.000000	25692	9819	1.000000	9841505	0.000000
274959635	86068593.000000	4473741	10000.000000	25510	9836	1.000000	25712	9941	1.000000	9836637	0.000000
274972371	86062877.000000	4469182	10000.000000	25602	9880	1.000000	25522	9886	1.000000	9831624	0.000000
274953712	86060871.000000	4479159	10000.000000	25658	9849	1.000000	25565	9800	1.000000	9826859	0.000000
274951578	86043788.000000	4474189	10000.000000	25475	9663	1.000000	25836	9834	1.000000	9822107	0.000000
274954689	86076275.000000	4475558	10000.000000	25809	9812	1.000000	25660	9837	1.000000	9817109	0.000000
274947712	86073051.000000	4474635	10000.000000	25346	10058	1.000000	25442	9981	1.000000	9812182	0.000000
274917925	86101963.000000	4477086	10000.000000	25491	9938	1.000000	25523	9819	1.000000	9807271	0.000000
274966627	86040662.000000	4474981	10000.000000	25609	10013	1.000000	25701	9698	1.000000	9802364	-1.#IND00
274958152	86046313.000000	4473476	10000.000000	25413	9895	1.000000	25631	10028	1.000000	9797499	-0.000000
274931294	86101928.000000	4473094	10000.000000	25657	9714	1.000000	25468	9846	1.000000	9792697	0.002516
274965609	86047667.000000	4474696	10000.000000	25799	9934	1.000000	25539	9977	1.000000	9787799	0.003827
274951256	86078655.000000	4476741	10000.000000	25387	9861	1.000000	25565	9756	1.000000	9783012	0.016330
274962125	86060996.000000	4472964	10000.000000	25414	9899	1.000000	25902	9719	1.000000	9778140	0.006600
274953683	86057427.000000	4470426	10000.000000	25472	10046	1.000000	25698	9653	1.000000	9773223	0.016118
274939846	86080561.000000	4471855	10000.000000	25507	9830	1.000000	25474	10089	1.000000	9768437	0.018057
274941099	86080159.000000	4474660	10000.000000	25541	9892	1.000000	25657	9849	1.000000	9763524	0.016266
274911087	86086721.000000	4475993	10000.000000	25700	9902	1.000000	25666	9831	1.000000	9758648	0.019623
274938745	86098076.000000	4475343	10000.000000	25449	9780	1.000000	25554	10002	1.000000	9753634	0.019059
274955098	86078193.000000	4475792	10000.000000	25463	10016	1.000000	25454	9927	1.000000	9748611	0.015360
274963225	86066266.000000	4473388	10000.000000	25474	10016	1.000000	25800	9824	1.000000	9743704	0.014306
274935788	86039059.000000	4472235	10000.000000	25357	10134	1.000000	25809	9859	1.000000	9738856	0.015840
274975735	86033420.000000	4472856	10000.000000	25372	10023	1.000000	25555	10015	1.000000	9733982	0.015832
274960641	86084417.000000	4474485	10000.000000	25629	10092	1.000000	25617	9909	1.000000	9729139	0.014655
274950415	86085096.000000	4474775	10000.000000	25427	9861	1.000000	25740	9784	1.000000	9724176	0.015325
274961714	86084471.000000	4477503	10000.000000	25362	9923	1.000000	25538	9957	1.000000	9719354	0.014411
274946028	86084923.000000	4470801	10000.000000	25672	9864	1.000000	25476	9914	1.000000	9714363	0.013586
274947339	86096126.000000	4473095	10000.000000	25377	10044	1.000000	25623	9752	1.000000	9709507	0.012799
274920306	86125288.000000	4473318	10000.000000	25550	9994	1.000000	25659	9769	1.000000	9704702	0.012391
274949700	86072386.000000	4473058	10000.000000	25532	10067	1.000000	25504	9852	1.000000	9699846	0.011835
274949423	86082440.000000	4470830	10000.000000	25416	9908	1.000000	25751	9857	1.000000	9694985	0.009564
274930302	86083270.000000	4473331	10000.000000	25374	10016	1.000000	25622	9883	1.000000	9690223	0.009262
274965772	86046081.000000	4475692	10000.000000	25518	9832	1.000000	25835	9882	1.000000	9685325	0.009402
274950725	86094534.000000	4473586	10000.000000	25490	10059	1.000000	25627	9767	1.000000	9680622	0.008960
274948305	86084022.000000	4473911	10000.000000	25667	9619	1.000000	25633	10032	1.000000	9675885	0.008275
274956551	86067793.000000	4473783	10000.000000	25559	10015	1.000000	25668	9617	1.000000	9671037	0.008069
274951159	86093563.000000	4470423	10000.000000	25472	10404	1.000000	25505	9982	1.000000	9666162	0.007601
274946267	86095728.000000	4473323	10000.000000	25489	9944	1.000000	25751	9768	1.000000	9661334	0.007128
274971325	86051039.000000	4469116	10000.000000	25549	9847	1.000000	25721	10046	1.000000	9656529	0.007580
274956765	86041746.000000	4473506	10000.000000	25641	9824	1.000000	25319	10112	1.000000	9651715	0.006724
274931051	86075937.000000	4471613	10000.000000	25575	9913	1.000000	25403	10021	1.000000	9646861	0.005610
274941549	86082085.000000	4471290	10000.000000	25336	10020	1.000000	25779	9541	1.000000	9642028	0.005384
274948465	86105855.000000	4473406	10000.000000	25500	9909	1.000000	25566	9842	1.000000	9637191	0.005215
274939961	86066760.000000	4475202	10000.000000	25507	9870	1.000000	25593	9839	1.000000	9632274	0.005203
274966509	86072998.000000	4475311	10000.000000	25419	9887	1.000000	25658	9739	1.000000	9627570	0.004794
274947607	86107071.000000	4474740	10000.000000	25526	9842	1.000000	25555	9675	1.000000	9622658	0.004472
274943072	86067227.000000	4473662	10000.000000	25392	9979	1.000000	25714	9634	1.000000	9617864	0.004323
274956486	86059572.000000	4472647	10000.000000	25815	9750	1.000000	25696	9860	1.000000	9613125	0.003718
274976577	86044621.000000	4473379	10000.000000	25501	9792	1.000000	25712	9745	1.000000	9608368	0.003308
274955974	86075426.000000	4472400	10000.000000	25517	9732	1.000000	25796	9638	1.000000	9603546	0.003284
274953347	86085327.000000	4473971	10000.000000	25442	9813	1.000000	25765	9896	1.000000	9598685	0.002729
274941240	86080624.000000	4477315	10000.000000	25477	10026	1.000000	25789	9849	1.000000	9593934	0.002709
274928979	86092913.000000	4473046	10000.000000	25549	9960	1.000000	25626	9923	1.000000	9589236	0.002894
274936895	86065541.000000	4474187	10000.000000	25512	9847	1.000000	25722	9868	1.000000	9584421	0.002532
274947121	86089597.000000	4473527	10000.000000	25448	9921	1.000000	25690	9924	1.000000	9579656	0.002648
274981129	86061861.000000	4474630	10000.000000	25404	10024	1.000000	25739	9612	1.000000	9574908	0.002378
274950282	86082322.000000	4474246	10000.000000	25423	9933	1.000000	25544	9715	1.000000	9570214	0.002184
274948947	86077856.000000	4473956	10000.000000	25487	9799	1.000000	25480	9942	1.000000	9565393	0.002230
274926030	86112565.000000	4474572	10000.000000	25653	9747	1.000000	25596	9952	1.000000	9560627	0.000971
274973991	86007017.000000	4469696	10000.000000	25495	9794	1.000000	25781	9620	1.000000	9555824	0.001116
274936868	86084382.000000	4475771	10000.000000	25381	10112	1.000000	25721	9770	1.000000	9551163	0.000761
274952954	86070194.000000	4474575	10000.000000	25444	9922	1.000000	25707	9643	1.000000	9546413	0.000887
274944261	86041809.000000	4473076	10000.000000	25323	10016	1.000000	25783	9760	1.000000	9541767	0.000867
274962292	86070088.000000	4473710	10000.000000	25524	9895	1.000000	25733	9734	1.000000	9536901	0.000892
274944067	86090942.000000	4476484	10000.000000	25622	9836	1.000000	25676	9759	1.000000	9532141	0.000849
274924988	86109313.000000	4478322	10000.000000	25450	10186	1.000000	25743	9716	1.000000	9527279	0.000711
274953083	86073269.000000	4469519	10000.000000	25544	9724	1.000000	25937	9833	1.000000	9522553	0.000754
274974159	86021873.000000	4470683	10000.000000	25354	9861	1.000000	25498	9769	1.000000	9517775	0.001223
npatches	nstrain	runtime	dt	init_x	init_y	init_y_blood	init_z	init_S	beta0	beta1	beta2	beta3	mean_beta	B	d	delta	delta_blood	b[0]	mut	m	CTL	c	g	epsilon	k	het	lambda	rho	omega	x_max	patch.dyna	DELTA	A	VA
10000	1	100.000000	0.000100	21900	9499	5000000	0.001000	10000000	17.289029	8.843384	21.727701	18.834997	15	8000000000.000000	0.010000	1.000000	1.000000	800000	0.000050	0.048000	1	0.001000	1.000000	25.000000	13.000000	0.500000	0.000000	0.000000	0.000000	31987	0	10.000000	7.000000	1.000000
sus	inf	inf_blood	z	x[0]	y[0][0]	z[0]	x[1]	y[1][0]	z[1]	S[0]	synchrony
219000000	94990000.000000	5000000	10.000000	21900	9499	0.001000	21900	9499	0.001000	10000000	0.000000
289621531	54235290.000000	2820453	10000.000000	28622	5795	1.000000	30309	4612	1.000000	9994957	0.000000
292106819	49463336.000000	2570665	10000.000000	28808	5273	1.000000	30574	4101	1.000000	9990018	0.000000
292677090	48444828.000000	2516770	10000.000000	28817	5030	1.000000	30558	3863	1.000000	9985168	0.000000
292768086	48238472.000000	2509021	10000.000000	28760	5178	1.000000	30675	4032	1.000000	9980187	0.000000
292800240	48181464.000000	2501955	10000.000000	28840	5018	1.000000	30871	3882	1.000000	9975169	0.000000
292828454	48159357.000000	2502910	10000.000000	28509	5079	1.000000	30875	3966	1.000000	9970090	0.000000
292787062	48154618.000000	2504130	10000.000000	28804	5157	1.000000	30483	4046	1.000000	9965128	0.000000
292811614	48176152.000000	2504046	10000.000000	28840	5050	1.000000	30595	3932	1.000000	9959851	0.000000
292797824	48166824.000000	2503836	10000.000000	28896	5052	1.000000	30728	3975	1.000000	9954938	0.000000
292811268	48155426.000000	2502612	10000.000000	28776	5018	1.000000	30703	3835	1.000000	9949883	0.000000
292836223	48144849.000000	2504714	10000.000000	28787	5037	1.000000	30823	3910	1.000000	9944973	0.000000
292799755	48173179.000000	2501166	10000.000000	28802	5110	1.000000	30572	3901	1.000000	9940013	0.000000
292815272	48136029.000000	2498109	10000.000000	28784	5243	1.000000	30576	3917	1.000000	9935019	0.000000
292815642	48159818.000000	2505175	10000.000000	28923	5057	1.000000	30635	4008	1.000000	9929972	0.000000
292790507	48197195.000000	2500999	10000.000000	28902	5155	1.000000	30801	3994	1.000000	9925048	0.000000
292792024	48178305.000000	2505158	10000.000000	28777	5094	1.000000	30381	3951	1.000000	9920119	0.000000
292814046	48140372.000000	2498911	10000.000000	28920	5249	1.000000	30911	3882	1.000000	9915129	0.000000
292795536	48136767.000000	2503290	10000.000000	28635	5223	1.000000	30853	3943	1.000000	9910137	0.000000
292772314	48195386.000000	2503078	10000.000000	28608	5360	1.000000	30768	3918	1.000000	9905219	0.000000
292811514	48128016.000000	2500386	10000.000000	28648	5143	1.000000	30727	4007	1.000000	9900325	0.000000
292779505	48184948.000000	2504081	10000.000000	28886	5144	1.000000	30531	4049	1.000000	9895292	0.000000
292803316	48172258.000000	2502923	10000.000000	28937	5036	1.000000	30744	3873	1.000000	9890444	0.000000
292810455	48186038.000000	2504879	10000.000000	28792	5211	1.000000	30599	3967	1.000000	9885584	0.000000
292791318	48175022.000000	2503395	10000.000000	28869	5131	1.000000	30867	3988	1.000000	9880637	0.000000
292820648	48138628.000000	2501033	10000.000000	28844	5200	1.000000	30480	3886	1.000000	9875821	0.000000
292821005	48130330.000000	2502258	10000.000000	28769	4993	1.000000	30567	3939	1.000000	9870864	0.000000
292825915	48145825.000000	2501150	10000.000000	28798	5264	1.000000	30555	3989	1.000000	9865968	0.000000
292851566	48133208.000000	2503852	10000.000000	28660	5205	1.000000	30551	3924	1.000000	9860891	0.000000
292810118	48158429.000000	2499816	10000.000000	28734	5099	1.000000	30513	3919	1.000000	9855957	0.000000
292830385	48152086.000000	2503632	10000.000000	28816	5038	1.000000	30898	3898	1.000000	9851017	0.000000
292816035	48137905.000000	2500139	10000.000000	28813	5068	1.000000	30686	3962	1.000000	9846077	0.000000
292812586	48162053.000000	2502937	10000.000000	28769	5135	1.000000	30680	4017	1.000000	9841281	0.000000
292804107	48145574.000000	2499296	10000.000000	28672	5040	1.000000	30572	3975	1.000000	9836167	0.000000
292829594	48149605.000000	2500134	10000.000000	28695	5236	1.000000	30757	3777	1.000000	9831277	0.000000
292804927	48153982.000000	2500092	10000.000000	28764	5106	1.000000	30990	3967	1.000000	9826298	0.000000
292822673	48133790.000000	2500967	10000.000000	29094	4966	1.000000	30824	3823	1.000000	9821399	0.000000
292812093	48154319.000000	2503672	10000.000000	28884	4976	1.000000	30617	3949	1.000000	9816530	0.000000
292820091	48179514.000000	2504726	10000.000000	28803	5314	1.000000	30640	3828	1.000000	9811655	0.000000
292798825	48147872.000000	2502123	10000.000000	28964	5063	1.000000	30553	3974	1.000000	9806773	0.000000
292842865	48126171.000000	2497558	10000.000000	28737	5204	1.000000	30557	3967	1.000000	9801777	-1.#IND00
292807668	48173135.000000	2502793	10000.000000	28750	5049	1.000000	30712	3857	1.000000	9796927	0.009600
292815809	48157350.000000	2503234	10000.000000	28864	5130	1.000000	30621	3978	1.000000	9792003	-0.000380
292806852	48156149.000000	2501232	10000.000000	28636	5254	1.000000	30741	3947	1.000000	9787091	0.001374
292818305	48165185.000000	2501901	10000.000000	28895	5167	1.000000	30780	4044	1.000000	9782136	0.006793
292799555	48172757.000000	2504289	10000.000000	28745	5097	1.000000	30521	4004	1.000000	9777205	0.009936
292788679	48199880.000000	2505347	10000.000000	28758	5212	1.000000	30658	3985	1.000000	9772297	0.013822
292785759	48168581.000000	2504859	10000.000000	28872	4947	1.000000	30751	4030	1.000000	9767476	0.015347
292847121	48144898.000000	2499938	10000.000000	28784	5068	1.000000	30717	3910	1.000000	9762669	0.012677
292831462	48136519.000000	2502847	10000.000000	28882	5184	1.000000	30450	3907	1.000000	9757808	0.007072
292819386	48159227.000000	2501507	10000.000000	28696	5073	1.000000	30640	4011	1.000000	9752907	0.005003
292816603	48123143.000000	2500843	10000.000000	28823	5260	1.000000	30691	3976	1.000000	9748126	0.003808
292838803	48127642.000000	2502777	10000.000000	28816	5030	1.000000	30738	3864	1.000000	9743176	-0.000791
292805575	48150582.000000	2501173	10000.000000	29054	5003	1.000000	30704	3878	1.000000	9738343	-0.000836
292839474	48133058.000000	2502544	10000.000000	28954	4990	1.000000	30478	3970	1.000000	9733426	-0.000029
292844806	48128009.000000	2500779	10000.000000	28675	5240	1.000000	30576	3843	1.000000	9728626	0.000370
292792884	48177572.000000	2506791	10000.000000	28771	5176	1.000000	30638	3816	1.000000	9723796	0.001350
292815266	48143646.000000	2503488	10000.000000	28644	5026	1.000000	30732	4008	1.000000	9718880	0.000756
292828549	48146471.000000	2502195	10000.000000	28815	5067	1.000000	30557	3946	1.000000	9714051	0.000953
292803317	48167003.000000	2503408	10000.000000	28885	5232	1.000000	30531	4016	1.000000	9709310	-0.000001
292773850	48177391.000000	2505754	10000.000000	28934	5246	1.000000	30444	3944	1.000000	9704484	-0.000111
292797912	48192533.000000	2505748	10000.000000	28918	5047	1.000000	30398	3845	1.000000	9699742	-0.000232
292804145	48155347.000000	2504376	10000.000000	28726	5120	1.000000	30483	3986	1.000000	9695096	-0.000240
292824779	48178578.000000	2504309	10000.000000	28904	5034	1.000000	30643	3909	1.000000	9690290	0.000108
292810806	48169121.000000	2502044	10000.000000	28722	5097	1.000000	30687	3906	1.000000	9685462	0.000000
292800303	48174150.000000	2506774	10000.000000	28702	5096	1.000000	30551	3900	1.000000	9680656	-0.001428
292848928	48129383.000000	2504266	10000.000000	29024	5321	1.000000	30799	4013	1.000000	9675759	-0.000932
292791701	48177440.000000	2504893	10000.000000	28665	5067	1.000000	30628	3984	1.000000	9670780	-0.002128
292819697	48145004.000000	2501743	10000.000000	28981	5130	1.000000	30725	3944	1.000000	9665895	-0.002511
292820769	48137499.000000	2503815	10000.000000	28806	5066	1.000000	30527	4102	1.000000	9661144	-0.003731
292820242	48145591.000000	2505881	10000.000000	28759	5160	1.000000	30511	3924	1.000000	9656320	-0.003347
292834166	48125428.000000	2501058	10000.000000	28669	5134	1.000000	30470	3945	1.000000	9651512	-0.003220
292822284	48140741.000000	2501880	10000.000000	28715	5273	1.000000	30602	3909	1.000000	9646710	-0.002928
292810137	48168366.000000	2502880	10000.000000	28625	5157	1.000000	30700	4022	1.000000	9641963	-0.004209
292802130	48174254.000000	2504357	10000.000000	28884	5267	1.000000	30777	3866	1.000000	9637080	-0.004100
292831141	48126581.000000	2503482	10000.000000	28778	5150	1.000000	30653	3792	1.000000	9632216	-0.002154
292800375	48177314.000000	2504479	10000.000000	28824	5197	1.000000	30511	4055	1.000000	9627439	-0.002113
292797319	48184632.000000	2504809	10000.000000	28968	5031	1.000000	30901	3858	1.000000	9622686	-0.001719
292832572	48153660.000000	2502286	10000.000000	28628	5013	1.000000	30543	3955	1.000000	9617939	-0.001018
292812716	48186844.000000	2505140	10000.000000	28878	5067	1.000000	30661	3929	1.000000	9613169	-0.001082
292841733	48138899.000000	2505633	10000.000000	28771	5106	1.000000	30583	3878	1.000000	9608353	-0.001026
292830518	48158251.000000	2504394	10000.000000	28871	5071	1.000000	30956	3947	1.000000	9603619	-0.000907
292839222	48119918.000000	2501576	10000.000000	28812	5274	1.000000	30916	3781	1.000000	9598872	-0.000637
292819901	48184257.000000	2503047	10000.000000	28789	4949	1.000000	30642	4085	1.000000	9594018	-0.000615
292803819	48175356.000000	2504339	10000.000000	28892	5173	1.000000	30538	3813	1.000000	9589208	-0.000684
292824247	48161007.000000	2504210	10000.000000	28752	5288	1.000000	30605	4011	1.000000	9584452	-0.000568
292827504	48117396.000000	2502196	10000.000000	28652	5070	1.000000	30628	3987	1.000000	9579697	-0.000810
292838760	48124138.000000	2501932	10000.000000	28793	5125	1.000000	30551	3869	1.000000	9574902	-0.000562
292817123	48166031.000000	2505300	10000.000000	28877	5081	1.000000	30614	3960	1.000000	9570008	-0.000615
292830395	48151709.000000	2502924	10000.000000	28834	5048	1.000000	30644	3934	1.000000	9565245	-0.000799
292813587	48155498.000000	2501283	10000.000000	28594	5240	1.000000	30352	3966	1.000000	9560467	0.000544
292838330	48153068.000000	2502424	10000.000000	28763	4938	1.000000	30588	4074	1.000000	9555704	0.000270
292820216	48188065.000000	2503246	10000.000000	28906	5212	1.000000	30494	3909	1.000000	9550845	0.000578
292788574	48183622.000000	2504308	10000.000000	28896	5138	1.000000	30740	3757	1.000000	9546094	0.000266
292809944	48155537.000000	2503624	10000.000000	28711	5115	1.000000	30701	3897	1.000000	9541261	0.000339
292818638	48161993.000000	2502536	10000.000000	28821	5142	1.000000	30735	3945	1.000000	9536473	0.000370
292825441	48156582.000000	2503802	10000.000000	28795	5092	1.000000	30559	3914	1.000000	9531653	0.000343
292799296	48171082.000000	2504093	10000.000000	28986	4938	1.000000	30390	4039	1.000000	9526896	0.000468
292801386	48179726.000000	2502063	10000.000000	28859	5011	1.000000	30484	3966	1.000000	9522114	0.000483
292822099	48186015.000000	2504632	10000.000000	28807	5069	1.000000	30735	3948	1.000000	9517478	0.000575
npatches	nstrain	runtime	dt	init_x	init_y	init_y_blood	init_z	init_S	beta0	beta1	beta2	beta3	mean_beta	B	d	delta	delta_blood	b[0]	mut	m	CTL	c	g	epsilon	k	het	lambda	rho	omega	x_max	patch.dyna	DELTA	A	VA
10000	1	100.000000	0.000100	21900	9499	5000000	0.001000	10000000	16.561253	17.894599	9.649969	7.898785	15	8000000000.000000	0.010000	1.000000	1.000000	800000	0.000050	0.048000	1	0.001000	1.000000	25.000000	14.000000	0.500000	0.000000	0.000000	0.000000	31987	0	10.000000	7.000000	1.000000
sus	inf	inf_blood	z	x[0]	y[0][0]	z[0]	x[1]	y[1][0]	z[1]	S[0]	synchrony
219000000	94990000.000000	5000000	10.000000	21900	9499	0.001000	21900	9499	0.001000	10000000	0.000000
301156604	31646174.000000	1645982	10000.000000	29824	3324	1.000000	29568	3448	1.000000	9995016	0.000000
306179314	22920025.000000	1191544	10000.000000	30586	2264	1.000000	30439	2474	1.000000	9990051	0.000000
307950777	19861336.000000	1034167	10000.000000	30561	2117	1.000000	30438	2144	1.000000	9985027	0.000000
308753011	18511338.000000	962775	10000.000000	30693	1945	1.000000	30555	2052	1.000000	9980107	0.000000
309156035	17810372.000000	924964	10000.000000	30952	1811	1.000000	30872	1968	1.000000	9975082	0.000000
309369155	17466887.000000	908551	10000.000000	30889	1761	1.000000	30687	1902	1.000000	9970053	0.000000
309468674	17269809.000000	897853	10000.000000	30626	1818	1.000000	30841	1904	1.000000	9964952	0.000000
309521540	17199831.000000	894245	10000.000000	30914	1773	1.000000	30686	1838	1.000000	9959909	0.000000
309557798	17164013.000000	891899	10000.000000	30981	1873	1.000000	30697	1935	1.000000	9954976	0.000000
309557531	17148928.000000	890077	10000.000000	30898	1803	1.000000	30737	1838	1.000000	9949998	0.000000
309579002	17116014.000000	890587	10000.000000	30864	1876	1.000000	30850	1907	1.000000	9945091	0.000000
309595688	17081651.000000	888431	10000.000000	30680	1723	1.000000	30790	1880	1.000000	9940208	0.000000
309585257	17095580.000000	888889	10000.000000	30980	1799	1.000000	30562	1879	1.000000	9935227	0.000000
309599142	17087169.000000	889061	10000.000000	30906	1721	1.000000	30945	1867	1.000000	9930220	0.000000
309591555	17069376.000000	888277	10000.000000	30682	1739	1.000000	30529	1837	1.000000	9925193	0.000000
309605004	17081097.000000	887869	10000.000000	30914	1771	1.000000	30713	1878	1.000000	9920279	0.000000
309594222	17082808.000000	887374	10000.000000	30701	1901	1.000000	30678	1829	1.000000	9915291	0.000000
309600496	17066943.000000	884446	10000.000000	31050	1836	1.000000	30725	1866	1.000000	9910302	0.000000
309593264	17072822.000000	887679	10000.000000	30865	1828	1.000000	30555	1760	1.000000	9905383	0.000000
309587114	17078800.000000	888297	10000.000000	31024	1838	1.000000	30709	1796	1.000000	9900430	0.000000
309590983	17095849.000000	889774	10000.000000	30975	1835	1.000000	30974	1824	1.000000	9895497	0.000000
309565602	17089435.000000	888965	10000.000000	30887	1881	1.000000	30716	1866	1.000000	9890610	0.000000
309605808	17077739.000000	887494	10000.000000	30831	1740	1.000000	30697	1875	1.000000	9885551	0.000000
309568058	17085600.000000	886832	10000.000000	30898	1885	1.000000	30617	2031	1.000000	9880538	0.000000
309577435	17086795.000000	887576	10000.000000	30964	1807	1.000000	30893	1798	1.000000	9875534	0.000000
309593213	17071244.000000	887380	10000.000000	30905	1810	1.000000	30510	1827	1.000000	9870645	0.000000
309599366	17062880.000000	886566	10000.000000	30827	1753	1.000000	30643	1829	1.000000	9865638	0.000000
309595497	17066033.000000	886823	10000.000000	30991	1779	1.000000	30929	1881	1.000000	9860803	0.000000
309595579	17097489.000000	889096	10000.000000	31005	1785	1.000000	30665	1939	1.000000	9855737	0.000000
309553535	17101664.000000	889702	10000.000000	30987	1741	1.000000	30668	1878	1.000000	9850942	0.000000
309579581	17109626.000000	888535	10000.000000	30807	1739	1.000000	30723	1824	1.000000	9845930	0.000000
309571718	17104550.000000	889091	10000.000000	30834	1817	1.000000	30803	1805	1.000000	9841020	0.000000
309589301	17117702.000000	889118	10000.000000	30913	1644	1.000000	30861	1925	1.000000	9836184	0.000000
309544425	17119048.000000	890311	10000.000000	31148	1763	1.000000	30594	1876	1.000000	9831192	0.000000
309594249	17114135.000000	888881	10000.000000	30861	1742	1.000000	30927	1942	1.000000	9826247	0.000000
309598210	17090990.000000	889030	10000.000000	30938	1799	1.000000	30577	1924	1.000000	9821388	0.000000
309591468	17077979.000000	887985	10000.000000	30720	1856	1.000000	30602	1874	1.000000	9816530	0.000000
309600691	17087581.000000	887467	10000.000000	30837	1743	1.000000	30742	1877	1.000000	9811667	0.000000
309588767	17096138.000000	890247	10000.000000	30694	1754	1.000000	30686	1888	1.000000	9806854	0.000000
309586380	17106675.000000	889683	10000.000000	30806	1806	1.000000	30721	1870	1.000000	9802006	-1.#IND00
309611172	17068563.000000	885128	10000.000000	30722	1808	1.000000	30636	1892	1.000000	9797209	0.001600
309621829	17063511.000000	886662	10000.000000	30978	1792	1.000000	30849	1888	1.000000	9792431	0.002535
309600031	17074114.000000	886998	10000.000000	30874	1725	1.000000	30671	1860	1.000000	9787573	0.003922
309585857	17076222.000000	886269	10000.000000	30785	1837	1.000000	30695	1913	1.000000	9782762	0.007501
309597235	17078279.000000	888599	10000.000000	30942	1848	1.000000	30757	1908	1.000000	9777766	0.006211
309612871	17056302.000000	887960	10000.000000	30893	1777	1.000000	30943	1817	1.000000	9772793	0.007780
309597509	17072228.000000	887742	10000.000000	30762	1715	1.000000	30827	1874	1.000000	9767891	0.011448
309611511	17062048.000000	888124	10000.000000	30608	1819	1.000000	30407	1869	1.000000	9763064	0.008266
309595895	17071867.000000	887579	10000.000000	30724	1803	1.000000	30775	1839	1.000000	9758099	0.008182
309589069	17106332.000000	890605	10000.000000	30881	1736	1.000000	30657	1860	1.000000	9753186	0.005798
309584223	17115602.000000	888617	10000.000000	30690	1831	1.000000	30894	1824	1.000000	9748292	0.004485
309594613	17099673.000000	888426	10000.000000	30870	1742	1.000000	30683	1826	1.000000	9743435	0.002202
309571354	17101431.000000	888852	10000.000000	30860	1856	1.000000	30621	1816	1.000000	9738463	0.000178
309600781	17091925.000000	888651	10000.000000	30982	1764	1.000000	30720	1845	1.000000	9733611	0.000628
309550259	17113747.000000	888661	10000.000000	30722	1742	1.000000	30610	1818	1.000000	9728766	0.001249
309559683	17112617.000000	889268	10000.000000	31006	1787	1.000000	30546	1835	1.000000	9724003	-0.001643
309585588	17108079.000000	889321	10000.000000	30837	1799	1.000000	30456	1861	1.000000	9719276	-0.002096
309606080	17095947.000000	888599	10000.000000	30859	1758	1.000000	30583	1800	1.000000	9714450	-0.002306
309571959	17093270.000000	888124	10000.000000	31008	1806	1.000000	30788	1968	1.000000	9709506	-0.001669
309595671	17076218.000000	887476	10000.000000	30838	1745	1.000000	30635	1885	1.000000	9704622	-0.002382
309619982	17072110.000000	887623	10000.000000	31202	1633	1.000000	30852	1937	1.000000	9699822	-0.003005
309592209	17083605.000000	888565	10000.000000	30899	1750	1.000000	30521	1788	1.000000	9694986	-0.002176
309586151	17079856.000000	888592	10000.000000	30814	1855	1.000000	30696	1930	1.000000	9690178	-0.002416
309582874	17089856.000000	886959	10000.000000	30992	1872	1.000000	30608	1943	1.000000	9685399	-0.001644
309596495	17068695.000000	886871	10000.000000	30821	1719	1.000000	30590	1820	1.000000	9680480	-0.000660
309579314	17083499.000000	888621	10000.000000	30687	1790	1.000000	30623	1896	1.000000	9675661	-0.000764
309573140	17121653.000000	888502	10000.000000	30865	1705	1.000000	30631	1875	1.000000	9670782	-0.000774
309559704	17102083.000000	890942	10000.000000	30868	1780	1.000000	30674	1825	1.000000	9665884	0.001130
309584117	17067574.000000	887383	10000.000000	30626	1709	1.000000	30892	1816	1.000000	9661021	0.001117
309592102	17085849.000000	888912	10000.000000	30772	1841	1.000000	30636	1836	1.000000	9656218	0.000020
309560786	17116035.000000	890221	10000.000000	30698	1819	1.000000	30553	1957	1.000000	9651372	0.000964
309602161	17093377.000000	888649	10000.000000	31023	1698	1.000000	30786	1823	1.000000	9646565	0.000914
309580579	17096928.000000	890490	10000.000000	30902	1812	1.000000	30797	1917	1.000000	9641662	0.000620
309586721	17103462.000000	889154	10000.000000	30783	1755	1.000000	30566	1937	1.000000	9636925	0.000255
309606813	17077257.000000	888667	10000.000000	30930	1827	1.000000	30873	1954	1.000000	9632061	-0.000295
309579552	17085701.000000	888775	10000.000000	30960	1736	1.000000	31014	1936	1.000000	9627313	-0.000170
309579294	17093873.000000	888344	10000.000000	31033	1846	1.000000	30689	1815	1.000000	9622567	-0.000169
309583625	17087135.000000	887861	10000.000000	30811	1810	1.000000	30705	1829	1.000000	9617797	-0.000750
309565272	17098125.000000	888679	10000.000000	31085	1716	1.000000	30650	1810	1.000000	9612918	-0.000844
309604216	17082528.000000	887799	10000.000000	30761	1725	1.000000	30777	1803	1.000000	9608154	-0.001151
309606243	17063207.000000	887076	10000.000000	30755	1891	1.000000	30980	1909	1.000000	9603378	-0.001264
309602393	17071449.000000	885977	10000.000000	30517	1753	1.000000	30615	1940	1.000000	9598605	-0.001351
309587111	17088112.000000	887966	10000.000000	31027	1762	1.000000	30444	2030	1.000000	9593732	-0.000927
309608430	17063845.000000	885078	10000.000000	30841	1780	1.000000	30589	1838	1.000000	9588999	-0.000808
309592248	17065636.000000	887829	10000.000000	30751	1768	1.000000	30790	1827	1.000000	9584289	-0.001107
309597689	17079409.000000	887859	10000.000000	30669	1729	1.000000	30813	1898	1.000000	9579463	-0.000956
309587651	17069615.000000	887293	10000.000000	30803	1793	1.000000	30705	1895	1.000000	9574719	-0.000723
309628863	17040690.000000	887009	10000.000000	30745	1836	1.000000	30787	1853	1.000000	9569741	-0.000078
309601504	17067907.000000	887442	10000.000000	31027	1741	1.000000	31006	1848	1.000000	9564977	-0.000109
309609533	17059285.000000	886475	10000.000000	30898	1768	1.000000	30571	1933	1.000000	9560172	-0.000065
309608523	17064507.000000	889187	10000.000000	31018	1756	1.000000	30685	1897	1.000000	9555402	-0.000531
309593526	17067828.000000	887873	10000.000000	31201	1816	1.000000	30832	1883	1.000000	9550568	-0.000287
309600419	17094123.000000	887471	10000.000000	30767	1693	1.000000	30906	1855	1.000000	9545694	-0.000622
309580681	17098384.000000	889879	10000.000000	30977	1812	1.000000	30846	1786	1.000000	9541015	-0.000601
309553073	17091093.000000	888377	10000.000000	30896	1823	1.000000	30525	1770	1.000000	9536186	-0.000774
309590780	17084168.000000	888824	10000.000000	30755	1750	1.000000	30821	1782	1.000000	9531456	-0.000762
309575554	17099929.000000	887865	10000.000000	30774	1829	1.000000	30605	1789	1.000000	9526808	-0.000624
309566145	17082708.000000	888934	10000.000000	30913	1709	1.000000	30938	1796	1.000000	9522109	-0.000761
309595941	17088744.000000	886958	10000.000000	30823	1933	1.000000	30456	1974	1.000000	9517332	-0.001215
npatches	nstrain	runtime	dt	init_x	init_y	init_y_blood	init_z	init_S	beta0	beta1	beta2	beta3	mean_beta	B	d	delta	delta_blood	b[0]	mut	m	CTL	c	g	epsilon	k	het	lambda	rho	omega	x_max	patch.dyna	DELTA	A	VA
10000	1	100.000000	0.000100	21900	9499	5000000	0.001000	10000000	18.217786	20.501653	17.410739	13.455775	15	8000000000.000000	0.010000	1.000000	1.000000	800000	0.000050	0.048000	1	0.001000	1.000000	25.000000	15.000000	0.500000	0.000000	0.000000	0.000000	31987	0	10.000000	7.000000	1.000000
sus	inf	inf_blood	z	x[0]	y[0][0]	z[0]	x[1]	y[1][0]	z[1]	S[0]	synchrony
219000000	94990000.000000	5000000	10.000000	21900	9499	0.001000	21900	9499	0.001000	10000000	0.000000
308586852	18058830.000000	938274	10000.000000	30500	1984	1.000000	30355	2177	1.000000	9994962	0.000000
314286828	8798515.000000	458188	10000.000000	31327	989	1.000000	31091	1154	1.000000	9989946	0.000000
316489680	5325646.000000	275998	10000.000000	31599	627	1.000000	31691	681	1.000000	9984973	0.000000
317611939	3540671.000000	183962	10000.000000	31684	421	1.000000	31807	398	1.000000	9979913	0.000000
318297405	2484230.000000	129272	10000.000000	31803	258	1.000000	32108	315	1.000000	9974893	0.000000
318711533	1810115.000000	93270	10000.000000	31664	194	1.000000	31910	189	1.000000	9969956	0.000000
319001564	1352463.000000	69988	10000.000000	31781	139	1.000000	31759	149	1.000000	9964896	0.000000
319207155	1012712.000000	52723	10000.000000	31739	112	1.000000	31820	122	1.000000	9959900	0.000000
319356520	775388.000000	40084	10000.000000	31654	72	1.000000	31705	81	1.000000	9954918	0.000000
319494753	596553.000000	30906	10000.000000	32037	48	1.000000	31945	92	1.000000	9949893	0.000000
319592521	460087.000000	23988	10000.000000	32004	65	1.000000	31891	51	1.000000	9944957	0.000000
319651570	360031.000000	18789	10000.000000	32111	41	1.000000	31764	32	1.000000	9940083	0.000000
319720071	281478.000000	14559	10000.000000	31621	31	1.000000	31918	41	1.000000	9935105	0.000000
319733229	221881.000000	11545	9999.997132	31969	27	1.000000	31802	15	1.000000	9930092	0.000000
319765175	173628.000000	8877	9999.223566	32023	16	1.000000	31939	20	1.000000	9925022	0.000000
319788448	139255.000000	7237	9993.047121	32043	14	1.000000	31916	7	1.000000	9920186	0.000000
319800105	112476.000000	5884	9960.005708	32113	6	1.000000	31784	16	0.984633	9915200	0.000000
319818229	95418.000000	4865	9846.354089	32298	13	1.000000	32023	14	0.999999	9910207	0.000000
319813675	90586.000000	4648	9754.844480	31952	4	0.921126	32035	12	1.000000	9905249	0.000000
319811062	91007.000000	4723	9752.984332	32014	10	0.999994	31860	9	1.000000	9900376	0.000000
319794680	90684.000000	4645	9749.075107	31919	13	0.999858	31881	17	0.944458	9895364	0.000000
319824639	91250.000000	4731	9748.966102	31813	12	0.761213	31985	11	0.999999	9890413	0.000000
319802761	90482.000000	4703	9759.949080	32155	14	0.999982	31822	14	1.000000	9885285	0.000000
319805784	90926.000000	4637	9766.529291	31841	12	1.000000	31673	17	1.000000	9880376	0.000000
319824754	90186.000000	4700	9766.078614	31972	5	1.000000	31941	17	1.000000	9875476	0.000000
319814122	89293.000000	4633	9758.245597	31697	12	1.000000	32153	2	1.000000	9870590	0.000000
319815184	88388.000000	4538	9734.790738	31986	7	0.999505	31948	9	1.000000	9865588	0.000000
319791224	91444.000000	4784	9776.958513	31986	11	0.982020	31754	14	1.000000	9860597	0.000000
319815072	89233.000000	4627	9754.770368	32248	11	0.999999	31972	8	0.986252	9855640	0.000000
319794896	91039.000000	4684	9753.269704	31704	5	0.994965	31981	10	0.972457	9850741	0.000000
319827457	89177.000000	4598	9751.474012	31962	3	1.000000	32111	17	0.993808	9845909	0.000000
319838938	87920.000000	4553	9736.763048	31913	9	1.000000	32046	5	1.000000	9840969	0.000000
319812748	89269.000000	4631	9736.083888	31907	15	0.991810	32004	3	1.000000	9835938	0.000000
319805040	90753.000000	4599	9756.298755	32186	9	1.000000	32114	12	0.999943	9830992	0.000000
319800802	90929.000000	4684	9774.628898	32095	9	1.000000	31880	2	0.980733	9826091	0.000000
319823575	89878.000000	4705	9753.163224	32080	9	0.999895	31978	8	1.000000	9821149	0.000000
319807055	91507.000000	4860	9767.092950	32025	5	0.835868	31953	11	1.000000	9816146	0.000000
319823130	90207.000000	4637	9765.589714	31978	7	0.999998	32059	14	0.994099	9811186	0.000000
319817509	90187.000000	4709	9762.240225	31910	13	1.000000	31936	11	1.000000	9806382	0.000000
319798266	89977.000000	4691	9761.322262	32135	8	0.999937	31692	11	1.000000	9801531	-1.#IND00
319820618	88278.000000	4635	9730.197021	32042	4	1.000000	32092	6	1.000000	9796638	-1.#IND00
319803577	90578.000000	4615	9751.868497	31840	3	0.999989	31994	3	0.999995	9791814	-1.#IND00
319823334	91871.000000	4857	9785.537213	31866	7	1.000000	31807	6	0.952919	9786972	0.012922
319828827	90596.000000	4820	9780.313252	31988	10	0.999972	32070	8	0.999957	9782041	0.009400
319806366	90277.000000	4602	9767.849262	31848	6	1.000000	31895	9	1.000000	9777054	0.009549
319772111	91135.000000	4782	9749.884157	32246	13	0.995690	31877	9	1.000000	9772099	0.007724
319799735	88934.000000	4537	9746.730865	32099	23	1.000000	31915	6	0.996402	9767077	0.005005
319834824	88976.000000	4532	9750.016579	32136	7	1.000000	31909	11	0.999994	9761999	0.006261
319833558	90174.000000	4561	9758.257726	32012	13	1.000000	32055	9	1.000000	9757167	0.006387
319811382	90810.000000	4687	9782.168141	32015	8	1.000000	31688	13	1.000000	9752309	0.003934
319819999	93584.000000	4786	9795.179027	32156	7	0.999889	31962	12	0.998711	9747420	0.006702
319807624	90567.000000	4750	9764.503085	31774	5	1.000000	32028	10	1.000000	9742645	0.002917
319807565	92029.000000	4744	9780.325639	31989	6	1.000000	31977	18	1.000000	9737828	0.000714
319815766	89801.000000	4741	9758.812969	32298	15	1.000000	32149	17	1.000000	9732879	0.000452
319829408	89727.000000	4670	9749.241281	32172	14	1.000000	32118	5	1.000000	9727998	0.001108
319804722	91139.000000	4818	9764.992748	31992	17	1.000000	31722	23	1.000000	9723114	0.000356
319803211	89560.000000	4736	9765.502655	31933	11	1.000000	32031	8	1.000000	9718229	0.001031
319795004	91106.000000	4663	9759.869419	31811	3	1.000000	32028	15	1.000000	9713336	0.001144
319832365	92577.000000	4731	9784.619431	31980	15	0.989964	31987	4	0.999537	9708368	0.003003
319801653	91658.000000	4753	9778.807488	31982	6	0.989725	32013	10	0.996859	9703485	0.002789
319819357	91528.000000	4789	9766.861876	31766	4	0.999999	31875	7	1.000000	9698602	0.003383
319828900	93261.000000	4852	9801.001845	32014	11	1.000000	31811	11	0.999646	9693712	0.003312
319807770	89408.000000	4670	9747.919175	32014	10	0.967152	32046	10	1.000000	9688936	0.004906
319820147	91316.000000	4809	9773.056787	31866	9	0.999994	32002	11	1.000000	9684129	0.004759
319821016	92233.000000	4882	9793.871302	31858	9	0.986233	31919	9	1.000000	9679210	0.004296
319801839	92044.000000	4805	9789.146663	31945	11	0.999484	31868	9	1.000000	9674342	0.003957
319806122	89060.000000	4728	9734.901371	31962	9	0.991137	31963	20	0.999998	9669457	0.003049
319790942	90389.000000	4784	9764.811990	32013	3	1.000000	31854	15	0.999948	9664624	0.002758
319843340	90509.000000	4722	9757.660704	32190	12	0.991022	32004	8	1.000000	9659612	0.002802
319824445	89014.000000	4486	9762.491418	31794	7	1.000000	31956	13	1.000000	9654867	0.002254
319822709	89195.000000	4662	9760.484541	31919	9	0.999349	31951	10	0.984032	9650021	0.002204
319815721	89454.000000	4623	9758.657502	31986	13	1.000000	32088	12	0.999996	9645167	0.002523
319808879	90658.000000	4782	9770.120915	31964	5	1.000000	32176	20	1.000000	9640459	0.002761
319816789	90193.000000	4590	9757.713459	32215	9	0.999516	31878	10	1.000000	9635595	0.004450
319797178	89095.000000	4506	9731.380441	32148	5	1.000000	32111	14	1.000000	9630744	0.003835
319825162	93127.000000	4852	9789.411580	32043	9	1.000000	32071	8	1.000000	9626015	0.003902
319823749	88284.000000	4590	9745.847880	31921	13	0.999988	32074	18	1.000000	9621013	0.005430
319803296	90911.000000	4771	9763.431442	31982	19	0.998547	31871	15	0.928667	9616288	0.005110
319805630	90708.000000	4778	9786.581639	31892	9	1.000000	31786	10	1.000000	9611525	0.003292
319794325	90881.000000	4898	9788.948276	31893	16	1.000000	31945	13	1.000000	9606662	0.004082
319814186	91870.000000	4727	9780.004272	32092	6	1.000000	31897	23	1.000000	9601830	0.004743
319816992	88960.000000	4597	9728.964161	32009	9	0.998010	31997	7	0.999839	9596990	0.004446
319822167	90094.000000	4673	9756.325483	32005	15	0.856700	31975	13	1.000000	9592225	0.004352
319798393	88659.000000	4615	9748.230414	32100	5	0.989956	32126	16	0.999929	9587412	0.004465
319791745	89959.000000	4657	9739.721151	32000	5	1.000000	32087	18	0.999507	9582633	0.004439
319798967	89974.000000	4756	9757.707862	31885	20	1.000000	31956	15	1.000000	9577897	0.004085
319814057	89412.000000	4570	9760.986913	31986	11	1.000000	31976	16	1.000000	9573048	0.003707
319803068	91498.000000	4699	9786.956790	31878	16	0.998359	32065	15	1.000000	9568214	0.003497
319806614	90400.000000	4647	9771.634976	31608	14	0.985721	31941	9	0.999987	9563472	0.002131
319805511	90088.000000	4852	9762.172528	32110	8	0.999999	31968	18	0.998015	9558719	0.002044
319845486	90225.000000	4686	9774.025333	32014	7	1.000000	32042	9	1.000000	9553870	0.001608
319792357	90015.000000	4673	9757.977465	31810	8	1.000000	31812	4	0.933461	9549110	0.001169
319829901	91069.000000	4717	9761.323068	32048	13	0.994011	31978	10	0.999993	9544383	0.001299
319815424	91876.000000	4867	9780.385770	31702	10	0.999999	32055	15	1.000000	9539599	0.001274
319844177	89433.000000	4626	9743.796985	31908	6	1.000000	31785	11	1.000000	9534819	-0.000856
319785960	89396.000000	4711	9767.530824	31885	9	1.000000	32104	13	1.000000	9529989	0.000731
319812598	89470.000000	4539	9751.211267	31953	16	0.999727	32003	17	0.745417	9525328	0.000768
319828730	89790.000000	4712	9754.932400	31896	11	1.000000	31910	9	0.976636	9520647	0.000698
319824905	91697.000000	4764	9775.682801	31908	14	1.000000	32186	18	1.000000	9515852	0.000572
npatches	nstrain	runtime	dt	init_x	init_y	init_y_blood	init_z	init_S	beta0	beta1	beta2	beta3	mean_beta	B	d	delta	delta_blood	b[0]	mut	m	CTL	c	g	epsilon	k	het	lambda	rho	omega	x_max	patch.dyna	DELTA	A	VA
10000	1	100.000000	0.000100	21900	9499	5000000	0.001000	10000000	9.081115	17.559593	20.422951	10.837393	15	8000000000.000000	0.010000	1.000000	1.000000	800000	0.000050	0.048000	1	0.001000	1.000000	25.000000	16.000000	0.500000	0.000000	0.000000	0.000000	31987	0	10.000000	7.000000	1.000000
sus	inf	inf_blood	z	x[0]	y[0][0]	z[0]	x[1]	y[1][0]	z[1]	S[0]	synchrony
219000000	94990000.000000	5000000	10.000000	21900	9499	0.001000	21900	9499	0.001000	10000000	0.000000
314053798	8884649.000000	464616	10000.000000	31636	661	1.000000	31270	930	1.000000	9995089	0.000000
318432738	2167439.000000	112706	10000.000000	31724	175	1.000000	31721	229	1.000000	9990083	0.000000
319460660	604938.000000	31078	10000.000000	32017	41	1.000000	31814	64	1.000000	9985028	0.000000
319737603	176001.000000	9160	9999.577005	32000	22	1.000000	32037	19	1.000000	9980118	0.000000
319836394	65105.000000	3442	9011.317313	32273	4	0.929415	32069	6	0.968208	9975106	0.000000
319823373	69996.000000	3636	8971.774183	31948	3	0.899129	31854	2	0.530251	9970213	0.000000
319830017	71904.000000	3676	9025.131583	31914	6	0.946762	32053	12	0.957666	9965328	0.000000
319824786	70020.000000	3601	8968.891325	32165	5	0.902696	31978	9	0.949673	9960437	0.000000
319818982	70852.000000	3621	9030.537360	31960	6	0.997616	31956	6	0.841622	9955439	0.000000
319830712	70098.000000	3563	8998.443498	31979	7	0.828237	32011	7	0.232971	9950423	0.000000
319828420	70828.000000	3661	9010.557346	32027	3	0.818955	31971	5	0.906595	9945457	0.000000
319842975	71629.000000	3753	9029.389910	31934	9	0.976165	32017	4	0.998106	9940540	0.000000
319857223	68597.000000	3587	8899.606301	32110	6	0.779039	31877	10	0.999684	9935613	0.000000
319812145	70345.000000	3679	9006.872113	31910	8	0.947392	32141	5	0.996726	9930690	0.000000
319828821	69880.000000	3488	8990.111256	32012	3	0.764212	31939	11	0.985072	9925862	0.000000
319839831	68783.000000	3514	9043.282664	32240	12	0.860678	32058	6	0.992108	9920877	0.000000
319813586	70890.000000	3792	9056.618254	32060	5	0.643913	32063	8	0.499834	9915851	0.000000
319830289	70884.000000	3754	9071.469340	31894	4	0.864411	32076	10	0.837896	9910919	0.000000
319843448	70896.000000	3700	9015.370043	32177	7	0.686338	32040	4	0.959366	9905832	0.000000
319850459	70045.000000	3723	8980.454428	32140	2	0.874704	32024	2	0.955979	9900780	0.000000
319836007	68642.000000	3581	8992.595806	32162	2	0.775259	31978	11	0.999933	9895791	0.000000
319811816	68978.000000	3571	9013.889618	31829	4	0.550908	32132	20	0.982830	9890996	0.000000
319817366	69614.000000	3626	8974.272705	31827	7	0.982761	32031	7	0.959368	9886027	0.000000
319820177	70048.000000	3699	8981.773579	31757	2	0.933737	31960	4	0.998562	9881121	0.000000
319826067	69503.000000	3731	8962.134945	31913	0	0.811068	31886	12	0.992815	9876171	0.000000
319829380	68629.000000	3535	8987.655095	31969	3	0.949787	31998	12	0.994990	9871352	0.000000
319845149	69723.000000	3532	8989.904114	32142	5	0.735666	31907	5	0.999333	9866542	0.000000
319815418	69151.000000	3499	8966.066312	32209	6	0.280846	31846	7	0.937014	9861574	0.000000
319827693	70193.000000	3641	9037.534186	31973	2	0.873823	32165	5	0.880935	9856772	0.000000
319825347	69491.000000	3635	9000.555870	32055	8	0.997703	32111	7	0.995808	9851874	0.000000
319837784	70121.000000	3668	8930.128494	31831	11	0.946790	32023	18	0.992361	9846931	0.000000
319822093	69873.000000	3645	8993.497059	32108	16	0.969559	32129	5	0.999998	9842052	0.000000
319831437	69363.000000	3686	8956.878893	32024	7	0.748659	32042	2	0.698268	9837115	0.000000
319826335	69700.000000	3713	9022.277816	31624	7	0.672086	31876	15	0.996816	9832103	0.000000
319806703	69132.000000	3651	8946.339475	31932	5	0.985376	31776	8	0.944919	9827219	0.000000
319836916	68709.000000	3456	8972.364363	32033	6	0.673798	31681	4	0.995934	9822282	0.000000
319838074	68826.000000	3525	8907.473227	32098	12	0.925285	31839	12	0.999998	9817408	0.000000
319808813	71723.000000	3776	8977.980191	32026	0	0.767659	32031	5	0.994735	9812514	0.000000
319855950	69141.000000	3506	8968.459277	32178	4	0.934150	31938	5	0.999999	9807667	0.000000
319829668	68918.000000	3584	9008.658693	31962	6	0.611951	31884	17	0.998699	9802644	-1.#IND00
319819154	69194.000000	3657	8983.013231	31768	6	0.871876	31951	14	1.000000	9797792	-1.#IND00
319816446	68483.000000	3590	9008.611773	31990	6	0.503239	32089	6	0.990224	9792781	-1.#IND00
319825751	69308.000000	3600	8985.492888	31865	6	0.691581	32087	5	0.999658	9787856	-1.#IND00
319836707	69750.000000	3708	8942.673187	31949	9	0.407633	31855	13	0.477630	9783115	-0.002509
319842254	69967.000000	3721	8979.868614	31920	7	0.563808	32172	9	0.999663	9778226	-0.004308
319813784	70053.000000	3586	8961.125715	31870	6	0.909719	31895	6	0.513493	9773472	0.000009
319833646	70758.000000	3577	8964.081749	32018	8	0.468976	32102	9	0.968693	9768362	0.001324
319846824	69830.000000	3593	9018.395633	32030	9	0.960360	32193	1	0.858764	9763393	0.001594
319820222	70985.000000	3635	9042.657084	31850	6	0.481223	31835	5	0.998340	9758543	0.005162
319805525	70534.000000	3624	9061.014607	31950	10	0.939930	32012	8	0.999015	9753706	0.003660
319822334	68949.000000	3529	8942.223477	32086	2	0.897996	31788	10	0.999360	9748756	0.002498
319838314	69695.000000	3570	8975.889517	32033	4	0.863888	31924	6	1.000000	9743896	0.002175
319842709	69615.000000	3562	8946.620005	32034	8	0.850588	32036	15	0.973235	9738982	-0.001961
319847228	70287.000000	3647	9026.002743	31999	9	0.950722	32292	9	0.992090	9734038	-0.003052
319821957	69117.000000	3655	8994.749518	31858	1	0.556157	32090	21	0.999981	9729318	-0.005745
319833376	68592.000000	3619	8994.597773	31749	2	0.922853	31865	11	0.844802	9724492	-0.005638
319842111	68907.000000	3631	8970.418444	32072	10	0.992269	31979	9	0.971877	9719684	-0.005204
319840374	69001.000000	3795	8941.724913	31676	11	0.399941	31973	7	0.990117	9714841	-0.004520
319831886	70953.000000	3715	9008.106123	32079	6	0.928825	32082	10	0.999887	9710168	-0.003186
319833480	70110.000000	3697	8984.117443	31998	8	0.969763	32181	10	0.960120	9705237	-0.005029
319828872	70316.000000	3733	8990.643883	32068	7	0.647970	32087	8	0.997865	9700455	-0.004485
319810702	69432.000000	3550	8980.512737	32036	5	0.973200	31944	11	0.988673	9695554	-0.004003
319839706	68199.000000	3578	8964.614977	32133	8	0.851306	31986	8	0.999998	9690788	-0.003391
319844171	70016.000000	3648	9001.205988	32040	4	0.635445	31857	14	0.999084	9685960	-0.002707
319833244	70817.000000	3668	9020.761718	31784	3	0.995574	31779	4	0.998617	9681019	-0.003324
319825989	68945.000000	3637	8960.107236	31965	16	0.705259	31868	8	0.702985	9676242	-0.003297
319803969	69226.000000	3642	8942.099592	31803	6	0.952081	31675	7	0.982337	9671428	-0.002524
319813688	69175.000000	3607	8950.472014	32007	6	0.755733	31985	9	0.896705	9666504	-0.002292
319838173	70542.000000	3503	8974.801631	32000	6	0.489202	31952	5	0.923628	9661624	-0.002179
319823811	69499.000000	3606	8989.782062	32117	1	0.486387	31982	8	0.757844	9656747	-0.001885
319826707	70046.000000	3559	9003.549397	32154	8	0.820815	32156	5	0.996292	9651954	-0.002149
319817733	71516.000000	3684	9027.965999	31930	9	0.972154	32044	4	0.987995	9647015	-0.001980
319827705	70123.000000	3624	8997.107146	31833	2	0.381370	31897	5	0.876076	9642269	-0.003188
319834738	69094.000000	3611	8913.459108	32286	9	0.660023	31986	5	0.999911	9637436	-0.004501
319819596	70048.000000	3503	8982.452586	32051	6	0.602060	32219	15	0.979972	9632471	-0.004308
319834096	69033.000000	3609	8980.096131	31797	8	0.996921	31988	7	0.974554	9627616	-0.003909
319816664	69263.000000	3521	8941.654167	31858	6	0.473469	31972	11	0.992934	9622786	-0.005032
319823176	70169.000000	3582	9027.924707	31937	8	0.886078	31827	10	0.871744	9618039	-0.004594
319831152	70717.000000	3615	8959.517131	31976	6	0.999163	32006	11	0.880126	9613199	-0.004615
319848900	70223.000000	3677	8936.403716	32150	10	0.995460	32062	3	0.999890	9608332	-0.003833
319817990	69901.000000	3515	8995.252013	32007	9	0.719313	31638	4	0.813630	9603475	-0.003788
319847555	70379.000000	3678	9021.599581	32034	5	0.805287	31939	5	0.905239	9598600	-0.003385
319816909	70456.000000	3615	9028.801578	32087	8	0.513048	31734	4	0.865168	9593892	-0.003237
319844404	70247.000000	3689	8975.594218	31782	14	0.872506	32168	1	0.908167	9589074	-0.003813
319816973	68721.000000	3689	8983.220492	31796	8	0.884021	31847	12	0.999169	9584278	-0.003722
319831379	68907.000000	3563	9009.750047	32030	5	0.921004	32148	5	0.997201	9579475	-0.003564
319833385	70012.000000	3636	9000.600250	32130	6	0.831992	32124	13	0.998043	9574771	-0.003607
319826696	69102.000000	3583	9013.282906	32189	5	0.993519	32001	6	0.854072	9570047	-0.003741
319829479	68439.000000	3723	9024.228938	31871	5	0.854532	31746	3	0.999374	9565349	-0.003768
319818857	69117.000000	3601	8971.771660	31915	8	0.811507	31838	5	0.975293	9560563	-0.003972
319819009	68961.000000	3465	8951.846006	32019	4	0.848034	31902	9	0.940563	9555869	-0.003577
319815398	69582.000000	3627	8991.179601	32052	4	0.816391	32214	6	0.999566	9551117	-0.003573
319833291	68778.000000	3586	8961.280115	31907	6	0.755085	32126	4	0.890604	9546360	-0.003424
319822137	70507.000000	3700	9030.903341	32016	2	0.843781	31695	5	0.817551	9541589	-0.003773
319833446	69086.000000	3598	8977.407285	32036	5	0.627730	32074	9	0.917609	9536891	-0.003822
319822685	70641.000000	3682	9051.847252	32076	15	0.905061	31944	6	0.999687	9532041	-0.003624
319821238	69500.000000	3655	8945.068294	32246	3	0.969978	31717	2	0.931327	9527208	-0.003221
319800031	69806.000000	3720	9006.189591	32241	5	0.999919	31890	4	0.999059	9522469	-0.003249
319851959	70753.000000	3772	8994.740618	31817	5	0.956279	32026	8	0.592477	9517719	-0.003136
npatches	nstrain	runtime	dt	init_x	init_y	init_y_blood	init_z	init_S	beta0	beta1	beta2	beta3	mean_beta	B	d	delta	delta_blood	b[0]	mut	m	CTL	c	g	epsilon	k	het	lambda	rho	omega	x_max	patch.dyna	DELTA	A	VA
10000	1	100.000000	0.000100	21900	9499	5000000	0.001000	10000000	9.711661	9.288868	12.275689	16.848180	15	8000000000.000000	0.010000	1.000000	1.000000	800000	0.000050	0.048000	1	0.001000	1.000000	25.000000	17.000000	0.500000	0.000000	0.000000	0.000000	31987	0	10.000000	7.000000	1.000000
sus	inf	inf_blood	z	x[0]	y[0][0]	z[0]	x[1]	y[1][0]	z[1]	S[0]	synchrony
219000000	94990000.000000	5000000	10.000000	21900	9499	0.001000	21900	9499	0.001000	10000000	0.000000
317031791	4109459.000000	215243	10000.000000	31728	308	1.000000	31884	313	1.000000	9995026	0.000000
319583259	426118.000000	22262	10000.000000	31921	43	1.000000	31941	39	1.000000	9989992	0.000000
319846886	56862.000000	2904	8844.214306	31702	4	0.638616	32117	8	0.554434	9984850	0.000000
319839173	61458.000000	3302	8413.336691	31828	1	0.720696	31769	2	0.763072	9979987	0.000000
319837105	61654.000000	3160	8308.340398	32052	8	0.966043	32112	5	0.778736	9974896	0.000000
319857844	62572.000000	3354	8311.764474	31972	7	0.712751	31957	5	0.999555	9969897	0.000000
319832410	62664.000000	3343	8336.369358	32019	7	0.823640	32095	5	0.784682	9964924	0.000000
319843793	61545.000000	3232	8373.332401	31714	6	0.871441	32138	4	0.875990	9959980	0.000000
319829257	62603.000000	3166	8354.575598	31633	8	0.838548	31792	7	0.930724	9955071	0.000000
319856108	63532.000000	3306	8357.571141	32173	2	0.757371	31890	2	0.869478	9949974	0.000000
319814094	63477.000000	3253	8381.089381	32042	8	0.838089	32125	6	0.443973	9944996	0.000000
319835822	62813.000000	3181	8405.861699	32051	5	0.676149	32084	6	0.829959	9940001	0.000000
319854474	62635.000000	3284	8323.453244	32231	3	0.157922	32065	2	0.770322	9935031	0.000000
319828302	62434.000000	3163	8316.074793	31984	11	0.720881	32209	7	0.641508	9929899	0.000000
319835684	62561.000000	3329	8358.955288	32150	9	0.564387	31887	7	0.324142	9924927	0.000000
319858268	62669.000000	3170	8367.566915	32052	8	0.792155	32009	7	0.898434	9919943	0.000000
319812854	62859.000000	3206	8372.282740	32300	5	0.947743	31935	6	0.735395	9914954	0.000000
319829887	63143.000000	3252	8336.457928	31911	10	0.759582	32010	6	0.935211	9910029	0.000000
319814510	62353.000000	3358	8344.043819	31923	2	0.266324	31934	5	0.714822	9905204	0.000000
319855196	62182.000000	3219	8343.146317	31882	9	0.712005	32068	2	0.389428	9900245	0.000000
319829440	62591.000000	3209	8396.363053	31993	5	0.924180	31675	2	0.843294	9895386	0.000000
319837269	63291.000000	3300	8339.170867	31894	6	0.857135	32265	6	0.723669	9890448	0.000000
319844369	62000.000000	3127	8310.342339	31784	5	0.684628	31777	6	0.701366	9885558	0.000000
319862929	63207.000000	3427	8314.503322	32160	10	0.880361	31744	3	0.982952	9880545	0.000000
319821233	63301.000000	3305	8372.954840	31829	4	0.799672	31925	4	0.986027	9875668	0.000000
319812182	64428.000000	3473	8454.606159	31749	5	0.927789	31798	6	0.730204	9870730	0.000000
319827570	62898.000000	3303	8398.317139	31898	5	0.987953	31821	7	0.841702	9865887	0.000000
319809090	63125.000000	3302	8357.928759	31937	4	0.943103	31873	6	0.809692	9860918	0.000000
319823287	64170.000000	3392	8402.623399	32156	3	0.755185	31924	4	0.799261	9855838	0.000000
319829996	63645.000000	3362	8390.557210	32124	6	0.939431	31857	4	0.879517	9850901	0.000000
319827385	63193.000000	3204	8377.521607	31961	6	0.896766	32145	10	0.555424	9845913	0.000000
319836438	62944.000000	3280	8341.471587	31979	3	0.998468	32093	6	0.939709	9841040	0.000000
319817526	63471.000000	3242	8424.962838	31978	6	0.949129	31872	5	0.914171	9836155	0.000000
319820455	62282.000000	3231	8359.342293	32030	5	0.697547	31941	1	0.764430	9831254	0.000000
319823500	62575.000000	3185	8321.906117	31886	6	0.673532	31998	10	0.935152	9826283	0.000000
319843842	63151.000000	3226	8345.917546	31879	4	0.814577	32115	2	0.601320	9821373	0.000000
319846749	63387.000000	3275	8353.125341	31887	9	0.873225	32010	10	0.928004	9816349	0.000000
319830414	63058.000000	3262	8348.859039	31929	5	0.870512	32211	7	0.777075	9811517	0.000000
319833884	62865.000000	3242	8367.771866	32093	3	0.874436	31956	3	0.952293	9806752	0.000000
319828063	62991.000000	3342	8392.790895	32069	6	0.957420	32075	3	0.940254	9801805	-1.#IND00
319827301	63054.000000	3235	8398.842533	32032	5	0.867805	31983	2	0.521008	9796968	-1.#IND00
319831578	63094.000000	3335	8371.500715	31787	6	0.962074	31905	6	0.788275	9792008	-0.001491
319835922	63805.000000	3365	8391.011079	31880	3	0.867989	31905	3	0.755225	9787085	-0.026769
319846767	63543.000000	3208	8372.820090	31914	4	0.652551	32165	5	0.732409	9782101	-0.016232
319825281	63787.000000	3377	8363.874010	31666	3	0.786302	32095	4	0.803599	9777193	-0.024101
319841359	64584.000000	3502	8445.562300	32084	4	0.760144	32102	1	0.472512	9772215	-0.024801
319846613	63946.000000	3436	8426.860385	32084	5	0.406851	31863	2	0.799095	9767368	-0.017397
319811717	61748.000000	3306	8398.808166	32201	9	0.934551	31923	2	0.948896	9762605	-0.017689
319823216	63381.000000	3414	8409.993617	32011	5	0.656022	31852	5	0.959470	9757750	-0.014946
319846269	61879.000000	3144	8370.890585	32052	4	0.900337	31887	2	0.409188	9752823	-0.012607
319846772	63050.000000	3212	8322.425576	31943	4	0.689843	31986	7	0.316321	9747907	-0.012390
319847793	62914.000000	3359	8355.403758	31898	4	0.983424	32014	10	0.908676	9742974	-0.011565
319820857	63041.000000	3315	8330.172101	32031	6	0.566781	31775	6	0.979522	9738158	-0.010208
319831368	64061.000000	3343	8393.339449	32130	7	0.984534	31790	8	0.910134	9733302	-0.009789
319842614	63307.000000	3141	8389.274531	32094	4	0.540774	32272	6	0.696394	9728520	-0.008531
319832842	63942.000000	3281	8422.714411	32114	9	0.467576	31931	6	0.959467	9723668	-0.010980
319831137	63606.000000	3421	8428.358497	32039	5	0.988982	32066	4	0.998658	9718804	-0.011794
319828525	63277.000000	3229	8427.862156	31727	2	0.666286	32108	4	0.525944	9713955	-0.011921
319828724	62722.000000	3248	8379.989787	32045	11	0.450897	32307	8	0.616980	9709007	-0.011173
319829166	61712.000000	3118	8316.717101	31897	5	0.575803	31961	5	0.451181	9704192	-0.009789
319859192	62621.000000	3324	8328.382844	31862	1	0.625914	32065	0	0.334281	9699386	-0.009162
319825792	63166.000000	3304	8403.100582	32057	6	0.361644	32035	5	0.641849	9694465	-0.008908
319858765	64747.000000	3329	8453.800880	32095	7	0.862556	31749	4	0.998995	9689590	-0.008562
319842653	62506.000000	3239	8391.968537	32054	1	0.623853	32153	2	0.633888	9684680	-0.009690
319837208	62785.000000	3310	8436.875988	31765	3	0.930920	31954	5	0.607574	9679842	-0.009309
319817367	62216.000000	3217	8346.643412	32000	4	0.854492	31857	7	0.843222	9675050	-0.009828
319837397	63318.000000	3249	8409.473234	32009	6	0.472342	31901	3	0.796606	9670181	-0.009525
319810363	61083.000000	3213	8266.207152	31786	6	0.939707	32038	8	0.872302	9665308	-0.008759
319842535	63546.000000	3316	8379.865028	31954	7	0.944589	32110	9	0.750192	9660429	-0.008144
319817266	62235.000000	3299	8361.952508	31940	6	0.974978	31991	9	0.734341	9655592	-0.007408
319845977	63130.000000	3310	8346.611793	31998	6	0.782674	32124	4	0.936260	9650841	-0.007212
319823535	64372.000000	3280	8406.218908	32388	3	0.942892	32046	3	0.729280	9645894	-0.006837
319843571	63018.000000	3277	8403.114541	31764	4	0.820974	32160	4	0.999308	9641153	-0.007382
319829463	63094.000000	3249	8448.386958	31946	5	0.913487	31993	2	0.723478	9636355	-0.007146
319834830	63370.000000	3250	8347.140297	31784	4	0.922916	31912	3	0.885086	9631407	-0.007645
319848785	64613.000000	3402	8471.865027	31812	4	0.982341	32144	2	0.744539	9626659	-0.007343
319835792	61850.000000	3199	8318.438454	31938	5	0.949811	31884	5	0.891885	9621948	-0.006872
319830359	62989.000000	3248	8315.271648	31855	4	0.488611	32047	3	0.890182	9617108	-0.006356
319839952	63404.000000	3224	8374.685493	31966	6	0.788807	32171	3	0.493596	9612223	-0.004635
319826444	62014.000000	3322	8339.038590	32077	3	0.970724	32002	2	0.997049	9607389	-0.004411
319846406	64168.000000	3303	8380.477288	32080	7	0.827653	32129	3	0.288454	9602540	-0.004467
319836123	63688.000000	3413	8373.655722	32114	7	0.949814	31865	7	0.894139	9597719	-0.003743
319793302	63982.000000	3272	8474.056075	31961	11	0.667411	31979	3	0.911150	9593023	-0.002234
319828941	62630.000000	3339	8424.025985	32100	1	0.954222	31983	8	0.799931	9588243	-0.002177
319839671	62652.000000	3331	8411.697164	31853	2	0.993291	31902	6	0.857076	9583424	-0.002386
319842751	63178.000000	3307	8356.486289	32044	5	0.467961	31837	2	0.939483	9578675	-0.001736
319826472	62905.000000	3338	8379.277777	31977	1	0.820768	32060	4	0.777076	9573786	-0.001687
319845179	63556.000000	3257	8393.266016	31982	3	0.544682	32061	1	0.285423	9568985	-0.001652
319836922	61959.000000	3244	8339.430940	32090	7	0.885940	31841	5	0.868775	9564199	-0.000844
319818488	62854.000000	3360	8376.541380	32073	10	0.553617	31836	2	0.919215	9559561	-0.000740
319855448	61633.000000	3246	8349.014910	31850	6	0.967747	32055	0	0.601402	9554700	-0.000267
319862363	61736.000000	3286	8355.438361	32043	1	0.794796	31711	3	0.784635	9549893	-0.000640
319817721	63336.000000	3278	8387.397354	31910	2	0.911872	31976	11	0.602720	9545131	-0.000672
319822888	63007.000000	3260	8313.917202	32110	4	0.601636	31979	4	0.861795	9540438	-0.000846
319826652	64176.000000	3288	8429.155299	31941	5	0.825426	31777	4	0.560283	9535730	-0.000569
319840311	62886.000000	3231	8311.775274	32060	5	0.264217	31982	5	0.857311	9530951	-0.000977
319835725	63836.000000	3351	8407.255075	31955	5	0.855390	31976	6	0.851724	9526192	-0.001799
319845633	63326.000000	3220	8324.665108	32082	5	0.992775	32092	1	0.915798	9521447	-0.001767
319842836	63558.000000	3273	8379.082859	31897	1	0.401352	32018	2	0.390606	9516649	-0.001650
npatches	nstrain	runtime	dt	init_x	init_y	init_y_blood	init_z	init_S	beta0	beta1	beta2	beta3	mean_beta	B	d	delta	delta_blood	b[0]	mut	m	CTL	c	g	epsilon	k	het	lambda	rho	omega	x_max	patch.dyna	DELTA	A	VA
10000	1	100.000000	0.000100	21900	9499	5000000	0.001000	10000000	12.141801	20.519509	21.946186	15.830645	15	8000000000.000000	0.010000	1.000000	1.000000	800000	0.000050	0.048000	1	0.001000	1.000000	25.000000	18.000000	0.500000	0.000000	0.000000	0.000000	31987	0	10.000000	7.000000	1.000000
sus	inf	inf_blood	z	x[0]	y[0][0]	z[0]	x[1]	y[1][0]	z[1]	S[0]	synchrony
219000000	94990000.000000	5000000	10.000000	21900	9499	0.001000	21900	9499	0.001000	10000000	0.000000
318629473	1729001.000000	90493	10000.000000	32074	172	1.000000	31628	174	1.000000	9994951	0.000000
319822340	69377.000000	3645	9759.778975	32142	6	0.902853	31912	8	1.000000	9989874	0.000000
319841783	53791.000000	2809	7993.036975	32074	3	0.912866	32129	7	0.750594	9984862	0.000000
319825060	58034.000000	3024	7778.318665	31661	4	0.794368	31997	11	0.482736	9979944	0.000000
319836895	58748.000000	3119	7802.681137	31747	5	0.995859	32015	8	0.996055	9974899	0.000000
319816875	59714.000000	3088	7879.985597	31862	4	0.977434	31829	14	0.976305	9969954	0.000000
319856168	59039.000000	3035	7861.759922	31973	5	0.928068	31817	3	0.847640	9964997	0.000000
319821110	59249.000000	3120	7829.952238	31808	8	0.955097	32032	8	0.979776	9960042	0.000000
319834939	57583.000000	3029	7816.815317	32026	3	0.591990	32118	7	0.830533	9955184	0.000000
319830672	59204.000000	3099	7855.336744	31941	4	0.565179	31978	5	0.984614	9950280	0.000000
319831385	58953.000000	2954	7891.409793	31952	1	0.169014	31941	10	0.696443	9945282	0.000000
319834586	59081.000000	3027	7869.206160	31974	8	0.716403	31851	16	0.931140	9940188	0.000000
319816583	58904.000000	3183	7769.570626	32161	4	0.923576	32061	4	0.989922	9935240	0.000000
319827931	60156.000000	3125	7835.454113	32107	4	0.573220	32002	8	0.805253	9930284	0.000000
319806138	58443.000000	3077	7805.042812	31906	5	0.954535	31926	9	0.835661	9925391	0.000000
319833869	58812.000000	3133	7810.042403	31941	1	0.665532	32105	2	0.131209	9920471	0.000000
319856958	59480.000000	3022	7916.627542	32054	9	0.250516	31887	9	0.879104	9915588	0.000000
319829537	59133.000000	3116	7748.040188	32119	9	0.646992	31921	11	0.936000	9910555	0.000000
319837330	59602.000000	2979	7829.237331	32069	8	0.744816	32075	4	0.934008	9905651	0.000000
319842341	59394.000000	3083	7860.822447	32144	8	0.716370	32015	11	0.943558	9900644	0.000000
319833577	59484.000000	3134	7824.183005	32079	4	0.369132	31860	3	0.928019	9895649	0.000000
319823364	58020.000000	3069	7801.554751	32160	5	0.689330	31954	11	0.930881	9890706	0.000000
319838702	58978.000000	3038	7821.234115	31922	4	0.962418	32016	19	0.859560	9885802	0.000000
319849481	58168.000000	3011	7856.932668	32006	3	0.783833	31694	8	0.917982	9880907	0.000000
319827351	59516.000000	3038	7879.018718	32082	6	0.982477	32200	4	0.673108	9876015	0.000000
319850501	59016.000000	2972	7862.372169	31837	10	0.841038	31809	7	0.938767	9871058	0.000000
319833176	58732.000000	3152	7797.495747	32220	2	0.636427	31931	6	0.857201	9866222	0.000000
319868758	58102.000000	3061	7769.372625	31993	5	0.853225	31940	6	0.930744	9861289	0.000000
319815913	58781.000000	3069	7823.279492	32198	4	0.988228	32091	7	0.960469	9856311	0.000000
319832573	60107.000000	3034	7844.271321	32076	4	0.712728	31958	5	0.990034	9851354	0.000000
319828794	57462.000000	2930	7888.580077	32075	6	0.810047	32021	9	0.998947	9846576	0.000000
319845656	58558.000000	3032	7793.757437	32145	9	0.994963	31900	3	0.919740	9841738	0.000000
319844534	58909.000000	3045	7760.712175	32177	4	0.385693	31914	4	0.999861	9836790	0.000000
319811245	58530.000000	3064	7801.640666	31889	9	0.321787	32074	6	0.998924	9831913	0.000000
319842895	58377.000000	3006	7890.451729	32018	1	0.592690	32007	7	0.963320	9826941	0.000000
319839652	59321.000000	3117	7849.197300	31923	6	0.997698	31821	8	0.759269	9822086	0.000000
319834255	58730.000000	3086	7805.231949	31916	14	0.919018	31782	4	0.829550	9817231	0.000000
319820417	59756.000000	3096	7731.353930	31834	6	0.650088	32154	7	0.930873	9812221	0.000000
319817556	59736.000000	3207	7837.075158	31922	6	0.932098	32052	12	0.782878	9807326	0.000000
319839340	59216.000000	2984	7848.784352	32079	6	0.865232	32026	12	0.997145	9802470	-1.#IND00
319853275	58926.000000	3100	7830.793993	32029	3	0.670464	32053	7	0.999136	9797580	-1.#IND00
319832979	60151.000000	3130	7875.224901	32149	7	0.876642	31965	2	0.893152	9792675	-1.#IND00
319848892	59086.000000	3130	7849.932930	31878	7	0.940741	32079	3	0.817326	9787763	0.009911
319826343	59316.000000	3087	7856.133740	32123	4	0.603913	32207	15	0.998280	9783017	0.007545
319827449	58293.000000	3031	7869.176743	31926	11	0.595286	31920	4	0.792119	9778023	0.014798
319842685	58733.000000	3019	7850.096418	31963	14	0.699090	31991	12	0.972953	9773214	0.015729
319836712	57980.000000	3073	7832.599294	31947	5	0.895850	31962	4	0.847808	9768242	0.010916
319823506	58738.000000	3097	7697.561909	32177	4	0.858543	32002	6	0.908130	9763305	0.012275
319849260	58943.000000	3004	7763.546574	32069	7	0.826823	31693	4	0.986586	9758572	0.011110
319843343	59424.000000	3162	7754.367466	31899	4	0.971315	32172	2	0.785896	9753735	0.010840
319838326	59032.000000	3105	7831.003917	31694	4	0.808535	31959	4	0.878935	9748862	0.009577
319853723	59098.000000	2978	7851.427747	32067	4	0.902711	31971	8	0.709441	9743985	0.009400
319833287	59433.000000	3159	7883.255371	31980	5	0.920652	31809	9	0.905996	9739053	0.006732
319841456	58235.000000	3018	7887.614763	31879	9	0.978199	31936	2	0.854941	9734292	0.006962
319811623	59391.000000	3018	7833.938026	31913	5	0.682870	32061	15	0.966474	9729242	0.007481
319842078	59517.000000	3143	7811.475309	31983	4	0.793887	31978	7	0.965574	9724333	0.002308
319843794	59111.000000	3103	7803.171363	32072	2	0.627384	31942	12	0.662300	9719591	0.002261
319830277	60293.000000	3053	7815.813260	31989	4	0.820706	31795	13	0.991569	9714767	0.002385
319861259	59543.000000	3140	7844.485113	32079	6	0.747200	32115	4	0.865272	9709968	0.001234
319824052	60099.000000	3157	7849.025723	32134	7	0.391733	31850	7	0.719960	9705043	0.000169
319850892	58277.000000	2954	7889.730060	31816	5	0.874499	31901	6	0.765356	9700246	-0.001401
319856329	57985.000000	3117	7813.348818	32000	5	0.929060	32043	4	0.702653	9695286	-0.000205
319838292	58833.000000	3065	7828.058852	31861	7	0.578787	31972	6	0.861247	9690438	-0.001810
319819579	61811.000000	3189	7797.898516	31994	7	0.700162	31967	11	0.969577	9685620	-0.004243
319816894	59859.000000	3037	7889.907565	31961	6	0.424443	31943	3	0.702685	9680751	-0.004006
319814898	60424.000000	3131	7907.410422	31947	6	0.970794	32077	6	0.600996	9675903	-0.004031
319832197	58156.000000	3104	7814.710371	31917	4	0.998727	32194	6	0.726475	9671111	-0.003045
319843339	58893.000000	2918	7741.116220	31852	4	0.234291	31792	4	0.559847	9666276	-0.002859
319831364	59417.000000	3076	7857.433806	31949	3	0.774294	32167	5	0.726003	9661485	-0.002579
319849671	59551.000000	3180	7854.622417	32023	5	0.678673	32011	7	0.780076	9656654	-0.003888
319851591	58883.000000	3199	7886.178712	31896	11	0.995029	31913	12	0.999857	9651758	-0.003848
319832234	57219.000000	2951	7794.814298	32140	6	0.572670	31927	7	0.747108	9646909	-0.004374
319873405	57277.000000	2964	7758.500533	31823	6	0.600389	31987	4	0.910516	9642077	-0.004671
319816427	58314.000000	3080	7739.210968	32042	5	0.948100	31860	4	0.982168	9637276	-0.004479
319852792	58840.000000	3059	7843.987747	32160	2	0.634535	31863	4	0.952882	9632409	-0.004459
319843672	58238.000000	3022	7844.547870	32146	1	0.372803	31990	8	0.786044	9627646	-0.004455
319837773	59610.000000	3043	7792.628716	32015	8	0.736191	32080	14	0.890814	9622765	-0.004590
319838158	58438.000000	3082	7811.950534	31922	2	0.391396	31928	7	0.978440	9617958	-0.004817
319819382	57636.000000	2952	7849.632287	32058	3	0.764688	31823	4	0.404724	9613157	-0.004886
319849581	58561.000000	3102	7739.973467	31918	6	0.803785	32045	3	0.805822	9608397	-0.003375
319825213	59890.000000	3229	7843.256094	31924	1	0.787022	32118	4	0.990360	9603463	-0.003204
319822229	59118.000000	2973	7895.314625	32314	0	0.492026	31885	3	0.401264	9598634	-0.003157
319833188	58306.000000	3019	7767.880201	31890	4	0.962675	32046	10	0.818520	9593853	-0.003347
319856416	58094.000000	3054	7844.972714	31890	5	0.601927	31859	10	0.999860	9589130	-0.003515
319832590	60061.000000	3064	7935.724242	32162	7	0.779117	32055	3	0.950064	9584373	-0.003791
319831342	58483.000000	3110	7830.680553	32254	2	0.868667	31941	11	0.656622	9579633	-0.004213
319854882	57844.000000	3003	7777.506888	32142	7	0.900477	31852	4	0.978513	9574895	-0.003836
319865333	58414.000000	3088	7695.705622	32082	5	0.868211	32172	8	0.975676	9570027	-0.004814
319822422	60011.000000	3077	7775.107102	32100	7	0.700221	31903	8	0.940136	9565233	-0.004920
319857151	58833.000000	3033	7788.231588	32015	4	0.655408	31878	10	0.976340	9560516	-0.005438
319848016	58766.000000	3063	7786.579819	32132	8	0.619930	31761	6	0.356446	9555713	-0.004891
319820637	59532.000000	3066	7742.534159	31835	4	0.624654	31964	2	0.878812	9550905	-0.004999
319853579	59577.000000	3150	7803.170597	32199	7	0.642878	31978	1	0.918825	9546076	-0.004820
319824720	60430.000000	3106	7882.446974	32135	5	0.308248	31974	9	0.977983	9541386	-0.004578
319852200	59376.000000	3007	7921.528571	32065	1	0.575535	32056	5	0.966475	9536551	-0.004415
319805313	58900.000000	3041	7878.698699	31847	9	0.657340	31903	8	0.980813	9531888	-0.004199
319852862	59206.000000	3095	7792.211453	31774	4	0.975731	32023	9	0.666293	9527096	-0.004626
319844974	58656.000000	3021	7917.793761	31856	3	0.918545	31901	5	0.960002	9522360	-0.004547
319826393	57459.000000	2964	7842.241987	32265	6	0.512194	32050	3	0.956109	9517591	-0.003737
npatches	nstrain	runtime	dt	init_x	init_y	init_y_blood	init_z	init_S	beta0	beta1	beta2	beta3	mean_beta	B	d	delta	delta_blood	b[0]	mut	m	CTL	c	g	epsilon	k	het	lambda	rho	omega	x_max	patch.dyna	DELTA	A	VA
10000	1	100.000000	0.000100	21900	9499	5000000	0.001000	10000000	19.754072	21.674276	20.946885	21.923845	15	8000000000.000000	0.010000	1.000000	1.000000	800000	0.000050	0.048000	1	0.001000	1.000000	25.000000	19.000000	0.500000	0.000000	0.000000	0.000000	31987	0	10.000000	7.000000	1.000000
sus	inf	inf_blood	z	x[0]	y[0][0]	z[0]	x[1]	y[1][0]	z[1]	S[0]	synchrony
219000000	94990000.000000	5000000	10.000000	21900	9499	0.001000	21900	9499	0.001000	10000000	0.000000
319331408	732599.000000	38484	10000.000000	32066	78	1.000000	32097	107	1.000000	9995064	0.000000
319839939	61260.000000	3152	6209.520961	31860	8	0.550993	31931	8	0.821189	9990120	0.000000
319820875	65614.000000	3481	7736.620388	32036	8	0.967103	32032	18	0.989502	9985073	0.000000
319832977	54851.000000	2835	7558.475635	31900	16	0.958492	31919	2	0.680584	9980026	0.000000
319852038	55443.000000	2838	7323.503236	31808	6	0.935666	31819	6	0.992911	9975052	0.000000
319816060	56516.000000	2942	7341.053138	32347	3	0.659152	32071	9	0.781207	9970102	0.000000
319832940	57756.000000	3050	7520.076129	31831	2	0.907477	31933	7	0.987508	9965161	0.000000
319827074	56634.000000	3026	7361.387056	31892	4	0.988727	32019	4	0.122783	9960221	0.000000
319849353	57354.000000	2941	7427.242910	31944	8	0.765686	31822	8	0.790045	9955196	0.000000
319831905	56685.000000	3022	7378.927663	32081	8	0.921085	31725	8	0.849147	9950171	0.000000
319845161	57443.000000	2904	7390.069304	31929	6	0.846227	32287	6	0.969809	9945127	0.000000
319816232	57087.000000	2930	7461.378460	32260	5	0.844740	32224	1	0.879327	9940045	0.000000
319834970	55944.000000	2956	7415.747963	31865	6	0.357027	31956	3	0.967011	9935088	0.000000
319837055	56766.000000	3101	7357.749554	31639	3	0.929676	32066	7	0.762702	9930098	0.000000
319833212	57639.000000	2964	7426.063501	31907	7	0.705513	31887	6	0.651902	9925202	0.000000
319848069	57202.000000	3023	7474.610913	32038	6	0.720708	31935	7	0.891844	9920260	0.000000
319817323	56916.000000	3086	7437.212684	31965	9	0.994619	32036	7	0.935588	9915328	0.000000
319821837	57244.000000	2994	7433.128000	32085	5	0.976555	31956	13	0.935504	9910327	0.000000
319824984	56075.000000	2959	7394.517164	31905	9	0.964673	31903	4	0.988932	9905282	0.000000
319842262	55729.000000	2934	7372.245899	32006	2	0.882078	32087	4	0.843118	9900237	0.000000
319854390	56795.000000	3034	7385.387490	31981	10	0.640600	31947	10	0.821864	9895151	0.000000
319824380	55760.000000	2896	7404.880715	31980	6	0.740323	31808	9	0.691657	9890208	0.000000
319829741	55780.000000	2808	7323.602963	32003	5	0.394505	31985	7	0.955797	9885301	0.000000
319844206	56488.000000	2944	7270.301633	32007	11	0.951236	32113	5	0.999971	9880400	0.000000
319817561	57060.000000	3036	7380.406113	31815	7	0.871389	32036	9	0.970447	9875511	0.000000
319857894	56394.000000	2931	7381.239287	31890	5	0.774627	31865	4	0.917715	9870597	0.000000
319844761	57166.000000	2934	7438.660864	32055	8	0.984944	31938	5	0.967696	9865671	0.000000
319851315	56503.000000	2977	7455.765230	31938	8	0.930376	32143	6	0.879124	9860598	0.000000
319837152	56324.000000	2876	7453.877738	31853	6	0.933824	31981	7	0.707148	9855828	0.000000
319831697	55326.000000	2942	7460.437035	32075	6	0.900598	31985	9	0.993238	9850871	0.000000
319828744	55568.000000	2953	7407.246030	31806	5	0.967373	32018	4	0.850684	9846003	0.000000
319842295	56428.000000	2877	7457.243448	32180	3	0.823217	31926	5	0.994145	9840988	0.000000
319815907	54411.000000	2763	7328.950535	31819	2	0.906648	32149	1	0.330544	9836053	0.000000
319835439	57072.000000	3060	7288.127220	31885	7	0.962351	32106	8	0.549393	9831148	0.000000
319823900	57764.000000	2940	7454.879251	31711	7	0.433118	31646	2	0.685693	9826205	0.000000
319843789	56185.000000	2870	7459.313929	31650	5	0.990529	31976	9	0.970490	9821343	0.000000
319841523	56510.000000	2976	7340.738741	32064	4	0.967694	32052	2	0.716029	9816438	0.000000
319831594	56378.000000	2853	7287.362134	31861	13	0.745671	31940	9	0.997402	9811514	0.000000
319814720	58302.000000	2931	7402.743854	32062	6	0.503836	31947	10	0.745665	9806662	0.000000
319829543	56121.000000	2879	7466.691849	32051	5	0.997901	32178	7	0.274123	9801732	-1.#IND00
319850672	57132.000000	3042	7434.305752	32036	9	0.761573	31973	2	0.461132	9796913	-1.#IND00
[truncated: 161 more rows]
