# Supplementary material for: Large Variations in HIV-1 Viral Load Explained by Shifting-Mosaic Metapopulation Dynamics
Source: PLoS Biol. 2016 Oct 5;14(10):e1002567. doi: 10.1371/journal.pbio.1002567 (PMC5051940; doi:10.1371/journal.pbio.1002567)
Supplement: S1 Data — Each file gives the output from the simulations indicated by the filename: low migration (ms1, db432); high migration (ms1, db1); very high migration (ms10, db1); number of patches (np); reservoir (storage); no reservoir (nostorage); CTL immigration model (CTLimmig); CTL proliferation model (CTLprolif); β¯ (beta1, beta2, …). Within each file, there are 21 simulations for (k = 0,1,..,20), and data is output each day. For measures of synchrony, the final entry should be used. See Methods and S1 Simulation Code for further details. (ZIP) [file pbio.1002567.s002.zip › S1_Data/ms10_np10000_nostorage_noPD_CTLprolif_db1_beta16.tsv]

npatches	nstrain	runtime	dt	init_x	init_y	init_y_blood	init_z	init_S	beta0	beta1	beta2	beta3	mean_beta	B	d	delta	delta_blood	b[0]	mut	m	CTL	c	g	epsilon	k	het	lambda	rho	omega	x_max	patch.dyna	DELTA	A	VA
10000	1	100.000000	0.000100	21900	9499	5000000	0.001000	10000000	12.611070	10.590682	23.396518	17.332909	16	8000000000.000000	0.010000	1.000000	1.000000	800000	0.000050	0.048000	1	0.001000	1.000000	25.000000	0.000000	0.500000	0.000000	0.000000	0.000000	31987	0	10.000000	7.000000	1.000000
sus	inf	inf_blood	z	x[0]	y[0][0]	z[0]	x[1]	y[1][0]	z[1]	S[0]	synchrony
219000000	94990000.000000	5000000	10.000000	21900	9499	0.001000	21900	9499	0.001000	10000000	0.000000
41583549	3634539142.000000	188574720	10000.000000	4706	362619	1.000000	5536	361511	1.000000	9994941	0.000000
27954820	5671657614.000000	294658899	10000.000000	3180	567411	1.000000	3760	567236	1.000000	9990012	0.000000
24646544	6508811738.000000	338205687	10000.000000	2866	651500	1.000000	3336	648960	1.000000	9985049	0.000000
23537630	6842814364.000000	355637502	10000.000000	2714	683960	1.000000	3156	683662	1.000000	9979977	0.000000
23117814	6975062009.000000	362513516	10000.000000	2713	695336	1.000000	3137	697723	1.000000	9975054	0.000000
22965301	7027253599.000000	365241212	10000.000000	2634	700412	1.000000	3125	701098	1.000000	9970176	0.000000
22902805	7047814191.000000	366288151	10000.000000	2617	705572	1.000000	3047	703517	1.000000	9965224	0.000000
22880398	7055877503.000000	366730752	10000.000000	2685	705439	1.000000	3133	704149	1.000000	9960240	0.000000
22867457	7058996951.000000	366885008	10000.000000	2660	704755	1.000000	3021	704715	1.000000	9955109	0.000000
22864859	7060448454.000000	366945724	10000.000000	2565	705098	1.000000	3101	705721	1.000000	9950222	0.000000
22871067	7060766978.000000	366987948	10000.000000	2616	705514	1.000000	3102	706234	1.000000	9945195	0.000000
22863747	7061096869.000000	366981757	10000.000000	2611	706126	1.000000	3111	705443	1.000000	9940095	0.000000
22864623	7061080858.000000	367008807	10000.000000	2638	704842	1.000000	3046	706659	1.000000	9935078	0.000000
22863949	7061049358.000000	366999144	10000.000000	2669	706319	1.000000	3080	704686	1.000000	9930105	0.000000
22867266	7061163430.000000	367010462	10000.000000	2717	706991	1.000000	3053	704503	1.000000	9925106	0.000000
22862302	7061195002.000000	367008796	10000.000000	2635	706338	1.000000	3038	705890	1.000000	9920069	0.000000
22863641	7061128045.000000	367013541	10000.000000	2668	705516	1.000000	3068	705765	1.000000	9914989	0.000000
22862905	7061102201.000000	366977920	10000.000000	2611	706045	1.000000	3052	705507	1.000000	9909985	0.000000
22862410	7061199083.000000	367012541	10000.000000	2638	705366	1.000000	3031	706491	1.000000	9905106	0.000000
22868951	7061145861.000000	367015781	10000.000000	2628	705182	1.000000	3119	706023	1.000000	9900119	0.000000
22868195	7061145648.000000	367015040	10000.000000	2635	705282	1.000000	2989	704376	1.000000	9895102	0.000000
22861529	7061098780.000000	367023537	10000.000000	2656	706300	1.000000	3120	706161	1.000000	9890122	0.000000
22864590	7061127459.000000	367021606	10000.000000	2611	706818	1.000000	3114	705772	1.000000	9885104	0.000000
22864575	7061131062.000000	367032368	10000.000000	2634	703990	1.000000	3117	703243	1.000000	9880182	0.000000
22862352	7061208073.000000	367009234	10000.000000	2637	705172	1.000000	3114	706227	1.000000	9875301	0.000000
22861434	7061219220.000000	366989026	10000.000000	2647	705027	1.000000	3070	704348	1.000000	9870298	0.000000
22862139	7061185940.000000	367018069	10000.000000	2646	706593	1.000000	3107	707183	1.000000	9865325	0.000000
22868918	7061075649.000000	367003373	10000.000000	2653	705135	1.000000	3020	705360	1.000000	9860399	0.000000
22870369	7061099930.000000	366998636	10000.000000	2623	705619	1.000000	3059	704868	1.000000	9855401	0.000000
22857863	7061140873.000000	366998018	10000.000000	2683	705816	1.000000	3136	706097	1.000000	9850524	0.000000
22867713	7061156278.000000	366997952	10000.000000	2654	707316	1.000000	3123	704016	1.000000	9845573	0.000000
22859804	7061087723.000000	366995089	10000.000000	2658	705486	1.000000	3086	705383	1.000000	9840648	0.000000
22862605	7061060581.000000	366994504	10000.000000	2622	705108	1.000000	3086	704980	1.000000	9835729	0.000000
22866025	7061186399.000000	366948557	10000.000000	2634	705748	1.000000	3139	705328	1.000000	9830784	0.000000
22865950	7061108085.000000	366982352	10000.000000	2618	705861	1.000000	3157	706158	1.000000	9825846	0.000000
22871903	7061144309.000000	367002489	10000.000000	2608	704815	1.000000	3143	705482	1.000000	9821037	0.000000
22871834	7061111442.000000	366996203	10000.000000	2630	704086	1.000000	3146	702157	1.000000	9816105	0.000000
22869179	7061218318.000000	366959086	10000.000000	2640	704761	1.000000	3025	705711	1.000000	9811057	0.000000
22861995	7061185644.000000	366990252	10000.000000	2616	706770	1.000000	3188	704782	1.000000	9806230	0.000000
22866599	7061131183.000000	367020913	10000.000000	2625	705351	1.000000	3131	705545	1.000000	9801369	-1.#IND00
22861776	7061135819.000000	367026206	10000.000000	2658	705763	1.000000	3096	706682	1.000000	9796402	0.000000
22861161	7061140500.000000	366981819	10000.000000	2593	706066	1.000000	3057	706884	1.000000	9791592	-0.002848
22862873	7061082726.000000	367031314	10000.000000	2686	705873	1.000000	3039	705255	1.000000	9786851	-0.003965
22865249	7061116035.000000	367005372	10000.000000	2653	706912	1.000000	3102	706268	1.000000	9781871	-0.004753
22861245	7061169767.000000	367012808	10000.000000	2669	706998	1.000000	3092	704649	1.000000	9777160	-0.005073
22862041	7061190811.000000	366982109	10000.000000	2582	706282	1.000000	3038	705697	1.000000	9772258	-0.006349
22863460	7061124813.000000	367035454	10000.000000	2604	705444	1.000000	3070	706183	1.000000	9767398	-0.009145
22872291	7061156266.000000	367017298	10000.000000	2676	706714	1.000000	3124	705842	1.000000	9762552	-0.008607
22855275	7061185831.000000	367014298	10000.000000	2602	705752	1.000000	3043	705624	1.000000	9757654	-0.007616
22862432	7061169625.000000	367013198	10000.000000	2656	705974	1.000000	3062	705045	1.000000	9752747	-0.007145
22865360	7061178030.000000	367014091	10000.000000	2648	705611	1.000000	3115	705479	1.000000	9747903	-0.008004
22863914	7060954449.000000	366997229	10000.000000	2544	705478	1.000000	3192	705316	1.000000	9743065	-0.005384
22862944	7061150558.000000	367009973	10000.000000	2590	704575	1.000000	3119	706234	1.000000	9738209	-0.005283
22864275	7061184738.000000	367001333	10000.000000	2651	705601	1.000000	3084	704986	1.000000	9733351	-0.003366
22863350	7061222527.000000	366997045	10000.000000	2653	706807	1.000000	3061	705228	1.000000	9728426	-0.002086
22859882	7061175436.000000	366995339	10000.000000	2641	705526	1.000000	3080	704302	1.000000	9723483	-0.001702
22868115	7061083411.000000	367023351	10000.000000	2626	705399	1.000000	3109	705088	1.000000	9718567	-0.001663
22864963	7061191558.000000	367009430	10000.000000	2660	707255	1.000000	3136	704459	1.000000	9713735	-0.001830
22871399	7061260815.000000	367016952	10000.000000	2615	705563	1.000000	3145	705576	1.000000	9708917	-0.000368
22863152	7061258165.000000	366989955	10000.000000	2580	707042	1.000000	3111	704737	1.000000	9703970	0.004822
22868786	7061206868.000000	366996690	10000.000000	2555	704691	1.000000	3046	705345	1.000000	9699190	0.004516
22869172	7061135260.000000	366960689	10000.000000	2647	705009	1.000000	3105	705529	1.000000	9694325	0.004511
22866171	7061168491.000000	366992605	10000.000000	2641	705571	1.000000	3087	706044	1.000000	9689543	0.004407
22867319	7061222237.000000	366986779	10000.000000	2628	705544	1.000000	3079	704826	1.000000	9684717	0.002383
22862853	7061250451.000000	366994259	10000.000000	2677	706085	1.000000	3164	705385	1.000000	9679903	0.002909
22866874	7061166284.000000	367006298	10000.000000	2649	707144	1.000000	3158	704563	1.000000	9675099	0.003073
22862714	7061056672.000000	367019060	10000.000000	2609	705897	1.000000	3078	705432	1.000000	9670221	0.002705
22865176	7061031778.000000	366989882	10000.000000	2657	707604	1.000000	3078	705865	1.000000	9665396	0.000602
22862890	7061026813.000000	366982051	10000.000000	2664	705247	1.000000	3058	706811	1.000000	9660522	0.000697
22862740	7061083634.000000	366982593	10000.000000	2660	705911	1.000000	3069	704191	1.000000	9655735	0.000154
22868630	7061076754.000000	366983485	10000.000000	2647	706228	1.000000	3075	706166	1.000000	9650950	-0.000908
22858346	7061180297.000000	366991270	10000.000000	2615	705530	1.000000	3150	705041	1.000000	9646172	-0.001924
22866530	7061163306.000000	366992049	10000.000000	2642	705434	1.000000	3051	705676	1.000000	9641425	-0.002292
22867719	7061173236.000000	367007050	10000.000000	2631	707022	1.000000	3140	704772	1.000000	9636563	-0.001804
22865665	7061212307.000000	367019493	10000.000000	2667	705750	1.000000	3117	705708	1.000000	9631805	-0.002197
22863230	7061222358.000000	367023655	10000.000000	2661	703770	1.000000	3071	705180	1.000000	9626974	-0.000968
22869324	7061200742.000000	366974985	10000.000000	2704	705314	1.000000	3155	704884	1.000000	9622077	-0.001101
22868976	7061135159.000000	367006422	10000.000000	2712	705552	1.000000	3069	704954	1.000000	9617343	-0.000930
22864234	7061133409.000000	367016795	10000.000000	2672	706382	1.000000	3124	705593	1.000000	9612500	-0.000672
22869117	7061096335.000000	366997554	10000.000000	2647	707095	1.000000	3123	706946	1.000000	9607677	-0.000651
22864482	7061051890.000000	367004221	10000.000000	2630	705861	1.000000	3096	705503	1.000000	9602970	-0.000404
22866178	7061193390.000000	366974711	10000.000000	2616	706128	1.000000	3067	705532	1.000000	9598086	-0.000577
22862059	7061284037.000000	366987311	10000.000000	2687	706178	1.000000	3135	704210	1.000000	9593304	-0.000534
22862437	7061192794.000000	366995236	10000.000000	2621	706074	1.000000	3118	705320	1.000000	9588393	-0.000792
22860412	7061194576.000000	367035963	10000.000000	2706	704967	1.000000	3098	705582	1.000000	9583614	-0.000242
22867287	7061159833.000000	366974031	10000.000000	2605	706721	1.000000	3074	705737	1.000000	9578821	-0.000442
22866826	7061145194.000000	367000388	10000.000000	2671	704792	1.000000	3082	704922	1.000000	9574035	-0.000256
22865635	7061165703.000000	366989290	10000.000000	2656	706021	1.000000	3065	706010	1.000000	9569250	-0.001114
22865918	7061206852.000000	367014481	10000.000000	2654	706261	1.000000	3086	704666	1.000000	9564575	-0.001164
22860025	7061050930.000000	366976352	10000.000000	2625	703836	1.000000	3105	706393	1.000000	9559852	-0.000690
22864791	7061054306.000000	366985247	10000.000000	2676	705551	1.000000	3108	705691	1.000000	9555085	-0.000486
22866887	7061105275.000000	367003344	10000.000000	2594	706517	1.000000	3127	705047	1.000000	9550333	-0.000258
22861842	7061073301.000000	367034137	10000.000000	2611	706109	1.000000	3106	706106	1.000000	9545545	-0.000265
22863268	7061173625.000000	367009533	10000.000000	2620	706581	1.000000	3077	704308	1.000000	9540844	-0.000328
22863870	7061240295.000000	367024778	10000.000000	2646	705242	1.000000	3137	705754	1.000000	9536090	-0.000277
22859490	7061243562.000000	367046499	10000.000000	2618	704861	1.000000	3059	704678	1.000000	9531364	-0.000392
22863624	7061333028.000000	367006268	10000.000000	2614	707133	1.000000	3187	704716	1.000000	9526614	-0.000545
22864817	7061232567.000000	366971508	10000.000000	2617	705994	1.000000	3068	704970	1.000000	9521777	-0.000334
22868297	7061148955.000000	367018809	10000.000000	2648	706015	1.000000	3090	703350	1.000000	9516976	-0.000123
npatches	nstrain	runtime	dt	init_x	init_y	init_y_blood	init_z	init_S	beta0	beta1	beta2	beta3	mean_beta	B	d	delta	delta_blood	b[0]	mut	m	CTL	c	g	epsilon	k	het	lambda	rho	omega	x_max	patch.dyna	DELTA	A	VA
10000	1	100.000000	0.000100	21900	9499	5000000	0.001000	10000000	18.441669	17.638874	13.569228	21.794126	16	8000000000.000000	0.010000	1.000000	1.000000	800000	0.000050	0.048000	1	0.001000	1.000000	25.000000	1.000000	0.500000	0.000000	0.000000	0.000000	31987	0	10.000000	7.000000	1.000000
sus	inf	inf_blood	z	x[0]	y[0][0]	z[0]	x[1]	y[1][0]	z[1]	S[0]	synchrony
219000000	94990000.000000	5000000	10.000000	21900	9499	0.001000	21900	9499	0.001000	10000000	0.000000
57463415	2480079365.000000	128724895	10000.000000	4777	249420	1.000000	4892	249621	1.000000	9995079	0.000000
46497041	3190631143.000000	165807728	10000.000000	3859	319002	1.000000	3951	319050	1.000000	9990224	0.000000
44883260	3325483365.000000	172822104	10000.000000	3636	332549	1.000000	3924	332916	1.000000	9985150	0.000000
44605798	3350286603.000000	174123796	10000.000000	3687	336596	1.000000	3770	336383	1.000000	9980164	0.000000
44545348	3354949920.000000	174363928	10000.000000	3625	336268	1.000000	3849	336467	1.000000	9975144	0.000000
44526292	3355766868.000000	174411454	10000.000000	3625	336880	1.000000	3805	336343	1.000000	9970123	0.000000
44540767	3355930803.000000	174420212	10000.000000	3659	336595	1.000000	3746	336431	1.000000	9965099	0.000000
44529180	3355958042.000000	174399661	10000.000000	3672	335256	1.000000	3781	336511	1.000000	9960068	0.000000
44536887	3356005937.000000	174411815	10000.000000	3668	335864	1.000000	3717	337212	1.000000	9955130	0.000000
44528504	3356015528.000000	174428444	10000.000000	3653	335745	1.000000	3766	336686	1.000000	9950079	0.000000
44532374	3355906406.000000	174417523	10000.000000	3637	336378	1.000000	3870	336919	1.000000	9945091	0.000000
44528784	3355991562.000000	174417839	10000.000000	3643	336392	1.000000	3725	335655	1.000000	9940237	0.000000
44527250	3355894823.000000	174439375	10000.000000	3678	335521	1.000000	3740	336084	1.000000	9935302	0.000000
44539750	3355863189.000000	174420457	10000.000000	3748	336707	1.000000	3826	335872	1.000000	9930347	0.000000
44522991	3355873565.000000	174447894	10000.000000	3662	335259	1.000000	3868	335894	1.000000	9925388	0.000000
44530007	3355955437.000000	174422680	10000.000000	3607	336666	1.000000	3792	336491	1.000000	9920530	0.000000
44526385	3355935866.000000	174418459	10000.000000	3686	335250	1.000000	3813	335538	1.000000	9915482	0.000000
44528123	3356012841.000000	174443390	10000.000000	3623	336336	1.000000	3804	335635	1.000000	9910412	0.000000
44528143	3355899455.000000	174430926	10000.000000	3603	336168	1.000000	3906	336111	1.000000	9905543	0.000000
44525582	3355968308.000000	174406184	10000.000000	3608	335817	1.000000	3738	335837	1.000000	9900572	0.000000
44525277	3355939943.000000	174409648	10000.000000	3632	336226	1.000000	3772	336720	1.000000	9895578	0.000000
44534159	3355973259.000000	174418450	10000.000000	3635	336298	1.000000	3739	336395	1.000000	9890605	0.000000
44530830	3355927923.000000	174449411	10000.000000	3635	336953	1.000000	3821	335930	1.000000	9885687	0.000000
44533183	3356007191.000000	174429099	10000.000000	3633	337061	1.000000	3777	335748	1.000000	9880756	0.000000
44522489	3355978440.000000	174417086	10000.000000	3686	336581	1.000000	3795	336432	1.000000	9875861	0.000000
44536064	3355974892.000000	174456582	10000.000000	3671	336713	1.000000	3854	335610	1.000000	9870834	0.000000
44524635	3355971212.000000	174429825	10000.000000	3702	337295	1.000000	3874	336221	1.000000	9865821	0.000000
44546446	3356037125.000000	174413378	10000.000000	3645	336680	1.000000	3823	335816	1.000000	9860923	0.000000
44539717	3356006706.000000	174411712	10000.000000	3585	336806	1.000000	3769	335976	1.000000	9855791	0.000000
44537540	3355929768.000000	174416965	10000.000000	3650	336104	1.000000	3745	336335	1.000000	9850861	0.000000
44536790	3356047331.000000	174401026	10000.000000	3658	336830	1.000000	3831	335829	1.000000	9845922	0.000000
44526097	3355963758.000000	174432919	10000.000000	3668	335257	1.000000	3809	336046	1.000000	9840973	0.000000
44528947	3356001367.000000	174422221	10000.000000	3673	336770	1.000000	3828	336285	1.000000	9836102	0.000000
44535591	3355985097.000000	174423247	10000.000000	3692	336026	1.000000	3765	337037	1.000000	9831070	0.000000
44530456	3355975546.000000	174422290	10000.000000	3616	336713	1.000000	3780	337116	1.000000	9826104	0.000000
44526280	3355997751.000000	174394766	10000.000000	3664	336205	1.000000	3859	336220	1.000000	9821209	0.000000
44530653	3355922930.000000	174425715	10000.000000	3689	336877	1.000000	3842	336677	1.000000	9816186	0.000000
44531101	3355953521.000000	174437604	10000.000000	3627	336703	1.000000	3805	335671	1.000000	9811287	0.000000
44530357	3355877130.000000	174421624	10000.000000	3617	336936	1.000000	3767	335658	1.000000	9806344	0.000000
44530849	3355949534.000000	174441852	10000.000000	3681	336366	1.000000	3808	335273	1.000000	9801401	-1.#IND00
44533691	3355938577.000000	174400764	10000.000000	3645	337031	1.000000	3818	336428	1.000000	9796381	-0.000000
44529016	3355941443.000000	174420018	10000.000000	3602	335491	1.000000	3795	336178	1.000000	9791477	0.003526
44528186	3355951640.000000	174407259	10000.000000	3678	336216	1.000000	3844	335585	1.000000	9786578	0.013344
44525275	3355918609.000000	174443168	10000.000000	3628	336407	1.000000	3788	336283	1.000000	9781649	0.012830
44527146	3355994076.000000	174418088	10000.000000	3669	336066	1.000000	3772	336248	1.000000	9776808	0.013215
44526736	3355876831.000000	174447463	10000.000000	3647	336104	1.000000	3816	335972	1.000000	9771834	0.013270
44527400	3355810999.000000	174442185	10000.000000	3634	335859	1.000000	3799	336048	1.000000	9767073	0.009884
44528680	3355929350.000000	174404878	10000.000000	3624	335467	1.000000	3826	335531	1.000000	9762203	0.008610
44522763	3355917547.000000	174446248	10000.000000	3571	336279	1.000000	3824	335691	1.000000	9757236	0.007680
44530655	3355861116.000000	174411988	10000.000000	3611	336114	1.000000	3828	335821	1.000000	9752316	0.006205
44526057	3355945688.000000	174411396	10000.000000	3711	335478	1.000000	3884	335752	1.000000	9747408	0.008822
44528522	3355886763.000000	174416271	10000.000000	3638	336839	1.000000	3825	336704	1.000000	9742443	0.010794
44532488	3355893118.000000	174427340	10000.000000	3619	336168	1.000000	3842	334998	1.000000	9737438	0.011724
44534756	3355943155.000000	174417501	10000.000000	3641	337166	1.000000	3741	336117	1.000000	9732580	0.011358
44525753	3355986646.000000	174436034	10000.000000	3741	336374	1.000000	3850	336073	1.000000	9727766	0.011187
44526975	3356002028.000000	174417031	10000.000000	3638	335882	1.000000	3842	334991	1.000000	9722926	0.012066
44529969	3355968149.000000	174427529	10000.000000	3633	336227	1.000000	3778	336753	1.000000	9718111	0.011735
44530416	3356023687.000000	174440771	10000.000000	3659	336077	1.000000	3779	336125	1.000000	9713239	0.010799
44524481	3356032620.000000	174431601	10000.000000	3664	335786	1.000000	3805	336085	1.000000	9708344	0.010373
44529791	3355988787.000000	174401187	10000.000000	3628	335857	1.000000	3793	336244	1.000000	9703449	0.010101
44531749	3355958329.000000	174433731	10000.000000	3610	336214	1.000000	3834	336331	1.000000	9698614	0.009834
44534757	3355922271.000000	174415734	10000.000000	3651	336486	1.000000	3811	335874	1.000000	9693826	0.009444
44532058	3355937863.000000	174417229	10000.000000	3761	336046	1.000000	3803	336062	1.000000	9688890	0.009294
44525455	3355950786.000000	174414773	10000.000000	3697	336717	1.000000	3750	336793	1.000000	9684086	0.009195
44521614	3355966856.000000	174439122	10000.000000	3669	335604	1.000000	3850	337317	1.000000	9679268	0.009218
44532253	3356018392.000000	174440638	10000.000000	3613	335132	1.000000	3792	337449	1.000000	9674476	0.008267
44522714	3355993958.000000	174445556	10000.000000	3660	336142	1.000000	3789	336344	1.000000	9669675	0.007929
44525786	3355918149.000000	174429668	10000.000000	3702	336104	1.000000	3812	336422	1.000000	9664834	0.007013
44528230	3355960374.000000	174402004	10000.000000	3703	336211	1.000000	3735	336030	1.000000	9660018	0.006777
44536150	3355998154.000000	174406647	10000.000000	3749	335927	1.000000	3862	335818	1.000000	9655152	0.006651
44525677	3356134663.000000	174432949	10000.000000	3730	336174	1.000000	3807	335980	1.000000	9650316	0.006433
44526219	3356018303.000000	174437400	10000.000000	3642	337118	1.000000	3839	335024	1.000000	9645407	0.006262
44522382	3355966931.000000	174413479	10000.000000	3606	336929	1.000000	3758	336372	1.000000	9640704	0.006291
44535737	3356005621.000000	174430132	10000.000000	3617	337762	1.000000	3797	336858	1.000000	9635830	0.007017
44527841	3356011396.000000	174401005	10000.000000	3617	335709	1.000000	3708	336567	1.000000	9631094	0.006706
44532336	3355935825.000000	174429593	10000.000000	3637	336904	1.000000	3807	334584	1.000000	9626042	0.006226
44526634	3356011814.000000	174436763	10000.000000	3662	336397	1.000000	3863	336339	1.000000	9621201	0.005991
44527557	3355974103.000000	174440701	10000.000000	3709	336146	1.000000	3826	336327	1.000000	9616383	0.005702
44528049	3355945259.000000	174423671	10000.000000	3707	336817	1.000000	3762	336074	1.000000	9611505	0.007342
44522467	3356005639.000000	174417589	10000.000000	3637	335742	1.000000	3810	335951	1.000000	9606700	0.006495
44525949	3355923825.000000	174427311	10000.000000	3587	337716	1.000000	3803	336669	1.000000	9601998	0.005750
44530195	3355889755.000000	174414565	10000.000000	3651	336694	1.000000	3782	336193	1.000000	9597268	0.005547
44534359	3355956675.000000	174417501	10000.000000	3698	336736	1.000000	3835	335646	1.000000	9592535	0.005332
44525975	3355987905.000000	174415931	10000.000000	3697	336915	1.000000	3780	336304	1.000000	9587697	0.005219
44536601	3355899958.000000	174437720	10000.000000	3640	336085	1.000000	3770	336429	1.000000	9582900	0.004652
44525397	3355900909.000000	174422252	10000.000000	3665	336056	1.000000	3831	336286	1.000000	9578256	0.003987
44527661	3355843030.000000	174418700	10000.000000	3729	335867	1.000000	3832	336605	1.000000	9573411	0.003953
44533740	3355890621.000000	174432589	10000.000000	3657	336155	1.000000	3772	336590	1.000000	9568722	0.004380
44527904	3355990854.000000	174422263	10000.000000	3673	336054	1.000000	3806	336639	1.000000	9563992	0.003971
44536745	3355865972.000000	174435411	10000.000000	3657	337389	1.000000	3835	335899	1.000000	9559221	0.003815
44526399	3355902528.000000	174424828	10000.000000	3707	335827	1.000000	3724	337300	1.000000	9554487	0.004089
44530542	3356071569.000000	174431240	10000.000000	3692	336606	1.000000	3847	337173	1.000000	9549561	0.004104
44531219	3355984276.000000	174447112	10000.000000	3637	336011	1.000000	3845	336236	1.000000	9544733	0.004507
44529826	3356006687.000000	174426273	10000.000000	3677	335338	1.000000	3846	336178	1.000000	9540032	0.004398
44526122	3356059264.000000	174410402	10000.000000	3693	336711	1.000000	3830	336444	1.000000	9535364	0.004314
44528767	3355992503.000000	174430982	10000.000000	3624	336532	1.000000	3809	336375	1.000000	9530634	0.004109
44523503	3355945591.000000	174423829	10000.000000	3609	335876	1.000000	3800	336468	1.000000	9525919	0.003427
44534730	3355968377.000000	174414984	10000.000000	3660	336664	1.000000	3794	335968	1.000000	9521361	0.002664
44533274	3355974808.000000	174406010	10000.000000	3690	336098	1.000000	3753	334728	1.000000	9516633	0.002812
npatches	nstrain	runtime	dt	init_x	init_y	init_y_blood	init_z	init_S	beta0	beta1	beta2	beta3	mean_beta	B	d	delta	delta_blood	b[0]	mut	m	CTL	c	g	epsilon	k	het	lambda	rho	omega	x_max	patch.dyna	DELTA	A	VA
10000	1	100.000000	0.000100	21900	9499	5000000	0.001000	10000000	17.577739	15.186720	20.920050	8.702968	16	8000000000.000000	0.010000	1.000000	1.000000	800000	0.000050	0.048000	1	0.001000	1.000000	25.000000	2.000000	0.500000	0.000000	0.000000	0.000000	31987	0	10.000000	7.000000	1.000000
sus	inf	inf_blood	z	x[0]	y[0][0]	z[0]	x[1]	y[1][0]	z[1]	S[0]	synchrony
219000000	94990000.000000	5000000	10.000000	21900	9499	0.001000	21900	9499	0.001000	10000000	0.000000
75018568	1767320043.000000	91765197	10000.000000	6565	176726	1.000000	7224	176668	1.000000	9995026	0.000000
66764193	2050101907.000000	106569271	10000.000000	5808	206269	1.000000	6455	204823	1.000000	9989992	0.000000
66071565	2077619002.000000	107999611	10000.000000	5739	208877	1.000000	6539	207553	1.000000	9984879	0.000000
65986921	2080216517.000000	108137976	10000.000000	5721	209078	1.000000	6554	207017	1.000000	9979792	0.000000
65977644	2080536236.000000	108131716	10000.000000	5825	208427	1.000000	6451	207791	1.000000	9974746	0.000000
65981011	2080672584.000000	108142548	10000.000000	5784	208519	1.000000	6572	207427	1.000000	9969732	0.000000
65975554	2080629957.000000	108160337	10000.000000	5724	208323	1.000000	6448	209118	1.000000	9964836	0.000000
65984555	2080486382.000000	108127402	10000.000000	5711	208441	1.000000	6380	208764	1.000000	9959925	0.000000
65992842	2080565048.000000	108128692	10000.000000	5662	208951	1.000000	6427	208819	1.000000	9954831	0.000000
65984106	2080552871.000000	108150285	10000.000000	5717	209454	1.000000	6524	207802	1.000000	9949863	0.000000
65988540	2080518232.000000	108127302	10000.000000	5665	209047	1.000000	6479	208455	1.000000	9944934	0.000000
65979562	2080582518.000000	108146979	10000.000000	5823	209181	1.000000	6412	208308	1.000000	9939852	0.000000
65990614	2080563714.000000	108118696	10000.000000	5771	208797	1.000000	6545	208143	1.000000	9934790	0.000000
65987374	2080525287.000000	108126178	10000.000000	5795	209480	1.000000	6384	208595	1.000000	9929710	0.000000
65981337	2080539699.000000	108143623	10000.000000	5730	208663	1.000000	6458	208325	1.000000	9924665	0.000000
65981730	2080542244.000000	108142798	10000.000000	5758	208634	1.000000	6512	208140	1.000000	9919741	0.000000
65980007	2080576765.000000	108135429	10000.000000	5850	208366	1.000000	6488	208223	1.000000	9914826	0.000000
65980318	2080572006.000000	108146151	10000.000000	5696	208642	1.000000	6543	207796	1.000000	9909713	0.000000
65992971	2080562067.000000	108142975	10000.000000	5735	209104	1.000000	6508	207705	1.000000	9904654	0.000000
65979702	2080574539.000000	108138281	10000.000000	5629	208408	1.000000	6613	207547	1.000000	9899677	0.000000
65985150	2080482475.000000	108137119	10000.000000	5704	208497	1.000000	6511	208064	1.000000	9894786	0.000000
65990564	2080558490.000000	108136747	10000.000000	5732	209280	1.000000	6447	208385	1.000000	9889872	0.000000
65982146	2080584671.000000	108146179	10000.000000	5693	208013	1.000000	6413	208695	1.000000	9884950	0.000000
65978870	2080587750.000000	108155212	10000.000000	5813	209217	1.000000	6465	207262	1.000000	9880039	0.000000
65985275	2080559486.000000	108127340	10000.000000	5636	209518	1.000000	6532	208723	1.000000	9875186	0.000000
65988114	2080532152.000000	108135589	10000.000000	5810	209018	1.000000	6596	208097	1.000000	9870365	0.000000
65980498	2080557487.000000	108129642	10000.000000	5621	208664	1.000000	6399	208517	1.000000	9865477	0.000000
65982152	2080509452.000000	108137145	10000.000000	5746	207590	1.000000	6429	208556	1.000000	9860551	0.000000
65981599	2080482676.000000	108132934	10000.000000	5762	208651	1.000000	6388	208316	1.000000	9855628	0.000000
65980105	2080603069.000000	108119889	10000.000000	5764	208471	1.000000	6535	208270	1.000000	9850654	0.000000
65984683	2080569894.000000	108145809	10000.000000	5753	208615	1.000000	6500	207983	1.000000	9845761	0.000000
65984085	2080510592.000000	108146381	10000.000000	5661	208853	1.000000	6427	207607	1.000000	9840943	0.000000
65972648	2080548066.000000	108150567	10000.000000	5694	209006	1.000000	6452	208449	1.000000	9836152	0.000000
65974896	2080553414.000000	108121349	10000.000000	5710	209117	1.000000	6526	207930	1.000000	9831257	0.000000
65979352	2080500413.000000	108139254	10000.000000	5710	209216	1.000000	6399	208278	1.000000	9826326	0.000000
65985891	2080457480.000000	108130700	10000.000000	5713	209022	1.000000	6499	208271	1.000000	9821541	0.000000
65982779	2080588433.000000	108129974	10000.000000	5700	208611	1.000000	6464	207646	1.000000	9816585	0.000000
65961351	2080564447.000000	108134635	10000.000000	5681	209784	1.000000	6450	207909	1.000000	9811676	0.000000
66003435	2080542821.000000	108139021	10000.000000	5833	208642	1.000000	6428	208472	1.000000	9806791	0.000000
65982364	2080555545.000000	108132611	10000.000000	5711	209070	1.000000	6339	208521	1.000000	9801910	-1.#IND00
65982314	2080549262.000000	108123129	10000.000000	5655	208266	1.000000	6522	208314	1.000000	9797004	-0.006400
65990899	2080516636.000000	108132689	10000.000000	5748	208958	1.000000	6457	207825	1.000000	9792060	0.000908
65985913	2080494270.000000	108117557	10000.000000	5722	208918	1.000000	6526	208511	1.000000	9787179	0.001076
65985993	2080544059.000000	108144524	10000.000000	5785	209171	1.000000	6352	208717	1.000000	9782331	0.000121
65979210	2080526219.000000	108142539	10000.000000	5730	208453	1.000000	6369	208142	1.000000	9777366	-0.023119
65982859	2080504953.000000	108130707	10000.000000	5782	208824	1.000000	6460	208024	1.000000	9772536	-0.017197
65980887	2080570719.000000	108140774	10000.000000	5765	208989	1.000000	6475	208144	1.000000	9767710	-0.020945
65981383	2080551069.000000	108137581	10000.000000	5745	209452	1.000000	6537	207490	1.000000	9762886	-0.018399
65985840	2080574064.000000	108146009	10000.000000	5635	209082	1.000000	6548	207933	1.000000	9758006	-0.018711
65982602	2080603158.000000	108120002	10000.000000	5737	208664	1.000000	6520	207750	1.000000	9753081	-0.019486
65981094	2080538005.000000	108151898	10000.000000	5694	208833	1.000000	6528	206994	1.000000	9748206	-0.015974
65984582	2080565358.000000	108142432	10000.000000	5815	207646	1.000000	6495	208053	1.000000	9743360	-0.016737
65985390	2080528278.000000	108138212	10000.000000	5725	208720	1.000000	6444	208607	1.000000	9738558	-0.015808
65986425	2080485607.000000	108130557	10000.000000	5728	208876	1.000000	6469	207750	1.000000	9733599	-0.015325
65992545	2080520838.000000	108122748	10000.000000	5634	209525	1.000000	6407	208254	1.000000	9728778	-0.013361
65990051	2080489555.000000	108132177	10000.000000	5653	209166	1.000000	6464	208142	1.000000	9723884	-0.011871
65990681	2080533169.000000	108108624	10000.000000	5726	209605	1.000000	6444	208791	1.000000	9719003	-0.011553
65978555	2080605526.000000	108137796	10000.000000	5710	208307	1.000000	6426	208031	1.000000	9714037	-0.011416
65984082	2080509159.000000	108154059	10000.000000	5721	208829	1.000000	6401	207877	1.000000	9709225	-0.010470
65982494	2080509747.000000	108123364	10000.000000	5695	209016	1.000000	6452	208460	1.000000	9704423	-0.009782
65989763	2080541353.000000	108147916	10000.000000	5681	208999	1.000000	6426	207924	1.000000	9699580	-0.009489
65999284	2080544264.000000	108148253	10000.000000	5666	208465	1.000000	6441	208638	1.000000	9694843	-0.008002
65993424	2080493712.000000	108126876	10000.000000	5758	208789	1.000000	6431	208605	1.000000	9690114	-0.008763
65971164	2080613436.000000	108130078	10000.000000	5672	209460	1.000000	6592	207501	1.000000	9685161	-0.008213
65973996	2080523575.000000	108142425	10000.000000	5634	209381	1.000000	6522	208438	1.000000	9680442	-0.007741
65978420	2080479444.000000	108140047	10000.000000	5725	209095	1.000000	6435	207932	1.000000	9675593	-0.007369
65989195	2080545028.000000	108143838	10000.000000	5726	208932	1.000000	6478	207899	1.000000	9670679	-0.007948
65983182	2080518237.000000	108138869	10000.000000	5734	209387	1.000000	6485	208621	1.000000	9665839	-0.008961
65981036	2080476539.000000	108122408	10000.000000	5779	208951	1.000000	6382	208447	1.000000	9661061	-0.009334
65993864	2080519629.000000	108131325	10000.000000	5766	209652	1.000000	6323	208180	1.000000	9656294	-0.008990
65985187	2080574097.000000	108138421	10000.000000	5773	208786	1.000000	6367	208665	1.000000	9651503	-0.008790
65981909	2080512609.000000	108120608	10000.000000	5728	208720	1.000000	6534	208448	1.000000	9646683	-0.008412
65989316	2080540803.000000	108127380	10000.000000	5814	209196	1.000000	6489	207756	1.000000	9641905	-0.007836
65988260	2080527915.000000	108144833	10000.000000	5782	208651	1.000000	6379	207772	1.000000	9637195	-0.007453
65979675	2080427588.000000	108141717	10000.000000	5671	208681	1.000000	6454	208420	1.000000	9632349	-0.006684
65978212	2080581619.000000	108140800	10000.000000	5724	208405	1.000000	6406	208242	1.000000	9627479	-0.005230
65964557	2080534517.000000	108131808	10000.000000	5864	208332	1.000000	6511	208352	1.000000	9622611	-0.004889
65980752	2080480171.000000	108145110	10000.000000	5714	209148	1.000000	6433	208500	1.000000	9617828	-0.004916
65985297	2080547943.000000	108143062	10000.000000	5721	208955	1.000000	6456	208588	1.000000	9612952	-0.004714
65981836	2080520182.000000	108145564	10000.000000	5623	208685	1.000000	6519	207839	1.000000	9608022	-0.005255
65984728	2080460133.000000	108143295	10000.000000	5802	209118	1.000000	6563	207160	1.000000	9603264	-0.004905
65984022	2080575228.000000	108167780	10000.000000	5655	208426	1.000000	6472	208822	1.000000	9598404	-0.004812
65981817	2080560362.000000	108141169	10000.000000	5767	208693	1.000000	6489	208003	1.000000	9593532	-0.004638
65983495	2080539807.000000	108149581	10000.000000	5699	208271	1.000000	6455	208689	1.000000	9588749	-0.004590
65980831	2080531136.000000	108139747	10000.000000	5746	208817	1.000000	6444	208136	1.000000	9583929	-0.004412
65982473	2080519738.000000	108137573	10000.000000	5785	209190	1.000000	6516	208745	1.000000	9579156	-0.004456
65978595	2080516014.000000	108132819	10000.000000	5775	207898	1.000000	6483	208581	1.000000	9574362	-0.004862
65982495	2080580904.000000	108139414	10000.000000	5722	207961	1.000000	6465	208249	1.000000	9569533	-0.004735
65984165	2080540640.000000	108136296	10000.000000	5694	209746	1.000000	6430	208510	1.000000	9564768	-0.004783
65983836	2080452155.000000	108143350	10000.000000	5612	208700	1.000000	6370	208957	1.000000	9559917	-0.004676
65983502	2080506520.000000	108143565	10000.000000	5695	208657	1.000000	6352	208213	1.000000	9555236	-0.004489
65986365	2080514016.000000	108141945	10000.000000	5858	208725	1.000000	6448	208942	1.000000	9550480	-0.004162
65986980	2080542609.000000	108126598	10000.000000	5754	209133	1.000000	6437	208626	1.000000	9545727	-0.004121
65988673	2080576974.000000	108142459	10000.000000	5706	208953	1.000000	6458	207665	1.000000	9540989	-0.004098
65979536	2080493103.000000	108156440	10000.000000	5816	208894	1.000000	6498	208003	1.000000	9536222	-0.003805
65987792	2080625219.000000	108138719	10000.000000	5707	208436	1.000000	6369	208205	1.000000	9531433	-0.003733
65986420	2080504140.000000	108125209	10000.000000	5624	209304	1.000000	6498	207833	1.000000	9526774	-0.003654
65986547	2080601821.000000	108147553	10000.000000	5687	208615	1.000000	6411	208756	1.000000	9522045	-0.003743
65976904	2080553221.000000	108139224	10000.000000	5703	208604	1.000000	6369	209046	1.000000	9517255	-0.003658
npatches	nstrain	runtime	dt	init_x	init_y	init_y_blood	init_z	init_S	beta0	beta1	beta2	beta3	mean_beta	B	d	delta	delta_blood	b[0]	mut	m	CTL	c	g	epsilon	k	het	lambda	rho	omega	x_max	patch.dyna	DELTA	A	VA
10000	1	100.000000	0.000100	21900	9499	5000000	0.001000	10000000	16.705535	8.114356	9.875039	15.946939	16	8000000000.000000	0.010000	1.000000	1.000000	800000	0.000050	0.048000	1	0.001000	1.000000	25.000000	3.000000	0.500000	0.000000	0.000000	0.000000	31987	0	10.000000	7.000000	1.000000
sus	inf	inf_blood	z	x[0]	y[0][0]	z[0]	x[1]	y[1][0]	z[1]	S[0]	synchrony
219000000	94990000.000000	5000000	10.000000	21900	9499	0.001000	21900	9499	0.001000	10000000	0.000000
93465103	1303309755.000000	67695018	10000.000000	8628	130691	1.000000	14146	125527	1.000000	9995065	0.000000
87330124	1429948438.000000	74316586	10000.000000	7965	143734	1.000000	13223	138874	1.000000	9990131	0.000000
87030603	1436923714.000000	74679641	10000.000000	7927	144590	1.000000	13194	139892	1.000000	9985188	0.000000
87001439	1437287025.000000	74706211	10000.000000	7874	144293	1.000000	13364	139535	1.000000	9980223	0.000000
87020602	1437309097.000000	74701816	10000.000000	7928	144379	1.000000	13118	139760	1.000000	9975215	0.000000
87004311	1437300437.000000	74685681	10000.000000	8009	144792	1.000000	13313	139203	1.000000	9970263	0.000000
87004748	1437315074.000000	74719518	10000.000000	7920	144371	1.000000	13255	138992	1.000000	9965289	0.000000
86992818	1437287010.000000	74711368	10000.000000	7939	144441	1.000000	13113	139376	1.000000	9960348	0.000000
87017084	1437259076.000000	74695874	10000.000000	7877	144782	1.000000	13123	140090	1.000000	9955302	0.000000
87012248	1437331040.000000	74709954	10000.000000	7965	144541	1.000000	13305	139390	1.000000	9950328	0.000000
87010751	1437320077.000000	74700831	10000.000000	8058	144402	1.000000	13195	139483	1.000000	9945373	0.000000
86997665	1437377389.000000	74710471	10000.000000	7951	144827	1.000000	13115	139624	1.000000	9940397	0.000000
87015442	1437302136.000000	74708953	10000.000000	8016	144787	1.000000	13279	139540	1.000000	9935370	0.000000
87009061	1437293951.000000	74707271	10000.000000	8061	143715	1.000000	13295	139622	1.000000	9930343	0.000000
87007551	1437296875.000000	74696624	10000.000000	8002	144293	1.000000	13222	139570	1.000000	9925444	0.000000
87018752	1437307886.000000	74695527	10000.000000	8011	145162	1.000000	13216	139083	1.000000	9920417	0.000000
87002824	1437321232.000000	74699717	10000.000000	7955	144622	1.000000	13328	139824	1.000000	9915431	0.000000
87015206	1437311177.000000	74696349	10000.000000	7944	144702	1.000000	13249	139526	1.000000	9910525	0.000000
87005933	1437295920.000000	74705757	10000.000000	7913	144059	1.000000	13164	140215	1.000000	9905627	0.000000
87006644	1437306151.000000	74713243	10000.000000	7968	144319	1.000000	13285	140004	1.000000	9900671	0.000000
87004907	1437309681.000000	74705691	10000.000000	8025	143731	1.000000	13260	139577	1.000000	9895631	0.000000
87003597	1437362518.000000	74699375	10000.000000	8021	143758	1.000000	13225	139912	1.000000	9890732	0.000000
86982280	1437309274.000000	74705611	10000.000000	7944	143717	1.000000	13333	139215	1.000000	9885851	0.000000
87010850	1437343324.000000	74693278	10000.000000	7879	144420	1.000000	13063	139889	1.000000	9881013	0.000000
87011762	1437277686.000000	74705585	10000.000000	7934	144707	1.000000	13316	139703	1.000000	9876026	0.000000
87007553	1437344606.000000	74705159	10000.000000	8044	144215	1.000000	12996	140038	1.000000	9871131	0.000000
87003899	1437354699.000000	74710153	10000.000000	8056	143611	1.000000	13180	139640	1.000000	9866200	0.000000
87008144	1437274105.000000	74705083	10000.000000	7986	144121	1.000000	13268	139769	1.000000	9861331	0.000000
87006577	1437337504.000000	74694532	10000.000000	7914	144892	1.000000	13296	140061	1.000000	9856555	0.000000
86999909	1437344620.000000	74695964	10000.000000	7866	144200	1.000000	13184	140556	1.000000	9851522	0.000000
87010668	1437318223.000000	74696260	10000.000000	7947	144740	1.000000	13247	140352	1.000000	9846749	0.000000
87016410	1437243000.000000	74704559	10000.000000	7922	144500	1.000000	13297	140265	1.000000	9841807	0.000000
87003020	1437305682.000000	74700180	10000.000000	7949	144644	1.000000	13158	139715	1.000000	9836983	0.000000
87011909	1437348353.000000	74689832	10000.000000	8064	144421	1.000000	13348	139905	1.000000	9832062	0.000000
87005809	1437321689.000000	74700947	10000.000000	7899	144302	1.000000	13279	139791	1.000000	9827083	0.000000
87013528	1437331532.000000	74694933	10000.000000	7959	144416	1.000000	13175	140417	1.000000	9822233	0.000000
87010642	1437318776.000000	74696285	10000.000000	7966	144635	1.000000	13177	139473	1.000000	9817300	0.000000
87009883	1437287143.000000	74703081	10000.000000	7991	144784	1.000000	13163	140252	1.000000	9812435	0.000000
87006380	1437334197.000000	74705834	10000.000000	7819	144245	1.000000	13276	139501	1.000000	9807614	0.000000
87009000	1437301175.000000	74696483	10000.000000	8033	145025	1.000000	13224	139450	1.000000	9802708	-1.#IND00
87011413	1437317149.000000	74696996	10000.000000	7947	144179	1.000000	13210	140029	1.000000	9797741	-0.033600
87001488	1437314889.000000	74699074	10000.000000	8147	143955	1.000000	13213	139528	1.000000	9792819	-0.002708
86999435	1437362898.000000	74688926	10000.000000	7922	144059	1.000000	13142	139682	1.000000	9787989	-0.001263
87003621	1437310073.000000	74715932	10000.000000	7912	144438	1.000000	13160	139431	1.000000	9783175	-0.011376
87005368	1437312038.000000	74694627	10000.000000	8025	144286	1.000000	13286	139839	1.000000	9778354	-0.016285
87019444	1437315901.000000	74689683	10000.000000	8058	144150	1.000000	13121	139387	1.000000	9773455	-0.014312
87002957	1437319842.000000	74708201	10000.000000	7924	143576	1.000000	13244	139943	1.000000	9768630	-0.012428
87010941	1437290917.000000	74711448	10000.000000	7985	144348	1.000000	13381	139348	1.000000	9763706	-0.014411
86999257	1437327102.000000	74703964	10000.000000	7980	144492	1.000000	13104	139959	1.000000	9758952	-0.009740
87013541	1437248275.000000	74696090	10000.000000	7945	144690	1.000000	13207	139915	1.000000	9754037	-0.012034
87009140	1437220838.000000	74695676	10000.000000	7996	144022	1.000000	13256	140147	1.000000	9749143	-0.011282
87006517	1437298436.000000	74696895	10000.000000	7954	144188	1.000000	13201	139771	1.000000	9744364	-0.011292
87003135	1437313811.000000	74723257	10000.000000	8095	144148	1.000000	13237	139491	1.000000	9739570	-0.009635
87015265	1437296715.000000	74687059	10000.000000	8043	144166	1.000000	13261	140116	1.000000	9734775	-0.007980
87005339	1437303415.000000	74717708	10000.000000	7986	144823	1.000000	13259	139982	1.000000	9729970	-0.007127
87004903	1437287753.000000	74701391	10000.000000	7907	143823	1.000000	13276	140565	1.000000	9725135	-0.006116
87013128	1437308159.000000	74693174	10000.000000	7956	143927	1.000000	13299	139285	1.000000	9720257	-0.006004
86991494	1437409771.000000	74685660	10000.000000	7935	144421	1.000000	13261	139636	1.000000	9715368	-0.005894
87013712	1437296186.000000	74696778	10000.000000	7870	144405	1.000000	13227	139385	1.000000	9710453	-0.006169
87007969	1437340198.000000	74703810	10000.000000	7974	144799	1.000000	13113	140708	1.000000	9705611	-0.005749
87012006	1437327417.000000	74706011	10000.000000	8047	144298	1.000000	13218	139836	1.000000	9700868	-0.004993
87001811	1437300726.000000	74727356	10000.000000	7865	144779	1.000000	13289	139622	1.000000	9695950	-0.003972
87011983	1437322772.000000	74704284	10000.000000	7924	144383	1.000000	13340	139410	1.000000	9691142	-0.004132
86997109	1437375977.000000	74710372	10000.000000	7789	144565	1.000000	13154	139671	1.000000	9686255	-0.005228
87002434	1437354472.000000	74697310	10000.000000	7958	144609	1.000000	13325	139367	1.000000	9681362	-0.005442
87015955	1437332217.000000	74696295	10000.000000	7935	144682	1.000000	13261	139682	1.000000	9676452	-0.005167
87009186	1437284147.000000	74705720	10000.000000	7876	144532	1.000000	13292	139807	1.000000	9671749	-0.004992
87005099	1437357217.000000	74699149	10000.000000	8054	143920	1.000000	13226	139798	1.000000	9666882	-0.004819
87010021	1437375229.000000	74717678	10000.000000	7944	144414	1.000000	13328	139443	1.000000	9662167	-0.005016
87000802	1437327157.000000	74713178	10000.000000	7971	144248	1.000000	13252	139573	1.000000	9657264	-0.005002
87003957	1437345679.000000	74700815	10000.000000	8008	144313	1.000000	13324	139744	1.000000	9652449	-0.005064
87013303	1437282297.000000	74701637	10000.000000	8011	144207	1.000000	13306	139774	1.000000	9647688	-0.005760
87008568	1437278194.000000	74692038	10000.000000	7947	144583	1.000000	13054	139630	1.000000	9642902	-0.005330
87011976	1437251299.000000	74698232	10000.000000	8090	144351	1.000000	13149	139784	1.000000	9638084	-0.004378
87000064	1437391143.000000	74703233	10000.000000	7965	144384	1.000000	13111	139831	1.000000	9633161	-0.004034
87002239	1437363046.000000	74702583	10000.000000	7937	144552	1.000000	13160	140583	1.000000	9628500	-0.005132
87009489	1437269578.000000	74712889	10000.000000	7919	144112	1.000000	13264	138998	1.000000	9623618	-0.004757
87014911	1437287503.000000	74682261	10000.000000	7920	144868	1.000000	13365	140245	1.000000	9618903	-0.004824
87013417	1437287888.000000	74708004	10000.000000	7994	143074	1.000000	13167	140086	1.000000	9614076	-0.005163
87018683	1437310734.000000	74691455	10000.000000	8071	144081	1.000000	13313	139234	1.000000	9609386	-0.004707
87001953	1437310529.000000	74702533	10000.000000	7894	144863	1.000000	13160	139760	1.000000	9604630	-0.004603
87014359	1437311824.000000	74688984	10000.000000	7812	144325	1.000000	13137	140064	1.000000	9599639	-0.004832
87008370	1437308349.000000	74688653	10000.000000	8013	143311	1.000000	13179	140619	1.000000	9594880	-0.004728
87002256	1437327452.000000	74722551	10000.000000	8024	144491	1.000000	13101	139918	1.000000	9590213	-0.004520
86999842	1437304458.000000	74715749	10000.000000	8021	144888	1.000000	13317	139381	1.000000	9585379	-0.004420
87010904	1437334017.000000	74714777	10000.000000	8018	144126	1.000000	13310	139755	1.000000	9580618	-0.004220
87004378	1437262250.000000	74698825	10000.000000	7978	144367	1.000000	13297	139725	1.000000	9575937	-0.004396
87006208	1437293193.000000	74708489	10000.000000	7924	144065	1.000000	13222	139778	1.000000	9571186	-0.004248
87015256	1437268266.000000	74707593	10000.000000	8029	143972	1.000000	13163	140040	1.000000	9566371	-0.003884
87008168	1437291896.000000	74700557	10000.000000	8028	144884	1.000000	13222	139884	1.000000	9561525	-0.003848
87012471	1437356382.000000	74704521	10000.000000	8023	144814	1.000000	13350	139434	1.000000	9556623	-0.003818
87016000	1437286470.000000	74698054	10000.000000	8055	144058	1.000000	13283	139939	1.000000	9551765	-0.003881
87007507	1437260124.000000	74713653	10000.000000	8008	144370	1.000000	13225	139763	1.000000	9547047	-0.003798
87015470	1437300815.000000	74685955	10000.000000	8012	144819	1.000000	13324	140233	1.000000	9542304	-0.003258
87003268	1437305854.000000	74709817	10000.000000	7830	145322	1.000000	13246	140575	1.000000	9537515	-0.003052
87003133	1437297654.000000	74700807	10000.000000	7955	144278	1.000000	13160	140046	1.000000	9532765	-0.003050
87009304	1437314248.000000	74711442	10000.000000	8025	144635	1.000000	13381	139605	1.000000	9527972	-0.002898
86999106	1437330028.000000	74700355	10000.000000	7952	144924	1.000000	13172	139820	1.000000	9523311	-0.002739
87010910	1437320194.000000	74700499	10000.000000	7989	143854	1.000000	13120	139915	1.000000	9518550	-0.002562
npatches	nstrain	runtime	dt	init_x	init_y	init_y_blood	init_z	init_S	beta0	beta1	beta2	beta3	mean_beta	B	d	delta	delta_blood	b[0]	mut	m	CTL	c	g	epsilon	k	het	lambda	rho	omega	x_max	patch.dyna	DELTA	A	VA
10000	1	100.000000	0.000100	21900	9499	5000000	0.001000	10000000	16.414759	13.332616	23.436267	12.820639	16	8000000000.000000	0.010000	1.000000	1.000000	800000	0.000050	0.048000	1	0.001000	1.000000	25.000000	4.000000	0.500000	0.000000	0.000000	0.000000	31987	0	10.000000	7.000000	1.000000
sus	inf	inf_blood	z	x[0]	y[0][0]	z[0]	x[1]	y[1][0]	z[1]	S[0]	synchrony
219000000	94990000.000000	5000000	10.000000	21900	9499	0.001000	21900	9499	0.001000	10000000	0.000000
112411556	985194460.000000	51178694	10000.000000	10493	99078	1.000000	12118	98021	1.000000	9995093	0.000000
107818270	1048299940.000000	54487453	10000.000000	10107	105725	1.000000	11577	104139	1.000000	9990138	0.000000
107654570	1050522469.000000	54595994	10000.000000	10143	105258	1.000000	11696	104273	1.000000	9985093	0.000000
107654235	1050621772.000000	54600778	10000.000000	9887	106391	1.000000	11668	104143	1.000000	9980147	0.000000
107636867	1050669408.000000	54601492	10000.000000	10151	105430	1.000000	11632	104927	1.000000	9975173	0.000000
107659376	1050581241.000000	54599828	10000.000000	10211	105710	1.000000	11804	104796	1.000000	9970159	0.000000
107636227	1050629978.000000	54603522	10000.000000	10051	104912	1.000000	11611	104431	1.000000	9965252	0.000000
107660781	1050639921.000000	54595486	10000.000000	10135	105864	1.000000	11689	105027	1.000000	9960267	0.000000
107639836	1050658436.000000	54598759	10000.000000	10083	106037	1.000000	11559	104362	1.000000	9955305	0.000000
107651443	1050600445.000000	54604977	10000.000000	9956	105515	1.000000	11598	105094	1.000000	9950189	0.000000
107648704	1050546785.000000	54601394	10000.000000	9924	106155	1.000000	11628	104028	1.000000	9945097	0.000000
107652052	1050650604.000000	54609013	10000.000000	10034	105448	1.000000	11510	104418	1.000000	9940176	0.000000
107639379	1050639821.000000	54607898	10000.000000	10098	105833	1.000000	11531	104169	1.000000	9935246	0.000000
107657224	1050624916.000000	54603693	10000.000000	10029	105877	1.000000	11751	104068	1.000000	9930413	0.000000
107651786	1050623940.000000	54608733	10000.000000	10252	105649	1.000000	11724	103932	1.000000	9925469	0.000000
107650718	1050611165.000000	54597153	10000.000000	10051	105750	1.000000	11790	103852	1.000000	9920546	0.000000
107660455	1050602287.000000	54590748	10000.000000	10093	105891	1.000000	11708	104460	1.000000	9915613	0.000000
107648991	1050617796.000000	54611837	10000.000000	10039	105295	1.000000	11708	104277	1.000000	9910591	0.000000
107642003	1050640937.000000	54607157	10000.000000	10027	105162	1.000000	11671	104311	1.000000	9905662	0.000000
107651271	1050635800.000000	54615716	10000.000000	10110	105770	1.000000	11797	104362	1.000000	9900650	0.000000
107631447	1050607150.000000	54602202	10000.000000	10107	106066	1.000000	11725	104172	1.000000	9895735	0.000000
107656545	1050634887.000000	54590315	10000.000000	10006	105628	1.000000	11562	104390	1.000000	9890704	0.000000
107650897	1050573481.000000	54605390	10000.000000	10091	105911	1.000000	11802	104193	1.000000	9885718	0.000000
107654847	1050644048.000000	54609837	10000.000000	10021	105867	1.000000	11706	104834	1.000000	9880741	0.000000
107644769	1050601795.000000	54595485	10000.000000	10045	106207	1.000000	11658	104818	1.000000	9875688	0.000000
107647903	1050638806.000000	54609609	10000.000000	10033	105394	1.000000	11540	104728	1.000000	9870861	0.000000
107658752	1050522664.000000	54608142	10000.000000	10009	105657	1.000000	11661	104611	1.000000	9865859	0.000000
107639761	1050569385.000000	54617953	10000.000000	10054	105307	1.000000	11810	104033	1.000000	9860864	0.000000
107646570	1050653445.000000	54609073	10000.000000	10088	104974	1.000000	11668	104570	1.000000	9855866	0.000000
107643955	1050635326.000000	54613372	10000.000000	10075	105469	1.000000	11683	104497	1.000000	9850824	0.000000
107647166	1050619911.000000	54605857	10000.000000	10069	105544	1.000000	11814	104134	1.000000	9845893	0.000000
107654172	1050637294.000000	54616073	10000.000000	10234	105554	1.000000	11670	104019	1.000000	9840915	0.000000
107632339	1050634418.000000	54600192	10000.000000	9872	105796	1.000000	11770	104250	1.000000	9835881	0.000000
107652142	1050584985.000000	54611522	10000.000000	10094	106520	1.000000	11790	103871	1.000000	9830938	0.000000
107659906	1050597091.000000	54601888	10000.000000	10069	105952	1.000000	11774	104406	1.000000	9825980	0.000000
107643186	1050633311.000000	54600630	10000.000000	10202	105155	1.000000	11647	103973	1.000000	9821087	0.000000
107644889	1050626359.000000	54600648	10000.000000	10008	106086	1.000000	11802	103835	1.000000	9816161	0.000000
107641475	1050640553.000000	54608950	10000.000000	10170	105809	1.000000	11682	104462	1.000000	9811213	0.000000
107644444	1050604622.000000	54603166	10000.000000	10063	105741	1.000000	11576	104457	1.000000	9806231	0.000000
107644886	1050634099.000000	54605661	10000.000000	10265	105344	1.000000	11662	104472	1.000000	9801278	-1.#IND00
107654901	1050663573.000000	54611801	10000.000000	10150	105291	1.000000	11753	103721	1.000000	9796145	0.016000
107662816	1050594762.000000	54592569	10000.000000	10021	105962	1.000000	11750	103553	1.000000	9791150	0.006368
107656687	1050580359.000000	54595121	10000.000000	10051	106347	1.000000	11753	104048	1.000000	9786335	0.003303
107646720	1050649442.000000	54622919	10000.000000	10170	105127	1.000000	11751	104474	1.000000	9781576	0.009399
107635051	1050658081.000000	54606247	10000.000000	10024	105690	1.000000	11767	104441	1.000000	9776783	0.011140
107650611	1050603612.000000	54610407	10000.000000	10133	105591	1.000000	11760	104451	1.000000	9771991	0.011221
107645644	1050605322.000000	54601080	10000.000000	10038	105545	1.000000	11730	104211	1.000000	9767042	0.009895
107647988	1050593217.000000	54609747	10000.000000	10175	105543	1.000000	11687	103945	1.000000	9762274	0.011605
107646863	1050639557.000000	54603591	10000.000000	9963	105457	1.000000	11660	104040	1.000000	9757457	0.010102
107654590	1050677665.000000	54605197	10000.000000	10059	105754	1.000000	11602	104228	1.000000	9752603	0.007978
107631590	1050706840.000000	54610028	10000.000000	10035	105667	1.000000	11659	103972	1.000000	9747622	0.007352
107644857	1050629924.000000	54602714	10000.000000	10107	105482	1.000000	11664	104085	1.000000	9742658	0.006903
107639221	1050672878.000000	54612047	10000.000000	10082	105747	1.000000	11680	104633	1.000000	9737730	0.006345
107652323	1050661869.000000	54614518	10000.000000	10137	105675	1.000000	11713	104083	1.000000	9732984	0.005268
107640954	1050614261.000000	54604104	10000.000000	10094	105915	1.000000	11668	104245	1.000000	9728062	0.002626
107640492	1050705801.000000	54594255	10000.000000	10111	105026	1.000000	11619	104806	1.000000	9723166	0.002604
107640388	1050612872.000000	54602545	10000.000000	10164	105735	1.000000	11747	104140	1.000000	9718433	0.003596
107645969	1050609124.000000	54605827	10000.000000	10111	105629	1.000000	11621	104353	1.000000	9713497	0.002307
107643860	1050627954.000000	54602304	10000.000000	9987	105060	1.000000	11638	104026	1.000000	9708579	0.004219
107649593	1050623267.000000	54601695	10000.000000	10155	105364	1.000000	11736	104236	1.000000	9703644	0.004092
107652643	1050670963.000000	54607605	10000.000000	10056	105354	1.000000	11684	104141	1.000000	9698737	0.004657
107663288	1050542251.000000	54605942	10000.000000	10174	105670	1.000000	11698	103904	1.000000	9693928	0.004723
107643549	1050631778.000000	54591860	10000.000000	10114	105785	1.000000	11648	104309	1.000000	9689078	0.004651
107639897	1050686271.000000	54614628	10000.000000	10129	105527	1.000000	11481	104626	1.000000	9684259	0.003840
107646994	1050652597.000000	54606127	10000.000000	10057	106058	1.000000	11499	104888	1.000000	9679420	0.004211
107637049	1050635769.000000	54607274	10000.000000	10064	105180	1.000000	11593	104711	1.000000	9674498	0.003832
107628432	1050638018.000000	54622530	10000.000000	10058	105295	1.000000	11785	104346	1.000000	9669677	0.003212
107637143	1050604231.000000	54607627	10000.000000	10143	105829	1.000000	11693	104156	1.000000	9664750	0.002131
107643201	1050625604.000000	54597162	10000.000000	10219	105439	1.000000	11648	104582	1.000000	9659959	0.001960
107645094	1050652625.000000	54618193	10000.000000	10101	105233	1.000000	11724	103975	1.000000	9655168	0.002058
107637070	1050645801.000000	54605845	10000.000000	10132	104752	1.000000	11576	104673	1.000000	9650309	0.003669
107633852	1050644802.000000	54602874	10000.000000	10114	105566	1.000000	11686	104616	1.000000	9645369	0.003475
107652198	1050568243.000000	54603989	10000.000000	10257	105763	1.000000	11716	104336	1.000000	9640447	0.003597
107659764	1050579443.000000	54600499	10000.000000	10112	105387	1.000000	11643	104586	1.000000	9635642	0.003449
107630115	1050560360.000000	54619344	10000.000000	10097	105242	1.000000	11605	104508	1.000000	9630739	0.003518
107627678	1050703738.000000	54618361	10000.000000	10004	105677	1.000000	11700	104093	1.000000	9626017	0.004271
107647748	1050691021.000000	54587215	10000.000000	10095	105955	1.000000	11509	104877	1.000000	9621210	0.003386
107654156	1050598968.000000	54606612	10000.000000	10045	105733	1.000000	11721	104315	1.000000	9616373	0.003607
107649317	1050648543.000000	54596013	10000.000000	10190	105556	1.000000	11708	104529	1.000000	9611606	0.003724
107643149	1050575951.000000	54597899	10000.000000	10084	105340	1.000000	11809	104207	1.000000	9606899	0.003464
107646356	1050657647.000000	54621646	10000.000000	10157	105394	1.000000	11572	104610	1.000000	9602109	0.001716
107641100	1050634013.000000	54614594	10000.000000	10003	105862	1.000000	11717	104807	1.000000	9597312	0.001714
107648774	1050641252.000000	54601992	10000.000000	10042	105644	1.000000	11601	104340	1.000000	9592533	0.000949
107636222	1050675538.000000	54600838	10000.000000	10066	105516	1.000000	11639	104727	1.000000	9587735	0.001557
107647957	1050626061.000000	54617868	10000.000000	10090	105922	1.000000	11734	104449	1.000000	9582822	0.001557
107642239	1050632591.000000	54611888	10000.000000	10003	105599	1.000000	11648	103771	1.000000	9578075	0.000998
107638556	1050714451.000000	54598414	10000.000000	10034	105910	1.000000	11713	104243	1.000000	9573393	-0.000483
107651479	1050579031.000000	54607212	10000.000000	10082	105049	1.000000	11634	104640	1.000000	9568595	-0.000933
107635153	1050623046.000000	54606852	10000.000000	10125	105935	1.000000	11702	103755	1.000000	9563865	-0.001129
107645483	1050614088.000000	54603876	10000.000000	10138	105816	1.000000	11607	103692	1.000000	9559190	-0.001092
107652177	1050684991.000000	54615860	10000.000000	10027	105510	1.000000	11594	104209	1.000000	9554272	-0.001541
107652008	1050614141.000000	54604296	10000.000000	9930	105518	1.000000	11697	103754	1.000000	9549428	-0.001465
107657959	1050632691.000000	54602822	10000.000000	10029	105787	1.000000	11712	104158	1.000000	9544646	-0.001384
107650534	1050606997.000000	54595669	10000.000000	10016	105139	1.000000	11786	104178	1.000000	9539940	-0.001393
107646760	1050651706.000000	54597193	10000.000000	10066	105761	1.000000	11629	104568	1.000000	9535164	-0.001020
107640254	1050615802.000000	54609457	10000.000000	10006	105693	1.000000	11578	104758	1.000000	9530345	-0.000923
107655305	1050660637.000000	54594966	10000.000000	10119	105478	1.000000	11709	104438	1.000000	9525598	-0.000547
107663833	1050567238.000000	54600432	10000.000000	10073	105716	1.000000	11682	104311	1.000000	9520935	-0.000817
107634308	1050653336.000000	54593122	10000.000000	10125	105897	1.000000	11751	104706	1.000000	9516199	-0.000022
npatches	nstrain	runtime	dt	init_x	init_y	init_y_blood	init_z	init_S	beta0	beta1	beta2	beta3	mean_beta	B	d	delta	delta_blood	b[0]	mut	m	CTL	c	g	epsilon	k	het	lambda	rho	omega	x_max	patch.dyna	DELTA	A	VA
10000	1	100.000000	0.000100	21900	9499	5000000	0.001000	10000000	16.203153	17.811764	17.329552	12.831362	16	8000000000.000000	0.010000	1.000000	1.000000	800000	0.000050	0.048000	1	0.001000	1.000000	25.000000	5.000000	0.500000	0.000000	0.000000	0.000000	31987	0	10.000000	7.000000	1.000000
sus	inf	inf_blood	z	x[0]	y[0][0]	z[0]	x[1]	y[1][0]	z[1]	S[0]	synchrony
219000000	94990000.000000	5000000	10.000000	21900	9499	0.001000	21900	9499	0.001000	10000000	0.000000
131875873	756536378.000000	39299546	10000.000000	12648	76492	1.000000	11964	76875	1.000000	9994904	0.000000
128250958	791332292.000000	41114667	10000.000000	12203	79741	1.000000	11510	80030	1.000000	9989946	0.000000
128170160	792148298.000000	41178439	10000.000000	12122	79826	1.000000	11572	80017	1.000000	9985113	0.000000
128167149	792206536.000000	41166130	10000.000000	12272	79475	1.000000	11460	79947	1.000000	9980183	0.000000
128183313	792173706.000000	41173968	10000.000000	12143	79764	1.000000	11522	80110	1.000000	9975241	0.000000
128179468	792133348.000000	41167538	10000.000000	12217	79590	1.000000	11414	80207	1.000000	9970329	0.000000
128158184	792215800.000000	41174648	10000.000000	12175	79281	1.000000	11505	79937	1.000000	9965247	0.000000
128162791	792251633.000000	41175601	10000.000000	12409	79343	1.000000	11464	80753	1.000000	9960282	0.000000
128188434	792177757.000000	41165171	10000.000000	12057	79732	1.000000	11587	79712	1.000000	9955289	0.000000
128176127	792248699.000000	41164554	10000.000000	12464	79063	1.000000	11426	80610	1.000000	9950440	0.000000
128163250	792242246.000000	41178529	10000.000000	12265	79326	1.000000	11486	80956	1.000000	9945549	0.000000
128170669	792202640.000000	41177795	10000.000000	12227	80155	1.000000	11573	80201	1.000000	9940652	0.000000
128182714	792198377.000000	41184778	10000.000000	12174	79600	1.000000	11252	79908	1.000000	9935705	0.000000
128180720	792157914.000000	41175777	10000.000000	12354	79285	1.000000	11439	79882	1.000000	9930792	0.000000
128181947	792158675.000000	41179531	10000.000000	12129	80449	1.000000	11340	80631	1.000000	9925905	0.000000
128179702	792222049.000000	41181016	10000.000000	12293	79746	1.000000	11430	80232	1.000000	9920927	0.000000
128167360	792241407.000000	41195514	10000.000000	12049	79982	1.000000	11516	80348	1.000000	9916050	0.000000
128193221	792183818.000000	41168429	10000.000000	12118	79620	1.000000	11565	80297	1.000000	9911156	0.000000
128161131	792226494.000000	41182064	10000.000000	12313	79034	1.000000	11620	80562	1.000000	9906143	0.000000
128175958	792165756.000000	41179227	10000.000000	12167	80486	1.000000	11624	80107	1.000000	9901274	0.000000
128162367	792198118.000000	41161053	10000.000000	12373	79477	1.000000	11498	80077	1.000000	9896198	0.000000
128184534	792228374.000000	41171748	10000.000000	12284	79907	1.000000	11565	79804	1.000000	9891258	0.000000
128175906	792166851.000000	41179855	10000.000000	12147	79797	1.000000	11475	80375	1.000000	9886201	0.000000
128181751	792228713.000000	41174206	10000.000000	12295	80360	1.000000	11567	80487	1.000000	9881296	0.000000
128178922	792182329.000000	41166502	10000.000000	12043	79488	1.000000	11431	80550	1.000000	9876417	0.000000
128180110	792202587.000000	41181459	10000.000000	12097	80544	1.000000	11462	80658	1.000000	9871601	0.000000
128179472	792200627.000000	41181776	10000.000000	12210	79777	1.000000	11523	80064	1.000000	9866730	0.000000
128175694	792136337.000000	41170642	10000.000000	12283	79691	1.000000	11429	80104	1.000000	9861894	0.000000
128169615	792223921.000000	41176564	10000.000000	12185	79955	1.000000	11533	79900	1.000000	9857012	0.000000
128182012	792179554.000000	41163778	10000.000000	12186	79592	1.000000	11519	80051	1.000000	9852263	0.000000
128168778	792261808.000000	41175287	10000.000000	12347	79630	1.000000	11521	80511	1.000000	9847514	0.000000
128180704	792193548.000000	41169896	10000.000000	12314	80036	1.000000	11574	79864	1.000000	9842675	0.000000
128178340	792188552.000000	41169127	10000.000000	12174	79605	1.000000	11437	80448	1.000000	9837982	0.000000
128183305	792168019.000000	41182886	10000.000000	12210	79619	1.000000	11554	80729	1.000000	9832988	0.000000
128164830	792216966.000000	41172257	10000.000000	12188	79759	1.000000	11570	80191	1.000000	9828064	0.000000
128158446	792234124.000000	41174594	10000.000000	12261	79534	1.000000	11420	80779	1.000000	9823131	0.000000
128161517	792241596.000000	41177173	10000.000000	12194	80354	1.000000	11629	80031	1.000000	9818161	0.000000
128180648	792235992.000000	41175636	10000.000000	12143	79639	1.000000	11513	80504	1.000000	9813317	0.000000
128187612	792141440.000000	41176742	10000.000000	12176	80479	1.000000	11518	79951	1.000000	9808401	0.000000
128185711	792202006.000000	41168412	10000.000000	12274	79689	1.000000	11515	80309	1.000000	9803548	-1.#IND00
128172836	792155839.000000	41180674	10000.000000	12196	80001	1.000000	11561	79831	1.000000	9798649	0.004800
128176650	792219012.000000	41172588	10000.000000	12112	79894	1.000000	11587	80019	1.000000	9793797	0.005952
128174081	792210646.000000	41172724	10000.000000	12299	79625	1.000000	11567	79868	1.000000	9788935	0.006295
128170968	792194107.000000	41186476	10000.000000	12203	79793	1.000000	11247	80809	1.000000	9784074	0.005629
128180299	792172788.000000	41176746	10000.000000	12315	79550	1.000000	11445	80166	1.000000	9779112	0.008358
128170043	792199826.000000	41169770	10000.000000	12145	79285	1.000000	11506	79560	1.000000	9774320	0.006229
128172708	792168510.000000	41174913	10000.000000	12195	79280	1.000000	11429	80753	1.000000	9769345	0.004656
128179805	792207836.000000	41176610	10000.000000	12247	79751	1.000000	11419	80453	1.000000	9764466	0.004572
128187893	792202333.000000	41170781	10000.000000	12289	79538	1.000000	11301	80591	1.000000	9759426	0.002262
128166609	792190955.000000	41180854	10000.000000	12188	79693	1.000000	11460	80411	1.000000	9754616	0.001379
128170419	792243069.000000	41185043	10000.000000	12320	79888	1.000000	11663	80492	1.000000	9749812	0.000766
128170116	792158909.000000	41182574	10000.000000	12153	79716	1.000000	11388	79917	1.000000	9744969	-0.000815
128180081	792150567.000000	41184563	10000.000000	12237	79793	1.000000	11590	80044	1.000000	9740017	0.000179
128181387	792202512.000000	41156763	10000.000000	12198	80063	1.000000	11549	79391	1.000000	9735064	0.000414
128183997	792230213.000000	41174958	10000.000000	12315	79795	1.000000	11449	79989	1.000000	9730066	0.002180
128168908	792206906.000000	41181324	10000.000000	12217	79925	1.000000	11398	80932	1.000000	9725137	0.001256
128177845	792132996.000000	41175793	10000.000000	12352	79745	1.000000	11591	80094	1.000000	9720377	0.000702
128165875	792188935.000000	41173513	10000.000000	12316	79850	1.000000	11488	80771	1.000000	9715503	0.000980
128181354	792170247.000000	41182594	10000.000000	12296	79771	1.000000	11478	80499	1.000000	9710465	0.000747
128163245	792256586.000000	41173840	10000.000000	12153	79505	1.000000	11495	80376	1.000000	9705633	-0.000649
128177048	792202125.000000	41168147	10000.000000	12165	79930	1.000000	11549	80545	1.000000	9700694	-0.000006
128183254	792181273.000000	41173652	10000.000000	12180	79730	1.000000	11610	79959	1.000000	9695860	-0.000255
128179709	792178148.000000	41170865	10000.000000	12190	79502	1.000000	11469	80370	1.000000	9691050	-0.000583
128184087	792164523.000000	41180173	10000.000000	12360	79076	1.000000	11521	80649	1.000000	9686148	-0.000650
128182105	792187542.000000	41193363	10000.000000	12223	79906	1.000000	11449	80392	1.000000	9681425	-0.001368
128185282	792143172.000000	41179093	10000.000000	12319	79515	1.000000	11357	80887	1.000000	9676680	-0.001533
128172050	792173443.000000	41181851	10000.000000	12246	79852	1.000000	11350	80347	1.000000	9671846	-0.001762
128171436	792161644.000000	41165675	10000.000000	12260	79734	1.000000	11377	80397	1.000000	9667061	-0.002422
128164579	792185318.000000	41181467	10000.000000	12264	79842	1.000000	11486	80378	1.000000	9662296	-0.001593
128188948	792185058.000000	41161677	10000.000000	11916	80100	1.000000	11446	80392	1.000000	9657444	-0.001975
128168166	792170589.000000	41184729	10000.000000	12045	79379	1.000000	11406	80586	1.000000	9652550	-0.001946
128174541	792168406.000000	41178015	10000.000000	12329	79316	1.000000	11534	80212	1.000000	9647706	-0.001972
128180219	792192752.000000	41172939	10000.000000	12218	79801	1.000000	11506	80168	1.000000	9642939	-0.002127
128160703	792231905.000000	41177243	10000.000000	12283	79252	1.000000	11397	80308	1.000000	9638081	-0.001801
128184164	792172161.000000	41190840	10000.000000	12393	79799	1.000000	11365	80494	1.000000	9633380	-0.001162
128177700	792182753.000000	41171989	10000.000000	12207	79789	1.000000	11509	79922	1.000000	9628513	-0.000380
128178977	792168303.000000	41164698	10000.000000	12096	80118	1.000000	11538	80222	1.000000	9623579	-0.001068
128174667	792152812.000000	41169008	10000.000000	12220	80330	1.000000	11520	80005	1.000000	9618729	-0.001327
128180231	792188704.000000	41180227	10000.000000	12144	80090	1.000000	11581	80044	1.000000	9613867	-0.001278
128172064	792173949.000000	41174538	10000.000000	12114	79898	1.000000	11346	80835	1.000000	9609085	-0.001212
128171095	792208139.000000	41166068	10000.000000	12301	79229	1.000000	11433	80137	1.000000	9604118	-0.001228
128184398	792136883.000000	41168620	10000.000000	12167	79470	1.000000	11551	79878	1.000000	9599316	-0.000799
128184438	792201221.000000	41172199	10000.000000	12212	79444	1.000000	11582	80378	1.000000	9594517	-0.000905
128182127	792156536.000000	41177164	10000.000000	12201	79835	1.000000	11540	79845	1.000000	9589754	-0.000767
128174330	792214195.000000	41185094	10000.000000	12292	79239	1.000000	11451	80036	1.000000	9585009	-0.000670
128174523	792178686.000000	41173523	10000.000000	12079	80254	1.000000	11441	80328	1.000000	9580172	-0.000838
128169536	792138153.000000	41177611	10000.000000	12386	79897	1.000000	11710	80177	1.000000	9575285	-0.000727
128168721	792182542.000000	41164599	10000.000000	12094	79842	1.000000	11550	80421	1.000000	9570542	0.000786
128168278	792188476.000000	41176446	10000.000000	12074	79714	1.000000	11331	80588	1.000000	9565661	0.000382
128173400	792255299.000000	41177265	10000.000000	12198	79852	1.000000	11590	79949	1.000000	9560837	0.000048
128169487	792198515.000000	41179638	10000.000000	12344	79406	1.000000	11336	80574	1.000000	9556005	-0.000036
128188940	792172842.000000	41172851	10000.000000	12213	79850	1.000000	11481	80078	1.000000	9551280	0.000088
128165972	792195231.000000	41180113	10000.000000	12208	79980	1.000000	11350	80527	1.000000	9546482	0.000884
128179621	792169899.000000	41191768	10000.000000	12204	79818	1.000000	11510	79868	1.000000	9541711	0.000204
128179589	792158518.000000	41170113	10000.000000	12230	79701	1.000000	11461	80670	1.000000	9537011	0.000567
128167852	792207608.000000	41169305	10000.000000	12281	79392	1.000000	11569	79868	1.000000	9532193	0.001290
128166455	792202288.000000	41172151	10000.000000	12232	79789	1.000000	11303	80346	1.000000	9527409	0.001180
128167720	792200108.000000	41173712	10000.000000	12028	79899	1.000000	11445	80110	1.000000	9522743	0.001078
128185223	792159084.000000	41178796	10000.000000	12314	79238	1.000000	11453	80512	1.000000	9517911	0.001098
npatches	nstrain	runtime	dt	init_x	init_y	init_y_blood	init_z	init_S	beta0	beta1	beta2	beta3	mean_beta	B	d	delta	delta_blood	b[0]	mut	m	CTL	c	g	epsilon	k	het	lambda	rho	omega	x_max	patch.dyna	DELTA	A	VA
10000	1	100.000000	0.000100	21900	9499	5000000	0.001000	10000000	22.826248	8.578899	18.869957	16.241375	16	8000000000.000000	0.010000	1.000000	1.000000	800000	0.000050	0.048000	1	0.001000	1.000000	25.000000	6.000000	0.500000	0.000000	0.000000	0.000000	31987	0	10.000000	7.000000	1.000000
sus	inf	inf_blood	z	x[0]	y[0][0]	z[0]	x[1]	y[1][0]	z[1]	S[0]	synchrony
219000000	94990000.000000	5000000	10.000000	21900	9499	0.001000	21900	9499	0.001000	10000000	0.000000
151264722	587217993.000000	30517465	10000.000000	11704	61437	1.000000	20251	54862	1.000000	9995062	0.000000
148311161	608188790.000000	31602487	10000.000000	11406	63613	1.000000	19983	56692	1.000000	9990142	0.000000
148256427	608637258.000000	31630028	10000.000000	11306	63620	1.000000	20043	57138	1.000000	9985113	0.000000
148253212	608676611.000000	31635316	10000.000000	11421	63624	1.000000	19915	57089	1.000000	9980090	0.000000
148252284	608631336.000000	31639313	10000.000000	11346	63623	1.000000	19993	57006	1.000000	9975122	0.000000
148270075	608642281.000000	31636886	10000.000000	11329	63592	1.000000	19936	56528	1.000000	9969989	0.000000
148252416	608669051.000000	31636168	10000.000000	11462	63082	1.000000	19772	56982	1.000000	9965133	0.000000
148272832	608634527.000000	31635234	10000.000000	11547	63067	1.000000	19863	56867	1.000000	9960239	0.000000
148249788	608658138.000000	31642469	10000.000000	11326	63405	1.000000	20084	57216	1.000000	9955187	0.000000
148246965	608639129.000000	31627109	10000.000000	11423	63519	1.000000	19736	57051	1.000000	9950277	0.000000
148251311	608689828.000000	31629977	10000.000000	11191	63927	1.000000	19642	56598	1.000000	9945317	0.000000
148239870	608679202.000000	31632483	10000.000000	11427	63468	1.000000	19889	57154	1.000000	9940371	0.000000
148261173	608665963.000000	31635094	10000.000000	11256	63983	1.000000	19840	56960	1.000000	9935388	0.000000
148250848	608661754.000000	31636569	10000.000000	11351	63678	1.000000	19843	56838	1.000000	9930428	0.000000
148254696	608610692.000000	31638359	10000.000000	11345	63310	1.000000	19942	56541	1.000000	9925470	0.000000
148235266	608643737.000000	31631586	10000.000000	11380	63290	1.000000	19731	57403	1.000000	9920641	0.000000
148256466	608611282.000000	31639510	10000.000000	11274	63756	1.000000	19929	56781	1.000000	9915749	0.000000
148261520	608627598.000000	31631120	10000.000000	11271	63539	1.000000	20162	56897	1.000000	9910737	0.000000
148265356	608661958.000000	31643272	10000.000000	11405	64023	1.000000	19734	57212	1.000000	9905807	0.000000
148279835	608638922.000000	31633692	10000.000000	11270	63596	1.000000	19758	57284	1.000000	9900871	0.000000
148268811	608649686.000000	31626727	10000.000000	11312	63813	1.000000	19800	56699	1.000000	9895836	0.000000
148260739	608636296.000000	31631441	10000.000000	11322	63320	1.000000	19951	57164	1.000000	9890987	0.000000
148247651	608650551.000000	31630399	10000.000000	11294	63892	1.000000	19885	57097	1.000000	9885937	0.000000
148258158	608616431.000000	31638255	10000.000000	11241	63520	1.000000	19936	57235	1.000000	9880928	0.000000
148261870	608624067.000000	31621631	10000.000000	11464	63804	1.000000	19913	56446	1.000000	9875932	0.000000
148247772	608670248.000000	31636194	10000.000000	11460	62914	1.000000	19885	56909	1.000000	9870989	0.000000
148251284	608663903.000000	31631772	10000.000000	11369	63279	1.000000	19739	56851	1.000000	9866143	0.000000
148249177	608631506.000000	31632724	10000.000000	11280	63784	1.000000	19918	57064	1.000000	9861312	0.000000
148257087	608650589.000000	31625862	10000.000000	11422	63912	1.000000	19699	56898	1.000000	9856363	0.000000
148247563	608639293.000000	31634258	10000.000000	11355	63722	1.000000	19961	56728	1.000000	9851493	0.000000
148272446	608623381.000000	31636587	10000.000000	11386	63924	1.000000	19923	57047	1.000000	9846481	0.000000
148253135	608657461.000000	31645088	10000.000000	11493	63318	1.000000	19878	56881	1.000000	9841570	0.000000
148246451	608678769.000000	31631390	10000.000000	11307	63684	1.000000	19893	56714	1.000000	9836627	0.000000
148233326	608686861.000000	31639482	10000.000000	11337	63434	1.000000	19910	56717	1.000000	9831725	0.000000
148250737	608638036.000000	31630991	10000.000000	11318	63518	1.000000	19783	56845	1.000000	9826733	0.000000
148257883	608675720.000000	31640232	10000.000000	11502	63774	1.000000	19866	56917	1.000000	9821766	0.000000
148268679	608597192.000000	31639887	10000.000000	11399	63802	1.000000	19710	56774	1.000000	9816929	0.000000
148258778	608648115.000000	31634713	10000.000000	11324	63972	1.000000	19837	56711	1.000000	9811979	0.000000
148266258	608609693.000000	31636734	10000.000000	11376	63510	1.000000	19919	56542	1.000000	9807026	0.000000
148269704	608655928.000000	31641993	10000.000000	11404	63746	1.000000	19943	56976	1.000000	9802077	-1.#IND00
148253548	608667379.000000	31633650	10000.000000	11228	63677	1.000000	19781	57029	1.000000	9797173	0.009600
148262442	608641698.000000	31630932	10000.000000	11566	63476	1.000000	19829	56819	1.000000	9792150	0.006430
148246328	608599888.000000	31628995	10000.000000	11414	63389	1.000000	19905	56632	1.000000	9787315	0.003055
148266460	608647256.000000	31645191	10000.000000	11413	63334	1.000000	19933	57373	1.000000	9782383	0.001677
148247318	608642196.000000	31631307	10000.000000	11264	63407	1.000000	19676	57269	1.000000	9777525	0.001628
148255669	608668237.000000	31640633	10000.000000	11254	63863	1.000000	19925	57172	1.000000	9772644	0.001137
148254095	608658199.000000	31639476	10000.000000	11567	63429	1.000000	19753	57251	1.000000	9767846	0.001166
148239587	608655803.000000	31638850	10000.000000	11394	63604	1.000000	19726	57286	1.000000	9762950	-0.004139
148257812	608620377.000000	31633436	10000.000000	11232	64214	1.000000	20088	56427	1.000000	9758176	-0.002894
148269472	608635341.000000	31630301	10000.000000	11424	63364	1.000000	20171	56614	1.000000	9753335	-0.003571
148257365	608663294.000000	31637533	10000.000000	11403	63613	1.000000	19716	56798	1.000000	9748596	-0.000792
148248145	608653039.000000	31640804	10000.000000	11258	63974	1.000000	19686	56575	1.000000	9743771	0.002423
148263157	608645700.000000	31640894	10000.000000	11335	63717	1.000000	19915	57124	1.000000	9738723	0.001306
148275201	608614708.000000	31629984	10000.000000	11371	63482	1.000000	19962	56841	1.000000	9733901	0.002864
148260782	608656730.000000	31633920	10000.000000	11491	62952	1.000000	19947	56707	1.000000	9728910	0.001464
148252419	608620850.000000	31644376	10000.000000	11321	63711	1.000000	19767	56706	1.000000	9723997	0.001861
148249452	608661662.000000	31634333	10000.000000	11335	63582	1.000000	19713	56813	1.000000	9719137	0.001906
148253175	608661227.000000	31633229	10000.000000	11337	63784	1.000000	19742	57126	1.000000	9714386	0.001059
148247789	608625531.000000	31636497	10000.000000	11527	63320	1.000000	19936	57255	1.000000	9709581	0.001043
148242266	608759795.000000	31638152	10000.000000	11496	63559	1.000000	19759	56988	1.000000	9704713	0.002704
148239984	608692176.000000	31633981	10000.000000	11455	63419	1.000000	20121	57010	1.000000	9699886	0.002565
148247839	608638947.000000	31637083	10000.000000	11344	63344	1.000000	19702	57205	1.000000	9695036	0.002717
148245207	608672399.000000	31631352	10000.000000	11365	63544	1.000000	19810	56709	1.000000	9690290	0.003782
148252002	608631396.000000	31627644	10000.000000	11135	63420	1.000000	19804	56887	1.000000	9685502	0.004192
148259195	608615100.000000	31631333	10000.000000	11252	63912	1.000000	19999	56771	1.000000	9680775	0.008143
148236293	608692392.000000	31634085	10000.000000	11469	63332	1.000000	19846	56791	1.000000	9675857	0.007682
148259027	608676177.000000	31643292	10000.000000	11361	63439	1.000000	19764	56747	1.000000	9670952	0.007912
148267029	608628474.000000	31619375	10000.000000	11377	63652	1.000000	19984	57154	1.000000	9666088	0.008789
148261298	608604264.000000	31634324	10000.000000	11344	63745	1.000000	19901	56790	1.000000	9661184	0.009003
148255880	608648842.000000	31631036	10000.000000	11312	63452	1.000000	19856	56642	1.000000	9656316	0.008767
148256562	608627556.000000	31634754	10000.000000	11478	63279	1.000000	19812	56615	1.000000	9651341	0.008327
148262252	608631564.000000	31628368	10000.000000	11461	63692	1.000000	19908	57072	1.000000	9646592	0.008186
148247430	608659602.000000	31639521	10000.000000	11537	63017	1.000000	20026	56614	1.000000	9641683	0.006171
148253986	608679749.000000	31628457	10000.000000	11453	63316	1.000000	19878	57235	1.000000	9636756	0.005371
148260129	608629056.000000	31626428	10000.000000	11399	64096	1.000000	19678	56651	1.000000	9631947	0.005164
148251777	608641261.000000	31638812	10000.000000	11338	63478	1.000000	19814	56733	1.000000	9627068	0.004287
148239784	608668058.000000	31632921	10000.000000	11457	63476	1.000000	19952	56770	1.000000	9622278	0.003902
148254092	608626060.000000	31633141	10000.000000	11445	63567	1.000000	19860	56737	1.000000	9617542	0.003846
148251176	608662115.000000	31632365	10000.000000	11434	63372	1.000000	19796	56755	1.000000	9612763	0.003864
148264945	608600067.000000	31630147	10000.000000	11407	63106	1.000000	19671	57641	1.000000	9607891	0.003649
148255998	608634463.000000	31639866	10000.000000	11309	63513	1.000000	19926	57007	1.000000	9603125	0.004333
148257898	608615275.000000	31634631	10000.000000	11340	63597	1.000000	19676	57174	1.000000	9598214	0.003935
148255510	608689964.000000	31639102	10000.000000	11362	63694	1.000000	19927	56508	1.000000	9593491	0.003773
148252840	608613762.000000	31637200	10000.000000	11368	63260	1.000000	19729	57096	1.000000	9588743	0.003741
148263288	608628483.000000	31634433	10000.000000	11411	63939	1.000000	19719	57091	1.000000	9584083	0.004191
148273241	608599712.000000	31628983	10000.000000	11491	63209	1.000000	19919	56744	1.000000	9579161	0.004858
148261648	608620575.000000	31636407	10000.000000	11225	63827	1.000000	20078	56774	1.000000	9574469	0.004791
148266449	608641223.000000	31646157	10000.000000	11371	63812	1.000000	19942	56807	1.000000	9569727	0.004353
148245298	608658181.000000	31633816	10000.000000	11353	63423	1.000000	19917	57135	1.000000	9564949	0.004843
148244649	608650815.000000	31628490	10000.000000	11257	63818	1.000000	19765	57014	1.000000	9560076	0.004449
148253235	608695572.000000	31638406	10000.000000	11347	63929	1.000000	19852	57001	1.000000	9555182	0.004234
148248208	608628721.000000	31637590	10000.000000	11454	63026	1.000000	19916	56875	1.000000	9550356	0.004020
148264817	608672284.000000	31644733	10000.000000	11324	63240	1.000000	19750	56737	1.000000	9545520	0.004284
148255890	608648826.000000	31645900	10000.000000	11377	64140	1.000000	19538	57032	1.000000	9540769	0.004155
148255580	608661043.000000	31637887	10000.000000	11492	63440	1.000000	19837	57622	1.000000	9535862	0.004048
148244337	608632211.000000	31628390	10000.000000	11391	63535	1.000000	19747	56769	1.000000	9531153	0.005667
148242133	608719459.000000	31640141	10000.000000	11492	63494	1.000000	19913	57135	1.000000	9526491	0.005333
148234426	608722292.000000	31638426	10000.000000	11440	63554	1.000000	19861	57065	1.000000	9521870	0.005353
148258952	608663034.000000	31633355	10000.000000	11325	63528	1.000000	19821	56808	1.000000	9517246	0.004990
npatches	nstrain	runtime	dt	init_x	init_y	init_y_blood	init_z	init_S	beta0	beta1	beta2	beta3	mean_beta	B	d	delta	delta_blood	b[0]	mut	m	CTL	c	g	epsilon	k	het	lambda	rho	omega	x_max	patch.dyna	DELTA	A	VA
10000	1	100.000000	0.000100	21900	9499	5000000	0.001000	10000000	23.429383	10.799925	10.679120	8.199185	16	8000000000.000000	0.010000	1.000000	1.000000	800000	0.000050	0.048000	1	0.001000	1.000000	25.000000	7.000000	0.500000	0.000000	0.000000	0.000000	31987	0	10.000000	7.000000	1.000000
sus	inf	inf_blood	z	x[0]	y[0][0]	z[0]	x[1]	y[1][0]	z[1]	S[0]	synchrony
219000000	94990000.000000	5000000	10.000000	21900	9499	0.001000	21900	9499	0.001000	10000000	0.000000
169901667	459715565.000000	23893183	10000.000000	13150	48636	1.000000	20300	43502	1.000000	9994992	0.000000
167434793	473331736.000000	24599861	10000.000000	12671	50674	1.000000	20176	44534	1.000000	9989828	0.000000
167414802	473562491.000000	24612870	10000.000000	12905	50471	1.000000	19850	44867	1.000000	9984871	0.000000
167398563	473603893.000000	24610204	10000.000000	12907	50271	1.000000	20171	44512	1.000000	9980017	0.000000
167392658	473594669.000000	24610266	10000.000000	12942	49883	1.000000	19964	44711	1.000000	9975075	0.000000
167397136	473608184.000000	24614116	10000.000000	13010	50229	1.000000	19831	45158	1.000000	9970146	0.000000
167396140	473584702.000000	24617553	10000.000000	12965	50306	1.000000	20038	44966	1.000000	9965321	0.000000
167395752	473626188.000000	24613228	10000.000000	12909	50170	1.000000	19845	45447	1.000000	9960336	0.000000
167380871	473592030.000000	24611648	10000.000000	13084	50446	1.000000	19980	45164	1.000000	9955314	0.000000
167380937	473601997.000000	24608142	10000.000000	13000	50290	1.000000	19863	45212	1.000000	9950313	0.000000
167397387	473624511.000000	24619933	10000.000000	13011	49978	1.000000	19868	44996	1.000000	9945354	0.000000
167407362	473601569.000000	24618717	10000.000000	12963	50631	1.000000	19953	45114	1.000000	9940452	0.000000
167403345	473579941.000000	24608973	10000.000000	13106	50136	1.000000	19950	44971	1.000000	9935585	0.000000
167375583	473624755.000000	24607849	10000.000000	12796	50512	1.000000	19942	45265	1.000000	9930744	0.000000
167400268	473584856.000000	24618269	10000.000000	13035	49987	1.000000	19911	45384	1.000000	9925902	0.000000
167394499	473639790.000000	24620193	10000.000000	12930	50152	1.000000	19809	44981	1.000000	9921007	0.000000
167409495	473576095.000000	24604907	10000.000000	13043	49907	1.000000	19789	45096	1.000000	9916108	0.000000
167393874	473579842.000000	24614466	10000.000000	12997	50189	1.000000	19914	45168	1.000000	9911152	0.000000
167406025	473598069.000000	24610687	10000.000000	12984	50265	1.000000	20018	45373	1.000000	9906177	0.000000
167397173	473598148.000000	24610819	10000.000000	12901	50228	1.000000	19865	45288	1.000000	9901274	0.000000
167405526	473590756.000000	24618760	10000.000000	12957	49971	1.000000	20029	44901	1.000000	9896437	0.000000
167409059	473581390.000000	24614005	10000.000000	12898	50313	1.000000	19866	44831	1.000000	9891477	0.000000
167395385	473635238.000000	24620535	10000.000000	12822	49922	1.000000	19928	44944	1.000000	9886455	0.000000
167388731	473632947.000000	24612018	10000.000000	12830	50290	1.000000	20022	44746	1.000000	9881498	0.000000
167385711	473566495.000000	24610230	10000.000000	12871	50398	1.000000	19975	44389	1.000000	9876419	0.000000
167395716	473577604.000000	24616223	10000.000000	12903	50197	1.000000	19791	45055	1.000000	9871445	0.000000
167405114	473562941.000000	24611687	10000.000000	12774	50407	1.000000	20093	44343	1.000000	9866486	0.000000
167404749	473563407.000000	24612186	10000.000000	13018	50388	1.000000	19744	45303	1.000000	9861569	0.000000
167398929	473574264.000000	24609481	10000.000000	13084	49990	1.000000	19874	44389	1.000000	9856620	0.000000
167397513	473575730.000000	24614081	10000.000000	12999	50210	1.000000	19893	45275	1.000000	9851716	0.000000
167405962	473601771.000000	24610551	10000.000000	12880	50617	1.000000	19911	44752	1.000000	9846946	0.000000
167403567	473622596.000000	24608258	10000.000000	12838	50387	1.000000	19880	45117	1.000000	9842027	0.000000
167393544	473617186.000000	24614315	10000.000000	12958	50039	1.000000	19678	45536	1.000000	9837093	0.000000
167398108	473598303.000000	24616648	10000.000000	13084	50208	1.000000	20001	45405	1.000000	9832087	0.000000
167379083	473624131.000000	24622952	10000.000000	12899	50300	1.000000	19752	44905	1.000000	9827015	0.000000
167396481	473587853.000000	24616552	10000.000000	13026	50372	1.000000	20004	44496	1.000000	9822162	0.000000
167402446	473598673.000000	24621717	10000.000000	12929	50264	1.000000	19975	44556	1.000000	9817271	0.000000
167391545	473597233.000000	24615914	10000.000000	12967	50156	1.000000	20090	44387	1.000000	9812381	0.000000
167401656	473580909.000000	24621100	10000.000000	12957	50795	1.000000	19885	45276	1.000000	9807452	0.000000
167368272	473641803.000000	24619544	10000.000000	13061	50120	1.000000	19907	44880	1.000000	9802590	-1.#IND00
167396739	473591587.000000	24607690	10000.000000	12956	50262	1.000000	19785	44747	1.000000	9797597	0.003200
167393533	473614508.000000	24611198	10000.000000	12920	50212	1.000000	19822	44941	1.000000	9792666	0.001805
167396570	473561456.000000	24608151	10000.000000	13013	50226	1.000000	20061	44935	1.000000	9787717	0.001542
167409275	473589434.000000	24615429	10000.000000	12956	50698	1.000000	19889	45700	1.000000	9782817	-0.005261
167375570	473628759.000000	24614593	10000.000000	13057	50223	1.000000	20040	44674	1.000000	9777923	0.003623
167421439	473550420.000000	24609026	10000.000000	13007	50113	1.000000	19913	45178	1.000000	9773040	0.003016
167399865	473611066.000000	24613100	10000.000000	13117	50137	1.000000	19695	44895	1.000000	9768266	-0.000708
167396032	473586876.000000	24612523	10000.000000	13022	50357	1.000000	19818	44595	1.000000	9763349	-0.000788
167397128	473600087.000000	24614027	10000.000000	13019	50449	1.000000	19841	44823	1.000000	9758486	0.000485
167399398	473581196.000000	24619426	10000.000000	12896	50297	1.000000	19739	44995	1.000000	9753554	0.000037
167392646	473578103.000000	24616343	10000.000000	12991	50045	1.000000	19797	45038	1.000000	9748691	0.001133
167422005	473559803.000000	24610742	10000.000000	13022	50078	1.000000	19844	44709	1.000000	9743765	-0.001414
167390948	473634819.000000	24618015	10000.000000	12890	50758	1.000000	19885	44743	1.000000	9738877	-0.000623
167384018	473629442.000000	24613716	10000.000000	12900	50114	1.000000	19881	44834	1.000000	9734031	-0.000817
167382027	473556387.000000	24608391	10000.000000	12969	50317	1.000000	19867	45091	1.000000	9729182	-0.001102
167380188	473596683.000000	24611796	10000.000000	12865	50411	1.000000	19851	44947	1.000000	9724394	0.000246
167407898	473592133.000000	24608249	10000.000000	13074	49903	1.000000	19989	44679	1.000000	9719520	-0.003010
167392864	473601524.000000	24618321	10000.000000	12791	50560	1.000000	19990	44771	1.000000	9714695	-0.003186
167411291	473621315.000000	24620970	10000.000000	12831	49811	1.000000	19839	45084	1.000000	9709747	-0.004398
167393832	473606403.000000	24618506	10000.000000	13036	50003	1.000000	20026	44988	1.000000	9704944	-0.004364
167404814	473594788.000000	24616590	10000.000000	12914	50337	1.000000	19882	44753	1.000000	9700058	-0.004289
167394859	473630108.000000	24609479	10000.000000	12796	50236	1.000000	20062	44649	1.000000	9695247	-0.004264
167400179	473589937.000000	24619689	10000.000000	12961	50096	1.000000	19991	44829	1.000000	9690408	-0.004499
167404854	473581861.000000	24609506	10000.000000	13014	50239	1.000000	19707	45272	1.000000	9685484	-0.004399
167416078	473560792.000000	24614649	10000.000000	13163	49856	1.000000	19895	45027	1.000000	9680570	-0.004121
167401969	473599214.000000	24621171	10000.000000	12889	50153	1.000000	19975	44479	1.000000	9675609	-0.003365
167401946	473560532.000000	24619197	10000.000000	12949	50292	1.000000	19917	44514	1.000000	9670653	-0.003027
167400731	473652275.000000	24610931	10000.000000	12836	50328	1.000000	19689	45090	1.000000	9666018	-0.004031
167388163	473595148.000000	24612058	10000.000000	12991	50262	1.000000	19928	44798	1.000000	9661142	-0.003913
167405403	473589076.000000	24615621	10000.000000	12967	50196	1.000000	19925	45155	1.000000	9656224	-0.003257
167392452	473596783.000000	24621914	10000.000000	12917	50506	1.000000	19991	44815	1.000000	9651352	-0.003119
167394763	473653132.000000	24620801	10000.000000	12935	50330	1.000000	19998	44857	1.000000	9646477	-0.002966
167403501	473537231.000000	24620390	10000.000000	12987	49884	1.000000	19958	44650	1.000000	9641600	-0.002602
167394344	473595126.000000	24611512	10000.000000	13032	50111	1.000000	19830	45595	1.000000	9636879	-0.003292
167377791	473631156.000000	24612720	10000.000000	13029	49932	1.000000	20081	45197	1.000000	9631953	-0.002185
167404758	473581912.000000	24612458	10000.000000	13011	50166	1.000000	20090	44743	1.000000	9627168	-0.003296
167384148	473603190.000000	24614593	10000.000000	12852	50483	1.000000	19943	44794	1.000000	9622327	-0.002701
167397777	473620775.000000	24612184	10000.000000	12954	50263	1.000000	19868	45159	1.000000	9617392	-0.004149
167403749	473608888.000000	24619537	10000.000000	12995	50479	1.000000	19894	45235	1.000000	9612607	-0.005267
167399376	473607655.000000	24615249	10000.000000	12948	50328	1.000000	20042	45032	1.000000	9607847	-0.004218
167391771	473633808.000000	24618839	10000.000000	12802	50480	1.000000	20015	44894	1.000000	9603045	-0.004110
167399416	473593795.000000	24613177	10000.000000	12873	50357	1.000000	19919	45094	1.000000	9598238	-0.004515
167409431	473562889.000000	24610489	10000.000000	12892	50152	1.000000	19674	44713	1.000000	9593467	-0.004371
167399835	473610640.000000	24613303	10000.000000	12890	50342	1.000000	19858	45145	1.000000	9588703	-0.003852
167398769	473597259.000000	24622756	10000.000000	12980	50091	1.000000	19786	45363	1.000000	9583752	-0.003596
167407263	473596446.000000	24611044	10000.000000	13034	50364	1.000000	19859	44712	1.000000	9578948	-0.003567
167389232	473602725.000000	24626087	10000.000000	12938	50296	1.000000	19943	44833	1.000000	9574114	-0.003247
167387747	473602016.000000	24611141	10000.000000	12938	50118	1.000000	19997	44608	1.000000	9569350	-0.003027
167412164	473566458.000000	24611095	10000.000000	12951	49843	1.000000	19817	44922	1.000000	9564559	-0.003144
167421059	473555051.000000	24604235	10000.000000	12908	50057	1.000000	20004	45160	1.000000	9559762	-0.003266
167382180	473623195.000000	24610816	10000.000000	13073	49858	1.000000	19864	44922	1.000000	9554846	-0.003516
167401894	473584192.000000	24619262	10000.000000	12755	50259	1.000000	19866	44603	1.000000	9549953	-0.003414
167393842	473623706.000000	24608745	10000.000000	12934	50338	1.000000	19965	44786	1.000000	9545066	-0.003454
167404085	473634497.000000	24613822	10000.000000	13104	50256	1.000000	19927	44816	1.000000	9540235	-0.003202
167399777	473572714.000000	24618635	10000.000000	12929	50219	1.000000	20167	44747	1.000000	9535426	-0.003082
167412663	473504423.000000	24607939	10000.000000	12945	50330	1.000000	20056	44899	1.000000	9530623	-0.003178
167414048	473597886.000000	24619797	10000.000000	12901	50329	1.000000	19832	44935	1.000000	9525780	-0.002981
167413256	473551097.000000	24614596	10000.000000	12864	50202	1.000000	20062	44741	1.000000	9521060	-0.002866
167398679	473616831.000000	24614915	10000.000000	12911	50019	1.000000	19680	44962	1.000000	9516217	-0.002614
npatches	nstrain	runtime	dt	init_x	init_y	init_y_blood	init_z	init_S	beta0	beta1	beta2	beta3	mean_beta	B	d	delta	delta_blood	b[0]	mut	m	CTL	c	g	epsilon	k	het	lambda	rho	omega	x_max	patch.dyna	DELTA	A	VA
10000	1	100.000000	0.000100	21900	9499	5000000	0.001000	10000000	14.677981	11.928880	21.454143	20.506718	16	8000000000.000000	0.010000	1.000000	1.000000	800000	0.000050	0.048000	1	0.001000	1.000000	25.000000	8.000000	0.500000	0.000000	0.000000	0.000000	31987	0	10.000000	7.000000	1.000000
sus	inf	inf_blood	z	x[0]	y[0][0]	z[0]	x[1]	y[1][0]	z[1]	S[0]	synchrony
219000000	94990000.000000	5000000	10.000000	21900	9499	0.001000	21900	9499	0.001000	10000000	0.000000
188860187	358363562.000000	18615882	10000.000000	19328	35380	1.000000	21425	34042	1.000000	9995064	0.000000
186684035	367922923.000000	19126116	10000.000000	19166	36619	1.000000	21147	34639	1.000000	9990078	0.000000
186651561	368158698.000000	19137480	10000.000000	19144	36297	1.000000	20784	35396	1.000000	9985155	0.000000
186663783	368099885.000000	19133273	10000.000000	19069	36492	1.000000	21011	35080	1.000000	9980207	0.000000
186669144	368089245.000000	19126730	10000.000000	19273	36347	1.000000	20982	35340	1.000000	9975332	0.000000
186645795	368088831.000000	19133940	10000.000000	19098	36545	1.000000	21183	34891	1.000000	9970321	0.000000
186641696	368057507.000000	19138283	10000.000000	19096	36706	1.000000	20956	35172	1.000000	9965232	0.000000
186659238	368079653.000000	19128729	10000.000000	19285	36412	1.000000	20971	34948	1.000000	9960243	0.000000
186667924	368057137.000000	19130057	10000.000000	19181	36483	1.000000	21154	34906	1.000000	9955195	0.000000
186633300	368111651.000000	19137344	10000.000000	19355	36618	1.000000	20934	35359	1.000000	9950457	0.000000
186641545	368078585.000000	19136686	10000.000000	19170	36210	1.000000	20763	34980	1.000000	9945631	0.000000
186648028	368057212.000000	19128389	10000.000000	19193	36455	1.000000	20708	35418	1.000000	9940712	0.000000
186652550	368093296.000000	19132141	10000.000000	19159	36215	1.000000	20961	34721	1.000000	9935858	0.000000
186654247	368113521.000000	19134807	10000.000000	19133	36242	1.000000	21108	34837	1.000000	9930917	0.000000
186640283	368086139.000000	19132444	10000.000000	19173	36631	1.000000	20998	34950	1.000000	9925957	0.000000
186636725	368128890.000000	19133018	10000.000000	19173	36332	1.000000	20921	35224	1.000000	9920985	0.000000
186641256	368078353.000000	19127144	10000.000000	19143	36371	1.000000	21051	34976	1.000000	9915993	0.000000
186655935	368055449.000000	19127399	10000.000000	19186	36254	1.000000	20851	34943	1.000000	9911119	0.000000
186654758	368076749.000000	19131803	10000.000000	19239	36266	1.000000	20806	35369	1.000000	9906067	0.000000
186647159	368075635.000000	19131989	10000.000000	19153	36610	1.000000	20848	35314	1.000000	9901196	0.000000
186665452	368075641.000000	19132996	10000.000000	19331	36200	1.000000	21044	35318	1.000000	9896263	0.000000
186641002	368136872.000000	19128442	10000.000000	18989	36491	1.000000	20631	35265	1.000000	9891334	0.000000
186655242	368120313.000000	19128745	10000.000000	19115	36687	1.000000	21072	34846	1.000000	9886590	0.000000
186643146	368118014.000000	19139551	10000.000000	19218	36121	1.000000	20801	35477	1.000000	9881675	0.000000
186661481	368064317.000000	19131101	10000.000000	19244	36726	1.000000	21048	34694	1.000000	9876659	0.000000
186656273	368055008.000000	19130434	10000.000000	19183	36317	1.000000	21014	35226	1.000000	9871722	0.000000
186645007	368083049.000000	19130286	10000.000000	19125	36454	1.000000	20986	34985	1.000000	9866770	0.000000
186659436	368094730.000000	19133043	10000.000000	19079	36688	1.000000	21105	35087	1.000000	9861892	0.000000
186651754	368088662.000000	19135754	10000.000000	19026	36561	1.000000	21142	34932	1.000000	9856934	0.000000
186676478	368005966.000000	19130848	10000.000000	19071	36406	1.000000	20990	35003	1.000000	9851961	0.000000
186641616	368075052.000000	19124114	10000.000000	19257	36374	1.000000	20908	35342	1.000000	9847037	0.000000
186640331	368084365.000000	19129693	10000.000000	19322	36474	1.000000	20957	35332	1.000000	9842114	0.000000
186637523	368072877.000000	19132778	10000.000000	19197	36599	1.000000	21067	35163	1.000000	9837300	0.000000
186653960	368095598.000000	19131996	10000.000000	19265	36083	1.000000	21033	35331	1.000000	9832473	0.000000
186648030	368084790.000000	19131394	10000.000000	19164	36620	1.000000	20924	35094	1.000000	9827501	0.000000
186656689	368080859.000000	19131931	10000.000000	19076	36585	1.000000	21110	35174	1.000000	9822614	0.000000
186646174	368065863.000000	19126847	10000.000000	19187	36697	1.000000	21217	35015	1.000000	9817701	0.000000
186658115	368127091.000000	19130986	10000.000000	19339	36770	1.000000	21207	34982	1.000000	9812708	0.000000
186649818	368107348.000000	19131398	10000.000000	19080	36384	1.000000	20949	35302	1.000000	9807889	0.000000
186638703	368088093.000000	19133951	10000.000000	19206	36973	1.000000	20944	35272	1.000000	9802902	-1.#IND00
186650121	368083629.000000	19133005	10000.000000	18990	36456	1.000000	21022	35381	1.000000	9798147	0.000000
186639748	368134809.000000	19131614	10000.000000	19147	36388	1.000000	20903	34942	1.000000	9793256	-0.004142
186629962	368133117.000000	19130099	10000.000000	19319	36188	1.000000	20948	35232	1.000000	9788389	-0.006330
186647505	368119003.000000	19130507	10000.000000	19067	36761	1.000000	20899	35144	1.000000	9783536	-0.004361
186645509	368071353.000000	19134689	10000.000000	19092	36283	1.000000	20932	35119	1.000000	9778651	-0.009232
186654930	368099222.000000	19133723	10000.000000	19050	36604	1.000000	21193	35001	1.000000	9773909	-0.002119
186647061	368081939.000000	19129919	10000.000000	19210	36467	1.000000	20978	34963	1.000000	9768851	-0.006133
186649263	368075644.000000	19131250	10000.000000	19107	36803	1.000000	20934	34975	1.000000	9764119	-0.006257
186632429	368086935.000000	19130001	10000.000000	19308	36244	1.000000	21123	35125	1.000000	9759307	-0.002764
186622104	368119358.000000	19141031	10000.000000	18938	36672	1.000000	20796	35077	1.000000	9754548	-0.001124
186656955	368093163.000000	19130787	10000.000000	19103	36380	1.000000	21052	35277	1.000000	9749745	-0.001632
186648281	368068154.000000	19134578	10000.000000	18942	36415	1.000000	20984	35212	1.000000	9744957	0.005385
186651483	368122862.000000	19130015	10000.000000	19274	36443	1.000000	21129	34714	1.000000	9740077	0.005769
186653124	368054679.000000	19130529	10000.000000	18999	36415	1.000000	20932	35212	1.000000	9735190	0.005553
186657841	368049324.000000	19125946	10000.000000	19044	36279	1.000000	20957	35105	1.000000	9730316	0.005618
186657056	368052540.000000	19128025	10000.000000	19102	36363	1.000000	20993	34974	1.000000	9725408	0.004860
186653767	368105686.000000	19137946	10000.000000	19147	36384	1.000000	20961	34996	1.000000	9720526	-0.000039
186664694	368054094.000000	19130125	10000.000000	19321	36195	1.000000	20819	35239	1.000000	9715721	-0.000222
186629889	368099196.000000	19125690	10000.000000	19389	36330	1.000000	20870	34951	1.000000	9710865	-0.000213
186635811	368071622.000000	19135281	10000.000000	19258	36441	1.000000	20874	35296	1.000000	9705961	-0.000237
186641488	368096808.000000	19124861	10000.000000	18978	36491	1.000000	21231	34974	1.000000	9701087	-0.000257
186661470	368085079.000000	19133755	10000.000000	19042	36526	1.000000	20974	35307	1.000000	9696286	0.000202
186646762	368096561.000000	19129640	10000.000000	19131	36317	1.000000	20925	35319	1.000000	9691519	-0.002497
186634327	368121018.000000	19134247	10000.000000	19297	35859	1.000000	21085	35298	1.000000	9686743	-0.002267
186642932	368094355.000000	19128986	10000.000000	18997	36671	1.000000	20956	35258	1.000000	9681954	-0.003018
186653609	368116435.000000	19132880	10000.000000	19205	36262	1.000000	21055	35306	1.000000	9677071	-0.003184
186641100	368084871.000000	19133295	10000.000000	19189	36409	1.000000	20935	35180	1.000000	9672259	-0.002657
186644882	368128517.000000	19130891	10000.000000	19317	36130	1.000000	21171	35041	1.000000	9667490	-0.002598
186639667	368102412.000000	19139954	10000.000000	19174	36621	1.000000	21024	35164	1.000000	9662725	-0.002315
186635267	368089905.000000	19134252	10000.000000	19238	36184	1.000000	21016	35011	1.000000	9657745	-0.002269
186633656	368117382.000000	19134068	10000.000000	19010	36428	1.000000	21056	34824	1.000000	9652927	-0.002300
186664936	368042312.000000	19120298	10000.000000	19075	36705	1.000000	20778	35070	1.000000	9648195	-0.002164
186644189	368074756.000000	19131881	10000.000000	19056	36458	1.000000	21300	34804	1.000000	9643252	-0.002914
186652106	368094548.000000	19132157	10000.000000	19223	36431	1.000000	20891	35053	1.000000	9638346	-0.002918
186647362	368097038.000000	19136107	10000.000000	19196	36584	1.000000	20961	34908	1.000000	9633538	-0.002962
186639912	368099400.000000	19136643	10000.000000	19100	36238	1.000000	21118	35051	1.000000	9628653	-0.003062
186635420	368113562.000000	19127622	10000.000000	19063	36529	1.000000	21085	35177	1.000000	9623912	-0.002297
186640510	368092865.000000	19131563	10000.000000	19313	36646	1.000000	21138	35027	1.000000	9619147	-0.002199
186620706	368164172.000000	19130474	10000.000000	18930	36625	1.000000	21047	34956	1.000000	9614268	-0.001574
186653549	368064526.000000	19136042	10000.000000	19215	36289	1.000000	20682	35032	1.000000	9609448	-0.001654
186624051	368108965.000000	19123866	10000.000000	19219	36540	1.000000	21089	35290	1.000000	9604551	-0.000897
186654717	368082008.000000	19126374	10000.000000	19197	36237	1.000000	20923	35154	1.000000	9599708	-0.001279
186645860	368123378.000000	19128305	10000.000000	19099	36484	1.000000	20987	35022	1.000000	9594829	-0.001111
186657163	368098471.000000	19131346	10000.000000	19059	36742	1.000000	21029	35018	1.000000	9590128	-0.001042
186650206	368112837.000000	19137891	10000.000000	19143	36203	1.000000	21002	34918	1.000000	9585401	-0.000892
186653179	368077518.000000	19134851	10000.000000	19281	36209	1.000000	21081	35200	1.000000	9580610	-0.000334
186645378	368062741.000000	19135972	10000.000000	19305	36412	1.000000	21176	34437	1.000000	9575875	-0.000248
186631577	368128605.000000	19133318	10000.000000	19360	36301	1.000000	20913	34818	1.000000	9571108	-0.000207
186627957	368103794.000000	19137162	10000.000000	19292	36129	1.000000	20806	35501	1.000000	9566318	-0.000298
186653743	368071758.000000	19134056	10000.000000	19128	36582	1.000000	21058	35073	1.000000	9561602	-0.000227
186647824	368087537.000000	19129847	10000.000000	19143	36424	1.000000	21067	35288	1.000000	9556863	-0.000620
186642276	368053539.000000	19124784	10000.000000	19083	36686	1.000000	20815	35390	1.000000	9552021	-0.000324
186643498	368086320.000000	19134750	10000.000000	19107	36635	1.000000	20836	34911	1.000000	9547351	-0.001045
186646599	368091587.000000	19126629	10000.000000	19200	36525	1.000000	21031	35093	1.000000	9542524	-0.001495
186672998	368077155.000000	19133031	10000.000000	18993	36542	1.000000	21096	34964	1.000000	9537854	-0.001239
186656556	368086009.000000	19132592	10000.000000	19191	36466	1.000000	20904	35115	1.000000	9533080	-0.001148
186669582	368051891.000000	19132852	10000.000000	19196	36458	1.000000	20951	34792	1.000000	9528226	-0.001215
186631068	368135773.000000	19128176	10000.000000	18961	36755	1.000000	20940	35186	1.000000	9523367	-0.001095
186654281	368097794.000000	19127357	10000.000000	19193	36499	1.000000	20764	35138	1.000000	9518623	-0.000946
npatches	nstrain	runtime	dt	init_x	init_y	init_y_blood	init_z	init_S	beta0	beta1	beta2	beta3	mean_beta	B	d	delta	delta_blood	b[0]	mut	m	CTL	c	g	epsilon	k	het	lambda	rho	omega	x_max	patch.dyna	DELTA	A	VA
10000	1	100.000000	0.000100	21900	9499	5000000	0.001000	10000000	20.291366	20.002556	8.648856	22.265626	16	8000000000.000000	0.010000	1.000000	1.000000	800000	0.000050	0.048000	1	0.001000	1.000000	25.000000	9.000000	0.500000	0.000000	0.000000	0.000000	31987	0	10.000000	7.000000	1.000000
sus	inf	inf_blood	z	x[0]	y[0][0]	z[0]	x[1]	y[1][0]	z[1]	S[0]	synchrony
219000000	94990000.000000	5000000	10.000000	21900	9499	0.001000	21900	9499	0.001000	10000000	0.000000
208638601	274589330.000000	14271292	10000.000000	18602	28794	1.000000	18682	28891	1.000000	9995006	0.000000
206585084	281805971.000000	14644671	10000.000000	18206	30192	1.000000	18417	29613	1.000000	9989971	0.000000
206557821	281930267.000000	14657619	10000.000000	18209	29779	1.000000	18368	30081	1.000000	9985093	0.000000
206541651	281931340.000000	14657047	10000.000000	18023	29954	1.000000	18505	29561	1.000000	9980019	0.000000
206583280	281875848.000000	14652985	10000.000000	18289	29838	1.000000	18326	29745	1.000000	9975003	0.000000
206564598	281976351.000000	14656425	10000.000000	18153	30237	1.000000	18414	29463	1.000000	9970047	0.000000
206566158	281946347.000000	14656661	10000.000000	18256	30065	1.000000	18253	29750	1.000000	9965007	0.000000
206583369	281909103.000000	14650066	10000.000000	18351	29658	1.000000	18368	30029	1.000000	9960018	0.000000
206562457	281907732.000000	14655047	10000.000000	18074	29879	1.000000	18304	29476	1.000000	9955003	0.000000
206579399	281890117.000000	14655645	10000.000000	18324	29844	1.000000	18180	29808	1.000000	9950093	0.000000
206557736	281906098.000000	14652520	10000.000000	18302	29904	1.000000	18191	30240	1.000000	9945207	0.000000
206565170	281941043.000000	14651374	10000.000000	18312	29939	1.000000	18432	29637	1.000000	9940319	0.000000
206592214	281882028.000000	14648621	10000.000000	18113	30087	1.000000	18301	30024	1.000000	9935478	0.000000
206565083	281935605.000000	14655942	10000.000000	18070	29777	1.000000	18308	30067	1.000000	9930538	0.000000
206557662	281953594.000000	14656690	10000.000000	18154	30279	1.000000	18149	30019	1.000000	9925532	0.000000
206560065	281940075.000000	14651093	10000.000000	18174	29691	1.000000	18380	29724	1.000000	9920627	0.000000
206576889	281903714.000000	14649674	10000.000000	18264	29779	1.000000	18365	29489	1.000000	9915664	0.000000
206545153	281898803.000000	14651207	10000.000000	18168	29921	1.000000	18341	29884	1.000000	9910650	0.000000
206537414	281976034.000000	14651657	10000.000000	18113	29807	1.000000	18317	30096	1.000000	9905676	0.000000
206561804	281909373.000000	14654537	10000.000000	18209	29915	1.000000	18418	30187	1.000000	9900839	0.000000
206565249	281904219.000000	14655985	10000.000000	18225	29781	1.000000	18247	30008	1.000000	9895986	0.000000
206555482	281905999.000000	14658290	10000.000000	18208	29858	1.000000	18247	29536	1.000000	9890991	0.000000
206581952	281914011.000000	14651690	10000.000000	18180	30053	1.000000	18275	29842	1.000000	9886014	0.000000
206522849	282021021.000000	14653093	10000.000000	18405	29563	1.000000	18344	29851	1.000000	9881058	0.000000
206576150	281941253.000000	14655084	10000.000000	18209	29766	1.000000	18230	29909	1.000000	9875908	0.000000
206525306	281944569.000000	14658222	10000.000000	18188	29987	1.000000	18061	29818	1.000000	9870908	0.000000
206533956	281971701.000000	14659666	10000.000000	18215	29649	1.000000	18300	30062	1.000000	9865907	0.000000
206563105	281913016.000000	14655226	10000.000000	18251	30043	1.000000	18418	29882	1.000000	9860953	0.000000
206571673	281905825.000000	14658048	10000.000000	18351	29896	1.000000	18264	29802	1.000000	9856062	0.000000
206581388	281896669.000000	14651737	10000.000000	18088	30214	1.000000	18389	29898	1.000000	9851167	0.000000
206553764	281898984.000000	14654189	10000.000000	18150	30266	1.000000	18473	29480	1.000000	9846314	0.000000
206579410	281895557.000000	14649587	10000.000000	18188	30015	1.000000	18399	29551	1.000000	9841342	0.000000
206549942	281962598.000000	14658786	10000.000000	18082	29852	1.000000	18364	29635	1.000000	9836386	0.000000
206537710	281983812.000000	14652682	10000.000000	18153	29921	1.000000	18373	29559	1.000000	9831369	0.000000
206563659	281957422.000000	14648829	10000.000000	18187	30074	1.000000	18401	29912	1.000000	9826428	0.000000
206555183	281926985.000000	14656964	10000.000000	18238	29965	1.000000	18368	30043	1.000000	9821486	0.000000
206559957	281899579.000000	14650061	10000.000000	18190	29831	1.000000	18213	29893	1.000000	9816557	0.000000
206557601	281938616.000000	14656415	10000.000000	18094	30023	1.000000	18210	29573	1.000000	9811704	0.000000
206549076	281959080.000000	14651493	10000.000000	18406	29874	1.000000	18308	29954	1.000000	9806818	0.000000
206564228	281902970.000000	14654975	10000.000000	18398	29735	1.000000	18312	29863	1.000000	9802021	-1.#IND00
206567254	281944153.000000	14653321	10000.000000	18143	29858	1.000000	18363	30235	1.000000	9797065	0.000000
206554516	281936205.000000	14659552	10000.000000	18214	29697	1.000000	18408	30013	1.000000	9792159	0.001031
206570139	281933610.000000	14654179	10000.000000	18229	30070	1.000000	18446	29838	1.000000	9787265	0.000616
206547075	281949323.000000	14663425	10000.000000	18174	29919	1.000000	18292	29730	1.000000	9782427	-0.001025
206541917	281892532.000000	14647901	10000.000000	18128	30061	1.000000	18225	30085	1.000000	9777488	0.003391
206562019	281918285.000000	14656491	10000.000000	18269	30020	1.000000	18218	29593	1.000000	9772704	-0.001359
206561854	281941052.000000	14661663	10000.000000	18133	30132	1.000000	18296	29719	1.000000	9767793	-0.001559
206538481	281998039.000000	14654543	10000.000000	18323	30164	1.000000	18215	30029	1.000000	9762836	-0.002806
206572124	281896260.000000	14651338	10000.000000	18152	30226	1.000000	18286	30154	1.000000	9758063	-0.000762
206571215	281928175.000000	14659476	10000.000000	18108	30425	1.000000	18302	29615	1.000000	9753158	0.004755
206551767	281971292.000000	14656011	10000.000000	18242	30039	1.000000	18384	29551	1.000000	9748379	0.002703
206545604	281965065.000000	14652907	10000.000000	18251	30150	1.000000	18023	30043	1.000000	9743498	-0.000041
206560910	281929391.000000	14657549	10000.000000	18196	30048	1.000000	18526	29717	1.000000	9738633	0.005622
206568862	281925287.000000	14652715	10000.000000	18095	29788	1.000000	18178	29809	1.000000	9733759	0.007270
206567379	281956144.000000	14650909	10000.000000	18124	30012	1.000000	18315	29868	1.000000	9728901	0.007167
206557335	281915668.000000	14654638	10000.000000	18027	29869	1.000000	18585	29951	1.000000	9724062	0.007498
206575333	281905719.000000	14647757	10000.000000	18281	30005	1.000000	18425	29502	1.000000	9719196	0.005877
206557799	281898937.000000	14652134	10000.000000	17965	30150	1.000000	18411	29741	1.000000	9714234	0.003414
206570702	281935343.000000	14652677	10000.000000	18222	29940	1.000000	18254	29886	1.000000	9709491	0.003532
206565633	281942755.000000	14655687	10000.000000	18235	30166	1.000000	18441	29798	1.000000	9704643	0.001310
206553622	281943122.000000	14657347	10000.000000	18129	29784	1.000000	18248	29998	1.000000	9699888	0.001588
206577176	281919872.000000	14653535	10000.000000	18338	29933	1.000000	18225	30156	1.000000	9695016	0.000365
206560203	281938054.000000	14649463	10000.000000	18078	30001	1.000000	18270	30145	1.000000	9690135	0.000466
206569951	281919451.000000	14651993	10000.000000	18376	29814	1.000000	18462	29689	1.000000	9685237	0.000830
206550290	281931303.000000	14656729	10000.000000	18275	30018	1.000000	18396	30335	1.000000	9680365	0.001159
206553903	281911770.000000	14649607	10000.000000	17993	30134	1.000000	18236	29827	1.000000	9675371	0.001286
206555531	281936372.000000	14648860	10000.000000	18257	30065	1.000000	18312	29755	1.000000	9670602	0.001193
206534454	282008695.000000	14651328	10000.000000	17980	30213	1.000000	18359	29475	1.000000	9665891	0.001314
206546257	281932287.000000	14654209	10000.000000	18283	29845	1.000000	18260	30056	1.000000	9661044	-0.000210
206544697	281927625.000000	14649605	10000.000000	18143	29920	1.000000	18336	29609	1.000000	9656306	-0.000761
206545511	281936221.000000	14656989	10000.000000	18000	29710	1.000000	18392	29302	1.000000	9651486	-0.000865
206567477	281918008.000000	14655543	10000.000000	18085	29870	1.000000	18461	29504	1.000000	9646636	0.000041
206562652	281908934.000000	14665297	10000.000000	18211	30094	1.000000	18213	30013	1.000000	9641773	0.001076
206548456	281947239.000000	14658284	10000.000000	18046	29948	1.000000	18289	30120	1.000000	9636881	0.000259
206562316	281915158.000000	14660901	10000.000000	18176	29856	1.000000	18517	29657	1.000000	9632020	0.000163
206574414	281890142.000000	14647973	10000.000000	18202	30009	1.000000	18531	29781	1.000000	9627264	0.000136
206550988	281951528.000000	14650808	10000.000000	18059	29942	1.000000	18326	29881	1.000000	9622406	0.000066
206558032	281899815.000000	14655532	10000.000000	18058	29899	1.000000	18389	29721	1.000000	9617607	-0.000501
206556863	281949753.000000	14655866	10000.000000	18179	29848	1.000000	18385	29883	1.000000	9612893	-0.000711
206551272	281947830.000000	14652881	10000.000000	18078	29907	1.000000	18182	30169	1.000000	9608018	-0.000646
206560182	281908896.000000	14655635	10000.000000	18241	29604	1.000000	18448	29833	1.000000	9603196	-0.000594
206550499	281943912.000000	14657153	10000.000000	18147	29985	1.000000	18292	29779	1.000000	9598459	-0.000555
206545635	281925060.000000	14653017	10000.000000	18352	29963	1.000000	18429	29170	1.000000	9593709	-0.000795
206524019	281971018.000000	14653630	10000.000000	18277	30055	1.000000	18292	29982	1.000000	9588910	-0.000955
206555887	281910628.000000	14653120	10000.000000	18116	30169	1.000000	18203	29755	1.000000	9584125	-0.000983
206572486	281896938.000000	14656024	10000.000000	18315	29934	1.000000	18425	29653	1.000000	9579283	-0.000638
206536255	281948587.000000	14654353	10000.000000	18121	29973	1.000000	18363	30373	1.000000	9574544	-0.000537
206554146	281896476.000000	14651716	10000.000000	18241	30189	1.000000	18179	29747	1.000000	9569796	-0.000172
206551641	281944351.000000	14653609	10000.000000	18188	29761	1.000000	18295	29944	1.000000	9565031	0.001379
206540975	281938868.000000	14649994	10000.000000	18038	29927	1.000000	18330	29830	1.000000	9560229	0.001198
206532669	281962568.000000	14648585	10000.000000	18258	30139	1.000000	18383	29801	1.000000	9555398	0.000717
206550028	281956193.000000	14651628	10000.000000	18072	30050	1.000000	18224	30184	1.000000	9550529	0.000716
206563447	281910823.000000	14656386	10000.000000	18293	30221	1.000000	18139	30403	1.000000	9545709	0.000705
206565626	281946634.000000	14655685	10000.000000	18276	29954	1.000000	18306	29905	1.000000	9541062	0.000907
206550519	281939118.000000	14655693	10000.000000	18140	29586	1.000000	18308	29840	1.000000	9536275	0.000035
206554830	281989625.000000	14654207	10000.000000	18218	29968	1.000000	18415	29957	1.000000	9531550	-0.000095
206555743	281897193.000000	14642718	10000.000000	18213	30154	1.000000	18274	29667	1.000000	9526827	0.000067
206558428	281942880.000000	14653998	10000.000000	18186	29853	1.000000	18392	29856	1.000000	9522062	0.000104
206562259	281924928.000000	14650934	10000.000000	18173	30233	1.000000	18379	30157	1.000000	9517267	0.000109
npatches	nstrain	runtime	dt	init_x	init_y	init_y_blood	init_z	init_S	beta0	beta1	beta2	beta3	mean_beta	B	d	delta	delta_blood	b[0]	mut	m	CTL	c	g	epsilon	k	het	lambda	rho	omega	x_max	patch.dyna	DELTA	A	VA
10000	1	100.000000	0.000100	21900	9499	5000000	0.001000	10000000	14.371742	23.144996	18.900688	12.163183	16	8000000000.000000	0.010000	1.000000	1.000000	800000	0.000050	0.048000	1	0.001000	1.000000	25.000000	10.000000	0.500000	0.000000	0.000000	0.000000	31987	0	10.000000	7.000000	1.000000
sus	inf	inf_blood	z	x[0]	y[0][0]	z[0]	x[1]	y[1][0]	z[1]	S[0]	synchrony
219000000	94990000.000000	5000000	10.000000	21900	9499	0.001000	21900	9499	0.001000	10000000	0.000000
225939067	211281369.000000	10974921	10000.000000	23253	20518	1.000000	19007	23581	1.000000	9995113	0.000000
224138078	216627370.000000	11256258	10000.000000	23268	21054	1.000000	18808	23943	1.000000	9990093	0.000000
224100493	216716168.000000	11265347	10000.000000	23338	20879	1.000000	18766	24272	1.000000	9985137	0.000000
224117188	216694760.000000	11260292	10000.000000	23295	20966	1.000000	18706	24370	1.000000	9980116	0.000000
224109939	216746613.000000	11264976	10000.000000	23090	21292	1.000000	18881	24029	1.000000	9975167	0.000000
224117355	216730956.000000	11268709	10000.000000	23323	21088	1.000000	18700	24668	1.000000	9970191	0.000000
224129308	216665385.000000	11260989	10000.000000	23235	20822	1.000000	18817	24318	1.000000	9965165	0.000000
224102907	216728353.000000	11262427	10000.000000	23287	21233	1.000000	18778	23916	1.000000	9960283	0.000000
224097632	216699690.000000	11267697	10000.000000	23040	20887	1.000000	18906	24360	1.000000	9955252	0.000000
224092508	216707537.000000	11263024	10000.000000	23170	21313	1.000000	18794	24219	1.000000	9950261	0.000000
224092820	216777115.000000	11270248	10000.000000	23070	21224	1.000000	18895	24182	1.000000	9945372	0.000000
224108713	216722439.000000	11263719	10000.000000	23324	20819	1.000000	18756	24138	1.000000	9940335	0.000000
224100595	216732988.000000	11264432	10000.000000	23110	21075	1.000000	18707	24085	1.000000	9935310	0.000000
224092220	216763691.000000	11263299	10000.000000	23273	21093	1.000000	18937	24304	1.000000	9930340	0.000000
224108043	216695588.000000	11257091	10000.000000	22948	21474	1.000000	18670	24085	1.000000	9925382	0.000000
224107709	216669532.000000	11264823	10000.000000	23160	21333	1.000000	18808	24041	1.000000	9920447	0.000000
224101167	216720672.000000	11267738	10000.000000	23244	21104	1.000000	18903	24311	1.000000	9915482	0.000000
224121922	216708675.000000	11266273	10000.000000	23291	21158	1.000000	18907	24481	1.000000	9910547	0.000000
224110798	216692262.000000	11260571	10000.000000	23109	20917	1.000000	18802	24263	1.000000	9905567	0.000000
224105666	216705045.000000	11261383	10000.000000	23211	21001	1.000000	18789	24172	1.000000	9900648	0.000000
224094953	216760596.000000	11260643	10000.000000	23099	21230	1.000000	18894	23890	1.000000	9895739	0.000000
224089164	216720104.000000	11261730	10000.000000	23242	20959	1.000000	18973	24416	1.000000	9890917	0.000000
224128209	216696374.000000	11261262	10000.000000	23165	21122	1.000000	18716	24572	1.000000	9886007	0.000000
224117035	216690453.000000	11268916	10000.000000	23300	21002	1.000000	18739	24297	1.000000	9881069	0.000000
224120002	216666298.000000	11266997	10000.000000	23307	21068	1.000000	18847	24066	1.000000	9876228	0.000000
224107310	216713876.000000	11263063	10000.000000	23074	21026	1.000000	18694	24279	1.000000	9871332	0.000000
224125516	216694106.000000	11262428	10000.000000	23163	20987	1.000000	18450	24497	1.000000	9866337	0.000000
224117785	216690561.000000	11263994	10000.000000	23325	21151	1.000000	18594	24512	1.000000	9861312	0.000000
224111662	216697823.000000	11261390	10000.000000	23154	21248	1.000000	18896	24055	1.000000	9856345	0.000000
224127442	216670202.000000	11261755	10000.000000	23057	21246	1.000000	18680	24130	1.000000	9851406	0.000000
224096992	216707765.000000	11262295	10000.000000	23209	21070	1.000000	18849	24098	1.000000	9846512	0.000000
224118612	216726070.000000	11267482	10000.000000	23193	21175	1.000000	18808	23969	1.000000	9841670	0.000000
224097228	216694819.000000	11257628	10000.000000	23130	21061	1.000000	19163	23919	1.000000	9836849	0.000000
224096412	216724536.000000	11259111	10000.000000	23301	21073	1.000000	18879	24286	1.000000	9831961	0.000000
224108786	216719249.000000	11273600	10000.000000	23146	21109	1.000000	18766	24303	1.000000	9826979	0.000000
224097027	216732294.000000	11262638	10000.000000	23236	20985	1.000000	18945	24286	1.000000	9822112	0.000000
224103269	216720458.000000	11265677	10000.000000	23100	21242	1.000000	18864	24238	1.000000	9817124	0.000000
224104831	216724876.000000	11266445	10000.000000	23334	20965	1.000000	19026	23822	1.000000	9812192	0.000000
224095972	216714087.000000	11257972	10000.000000	23147	21286	1.000000	18825	24330	1.000000	9807326	0.000000
224099511	216725583.000000	11266705	10000.000000	23261	21332	1.000000	18850	24006	1.000000	9802490	-1.#IND00
224098711	216703493.000000	11266439	10000.000000	23075	21227	1.000000	18901	23972	1.000000	9797425	0.040000
224112562	216706051.000000	11266229	10000.000000	23279	20952	1.000000	18722	24146	1.000000	9792481	0.003000
224121582	216719275.000000	11261430	10000.000000	23226	21230	1.000000	18792	24033	1.000000	9787534	-0.002228
224073318	216735559.000000	11270667	10000.000000	23310	20889	1.000000	18794	24156	1.000000	9782636	0.003207
224128500	216696758.000000	11264859	10000.000000	23022	21072	1.000000	18892	24149	1.000000	9777662	-0.006401
224112876	216709188.000000	11269684	10000.000000	23208	20997	1.000000	18721	24407	1.000000	9772849	-0.003416
224119257	216686624.000000	11260619	10000.000000	23215	21240	1.000000	18734	24302	1.000000	9768115	-0.001893
224115554	216661819.000000	11261704	10000.000000	23146	21130	1.000000	18853	24016	1.000000	9763231	-0.000988
224108355	216691378.000000	11268993	10000.000000	23148	21260	1.000000	19072	24051	1.000000	9758247	0.001004
224095056	216723496.000000	11266714	10000.000000	22921	21735	1.000000	18782	24234	1.000000	9753262	0.003210
224130792	216682746.000000	11256319	10000.000000	23141	21083	1.000000	18890	23896	1.000000	9748436	0.004594
224104426	216694445.000000	11269512	10000.000000	23164	20898	1.000000	18887	24160	1.000000	9743569	0.003669
224096513	216742952.000000	11268549	10000.000000	23400	20918	1.000000	19020	23864	1.000000	9738632	0.002970
224113034	216671424.000000	11261018	10000.000000	23258	20931	1.000000	18972	23900	1.000000	9733921	0.002614
224124026	216704517.000000	11265396	10000.000000	23359	20956	1.000000	18829	24075	1.000000	9729066	0.002102
224116309	216703892.000000	11264184	10000.000000	23054	21194	1.000000	18975	23862	1.000000	9724411	0.001823
224115458	216729561.000000	11260493	10000.000000	23225	21146	1.000000	18958	23885	1.000000	9719577	0.001258
224086203	216774940.000000	11262112	10000.000000	23354	21041	1.000000	18796	24337	1.000000	9714731	0.002505
224102744	216742918.000000	11259169	10000.000000	23348	20851	1.000000	18731	24229	1.000000	9709915	0.002033
224083348	216751448.000000	11260002	10000.000000	23276	21281	1.000000	18728	24499	1.000000	9705075	0.001688
224102144	216728172.000000	11267084	10000.000000	23147	20833	1.000000	18814	24031	1.000000	9700233	0.001547
224095659	216709400.000000	11264692	10000.000000	23350	20947	1.000000	18903	24029	1.000000	9695462	-0.000988
224130797	216667339.000000	11262498	10000.000000	23336	20976	1.000000	18856	24231	1.000000	9690716	-0.000703
224091284	216742582.000000	11267715	10000.000000	23219	21031	1.000000	18709	24206	1.000000	9685770	-0.000867
224073060	216737645.000000	11263589	10000.000000	23232	21088	1.000000	18896	23976	1.000000	9680969	-0.000709
224098285	216723811.000000	11261467	10000.000000	23053	21011	1.000000	18870	24063	1.000000	9676071	-0.000456
224102303	216699963.000000	11261713	10000.000000	22893	21366	1.000000	18865	24118	1.000000	9671261	-0.000562
224100441	216713746.000000	11261530	10000.000000	23107	21144	1.000000	18727	24590	1.000000	9666376	-0.000094
224104326	216698449.000000	11263690	10000.000000	23372	20979	1.000000	18774	24087	1.000000	9661607	-0.000529
224127331	216663660.000000	11263501	10000.000000	23000	21525	1.000000	18686	24556	1.000000	9656637	-0.000640
224089596	216738987.000000	11268059	10000.000000	23212	21102	1.000000	18779	24358	1.000000	9651760	-0.000205
224098246	216747133.000000	11268198	10000.000000	23176	21564	1.000000	18730	24390	1.000000	9646983	0.000663
224114690	216709625.000000	11270656	10000.000000	23160	21211	1.000000	18970	23998	1.000000	9642203	0.002067
224114248	216704354.000000	11261525	10000.000000	23251	21204	1.000000	18622	24523	1.000000	9637436	0.001496
224091787	216735325.000000	11266853	10000.000000	23246	21322	1.000000	18962	24314	1.000000	9632672	0.000417
224103275	216727336.000000	11259989	10000.000000	23154	21205	1.000000	18874	24052	1.000000	9627893	0.000350
224100538	216737322.000000	11266253	10000.000000	23283	21100	1.000000	18724	24087	1.000000	9623060	0.000296
224113035	216691748.000000	11260062	10000.000000	22999	21240	1.000000	18681	24451	1.000000	9618158	0.000992
224095788	216705167.000000	11256982	10000.000000	23194	21275	1.000000	19041	24188	1.000000	9613352	0.001150
224072936	216741891.000000	11258799	10000.000000	23116	21114	1.000000	18649	24581	1.000000	9608589	0.001235
224100006	216729923.000000	11260275	10000.000000	23194	20968	1.000000	18821	24314	1.000000	9603824	0.001075
224108844	216741923.000000	11260434	10000.000000	23305	20984	1.000000	18926	24245	1.000000	9599042	0.000994
224100405	216740147.000000	11261705	10000.000000	23386	21020	1.000000	18721	24475	1.000000	9594163	0.001391
224093030	216735037.000000	11261826	10000.000000	23118	21153	1.000000	18808	24210	1.000000	9589303	0.000253
224108299	216687807.000000	11260826	10000.000000	23354	21112	1.000000	18722	24078	1.000000	9584493	0.000144
224118900	216711632.000000	11262519	10000.000000	23324	21184	1.000000	18831	24245	1.000000	9579793	0.000388
224083531	216739243.000000	11267677	10000.000000	23319	20986	1.000000	18826	24269	1.000000	9575051	0.000491
224083433	216738479.000000	11268941	10000.000000	23112	20966	1.000000	18730	24078	1.000000	9570190	0.000587
224105399	216711375.000000	11263995	10000.000000	23191	21154	1.000000	18825	24247	1.000000	9565463	0.000530
224110318	216716276.000000	11269076	10000.000000	23253	21118	1.000000	18859	24115	1.000000	9560676	0.000320
224091237	216744066.000000	11263734	10000.000000	23193	21097	1.000000	18822	24429	1.000000	9555988	0.000893
224087779	216742348.000000	11257931	10000.000000	23150	21046	1.000000	18803	24244	1.000000	9551452	0.001072
224098893	216708570.000000	11259215	10000.000000	23009	21011	1.000000	18827	24129	1.000000	9546712	0.001519
224105598	216683405.000000	11262053	10000.000000	22984	21255	1.000000	18764	24014	1.000000	9541861	0.001500
224117821	216711164.000000	11263870	10000.000000	23357	20893	1.000000	18782	24079	1.000000	9537127	0.001521
224126229	216681789.000000	11261419	10000.000000	23126	21223	1.000000	18827	24018	1.000000	9532350	0.001536
224111169	216692021.000000	11256813	10000.000000	23331	20878	1.000000	18878	23992	1.000000	9527557	0.001205
224112047	216759447.000000	11265753	10000.000000	22998	21126	1.000000	18667	24280	1.000000	9522805	0.002169
224099969	216754772.000000	11260147	10000.000000	23079	21063	1.000000	18940	24042	1.000000	9518014	0.002279
npatches	nstrain	runtime	dt	init_x	init_y	init_y_blood	init_z	init_S	beta0	beta1	beta2	beta3	mean_beta	B	d	delta	delta_blood	b[0]	mut	m	CTL	c	g	epsilon	k	het	lambda	rho	omega	x_max	patch.dyna	DELTA	A	VA
10000	1	100.000000	0.000100	21900	9499	5000000	0.001000	10000000	15.303353	17.450650	19.947435	15.145312	16	8000000000.000000	0.010000	1.000000	1.000000	800000	0.000050	0.048000	1	0.001000	1.000000	25.000000	11.000000	0.500000	0.000000	0.000000	0.000000	31987	0	10.000000	7.000000	1.000000
sus	inf	inf_blood	z	x[0]	y[0][0]	z[0]	x[1]	y[1][0]	z[1]	S[0]	synchrony
219000000	94990000.000000	5000000	10.000000	21900	9499	0.001000	21900	9499	0.001000	10000000	0.000000
243311358	158164731.000000	8221648	10000.000000	24803	15332	1.000000	23513	16346	1.000000	9994994	0.000000
241832548	161884108.000000	8412989	10000.000000	24397	16073	1.000000	23503	16638	1.000000	9990050	0.000000
241808806	162001697.000000	8422894	10000.000000	24446	15872	1.000000	23627	16644	1.000000	9985110	0.000000
241828062	161970302.000000	8416674	10000.000000	24561	15942	1.000000	23475	16537	1.000000	9980070	0.000000
241811408	161996795.000000	8417082	10000.000000	24494	16312	1.000000	23641	16535	1.000000	9975064	0.000000
241793009	162035463.000000	8419370	10000.000000	24340	16186	1.000000	23396	16909	1.000000	9970085	0.000000
241822594	161958901.000000	8419038	10000.000000	24434	16038	1.000000	23228	16903	1.000000	9965064	0.000000
241793979	162024812.000000	8422090	10000.000000	24385	16049	1.000000	23457	16740	1.000000	9960117	0.000000
241791786	162034310.000000	8417956	10000.000000	24357	16091	1.000000	23643	16659	1.000000	9955231	0.000000
241812542	161987130.000000	8417552	10000.000000	24611	15644	1.000000	23492	16709	1.000000	9950193	0.000000
241803313	161986223.000000	8421566	10000.000000	24440	16163	1.000000	23274	16615	1.000000	9945168	0.000000
241794332	161993491.000000	8418665	10000.000000	24605	15856	1.000000	23343	16753	1.000000	9940194	0.000000
241807386	162028567.000000	8424453	10000.000000	24388	15771	1.000000	23323	16719	1.000000	9935230	0.000000
241810886	161987192.000000	8417762	10000.000000	24630	15813	1.000000	23379	16704	1.000000	9930316	0.000000
241795105	162016916.000000	8423484	10000.000000	24549	16174	1.000000	23183	16863	1.000000	9925276	0.000000
241794812	162016256.000000	8419049	10000.000000	24459	16079	1.000000	23505	16487	1.000000	9920355	0.000000
241788985	162004616.000000	8421402	10000.000000	24541	15989	1.000000	23473	16671	1.000000	9915415	0.000000
241844273	161942501.000000	8411492	10000.000000	24476	16144	1.000000	23612	16710	1.000000	9910420	0.000000
241802413	161998937.000000	8420029	10000.000000	24474	16211	1.000000	23545	16818	1.000000	9905316	0.000000
241825589	161956407.000000	8421142	10000.000000	24561	16142	1.000000	23503	16344	1.000000	9900431	0.000000
241805910	162011806.000000	8425980	10000.000000	24679	16055	1.000000	23474	16747	1.000000	9895426	0.000000
241798412	161991533.000000	8419016	10000.000000	24610	15785	1.000000	23411	16587	1.000000	9890432	0.000000
241793358	162001118.000000	8420325	10000.000000	24162	16317	1.000000	23193	16604	1.000000	9885517	0.000000
241782096	162057178.000000	8422378	10000.000000	24399	15898	1.000000	23557	16551	1.000000	9880567	0.000000
241791018	162012422.000000	8419178	10000.000000	24378	15876	1.000000	23162	16752	1.000000	9875636	0.000000
241781169	162009362.000000	8418000	10000.000000	24530	16088	1.000000	23477	16621	1.000000	9870722	0.000000
241788403	162015406.000000	8418867	10000.000000	24435	16049	1.000000	23385	16797	1.000000	9865788	0.000000
241813986	162001629.000000	8414919	10000.000000	24402	15979	1.000000	23398	16639	1.000000	9860905	0.000000
241823635	161957696.000000	8420217	10000.000000	24482	15878	1.000000	23516	16792	1.000000	9856046	0.000000
241800401	161984213.000000	8415763	10000.000000	24475	16010	1.000000	23447	16748	1.000000	9851133	0.000000
241822447	161999031.000000	8420630	10000.000000	24555	15879	1.000000	23298	16904	1.000000	9846193	0.000000
241805002	161989375.000000	8416022	10000.000000	24527	15992	1.000000	23557	16390	1.000000	9841324	0.000000
241816352	161970893.000000	8416991	10000.000000	24470	15807	1.000000	23198	16963	1.000000	9836464	0.000000
241820664	161988208.000000	8420449	10000.000000	24449	15952	1.000000	23405	16376	1.000000	9831618	0.000000
241820602	161985905.000000	8422403	10000.000000	24514	16114	1.000000	23561	16723	1.000000	9826812	0.000000
241810726	162007984.000000	8421636	10000.000000	24309	16092	1.000000	23481	16534	1.000000	9821917	0.000000
241799478	162016190.000000	8420962	10000.000000	24331	15847	1.000000	23521	16702	1.000000	9817088	0.000000
241798361	162013960.000000	8423021	10000.000000	24489	15895	1.000000	23486	16813	1.000000	9812200	0.000000
241825761	161945257.000000	8419255	10000.000000	24359	15941	1.000000	23373	16677	1.000000	9807243	0.000000
241825985	161992849.000000	8418543	10000.000000	24528	15979	1.000000	23505	16610	1.000000	9802591	-1.#IND00
241816376	162026608.000000	8423201	10000.000000	24554	15962	1.000000	23162	16812	1.000000	9797728	0.000000
241812595	161991656.000000	8417420	10000.000000	24411	15952	1.000000	23342	16748	1.000000	9792862	0.010002
241806446	161969818.000000	8418406	10000.000000	24417	16101	1.000000	23283	16865	1.000000	9787892	0.014252
241802800	162001486.000000	8419235	10000.000000	24522	15874	1.000000	23522	16523	1.000000	9782991	0.006681
241790357	162017568.000000	8415681	10000.000000	24343	15835	1.000000	23392	16704	1.000000	9778166	0.007534
241800621	161990564.000000	8415439	10000.000000	24179	16121	1.000000	23515	16720	1.000000	9773363	0.007463
241801265	162001047.000000	8417451	10000.000000	24526	15892	1.000000	23565	16582	1.000000	9768455	0.003500
241829123	161965017.000000	8419326	10000.000000	24262	16341	1.000000	23387	16628	1.000000	9763610	0.004141
241803939	162033744.000000	8418553	10000.000000	24497	15969	1.000000	23416	16527	1.000000	9758794	0.002889
241807464	162000044.000000	8418434	10000.000000	24627	15976	1.000000	23584	16387	1.000000	9753916	0.008007
241807154	162005574.000000	8418935	10000.000000	24429	16243	1.000000	23221	16570	1.000000	9749068	0.012358
241790574	162010145.000000	8418627	10000.000000	24467	16060	1.000000	23529	16596	1.000000	9744046	0.011841
241809503	162012604.000000	8418100	10000.000000	24611	15805	1.000000	23686	16544	1.000000	9739166	0.009813
241811640	162000932.000000	8422898	10000.000000	24546	15901	1.000000	23425	16515	1.000000	9734308	0.008900
241793799	162031530.000000	8423140	10000.000000	24391	15940	1.000000	23596	16570	1.000000	9729379	0.008490
241812209	161984124.000000	8422767	10000.000000	24551	15955	1.000000	23436	16571	1.000000	9724633	0.007820
241825239	161965590.000000	8421829	10000.000000	24527	15963	1.000000	23406	16513	1.000000	9719780	0.007751
241812044	161989548.000000	8420004	10000.000000	24512	16198	1.000000	23570	16609	1.000000	9714900	0.006917
241824794	161957658.000000	8421003	10000.000000	24409	15767	1.000000	23471	16641	1.000000	9710015	0.006725
241799507	162016154.000000	8413800	10000.000000	24499	15822	1.000000	23333	16753	1.000000	9705130	0.006041
241805233	161998761.000000	8420446	10000.000000	24531	15922	1.000000	23559	17042	1.000000	9700385	0.005474
241799532	161994405.000000	8417703	10000.000000	24478	16214	1.000000	23555	16636	1.000000	9695476	0.005264
241824729	161978414.000000	8416518	10000.000000	24453	15977	1.000000	23468	16614	1.000000	9690636	0.005983
241837117	161993186.000000	8419917	10000.000000	24414	16086	1.000000	23696	16533	1.000000	9685838	0.005577
241804397	161980992.000000	8416869	10000.000000	24498	16070	1.000000	23325	16728	1.000000	9681019	0.005194
241784407	162055185.000000	8416812	10000.000000	24473	16156	1.000000	23439	17010	1.000000	9676193	0.004510
241810652	161998398.000000	8420469	10000.000000	24654	16052	1.000000	23495	16685	1.000000	9671392	0.004575
241821963	161980753.000000	8415105	10000.000000	24548	15981	1.000000	23540	16788	1.000000	9666574	0.004773
241821853	161962495.000000	8415498	10000.000000	24413	15745	1.000000	23643	16739	1.000000	9661774	0.005493
241789722	161967302.000000	8418893	10000.000000	24397	16448	1.000000	23580	16983	1.000000	9647294	0.002557
241810178	162009554.000000	8423525	10000.000000	24376	15937	1.000000	23289	16418	1.000000	9642570	0.003296
241793857	161989444.000000	8424020	10000.000000	24481	16133	1.000000	23686	16608	1.000000	9637724	0.002198
241812498	161965498.000000	8418316	10000.000000	24294	16140	1.000000	23242	16440	1.000000	9632841	0.002095
241819835	161995250.000000	8420429	10000.000000	24664	16024	1.000000	23506	16494	1.000000	9627912	0.002023
241799207	162002783.000000	8421320	10000.000000	24602	15874	1.000000	23625	16894	1.000000	9623163	0.001956
241820001	161964971.000000	8416237	10000.000000	24258	16050	1.000000	23532	16504	1.000000	9618440	0.001688
241820702	161988246.000000	8416831	10000.000000	24526	16160	1.000000	23277	16745	1.000000	9613645	0.001579
241795060	161966185.000000	8419994	10000.000000	24310	16095	1.000000	23295	16711	1.000000	9608828	0.001326
241811920	161980254.000000	8421807	10000.000000	24548	16123	1.000000	23571	16882	1.000000	9603971	0.000706
241820108	162000365.000000	8422690	10000.000000	24492	15782	1.000000	23667	16801	1.000000	9599277	0.000479
241814068	161967647.000000	8417993	10000.000000	24352	15780	1.000000	23401	16531	1.000000	9594452	0.000642
241818646	161982969.000000	8419347	10000.000000	24711	16022	1.000000	23446	16430	1.000000	9589658	0.001443
241793227	162022850.000000	8420166	10000.000000	24345	15946	1.000000	23516	16720	1.000000	9584777	0.001429
241796788	162038121.000000	8423671	10000.000000	24468	15879	1.000000	23394	16987	1.000000	9579965	0.000890
241829702	161996275.000000	8417648	10000.000000	24770	15902	1.000000	23672	16478	1.000000	9575219	0.000841
241831146	162010319.000000	8426846	10000.000000	24532	16155	1.000000	23502	16667	1.000000	9570475	0.001604
241817112	161983917.000000	8423728	10000.000000	24642	15942	1.000000	23583	16623	1.000000	9565652	0.001991
241809183	161982751.000000	8417645	10000.000000	24347	15934	1.000000	23379	17010	1.000000	9560989	0.002072
241832063	161946756.000000	8418193	10000.000000	24584	16092	1.000000	23289	16734	1.000000	9556137	0.002025
241805907	162002700.000000	8421285	10000.000000	24494	15959	1.000000	23605	16752	1.000000	9551433	0.002450
241795327	162016518.000000	8419029	10000.000000	24712	15926	1.000000	23340	16639	1.000000	9546635	0.002461
241810581	162000501.000000	8422163	10000.000000	24515	15954	1.000000	23219	16754	1.000000	9541794	0.002326
241816886	161999055.000000	8423719	10000.000000	24471	16073	1.000000	23464	16408	1.000000	9537151	0.002202
241807661	161970157.000000	8418103	10000.000000	24672	15831	1.000000	23749	16555	1.000000	9532347	0.001958
241804076	162018251.000000	8418890	10000.000000	24601	16187	1.000000	23419	16770	1.000000	9527553	0.001808
241846163	161934343.000000	8418364	10000.000000	24440	15856	1.000000	23371	16805	1.000000	9522865	0.002130
241792257	162026514.000000	8421739	10000.000000	24511	16036	1.000000	23248	16837	1.000000	9518022	0.002087
npatches	nstrain	runtime	dt	init_x	init_y	init_y_blood	init_z	init_S	beta0	beta1	beta2	beta3	mean_beta	B	d	delta	delta_blood	b[0]	mut	m	CTL	c	g	epsilon	k	het	lambda	rho	omega	x_max	patch.dyna	DELTA	A	VA
10000	1	100.000000	0.000100	21900	9499	5000000	0.001000	10000000	15.924064	8.184361	21.142314	8.498205	16	8000000000.000000	0.010000	1.000000	1.000000	800000	0.000050	0.048000	1	0.001000	1.000000	25.000000	12.000000	0.500000	0.000000	0.000000	0.000000	31987	0	10.000000	7.000000	1.000000
sus	inf	inf_blood	z	x[0]	y[0][0]	z[0]	x[1]	y[1][0]	z[1]	S[0]	synchrony
219000000	94990000.000000	5000000	10.000000	21900	9499	0.001000	21900	9499	0.001000	10000000	0.000000
261739254	111178454.000000	5776876	10000.000000	26255	11243	1.000000	29367	8982	1.000000	9994946	0.000000
260970574	112847056.000000	5864357	10000.000000	26334	11047	1.000000	29234	9320	1.000000	9989968	0.000000
260937650	112948098.000000	5874771	10000.000000	26205	10929	1.000000	29396	9245	1.000000	9984906	0.000000
260942966	112921477.000000	5870749	10000.000000	26260	11128	1.000000	29246	9154	1.000000	9979839	0.000000
260924086	112976342.000000	5872340	10000.000000	26161	11129	1.000000	29308	9012	1.000000	9974811	0.000000
260920330	112939377.000000	5871892	10000.000000	26058	11396	1.000000	29431	9246	1.000000	9969802	0.000000
260969835	112909477.000000	5869684	10000.000000	26096	11244	1.000000	29198	9278	1.000000	9964627	0.000000
260917674	112953887.000000	5872723	10000.000000	26060	11422	1.000000	29163	9316	1.000000	9959529	0.000000
260932098	112951443.000000	5869893	10000.000000	26223	11183	1.000000	29489	9325	1.000000	9954503	0.000000
260936692	112958393.000000	5871202	10000.000000	26119	11335	1.000000	29465	9019	1.000000	9949607	0.000000
260923528	112990036.000000	5868763	10000.000000	26012	11351	1.000000	29179	9192	1.000000	9944538	0.000000
260947733	112933252.000000	5875011	10000.000000	26026	11336	1.000000	29160	9188	1.000000	9939596	0.000000
260939473	112956298.000000	5867325	10000.000000	26161	11214	1.000000	28901	9372	1.000000	9934756	0.000000
260911064	112948965.000000	5867466	10000.000000	26041	11278	1.000000	29332	9264	1.000000	9929660	0.000000
260923528	112948338.000000	5867553	10000.000000	26038	11460	1.000000	29303	9242	1.000000	9924792	0.000000
260923302	112996437.000000	5869312	10000.000000	25961	11372	1.000000	29254	9376	1.000000	9919682	0.000000
260936987	112935372.000000	5864438	10000.000000	26016	11185	1.000000	29232	9049	1.000000	9914785	0.000000
260949002	112907688.000000	5868510	10000.000000	26195	11057	1.000000	29467	9238	1.000000	9909884	0.000000
260919311	112951505.000000	5874206	10000.000000	26047	11296	1.000000	29336	9254	1.000000	9904863	0.000000
260919945	112974124.000000	5871249	10000.000000	26113	11240	1.000000	29169	9105	1.000000	9899931	0.000000
260929551	112941753.000000	5871720	10000.000000	26290	11259	1.000000	29004	9251	1.000000	9894852	0.000000
260917344	112978540.000000	5875734	10000.000000	26185	11363	1.000000	29275	9146	1.000000	9890027	0.000000
260933214	112949320.000000	5873519	10000.000000	26030	11319	1.000000	29318	9119	1.000000	9885118	0.000000
260927525	112952681.000000	5865870	10000.000000	26021	11254	1.000000	29220	9163	1.000000	9880129	0.000000
260930638	112966870.000000	5864585	10000.000000	26144	11267	1.000000	29119	9124	1.000000	9875303	0.000000
260918381	112947505.000000	5870097	10000.000000	26001	11294	1.000000	29104	9045	1.000000	9870388	0.000000
260913989	112987143.000000	5872539	10000.000000	26185	11242	1.000000	29180	9206	1.000000	9865425	0.000000
260934060	112961629.000000	5868662	10000.000000	26135	11221	1.000000	29058	9343	1.000000	9860565	0.000000
260961806	112922093.000000	5866066	10000.000000	26185	11328	1.000000	29377	9099	1.000000	9855748	0.000000
260927067	112940004.000000	5872909	10000.000000	26146	11189	1.000000	29144	9392	1.000000	9850723	0.000000
260956876	112929854.000000	5871446	10000.000000	26160	11149	1.000000	29031	9220	1.000000	9845866	0.000000
260945069	112904823.000000	5872540	10000.000000	26359	11200	1.000000	29203	9354	1.000000	9840915	0.000000
260921305	112935342.000000	5867622	10000.000000	26019	11361	1.000000	29391	9344	1.000000	9835950	0.000000
260912303	112971350.000000	5872320	10000.000000	26181	11259	1.000000	29212	9392	1.000000	9830982	0.000000
260916367	112948748.000000	5870473	10000.000000	26067	11225	1.000000	29444	9281	1.000000	9826109	0.000000
260916545	112982338.000000	5870493	10000.000000	26106	11292	1.000000	29320	9199	1.000000	9821288	0.000000
260937927	112913731.000000	5872579	10000.000000	26136	11384	1.000000	29131	9361	1.000000	9816291	0.000000
260921072	112946741.000000	5871513	10000.000000	26188	11157	1.000000	29186	9412	1.000000	9811260	0.000000
260912384	112984832.000000	5871068	10000.000000	26291	11282	1.000000	29124	9169	1.000000	9806312	0.000000
260930944	112968003.000000	5870306	10000.000000	26203	11449	1.000000	29416	9177	1.000000	9801437	-1.#IND00
260931613	112933611.000000	5871419	10000.000000	26123	11133	1.000000	29221	9227	1.000000	9796423	-0.003200
260933454	112975262.000000	5874877	10000.000000	26202	11215	1.000000	29234	9404	1.000000	9791414	-0.001747
260927195	112949214.000000	5869997	10000.000000	26436	11062	1.000000	29031	9090	1.000000	9786559	-0.002797
260912620	112987439.000000	5869718	10000.000000	25951	11272	1.000000	29140	9312	1.000000	9781642	0.001759
260896409	112988922.000000	5871254	10000.000000	26344	11178	1.000000	29557	9213	1.000000	9776601	0.003252
260901992	112977851.000000	5870171	10000.000000	26145	10978	1.000000	29058	9204	1.000000	9771767	0.004973
260954184	112920187.000000	5865619	10000.000000	26082	11016	1.000000	29227	9258	1.000000	9766937	-0.002054
260938904	112958306.000000	5870656	10000.000000	26083	11243	1.000000	29220	9432	1.000000	9761973	-0.003756
260906563	112985238.000000	5871755	10000.000000	26371	11385	1.000000	29259	8960	1.000000	9757116	-0.002844
260925337	112973209.000000	5874215	10000.000000	26240	11178	1.000000	28983	9211	1.000000	9752271	-0.001738
260923154	112961857.000000	5867945	10000.000000	26080	11194	1.000000	29369	9230	1.000000	9747401	-0.001184
260906427	112995730.000000	5872289	10000.000000	26343	11301	1.000000	29158	9294	1.000000	9742526	-0.002847
260911788	112956059.000000	5871945	10000.000000	26158	11258	1.000000	29244	9435	1.000000	9737586	0.000282
260910534	112967418.000000	5871681	10000.000000	26069	11561	1.000000	29365	9116	1.000000	9732652	0.001850
260929978	112978636.000000	5870718	10000.000000	26132	11322	1.000000	29179	9205	1.000000	9727855	0.001843
260936578	112912388.000000	5875895	10000.000000	26260	11167	1.000000	29209	9045	1.000000	9723056	0.001721
260928006	112925502.000000	5868970	10000.000000	26318	11134	1.000000	28929	9253	1.000000	9718181	0.007558
260945322	112939005.000000	5871556	10000.000000	25980	11135	1.000000	29249	9501	1.000000	9713248	0.005798
260919552	112951231.000000	5867513	10000.000000	26275	11320	1.000000	29191	9166	1.000000	9708258	0.006203
260929594	112939059.000000	5867465	10000.000000	26113	11459	1.000000	29226	9159	1.000000	9703334	0.005949
260915385	112961473.000000	5872785	10000.000000	26132	11381	1.000000	29160	8893	1.000000	9698557	0.006698
260930151	112924771.000000	5873419	10000.000000	26102	11298	1.000000	29266	9263	1.000000	9693625	0.006625
260963057	112892210.000000	5867604	10000.000000	26070	11394	1.000000	29347	9401	1.000000	9688830	0.005918
260889303	113004670.000000	5876260	10000.000000	26104	11208	1.000000	29303	9112	1.000000	9683981	0.005019
260916199	112975464.000000	5873540	10000.000000	26089	11425	1.000000	28997	9445	1.000000	9679246	0.003518
260913370	112968667.000000	5874046	10000.000000	26136	11425	1.000000	29118	9323	1.000000	9674427	0.003353
260945423	112919842.000000	5873387	10000.000000	25997	11182	1.000000	29299	9195	1.000000	9669748	0.003144
260877174	113004419.000000	5869056	10000.000000	26274	11267	1.000000	29249	9036	1.000000	9664973	0.003257
260911558	112961790.000000	5871775	10000.000000	26103	11281	1.000000	29063	9215	1.000000	9660225	0.003540
260923709	112971289.000000	5872811	10000.000000	26242	11082	1.000000	29020	9205	1.000000	9655311	0.003301
260930110	112948785.000000	5870472	10000.000000	26144	11264	1.000000	29474	9228	1.000000	9650473	0.003207
260916517	112946154.000000	5869762	10000.000000	26339	11229	1.000000	29157	9367	1.000000	9645543	0.002274
260936676	112938085.000000	5867646	10000.000000	26104	11234	1.000000	29209	9233	1.000000	9640556	0.002262
260911481	112989752.000000	5874111	10000.000000	26163	11290	1.000000	29446	9231	1.000000	9635871	0.001734
260905877	112982431.000000	5872202	10000.000000	26098	11372	1.000000	29358	9222	1.000000	9630961	0.002130
260934002	112947809.000000	5872389	10000.000000	26223	11256	1.000000	29168	9134	1.000000	9626162	0.001710
260888574	112959917.000000	5869170	10000.000000	25969	11521	1.000000	29236	9061	1.000000	9621286	0.001726
260933080	112937593.000000	5870919	10000.000000	25949	11470	1.000000	29224	9278	1.000000	9616520	0.001090
260922596	112979141.000000	5873573	10000.000000	26176	11136	1.000000	29179	9219	1.000000	9611768	0.000811
260922147	112979167.000000	5871408	10000.000000	26117	11334	1.000000	29115	9154	1.000000	9606958	0.000753
260921141	112971613.000000	5871620	10000.000000	26064	11427	1.000000	29166	9083	1.000000	9602137	0.000707
260917618	112944599.000000	5867699	10000.000000	26029	11379	1.000000	29260	9083	1.000000	9597391	0.000611
260931932	112917441.000000	5867278	10000.000000	26071	11450	1.000000	29368	9019	1.000000	9592667	0.000285
260923597	112979792.000000	5874963	10000.000000	26114	11556	1.000000	29015	9296	1.000000	9587911	0.000299
260950948	112932217.000000	5866983	10000.000000	26082	11051	1.000000	29139	9281	1.000000	9583177	0.000567
260944755	112915051.000000	5865060	10000.000000	26113	11067	1.000000	29239	9214	1.000000	9578273	0.000551
260934000	112945150.000000	5871172	10000.000000	26309	11257	1.000000	29399	9226	1.000000	9573349	0.000352
260929409	112948862.000000	5868953	10000.000000	26112	11342	1.000000	29192	9347	1.000000	9568630	0.000267
260947117	112929762.000000	5872207	10000.000000	26043	11406	1.000000	29400	9251	1.000000	9563844	0.000274
260914310	112955559.000000	5869192	10000.000000	26053	11276	1.000000	29436	9286	1.000000	9559028	0.000094
260945399	112945071.000000	5873412	10000.000000	25949	11373	1.000000	29042	9269	1.000000	9554125	-0.000474
260906751	112957230.000000	5875263	10000.000000	26119	11325	1.000000	29070	9358	1.000000	9549377	-0.000636
260941847	112943200.000000	5868124	10000.000000	26098	11236	1.000000	29136	9355	1.000000	9544650	-0.000104
260913663	112949564.000000	5868650	10000.000000	25996	11181	1.000000	29309	9286	1.000000	9539834	-0.000327
260937622	112946588.000000	5868190	10000.000000	26032	11479	1.000000	29203	9204	1.000000	9535010	-0.000341
260925372	112939141.000000	5866000	10000.000000	26097	11315	1.000000	29043	9242	1.000000	9530207	0.000210
260926864	112975979.000000	5869534	10000.000000	26021	11233	1.000000	29392	9304	1.000000	9525399	0.000333
260947149	112943456.000000	5869194	10000.000000	26101	11213	1.000000	29218	9166	1.000000	9520712	0.000412
260933205	112932392.000000	5874160	10000.000000	26250	11219	1.000000	29140	9136	1.000000	9515867	-0.000291
npatches	nstrain	runtime	dt	init_x	init_y	init_y_blood	init_z	init_S	beta0	beta1	beta2	beta3	mean_beta	B	d	delta	delta_blood	b[0]	mut	m	CTL	c	g	epsilon	k	het	lambda	rho	omega	x_max	patch.dyna	DELTA	A	VA
10000	1	100.000000	0.000100	21900	9499	5000000	0.001000	10000000	8.361863	20.728019	13.935038	21.742706	16	8000000000.000000	0.010000	1.000000	1.000000	800000	0.000050	0.048000	1	0.001000	1.000000	25.000000	13.000000	0.500000	0.000000	0.000000	0.000000	31987	0	10.000000	7.000000	1.000000
sus	inf	inf_blood	z	x[0]	y[0][0]	z[0]	x[1]	y[1][0]	z[1]	S[0]	synchrony
219000000	94990000.000000	5000000	10.000000	21900	9499	0.001000	21900	9499	0.001000	10000000	0.000000
275949448	78272462.000000	4066728	10000.000000	30029	6256	1.000000	26447	8701	1.000000	9994952	0.000000
276390242	77403620.000000	4024697	10000.000000	30119	6221	1.000000	26134	8741	1.000000	9990004	0.000000
276427570	77320516.000000	4019215	10000.000000	30063	6010	1.000000	26104	8784	1.000000	9985067	0.000000
276434852	77319255.000000	4019186	10000.000000	30160	6201	1.000000	26128	8790	1.000000	9980072	0.000000
276442390	77306297.000000	4019650	10000.000000	30118	6299	1.000000	26186	8777	1.000000	9975135	0.000000
276432086	77286886.000000	4019014	10000.000000	30001	6098	1.000000	26124	8685	1.000000	9970136	0.000000
276445254	77296312.000000	4017240	10000.000000	30125	6039	1.000000	26087	8690	1.000000	9965046	0.000000
276445360	77313978.000000	4017660	10000.000000	29947	6269	1.000000	26048	8858	1.000000	9960117	0.000000
276435331	77300446.000000	4018102	10000.000000	30245	6225	1.000000	25971	8642	1.000000	9955012	0.000000
276444466	77295025.000000	4019673	10000.000000	29995	6315	1.000000	26201	8441	1.000000	9950103	0.000000
276451979	77277162.000000	4014677	10000.000000	30113	6048	1.000000	26096	8424	1.000000	9945083	0.000000
276447776	77258727.000000	4019047	10000.000000	29993	6127	1.000000	26054	8893	1.000000	9940185	0.000000
276446514	77297529.000000	4018302	10000.000000	30170	6197	1.000000	26263	8770	1.000000	9935296	0.000000
276437556	77301965.000000	4019051	10000.000000	29924	6101	1.000000	25808	8906	1.000000	9930251	0.000000
276430628	77311684.000000	4019538	10000.000000	30157	6072	1.000000	26091	8730	1.000000	9925334	0.000000
276459919	77250138.000000	4015763	10000.000000	30118	6306	1.000000	26054	8674	1.000000	9920344	0.000000
276457643	77312471.000000	4017253	10000.000000	29969	6271	1.000000	26281	8685	1.000000	9915381	0.000000
276450293	77298097.000000	4015535	10000.000000	29766	6127	1.000000	26032	8753	1.000000	9910460	0.000000
276439377	77299772.000000	4019801	10000.000000	30137	6061	1.000000	25924	8797	1.000000	9905537	0.000000
276442584	77308630.000000	4015780	10000.000000	30165	6243	1.000000	26080	8637	1.000000	9900553	0.000000
276425936	77329834.000000	4022580	10000.000000	29977	6238	1.000000	26217	8526	1.000000	9895415	0.000000
276444661	77321814.000000	4018069	10000.000000	30035	5999	1.000000	26144	8688	1.000000	9890445	0.000000
276435322	77313812.000000	4015362	10000.000000	30072	6089	1.000000	26070	8796	1.000000	9885515	0.000000
276453685	77292306.000000	4018810	10000.000000	30011	6234	1.000000	26110	8701	1.000000	9880482	0.000000
276461837	77286942.000000	4018732	10000.000000	29971	6174	1.000000	26061	8744	1.000000	9875540	0.000000
276439607	77283113.000000	4014884	10000.000000	29944	6205	1.000000	26005	8699	1.000000	9870678	0.000000
276446839	77294849.000000	4018996	10000.000000	30118	6156	1.000000	26265	8630	1.000000	9865694	0.000000
276449127	77277849.000000	4015622	10000.000000	30102	6126	1.000000	25947	8656	1.000000	9860732	0.000000
276438975	77287612.000000	4014599	10000.000000	30097	6112	1.000000	25968	8789	1.000000	9855798	0.000000
276462755	77283647.000000	4015314	10000.000000	29992	6339	1.000000	25926	8698	1.000000	9850869	0.000000
276413726	77324696.000000	4019051	10000.000000	29977	6008	1.000000	26162	8782	1.000000	9845956	0.000000
276433269	77313865.000000	4020232	10000.000000	30040	6296	1.000000	25932	8936	1.000000	9841026	0.000000
276441380	77305382.000000	4014299	10000.000000	29967	6213	1.000000	26208	8421	1.000000	9836165	0.000000
276452419	77263562.000000	4013777	10000.000000	29955	6268	1.000000	25806	8691	1.000000	9831228	0.000000
276452134	77295217.000000	4018087	10000.000000	30103	6226	1.000000	26039	8839	1.000000	9826307	0.000000
276432995	77324623.000000	4017722	10000.000000	30137	6217	1.000000	26062	8602	1.000000	9821347	0.000000
276463784	77296809.000000	4019606	10000.000000	30128	6111	1.000000	26067	8891	1.000000	9816550	0.000000
276478678	77229832.000000	4011091	10000.000000	30116	6257	1.000000	25992	8686	1.000000	9811626	0.000000
276439399	77286126.000000	4016769	10000.000000	29949	6251	1.000000	26229	8548	1.000000	9806701	0.000000
276445616	77274469.000000	4015681	10000.000000	30001	6208	1.000000	25792	8832	1.000000	9801657	-1.#IND00
276436613	77293188.000000	4017053	10000.000000	29967	6059	1.000000	26139	8773	1.000000	9796810	0.009600
276434226	77307227.000000	4015183	10000.000000	30103	6153	1.000000	26198	8538	1.000000	9792077	0.030948
276423482	77335513.000000	4020259	10000.000000	30229	6242	1.000000	26176	8669	1.000000	9787149	0.012875
276438137	77292721.000000	4019086	10000.000000	30054	6283	1.000000	26157	8556	1.000000	9782199	0.007978
276446901	77279632.000000	4014578	10000.000000	30012	6264	1.000000	25884	8719	1.000000	9777183	0.006043
276430002	77308247.000000	4020551	10000.000000	30455	6396	1.000000	26134	8812	1.000000	9772325	0.007429
276461788	77265343.000000	4014103	10000.000000	30086	6217	1.000000	25997	8864	1.000000	9767510	0.010635
276452234	77298518.000000	4014914	10000.000000	30126	6302	1.000000	26127	8809	1.000000	9762630	0.008727
276436993	77325688.000000	4021610	10000.000000	30093	6149	1.000000	26120	8645	1.000000	9757771	0.007345
276422685	77334227.000000	4017961	10000.000000	29993	6237	1.000000	26320	8867	1.000000	9752925	0.006072
276456621	77279259.000000	4018574	10000.000000	30039	6229	1.000000	26122	8679	1.000000	9748050	0.005770
276438762	77322477.000000	4016336	10000.000000	29973	6148	1.000000	26077	8740	1.000000	9743213	0.005987
276432258	77306071.000000	4015946	10000.000000	30019	6108	1.000000	26273	8610	1.000000	9738353	0.005412
276471309	77270422.000000	4015144	10000.000000	30229	6198	1.000000	26174	8634	1.000000	9733520	0.004634
276460630	77273477.000000	4018181	10000.000000	30064	6134	1.000000	26001	8825	1.000000	9728675	0.005005
276456282	77289087.000000	4015108	10000.000000	30067	6220	1.000000	25945	8749	1.000000	9723620	0.004200
276434189	77286707.000000	4017306	10000.000000	29968	6130	1.000000	26030	8529	1.000000	9718804	0.004055
276420605	77272915.000000	4013796	10000.000000	30035	6228	1.000000	26007	8794	1.000000	9713985	0.001729
276458246	77293982.000000	4016151	10000.000000	30080	6082	1.000000	26109	8741	1.000000	9709066	0.001225
276416755	77348262.000000	4023617	10000.000000	29947	6278	1.000000	26221	8688	1.000000	9704281	0.001561
276442395	77290769.000000	4017818	10000.000000	29931	6061	1.000000	25965	8877	1.000000	9699547	0.000934
276436271	77297015.000000	4015096	10000.000000	30069	6249	1.000000	25993	8794	1.000000	9694644	0.001300
276427769	77288680.000000	4015038	10000.000000	30057	6123	1.000000	26230	8700	1.000000	9689742	0.001393
276451275	77276194.000000	4015688	10000.000000	30078	6240	1.000000	25895	8877	1.000000	9684907	0.002462
276459924	77277601.000000	4018305	10000.000000	30177	6413	1.000000	26000	8624	1.000000	9680121	0.001545
276477529	77239852.000000	4012044	10000.000000	29841	6165	1.000000	25976	8682	1.000000	9675281	0.001555
276444649	77281001.000000	4016140	10000.000000	30136	6037	1.000000	25941	8742	1.000000	9670501	0.001645
276447145	77285764.000000	4015331	10000.000000	30101	6215	1.000000	25725	9044	1.000000	9665823	0.001008
276425067	77311535.000000	4016999	10000.000000	29949	6195	1.000000	25992	8706	1.000000	9661006	0.000653
276471942	77273254.000000	4017583	10000.000000	30163	6153	1.000000	26230	8577	1.000000	9656112	0.000756
276458436	77256755.000000	4015861	10000.000000	30244	6117	1.000000	26132	8613	1.000000	9651276	0.000587
276412853	77330546.000000	4019763	10000.000000	30151	6284	1.000000	26002	8764	1.000000	9646392	0.000526
276441740	77290130.000000	4017401	10000.000000	29996	6243	1.000000	26273	8617	1.000000	9641567	0.000427
276421585	77330954.000000	4024297	10000.000000	29969	6243	1.000000	26300	8717	1.000000	9636774	0.001440
276470374	77314487.000000	4017257	10000.000000	29900	6192	1.000000	25952	8865	1.000000	9631861	0.002576
276450101	77272701.000000	4015229	10000.000000	29827	6205	1.000000	26076	8634	1.000000	9626930	0.002272
276458574	77306254.000000	4017197	10000.000000	29740	6242	1.000000	26112	8542	1.000000	9622152	0.001612
276436247	77299600.000000	4014844	10000.000000	30074	6050	1.000000	26246	8562	1.000000	9617276	-0.000243
276450985	77262515.000000	4018289	10000.000000	30155	6291	1.000000	25905	8845	1.000000	9612492	-0.000917
276467716	77246376.000000	4015475	10000.000000	30194	6085	1.000000	26283	8758	1.000000	9607671	-0.001310
276456472	77290202.000000	4018270	10000.000000	29963	6145	1.000000	26156	8632	1.000000	9602898	-0.000959
276456599	77274047.000000	4018481	10000.000000	29825	6181	1.000000	25963	8713	1.000000	9598045	-0.001302
276453489	77314810.000000	4020683	10000.000000	29977	6223	1.000000	25931	8849	1.000000	9593218	-0.000814
276443908	77303890.000000	4015168	10000.000000	30126	6334	1.000000	26017	8807	1.000000	9588436	-0.001454
276451975	77282854.000000	4018873	10000.000000	30096	6145	1.000000	26041	8893	1.000000	9583614	-0.001006
276417429	77326380.000000	4021843	10000.000000	30038	6048	1.000000	26232	8735	1.000000	9578775	-0.001312
276471851	77256073.000000	4016732	10000.000000	30277	6098	1.000000	26156	8681	1.000000	9574011	-0.001327
276420932	77293025.000000	4023471	10000.000000	30170	6201	1.000000	26048	8675	1.000000	9569186	-0.001295
276457999	77295168.000000	4019809	10000.000000	29972	6199	1.000000	26061	8737	1.000000	9564436	-0.002427
276432597	77340039.000000	4020421	10000.000000	30038	6117	1.000000	26228	8767	1.000000	9559791	-0.002304
276446877	77297550.000000	4018973	10000.000000	30099	6160	1.000000	25999	8608	1.000000	9555010	-0.002147
276467021	77290115.000000	4018660	10000.000000	30068	6188	1.000000	25974	8917	1.000000	9550447	-0.002058
276466745	77286365.000000	4016331	10000.000000	29999	6148	1.000000	25853	8797	1.000000	9545702	-0.001973
276464650	77271982.000000	4014819	10000.000000	30017	6162	1.000000	26125	8658	1.000000	9540913	-0.001743
276439464	77304838.000000	4015010	10000.000000	30049	6178	1.000000	26239	8446	1.000000	9536312	-0.001776
276437268	77313566.000000	4017749	10000.000000	29881	6382	1.000000	25934	8754	1.000000	9531521	-0.002070
276428650	77325433.000000	4017073	10000.000000	29970	6093	1.000000	26204	8692	1.000000	9526827	-0.002031
276437582	77303174.000000	4019981	10000.000000	30172	6143	1.000000	25999	8799	1.000000	9522164	-0.001972
276468064	77258600.000000	4013298	10000.000000	30107	6185	1.000000	25938	8870	1.000000	9517362	-0.001068
npatches	nstrain	runtime	dt	init_x	init_y	init_y_blood	init_z	init_S	beta0	beta1	beta2	beta3	mean_beta	B	d	delta	delta_blood	b[0]	mut	m	CTL	c	g	epsilon	k	het	lambda	rho	omega	x_max	patch.dyna	DELTA	A	VA
10000	1	100.000000	0.000100	21900	9499	5000000	0.001000	10000000	16.589762	9.786224	21.555930	21.399217	16	8000000000.000000	0.010000	1.000000	1.000000	800000	0.000050	0.048000	1	0.001000	1.000000	25.000000	14.000000	0.500000	0.000000	0.000000	0.000000	31987	0	10.000000	7.000000	1.000000
sus	inf	inf_blood	z	x[0]	y[0][0]	z[0]	x[1]	y[1][0]	z[1]	S[0]	synchrony
219000000	94990000.000000	5000000	10.000000	21900	9499	0.001000	21900	9499	0.001000	10000000	0.000000
289979571	49970888.000000	2597723	10000.000000	28708	4991	1.000000	30430	4188	1.000000	9995085	0.000000
292545993	45475072.000000	2364791	10000.000000	29468	4483	1.000000	30352	3754	1.000000	9990066	0.000000
293055321	44580972.000000	2316686	10000.000000	29197	4380	1.000000	30671	3634	1.000000	9985131	0.000000
293144540	44400724.000000	2309874	10000.000000	29067	4589	1.000000	30636	3614	1.000000	9980105	0.000000
293164211	44367260.000000	2307134	10000.000000	28952	4443	1.000000	30615	3629	1.000000	9975024	0.000000
293165468	44356754.000000	2305176	10000.000000	29392	4410	1.000000	30646	3675	1.000000	9969961	0.000000
293161835	44342416.000000	2304942	10000.000000	29176	4675	1.000000	30701	3699	1.000000	9964901	0.000000
293183556	44340604.000000	2304985	10000.000000	29233	4384	1.000000	30779	3660	1.000000	9959890	0.000000
293191038	44354489.000000	2304546	10000.000000	29334	4344	1.000000	30707	3525	1.000000	9954883	0.000000
293168406	44364205.000000	2304838	10000.000000	29238	4342	1.000000	30533	3596	1.000000	9949968	0.000000
293173130	44374153.000000	2305892	10000.000000	29364	4575	1.000000	30621	3504	1.000000	9944977	0.000000
293178799	44365809.000000	2306857	10000.000000	28985	4592	1.000000	30489	3631	1.000000	9940066	0.000000
293218454	44345363.000000	2303959	10000.000000	29232	4435	1.000000	30574	3748	1.000000	9935144	0.000000
293167058	44375738.000000	2307113	10000.000000	29245	4392	1.000000	30900	3642	1.000000	9930188	0.000000
293182872	44368611.000000	2305771	10000.000000	29232	4502	1.000000	30914	3655	1.000000	9925212	0.000000
293171173	44359059.000000	2305255	10000.000000	29583	4249	1.000000	30543	3730	1.000000	9920249	0.000000
293166039	44369929.000000	2304993	10000.000000	29232	4412	1.000000	30571	3630	1.000000	9915331	0.000000
293168480	44368947.000000	2307045	10000.000000	29164	4615	1.000000	30729	3614	1.000000	9910380	0.000000
293203205	44353133.000000	2304069	10000.000000	29528	4270	1.000000	30638	3607	1.000000	9905518	0.000000
293147904	44397768.000000	2306808	10000.000000	29226	4528	1.000000	30608	3632	1.000000	9900590	0.000000
293187483	44346330.000000	2307637	10000.000000	29113	4341	1.000000	30671	3682	1.000000	9895605	0.000000
293153502	44376021.000000	2306051	10000.000000	29309	4404	1.000000	30896	3608	1.000000	9890586	0.000000
293137524	44424196.000000	2305337	10000.000000	29352	4465	1.000000	30570	3629	1.000000	9885644	0.000000
293158650	44365250.000000	2308386	10000.000000	29057	4578	1.000000	30733	3534	1.000000	9880664	0.000000
293191105	44343376.000000	2304446	10000.000000	29191	4575	1.000000	30496	3618	1.000000	9875778	0.000000
293164573	44362558.000000	2303933	10000.000000	29424	4635	1.000000	30672	3614	1.000000	9870800	0.000000
293190800	44352584.000000	2303751	10000.000000	29322	4520	1.000000	30569	3705	1.000000	9865884	0.000000
293157552	44379951.000000	2308724	10000.000000	29220	4497	1.000000	30649	3570	1.000000	9860991	0.000000
293168567	44354911.000000	2307985	10000.000000	29309	4425	1.000000	30385	3565	1.000000	9855952	0.000000
293197490	44361697.000000	2305160	10000.000000	29379	4334	1.000000	30613	3596	1.000000	9850993	0.000000
293170696	44343562.000000	2307132	10000.000000	29146	4510	1.000000	30702	3652	1.000000	9845967	0.000000
293164157	44366450.000000	2306479	10000.000000	29338	4487	1.000000	30459	3661	1.000000	9841052	0.000000
293160770	44373860.000000	2307393	10000.000000	29439	4539	1.000000	30588	3584	1.000000	9836186	0.000000
293200069	44322228.000000	2302706	10000.000000	29283	4436	1.000000	30713	3592	1.000000	9831402	0.000000
293147061	44354970.000000	2305212	10000.000000	29336	4357	1.000000	30769	3480	1.000000	9826545	0.000000
293173929	44346627.000000	2306217	10000.000000	29198	4420	1.000000	30622	3549	1.000000	9821552	0.000000
293183338	44351696.000000	2306113	10000.000000	29426	4414	1.000000	30828	3481	1.000000	9816791	0.000000
293162998	44371877.000000	2306613	10000.000000	29278	4380	1.000000	30797	3650	1.000000	9811825	0.000000
293176491	44353095.000000	2305925	10000.000000	29407	4596	1.000000	30626	3544	1.000000	9806875	0.000000
293154230	44362378.000000	2305719	10000.000000	29406	4357	1.000000	30590	3500	1.000000	9802020	-1.#IND00
293192337	44347458.000000	2305365	10000.000000	29257	4463	1.000000	30672	3491	1.000000	9797262	-1.#IND00
293196063	44343588.000000	2304714	10000.000000	29522	4428	1.000000	30419	3718	1.000000	9792410	0.008584
293177384	44348809.000000	2306110	10000.000000	29169	4485	1.000000	30668	3720	1.000000	9787397	0.012052
293189552	44340778.000000	2304473	10000.000000	29111	4619	1.000000	30681	3627	1.000000	9782372	-0.001864
293176822	44354181.000000	2304306	10000.000000	29367	4229	1.000000	30630	3637	1.000000	9777505	0.002208
293200142	44333226.000000	2305674	10000.000000	29434	4276	1.000000	30544	3629	1.000000	9772648	-0.004473
293195777	44317137.000000	2302140	10000.000000	29181	4382	1.000000	30713	3611	1.000000	9767732	-0.004371
293138775	44371615.000000	2306741	10000.000000	29228	4325	1.000000	30728	3720	1.000000	9762834	-0.006763
293156058	44384206.000000	2307017	10000.000000	28994	4661	1.000000	30589	3634	1.000000	9757854	-0.005720
293152159	44361287.000000	2304211	10000.000000	29279	4496	1.000000	30539	3610	1.000000	9752978	-0.004296
293184715	44355298.000000	2302993	10000.000000	29264	4529	1.000000	30529	3526	1.000000	9748142	-0.004102
293152627	44371793.000000	2306326	10000.000000	29186	4346	1.000000	30592	3712	1.000000	9743282	-0.003655
293158316	44360680.000000	2304537	10000.000000	29287	4464	1.000000	30574	3602	1.000000	9738330	-0.003452
293180344	44339823.000000	2305645	10000.000000	29441	4432	1.000000	30628	3513	1.000000	9733473	-0.002715
293197042	44324508.000000	2301873	10000.000000	29331	4350	1.000000	30738	3574	1.000000	9728634	-0.001886
293212239	44332330.000000	2303505	10000.000000	29223	4387	1.000000	30471	3597	1.000000	9723778	-0.000455
293184809	44343728.000000	2305814	10000.000000	29184	4565	1.000000	30573	3573	1.000000	9718845	-0.000116
293169644	44351789.000000	2303066	10000.000000	29227	4485	1.000000	30943	3538	1.000000	9714037	-0.002466
293178596	44361728.000000	2306230	10000.000000	29344	4393	1.000000	30522	3636	1.000000	9709182	-0.001948
293162503	44361470.000000	2306991	10000.000000	29157	4387	1.000000	30618	3727	1.000000	9704188	-0.002055
293178497	44363579.000000	2307359	10000.000000	29354	4513	1.000000	30560	3615	1.000000	9699423	-0.003692
293188836	44355020.000000	2306877	10000.000000	29249	4513	1.000000	30882	3524	1.000000	9694578	-0.003192
293167805	44381326.000000	2303508	10000.000000	29481	4465	1.000000	30700	3645	1.000000	9689588	-0.000390
293160919	44379136.000000	2304679	10000.000000	29225	4432	1.000000	30378	3589	1.000000	9684766	-0.000177
293179018	44381400.000000	2305313	10000.000000	29267	4384	1.000000	30734	3651	1.000000	9679903	-0.000270
293157891	44370327.000000	2305192	10000.000000	29136	4445	1.000000	30625	3573	1.000000	9675009	-0.000025
293165061	44361497.000000	2301208	10000.000000	29304	4431	1.000000	30676	3616	1.000000	9670135	-0.001359
293152289	44358320.000000	2306681	10000.000000	29236	4541	1.000000	30418	3671	1.000000	9665368	-0.000020
293204123	44328329.000000	2302299	10000.000000	29262	4430	1.000000	30800	3651	1.000000	9660546	0.000652
293194407	44333665.000000	2306516	10000.000000	29517	4517	1.000000	30769	3612	1.000000	9655812	0.000735
293156890	44376879.000000	2306006	10000.000000	29046	4443	1.000000	30684	3756	1.000000	9650972	0.000939
293170800	44351611.000000	2303256	10000.000000	29382	4419	1.000000	30454	3642	1.000000	9646114	0.000961
293203512	44327036.000000	2304174	10000.000000	29437	4437	1.000000	30653	3670	1.000000	9641279	0.000802
293192755	44335746.000000	2307696	10000.000000	29505	4326	1.000000	30485	3686	1.000000	9636401	0.000757
293174339	44374408.000000	2307724	10000.000000	29276	4584	1.000000	30715	3578	1.000000	9631561	0.002198
293170902	44361484.000000	2306490	10000.000000	29351	4361	1.000000	30643	3702	1.000000	9626705	0.002236
293153091	44378160.000000	2307170	10000.000000	29257	4467	1.000000	30747	3625	1.000000	9621948	0.001422
293186667	44348138.000000	2305585	10000.000000	29347	4522	1.000000	30703	3488	1.000000	9617098	0.000278
293175833	44382215.000000	2305787	10000.000000	29319	4453	1.000000	30704	3629	1.000000	9612296	0.001708
293166166	44387822.000000	2308114	10000.000000	29298	4479	1.000000	30804	3358	1.000000	9607423	0.001532
293191341	44367967.000000	2308685	10000.000000	29269	4400	1.000000	30803	3655	1.000000	9602618	0.001811
293188181	44356337.000000	2305695	10000.000000	29089	4679	1.000000	30638	3559	1.000000	9597826	0.002319
293185094	44330900.000000	2303179	10000.000000	29468	4397	1.000000	30584	3587	1.000000	9593170	0.002687
293198906	44336176.000000	2302232	10000.000000	29498	4441	1.000000	30590	3615	1.000000	9588322	0.003031
293198411	44370620.000000	2306972	10000.000000	29362	4437	1.000000	30765	3663	1.000000	9583551	0.002800
293169864	44358815.000000	2306427	10000.000000	29188	4546	1.000000	30617	3702	1.000000	9578722	0.002874
293173379	44389312.000000	2307880	10000.000000	29305	4524	1.000000	30614	3615	1.000000	9574060	0.002695
293175261	44367502.000000	2306984	10000.000000	29119	4436	1.000000	30639	3568	1.000000	9569288	0.001786
293185142	44357100.000000	2307569	10000.000000	29336	4370	1.000000	30477	3608	1.000000	9564478	0.001444
293192202	44360404.000000	2305596	10000.000000	29218	4633	1.000000	30565	3623	1.000000	9559724	0.001367
293185130	44343325.000000	2307763	10000.000000	29196	4426	1.000000	30538	3775	1.000000	9554904	0.000870
293168443	44339125.000000	2306199	10000.000000	29389	4440	1.000000	30472	3687	1.000000	9550150	0.000759
293164539	44380919.000000	2308217	10000.000000	29290	4440	1.000000	30497	3520	1.000000	9545261	0.000956
293199160	44341432.000000	2304119	10000.000000	29230	4558	1.000000	30758	3743	1.000000	9540585	0.000936
293156634	44380301.000000	2308442	10000.000000	29377	4479	1.000000	30590	3601	1.000000	9535853	0.001131
293177393	44350216.000000	2306206	10000.000000	29333	4600	1.000000	30829	3736	1.000000	9531099	0.001740
293167330	44349309.000000	2303126	10000.000000	29241	4389	1.000000	30482	3664	1.000000	9526318	0.001575
293176813	44336899.000000	2303294	10000.000000	29240	4605	1.000000	30464	3486	1.000000	9521533	0.001527
293164836	44368609.000000	2308182	10000.000000	29273	4501	1.000000	30641	3594	1.000000	9516701	0.001640
npatches	nstrain	runtime	dt	init_x	init_y	init_y_blood	init_z	init_S	beta0	beta1	beta2	beta3	mean_beta	B	d	delta	delta_blood	b[0]	mut	m	CTL	c	g	epsilon	k	het	lambda	rho	omega	x_max	patch.dyna	DELTA	A	VA
10000	1	100.000000	0.000100	21900	9499	5000000	0.001000	10000000	22.861682	14.060269	16.919406	13.067281	16	8000000000.000000	0.010000	1.000000	1.000000	800000	0.000050	0.048000	1	0.001000	1.000000	25.000000	15.000000	0.500000	0.000000	0.000000	0.000000	31987	0	10.000000	7.000000	1.000000
sus	inf	inf_blood	z	x[0]	y[0][0]	z[0]	x[1]	y[1][0]	z[1]	S[0]	synchrony
219000000	94990000.000000	5000000	10.000000	21900	9499	0.001000	21900	9499	0.001000	10000000	0.000000
300997780	29811794.000000	1547040	10000.000000	28857	3811	1.000000	30558	2720	1.000000	9994833	0.000000
305793661	22051242.000000	1146028	10000.000000	29667	2886	1.000000	30716	1996	1.000000	9989863	0.000000
307367978	19505394.000000	1015236	10000.000000	30228	2368	1.000000	31052	1794	1.000000	9984832	0.000000
308044490	18446255.000000	959441	10000.000000	29890	2367	1.000000	31095	1675	1.000000	9979833	0.000000
308347622	17978817.000000	935270	10000.000000	30087	2278	1.000000	30943	1641	1.000000	9974844	0.000000
308474030	17760517.000000	922242	10000.000000	29942	2302	1.000000	31175	1555	1.000000	9969918	0.000000
308553302	17670713.000000	919095	10000.000000	29920	2262	1.000000	31319	1641	1.000000	9964828	0.000000
308554210	17608685.000000	916272	10000.000000	29948	2338	1.000000	31248	1560	1.000000	9959872	0.000000
308590270	17582505.000000	915977	10000.000000	30301	2180	1.000000	31137	1659	1.000000	9954940	0.000000
308605497	17541065.000000	911340	10000.000000	29986	2184	1.000000	30924	1641	1.000000	9949969	0.000000
308623667	17552199.000000	913092	10000.000000	30063	2337	1.000000	31128	1592	1.000000	9944935	0.000000
308625059	17522097.000000	910811	10000.000000	30082	2335	1.000000	31262	1607	1.000000	9939886	0.000000
308590988	17535702.000000	913126	10000.000000	29947	2257	1.000000	31047	1551	1.000000	9934957	0.000000
308617488	17538576.000000	913399	10000.000000	30210	2201	1.000000	31261	1574	1.000000	9929913	0.000000
308643905	17523473.000000	910648	10000.000000	29837	2233	1.000000	31011	1603	1.000000	9924884	0.000000
308598041	17530167.000000	911782	10000.000000	29839	2271	1.000000	31082	1638	1.000000	9919913	0.000000
308609261	17535617.000000	910696	10000.000000	29746	2256	1.000000	30881	1601	1.000000	9914850	0.000000
308620336	17532572.000000	912011	10000.000000	30217	2136	1.000000	31425	1588	1.000000	9909893	0.000000
308618198	17521806.000000	911208	10000.000000	30032	2361	1.000000	31107	1674	1.000000	9904939	0.000000
308648962	17518073.000000	909752	10000.000000	29953	2231	1.000000	31085	1751	1.000000	9900056	0.000000
308609078	17542045.000000	910251	10000.000000	29920	2294	1.000000	31003	1598	1.000000	9895152	0.000000
308636618	17546088.000000	910457	10000.000000	29881	2178	1.000000	31087	1541	1.000000	9890169	0.000000
308618478	17546722.000000	912468	10000.000000	30028	2229	1.000000	31286	1588	1.000000	9885311	0.000000
308588341	17576034.000000	913435	10000.000000	30181	2238	1.000000	31069	1639	1.000000	9880283	0.000000
308600840	17578485.000000	913044	10000.000000	30099	2327	1.000000	31180	1479	1.000000	9875424	0.000000
308614518	17559307.000000	912876	10000.000000	29910	2292	1.000000	30882	1600	1.000000	9870503	0.000000
308629142	17560110.000000	912619	10000.000000	30179	2238	1.000000	31143	1657	1.000000	9865603	0.000000
308623336	17540766.000000	911147	10000.000000	30173	2235	1.000000	31279	1674	1.000000	9860629	0.000000
308604489	17577567.000000	912695	10000.000000	30172	2201	1.000000	31032	1565	1.000000	9855677	0.000000
308596016	17570988.000000	913400	10000.000000	29970	2193	1.000000	31184	1563	1.000000	9850746	0.000000
308619648	17535531.000000	911120	10000.000000	30023	2229	1.000000	31151	1598	1.000000	9845770	0.000000
308625523	17548959.000000	912077	10000.000000	29699	2322	1.000000	31171	1593	1.000000	9840691	0.000000
308612146	17557922.000000	913523	10000.000000	30073	2210	1.000000	31130	1533	1.000000	9835838	0.000000
308639997	17520063.000000	909676	10000.000000	30160	2212	1.000000	31082	1601	1.000000	9830884	0.000000
308634990	17531074.000000	911374	10000.000000	30038	2283	1.000000	30996	1635	1.000000	9825861	0.000000
308622508	17519924.000000	909362	10000.000000	30129	2210	1.000000	30988	1522	1.000000	9820910	0.000000
308612265	17530285.000000	910823	10000.000000	30050	2120	1.000000	31260	1597	1.000000	9816041	0.000000
308647523	17521394.000000	910188	10000.000000	29947	2274	1.000000	31125	1628	1.000000	9811171	0.000000
308624165	17502976.000000	909741	10000.000000	30089	2248	1.000000	31146	1548	1.000000	9806245	0.000000
308633251	17515200.000000	910642	10000.000000	30056	2268	1.000000	31004	1564	1.000000	9801353	-1.#IND00
308596448	17544639.000000	911457	10000.000000	30135	2204	1.000000	31012	1651	1.000000	9796363	-0.019200
308610474	17533915.000000	911974	10000.000000	30076	2121	1.000000	31193	1621	1.000000	9791434	0.007797
308591917	17537049.000000	911811	10000.000000	30109	2192	1.000000	31016	1510	1.000000	9786576	0.001986
308619755	17531262.000000	911072	10000.000000	30172	2175	1.000000	31187	1645	1.000000	9781594	-0.008720
308634473	17514475.000000	911480	10000.000000	30242	2158	1.000000	31312	1685	1.000000	9776816	-0.001411
308658350	17523256.000000	908472	10000.000000	29821	2299	1.000000	30770	1572	1.000000	9771871	-0.003495
308635697	17540063.000000	910460	10000.000000	29885	2242	1.000000	31102	1662	1.000000	9766999	0.000136
308634267	17523392.000000	911148	10000.000000	30272	2236	1.000000	31274	1562	1.000000	9761998	0.001107
308617992	17529576.000000	909581	10000.000000	30038	2241	1.000000	31300	1545	1.000000	9757100	0.000982
308608808	17557248.000000	912093	10000.000000	30069	2255	1.000000	31250	1614	1.000000	9752206	0.001372
308622503	17568238.000000	912987	10000.000000	30185	2366	1.000000	30873	1633	1.000000	9747339	0.001058
308627220	17523346.000000	909482	10000.000000	30021	2239	1.000000	31135	1604	1.000000	9742557	0.001851
308634046	17529296.000000	911709	10000.000000	30110	2165	1.000000	31070	1572	1.000000	9737548	0.001417
308628486	17536965.000000	910442	10000.000000	30210	2145	1.000000	31124	1513	1.000000	9732669	0.000562
308611823	17562054.000000	912421	10000.000000	30310	2270	1.000000	30852	1628	1.000000	9727834	-0.000171
308609265	17533034.000000	913596	10000.000000	30017	2260	1.000000	31129	1614	1.000000	9722955	-0.000307
308618472	17536553.000000	911218	10000.000000	30079	2212	1.000000	30901	1615	1.000000	9718150	-0.000568
308589056	17549084.000000	912505	10000.000000	30225	2169	1.000000	31074	1605	1.000000	9713337	-0.001192
308621119	17551568.000000	910472	10000.000000	29828	2298	1.000000	31018	1642	1.000000	9708512	-0.001544
308642137	17528536.000000	912173	10000.000000	30074	2202	1.000000	31148	1647	1.000000	9703556	-0.001428
308615292	17546199.000000	913101	10000.000000	30082	2193	1.000000	31148	1576	1.000000	9698834	-0.000751
308632420	17528720.000000	910929	10000.000000	30126	2216	1.000000	30952	1579	1.000000	9693969	-0.000542
308610820	17543333.000000	910607	10000.000000	29917	2236	1.000000	31053	1621	1.000000	9689052	-0.000471
308625356	17544037.000000	911217	10000.000000	30401	2286	1.000000	31165	1604	1.000000	9684138	0.000636
308594606	17546538.000000	911990	10000.000000	30039	2144	1.000000	31059	1612	1.000000	9679308	0.001435
308593576	17584540.000000	915649	10000.000000	29976	2347	1.000000	31098	1659	1.000000	9674580	0.001194
308601966	17552085.000000	913230	10000.000000	29989	2351	1.000000	31170	1470	1.000000	9669582	0.001549
308625152	17500099.000000	910664	10000.000000	30101	2190	1.000000	31023	1535	1.000000	9664720	0.004172
308674236	17476689.000000	910517	10000.000000	30221	2163	1.000000	31054	1574	1.000000	9659884	0.006027
308637842	17502211.000000	909562	10000.000000	30124	2163	1.000000	30928	1626	1.000000	9655038	0.005100
308602450	17526321.000000	910428	10000.000000	30043	2263	1.000000	30851	1588	1.000000	9650163	0.004787
308618736	17543614.000000	911069	10000.000000	29957	2208	1.000000	31095	1575	1.000000	9645267	0.005170
308620096	17538554.000000	910661	10000.000000	30166	2261	1.000000	30962	1585	1.000000	9640389	0.004956
308599454	17567925.000000	914599	10000.000000	29871	2242	1.000000	31030	1652	1.000000	9635554	0.004554
308583737	17569545.000000	914407	10000.000000	30063	2231	1.000000	31074	1647	1.000000	9630750	0.005508
308615324	17526240.000000	911921	10000.000000	30166	2308	1.000000	31182	1597	1.000000	9625970	0.005293
308641283	17507481.000000	910820	10000.000000	30215	2170	1.000000	31068	1629	1.000000	9621172	0.006080
308623536	17545133.000000	912748	10000.000000	30241	2138	1.000000	31059	1649	1.000000	9616428	0.007026
308627549	17523763.000000	911581	10000.000000	29786	2273	1.000000	31358	1626	1.000000	9611687	0.006654
308634715	17537339.000000	912135	10000.000000	29897	2211	1.000000	30753	1635	1.000000	9606841	0.006969
308638864	17544893.000000	910078	10000.000000	29997	2205	1.000000	30981	1641	1.000000	9602074	0.006604
308615600	17537006.000000	911335	10000.000000	29904	2252	1.000000	31274	1622	1.000000	9597341	0.006046
308609162	17534176.000000	909874	10000.000000	30314	2117	1.000000	31044	1592	1.000000	9592452	0.005589
308597621	17549080.000000	911494	10000.000000	30086	2169	1.000000	31106	1652	1.000000	9587662	0.005738
308603915	17544791.000000	913740	10000.000000	30207	2142	1.000000	31092	1544	1.000000	9582951	0.006140
308632772	17546321.000000	912239	10000.000000	30036	2192	1.000000	31067	1682	1.000000	9578088	0.006569
308624365	17530922.000000	912207	10000.000000	30132	2327	1.000000	30857	1606	1.000000	9573252	0.006186
308590146	17531351.000000	910549	10000.000000	30237	2118	1.000000	31187	1550	1.000000	9568513	0.006353
308611602	17540510.000000	910660	10000.000000	29911	2310	1.000000	31330	1662	1.000000	9563746	0.005630
308603505	17544814.000000	910843	10000.000000	30036	2186	1.000000	31013	1517	1.000000	9558951	0.005386
308621809	17521364.000000	910374	10000.000000	30107	2246	1.000000	31347	1511	1.000000	9554261	0.005181
308633148	17535348.000000	911137	10000.000000	30232	2296	1.000000	31135	1604	1.000000	9549520	0.004810
308625480	17528847.000000	910178	10000.000000	30052	2177	1.000000	31165	1607	1.000000	9544771	0.004771
308623407	17531616.000000	911860	10000.000000	30249	2236	1.000000	31033	1613	1.000000	9539930	0.005011
308602461	17540258.000000	913394	10000.000000	30244	2298	1.000000	30934	1559	1.000000	9535105	0.005196
308626531	17546832.000000	914885	10000.000000	30116	2160	1.000000	31154	1666	1.000000	9530447	0.004716
308610071	17575430.000000	912412	10000.000000	30108	2314	1.000000	31011	1563	1.000000	9525641	0.004172
308636918	17532899.000000	911388	10000.000000	29953	2289	1.000000	30801	1657	1.000000	9520848	0.004007
308621432	17536435.000000	911289	10000.000000	30242	2397	1.000000	30925	1676	1.000000	9516196	0.003912
npatches	nstrain	runtime	dt	init_x	init_y	init_y_blood	init_z	init_S	beta0	beta1	beta2	beta3	mean_beta	B	d	delta	delta_blood	b[0]	mut	m	CTL	c	g	epsilon	k	het	lambda	rho	omega	x_max	patch.dyna	DELTA	A	VA
10000	1	100.000000	0.000100	21900	9499	5000000	0.001000	10000000	23.512212	8.803611	18.821136	21.854252	16	8000000000.000000	0.010000	1.000000	1.000000	800000	0.000050	0.048000	1	0.001000	1.000000	25.000000	16.000000	0.500000	0.000000	0.000000	0.000000	31987	0	10.000000	7.000000	1.000000
sus	inf	inf_blood	z	x[0]	y[0][0]	z[0]	x[1]	y[1][0]	z[1]	S[0]	synchrony
219000000	94990000.000000	5000000	10.000000	21900	9499	0.001000	21900	9499	0.001000	10000000	0.000000
307946298	17856102.000000	930635	10000.000000	29990	2322	1.000000	31530	1457	1.000000	9994898	0.000000
313569561	9347936.000000	486229	10000.000000	30847	1242	1.000000	31959	655	1.000000	9989826	0.000000
315695037	6164012.000000	320653	10000.000000	31228	894	1.000000	31821	487	1.000000	9984750	0.000000
316815800	4494433.000000	233875	10000.000000	31279	593	1.000000	31669	303	1.000000	9979787	0.000000
317507796	3477945.000000	180625	10000.000000	31473	499	1.000000	31698	290	1.000000	9974765	0.000000
317978808	2801493.000000	145833	10000.000000	31712	393	1.000000	31803	205	1.000000	9969792	0.000000
318303507	2311036.000000	120083	10000.000000	31338	319	1.000000	31866	211	1.000000	9964796	0.000000
318550603	1938723.000000	101441	10000.000000	31683	253	1.000000	32203	127	1.000000	9959915	0.000000
318757453	1657666.000000	85835	10000.000000	31555	228	1.000000	31928	127	1.000000	9954911	0.000000
318881552	1433316.000000	74911	10000.000000	31904	195	1.000000	31974	117	1.000000	9949867	0.000000
319031646	1247320.000000	64946	10000.000000	31788	159	1.000000	31933	90	1.000000	9944940	0.000000
319129902	1094457.000000	56937	10000.000000	31617	164	1.000000	31962	81	1.000000	9939988	0.000000
319212818	966090.000000	50217	10000.000000	32000	108	1.000000	31757	62	1.000000	9935074	0.000000
319291643	856997.000000	44587	10000.000000	31936	92	1.000000	32121	67	1.000000	9930084	0.000000
319377890	771112.000000	40160	10000.000000	31832	86	1.000000	31959	66	1.000000	9925072	0.000000
319399341	684118.000000	35534	10000.000000	31878	82	1.000000	31864	38	1.000000	9920019	0.000000
319433155	615513.000000	31958	10000.000000	32007	69	1.000000	31770	40	1.000000	9915087	0.000000
319474436	551080.000000	28605	10000.000000	31795	60	1.000000	31955	43	1.000000	9910128	0.000000
319520042	500801.000000	26065	10000.000000	31758	81	1.000000	32050	37	1.000000	9905160	0.000000
319570361	448657.000000	23445	10000.000000	31904	63	1.000000	31774	43	1.000000	9900324	0.000000
319597883	407882.000000	21633	10000.000000	31821	63	1.000000	31678	24	1.000000	9895288	0.000000
319628180	381509.000000	20144	10000.000000	32071	44	1.000000	32218	33	1.000000	9890582	0.000000
319642395	351050.000000	18130	10000.000000	31899	45	1.000000	32075	23	1.000000	9885678	0.000000
319653587	313153.000000	16415	10000.000000	32029	32	1.000000	31828	28	1.000000	9880709	0.000000
319674649	286385.000000	14900	10000.000000	31666	45	1.000000	32062	20	1.000000	9875605	0.000000
319689568	260517.000000	13431	10000.000000	31926	32	1.000000	31863	24	1.000000	9870758	0.000000
319702514	235176.000000	12240	9999.968920	31986	50	1.000000	32059	24	1.000000	9865865	0.000000
319725222	220487.000000	11561	9999.967785	32147	24	1.000000	31809	25	1.000000	9861030	0.000000
319731409	200189.000000	10729	9999.958946	31913	34	1.000000	32290	20	1.000000	9856037	0.000000
319766792	188223.000000	9806	9999.295712	32219	18	1.000000	32022	12	1.000000	9851227	0.000000
319746971	171604.000000	9008	9998.611083	32047	23	1.000000	32083	15	1.000000	9846311	0.000000
319760417	157748.000000	8223	9998.222948	31856	10	1.000000	32044	10	1.000000	9841454	0.000000
319763384	147598.000000	7688	9996.263718	31969	13	1.000000	31997	8	1.000000	9836493	0.000000
319767819	135805.000000	6992	9989.538579	32016	29	1.000000	31879	14	1.000000	9831583	0.000000
319787723	128049.000000	6651	9978.120729	31835	19	1.000000	31879	5	0.999954	9826747	0.000000
319795151	121983.000000	6143	9971.803728	32178	12	1.000000	31982	9	1.000000	9821908	0.000000
319784016	117584.000000	5966	9958.842031	31964	13	1.000000	31901	8	0.967491	9816949	0.000000
319814558	114378.000000	6038	9950.193484	31995	18	1.000000	31861	6	0.999996	9811967	0.000000
319808066	112613.000000	5758	9941.150492	32247	15	1.000000	31987	3	0.999997	9807057	0.000000
319818196	109030.000000	5662	9927.906332	32132	19	1.000000	32044	10	0.999626	9802107	-1.#IND00
319775916	108778.000000	5669	9919.851096	31795	15	1.000000	32000	2	0.999710	9797244	-1.#IND00
319772567	107211.000000	5566	9918.916055	31891	10	1.000000	32005	12	0.962800	9792365	-1.#IND00
319789348	105866.000000	5526	9915.559426	31931	10	1.000000	31888	8	0.999997	9787570	-0.021040
319784780	105419.000000	5564	9908.258577	31803	19	0.999867	31851	7	0.933828	9782583	-0.013086
319810210	107491.000000	5647	9920.271351	32074	14	1.000000	32071	13	0.993468	9777643	-0.006955
319777117	106477.000000	5415	9909.194305	32065	20	1.000000	31804	4	0.999675	9772767	-0.004601
319797649	109394.000000	5679	9919.474460	32076	21	1.000000	31964	13	0.974367	9767872	-0.005520
319784734	109889.000000	5691	9933.661882	31908	23	1.000000	32014	10	0.972097	9763027	-0.005049
319812108	108283.000000	5690	9914.844185	32036	17	1.000000	32118	5	0.920664	9758210	-0.006862
319809254	108170.000000	5535	9921.014341	32257	24	1.000000	32093	5	0.999980	9753365	-0.007332
319810808	105859.000000	5604	9915.420721	31963	8	1.000000	31810	9	1.000000	9748646	-0.004336
319817346	109190.000000	5604	9928.117194	32055	11	1.000000	31997	10	1.000000	9743839	-0.004724
319809108	110371.000000	5828	9934.297235	31876	15	1.000000	32267	9	1.000000	9738988	-0.004216
319807656	110988.000000	5701	9922.724306	32128	31	1.000000	32058	10	0.984834	9734158	-0.004146
319818491	108936.000000	5732	9921.080546	31864	15	1.000000	32022	6	0.999283	9729263	-0.003445
319814117	106816.000000	5597	9922.718942	31829	21	1.000000	32052	10	1.000000	9724288	-0.005099
319812066	107730.000000	5587	9915.286724	31985	8	1.000000	31973	6	1.000000	9719470	-0.005286
319787868	106099.000000	5511	9903.018404	31915	8	1.000000	32112	7	0.991686	9714521	-0.004318
319795064	107579.000000	5680	9918.805473	31841	15	1.000000	32104	5	0.999999	9709590	-0.005420
319786386	107299.000000	5526	9920.185915	31911	11	1.000000	32029	11	0.999338	9704802	-0.006291
319837270	106644.000000	5544	9918.003717	31974	10	1.000000	31754	8	1.000000	9700033	-0.004692
319805874	102640.000000	5398	9881.882872	31706	11	1.000000	31992	8	1.000000	9695315	-0.005115
319800291	104399.000000	5382	9888.814325	31791	14	1.000000	32009	7	1.000000	9690440	-0.005380
319809402	106375.000000	5563	9906.751398	31899	11	1.000000	32135	5	1.000000	9685655	-0.006568
319800343	106697.000000	5595	9914.144336	31791	17	1.000000	31889	11	1.000000	9680668	-0.006476
319814604	110964.000000	5753	9929.911614	31938	8	1.000000	32036	4	0.997467	9675793	-0.005518
319822143	111439.000000	5754	9938.499611	31832	23	1.000000	31931	12	1.000000	9670960	-0.005898
319792949	110891.000000	5825	9939.212780	31676	5	1.000000	32125	10	1.000000	9666080	-0.005799
319785505	109662.000000	5737	9932.436963	31843	11	0.999999	32024	7	0.999488	9661370	-0.005239
319789040	111374.000000	5729	9934.715820	32020	11	1.000000	32028	11	1.000000	9656579	-0.004742
319789953	110831.000000	5718	9938.437246	31842	13	1.000000	31974	12	1.000000	9651656	-0.004301
319800612	107952.000000	5623	9932.104722	31741	24	1.000000	31985	7	0.996281	9646666	-0.004090
319808324	107317.000000	5617	9917.687197	31966	11	1.000000	31900	7	0.998612	9641801	-0.003885
319810061	107295.000000	5557	9913.888744	31981	13	1.000000	31915	10	1.000000	9636996	-0.001296
319789722	105705.000000	5491	9911.888588	31963	13	1.000000	32158	5	0.866773	9632156	-0.002784
319780373	106915.000000	5605	9918.446954	32213	9	1.000000	31973	8	0.999916	9627291	-0.002551
319784497	107381.000000	5573	9917.108081	31934	9	0.999992	31898	9	0.999908	9622425	-0.002598
319810394	108966.000000	5757	9931.106105	32062	11	1.000000	31868	6	0.997799	9617717	-0.002633
319793833	104906.000000	5477	9909.066860	31843	7	1.000000	32075	5	0.865432	9612982	-0.002623
319795872	109306.000000	5756	9924.144662	31771	17	1.000000	32219	4	0.999974	9608113	-0.002703
319794571	106873.000000	5565	9914.570020	32040	23	1.000000	32069	9	0.999120	9603362	-0.002935
319799851	106974.000000	5534	9918.273446	31905	12	0.955158	32052	7	0.985011	9598411	-0.002333
319803296	107364.000000	5481	9919.721926	31920	14	1.000000	31658	4	0.999995	9593706	-0.002016
319778984	104298.000000	5352	9903.172574	32268	14	1.000000	32155	5	0.975520	9588848	-0.001008
319781654	105625.000000	5482	9905.875024	31911	10	1.000000	32055	8	0.946947	9583976	-0.000196
319808141	107824.000000	5511	9923.242447	32049	24	1.000000	31912	11	0.999993	9579067	-0.000448
319783271	107863.000000	5633	9913.971855	31955	8	1.000000	32087	12	0.999931	9574399	-0.000466
319766348	106845.000000	5704	9918.823348	31826	3	1.000000	31868	8	0.999097	9569492	-0.000390
319804946	107087.000000	5546	9920.018800	32265	8	1.000000	32001	7	0.994162	9564726	-0.000676
319806699	108253.000000	5561	9924.480985	31927	14	1.000000	32003	6	0.976997	9559914	-0.000590
319792720	108195.000000	5593	9922.938304	32021	4	1.000000	32097	4	0.999983	9555114	-0.000653
319792212	104855.000000	5475	9904.438667	32095	25	1.000000	31991	10	0.974256	9550460	-0.000261
319823337	105358.000000	5670	9902.124853	31965	17	1.000000	32011	10	0.999092	9545749	-0.000081
319810234	108271.000000	5645	9924.500698	31943	12	1.000000	31820	6	0.990227	9541037	-0.000150
319813484	107937.000000	5637	9919.329812	32125	7	1.000000	31939	10	0.999997	9536201	0.000076
319801870	110523.000000	5916	9934.298959	31860	15	0.971960	32071	15	1.000000	9531403	0.001752
319790241	110970.000000	5837	9936.505453	32126	26	1.000000	31981	6	0.978379	9526562	0.001052
319819801	108990.000000	5526	9928.932574	31922	17	1.000000	31858	10	0.974006	9521799	0.000996
319803394	107229.000000	5612	9914.862455	31846	11	0.998790	31962	10	0.999986	9517076	0.000632
npatches	nstrain	runtime	dt	init_x	init_y	init_y_blood	init_z	init_S	beta0	beta1	beta2	beta3	mean_beta	B	d	delta	delta_blood	b[0]	mut	m	CTL	c	g	epsilon	k	het	lambda	rho	omega	x_max	patch.dyna	DELTA	A	VA
10000	1	100.000000	0.000100	21900	9499	5000000	0.001000	10000000	22.592978	9.240516	20.149812	20.605314	16	8000000000.000000	0.010000	1.000000	1.000000	800000	0.000050	0.048000	1	0.001000	1.000000	25.000000	17.000000	0.500000	0.000000	0.000000	0.000000	31987	0	10.000000	7.000000	1.000000
sus	inf	inf_blood	z	x[0]	y[0][0]	z[0]	x[1]	y[1][0]	z[1]	S[0]	synchrony
219000000	94990000.000000	5000000	10.000000	21900	9499	0.001000	21900	9499	0.001000	10000000	0.000000
314110258	8211067.000000	428793	10000.000000	30998	1066	1.000000	31852	653	1.000000	9995110	0.000000
318425600	2016889.000000	104703	10000.000000	31787	267	1.000000	31827	155	1.000000	9990105	0.000000
319471878	574480.000000	30000	10000.000000	31989	67	1.000000	32090	40	1.000000	9985219	0.000000
319749180	173138.000000	9077	9999.575941	31737	20	1.000000	32312	12	1.000000	9980163	0.000000
319804014	68453.000000	3481	9120.958343	31783	13	0.939763	32020	6	0.993217	9975079	0.000000
319815976	71749.000000	3683	9071.659813	31957	3	0.979385	31917	6	0.998425	9970120	0.000000
319829859	71566.000000	3722	9069.985279	31944	7	0.997908	32028	3	0.896795	9965166	0.000000
319813607	71975.000000	3728	9059.147288	31902	9	1.000000	31756	7	0.647165	9960154	0.000000
319830707	71666.000000	3755	8972.522304	31916	14	0.988478	32189	5	0.913549	9955206	0.000000
319826693	70867.000000	3787	9013.001624	32135	10	0.974516	32011	7	0.966597	9950258	0.000000
319818385	69732.000000	3634	8989.551430	32089	9	0.914177	31929	5	0.902626	9945267	0.000000
319821333	72060.000000	3742	9073.324423	32073	11	0.999708	31884	12	0.999939	9940247	0.000000
319820815	72113.000000	3735	9096.048661	31762	10	0.998629	32080	8	0.507872	9935151	0.000000
319829574	70622.000000	3741	8974.759531	31994	9	0.999336	31927	4	0.946491	9930252	0.000000
319809388	71178.000000	3640	9069.785720	32009	6	0.988011	32023	9	0.839900	9925262	0.000000
319847086	72200.000000	3702	9017.611464	31877	2	0.951426	31978	11	0.940341	9920227	0.000000
319823395	72447.000000	3870	9066.563748	32100	7	0.783818	32011	3	0.468101	9915268	0.000000
319818960	71907.000000	3867	9057.175360	32047	12	0.999987	31802	3	0.806262	9910303	0.000000
319834574	70895.000000	3677	8980.043564	31829	12	1.000000	32192	3	0.991298	9905261	0.000000
319821824	71766.000000	3666	9039.265666	31957	7	0.950113	31929	5	0.987015	9900239	0.000000
319820267	71902.000000	3719	9081.709943	31947	11	0.998444	31941	6	0.527426	9895208	0.000000
319824115	71044.000000	3667	9076.423561	31922	2	0.986180	31903	7	0.842769	9890273	0.000000
319824174	71774.000000	3732	9069.631866	31962	10	0.999999	31903	4	0.416605	9885336	0.000000
319820852	70311.000000	3688	9024.709782	31976	12	0.999851	32186	5	0.895243	9880589	0.000000
319794642	71120.000000	3773	9038.945283	32137	6	0.835298	31844	7	0.759923	9875722	0.000000
319804876	72424.000000	3669	9033.955256	31971	12	0.761519	31946	8	0.933555	9870721	0.000000
319785329	71974.000000	3857	9047.099906	31846	12	0.999272	32223	2	0.861729	9865912	0.000000
319815733	70840.000000	3579	9011.186837	32121	9	0.926905	32093	7	0.990207	9860954	0.000000
319827609	71397.000000	3777	9058.443483	32140	14	1.000000	32045	5	0.886235	9856100	0.000000
319800735	71940.000000	3693	9038.293928	31870	8	1.000000	31959	4	0.968317	9851154	0.000000
319838460	71793.000000	3677	9014.463107	32074	9	0.996146	32139	4	0.754560	9846087	0.000000
319818971	71168.000000	3842	9015.168036	32084	12	0.995312	31994	7	0.914264	9841247	0.000000
319813490	71584.000000	3656	9112.317782	32012	5	0.439479	32228	5	0.972819	9836318	0.000000
319823200	71530.000000	3685	9071.567491	31942	6	0.999856	31824	5	0.988029	9831477	0.000000
319818858	71855.000000	3773	9039.831906	31914	6	0.622979	31826	3	0.877204	9826594	0.000000
319831007	70938.000000	3756	9045.457338	32022	1	0.977691	32040	9	0.959200	9821582	0.000000
319821725	69603.000000	3550	8995.277761	32163	6	0.983476	32088	5	0.996838	9816581	0.000000
319830830	72056.000000	3737	9104.531586	32062	4	0.999974	31849	4	0.966078	9811659	0.000000
319832246	70982.000000	3594	9077.658032	31804	9	0.990604	32106	4	0.873756	9806648	0.000000
319820502	70788.000000	3697	9033.560888	31931	4	0.993802	31927	4	0.822070	9801633	-1.#IND00
319800433	70956.000000	3680	9076.859071	31895	14	0.999974	31938	2	0.986796	9796766	-1.#IND00
319824654	71965.000000	3651	9031.922956	31799	9	1.000000	32112	4	0.794554	9791837	-1.#IND00
319825991	70851.000000	3714	8981.048684	31792	20	0.999581	32157	4	0.995309	9787099	-0.013707
319837910	71502.000000	3698	9010.450105	32082	9	1.000000	32114	8	0.849707	9782209	-0.006356
319835145	71198.000000	3679	8996.551620	31988	8	0.964109	31942	2	0.727431	9777343	0.002588
319820425	72262.000000	3755	9104.947472	31849	6	0.875760	31962	5	0.986504	9772454	0.003489
319824683	71839.000000	3811	9072.103197	32004	11	0.999988	31952	6	0.694628	9767557	0.006919
319840369	71988.000000	3780	9050.588767	31920	12	0.717573	31984	3	0.986459	9762623	0.006244
319812941	71131.000000	3761	9043.554210	32029	17	0.699285	32164	6	0.792160	9757795	0.003846
319846627	71386.000000	3700	9064.054383	32094	5	0.999768	31867	6	0.835511	9752830	-0.001502
319843124	71655.000000	3765	9048.302773	32103	5	0.992771	32053	3	0.955967	9747947	0.000061
319834155	72562.000000	3679	9097.481060	31978	11	0.999968	32070	8	0.937667	9743169	0.001048
319814778	70300.000000	3767	9043.324303	32007	15	1.000000	32118	7	0.962278	9738228	0.002198
319814177	70591.000000	3744	9068.095771	32099	11	0.982506	31833	2	0.459457	9733395	0.000656
319828825	71112.000000	3707	9055.174288	32109	5	0.910050	31870	11	0.897624	9728680	0.000683
319838056	71782.000000	3660	9083.394845	31984	8	0.999997	32068	4	0.787990	9723824	-0.000874
319837792	70053.000000	3711	8962.850707	31952	9	1.000000	32070	5	0.853444	9719092	0.000296
319829172	72096.000000	3575	9083.508176	31821	17	0.994075	31865	3	0.874759	9714206	-0.001651
319818044	71389.000000	3723	9074.081921	32064	12	0.999999	32087	8	0.982562	9709326	-0.001019
319818150	72033.000000	3726	9066.671062	31767	7	1.000000	32044	5	0.907748	9704387	-0.001322
319826923	70254.000000	3570	8977.246117	31918	11	0.994906	31885	5	0.949054	9699632	-0.001667
319810461	71818.000000	3779	8995.488269	31947	11	0.999999	31988	12	0.887905	9694736	0.002316
319807687	72393.000000	3752	9034.460500	31865	11	0.948560	31890	7	0.983444	9690002	-0.000045
319839934	71245.000000	3642	9021.015177	31843	6	0.999996	32015	3	0.355100	9685190	-0.000602
319812341	71358.000000	3743	9050.176799	31915	1	0.884934	32309	4	0.466288	9680397	-0.000652
319835732	72428.000000	3765	9072.432079	32047	7	0.995737	32193	9	0.847645	9675480	-0.000389
319831060	71512.000000	3699	9103.530929	31955	15	1.000000	31754	3	0.532284	9670763	-0.000741
319833901	70838.000000	3670	9016.549775	32169	9	0.998696	31878	4	0.515600	9666086	-0.000871
319818418	70824.000000	3655	9025.459984	32004	10	0.999400	31943	4	0.980583	9661168	0.000038
319832232	71657.000000	3824	9015.664099	31872	7	0.984505	31742	1	0.793706	9656376	0.000328
319827648	72948.000000	3771	9074.825818	32041	4	0.993908	32237	4	0.946026	9651544	0.000849
319810207	72136.000000	3885	9075.723224	32191	1	0.620950	31895	14	0.763268	9646738	0.000366
319822841	71851.000000	3714	9055.087842	32156	2	0.558294	31944	8	0.731091	9641920	0.000163
319828887	71494.000000	3695	9086.294531	32060	9	0.846794	31897	7	0.616286	9637100	0.000556
319814539	71284.000000	3668	9019.891691	31850	5	0.745682	31937	6	0.972062	9632356	0.000491
319826898	71175.000000	3747	9073.972325	31924	15	0.896773	31987	7	0.877046	9627408	0.000661
319819787	71445.000000	3707	9032.055161	32038	6	0.999996	31766	10	0.972192	9622586	0.000575
319830628	71718.000000	3666	9045.460194	31843	7	1.000000	32045	7	0.985010	9617831	0.000951
319839075	70518.000000	3802	9048.376680	31859	7	0.996461	32053	2	0.594165	9613026	0.000950
319827244	72010.000000	3622	9055.096580	31981	5	0.947140	32009	8	0.733519	9608257	0.000608
319827659	69298.000000	3604	9005.427155	32239	9	0.999999	32096	4	0.877240	9603470	0.000676
319825896	71056.000000	3674	9037.895173	31840	7	0.998397	31930	2	0.798777	9598760	0.000942
319816984	72177.000000	3833	9058.354712	32190	9	0.999999	31881	7	0.798890	9594127	0.001447
319844595	72087.000000	3812	9130.002426	31879	6	0.999548	32222	4	0.999516	9589429	0.001188
319857925	70753.000000	3592	9046.131913	31715	2	0.858195	31856	3	0.972488	9584575	0.001151
319824025	71531.000000	3803	9031.088498	31838	10	0.999906	31902	10	0.982720	9579781	0.000427
319826206	72197.000000	3853	9078.839667	31906	10	0.989611	32036	8	0.973045	9574992	0.000560
319803427	71773.000000	3782	9030.581213	31931	9	0.984544	32012	5	0.836019	9570085	0.001215
319821258	71957.000000	3753	9033.373670	31967	11	0.997863	32042	4	0.921794	9565317	0.001139
319801236	70718.000000	3631	8991.330931	32027	8	0.999907	31987	5	0.757870	9560577	0.001378
319808358	72922.000000	3659	9073.367268	31813	12	0.989291	31878	9	0.983394	9555812	0.001459
319832772	71316.000000	3703	9014.665490	31918	3	0.412972	32140	8	0.981173	9551025	0.001513
319825326	71145.000000	3673	9029.073073	32019	5	0.999979	31848	5	0.899549	9546210	0.001687
319847632	72337.000000	3720	9071.878693	32054	5	0.999943	32188	6	0.473858	9541467	0.001694
319829108	70763.000000	3669	9016.034489	31909	9	0.975588	31943	3	0.994794	9536733	0.002014
319829374	70922.000000	3666	8991.944129	32072	4	0.986042	31946	5	0.543306	9531872	0.002012
319818567	72195.000000	3752	9056.610670	32038	10	0.999998	32027	5	0.984192	9527043	0.002079
319827564	70790.000000	3637	9024.237492	31951	4	0.983019	32249	10	0.869660	9522211	0.001939
319833435	72153.000000	3674	9044.286100	31820	20	0.999982	31984	9	0.935500	9517540	0.002063
npatches	nstrain	runtime	dt	init_x	init_y	init_y_blood	init_z	init_S	beta0	beta1	beta2	beta3	mean_beta	B	d	delta	delta_blood	b[0]	mut	m	CTL	c	g	epsilon	k	het	lambda	rho	omega	x_max	patch.dyna	DELTA	A	VA
10000	1	100.000000	0.000100	21900	9499	5000000	0.001000	10000000	16.985161	18.463453	14.795842	8.931210	16	8000000000.000000	0.010000	1.000000	1.000000	800000	0.000050	0.048000	1	0.001000	1.000000	25.000000	18.000000	0.500000	0.000000	0.000000	0.000000	31987	0	10.000000	7.000000	1.000000
sus	inf	inf_blood	z	x[0]	y[0][0]	z[0]	x[1]	y[1][0]	z[1]	S[0]	synchrony
219000000	94990000.000000	5000000	10.000000	21900	9499	0.001000	21900	9499	0.001000	10000000	0.000000
316842321	4142353.000000	216067	10000.000000	31727	408	1.000000	31657	450	1.000000	9995065	0.000000
319525085	482775.000000	24987	10000.000000	31757	41	1.000000	32214	67	1.000000	9990034	0.000000
319835100	64942.000000	3330	9388.332132	32100	4	1.000000	32132	7	1.000000	9984925	0.000000
319825546	62977.000000	3177	8588.287280	32059	5	0.998552	31957	8	0.819026	9979942	0.000000
319847119	64415.000000	3356	8542.836523	32089	2	0.962101	31936	7	0.802684	9974940	0.000000
319846021	64792.000000	3348	8569.899388	32125	10	0.905669	32015	10	0.957098	9969909	0.000000
319797091	63951.000000	3358	8406.032938	31859	5	0.999819	32218	11	0.965532	9964972	0.000000
319843852	64243.000000	3373	8520.271154	31845	7	0.833558	31902	6	0.961435	9959938	0.000000
319839957	65040.000000	3375	8525.770214	31778	7	0.980792	31951	5	0.960459	9955068	0.000000
319824401	64450.000000	3378	8543.746451	31863	4	0.955366	32081	5	0.865154	9950032	0.000000
319831834	64411.000000	3246	8521.392089	31882	15	0.746993	31951	4	0.969094	9945015	0.000000
319819484	63909.000000	3349	8500.746377	32048	3	0.988922	32249	6	0.900832	9940062	0.000000
319835996	64185.000000	3415	8526.150207	32119	7	0.999279	31975	10	0.991211	9935035	0.000000
319852743	65139.000000	3537	8572.810906	32037	2	0.961453	32191	7	0.816047	9930127	0.000000
319823313	62958.000000	3274	8493.732872	32174	5	0.733197	32000	0	0.573274	9925069	0.000000
319839612	64663.000000	3302	8446.458309	31917	11	0.807297	32034	10	0.753495	9920112	0.000000
319821405	64362.000000	3306	8458.129628	31931	11	0.720968	32047	4	0.865834	9915088	0.000000
319837662	66924.000000	3402	8518.345386	31952	6	0.999540	31915	4	0.554098	9910086	0.000000
319831121	65315.000000	3316	8540.326024	31957	7	0.833042	31888	8	0.996722	9905035	0.000000
319836870	64876.000000	3322	8497.976679	31952	3	0.974651	31898	8	0.725086	9900119	0.000000
319838407	65427.000000	3376	8519.483711	31881	9	0.959869	31992	12	0.879689	9895169	0.000000
319812150	64784.000000	3467	8530.525789	31989	6	0.999990	31994	8	0.829561	9890150	0.000000
319842692	64742.000000	3338	8550.137345	31915	6	0.980491	31898	12	0.744354	9885279	0.000000
319814906	65817.000000	3419	8667.774473	31790	6	0.999684	31907	4	0.774266	9880396	0.000000
319817698	64948.000000	3428	8528.328985	31825	8	0.737117	32013	9	0.995446	9875504	0.000000
319815499	64641.000000	3427	8530.712314	32036	4	0.879066	31922	6	0.994364	9870654	0.000000
319804660	64691.000000	3453	8538.484703	32247	6	0.726086	31920	7	0.288828	9865800	0.000000
319835535	64750.000000	3447	8546.467322	31827	13	0.764668	32153	6	0.651705	9860873	0.000000
319827020	65199.000000	3355	8534.436164	31861	13	0.998315	31821	4	0.945913	9855900	0.000000
319824950	64926.000000	3373	8449.643910	32068	4	0.956051	32072	7	0.998903	9850980	0.000000
319828954	65628.000000	3542	8575.392825	31908	8	0.995642	31922	11	0.995719	9846038	0.000000
319826828	65023.000000	3427	8473.325666	31890	3	0.983783	31834	10	0.976973	9841167	0.000000
319820642	65389.000000	3452	8498.753922	31947	4	0.858729	32054	11	0.499190	9836226	0.000000
319810138	65325.000000	3434	8472.260724	31850	7	0.946310	32002	3	0.950182	9831360	0.000000
319794475	65604.000000	3306	8614.391392	32110	7	0.997675	32011	6	0.984839	9826387	0.000000
319844618	64861.000000	3365	8547.662635	31986	5	0.933465	32060	3	0.666034	9821474	0.000000
319842904	63331.000000	3293	8479.882273	32082	3	0.775662	31931	7	0.731711	9816598	0.000000
319833292	65489.000000	3293	8483.119473	31718	9	0.984127	31964	12	0.934859	9811743	0.000000
319825061	65171.000000	3404	8495.896215	32099	3	0.999204	31659	7	0.727257	9806825	0.000000
319838761	64496.000000	3400	8481.765350	31988	5	0.978504	32099	10	0.841212	9801896	-1.#IND00
319826765	64031.000000	3332	8443.648334	32111	5	0.999983	32112	9	0.999942	9796984	-1.#IND00
319809915	65037.000000	3393	8525.323711	31819	17	0.976738	31965	7	0.981522	9791980	-0.004963
319851308	64974.000000	3370	8510.239229	32171	9	0.994494	31967	8	0.673758	9787040	0.003382
319828591	62946.000000	3270	8473.249288	32085	8	0.819489	31974	7	0.539274	9782089	-0.004288
319826023	64684.000000	3336	8561.602644	31831	14	0.994985	31745	7	0.921088	9777111	-0.005805
319837518	64254.000000	3291	8551.528821	32123	3	0.552278	31869	1	0.763731	9772276	-0.005200
319815315	64930.000000	3282	8588.010116	31825	11	0.995427	31951	7	0.513449	9767377	-0.004172
319833286	66415.000000	3439	8537.948996	31822	5	0.797796	32049	9	0.953091	9762623	-0.001276
319813643	66091.000000	3440	8510.581169	31874	2	0.663934	31930	6	0.979594	9757731	0.000747
319832815	65934.000000	3376	8502.277779	31839	6	0.800014	32095	7	0.972862	9752869	0.001309
319814545	64994.000000	3363	8532.857078	31762	11	0.938995	32004	8	0.452040	9748011	-0.001030
319825802	65752.000000	3328	8560.529240	32038	12	0.996496	32193	3	0.975293	9743133	-0.000069
319811149	66499.000000	3453	8512.969225	31869	2	0.624441	31975	4	0.717672	9738237	0.004104
319810841	66135.000000	3387	8579.815431	32254	2	0.965417	32046	13	0.979771	9733426	0.005449
319856386	65528.000000	3378	8553.563496	31993	6	0.997867	32037	7	0.880291	9728497	0.005547
319824145	67292.000000	3553	8545.442481	31956	9	0.995218	31916	6	0.999188	9723626	0.004999
319841084	65546.000000	3526	8511.367624	31929	1	0.449489	32041	6	0.899824	9718829	0.004974
319834375	64938.000000	3409	8528.074808	32161	5	0.969145	32221	7	0.909243	9713963	0.004626
319814364	65177.000000	3351	8535.392893	31944	2	0.900119	31878	7	0.918847	9709181	0.004083
319809881	65338.000000	3392	8558.790005	31834	8	0.990439	32071	11	0.877826	9704121	0.004057
319833806	64858.000000	3452	8540.435272	31883	6	0.681143	31923	4	0.994342	9699312	0.004510
319840502	65780.000000	3392	8596.473497	32282	13	0.993725	31949	12	0.972918	9694509	0.004069
319822244	64437.000000	3356	8535.035493	31822	6	0.950703	31973	6	0.999996	9689708	0.005726
319827771	64210.000000	3294	8481.542287	32038	9	0.935566	31966	8	0.973610	9684907	0.005615
319821554	64768.000000	3306	8525.021019	31914	5	0.820319	32131	3	0.980840	9680133	0.005832
319835854	65657.000000	3310	8532.152021	31784	12	0.963851	32005	1	0.879126	9675247	0.004811
319827303	64932.000000	3390	8573.251210	31889	10	0.643133	32025	6	0.708649	9670318	0.003699
319816693	65498.000000	3401	8521.324444	32192	5	0.936115	31855	6	0.996698	9665510	0.003571
319836646	65701.000000	3390	8495.947619	32020	4	0.992053	32066	5	0.926227	9660626	0.003235
319833702	66043.000000	3378	8528.355362	31920	4	0.951790	31967	10	0.700409	9655833	0.002794
319840148	64738.000000	3411	8496.366227	32036	7	0.959215	31980	9	0.974083	9650977	0.001981
319822110	64556.000000	3359	8485.471915	32129	3	0.988843	31956	6	0.685202	9646241	0.002428
319826707	65803.000000	3232	8587.171724	31969	11	0.956893	32106	8	0.800823	9641512	0.002813
319824671	64422.000000	3362	8572.318727	32108	5	0.977188	32163	5	0.943241	9636688	0.003418
319833809	65999.000000	3415	8624.993387	32009	8	0.980174	32102	9	0.945299	9631876	0.003224
319820351	66430.000000	3480	8581.801452	31925	5	0.733717	32083	6	0.811273	9627113	0.003881
319812557	64838.000000	3424	8557.994652	32118	9	0.998180	31941	3	0.868004	9622388	0.003755
319827080	64940.000000	3392	8437.586498	32042	7	0.891733	32110	6	0.916303	9617574	0.003705
319850129	66857.000000	3434	8568.905556	32203	6	0.999847	31788	10	0.999920	9612759	0.004218
319830655	65804.000000	3394	8604.791190	32109	7	0.930728	31718	3	0.962625	9607877	0.004006
319836241	65765.000000	3480	8623.790438	32050	9	0.982835	32010	9	0.999597	9603094	0.003948
319838383	65020.000000	3392	8514.789819	32115	7	0.999881	32098	9	0.987629	9598342	0.003993
319830982	65542.000000	3447	8591.754271	31902	6	0.498272	32120	11	0.999537	9593496	0.003903
319837819	63978.000000	3250	8593.283918	31939	5	0.997738	31919	1	0.833040	9588755	0.005099
319842511	64482.000000	3315	8494.750711	31903	8	0.979714	32034	2	0.724817	9583900	0.006140
319862729	66026.000000	3321	8530.247977	31876	10	0.946761	32124	8	0.971033	9579051	0.005939
319833800	66728.000000	3378	8545.885107	32013	4	0.997520	31987	7	0.879361	9574291	0.005612
319829396	64725.000000	3240	8532.291389	31934	5	0.460152	31973	5	0.942088	9569554	0.005989
319811786	64495.000000	3416	8570.280442	31739	4	0.891023	32145	8	0.933914	9564734	0.005913
319835601	64592.000000	3425	8514.275829	32002	5	0.668576	32053	9	0.948026	9559926	0.006001
319825327	64680.000000	3363	8461.128218	31797	9	0.898396	32154	5	0.982521	9555138	0.005841
319820869	65813.000000	3485	8478.191060	32054	7	0.833255	32081	7	0.960099	9550406	0.005160
319835828	66147.000000	3494	8547.561669	32041	8	0.924831	32108	8	0.778874	9545707	0.005098
319821721	66202.000000	3421	8600.564132	31891	7	0.999032	32021	9	0.960142	9540978	0.004889
319833182	65322.000000	3510	8536.447828	31834	10	0.771377	31986	2	0.787741	9536271	0.004844
319845701	64621.000000	3273	8479.606579	31907	7	0.954298	32146	4	0.999802	9531481	0.004700
319825857	64329.000000	3365	8504.627403	32048	6	0.394435	31906	5	0.984962	9526706	0.004825
319836068	64360.000000	3412	8488.064470	31881	2	0.712004	31770	12	0.958968	9521954	0.004981
319837532	64061.000000	3291	8543.199212	31817	3	0.989366	31894	7	0.914289	9517347	0.004969
npatches	nstrain	runtime	dt	init_x	init_y	init_y_blood	init_z	init_S	beta0	beta1	beta2	beta3	mean_beta	B	d	delta	delta_blood	b[0]	mut	m	CTL	c	g	epsilon	k	het	lambda	rho	omega	x_max	patch.dyna	DELTA	A	VA
10000	1	100.000000	0.000100	21900	9499	5000000	0.001000	10000000	9.537250	23.204247	9.359758	9.370790	16	8000000000.000000	0.010000	1.000000	1.000000	800000	0.000050	0.048000	1	0.001000	1.000000	25.000000	19.000000	0.500000	0.000000	0.000000	0.000000	31987	0	10.000000	7.000000	1.000000
sus	inf	inf_blood	z	x[0]	y[0][0]	z[0]	x[1]	y[1][0]	z[1]	S[0]	synchrony
219000000	94990000.000000	5000000	10.000000	21900	9499	0.001000	21900	9499	0.001000	10000000	0.000000
318441137	1876627.000000	98314	10000.000000	31905	132	1.000000	31719	275	1.000000	9995096	0.000000
319789285	90807.000000	4742	9938.159255	31980	10	1.000000	31797	11	1.000000	9990055	0.000000
319846664	57682.000000	2981	8284.088706	31971	4	0.844427	32076	5	0.770825	9984873	0.000000
319833126	59524.000000	3065	7902.278742	32011	2	0.637607	32112	4	0.931720	9979838	0.000000
319849987	60935.000000	3172	7976.334499	31845	5	0.721122	32079	5	0.963807	9974891	0.000000
319837958	61865.000000	3131	8131.454490	32087	7	0.537199	32032	6	0.980487	9970057	0.000000
319834302	60590.000000	3104	8040.028517	32041	4	0.639137	32028	12	0.466106	9965120	0.000000
319831245	59777.000000	3143	7979.791997	32004	13	0.478592	31941	5	0.822762	9960171	0.000000
319825948	61357.000000	3256	8075.236181	32015	2	0.749382	31990	2	0.872044	9955195	0.000000
319843675	61441.000000	3147	8032.818733	31974	4	0.696845	31844	6	0.793119	9950264	0.000000
319843257	61637.000000	3236	8088.923658	31860	3	0.837362	32065	1	0.950266	9945324	0.000000
319824691	61635.000000	3183	8038.341278	31956	1	0.801507	31829	4	0.934110	9940315	0.000000
319849730	60379.000000	3111	8029.906199	32019	6	0.584855	32218	13	0.995758	9935352	0.000000
319810032	62362.000000	3277	8015.368868	31936	4	0.896432	31885	9	0.994584	9930311	0.000000
319831544	60562.000000	3138	7993.712481	31956	2	0.770079	31909	6	0.838432	9925385	0.000000
319838712	62236.000000	3167	8094.230253	32054	7	0.788859	32172	7	0.903395	9920509	0.000000
319837216	60975.000000	3271	8090.336716	32002	4	0.560881	31731	8	0.897903	9915464	0.000000
319838102	59914.000000	3134	8067.731900	32043	1	0.436525	32064	6	0.999829	9910510	0.000000
319823906	60963.000000	3253	7907.908029	32120	1	0.902951	32006	6	0.500777	9905515	0.000000
319816958	61254.000000	3204	8029.217948	31937	6	0.915591	32061	4	0.960023	9900701	0.000000
319820718	61526.000000	3109	8131.698270	32176	1	0.081987	32090	4	0.658696	9895679	0.000000
319838007	61529.000000	3142	8078.717112	32096	3	0.940218	31973	5	0.881121	9890691	0.000000
319816206	59995.000000	3145	8016.693828	31894	11	0.867912	32324	4	0.999972	9885805	0.000000
319837159	61118.000000	3197	7976.180289	32079	4	0.996311	31996	7	0.755665	9880843	0.000000
319824607	61082.000000	3005	7980.665411	31641	6	0.795490	32082	8	0.777446	9875759	0.000000
319825642	62081.000000	3177	8063.047185	32235	7	0.848702	32053	15	0.907420	9870728	0.000000
319808548	60968.000000	3182	8061.063393	31983	6	0.939171	32014	4	0.827607	9865725	0.000000
319812237	62108.000000	3194	8019.100957	31865	6	0.266317	31997	9	0.999806	9860704	0.000000
319851884	60548.000000	3165	8079.459563	31944	6	0.917599	31954	5	0.976891	9855718	0.000000
319845191	60777.000000	3089	8032.202715	31964	9	0.653247	32008	5	0.989853	9850775	0.000000
319814192	61208.000000	3209	8089.452962	32096	4	0.960873	32061	8	0.998838	9845874	0.000000
319850982	59574.000000	3042	8043.677863	31809	4	0.796071	31901	5	0.791134	9840956	0.000000
319842846	61074.000000	3213	8001.315120	32075	6	0.925222	32055	18	0.902877	9836010	0.000000
319848085	61214.000000	3204	8041.469196	32004	4	0.478103	31936	12	0.997773	9831136	0.000000
319837269	61735.000000	3148	8081.775083	31818	4	0.706297	32055	9	0.726153	9826260	0.000000
319832607	60949.000000	3186	8032.572008	32017	4	0.266781	31819	18	0.990744	9821414	0.000000
319847854	60103.000000	3172	8011.879924	32101	7	0.780780	32087	3	0.999998	9816568	0.000000
319835045	61363.000000	3273	8063.148009	31968	3	0.823644	31835	8	0.987867	9811597	0.000000
319825429	62068.000000	3267	8086.411731	31828	4	0.723764	32236	4	0.684028	9806681	0.000000
319821131	60388.000000	3170	8050.611625	31809	6	0.769944	32079	8	0.607607	9801841	-1.#IND00
319818958	61928.000000	3306	8072.700033	32053	4	0.772024	31881	12	0.996530	9796926	-1.#IND00
[truncated: 161 more rows]
