# Supplementary material for: Large Variations in HIV-1 Viral Load Explained by Shifting-Mosaic Metapopulation Dynamics
Source: PLoS Biol. 2016 Oct 5;14(10):e1002567. doi: 10.1371/journal.pbio.1002567 (PMC5051940; doi:10.1371/journal.pbio.1002567)
Supplement: S1 Data — Each file gives the output from the simulations indicated by the filename: low migration (ms1, db432); high migration (ms1, db1); very high migration (ms10, db1); number of patches (np); reservoir (storage); no reservoir (nostorage); CTL immigration model (CTLimmig); CTL proliferation model (CTLprolif); β¯ (beta1, beta2, …). Within each file, there are 21 simulations for (k = 0,1,..,20), and data is output each day. For measures of synchrony, the final entry should be used. See Methods and S1 Simulation Code for further details. (ZIP) [file pbio.1002567.s002.zip › S1_Data/ms10_np10000_nostorage_noPD_CTLprolif_db1_beta17.tsv]

npatches	nstrain	runtime	dt	init_x	init_y	init_y_blood	init_z	init_S	beta0	beta1	beta2	beta3	mean_beta	B	d	delta	delta_blood	b[0]	mut	m	CTL	c	g	epsilon	k	het	lambda	rho	omega	x_max	patch.dyna	DELTA	A	VA
10000	1	100.000000	0.000100	21900	9499	5000000	0.001000	10000000	14.889746	13.521810	25.154586	10.358635	17	8000000000.000000	0.010000	1.000000	1.000000	800000	0.000050	0.048000	1	0.001000	1.000000	25.000000	0.000000	0.500000	0.000000	0.000000	0.000000	31987	0	10.000000	7.000000	1.000000
sus	inf	inf_blood	z	x[0]	y[0][0]	z[0]	x[1]	y[1][0]	z[1]	S[0]	synchrony
219000000	94990000.000000	5000000	10.000000	21900	9499	0.001000	21900	9499	0.001000	10000000	0.000000
38614611	3713233699.000000	192657006	10000.000000	4009	372251	1.000000	4479	370684	1.000000	9994975	0.000000
26130075	5732499248.000000	297816616	10000.000000	2649	572732	1.000000	2948	572400	1.000000	9990005	0.000000
23088451	6555822331.000000	340685240	10000.000000	2477	655050	1.000000	2648	656481	1.000000	9984943	0.000000
22070604	6882536839.000000	357696720	10000.000000	2324	689115	1.000000	2576	688603	1.000000	9979833	0.000000
21696818	7011266661.000000	364414544	10000.000000	2314	702483	1.000000	2481	700764	1.000000	9974788	0.000000
21546249	7061909930.000000	367051072	10000.000000	2290	705879	1.000000	2440	705996	1.000000	9969772	0.000000
21494966	7081794424.000000	368052639	10000.000000	2244	707706	1.000000	2491	707429	1.000000	9964833	0.000000
21469680	7089515660.000000	368459911	10000.000000	2230	708366	1.000000	2427	708546	1.000000	9960045	0.000000
21463692	7092671056.000000	368624827	10000.000000	2233	710214	1.000000	2464	710553	1.000000	9955026	0.000000
21459085	7093806997.000000	368689064	10000.000000	2227	709328	1.000000	2506	708380	1.000000	9950187	0.000000
21455984	7094230695.000000	368715869	10000.000000	2221	709420	1.000000	2477	708872	1.000000	9945198	0.000000
21457588	7094397062.000000	368720461	10000.000000	2262	710010	1.000000	2419	709130	1.000000	9940199	0.000000
21466730	7094476701.000000	368726030	10000.000000	2278	709978	1.000000	2417	708800	1.000000	9935240	0.000000
21461562	7094574046.000000	368723094	10000.000000	2236	709249	1.000000	2448	708505	1.000000	9930254	0.000000
21458123	7094599977.000000	368747262	10000.000000	2249	709025	1.000000	2531	709297	1.000000	9925249	0.000000
21458754	7094536837.000000	368746027	10000.000000	2291	708788	1.000000	2490	708384	1.000000	9920292	0.000000
21457903	7094649318.000000	368737729	10000.000000	2226	709846	1.000000	2421	709704	1.000000	9915316	0.000000
21463139	7094615182.000000	368749794	10000.000000	2252	709545	1.000000	2500	708641	1.000000	9910388	0.000000
21461047	7094645668.000000	368701827	10000.000000	2228	709981	1.000000	2411	709916	1.000000	9905292	0.000000
21458028	7094567711.000000	368712645	10000.000000	2276	710379	1.000000	2442	708096	1.000000	9900239	0.000000
21464282	7094500589.000000	368772869	10000.000000	2333	709526	1.000000	2456	708937	1.000000	9895306	0.000000
21458534	7094467064.000000	368726251	10000.000000	2201	709973	1.000000	2490	709362	1.000000	9890392	0.000000
21463175	7094475682.000000	368738305	10000.000000	2219	708967	1.000000	2448	709479	1.000000	9885471	0.000000
21459096	7094510400.000000	368744965	10000.000000	2263	708111	1.000000	2443	709773	1.000000	9880492	0.000000
21459585	7094606589.000000	368745922	10000.000000	2264	708956	1.000000	2399	709610	1.000000	9875577	0.000000
21459892	7094643746.000000	368761236	10000.000000	2311	707861	1.000000	2416	708688	1.000000	9870636	0.000000
21457638	7094554646.000000	368755029	10000.000000	2210	710589	1.000000	2470	709685	1.000000	9865770	0.000000
21459757	7094615513.000000	368743126	10000.000000	2217	709630	1.000000	2452	708886	1.000000	9860840	0.000000
21457453	7094509297.000000	368725838	10000.000000	2221	710099	1.000000	2402	708977	1.000000	9856018	0.000000
21458382	7094468216.000000	368716444	10000.000000	2246	708873	1.000000	2399	710956	1.000000	9851162	0.000000
21462049	7094522686.000000	368738712	10000.000000	2257	709374	1.000000	2421	709036	1.000000	9846220	0.000000
21458021	7094499465.000000	368749105	10000.000000	2262	709638	1.000000	2396	709821	1.000000	9841334	0.000000
21460660	7094554223.000000	368732031	10000.000000	2224	708695	1.000000	2474	710228	1.000000	9836356	0.000000
21461961	7094500243.000000	368726495	10000.000000	2272	707639	1.000000	2493	709808	1.000000	9831374	0.000000
21455671	7094479499.000000	368742237	10000.000000	2206	708628	1.000000	2435	708362	1.000000	9826546	0.000000
21457597	7094603030.000000	368701248	10000.000000	2278	710584	1.000000	2449	709192	1.000000	9821633	0.000000
21456808	7094552038.000000	368743301	10000.000000	2321	710746	1.000000	2473	709310	1.000000	9816743	0.000000
21459367	7094508815.000000	368719900	10000.000000	2282	709131	1.000000	2539	708193	1.000000	9811879	0.000000
21457665	7094679027.000000	368697279	10000.000000	2246	709495	1.000000	2502	708927	1.000000	9807023	0.000000
21459849	7094630413.000000	368748347	10000.000000	2305	708586	1.000000	2516	708278	1.000000	9802012	-1.#IND00
21458652	7094692407.000000	368720608	10000.000000	2306	708788	1.000000	2489	708402	1.000000	9797131	-0.014400
21459988	7094519126.000000	368760526	10000.000000	2211	709830	1.000000	2416	708860	1.000000	9792228	0.007252
21458542	7094578686.000000	368751495	10000.000000	2279	708795	1.000000	2443	708608	1.000000	9787238	-0.012335
21459663	7094540630.000000	368768585	10000.000000	2289	710206	1.000000	2451	709951	1.000000	9782455	-0.003625
21455473	7094561821.000000	368707651	10000.000000	2325	708307	1.000000	2446	709382	1.000000	9777552	-0.004642
21455897	7094620447.000000	368764997	10000.000000	2270	710840	1.000000	2477	710727	1.000000	9772678	-0.000040
21462885	7094576470.000000	368741527	10000.000000	2221	709107	1.000000	2461	709598	1.000000	9767735	-0.000440
21454399	7094583327.000000	368733104	10000.000000	2212	709527	1.000000	2493	709223	1.000000	9762838	0.002693
21458207	7094644364.000000	368751760	10000.000000	2250	709403	1.000000	2426	709194	1.000000	9757947	0.006561
21455183	7094616440.000000	368723137	10000.000000	2253	709157	1.000000	2438	709702	1.000000	9753086	0.008426
21453715	7094558002.000000	368777524	10000.000000	2233	710851	1.000000	2425	709309	1.000000	9748180	0.012444
21461136	7094636861.000000	368729116	10000.000000	2239	709348	1.000000	2455	709138	1.000000	9743274	0.008515
21463359	7094621273.000000	368724842	10000.000000	2320	708889	1.000000	2473	707835	1.000000	9738368	0.007415
21457347	7094597975.000000	368767012	10000.000000	2229	709391	1.000000	2473	707712	1.000000	9733491	0.005602
21463582	7094606432.000000	368741580	10000.000000	2141	709996	1.000000	2416	710091	1.000000	9728759	0.006138
21459380	7094610236.000000	368729749	10000.000000	2317	708548	1.000000	2454	708671	1.000000	9723762	0.005632
21457141	7094612425.000000	368746271	10000.000000	2284	708729	1.000000	2420	709079	1.000000	9718870	0.003515
21458712	7094587679.000000	368735251	10000.000000	2261	709527	1.000000	2439	710217	1.000000	9714079	0.002806
21453753	7094579905.000000	368724479	10000.000000	2271	710084	1.000000	2496	708871	1.000000	9709172	0.002987
21456102	7094631728.000000	368741164	10000.000000	2211	708375	1.000000	2445	710357	1.000000	9704352	0.003101
21456942	7094430676.000000	368733822	10000.000000	2256	710616	1.000000	2433	709561	1.000000	9699593	0.002810
21464002	7094609032.000000	368745121	10000.000000	2236	709305	1.000000	2357	709709	1.000000	9694778	0.002420
21459620	7094521305.000000	368750772	10000.000000	2236	708295	1.000000	2448	709962	1.000000	9690030	-0.001018
21459905	7094531041.000000	368735723	10000.000000	2280	710695	1.000000	2438	708375	1.000000	9685189	-0.002308
21461931	7094472458.000000	368726283	10000.000000	2248	710291	1.000000	2496	709527	1.000000	9680171	-0.002854
21461183	7094526070.000000	368764378	10000.000000	2249	709049	1.000000	2447	709167	1.000000	9675436	-0.002707
21455946	7094664394.000000	368753071	10000.000000	2253	708196	1.000000	2519	709175	1.000000	9670661	-0.004936
21459871	7094567063.000000	368746516	10000.000000	2238	709029	1.000000	2484	708389	1.000000	9665826	-0.005080
21458757	7094669378.000000	368743597	10000.000000	2218	710389	1.000000	2511	708885	1.000000	9660939	-0.004775
21460366	7094549236.000000	368741715	10000.000000	2223	708794	1.000000	2437	709668	1.000000	9656199	-0.004936
21461013	7094573508.000000	368745958	10000.000000	2264	709564	1.000000	2487	709745	1.000000	9651411	-0.004762
21459161	7094515599.000000	368743934	10000.000000	2211	710549	1.000000	2536	709516	1.000000	9646583	-0.004776
21460744	7094510656.000000	368742655	10000.000000	2248	708900	1.000000	2471	711025	1.000000	9641722	-0.005614
21457205	7094602316.000000	368766439	10000.000000	2269	709327	1.000000	2416	708099	1.000000	9636878	-0.005086
21454585	7094510816.000000	368759143	10000.000000	2253	708643	1.000000	2516	709051	1.000000	9632046	-0.005543
21460242	7094474670.000000	368766886	10000.000000	2208	709176	1.000000	2435	709796	1.000000	9627266	-0.005626
21461729	7094554986.000000	368702268	10000.000000	2194	709626	1.000000	2481	708754	1.000000	9622414	-0.004962
21460957	7094491152.000000	368741739	10000.000000	2324	709284	1.000000	2435	709860	1.000000	9617618	-0.004703
21458449	7094585768.000000	368733949	10000.000000	2275	708789	1.000000	2475	708272	1.000000	9612678	-0.004990
21454205	7094523065.000000	368744972	10000.000000	2269	710116	1.000000	2470	708025	1.000000	9607987	-0.005337
21461136	7094603640.000000	368768494	10000.000000	2217	710261	1.000000	2475	709804	1.000000	9603127	-0.005435
21458817	7094599315.000000	368726410	10000.000000	2292	709755	1.000000	2447	708490	1.000000	9598295	-0.005252
21458904	7094568271.000000	368726047	10000.000000	2261	708257	1.000000	2462	709622	1.000000	9593417	-0.004803
21458506	7094569668.000000	368751319	10000.000000	2204	709205	1.000000	2462	709178	1.000000	9588550	-0.004757
21455064	7094488664.000000	368769102	10000.000000	2214	708786	1.000000	2414	710079	1.000000	9583763	-0.004186
21458323	7094522368.000000	368736134	10000.000000	2275	710418	1.000000	2458	710212	1.000000	9579058	-0.003944
21455920	7094549787.000000	368719545	10000.000000	2262	708034	1.000000	2496	709082	1.000000	9574286	-0.003914
21460373	7094530188.000000	368729344	10000.000000	2294	708408	1.000000	2491	709490	1.000000	9569540	-0.003592
21462760	7094596435.000000	368705708	10000.000000	2191	708775	1.000000	2435	709260	1.000000	9564687	-0.003350
21457918	7094598377.000000	368746437	10000.000000	2164	709990	1.000000	2468	708914	1.000000	9559950	-0.003212
21458029	7094558507.000000	368750668	10000.000000	2319	709507	1.000000	2475	709841	1.000000	9555129	-0.002991
21459292	7094634005.000000	368743042	10000.000000	2251	709528	1.000000	2502	708889	1.000000	9550447	-0.002590
21457427	7094605508.000000	368767360	10000.000000	2226	711259	1.000000	2441	709801	1.000000	9545602	-0.002465
21458041	7094548481.000000	368720440	10000.000000	2268	709989	1.000000	2415	709960	1.000000	9540719	-0.002747
21456062	7094533962.000000	368760870	10000.000000	2252	708508	1.000000	2448	710178	1.000000	9535983	-0.002685
21454082	7094710862.000000	368706068	10000.000000	2242	709372	1.000000	2463	709204	1.000000	9531241	-0.002543
21463863	7094606457.000000	368758219	10000.000000	2188	710594	1.000000	2473	710357	1.000000	9526436	-0.001960
21458234	7094638923.000000	368730604	10000.000000	2228	709462	1.000000	2491	709740	1.000000	9521638	-0.001892
21455807	7094640514.000000	368753211	10000.000000	2201	709952	1.000000	2468	707873	1.000000	9516752	-0.002435
npatches	nstrain	runtime	dt	init_x	init_y	init_y_blood	init_z	init_S	beta0	beta1	beta2	beta3	mean_beta	B	d	delta	delta_blood	b[0]	mut	m	CTL	c	g	epsilon	k	het	lambda	rho	omega	x_max	patch.dyna	DELTA	A	VA
10000	1	100.000000	0.000100	21900	9499	5000000	0.001000	10000000	15.454712	19.681935	10.251001	12.645309	17	8000000000.000000	0.010000	1.000000	1.000000	800000	0.000050	0.048000	1	0.001000	1.000000	25.000000	1.000000	0.500000	0.000000	0.000000	0.000000	31987	0	10.000000	7.000000	1.000000
sus	inf	inf_blood	z	x[0]	y[0][0]	z[0]	x[1]	y[1][0]	z[1]	S[0]	synchrony
219000000	94990000.000000	5000000	10.000000	21900	9499	0.001000	21900	9499	0.001000	10000000	0.000000
53420667	2539710440.000000	131846401	10000.000000	5465	254240	1.000000	4453	255267	1.000000	9995030	0.000000
43504431	3232444924.000000	167983668	10000.000000	4309	324644	1.000000	3613	324119	1.000000	9990141	0.000000
42055036	3361431479.000000	174698410	10000.000000	4292	336384	1.000000	3421	336906	1.000000	9985126	0.000000
41809427	3384725082.000000	175923866	10000.000000	4220	338123	1.000000	3509	339228	1.000000	9980034	0.000000
41756103	3388914779.000000	176129291	10000.000000	4261	338097	1.000000	3405	338798	1.000000	9975052	0.000000
41751918	3389580402.000000	176192813	10000.000000	4261	338231	1.000000	3473	339260	1.000000	9970065	0.000000
41751645	3389778298.000000	176187019	10000.000000	4149	339322	1.000000	3403	339880	1.000000	9964968	0.000000
41744954	3389863149.000000	176197263	10000.000000	4144	339462	1.000000	3425	340266	1.000000	9959907	0.000000
41739069	3389940180.000000	176178867	10000.000000	4277	339513	1.000000	3414	339874	1.000000	9954825	0.000000
41743237	3389896144.000000	176175569	10000.000000	4229	340005	1.000000	3455	340140	1.000000	9949901	0.000000
41749524	3389902273.000000	176195103	10000.000000	4243	339568	1.000000	3434	339188	1.000000	9944898	0.000000
41750883	3389908027.000000	176161528	10000.000000	4236	338670	1.000000	3425	339160	1.000000	9939901	0.000000
41741955	3389868911.000000	176170293	10000.000000	4220	339253	1.000000	3422	340708	1.000000	9934931	0.000000
41745216	3389887256.000000	176162941	10000.000000	4247	338513	1.000000	3438	339446	1.000000	9929990	0.000000
41745006	3389910198.000000	176163964	10000.000000	4201	339078	1.000000	3476	338533	1.000000	9925134	0.000000
41752200	3389830082.000000	176191622	10000.000000	4284	338535	1.000000	3344	340235	1.000000	9920336	0.000000
41753055	3389760445.000000	176170127	10000.000000	4220	339642	1.000000	3393	340160	1.000000	9915244	0.000000
41739628	3389902665.000000	176173605	10000.000000	4208	339646	1.000000	3387	339987	1.000000	9910119	0.000000
41744828	3389857237.000000	176179008	10000.000000	4264	340557	1.000000	3404	339465	1.000000	9905123	0.000000
41740188	3389990806.000000	176183749	10000.000000	4182	338806	1.000000	3399	339808	1.000000	9900151	0.000000
41742255	3389869226.000000	176190132	10000.000000	4237	338713	1.000000	3453	339455	1.000000	9895260	0.000000
41751047	3389887691.000000	176174343	10000.000000	4319	338204	1.000000	3383	339901	1.000000	9890207	0.000000
41744167	3389898608.000000	176194972	10000.000000	4336	338269	1.000000	3381	340171	1.000000	9885249	0.000000
41742528	3389910864.000000	176185439	10000.000000	4181	339013	1.000000	3391	338999	1.000000	9880371	0.000000
41750285	3389896051.000000	176190450	10000.000000	4238	338749	1.000000	3458	338392	1.000000	9875495	0.000000
41748728	3389852233.000000	176202332	10000.000000	4291	339099	1.000000	3469	339676	1.000000	9870561	0.000000
41739704	3389870804.000000	176205156	10000.000000	4282	338905	1.000000	3455	339568	1.000000	9865678	0.000000
41741744	3389874083.000000	176169654	10000.000000	4289	339713	1.000000	3515	339183	1.000000	9860740	0.000000
41748560	3389830106.000000	176173444	10000.000000	4264	338675	1.000000	3371	339333	1.000000	9855866	0.000000
41744081	3389831496.000000	176194632	10000.000000	4269	338989	1.000000	3400	340288	1.000000	9851038	0.000000
41746800	3389843892.000000	176183014	10000.000000	4141	339510	1.000000	3416	339538	1.000000	9846181	0.000000
41749555	3389889134.000000	176185928	10000.000000	4197	339210	1.000000	3427	339642	1.000000	9841087	0.000000
41746129	3389922624.000000	176194436	10000.000000	4326	337907	1.000000	3457	339449	1.000000	9836258	0.000000
41743484	3389858217.000000	176191626	10000.000000	4287	339384	1.000000	3449	339791	1.000000	9831322	0.000000
41746846	3389903057.000000	176181250	10000.000000	4171	339358	1.000000	3409	340181	1.000000	9826307	0.000000
41747124	3389934769.000000	176172703	10000.000000	4227	337791	1.000000	3365	339144	1.000000	9821391	0.000000
41749719	3389907135.000000	176195380	10000.000000	4245	339843	1.000000	3401	339466	1.000000	9816412	0.000000
41740926	3389862182.000000	176187681	10000.000000	4224	339037	1.000000	3436	340309	1.000000	9811434	0.000000
41744737	3389872638.000000	176174907	10000.000000	4173	339605	1.000000	3385	339556	1.000000	9806400	0.000000
41743848	3389804072.000000	176201239	10000.000000	4245	337454	1.000000	3442	339953	1.000000	9801583	-1.#IND00
41750977	3389843189.000000	176199156	10000.000000	4279	338522	1.000000	3324	340566	1.000000	9796664	-0.003200
41744764	3389884627.000000	176178449	10000.000000	4240	339083	1.000000	3490	339580	1.000000	9791788	-0.012083
41741920	3389875813.000000	176179098	10000.000000	4194	338737	1.000000	3473	340146	1.000000	9786955	-0.008382
41741957	3389855011.000000	176193506	10000.000000	4268	338674	1.000000	3488	339383	1.000000	9782063	-0.005776
41746231	3389899748.000000	176187873	10000.000000	4244	339618	1.000000	3441	340345	1.000000	9777236	0.002223
41756623	3389841406.000000	176180423	10000.000000	4358	339307	1.000000	3363	340057	1.000000	9772390	0.004389
41752237	3389850929.000000	176167494	10000.000000	4192	339327	1.000000	3451	339108	1.000000	9767577	-0.002867
41741054	3389851429.000000	176187880	10000.000000	4304	338667	1.000000	3362	339663	1.000000	9762758	0.002282
41750225	3389879032.000000	176193350	10000.000000	4151	339097	1.000000	3424	339761	1.000000	9757835	-0.000008
41752135	3389831204.000000	176179954	10000.000000	4261	339391	1.000000	3450	339683	1.000000	9752910	0.000634
41744512	3389929174.000000	176223186	10000.000000	4277	338827	1.000000	3419	340567	1.000000	9748062	0.000042
41743401	3389872597.000000	176191887	10000.000000	4359	338809	1.000000	3481	338992	1.000000	9743248	0.000009
41746710	3389838650.000000	176180607	10000.000000	4237	339547	1.000000	3407	339180	1.000000	9738400	-0.001735
41743252	3389888188.000000	176201963	10000.000000	4219	337848	1.000000	3429	339335	1.000000	9733571	0.000133
41753158	3389915207.000000	176197246	10000.000000	4292	339193	1.000000	3374	339497	1.000000	9728765	0.000013
41745655	3389911411.000000	176189943	10000.000000	4238	338603	1.000000	3412	339014	1.000000	9724018	-0.001895
41744121	3389854884.000000	176195947	10000.000000	4153	339436	1.000000	3518	340556	1.000000	9719100	-0.001537
41745575	3389898799.000000	176197777	10000.000000	4244	339496	1.000000	3462	339337	1.000000	9714300	-0.001532
41743768	3389909331.000000	176174216	10000.000000	4250	338507	1.000000	3490	339767	1.000000	9709379	-0.003581
41742777	3389949324.000000	176201833	10000.000000	4216	338086	1.000000	3385	338524	1.000000	9704633	-0.003552
41753740	3389890430.000000	176189816	10000.000000	4355	338559	1.000000	3504	340078	1.000000	9699764	-0.003780
41736714	3389963848.000000	176177630	10000.000000	4264	338842	1.000000	3401	339837	1.000000	9694945	-0.003135
41751078	3389936005.000000	176198092	10000.000000	4164	338994	1.000000	3367	338737	1.000000	9689993	-0.003061
41746928	3389795481.000000	176200355	10000.000000	4214	338062	1.000000	3404	339783	1.000000	9685163	-0.002439
41745085	3389911843.000000	176194107	10000.000000	4224	339735	1.000000	3425	339958	1.000000	9680377	-0.002248
41741796	3389868948.000000	176177263	10000.000000	4181	338829	1.000000	3454	339240	1.000000	9675468	-0.001948
41747382	3389855239.000000	176184565	10000.000000	4254	339111	1.000000	3472	338761	1.000000	9670573	-0.001933
41749652	3389851791.000000	176158685	10000.000000	4363	338302	1.000000	3460	340494	1.000000	9665821	-0.003008
41744495	3389836243.000000	176184214	10000.000000	4264	339564	1.000000	3409	338982	1.000000	9661055	-0.002248
41744208	3389880741.000000	176196831	10000.000000	4148	339590	1.000000	3422	338901	1.000000	9656178	-0.002549
41748465	3389863532.000000	176226590	10000.000000	4263	338285	1.000000	3401	340477	1.000000	9651414	-0.002601
41750756	3390002962.000000	176196842	10000.000000	4283	338202	1.000000	3414	340050	1.000000	9646611	-0.002747
41743743	3389919758.000000	176205674	10000.000000	4276	338555	1.000000	3483	339565	1.000000	9641828	-0.002695
41743237	3389941321.000000	176183453	10000.000000	4251	338589	1.000000	3425	340158	1.000000	9637007	-0.003941
41737732	3389808562.000000	176193711	10000.000000	4266	338309	1.000000	3368	340004	1.000000	9632221	-0.004057
41746078	3389835726.000000	176202172	10000.000000	4237	338764	1.000000	3392	340199	1.000000	9627368	-0.003312
41751687	3389894790.000000	176188462	10000.000000	4221	338400	1.000000	3441	339300	1.000000	9622690	-0.002833
41745816	3389862100.000000	176160652	10000.000000	4217	337237	1.000000	3410	340737	1.000000	9617827	-0.002080
41746337	3389901845.000000	176167739	10000.000000	4166	339671	1.000000	3441	339559	1.000000	9613072	-0.002636
41746234	3389866152.000000	176210373	10000.000000	4196	339610	1.000000	3368	340540	1.000000	9608311	-0.002562
41743959	3389864397.000000	176181484	10000.000000	4261	339184	1.000000	3389	340274	1.000000	9603543	-0.002549
41747417	3389877591.000000	176172402	10000.000000	4218	339640	1.000000	3496	339586	1.000000	9598776	-0.002505
41745135	3389891397.000000	176191468	10000.000000	4256	339021	1.000000	3408	339986	1.000000	9593886	-0.001749
41743598	3389882624.000000	176173055	10000.000000	4185	338941	1.000000	3450	338805	1.000000	9589145	-0.001798
41754231	3389926346.000000	176172489	10000.000000	4204	338518	1.000000	3398	340233	1.000000	9584340	-0.001754
41745500	3389859570.000000	176204129	10000.000000	4283	338261	1.000000	3374	340035	1.000000	9579688	-0.001788
41741431	3389991736.000000	176220891	10000.000000	4230	338843	1.000000	3403	339259	1.000000	9574845	-0.002530
41744839	3389887213.000000	176170855	10000.000000	4205	339491	1.000000	3432	339089	1.000000	9569988	-0.001513
41743409	3389903367.000000	176186380	10000.000000	4250	338721	1.000000	3475	338782	1.000000	9565122	-0.001452
41753465	3389838292.000000	176168111	10000.000000	4265	338239	1.000000	3404	339820	1.000000	9560274	-0.001226
41737169	3389909242.000000	176175615	10000.000000	4235	339205	1.000000	3409	338281	1.000000	9555388	-0.001426
41741834	3389859464.000000	176188088	10000.000000	4292	339299	1.000000	3508	339794	1.000000	9550541	-0.000232
41735618	3389799274.000000	176175810	10000.000000	4290	339545	1.000000	3417	338565	1.000000	9545786	-0.000101
41742373	3389813764.000000	176198653	10000.000000	4242	338768	1.000000	3457	338811	1.000000	9540913	-0.000355
41742101	3389975642.000000	176191266	10000.000000	4200	339814	1.000000	3446	341003	1.000000	9536063	-0.000296
41749381	3389934750.000000	176215722	10000.000000	4142	339865	1.000000	3431	339662	1.000000	9531329	-0.000250
41749828	3389805623.000000	176203063	10000.000000	4196	339006	1.000000	3432	339392	1.000000	9526563	-0.000202
41741538	3389901004.000000	176182413	10000.000000	4268	338945	1.000000	3395	339899	1.000000	9521829	-0.000195
41739580	3389835287.000000	176182539	10000.000000	4222	339011	1.000000	3417	339604	1.000000	9517033	-0.000710
npatches	nstrain	runtime	dt	init_x	init_y	init_y_blood	init_z	init_S	beta0	beta1	beta2	beta3	mean_beta	B	d	delta	delta_blood	b[0]	mut	m	CTL	c	g	epsilon	k	het	lambda	rho	omega	x_max	patch.dyna	DELTA	A	VA
10000	1	100.000000	0.000100	21900	9499	5000000	0.001000	10000000	13.771809	20.788507	11.226391	25.261687	17	8000000000.000000	0.010000	1.000000	1.000000	800000	0.000050	0.048000	1	0.001000	1.000000	25.000000	2.000000	0.500000	0.000000	0.000000	0.000000	31987	0	10.000000	7.000000	1.000000
sus	inf	inf_blood	z	x[0]	y[0][0]	z[0]	x[1]	y[1][0]	z[1]	S[0]	synchrony
219000000	94990000.000000	5000000	10.000000	21900	9499	0.001000	21900	9499	0.001000	10000000	0.000000
69752463	1817660918.000000	94394147	10000.000000	7833	180820	1.000000	5589	183233	1.000000	9995038	0.000000
62435885	2087282849.000000	108488888	10000.000000	6921	208585	1.000000	5054	209274	1.000000	9990040	0.000000
61820050	2112552647.000000	109800916	10000.000000	6873	210542	1.000000	4895	212989	1.000000	9985071	0.000000
61770529	2114871637.000000	109918460	10000.000000	6928	210981	1.000000	4841	211622	1.000000	9980109	0.000000
61770876	2115107289.000000	109931363	10000.000000	6846	210888	1.000000	4946	211693	1.000000	9975115	0.000000
61762340	2115151974.000000	109937228	10000.000000	6911	210873	1.000000	4891	212053	1.000000	9970170	0.000000
61755173	2115122938.000000	109929370	10000.000000	6958	210905	1.000000	4845	213147	1.000000	9965149	0.000000
61773035	2115063320.000000	109934131	10000.000000	6874	211761	1.000000	4791	212871	1.000000	9960109	0.000000
61760184	2115064482.000000	109924200	10000.000000	6832	210391	1.000000	4880	212730	1.000000	9955244	0.000000
61764514	2115121570.000000	109935304	10000.000000	6806	211430	1.000000	4899	212550	1.000000	9950225	0.000000
61764228	2115067487.000000	109938776	10000.000000	6840	209877	1.000000	4973	212016	1.000000	9945317	0.000000
61781008	2115092812.000000	109921172	10000.000000	6953	210556	1.000000	4939	212847	1.000000	9940346	0.000000
61765768	2115113075.000000	109931252	10000.000000	6860	211271	1.000000	4779	213211	1.000000	9935344	0.000000
61764000	2115119645.000000	109943946	10000.000000	6828	210900	1.000000	4921	212644	1.000000	9930334	0.000000
61765262	2115067158.000000	109937625	10000.000000	6886	210424	1.000000	4927	212634	1.000000	9925316	0.000000
61775813	2115096528.000000	109933638	10000.000000	6869	210957	1.000000	4860	212800	1.000000	9920356	0.000000
61758730	2115132265.000000	109926556	10000.000000	6946	210104	1.000000	4771	212651	1.000000	9915427	0.000000
61763544	2115127255.000000	109939211	10000.000000	6930	210968	1.000000	4819	211747	1.000000	9910385	0.000000
61772609	2115025957.000000	109899195	10000.000000	6889	210709	1.000000	4894	212623	1.000000	9905384	0.000000
61766474	2115097825.000000	109937014	10000.000000	6933	210661	1.000000	4939	212096	1.000000	9900509	0.000000
61764243	2115133567.000000	109942721	10000.000000	6813	211169	1.000000	4902	212938	1.000000	9895482	0.000000
61760871	2115089452.000000	109932642	10000.000000	6960	211308	1.000000	4894	212957	1.000000	9890593	0.000000
61764933	2115092883.000000	109940607	10000.000000	6929	209821	1.000000	4838	213432	1.000000	9885704	0.000000
61763499	2115141103.000000	109948798	10000.000000	6788	210719	1.000000	4902	212257	1.000000	9880741	0.000000
61764905	2115120999.000000	109933795	10000.000000	6894	212424	1.000000	4895	212656	1.000000	9875890	0.000000
61760029	2115098604.000000	109939273	10000.000000	7038	210460	1.000000	4838	212161	1.000000	9870933	0.000000
61760858	2115158011.000000	109929704	10000.000000	6895	210764	1.000000	4879	212514	1.000000	9866030	0.000000
61771656	2115163216.000000	109930273	10000.000000	6815	211253	1.000000	4905	211976	1.000000	9861091	0.000000
61760624	2115062356.000000	109940129	10000.000000	7026	210077	1.000000	4952	211728	1.000000	9856045	0.000000
61757268	2115086358.000000	109934355	10000.000000	7011	211395	1.000000	4900	213067	1.000000	9851106	0.000000
61768731	2115097932.000000	109932900	10000.000000	6826	211520	1.000000	4887	212666	1.000000	9846130	0.000000
61771531	2115073700.000000	109949076	10000.000000	6883	211445	1.000000	4957	212674	1.000000	9841256	0.000000
61760059	2115192137.000000	109948554	10000.000000	6993	211370	1.000000	4893	213093	1.000000	9836512	0.000000
61758581	2115088834.000000	109932278	10000.000000	6878	210672	1.000000	4819	213166	1.000000	9831623	0.000000
61767995	2115101804.000000	109942709	10000.000000	6844	210985	1.000000	4894	212993	1.000000	9826743	0.000000
61767857	2115157002.000000	109929803	10000.000000	6967	210480	1.000000	4885	213387	1.000000	9821809	0.000000
61768823	2115124095.000000	109916061	10000.000000	6927	210550	1.000000	4914	212541	1.000000	9816903	0.000000
61776451	2115078510.000000	109927707	10000.000000	6975	210693	1.000000	4954	212694	1.000000	9812118	0.000000
61765490	2115091506.000000	109919231	10000.000000	6975	210923	1.000000	4983	212321	1.000000	9807298	0.000000
61770327	2115166541.000000	109929463	10000.000000	6838	210794	1.000000	4839	212740	1.000000	9802447	-1.#IND00
61763941	2115109190.000000	109938481	10000.000000	6924	211105	1.000000	4892	213536	1.000000	9797633	0.006400
61774972	2115130851.000000	109931370	10000.000000	7010	211573	1.000000	4848	212778	1.000000	9792669	0.006441
61768401	2115084532.000000	109938096	10000.000000	6908	211004	1.000000	4827	213082	1.000000	9787627	0.002214
61763555	2115117290.000000	109920844	10000.000000	6907	211110	1.000000	4876	212768	1.000000	9782752	0.002004
61761765	2115098010.000000	109943763	10000.000000	6961	210791	1.000000	4981	212853	1.000000	9777810	0.002053
61756047	2115110654.000000	109936258	10000.000000	6986	211447	1.000000	4932	211833	1.000000	9772932	0.001319
61760665	2115121533.000000	109940397	10000.000000	6880	210534	1.000000	4906	213320	1.000000	9768104	0.000659
61771784	2115082049.000000	109936362	10000.000000	6883	210547	1.000000	4945	212219	1.000000	9763224	-0.000744
61764054	2115058505.000000	109932419	10000.000000	6919	210563	1.000000	4923	212003	1.000000	9758404	-0.003099
61766126	2115071115.000000	109924215	10000.000000	6905	210495	1.000000	4889	212984	1.000000	9753540	-0.002137
61765070	2115080513.000000	109904853	10000.000000	6933	210696	1.000000	4815	212054	1.000000	9748653	-0.001002
61778237	2115092285.000000	109928883	10000.000000	6919	210423	1.000000	4867	212843	1.000000	9743674	-0.000406
61768454	2115148860.000000	109949295	10000.000000	6814	211137	1.000000	4887	212732	1.000000	9738732	-0.000596
61762922	2115173029.000000	109933180	10000.000000	7029	210844	1.000000	4833	212162	1.000000	9733795	-0.000405
61767735	2115109687.000000	109938302	10000.000000	6931	210666	1.000000	4952	212117	1.000000	9728817	-0.003206
61774293	2115047360.000000	109931385	10000.000000	6895	211146	1.000000	4903	212511	1.000000	9724001	-0.002990
61760381	2115180228.000000	109933350	10000.000000	6870	211182	1.000000	4866	212289	1.000000	9719140	-0.001691
61759703	2115098117.000000	109932316	10000.000000	6956	211119	1.000000	4893	211709	1.000000	9714242	-0.003323
61762478	2115130948.000000	109936214	10000.000000	6898	211116	1.000000	4885	213484	1.000000	9709506	-0.004324
61769951	2115091598.000000	109925877	10000.000000	7006	210915	1.000000	4905	212132	1.000000	9704587	-0.004547
61762541	2115123826.000000	109922145	10000.000000	6934	211282	1.000000	4861	212814	1.000000	9699813	-0.004276
61757755	2115154875.000000	109934966	10000.000000	6927	209487	1.000000	4930	213836	1.000000	9694986	-0.004079
61759519	2115087938.000000	109933375	10000.000000	6793	210735	1.000000	5004	212282	1.000000	9690137	-0.004324
61775427	2115046335.000000	109944750	10000.000000	6961	210840	1.000000	4923	212246	1.000000	9685334	-0.002884
61767478	2115084096.000000	109929310	10000.000000	6862	211469	1.000000	4916	212290	1.000000	9680531	-0.002125
61775953	2115102897.000000	109928006	10000.000000	6948	210374	1.000000	4916	212044	1.000000	9675691	-0.002002
61770325	2115046404.000000	109943882	10000.000000	6935	210566	1.000000	4947	213112	1.000000	9670766	-0.002070
61764154	2115104687.000000	109931966	10000.000000	6944	210885	1.000000	4974	211967	1.000000	9665807	-0.002711
61768515	2115127142.000000	109916678	10000.000000	6802	210107	1.000000	4867	212515	1.000000	9660819	-0.001784
61770955	2114981873.000000	109927943	10000.000000	6826	211109	1.000000	4841	212560	1.000000	9655805	-0.002212
61759704	2115094540.000000	109950643	10000.000000	7038	210519	1.000000	4888	211820	1.000000	9651045	-0.001991
61756929	2115139579.000000	109927647	10000.000000	6956	211003	1.000000	4998	212601	1.000000	9646279	-0.003092
61774021	2115156672.000000	109930268	10000.000000	6964	210295	1.000000	4884	211931	1.000000	9641600	-0.002710
61765760	2115054776.000000	109921827	10000.000000	6893	211076	1.000000	4802	213533	1.000000	9636831	-0.003834
61764420	2115048383.000000	109913684	10000.000000	6944	210818	1.000000	4924	212476	1.000000	9631957	-0.004126
61752890	2115158731.000000	109922142	10000.000000	6825	211797	1.000000	4981	211798	1.000000	9627087	-0.004002
61763790	2115051219.000000	109940228	10000.000000	6843	210320	1.000000	4917	212278	1.000000	9622257	-0.002648
61757936	2115104242.000000	109940969	10000.000000	6984	210544	1.000000	4821	212729	1.000000	9617408	-0.002724
61773408	2115054427.000000	109935886	10000.000000	6952	210226	1.000000	4900	212161	1.000000	9612513	-0.002120
61770618	2115219775.000000	109926675	10000.000000	6882	210433	1.000000	4792	213177	1.000000	9607796	-0.001618
61767988	2115115651.000000	109937736	10000.000000	6930	210591	1.000000	4975	213608	1.000000	9603028	-0.001803
61774942	2115123309.000000	109944414	10000.000000	6955	210739	1.000000	4872	212810	1.000000	9598220	-0.001683
61765964	2115095592.000000	109932421	10000.000000	6832	210531	1.000000	4899	212679	1.000000	9593353	-0.001683
61767398	2115051327.000000	109930079	10000.000000	6820	210437	1.000000	4935	212637	1.000000	9588485	-0.001709
61760603	2115151298.000000	109940257	10000.000000	6845	210277	1.000000	4903	212102	1.000000	9583605	-0.001852
61766999	2115101930.000000	109935117	10000.000000	6915	210567	1.000000	4999	212624	1.000000	9578784	-0.001756
61752894	2115162712.000000	109946465	10000.000000	6824	210628	1.000000	4878	212898	1.000000	9574017	-0.001725
61764723	2115187979.000000	109928250	10000.000000	6822	211958	1.000000	4885	212264	1.000000	9569352	-0.001485
61764823	2115116189.000000	109942458	10000.000000	6881	211135	1.000000	4979	212742	1.000000	9564538	-0.001618
61765234	2115216157.000000	109927250	10000.000000	6956	211050	1.000000	5024	212176	1.000000	9559832	-0.001553
61763284	2115165643.000000	109931743	10000.000000	6951	210694	1.000000	4968	212457	1.000000	9555062	-0.001812
61777604	2115056608.000000	109939864	10000.000000	6904	211049	1.000000	4860	212167	1.000000	9550397	-0.001400
61767841	2115141648.000000	109948350	10000.000000	6865	211363	1.000000	4908	212677	1.000000	9545658	-0.001320
61769333	2115102101.000000	109919876	10000.000000	6902	210314	1.000000	5016	211377	1.000000	9540950	-0.001404
61767530	2115145502.000000	109941249	10000.000000	6889	210391	1.000000	4855	212614	1.000000	9536172	-0.002010
61770284	2115101071.000000	109947292	10000.000000	6903	211332	1.000000	4829	212444	1.000000	9531361	-0.001716
61762466	2115183623.000000	109925068	10000.000000	6917	210385	1.000000	4904	212592	1.000000	9526570	-0.000716
61764316	2115062871.000000	109898354	10000.000000	6963	211024	1.000000	4925	213081	1.000000	9521770	-0.000543
61762870	2115117837.000000	109958645	10000.000000	6834	211221	1.000000	4860	212881	1.000000	9517002	-0.000646
npatches	nstrain	runtime	dt	init_x	init_y	init_y_blood	init_z	init_S	beta0	beta1	beta2	beta3	mean_beta	B	d	delta	delta_blood	b[0]	mut	m	CTL	c	g	epsilon	k	het	lambda	rho	omega	x_max	patch.dyna	DELTA	A	VA
10000	1	100.000000	0.000100	21900	9499	5000000	0.001000	10000000	11.951853	17.543486	14.896226	15.299729	17	8000000000.000000	0.010000	1.000000	1.000000	800000	0.000050	0.048000	1	0.001000	1.000000	25.000000	3.000000	0.500000	0.000000	0.000000	0.000000	31987	0	10.000000	7.000000	1.000000
sus	inf	inf_blood	z	x[0]	y[0][0]	z[0]	x[1]	y[1][0]	z[1]	S[0]	synchrony
219000000	94990000.000000	5000000	10.000000	21900	9499	0.001000	21900	9499	0.001000	10000000	0.000000
87734983	1342460430.000000	69730214	10000.000000	10758	132611	1.000000	8067	134275	1.000000	9995056	0.000000
82339646	1461145165.000000	75949519	10000.000000	10132	144858	1.000000	7456	146156	1.000000	9990150	0.000000
82082333	1467411285.000000	76279548	10000.000000	10121	145018	1.000000	7629	147235	1.000000	9985097	0.000000
82079220	1467777742.000000	76283832	10000.000000	10144	145304	1.000000	7530	146815	1.000000	9980030	0.000000
82077800	1467777978.000000	76296316	10000.000000	9941	144906	1.000000	7497	147467	1.000000	9974993	0.000000
82063480	1467732735.000000	76294588	10000.000000	10043	145953	1.000000	7545	147716	1.000000	9970022	0.000000
82074394	1467801248.000000	76283580	10000.000000	10146	144761	1.000000	7471	148206	1.000000	9964951	0.000000
82061182	1467811073.000000	76279194	10000.000000	9988	145470	1.000000	7594	147125	1.000000	9959958	0.000000
82072913	1467789571.000000	76278093	10000.000000	10165	145089	1.000000	7572	147004	1.000000	9954958	0.000000
82075718	1467769751.000000	76290995	10000.000000	10085	145605	1.000000	7565	147257	1.000000	9950031	0.000000
82064285	1467782562.000000	76281701	10000.000000	10141	145077	1.000000	7563	147493	1.000000	9945031	0.000000
82070728	1467798822.000000	76293510	10000.000000	9928	145781	1.000000	7515	148086	1.000000	9940103	0.000000
82069324	1467781171.000000	76300444	10000.000000	10060	145194	1.000000	7490	147567	1.000000	9935149	0.000000
82075947	1467756609.000000	76290276	10000.000000	10155	144895	1.000000	7678	147450	1.000000	9930270	0.000000
82078208	1467788041.000000	76290070	10000.000000	10145	144330	1.000000	7668	147388	1.000000	9925233	0.000000
82084339	1467774657.000000	76277814	10000.000000	10095	145082	1.000000	7564	147487	1.000000	9920271	0.000000
82069673	1467769253.000000	76297953	10000.000000	10184	145364	1.000000	7553	147438	1.000000	9915382	0.000000
82058713	1467812641.000000	76286807	10000.000000	10132	145241	1.000000	7559	147375	1.000000	9910397	0.000000
82065688	1467805088.000000	76286392	10000.000000	10197	144912	1.000000	7411	147994	1.000000	9905393	0.000000
82079059	1467684985.000000	76281202	10000.000000	9965	145921	1.000000	7515	147540	1.000000	9900470	0.000000
82070377	1467820463.000000	76282414	10000.000000	9962	144986	1.000000	7508	147660	1.000000	9895559	0.000000
82072470	1467799453.000000	76292625	10000.000000	10074	145531	1.000000	7688	146171	1.000000	9890678	0.000000
82066370	1467723690.000000	76288393	10000.000000	10078	144936	1.000000	7670	147465	1.000000	9885799	0.000000
82067254	1467780607.000000	76276727	10000.000000	10026	145433	1.000000	7639	147256	1.000000	9881015	0.000000
82073551	1467757154.000000	76298562	10000.000000	10213	145256	1.000000	7487	147232	1.000000	9876061	0.000000
82077213	1467769479.000000	76290250	10000.000000	10072	145142	1.000000	7570	146987	1.000000	9871033	0.000000
82080342	1467734484.000000	76283375	10000.000000	10020	145651	1.000000	7548	147240	1.000000	9866090	0.000000
82073527	1467813743.000000	76279102	10000.000000	10128	145366	1.000000	7521	147941	1.000000	9861132	0.000000
82078756	1467777260.000000	76281026	10000.000000	10135	145156	1.000000	7462	147431	1.000000	9856223	0.000000
82070633	1467787405.000000	76284020	10000.000000	10145	145394	1.000000	7537	147483	1.000000	9851246	0.000000
82065169	1467764388.000000	76294107	10000.000000	10182	144537	1.000000	7625	147481	1.000000	9846308	0.000000
82072121	1467757890.000000	76291724	10000.000000	10078	144468	1.000000	7577	146521	1.000000	9841473	0.000000
82067784	1467745527.000000	76286258	10000.000000	10080	144745	1.000000	7624	146724	1.000000	9836552	0.000000
82072760	1467775499.000000	76289694	10000.000000	10040	145026	1.000000	7591	147079	1.000000	9831542	0.000000
82066078	1467738418.000000	76285741	10000.000000	10016	144725	1.000000	7456	147013	1.000000	9826642	0.000000
82069894	1467795373.000000	76280900	10000.000000	10166	144918	1.000000	7577	147323	1.000000	9821752	0.000000
82068564	1467756569.000000	76288715	10000.000000	10155	144817	1.000000	7562	147355	1.000000	9816896	0.000000
82075546	1467723473.000000	76284181	10000.000000	10225	145390	1.000000	7581	147584	1.000000	9811980	0.000000
82071406	1467768119.000000	76296406	10000.000000	10121	144158	1.000000	7578	146845	1.000000	9807182	0.000000
82065204	1467758218.000000	76285602	10000.000000	10242	145042	1.000000	7502	146995	1.000000	9802289	-1.#IND00
82067051	1467820669.000000	76305172	10000.000000	10035	145364	1.000000	7589	146710	1.000000	9797424	0.000000
82064965	1467739554.000000	76278939	10000.000000	10065	145213	1.000000	7488	147492	1.000000	9792411	-0.012650
82075970	1467764142.000000	76274643	10000.000000	10152	145074	1.000000	7518	147776	1.000000	9787506	-0.013662
82079993	1467814059.000000	76290179	10000.000000	10108	144926	1.000000	7549	147210	1.000000	9782572	-0.014434
82070570	1467726844.000000	76280360	10000.000000	10175	145305	1.000000	7564	146775	1.000000	9777769	-0.017048
82072802	1467731840.000000	76285171	10000.000000	10139	144555	1.000000	7498	147558	1.000000	9772933	-0.016885
82063531	1467757575.000000	76293350	10000.000000	10031	145411	1.000000	7630	147128	1.000000	9768092	-0.013288
82069011	1467753374.000000	76279621	10000.000000	9984	145274	1.000000	7498	147936	1.000000	9763229	-0.010826
82075658	1467796508.000000	76295647	10000.000000	10218	144393	1.000000	7669	147600	1.000000	9758324	-0.010312
82063226	1467814281.000000	76286975	10000.000000	10043	145653	1.000000	7533	147027	1.000000	9753428	-0.007649
82074438	1467758767.000000	76283508	10000.000000	10183	145514	1.000000	7520	147571	1.000000	9748602	-0.004751
82068014	1467799210.000000	76294001	10000.000000	10139	145899	1.000000	7467	147685	1.000000	9743687	-0.003348
82069828	1467814079.000000	76296483	10000.000000	10243	145038	1.000000	7463	148041	1.000000	9738763	0.002485
82076637	1467818516.000000	76273917	10000.000000	10163	145044	1.000000	7545	146907	1.000000	9733917	0.003405
82074296	1467745699.000000	76284987	10000.000000	9938	145264	1.000000	7554	146790	1.000000	9728996	0.001686
82075974	1467733314.000000	76291730	10000.000000	10109	145654	1.000000	7519	147175	1.000000	9724134	-0.000656
82079301	1467799607.000000	76289544	10000.000000	10020	145234	1.000000	7525	146899	1.000000	9719228	-0.001078
82073616	1467752581.000000	76298301	10000.000000	10141	145399	1.000000	7623	146881	1.000000	9714312	-0.000748
82061485	1467774368.000000	76294741	10000.000000	10146	144606	1.000000	7640	147567	1.000000	9709538	-0.001182
82060013	1467787699.000000	76292692	10000.000000	10034	144798	1.000000	7523	147054	1.000000	9704827	-0.001392
82076020	1467739141.000000	76282541	10000.000000	10067	145306	1.000000	7624	146789	1.000000	9700057	-0.001489
82066373	1467745929.000000	76291652	10000.000000	10130	145205	1.000000	7513	147097	1.000000	9695193	-0.001325
82074581	1467820478.000000	76295065	10000.000000	10020	144976	1.000000	7476	147836	1.000000	9690359	-0.001558
82063656	1467764495.000000	76304899	10000.000000	10177	145112	1.000000	7562	147290	1.000000	9685508	-0.001442
82074074	1467749626.000000	76302154	10000.000000	10059	145071	1.000000	7699	147710	1.000000	9680690	-0.001798
82076026	1467779790.000000	76290065	10000.000000	9978	145876	1.000000	7549	147234	1.000000	9675873	-0.001372
82065080	1467825935.000000	76277070	10000.000000	10208	144436	1.000000	7511	147463	1.000000	9671080	-0.001122
82074864	1467764481.000000	76285899	10000.000000	10206	144680	1.000000	7467	147119	1.000000	9666267	-0.000897
82068092	1467802437.000000	76285738	10000.000000	10111	145124	1.000000	7582	147485	1.000000	9661476	-0.000465
82071249	1467795196.000000	76301061	10000.000000	9967	144589	1.000000	7561	146330	1.000000	9656480	-0.000743
82077163	1467763174.000000	76289288	10000.000000	10029	145946	1.000000	7550	147870	1.000000	9651679	-0.002003
82060225	1467801870.000000	76290554	10000.000000	10113	144914	1.000000	7584	147043	1.000000	9646864	-0.002880
82079226	1467780136.000000	76294864	10000.000000	10085	144846	1.000000	7685	146687	1.000000	9642007	-0.002604
82084778	1467743693.000000	76284974	10000.000000	10151	144529	1.000000	7599	146492	1.000000	9637205	-0.001032
82060848	1467809467.000000	76279879	10000.000000	10166	144994	1.000000	7550	146913	1.000000	9632382	-0.001512
82064030	1467839976.000000	76292683	10000.000000	10236	144693	1.000000	7484	146913	1.000000	9627634	-0.001327
82073673	1467772748.000000	76279947	10000.000000	10203	145376	1.000000	7565	147749	1.000000	9622914	-0.001421
82081310	1467832324.000000	76297172	10000.000000	10090	145945	1.000000	7494	147567	1.000000	9618182	-0.002449
82061849	1467866658.000000	76281546	10000.000000	10046	145483	1.000000	7602	147409	1.000000	9613389	-0.002442
82061584	1467805186.000000	76281025	10000.000000	10129	145512	1.000000	7523	146770	1.000000	9608573	-0.002404
82074816	1467756192.000000	76286034	10000.000000	10118	145844	1.000000	7562	147205	1.000000	9603640	-0.001078
82065749	1467816311.000000	76286414	10000.000000	10095	145431	1.000000	7589	147159	1.000000	9598815	-0.000963
82067700	1467791963.000000	76278881	10000.000000	10038	145404	1.000000	7640	146976	1.000000	9594082	-0.001371
82076912	1467772536.000000	76291655	10000.000000	10091	144650	1.000000	7568	147564	1.000000	9589281	-0.001280
82067664	1467862807.000000	76287709	10000.000000	10155	144665	1.000000	7586	147156	1.000000	9584468	-0.000690
82067608	1467764910.000000	76284830	10000.000000	10000	145020	1.000000	7535	147371	1.000000	9579655	-0.000664
82077637	1467738170.000000	76279678	10000.000000	10198	144911	1.000000	7622	147276	1.000000	9574697	-0.000929
82073105	1467741635.000000	76266280	10000.000000	10181	144633	1.000000	7623	147578	1.000000	9569836	-0.001006
82068022	1467746987.000000	76284662	10000.000000	10076	145148	1.000000	7437	146954	1.000000	9565059	-0.001267
82081465	1467736279.000000	76286290	10000.000000	10244	144632	1.000000	7551	147524	1.000000	9560222	-0.001172
82077582	1467770870.000000	76265084	10000.000000	10056	145691	1.000000	7574	147415	1.000000	9555518	-0.001253
82065711	1467831008.000000	76277928	10000.000000	9857	145536	1.000000	7521	147415	1.000000	9550613	-0.001319
82070095	1467718151.000000	76289234	10000.000000	10050	145363	1.000000	7589	147341	1.000000	9545887	-0.001519
82078015	1467789052.000000	76281857	10000.000000	10127	144541	1.000000	7509	147447	1.000000	9541117	-0.001632
82077634	1467881929.000000	76281854	10000.000000	10044	145421	1.000000	7504	147475	1.000000	9536355	-0.001696
82068459	1467787019.000000	76285707	10000.000000	10033	145369	1.000000	7518	147781	1.000000	9531476	-0.002062
82069952	1467785994.000000	76285008	10000.000000	10086	144838	1.000000	7468	147108	1.000000	9526682	-0.002188
82074180	1467811685.000000	76276731	10000.000000	10195	144472	1.000000	7633	147366	1.000000	9522013	-0.001957
82063272	1467757102.000000	76277133	10000.000000	10043	143983	1.000000	7635	147250	1.000000	9517189	-0.001891
npatches	nstrain	runtime	dt	init_x	init_y	init_y_blood	init_z	init_S	beta0	beta1	beta2	beta3	mean_beta	B	d	delta	delta_blood	b[0]	mut	m	CTL	c	g	epsilon	k	het	lambda	rho	omega	x_max	patch.dyna	DELTA	A	VA
10000	1	100.000000	0.000100	21900	9499	5000000	0.001000	10000000	18.876823	16.961672	14.862584	9.308821	17	8000000000.000000	0.010000	1.000000	1.000000	800000	0.000050	0.048000	1	0.001000	1.000000	25.000000	4.000000	0.500000	0.000000	0.000000	0.000000	31987	0	10.000000	7.000000	1.000000
sus	inf	inf_blood	z	x[0]	y[0][0]	z[0]	x[1]	y[1][0]	z[1]	S[0]	synchrony
219000000	94990000.000000	5000000	10.000000	21900	9499	0.001000	21900	9499	0.001000	10000000	0.000000
105525120	1021799625.000000	53077852	10000.000000	9262	103455	1.000000	10253	102104	1.000000	9995068	0.000000
101563701	1079434878.000000	56100046	10000.000000	9067	109076	1.000000	9696	108835	1.000000	9990091	0.000000
101442067	1081322247.000000	56208316	10000.000000	9012	109185	1.000000	9847	108116	1.000000	9985239	0.000000
101437916	1081392497.000000	56193587	10000.000000	8916	109089	1.000000	9752	108617	1.000000	9980329	0.000000
101443221	1081339715.000000	56192879	10000.000000	8911	109437	1.000000	9728	108656	1.000000	9975310	0.000000
101428409	1081365148.000000	56198224	10000.000000	8974	109460	1.000000	9706	108493	1.000000	9970340	0.000000
101429773	1081409614.000000	56205149	10000.000000	8937	109159	1.000000	9672	108454	1.000000	9965336	0.000000
101437410	1081398288.000000	56224459	10000.000000	8869	109181	1.000000	9716	108500	1.000000	9960510	0.000000
101431339	1081372969.000000	56207377	10000.000000	9017	109492	1.000000	9751	108344	1.000000	9955488	0.000000
101432269	1081391915.000000	56209208	10000.000000	8902	109380	1.000000	9670	108931	1.000000	9950560	0.000000
101446569	1081383040.000000	56205323	10000.000000	8902	109203	1.000000	9644	108213	1.000000	9945540	0.000000
101429526	1081355501.000000	56200074	10000.000000	8880	108783	1.000000	9712	108330	1.000000	9940560	0.000000
101429945	1081397999.000000	56206343	10000.000000	9007	109266	1.000000	9797	108070	1.000000	9935604	0.000000
101424151	1081398020.000000	56213218	10000.000000	8907	109019	1.000000	9638	108285	1.000000	9930669	0.000000
101427672	1081404957.000000	56210755	10000.000000	8909	109474	1.000000	9751	108464	1.000000	9925748	0.000000
101437714	1081370139.000000	56211862	10000.000000	8937	109209	1.000000	9714	108694	1.000000	9920787	0.000000
101437367	1081429480.000000	56199911	10000.000000	8853	109216	1.000000	9783	108137	1.000000	9915921	0.000000
101437454	1081354789.000000	56196204	10000.000000	8929	108832	1.000000	9611	108993	1.000000	9910952	0.000000
101434215	1081394819.000000	56204674	10000.000000	8901	109333	1.000000	9764	108221	1.000000	9905918	0.000000
101434959	1081294140.000000	56205353	10000.000000	8961	109308	1.000000	9713	108922	1.000000	9900996	0.000000
101432657	1081390633.000000	56204260	10000.000000	9008	109251	1.000000	9634	108879	1.000000	9895952	0.000000
101430468	1081401755.000000	56202660	10000.000000	8954	109419	1.000000	9734	108268	1.000000	9890902	0.000000
101437980	1081354497.000000	56202778	10000.000000	8995	108563	1.000000	9713	107725	1.000000	9886009	0.000000
101450836	1081375745.000000	56218052	10000.000000	8969	108924	1.000000	9658	108209	1.000000	9881115	0.000000
101447017	1081305324.000000	56202441	10000.000000	9005	109003	1.000000	9678	108915	1.000000	9876091	0.000000
101434530	1081383793.000000	56186394	10000.000000	8919	108808	1.000000	9615	108867	1.000000	9871313	0.000000
101460010	1081343064.000000	56203065	10000.000000	8947	109330	1.000000	9671	107852	1.000000	9866401	0.000000
101429230	1081352496.000000	56202195	10000.000000	8896	108984	1.000000	9759	108921	1.000000	9861461	0.000000
101437708	1081380573.000000	56194665	10000.000000	9064	108647	1.000000	9610	108531	1.000000	9856493	0.000000
101437595	1081330315.000000	56212165	10000.000000	8959	108974	1.000000	9662	108714	1.000000	9851596	0.000000
101441460	1081379599.000000	56211791	10000.000000	8994	109330	1.000000	9675	108826	1.000000	9846698	0.000000
101445649	1081337667.000000	56207855	10000.000000	9019	109134	1.000000	9675	108411	1.000000	9841779	0.000000
101436928	1081380016.000000	56196624	10000.000000	9003	108856	1.000000	9746	108219	1.000000	9836845	0.000000
101430293	1081307068.000000	56204014	10000.000000	8964	108611	1.000000	9531	108595	1.000000	9831922	0.000000
101436656	1081342817.000000	56208305	10000.000000	8999	109218	1.000000	9715	108717	1.000000	9827032	0.000000
101446616	1081310996.000000	56207691	10000.000000	9026	108620	1.000000	9710	108265	1.000000	9822138	0.000000
101443765	1081343466.000000	56181322	10000.000000	8972	108928	1.000000	9789	108297	1.000000	9817223	0.000000
101439817	1081316779.000000	56200829	10000.000000	8813	109442	1.000000	9792	108657	1.000000	9812252	0.000000
101445236	1081339752.000000	56205518	10000.000000	8931	108891	1.000000	9652	108352	1.000000	9807399	0.000000
101442074	1081375895.000000	56209046	10000.000000	8960	108703	1.000000	9714	108603	1.000000	9802553	-1.#IND00
101443439	1081424945.000000	56200342	10000.000000	8985	109134	1.000000	9703	108435	1.000000	9797677	0.006400
101438308	1081322397.000000	56198721	10000.000000	8944	108646	1.000000	9697	108113	1.000000	9792775	0.014035
101427094	1081396210.000000	56200368	10000.000000	8970	108714	1.000000	9778	108735	1.000000	9787897	-0.002156
101429788	1081413736.000000	56196434	10000.000000	8951	108769	1.000000	9683	108146	1.000000	9783033	0.001256
101429779	1081434244.000000	56207489	10000.000000	8929	108987	1.000000	9753	108822	1.000000	9778164	0.005814
101436134	1081350222.000000	56207374	10000.000000	8973	108944	1.000000	9638	108662	1.000000	9773159	0.001224
101436826	1081370685.000000	56204474	10000.000000	8947	108845	1.000000	9702	108222	1.000000	9768265	0.003536
101431390	1081384982.000000	56204960	10000.000000	9124	108781	1.000000	9635	107869	1.000000	9763453	0.005432
101447975	1081355803.000000	56195710	10000.000000	8946	109866	1.000000	9613	108865	1.000000	9758590	0.005959
101423024	1081453763.000000	56200905	10000.000000	8929	108834	1.000000	9681	108540	1.000000	9753619	0.005153
101434599	1081409753.000000	56197994	10000.000000	9105	109043	1.000000	9746	108696	1.000000	9748658	0.004290
101445072	1081362125.000000	56213703	10000.000000	8940	109246	1.000000	9695	108242	1.000000	9743786	0.001654
101438940	1081307482.000000	56203830	10000.000000	9031	109210	1.000000	9616	108469	1.000000	9738928	0.000559
101442518	1081361172.000000	56208319	10000.000000	8830	109504	1.000000	9599	108244	1.000000	9734076	0.001751
101437253	1081394160.000000	56211379	10000.000000	9059	108625	1.000000	9634	108888	1.000000	9729201	-0.002989
101433718	1081381384.000000	56198904	10000.000000	8836	109348	1.000000	9771	108448	1.000000	9724328	-0.002492
101450761	1081336308.000000	56203041	10000.000000	9007	109628	1.000000	9650	108709	1.000000	9719332	-0.002627
101444368	1081352737.000000	56197023	10000.000000	9010	108872	1.000000	9746	108693	1.000000	9714456	-0.002380
101430270	1081355441.000000	56203572	10000.000000	8868	109798	1.000000	9651	108037	1.000000	9709581	-0.003258
101436644	1081407894.000000	56211335	10000.000000	8934	109051	1.000000	9641	108536	1.000000	9704771	-0.003107
101430199	1081395363.000000	56199861	10000.000000	8914	109096	1.000000	9699	108728	1.000000	9700013	-0.002442
101435594	1081405282.000000	56202997	10000.000000	8918	109040	1.000000	9678	108461	1.000000	9695264	-0.002168
101439928	1081345883.000000	56211545	10000.000000	8893	109341	1.000000	9635	108658	1.000000	9690508	-0.002224
101441807	1081396636.000000	56205182	10000.000000	8982	109739	1.000000	9788	108338	1.000000	9685640	-0.002382
101442630	1081352353.000000	56204701	10000.000000	8980	108885	1.000000	9701	108628	1.000000	9680845	-0.000892
101435850	1081384228.000000	56216267	10000.000000	9000	108780	1.000000	9639	108098	1.000000	9676143	-0.000777
101433874	1081315510.000000	56219840	10000.000000	8950	108917	1.000000	9612	108269	1.000000	9671238	0.001161
101444981	1081353683.000000	56205967	10000.000000	8906	109318	1.000000	9653	108976	1.000000	9666501	0.000556
101428703	1081377423.000000	56200696	10000.000000	8930	109162	1.000000	9600	108459	1.000000	9661789	0.002232
101430722	1081361018.000000	56197204	10000.000000	8896	109315	1.000000	9731	108798	1.000000	9656919	0.001605
101438240	1081381881.000000	56192617	10000.000000	9017	109108	1.000000	9783	108210	1.000000	9651985	0.001286
101449750	1081346393.000000	56215576	10000.000000	9004	108770	1.000000	9673	109326	1.000000	9647124	0.001503
101454816	1081349354.000000	56202750	10000.000000	9007	109099	1.000000	9730	108345	1.000000	9642261	0.000904
101443338	1081382923.000000	56196239	10000.000000	8900	109555	1.000000	9632	108196	1.000000	9637396	0.001300
101432015	1081354986.000000	56204445	10000.000000	8983	109466	1.000000	9640	109055	1.000000	9632638	-0.001750
101436608	1081334184.000000	56204573	10000.000000	8940	109202	1.000000	9734	108480	1.000000	9627802	-0.001953
101428288	1081390291.000000	56205326	10000.000000	8987	109143	1.000000	9697	108539	1.000000	9623048	-0.001844
101431359	1081352873.000000	56194904	10000.000000	8901	109722	1.000000	9866	108891	1.000000	9618194	-0.002417
101433542	1081389051.000000	56199184	10000.000000	8822	109454	1.000000	9724	108154	1.000000	9613430	-0.002784
101438218	1081378970.000000	56212453	10000.000000	8909	109515	1.000000	9771	109139	1.000000	9608663	-0.002078
101436278	1081366334.000000	56197578	10000.000000	8921	109627	1.000000	9749	108555	1.000000	9603832	-0.002156
101446603	1081381106.000000	56199911	10000.000000	8989	108833	1.000000	9856	107909	1.000000	9598943	-0.001620
101432030	1081335473.000000	56206277	10000.000000	8983	109076	1.000000	9722	108329	1.000000	9594197	-0.001071
101434490	1081344136.000000	56200832	10000.000000	8901	108872	1.000000	9650	108396	1.000000	9589480	-0.000501
101446980	1081343544.000000	56198355	10000.000000	8851	109142	1.000000	9736	108456	1.000000	9584710	-0.000504
101442235	1081389349.000000	56205307	10000.000000	8920	108612	1.000000	9677	108977	1.000000	9579962	-0.000646
101430212	1081361074.000000	56206359	10000.000000	8918	108983	1.000000	9667	108606	1.000000	9575160	-0.000646
101435934	1081371177.000000	56204962	10000.000000	9012	108966	1.000000	9641	108384	1.000000	9570466	-0.000498
101426523	1081386775.000000	56205905	10000.000000	8921	108517	1.000000	9655	108515	1.000000	9565719	-0.000661
101428276	1081378733.000000	56200336	10000.000000	8905	109035	1.000000	9795	108634	1.000000	9560986	-0.000956
101443104	1081362805.000000	56199664	10000.000000	8891	108741	1.000000	9768	108532	1.000000	9556292	0.000052
101446734	1081309801.000000	56198063	10000.000000	9007	109102	1.000000	9712	108301	1.000000	9551509	-0.000027
101437894	1081357101.000000	56206223	10000.000000	8828	109274	1.000000	9604	108177	1.000000	9546706	0.000226
101440353	1081342193.000000	56208264	10000.000000	8989	109532	1.000000	9579	108599	1.000000	9541958	0.000184
101438513	1081363397.000000	56216647	10000.000000	9126	109240	1.000000	9723	108431	1.000000	9537314	0.000108
101435806	1081356284.000000	56199888	10000.000000	8872	109213	1.000000	9647	108716	1.000000	9532696	-0.000051
101435028	1081384897.000000	56195918	10000.000000	9005	109218	1.000000	9765	108577	1.000000	9527792	0.000086
101448912	1081372799.000000	56203975	10000.000000	8906	109098	1.000000	9823	108635	1.000000	9523149	0.000175
101437925	1081398600.000000	56200922	10000.000000	8892	108721	1.000000	9711	108168	1.000000	9518316	-0.000223
npatches	nstrain	runtime	dt	init_x	init_y	init_y_blood	init_z	init_S	beta0	beta1	beta2	beta3	mean_beta	B	d	delta	delta_blood	b[0]	mut	m	CTL	c	g	epsilon	k	het	lambda	rho	omega	x_max	patch.dyna	DELTA	A	VA
10000	1	100.000000	0.000100	21900	9499	5000000	0.001000	10000000	13.216840	14.071769	19.630067	16.023004	17	8000000000.000000	0.010000	1.000000	1.000000	800000	0.000050	0.048000	1	0.001000	1.000000	25.000000	5.000000	0.500000	0.000000	0.000000	0.000000	31987	0	10.000000	7.000000	1.000000
sus	inf	inf_blood	z	x[0]	y[0][0]	z[0]	x[1]	y[1][0]	z[1]	S[0]	synchrony
219000000	94990000.000000	5000000	10.000000	21900	9499	0.001000	21900	9499	0.001000	10000000	0.000000
124173025	789898954.000000	41038564	10000.000000	13959	77884	1.000000	13449	78052	1.000000	9994905	0.000000
121134480	820818866.000000	42647720	10000.000000	13761	80889	1.000000	13096	81390	1.000000	9989945	0.000000
121082580	821488175.000000	42682648	10000.000000	13831	80635	1.000000	13194	81742	1.000000	9984858	0.000000
121079024	821492198.000000	42693916	10000.000000	13544	80968	1.000000	13094	81343	1.000000	9979896	0.000000
121089767	821536830.000000	42690407	10000.000000	13663	80833	1.000000	13198	81407	1.000000	9975029	0.000000
121079422	821499429.000000	42689809	10000.000000	13689	80664	1.000000	13374	81562	1.000000	9970015	0.000000
121100131	821445476.000000	42702850	10000.000000	13756	80778	1.000000	13354	81205	1.000000	9965113	0.000000
121084632	821510160.000000	42701983	10000.000000	13629	80750	1.000000	13154	81248	1.000000	9960201	0.000000
121085324	821480703.000000	42702403	10000.000000	13757	80392	1.000000	13327	81314	1.000000	9955295	0.000000
121089100	821485942.000000	42704061	10000.000000	13772	81072	1.000000	13166	81471	1.000000	9950321	0.000000
121083886	821559512.000000	42700623	10000.000000	13747	80898	1.000000	12934	81392	1.000000	9945339	0.000000
121077906	821544063.000000	42690267	10000.000000	13870	81095	1.000000	13131	81162	1.000000	9940333	0.000000
121095101	821482639.000000	42699173	10000.000000	13630	81250	1.000000	13190	81334	1.000000	9935275	0.000000
121072365	821495279.000000	42698184	10000.000000	13769	81217	1.000000	13104	81504	1.000000	9930397	0.000000
121091107	821513976.000000	42693979	10000.000000	13802	80591	1.000000	13270	81449	1.000000	9925390	0.000000
121081040	821571546.000000	42706179	10000.000000	13770	80821	1.000000	13320	80887	1.000000	9920399	0.000000
121099486	821444202.000000	42698421	10000.000000	13604	80973	1.000000	13174	81472	1.000000	9915430	0.000000
121082681	821472772.000000	42688964	10000.000000	13730	80969	1.000000	13238	81065	1.000000	9910351	0.000000
121087158	821545783.000000	42695454	10000.000000	13770	80619	1.000000	13168	81038	1.000000	9905458	0.000000
121095538	821526086.000000	42691414	10000.000000	13812	80565	1.000000	13143	81355	1.000000	9900528	0.000000
121080922	821511670.000000	42704747	10000.000000	13636	80870	1.000000	13167	81046	1.000000	9895576	0.000000
121084365	821462040.000000	42702238	10000.000000	13688	80552	1.000000	13221	81441	1.000000	9890617	0.000000
121079579	821505321.000000	42705206	10000.000000	13617	80911	1.000000	13141	81589	1.000000	9885592	0.000000
121076411	821516228.000000	42703547	10000.000000	13750	80642	1.000000	13194	80535	1.000000	9880663	0.000000
121083122	821543644.000000	42697913	10000.000000	13792	80724	1.000000	13065	81364	1.000000	9875736	0.000000
121082916	821541499.000000	42716314	10000.000000	13665	81093	1.000000	13181	81265	1.000000	9870652	0.000000
121076674	821523273.000000	42698897	10000.000000	13686	81290	1.000000	13257	80956	1.000000	9865719	0.000000
121074898	821540292.000000	42696535	10000.000000	13657	81006	1.000000	13157	81306	1.000000	9860772	0.000000
121084478	821502128.000000	42701377	10000.000000	13685	80854	1.000000	13195	81305	1.000000	9855773	0.000000
121084190	821444802.000000	42702072	10000.000000	13738	81276	1.000000	13161	81555	1.000000	9850806	0.000000
121082810	821549133.000000	42696316	10000.000000	13843	80861	1.000000	13316	81380	1.000000	9845898	0.000000
121084981	821520657.000000	42695825	10000.000000	13602	81094	1.000000	13102	81291	1.000000	9841027	0.000000
121091873	821482831.000000	42697085	10000.000000	13745	80765	1.000000	13192	81297	1.000000	9836244	0.000000
121090568	821492947.000000	42692077	10000.000000	13781	80926	1.000000	13207	81214	1.000000	9831272	0.000000
121100558	821512185.000000	42681869	10000.000000	13669	80787	1.000000	13186	80785	1.000000	9826301	0.000000
121072057	821526166.000000	42700526	10000.000000	13558	80777	1.000000	13207	80897	1.000000	9821349	0.000000
121088321	821475645.000000	42708983	10000.000000	13632	81131	1.000000	13159	81635	1.000000	9816354	0.000000
121077620	821496762.000000	42704279	10000.000000	13849	80758	1.000000	13083	80802	1.000000	9811423	0.000000
121088922	821491181.000000	42686898	10000.000000	13741	80418	1.000000	13110	80987	1.000000	9806525	0.000000
121080476	821519547.000000	42693643	10000.000000	13783	80866	1.000000	13310	81165	1.000000	9801576	-1.#IND00
121080869	821471366.000000	42706660	10000.000000	13701	81033	1.000000	12956	81537	1.000000	9796780	0.000000
121092437	821560180.000000	42695978	10000.000000	13690	80623	1.000000	13167	81713	1.000000	9791850	-0.002881
121085185	821463823.000000	42700280	10000.000000	13620	81106	1.000000	13150	81500	1.000000	9786930	0.001322
121087070	821515880.000000	42693836	10000.000000	13862	80937	1.000000	13171	81325	1.000000	9782046	0.000989
121083139	821503850.000000	42689939	10000.000000	13717	81127	1.000000	13124	81809	1.000000	9777150	0.001228
121077201	821509672.000000	42701535	10000.000000	13698	80973	1.000000	13207	81041	1.000000	9772291	0.005385
121082824	821480983.000000	42705512	10000.000000	13794	80298	1.000000	13069	81152	1.000000	9767429	0.003585
121081527	821509699.000000	42687602	10000.000000	13685	81022	1.000000	13162	81530	1.000000	9762604	0.001847
121075046	821503959.000000	42696213	10000.000000	13791	80421	1.000000	13238	81049	1.000000	9757671	-0.003758
121075102	821495892.000000	42703879	10000.000000	13677	81002	1.000000	13204	81077	1.000000	9752849	-0.005705
121079957	821517950.000000	42702548	10000.000000	13773	80592	1.000000	13128	81114	1.000000	9747986	-0.005763
121077781	821557859.000000	42692060	10000.000000	13752	80962	1.000000	13178	81333	1.000000	9743067	-0.007119
121087442	821511731.000000	42699491	10000.000000	13712	80839	1.000000	13046	81072	1.000000	9738157	-0.008749
121082019	821515809.000000	42685901	10000.000000	13598	80840	1.000000	13285	81091	1.000000	9733280	-0.006762
121082507	821547668.000000	42702863	10000.000000	13738	80762	1.000000	13209	81329	1.000000	9728282	-0.005623
121086072	821506770.000000	42686897	10000.000000	13701	80504	1.000000	13188	81236	1.000000	9723495	-0.006771
121078278	821500290.000000	42710911	10000.000000	13720	80504	1.000000	13241	81698	1.000000	9718543	-0.006350
121078147	821489615.000000	42706349	10000.000000	13805	80573	1.000000	13070	81537	1.000000	9713648	-0.006921
121081749	821547551.000000	42708371	10000.000000	13654	80745	1.000000	13286	81630	1.000000	9708692	-0.006740
121076758	821484356.000000	42704369	10000.000000	13684	80791	1.000000	13163	80809	1.000000	9703827	-0.006102
121082183	821483271.000000	42701020	10000.000000	13745	80685	1.000000	13025	81253	1.000000	9698884	-0.005066
121074733	821543528.000000	42697402	10000.000000	13733	80779	1.000000	13176	80749	1.000000	9694095	-0.004388
121082945	821508657.000000	42692530	10000.000000	13693	80104	1.000000	13238	81243	1.000000	9689199	-0.003295
121063775	821584830.000000	42705089	10000.000000	13573	81637	1.000000	13199	81353	1.000000	9684312	-0.002334
121084710	821492933.000000	42699789	10000.000000	13576	81347	1.000000	13210	80801	1.000000	9679415	-0.001527
121074096	821553052.000000	42701596	10000.000000	13627	81469	1.000000	13232	81434	1.000000	9674560	-0.000952
121087986	821539690.000000	42694043	10000.000000	13739	80899	1.000000	13268	81009	1.000000	9669735	-0.000936
121075464	821507602.000000	42688800	10000.000000	13750	81117	1.000000	12978	81563	1.000000	9664978	0.000084
121089178	821512283.000000	42695744	10000.000000	13707	81046	1.000000	13126	81341	1.000000	9659983	0.001337
121071031	821483544.000000	42696495	10000.000000	13736	81015	1.000000	13171	81403	1.000000	9655107	0.001376
121089216	821530268.000000	42701611	10000.000000	13730	81007	1.000000	13182	80932	1.000000	9650244	0.000725
121087256	821471236.000000	42698973	10000.000000	13655	80869	1.000000	13182	81135	1.000000	9645435	0.000981
121094142	821457095.000000	42699431	10000.000000	13704	80973	1.000000	13104	80951	1.000000	9640489	0.001134
121079827	821490714.000000	42697280	10000.000000	13750	80777	1.000000	13230	81161	1.000000	9635668	0.001375
121072111	821496620.000000	42708998	10000.000000	13735	81177	1.000000	13117	80569	1.000000	9630876	0.001598
121077416	821567542.000000	42702325	10000.000000	13613	80987	1.000000	13241	81261	1.000000	9625960	0.001542
121091556	821476004.000000	42695114	10000.000000	13694	80570	1.000000	13030	81567	1.000000	9621141	0.001245
121076953	821537868.000000	42695596	10000.000000	13620	81267	1.000000	13257	80508	1.000000	9616271	0.001793
121088135	821474251.000000	42692069	10000.000000	13641	81334	1.000000	13089	81198	1.000000	9611482	0.001366
121085225	821497415.000000	42691654	10000.000000	13647	81323	1.000000	13126	81271	1.000000	9606659	0.001389
121080704	821571903.000000	42704118	10000.000000	13531	80901	1.000000	13124	81169	1.000000	9601888	0.001662
121076359	821490411.000000	42718898	10000.000000	13611	81170	1.000000	13137	81358	1.000000	9597104	0.001697
121078905	821529120.000000	42702341	10000.000000	13648	80851	1.000000	13204	80682	1.000000	9592260	0.002161
121078459	821510475.000000	42702412	10000.000000	13868	81332	1.000000	13216	81056	1.000000	9587441	0.002691
121087168	821483622.000000	42690387	10000.000000	13688	81145	1.000000	13196	81546	1.000000	9582535	0.001276
121093939	821488018.000000	42713706	10000.000000	13619	80478	1.000000	13160	80755	1.000000	9577707	0.000223
121085148	821481902.000000	42704352	10000.000000	13534	81411	1.000000	13127	81498	1.000000	9572947	0.000333
121087489	821533337.000000	42697651	10000.000000	13744	80955	1.000000	13253	81198	1.000000	9568235	-0.000461
121075282	821475135.000000	42693204	10000.000000	13745	80895	1.000000	13177	81103	1.000000	9563400	-0.000693
121087864	821501603.000000	42701113	10000.000000	13697	81065	1.000000	13180	81288	1.000000	9558535	-0.000450
121092617	821514971.000000	42689719	10000.000000	13692	80864	1.000000	13144	80854	1.000000	9553652	0.000119
121086698	821503464.000000	42704510	10000.000000	13678	80655	1.000000	13132	81598	1.000000	9548897	-0.000298
121077226	821558448.000000	42689835	10000.000000	13576	80948	1.000000	13164	81358	1.000000	9544043	0.000119
121071278	821496489.000000	42688018	10000.000000	13609	81392	1.000000	13109	81434	1.000000	9539269	0.000151
121084432	821484345.000000	42684922	10000.000000	13746	81223	1.000000	13252	80969	1.000000	9534517	0.000232
121063382	821522213.000000	42704530	10000.000000	13642	81220	1.000000	13133	81309	1.000000	9529685	0.000133
121082399	821562931.000000	42696987	10000.000000	13686	80887	1.000000	13094	80643	1.000000	9525036	-0.000313
121057951	821531311.000000	42691903	10000.000000	13777	80666	1.000000	13038	81237	1.000000	9520362	-0.000529
121101118	821527634.000000	42698156	10000.000000	13702	80963	1.000000	13155	81202	1.000000	9515638	-0.001049
npatches	nstrain	runtime	dt	init_x	init_y	init_y_blood	init_z	init_S	beta0	beta1	beta2	beta3	mean_beta	B	d	delta	delta_blood	b[0]	mut	m	CTL	c	g	epsilon	k	het	lambda	rho	omega	x_max	patch.dyna	DELTA	A	VA
10000	1	100.000000	0.000100	21900	9499	5000000	0.001000	10000000	20.067511	11.929038	21.077285	18.927223	17	8000000000.000000	0.010000	1.000000	1.000000	800000	0.000050	0.048000	1	0.001000	1.000000	25.000000	6.000000	0.500000	0.000000	0.000000	0.000000	31987	0	10.000000	7.000000	1.000000
sus	inf	inf_blood	z	x[0]	y[0][0]	z[0]	x[1]	y[1][0]	z[1]	S[0]	synchrony
219000000	94990000.000000	5000000	10.000000	21900	9499	0.001000	21900	9499	0.001000	10000000	0.000000
142342643	619877751.000000	32210891	10000.000000	12283	63171	1.000000	16985	59569	1.000000	9994986	0.000000
139945866	637907423.000000	33158632	10000.000000	12162	65049	1.000000	16637	61636	1.000000	9990080	0.000000
139917825	638161028.000000	33175025	10000.000000	12154	65341	1.000000	16565	62099	1.000000	9984993	0.000000
139921756	638176072.000000	33171761	10000.000000	12220	65085	1.000000	16611	61763	1.000000	9980079	0.000000
139913560	638182726.000000	33170855	10000.000000	12133	65203	1.000000	16725	61991	1.000000	9975187	0.000000
139902692	638229018.000000	33167370	10000.000000	12186	65458	1.000000	16798	61430	1.000000	9970341	0.000000
139907149	638164524.000000	33165727	10000.000000	12073	65049	1.000000	16688	61976	1.000000	9965307	0.000000
139923037	638157603.000000	33176188	10000.000000	12115	65035	1.000000	16777	61659	1.000000	9960174	0.000000
139911505	638218417.000000	33174610	10000.000000	12140	65601	1.000000	16747	61582	1.000000	9955144	0.000000
139927561	638166337.000000	33162761	10000.000000	12139	65394	1.000000	16626	61855	1.000000	9950156	0.000000
139903121	638209105.000000	33175586	10000.000000	12225	65075	1.000000	16699	61758	1.000000	9945266	0.000000
139926944	638198806.000000	33170469	10000.000000	12160	65304	1.000000	16537	62085	1.000000	9940432	0.000000
139940518	638157239.000000	33168421	10000.000000	12110	65113	1.000000	16665	61899	1.000000	9935421	0.000000
139929330	638222317.000000	33171344	10000.000000	12072	64959	1.000000	16559	61703	1.000000	9930501	0.000000
139911293	638187427.000000	33164513	10000.000000	12258	65023	1.000000	16647	62144	1.000000	9925536	0.000000
139918983	638229426.000000	33173014	10000.000000	12105	65384	1.000000	16737	61482	1.000000	9920560	0.000000
139929344	638189332.000000	33175055	10000.000000	12217	65127	1.000000	16499	62018	1.000000	9915610	0.000000
139926430	638196739.000000	33169193	10000.000000	12132	65152	1.000000	16596	62095	1.000000	9910727	0.000000
139894609	638277600.000000	33164250	10000.000000	12088	64888	1.000000	16624	62048	1.000000	9905712	0.000000
139923349	638136741.000000	33173944	10000.000000	12150	65084	1.000000	16752	61886	1.000000	9900798	0.000000
139927574	638147619.000000	33170282	10000.000000	12134	65415	1.000000	16557	61641	1.000000	9895912	0.000000
139919836	638202293.000000	33172467	10000.000000	11964	65813	1.000000	16770	61592	1.000000	9890927	0.000000
139927404	638148582.000000	33172954	10000.000000	12088	65398	1.000000	16621	61611	1.000000	9885899	0.000000
139941652	638162963.000000	33168511	10000.000000	12125	64907	1.000000	16632	62076	1.000000	9881023	0.000000
139904436	638223865.000000	33181176	10000.000000	12159	65413	1.000000	16778	61508	1.000000	9876063	0.000000
139917132	638197255.000000	33170637	10000.000000	12049	65242	1.000000	16676	61513	1.000000	9871127	0.000000
139903026	638202106.000000	33171850	10000.000000	12237	65352	1.000000	16596	62059	1.000000	9866253	0.000000
139924946	638196673.000000	33160672	10000.000000	12055	65370	1.000000	16461	61961	1.000000	9861272	0.000000
139917537	638296675.000000	33169730	10000.000000	12180	65388	1.000000	16520	62252	1.000000	9856335	0.000000
139911540	638254550.000000	33170746	10000.000000	12115	65318	1.000000	16577	61807	1.000000	9851383	0.000000
139913542	638226674.000000	33169466	10000.000000	12116	64786	1.000000	16608	61740	1.000000	9846277	0.000000
139915122	638221526.000000	33166246	10000.000000	12152	65138	1.000000	16575	61744	1.000000	9841367	0.000000
139913416	638193071.000000	33165595	10000.000000	12205	65465	1.000000	16804	61605	1.000000	9836403	0.000000
139927352	638244355.000000	33179499	10000.000000	12232	65224	1.000000	16578	61915	1.000000	9831673	0.000000
139934693	638157516.000000	33159963	10000.000000	12126	65110	1.000000	16750	61589	1.000000	9826664	0.000000
139921760	638240402.000000	33160322	10000.000000	12034	65263	1.000000	16798	61398	1.000000	9821836	0.000000
139916187	638177738.000000	33171398	10000.000000	12095	65320	1.000000	16747	61355	1.000000	9816897	0.000000
139922595	638252719.000000	33173441	10000.000000	12093	65653	1.000000	16843	61630	1.000000	9812077	0.000000
139918367	638208786.000000	33171561	10000.000000	12210	65422	1.000000	16792	61955	1.000000	9807249	0.000000
139917341	638226332.000000	33169874	10000.000000	12169	65249	1.000000	16654	61578	1.000000	9802257	-1.#IND00
139902722	638204262.000000	33176267	10000.000000	12077	64988	1.000000	16583	61970	1.000000	9797331	0.008000
139902448	638206906.000000	33179743	10000.000000	12088	64852	1.000000	16669	61845	1.000000	9792425	-0.007185
139924399	638196272.000000	33169978	10000.000000	12047	65545	1.000000	16633	61834	1.000000	9787451	-0.000097
139917169	638222549.000000	33172386	10000.000000	12103	65036	1.000000	16598	61697	1.000000	9782602	0.001446
139911045	638251869.000000	33176910	10000.000000	12136	65300	1.000000	16863	61419	1.000000	9777693	0.002005
139929440	638176336.000000	33171691	10000.000000	12113	64757	1.000000	16661	61751	1.000000	9772868	-0.001372
139931131	638215300.000000	33162966	10000.000000	12093	65100	1.000000	16597	61870	1.000000	9767862	-0.003521
139922860	638215506.000000	33171840	10000.000000	12333	64945	1.000000	16708	61896	1.000000	9762937	-0.000622
139915158	638200408.000000	33172140	10000.000000	12156	65162	1.000000	16456	61620	1.000000	9758060	0.003024
139921682	638175750.000000	33168113	10000.000000	12123	65202	1.000000	16647	61521	1.000000	9753157	0.002293
139909421	638229291.000000	33162405	10000.000000	12039	65468	1.000000	16553	62082	1.000000	9748362	0.001418
139918254	638207999.000000	33166148	10000.000000	12101	65295	1.000000	16598	61553	1.000000	9743525	0.001130
139917964	638160836.000000	33177626	10000.000000	12055	65244	1.000000	16672	61716	1.000000	9738677	-0.000626
139932753	638181689.000000	33166378	10000.000000	12113	65061	1.000000	16625	61741	1.000000	9733838	-0.000429
139918475	638249352.000000	33164682	10000.000000	12206	65053	1.000000	16613	61774	1.000000	9728995	0.001663
139918416	638215679.000000	33163919	10000.000000	12187	65058	1.000000	16757	62104	1.000000	9724174	0.004425
139918715	638199939.000000	33166682	10000.000000	12095	65238	1.000000	16735	61698	1.000000	9719299	0.002917
139921153	638212850.000000	33174939	10000.000000	11954	65690	1.000000	16694	62055	1.000000	9714406	0.003202
139916494	638235644.000000	33180322	10000.000000	12153	64991	1.000000	16570	62003	1.000000	9709536	0.002530
139922435	638149536.000000	33183792	10000.000000	12109	65565	1.000000	16664	61560	1.000000	9704623	0.002009
139921475	638200491.000000	33180781	10000.000000	12214	65467	1.000000	16528	61724	1.000000	9699729	0.000929
139914131	638220274.000000	33186831	10000.000000	12222	65308	1.000000	16521	61378	1.000000	9694774	0.000642
139912285	638179627.000000	33176539	10000.000000	11943	65475	1.000000	16735	61832	1.000000	9689947	-0.000149
139919270	638246433.000000	33171755	10000.000000	12228	64809	1.000000	16694	61234	1.000000	9685221	-0.000043
139923066	638181831.000000	33173451	10000.000000	11989	65539	1.000000	16701	61898	1.000000	9680513	-0.000156
139924953	638252581.000000	33164187	10000.000000	12236	64834	1.000000	16620	61476	1.000000	9675679	-0.000160
139930814	638162403.000000	33176454	10000.000000	11981	65512	1.000000	16661	61537	1.000000	9670727	0.000313
139916702	638209099.000000	33175907	10000.000000	12328	64641	1.000000	16620	61680	1.000000	9665845	-0.000274
139896563	638205262.000000	33169481	10000.000000	12250	65134	1.000000	16557	62229	1.000000	9661090	-0.000758
139921903	638206113.000000	33169291	10000.000000	11972	65256	1.000000	16738	61961	1.000000	9656177	-0.000599
139922981	638192672.000000	33165424	10000.000000	12059	65034	1.000000	16741	62175	1.000000	9651384	-0.000754
139932720	638208988.000000	33176766	10000.000000	12184	65386	1.000000	16719	61625	1.000000	9646620	-0.000773
139921171	638165052.000000	33170737	10000.000000	12035	65556	1.000000	16570	61981	1.000000	9641818	-0.000756
139915867	638175177.000000	33167324	10000.000000	12086	65532	1.000000	16729	61296	1.000000	9637032	-0.000618
139925360	638207481.000000	33165536	10000.000000	12043	65527	1.000000	16495	62114	1.000000	9632203	0.000367
139927776	638174289.000000	33175364	10000.000000	12064	65403	1.000000	16645	61797	1.000000	9627281	0.000814
139928820	638238249.000000	33173000	10000.000000	12151	65135	1.000000	16709	61894	1.000000	9622536	0.000763
139917299	638229781.000000	33170910	10000.000000	12146	64648	1.000000	16656	61895	1.000000	9617662	0.000900
139913217	638236733.000000	33173671	10000.000000	12144	65232	1.000000	16614	61714	1.000000	9612809	0.000849
139919196	638227086.000000	33178543	10000.000000	12112	65332	1.000000	16748	61536	1.000000	9608079	0.000563
139931802	638169676.000000	33168129	10000.000000	12124	65409	1.000000	16686	61620	1.000000	9603226	0.000656
139911150	638247308.000000	33175245	10000.000000	12198	65319	1.000000	16666	61706	1.000000	9598355	-0.000735
139922788	638195162.000000	33181536	10000.000000	11932	65171	1.000000	16748	62371	1.000000	9593650	-0.000732
139935093	638152390.000000	33176813	10000.000000	12064	65708	1.000000	16731	61899	1.000000	9588801	-0.001151
139920621	638232362.000000	33166785	10000.000000	12198	65286	1.000000	16708	62153	1.000000	9584094	-0.000798
139920554	638138336.000000	33164257	10000.000000	12086	65954	1.000000	16608	62134	1.000000	9579293	-0.000120
139916589	638217628.000000	33171071	10000.000000	12103	65381	1.000000	16635	62104	1.000000	9574516	0.000240
139918208	638186137.000000	33171773	10000.000000	12125	65254	1.000000	16745	61695	1.000000	9569829	-0.000180
139913686	638237051.000000	33168331	10000.000000	12130	65194	1.000000	16593	61678	1.000000	9565048	-0.000232
139914693	638163456.000000	33160658	10000.000000	12057	65607	1.000000	16563	61885	1.000000	9560205	-0.000187
139922652	638198973.000000	33163605	10000.000000	12173	65062	1.000000	16637	61865	1.000000	9555410	-0.000051
139918420	638220052.000000	33173051	10000.000000	12180	65310	1.000000	16641	61587	1.000000	9550582	0.000249
139926365	638187844.000000	33172680	10000.000000	12025	65131	1.000000	16658	61684	1.000000	9545751	-0.000043
139924511	638173186.000000	33177434	10000.000000	12053	65197	1.000000	16590	61731	1.000000	9541082	-0.000137
139923050	638204032.000000	33169121	10000.000000	12042	65108	1.000000	16550	61982	1.000000	9536307	0.000019
139933485	638233055.000000	33171440	10000.000000	12206	65071	1.000000	16698	61457	1.000000	9531504	0.000060
139913479	638186700.000000	33171266	10000.000000	12086	65304	1.000000	16430	62409	1.000000	9526748	0.000665
139929767	638190049.000000	33170997	10000.000000	12106	65278	1.000000	16707	61460	1.000000	9521969	0.000765
139907973	638243063.000000	33177634	10000.000000	11979	65577	1.000000	16615	61642	1.000000	9517227	0.001184
npatches	nstrain	runtime	dt	init_x	init_y	init_y_blood	init_z	init_S	beta0	beta1	beta2	beta3	mean_beta	B	d	delta	delta_blood	b[0]	mut	m	CTL	c	g	epsilon	k	het	lambda	rho	omega	x_max	patch.dyna	DELTA	A	VA
10000	1	100.000000	0.000100	21900	9499	5000000	0.001000	10000000	17.987727	13.428891	11.125423	23.867012	17	8000000000.000000	0.010000	1.000000	1.000000	800000	0.000050	0.048000	1	0.001000	1.000000	25.000000	7.000000	0.500000	0.000000	0.000000	0.000000	31987	0	10.000000	7.000000	1.000000
sus	inf	inf_blood	z	x[0]	y[0][0]	z[0]	x[1]	y[1][0]	z[1]	S[0]	synchrony
219000000	94990000.000000	5000000	10.000000	21900	9499	0.001000	21900	9499	0.001000	10000000	0.000000
160066615	490993219.000000	25520025	10000.000000	15171	49884	1.000000	17850	47774	1.000000	9994957	0.000000
158117597	502308893.000000	26107596	10000.000000	14953	51024	1.000000	17336	49394	1.000000	9989897	0.000000
158084415	502510711.000000	26114644	10000.000000	15000	50511	1.000000	17659	49004	1.000000	9984844	0.000000
158090709	502523895.000000	26114055	10000.000000	14855	50873	1.000000	17521	49212	1.000000	9979927	0.000000
158084239	502499675.000000	26110512	10000.000000	14977	51238	1.000000	17577	48901	1.000000	9974921	0.000000
158091745	502524621.000000	26116818	10000.000000	14941	50824	1.000000	17418	48889	1.000000	9969908	0.000000
158080082	502531960.000000	26122284	10000.000000	15021	50336	1.000000	17519	48622	1.000000	9964996	0.000000
158078959	502536054.000000	26125687	10000.000000	14903	51020	1.000000	17515	49133	1.000000	9960123	0.000000
158074486	502554083.000000	26119819	10000.000000	14878	51036	1.000000	17684	48645	1.000000	9955082	0.000000
158076812	502571280.000000	26125838	10000.000000	14736	51220	1.000000	17553	48791	1.000000	9950219	0.000000
158068833	502558360.000000	26124462	10000.000000	14934	50972	1.000000	17545	49019	1.000000	9945330	0.000000
158080515	502554165.000000	26122877	10000.000000	14863	51137	1.000000	17548	48398	1.000000	9940226	0.000000
158081496	502556661.000000	26115866	10000.000000	14850	51049	1.000000	17545	48805	1.000000	9935399	0.000000
158099313	502513120.000000	26125910	10000.000000	14819	50796	1.000000	17488	48983	1.000000	9930429	0.000000
158086674	502546638.000000	26120108	10000.000000	14869	51022	1.000000	17641	48689	1.000000	9925446	0.000000
158086902	502491850.000000	26120672	10000.000000	15095	50583	1.000000	17540	49183	1.000000	9920400	0.000000
158087681	502469547.000000	26114056	10000.000000	14959	51095	1.000000	17444	48677	1.000000	9915533	0.000000
158085441	502521452.000000	26124701	10000.000000	14787	51305	1.000000	17330	48934	1.000000	9910526	0.000000
158080074	502500614.000000	26117731	10000.000000	14820	50973	1.000000	17585	49109	1.000000	9905477	0.000000
158079901	502547631.000000	26127436	10000.000000	14883	50727	1.000000	17603	48996	1.000000	9900525	0.000000
158069661	502545371.000000	26122599	10000.000000	14836	51441	1.000000	17469	48951	1.000000	9895573	0.000000
158085941	502508892.000000	26113475	10000.000000	14971	50730	1.000000	17562	48715	1.000000	9890550	0.000000
158070498	502581894.000000	26118142	10000.000000	14988	50719	1.000000	17529	49027	1.000000	9885690	0.000000
158100683	502512759.000000	26120883	10000.000000	14937	51132	1.000000	17459	49035	1.000000	9880839	0.000000
158099915	502483180.000000	26120757	10000.000000	14977	50920	1.000000	17667	48808	1.000000	9875910	0.000000
158091621	502567146.000000	26120056	10000.000000	14927	50895	1.000000	17564	48793	1.000000	9870940	0.000000
158098241	502525628.000000	26124539	10000.000000	15039	50989	1.000000	17366	48770	1.000000	9866029	0.000000
158085065	502519139.000000	26115687	10000.000000	14976	50799	1.000000	17562	49060	1.000000	9861215	0.000000
158089566	502498198.000000	26116743	10000.000000	15033	50367	1.000000	17358	49193	1.000000	9856171	0.000000
158081375	502485406.000000	26121705	10000.000000	14960	50735	1.000000	17466	49174	1.000000	9851062	0.000000
158085351	502554114.000000	26113670	10000.000000	14946	50929	1.000000	17472	49148	1.000000	9846108	0.000000
158095584	502494271.000000	26128800	10000.000000	14963	50733	1.000000	17455	48995	1.000000	9841160	0.000000
158070716	502537774.000000	26118571	10000.000000	14805	50963	1.000000	17689	48705	1.000000	9836211	0.000000
158084325	502482832.000000	26116208	10000.000000	14709	51135	1.000000	17716	48931	1.000000	9831156	0.000000
158092854	502515617.000000	26122060	10000.000000	14860	50962	1.000000	17587	48648	1.000000	9826181	0.000000
158102324	502476347.000000	26115266	10000.000000	14971	50892	1.000000	17562	48703	1.000000	9821290	0.000000
158077537	502533657.000000	26121818	10000.000000	14912	50994	1.000000	17585	48878	1.000000	9816361	0.000000
158093398	502473184.000000	26111928	10000.000000	14899	50982	1.000000	17568	49246	1.000000	9811484	0.000000
158084058	502537708.000000	26112494	10000.000000	14794	51306	1.000000	17486	48723	1.000000	9806618	0.000000
158073414	502535812.000000	26116579	10000.000000	14927	50973	1.000000	17597	48760	1.000000	9801797	-1.#IND00
158092187	502468696.000000	26120314	10000.000000	14928	50967	1.000000	17704	48774	1.000000	9796848	0.003200
158066596	502560058.000000	26117896	10000.000000	14871	50989	1.000000	17571	49389	1.000000	9791984	-0.005677
158091939	502500418.000000	26111983	10000.000000	15019	50914	1.000000	17603	48977	1.000000	9787209	-0.014265
158077269	502534200.000000	26127464	10000.000000	14996	50671	1.000000	17612	49317	1.000000	9782156	-0.009546
158080929	502560515.000000	26117639	10000.000000	14682	51188	1.000000	17547	48727	1.000000	9777202	-0.006592
158084415	502505231.000000	26124175	10000.000000	14985	50568	1.000000	17580	48926	1.000000	9772371	-0.004069
158084590	502548068.000000	26114211	10000.000000	14846	51038	1.000000	17551	48647	1.000000	9767430	-0.004039
158077426	502518369.000000	26123780	10000.000000	15029	50680	1.000000	17537	48906	1.000000	9762591	-0.004649
158098967	502519785.000000	26114216	10000.000000	14915	50875	1.000000	17432	49141	1.000000	9757649	-0.005583
158092070	502497097.000000	26118119	10000.000000	14900	50682	1.000000	17494	48788	1.000000	9752802	-0.006138
158081751	502524531.000000	26129037	10000.000000	14926	50651	1.000000	17457	49252	1.000000	9748004	-0.004940
158080555	502527528.000000	26117460	10000.000000	14974	50740	1.000000	17637	48900	1.000000	9743078	-0.004393
158078885	502492143.000000	26117254	10000.000000	14920	50663	1.000000	17476	48964	1.000000	9738262	-0.003753
158102104	502506972.000000	26114642	10000.000000	14918	50522	1.000000	17507	49086	1.000000	9733464	0.002606
158098919	502512459.000000	26113556	10000.000000	14886	51194	1.000000	17619	49056	1.000000	9728588	0.002665
158085307	502502302.000000	26116396	10000.000000	14870	51231	1.000000	17636	48887	1.000000	9723604	0.001202
158091271	502521357.000000	26115065	10000.000000	15098	50886	1.000000	17580	48658	1.000000	9718683	0.001789
158079622	502563977.000000	26120957	10000.000000	14891	50858	1.000000	17398	48867	1.000000	9713892	0.002365
158100953	502512766.000000	26112270	10000.000000	14996	50731	1.000000	17444	48832	1.000000	9708960	0.002555
158082754	502505912.000000	26114766	10000.000000	14784	50936	1.000000	17740	48544	1.000000	9704151	0.001845
158076891	502534391.000000	26117359	10000.000000	14786	51421	1.000000	17685	48956	1.000000	9699384	0.001742
158089723	502509108.000000	26114210	10000.000000	14873	50834	1.000000	17540	48853	1.000000	9694529	0.001259
158083601	502530132.000000	26112197	10000.000000	14913	50757	1.000000	17542	48511	1.000000	9689730	0.000750
158083042	502511115.000000	26109280	10000.000000	14775	50852	1.000000	17684	49164	1.000000	9684923	0.001253
158090322	502481018.000000	26119397	10000.000000	14786	50852	1.000000	17499	48933	1.000000	9680059	0.001569
158086028	502506455.000000	26128205	10000.000000	14966	51310	1.000000	17557	48995	1.000000	9675205	0.001185
158082320	502501427.000000	26122716	10000.000000	15005	51152	1.000000	17608	48924	1.000000	9670389	0.001184
158080528	502516433.000000	26123710	10000.000000	15003	51072	1.000000	17476	49064	1.000000	9665594	0.000963
158095892	502504247.000000	26114326	10000.000000	14838	51400	1.000000	17590	49089	1.000000	9660745	0.000802
158093201	502488985.000000	26128507	10000.000000	14952	50642	1.000000	17504	49061	1.000000	9655809	0.000241
158110195	502413629.000000	26109182	10000.000000	14954	51033	1.000000	17482	48692	1.000000	9650949	-0.001025
158079721	502536992.000000	26110187	10000.000000	14792	51263	1.000000	17495	49001	1.000000	9646167	-0.000959
158083613	502505989.000000	26118188	10000.000000	14853	51199	1.000000	17669	49210	1.000000	9641318	0.000619
158100711	502485264.000000	26113746	10000.000000	15027	50829	1.000000	17661	48799	1.000000	9636464	0.000750
158088367	502531742.000000	26117108	10000.000000	14902	51054	1.000000	17458	48971	1.000000	9631569	0.000710
158093681	502512882.000000	26110212	10000.000000	14806	51261	1.000000	17690	48877	1.000000	9626757	0.000940
158088309	502475732.000000	26118194	10000.000000	15029	50871	1.000000	17616	48678	1.000000	9621920	0.000425
158064505	502562724.000000	26123205	10000.000000	15071	50977	1.000000	17435	48720	1.000000	9617110	0.000385
158087295	502487432.000000	26118908	10000.000000	15115	50544	1.000000	17662	48461	1.000000	9612301	0.000588
158072015	502540416.000000	26122502	10000.000000	14814	50827	1.000000	17713	48505	1.000000	9607462	0.000499
158096898	502443391.000000	26114702	10000.000000	14945	51012	1.000000	17422	49137	1.000000	9602808	0.001127
158078730	502534147.000000	26115457	10000.000000	14934	51022	1.000000	17569	48655	1.000000	9598028	0.001080
158086671	502514587.000000	26121731	10000.000000	14895	50929	1.000000	17729	48663	1.000000	9593236	0.001511
158070319	502549000.000000	26123581	10000.000000	14814	51134	1.000000	17441	49161	1.000000	9588429	0.001576
158095386	502506847.000000	26117903	10000.000000	14826	50855	1.000000	17472	48986	1.000000	9583572	0.002316
158088349	502517309.000000	26114312	10000.000000	14841	51071	1.000000	17610	48969	1.000000	9578768	0.002208
158064092	502536158.000000	26124875	10000.000000	15014	50844	1.000000	17780	48613	1.000000	9573963	0.002026
158090762	502509958.000000	26128784	10000.000000	15009	50814	1.000000	17571	49084	1.000000	9569126	0.001699
158074632	502552628.000000	26121097	10000.000000	14945	51088	1.000000	17504	48565	1.000000	9564414	0.001660
158091378	502494548.000000	26107243	10000.000000	14799	51332	1.000000	17535	48978	1.000000	9559686	0.001065
158071242	502545049.000000	26123176	10000.000000	15017	50653	1.000000	17654	48788	1.000000	9554849	0.000750
158098467	502481650.000000	26116839	10000.000000	14969	50934	1.000000	17550	48998	1.000000	9550102	0.000824
158106909	502461071.000000	26115867	10000.000000	14922	51091	1.000000	17524	49046	1.000000	9545196	0.002123
158076626	502523294.000000	26120353	10000.000000	14836	50729	1.000000	17529	49199	1.000000	9540287	0.002546
158095691	502526157.000000	26117983	10000.000000	15049	50603	1.000000	17469	49023	1.000000	9535510	0.002357
158081641	502515740.000000	26116233	10000.000000	15036	50467	1.000000	17674	48915	1.000000	9530831	0.002014
158078811	502522010.000000	26115202	10000.000000	14872	50753	1.000000	17634	49063	1.000000	9526129	0.001821
158069661	502488776.000000	26127745	10000.000000	14855	50931	1.000000	17607	48750	1.000000	9521300	0.002023
158081373	502517146.000000	26119666	10000.000000	14990	50943	1.000000	17589	48965	1.000000	9516460	0.001948
npatches	nstrain	runtime	dt	init_x	init_y	init_y_blood	init_z	init_S	beta0	beta1	beta2	beta3	mean_beta	B	d	delta	delta_blood	b[0]	mut	m	CTL	c	g	epsilon	k	het	lambda	rho	omega	x_max	patch.dyna	DELTA	A	VA
10000	1	100.000000	0.000100	21900	9499	5000000	0.001000	10000000	21.778802	19.315415	22.960973	15.750283	17	8000000000.000000	0.010000	1.000000	1.000000	800000	0.000050	0.048000	1	0.001000	1.000000	25.000000	8.000000	0.500000	0.000000	0.000000	0.000000	31987	0	10.000000	7.000000	1.000000
sus	inf	inf_blood	z	x[0]	y[0][0]	z[0]	x[1]	y[1][0]	z[1]	S[0]	synchrony
219000000	94990000.000000	5000000	10.000000	21900	9499	0.001000	21900	9499	0.001000	10000000	0.000000
178426959	387619407.000000	20142334	10000.000000	15140	40466	1.000000	16185	40061	1.000000	9994951	0.000000
176755151	395448400.000000	20557937	10000.000000	14856	41502	1.000000	16329	40356	1.000000	9990010	0.000000
176716491	395505955.000000	20556463	10000.000000	14907	41431	1.000000	16227	40480	1.000000	9985040	0.000000
176722063	395483930.000000	20558753	10000.000000	15182	40820	1.000000	16097	40651	1.000000	9980200	0.000000
176709227	395509110.000000	20562157	10000.000000	14857	42252	1.000000	16107	40713	1.000000	9975384	0.000000
176707158	395578630.000000	20556441	10000.000000	14915	41384	1.000000	15990	40514	1.000000	9970434	0.000000
176729201	395498132.000000	20557539	10000.000000	14914	41839	1.000000	16170	40244	1.000000	9965421	0.000000
176734306	395552359.000000	20560305	10000.000000	15181	41146	1.000000	16069	40936	1.000000	9960522	0.000000
176708095	395552200.000000	20565700	10000.000000	15179	41071	1.000000	16097	40607	1.000000	9955606	0.000000
176712133	395505715.000000	20561040	10000.000000	14983	41550	1.000000	16110	40898	1.000000	9950797	0.000000
176718032	395478116.000000	20555209	10000.000000	15176	41563	1.000000	16215	40594	1.000000	9945745	0.000000
176717665	395511985.000000	20552998	10000.000000	14997	41246	1.000000	16156	40904	1.000000	9940838	0.000000
176715219	395513706.000000	20558011	10000.000000	15119	41597	1.000000	16207	40314	1.000000	9935890	0.000000
176713905	395544953.000000	20567517	10000.000000	15098	41709	1.000000	16256	40537	1.000000	9930935	0.000000
176721863	395528728.000000	20555676	10000.000000	15109	41633	1.000000	16205	40309	1.000000	9925869	0.000000
176717055	395531937.000000	20551339	10000.000000	15098	41472	1.000000	16054	40872	1.000000	9920886	0.000000
176715128	395520668.000000	20560507	10000.000000	15054	41331	1.000000	16124	40685	1.000000	9915942	0.000000
176724894	395533782.000000	20547192	10000.000000	14964	41800	1.000000	16273	40785	1.000000	9910981	0.000000
176728401	395554384.000000	20550798	10000.000000	15013	41495	1.000000	16188	40343	1.000000	9906065	0.000000
176719009	395507473.000000	20559980	10000.000000	14927	41718	1.000000	16119	40246	1.000000	9901130	0.000000
176723460	395521064.000000	20554635	10000.000000	14997	41370	1.000000	16086	40384	1.000000	9896076	0.000000
176723149	395497494.000000	20566705	10000.000000	15222	41178	1.000000	16143	40481	1.000000	9891057	0.000000
176705361	395519176.000000	20558430	10000.000000	14907	41815	1.000000	16311	40587	1.000000	9886082	0.000000
176706298	395499822.000000	20562170	10000.000000	15035	41049	1.000000	16130	40864	1.000000	9881143	0.000000
176728952	395500196.000000	20558968	10000.000000	14993	41555	1.000000	16131	40765	1.000000	9876298	0.000000
176743066	395486919.000000	20549865	10000.000000	15161	41123	1.000000	16029	41013	1.000000	9871277	0.000000
176727755	395529080.000000	20552104	10000.000000	15046	41370	1.000000	16142	40379	1.000000	9866227	0.000000
176722402	395516666.000000	20560919	10000.000000	14945	41814	1.000000	16129	40381	1.000000	9861380	0.000000
176704279	395551373.000000	20563873	10000.000000	15045	41574	1.000000	16045	40776	1.000000	9856495	0.000000
176723462	395471793.000000	20555470	10000.000000	15024	41650	1.000000	16310	40488	1.000000	9851623	0.000000
176728188	395485989.000000	20560080	10000.000000	15126	41311	1.000000	16149	40700	1.000000	9846717	0.000000
176716679	395539483.000000	20555881	10000.000000	15095	41263	1.000000	16134	40808	1.000000	9841754	0.000000
176720511	395509886.000000	20561087	10000.000000	14906	41702	1.000000	15945	40846	1.000000	9836876	0.000000
176702763	395525312.000000	20561232	10000.000000	14914	41680	1.000000	16115	41212	1.000000	9831967	0.000000
176716112	395539068.000000	20562658	10000.000000	15006	41210	1.000000	16119	40696	1.000000	9827040	0.000000
176721399	395520300.000000	20559442	10000.000000	14907	41377	1.000000	16112	40579	1.000000	9822210	0.000000
176715372	395515871.000000	20558960	10000.000000	14936	41628	1.000000	16130	40591	1.000000	9817285	0.000000
176715197	395532769.000000	20561619	10000.000000	15095	41357	1.000000	16049	40641	1.000000	9812284	0.000000
176700710	395513718.000000	20561799	10000.000000	14894	41634	1.000000	16295	40519	1.000000	9807449	0.000000
176704919	395472754.000000	20554114	10000.000000	14829	41850	1.000000	16086	40669	1.000000	9802429	-1.#IND00
176712705	395529746.000000	20563540	10000.000000	14976	41673	1.000000	16150	40436	1.000000	9797542	-0.003200
176715009	395532866.000000	20562322	10000.000000	14994	41592	1.000000	16169	40867	1.000000	9792676	0.003584
176719067	395532542.000000	20556179	10000.000000	15073	41548	1.000000	16045	41090	1.000000	9787799	0.004367
176698573	395539800.000000	20555614	10000.000000	15144	41317	1.000000	16249	40770	1.000000	9782878	-0.000559
176721100	395541715.000000	20563687	10000.000000	15001	41635	1.000000	16147	41044	1.000000	9778010	-0.004026
176741265	395475937.000000	20552898	10000.000000	14943	41446	1.000000	16113	40696	1.000000	9773134	-0.000594
176716130	395545650.000000	20557419	10000.000000	15001	41686	1.000000	16021	41235	1.000000	9768143	-0.000777
176727797	395483025.000000	20551675	10000.000000	14931	41231	1.000000	16055	41056	1.000000	9763350	-0.002527
176719285	395492596.000000	20554734	10000.000000	14943	41801	1.000000	16154	40279	1.000000	9758500	-0.001842
176711211	395565508.000000	20562806	10000.000000	14998	41426	1.000000	15995	40904	1.000000	9753546	-0.002894
176726566	395524540.000000	20553773	10000.000000	14928	41358	1.000000	16031	41240	1.000000	9748790	-0.004503
176709655	395566145.000000	20550287	10000.000000	15046	41209	1.000000	16027	40850	1.000000	9743901	-0.003465
176732948	395513751.000000	20553787	10000.000000	15015	41447	1.000000	16153	40528	1.000000	9738986	-0.002837
176703348	395522956.000000	20555235	10000.000000	15164	41401	1.000000	16356	40218	1.000000	9734210	-0.003180
176698022	395560760.000000	20554386	10000.000000	15038	41397	1.000000	16231	40604	1.000000	9729220	-0.003144
176701325	395554318.000000	20553696	10000.000000	14905	41438	1.000000	15969	40788	1.000000	9724448	-0.002861
176730143	395541660.000000	20560243	10000.000000	14889	41613	1.000000	16031	40811	1.000000	9719674	-0.004043
176721088	395501021.000000	20557297	10000.000000	15010	41504	1.000000	16137	40750	1.000000	9714670	-0.004069
176713798	395527099.000000	20554788	10000.000000	14916	41697	1.000000	16005	40724	1.000000	9709818	-0.005930
176716828	395536295.000000	20554937	10000.000000	15086	41487	1.000000	16167	40880	1.000000	9705102	-0.005416
176719424	395504251.000000	20562410	10000.000000	15242	41127	1.000000	16240	40709	1.000000	9700244	-0.004534
176710173	395513281.000000	20552059	10000.000000	15066	41336	1.000000	16085	40548	1.000000	9695429	-0.005461
176721478	395498001.000000	20559790	10000.000000	14928	41837	1.000000	16023	40665	1.000000	9690423	-0.005207
176726859	395532328.000000	20546115	10000.000000	15042	41285	1.000000	16092	40936	1.000000	9685588	-0.004157
176694188	395566094.000000	20557682	10000.000000	14989	41352	1.000000	16184	40543	1.000000	9680783	-0.004048
176720543	395519844.000000	20560724	10000.000000	14909	42107	1.000000	16153	40642	1.000000	9675807	-0.003587
176725273	395520073.000000	20561780	10000.000000	14908	41717	1.000000	16248	40810	1.000000	9670938	-0.003130
176721245	395498976.000000	20553257	10000.000000	14825	42400	1.000000	16253	40270	1.000000	9666225	-0.002435
176719788	395538600.000000	20562319	10000.000000	15043	41569	1.000000	16048	41067	1.000000	9661366	-0.002293
176706733	395534713.000000	20551278	10000.000000	14992	41683	1.000000	16304	40742	1.000000	9656599	-0.002436
176699052	395563070.000000	20555750	10000.000000	15047	41616	1.000000	16076	40803	1.000000	9651756	-0.002638
176694552	395558799.000000	20554262	10000.000000	15012	41842	1.000000	16186	40594	1.000000	9646962	-0.002622
176723247	395497637.000000	20554422	10000.000000	15077	41696	1.000000	15874	41137	1.000000	9642150	-0.002731
176738792	395494227.000000	20552042	10000.000000	15086	41292	1.000000	16109	40605	1.000000	9637366	-0.001367
176692993	395541179.000000	20559820	10000.000000	14907	41682	1.000000	16202	40616	1.000000	9632513	-0.001343
176727980	395522478.000000	20556741	10000.000000	15012	41592	1.000000	16237	40390	1.000000	9627695	-0.001398
176706419	395536102.000000	20565737	10000.000000	14997	41409	1.000000	16176	40471	1.000000	9622849	-0.002247
176711950	395499405.000000	20560120	10000.000000	14964	41937	1.000000	15993	40709	1.000000	9617988	-0.002181
176724160	395581919.000000	20558112	10000.000000	15007	41681	1.000000	16120	40517	1.000000	9613241	-0.002084
176722324	395517210.000000	20558661	10000.000000	15061	41514	1.000000	16136	41230	1.000000	9608467	-0.002039
176734633	395535376.000000	20564751	10000.000000	15030	41549	1.000000	16071	40746	1.000000	9603726	-0.001922
176720514	395511350.000000	20555831	10000.000000	15041	41716	1.000000	16076	41028	1.000000	9598937	-0.001994
176726390	395529020.000000	20554960	10000.000000	14890	41819	1.000000	16118	40727	1.000000	9594141	-0.002002
176728835	395504522.000000	20557272	10000.000000	14937	41808	1.000000	16216	40819	1.000000	9589300	-0.002161
176695585	395522344.000000	20562089	10000.000000	14924	41461	1.000000	16136	40695	1.000000	9584532	-0.002090
176707885	395546651.000000	20556810	10000.000000	14818	41617	1.000000	16182	40312	1.000000	9579673	-0.002103
176721753	395524424.000000	20561090	10000.000000	15005	41396	1.000000	16101	40574	1.000000	9574936	-0.002116
176727227	395479084.000000	20552649	10000.000000	15008	41751	1.000000	15937	40843	1.000000	9570031	-0.002089
176704721	395556113.000000	20562736	10000.000000	15008	41325	1.000000	16104	40654	1.000000	9565213	-0.002634
176743662	395503925.000000	20565173	10000.000000	15115	41331	1.000000	16182	40670	1.000000	9560374	-0.002346
176705010	395546085.000000	20553760	10000.000000	15092	41623	1.000000	16297	40414	1.000000	9555596	-0.002369
176728672	395469276.000000	20557678	10000.000000	14890	41474	1.000000	16196	40597	1.000000	9550797	-0.002087
176722604	395500462.000000	20561925	10000.000000	14935	41541	1.000000	16011	41140	1.000000	9545973	-0.002096
176725670	395499994.000000	20551464	10000.000000	15045	41574	1.000000	16130	40663	1.000000	9541210	-0.001258
176693645	395553777.000000	20557717	10000.000000	15022	41529	1.000000	16160	40736	1.000000	9536526	-0.001679
176701407	395536323.000000	20556860	10000.000000	15151	41550	1.000000	16163	40583	1.000000	9531804	-0.001709
176712895	395556196.000000	20565612	10000.000000	15032	41734	1.000000	16385	40513	1.000000	9527036	-0.001343
176720602	395521772.000000	20550456	10000.000000	15061	41535	1.000000	16045	40909	1.000000	9522244	-0.001634
176715021	395510765.000000	20557070	10000.000000	15041	41103	1.000000	16103	40507	1.000000	9517529	-0.001544
npatches	nstrain	runtime	dt	init_x	init_y	init_y_blood	init_z	init_S	beta0	beta1	beta2	beta3	mean_beta	B	d	delta	delta_blood	b[0]	mut	m	CTL	c	g	epsilon	k	het	lambda	rho	omega	x_max	patch.dyna	DELTA	A	VA
10000	1	100.000000	0.000100	21900	9499	5000000	0.001000	10000000	9.573648	18.358349	19.335318	15.952423	17	8000000000.000000	0.010000	1.000000	1.000000	800000	0.000050	0.048000	1	0.001000	1.000000	25.000000	9.000000	0.500000	0.000000	0.000000	0.000000	31987	0	10.000000	7.000000	1.000000
sus	inf	inf_blood	z	x[0]	y[0][0]	z[0]	x[1]	y[1][0]	z[1]	S[0]	synchrony
219000000	94990000.000000	5000000	10.000000	21900	9499	0.001000	21900	9499	0.001000	10000000	0.000000
196517608	305016625.000000	15846598	10000.000000	24103	27406	1.000000	18634	31204	1.000000	9994922	0.000000
194977088	310688853.000000	16149793	10000.000000	23939	27845	1.000000	18326	31744	1.000000	9989795	0.000000
194976698	310736920.000000	16158303	10000.000000	24129	27693	1.000000	18510	31625	1.000000	9984678	0.000000
194966069	310748805.000000	16157129	10000.000000	24167	27532	1.000000	18346	31872	1.000000	9979699	0.000000
194983708	310762604.000000	16145185	10000.000000	23978	27869	1.000000	18568	32025	1.000000	9974877	0.000000
194978520	310779138.000000	16153851	10000.000000	24116	27535	1.000000	18552	31658	1.000000	9969810	0.000000
194966353	310767770.000000	16158836	10000.000000	24003	27859	1.000000	18652	31438	1.000000	9964850	0.000000
194960797	310780780.000000	16148366	10000.000000	23909	27666	1.000000	18537	31952	1.000000	9959945	0.000000
194982349	310730745.000000	16149962	10000.000000	23938	27595	1.000000	18565	31735	1.000000	9954915	0.000000
194975316	310733563.000000	16145613	10000.000000	23874	27798	1.000000	18530	31770	1.000000	9949999	0.000000
194964356	310745139.000000	16153761	10000.000000	24021	27720	1.000000	18311	31829	1.000000	9945007	0.000000
194959295	310810869.000000	16155440	10000.000000	24059	27897	1.000000	18542	31849	1.000000	9939945	0.000000
194955811	310782634.000000	16161340	10000.000000	23809	27607	1.000000	18662	31779	1.000000	9935048	0.000000
194968146	310747967.000000	16157078	10000.000000	23812	27649	1.000000	18379	32351	1.000000	9930090	0.000000
194978240	310773931.000000	16148363	10000.000000	23972	27808	1.000000	18370	31956	1.000000	9924973	0.000000
194976908	310767237.000000	16151095	10000.000000	24022	28006	1.000000	18379	31934	1.000000	9920012	0.000000
194957888	310765544.000000	16153847	10000.000000	23976	27780	1.000000	18298	31832	1.000000	9915051	0.000000
194962679	310785115.000000	16148675	10000.000000	23909	28300	1.000000	18689	31454	1.000000	9910144	0.000000
194957752	310789960.000000	16145414	10000.000000	23892	27624	1.000000	18449	32084	1.000000	9905181	0.000000
194963834	310785372.000000	16157132	10000.000000	24050	27866	1.000000	18544	31649	1.000000	9900376	0.000000
194968953	310761817.000000	16150784	10000.000000	23994	27798	1.000000	18563	31899	1.000000	9895405	0.000000
194986143	310737026.000000	16148560	10000.000000	23960	27870	1.000000	18535	31688	1.000000	9890626	0.000000
194993806	310724489.000000	16139689	10000.000000	23959	27740	1.000000	18598	31402	1.000000	9885579	0.000000
194984782	310773710.000000	16151126	10000.000000	23863	27973	1.000000	18467	31906	1.000000	9880638	0.000000
194963323	310827724.000000	16154635	10000.000000	24214	27999	1.000000	18307	32204	1.000000	9875656	0.000000
194980696	310750491.000000	16151529	10000.000000	23975	27797	1.000000	18428	32051	1.000000	9870731	0.000000
194977334	310745861.000000	16151951	10000.000000	23899	28004	1.000000	18478	31646	1.000000	9865780	0.000000
194963412	310769223.000000	16153413	10000.000000	23903	27857	1.000000	18454	31681	1.000000	9860926	0.000000
194965043	310769343.000000	16152579	10000.000000	23871	27882	1.000000	18672	31490	1.000000	9856077	0.000000
194977504	310763310.000000	16155299	10000.000000	23834	27898	1.000000	18539	31751	1.000000	9851131	0.000000
194970820	310748160.000000	16150582	10000.000000	24029	27678	1.000000	18652	31460	1.000000	9846121	0.000000
194965802	310772164.000000	16150677	10000.000000	23909	27672	1.000000	18342	32276	1.000000	9841214	0.000000
194990769	310752961.000000	16153651	10000.000000	23865	27883	1.000000	18438	31956	1.000000	9836264	0.000000
194984105	310742258.000000	16146408	10000.000000	24016	28113	1.000000	18367	31656	1.000000	9831307	0.000000
194968911	310784506.000000	16150474	10000.000000	24076	27721	1.000000	18616	32166	1.000000	9826380	0.000000
194953847	310759588.000000	16150907	10000.000000	24041	27576	1.000000	18407	31651	1.000000	9821489	0.000000
194980911	310734639.000000	16157214	10000.000000	24153	27821	1.000000	18525	31903	1.000000	9816582	0.000000
194954559	310794569.000000	16156543	10000.000000	24146	27980	1.000000	18464	32091	1.000000	9811583	0.000000
194965489	310780363.000000	16157369	10000.000000	23831	27692	1.000000	18342	31769	1.000000	9806745	0.000000
194975750	310759887.000000	16149230	10000.000000	23943	28087	1.000000	18599	32110	1.000000	9801872	-1.#IND00
194961884	310777230.000000	16148187	10000.000000	23867	27775	1.000000	18606	31424	1.000000	9796935	0.000000
194985684	310738705.000000	16157033	10000.000000	23924	27914	1.000000	18446	31830	1.000000	9792078	0.018446
194974939	310778127.000000	16146036	10000.000000	23993	27620	1.000000	18461	32081	1.000000	9787189	-0.006065
194969251	310773912.000000	16151334	10000.000000	24043	27818	1.000000	18628	31924	1.000000	9782192	-0.001052
194970671	310762933.000000	16152511	10000.000000	24122	28038	1.000000	18687	31669	1.000000	9777151	0.003279
194985311	310736096.000000	16150550	10000.000000	24057	27960	1.000000	18552	31747	1.000000	9772215	0.007648
194990108	310773728.000000	16153100	10000.000000	23864	27914	1.000000	18478	31875	1.000000	9767378	0.007242
194963727	310748656.000000	16147738	10000.000000	24040	27852	1.000000	18502	31781	1.000000	9762528	0.002844
194977569	310775685.000000	16154628	10000.000000	23878	27737	1.000000	18573	32168	1.000000	9757506	-0.001614
194972519	310745305.000000	16148607	10000.000000	23788	27862	1.000000	18307	32233	1.000000	9752503	-0.004110
194984828	310755483.000000	16147253	10000.000000	23969	27928	1.000000	18208	31787	1.000000	9747550	-0.005145
194975745	310772467.000000	16154247	10000.000000	24092	27973	1.000000	18358	32274	1.000000	9742717	-0.008364
194986685	310724035.000000	16153964	10000.000000	23996	28108	1.000000	18606	31558	1.000000	9737796	-0.007857
194944781	310769363.000000	16154622	10000.000000	24020	27902	1.000000	18470	31972	1.000000	9733019	-0.006387
194974694	310772546.000000	16151282	10000.000000	23958	28179	1.000000	18545	31883	1.000000	9728264	-0.004954
194970139	310804572.000000	16151587	10000.000000	24035	27551	1.000000	18435	31705	1.000000	9723438	-0.005412
194965705	310775330.000000	16152203	10000.000000	24024	27841	1.000000	18522	31652	1.000000	9718520	-0.004694
194968551	310761821.000000	16151330	10000.000000	24048	27868	1.000000	18527	31442	1.000000	9713589	-0.002607
194969423	310756711.000000	16154500	10000.000000	23878	28116	1.000000	18470	31721	1.000000	9708768	-0.000643
194963781	310762386.000000	16156638	10000.000000	24078	27807	1.000000	18454	31678	1.000000	9704008	0.000365
194952043	310805228.000000	16157229	10000.000000	23938	27977	1.000000	18315	31763	1.000000	9699110	0.000562
194965335	310810721.000000	16143192	10000.000000	23954	27846	1.000000	18438	31981	1.000000	9694280	0.001474
194969652	310778890.000000	16145755	10000.000000	23969	27957	1.000000	18425	32172	1.000000	9689480	0.001431
194985207	310745415.000000	16152119	10000.000000	24085	27578	1.000000	18497	31756	1.000000	9684750	0.002724
194964418	310794911.000000	16149795	10000.000000	23985	27943	1.000000	18610	31944	1.000000	9679943	0.002537
194973388	310731922.000000	16134909	10000.000000	24070	27947	1.000000	18552	31964	1.000000	9675105	0.002452
194972866	310764076.000000	16150062	10000.000000	23995	27814	1.000000	18469	31900	1.000000	9670316	0.001992
194965495	310773186.000000	16155499	10000.000000	23978	27938	1.000000	18545	31354	1.000000	9665450	0.002284
194948260	310762017.000000	16154333	10000.000000	24101	27704	1.000000	18533	32076	1.000000	9660665	0.002099
194952571	310761979.000000	16152673	10000.000000	23962	27618	1.000000	18389	31902	1.000000	9655973	0.001634
194969881	310760614.000000	16149796	10000.000000	23720	27852	1.000000	18399	31945	1.000000	9651256	0.001733
194971485	310762472.000000	16155133	10000.000000	23969	27994	1.000000	18455	31691	1.000000	9646494	0.001246
194977579	310742374.000000	16148840	10000.000000	24154	27872	1.000000	18598	31642	1.000000	9641682	0.000431
194940978	310822047.000000	16149932	10000.000000	23983	27785	1.000000	18396	32114	1.000000	9636803	0.000316
194960932	310818794.000000	16149181	10000.000000	24003	27923	1.000000	18632	31769	1.000000	9631938	0.000492
194986134	310750075.000000	16153176	10000.000000	23849	27937	1.000000	18532	31804	1.000000	9626994	0.000553
194977639	310720569.000000	16142499	10000.000000	24082	27801	1.000000	18686	31782	1.000000	9622160	0.001598
194983466	310736436.000000	16152078	10000.000000	23760	27791	1.000000	18624	31818	1.000000	9617314	0.001570
194970806	310753784.000000	16151071	10000.000000	23937	28155	1.000000	18364	31873	1.000000	9612535	0.000968
194971630	310794883.000000	16153156	10000.000000	23854	27753	1.000000	18312	31690	1.000000	9607724	0.000887
194973809	310791622.000000	16147589	10000.000000	24129	27798	1.000000	18611	32201	1.000000	9602914	0.000846
194954078	310780908.000000	16156484	10000.000000	24103	27438	1.000000	18474	31628	1.000000	9598117	0.000628
194965419	310773617.000000	16152237	10000.000000	23991	27663	1.000000	18603	31839	1.000000	9593410	0.000474
194965133	310781491.000000	16149044	10000.000000	23974	27921	1.000000	18616	31619	1.000000	9588660	0.000568
194986186	310766117.000000	16142653	10000.000000	23923	27818	1.000000	18483	32147	1.000000	9583849	0.000620
194982060	310749857.000000	16147304	10000.000000	24047	28177	1.000000	18416	31975	1.000000	9579057	0.000547
194940579	310758985.000000	16154101	10000.000000	24062	28054	1.000000	18413	31893	1.000000	9574256	0.000600
194975396	310783741.000000	16149145	10000.000000	24180	27850	1.000000	18636	31601	1.000000	9569499	0.000578
194978583	310740538.000000	16157606	10000.000000	24101	27819	1.000000	18582	31762	1.000000	9564659	0.000480
194964397	310792154.000000	16155015	10000.000000	23999	27897	1.000000	18547	31808	1.000000	9559913	0.000434
194972699	310766846.000000	16149911	10000.000000	23888	27708	1.000000	18515	31924	1.000000	9555166	0.000328
194991444	310740509.000000	16155692	10000.000000	24086	27490	1.000000	18465	31753	1.000000	9550506	0.000297
194961363	310829378.000000	16154668	10000.000000	23837	27825	1.000000	18494	31779	1.000000	9545714	0.000362
194963602	310795212.000000	16145958	10000.000000	24206	28115	1.000000	18473	32017	1.000000	9541023	0.001073
194958478	310791244.000000	16151328	10000.000000	24075	28000	1.000000	18396	31756	1.000000	9536352	0.000999
194958517	310807660.000000	16161564	10000.000000	23886	27886	1.000000	18717	31527	1.000000	9531539	0.000923
194969343	310815890.000000	16145003	10000.000000	24083	27549	1.000000	18542	31908	1.000000	9526807	0.000935
194964451	310796314.000000	16157404	10000.000000	24108	27921	1.000000	18473	32078	1.000000	9522061	0.000909
194971525	310792351.000000	16153922	10000.000000	24037	27652	1.000000	18561	31708	1.000000	9517325	0.000266
npatches	nstrain	runtime	dt	init_x	init_y	init_y_blood	init_z	init_S	beta0	beta1	beta2	beta3	mean_beta	B	d	delta	delta_blood	b[0]	mut	m	CTL	c	g	epsilon	k	het	lambda	rho	omega	x_max	patch.dyna	DELTA	A	VA
10000	1	100.000000	0.000100	21900	9499	5000000	0.001000	10000000	24.601657	12.709285	16.349066	16.733754	17	8000000000.000000	0.010000	1.000000	1.000000	800000	0.000050	0.048000	1	0.001000	1.000000	25.000000	10.000000	0.500000	0.000000	0.000000	0.000000	31987	0	10.000000	7.000000	1.000000
sus	inf	inf_blood	z	x[0]	y[0][0]	z[0]	x[1]	y[1][0]	z[1]	S[0]	synchrony
219000000	94990000.000000	5000000	10.000000	21900	9499	0.001000	21900	9499	0.001000	10000000	0.000000
214204708	237944148.000000	12362942	10000.000000	17696	26397	1.000000	23657	22278	1.000000	9995020	0.000000
212784510	242301657.000000	12597437	10000.000000	17486	27228	1.000000	23690	22428	1.000000	9990104	0.000000
212771432	242362152.000000	12595783	10000.000000	17551	26901	1.000000	23588	22424	1.000000	9985099	0.000000
212747124	242387816.000000	12593797	10000.000000	17349	26866	1.000000	23551	22636	1.000000	9980096	0.000000
212760163	242419293.000000	12599383	10000.000000	17560	26927	1.000000	23588	22485	1.000000	9975076	0.000000
212758607	242346918.000000	12600602	10000.000000	17644	26632	1.000000	23434	22674	1.000000	9970115	0.000000
212749280	242416800.000000	12598190	10000.000000	17403	27146	1.000000	23453	22863	1.000000	9965019	0.000000
212769272	242375647.000000	12593208	10000.000000	17521	27250	1.000000	23461	22859	1.000000	9960075	0.000000
212753971	242420897.000000	12592949	10000.000000	17526	26917	1.000000	23430	22573	1.000000	9955186	0.000000
212766942	242400176.000000	12594581	10000.000000	17595	26776	1.000000	23585	22389	1.000000	9950239	0.000000
212764966	242404490.000000	12595454	10000.000000	17493	26910	1.000000	23279	23072	1.000000	9945203	0.000000
212748697	242372783.000000	12600188	10000.000000	17649	26647	1.000000	23588	22699	1.000000	9940290	0.000000
212775833	242413017.000000	12597364	10000.000000	17504	26838	1.000000	23876	22765	1.000000	9935290	0.000000
212771450	242356504.000000	12595133	10000.000000	17784	26866	1.000000	23661	22829	1.000000	9930330	0.000000
212768330	242354012.000000	12592339	10000.000000	17446	26674	1.000000	23548	22916	1.000000	9925345	0.000000
212741545	242410683.000000	12600713	10000.000000	17458	26895	1.000000	23501	22801	1.000000	9920365	0.000000
212746426	242420282.000000	12594608	10000.000000	17700	26465	1.000000	23667	22552	1.000000	9915377	0.000000
212771418	242360178.000000	12594079	10000.000000	17340	26950	1.000000	23714	22566	1.000000	9910347	0.000000
212744579	242377517.000000	12603871	10000.000000	17487	26776	1.000000	23498	22730	1.000000	9905337	0.000000
212754241	242382995.000000	12600629	10000.000000	17445	26786	1.000000	23423	22630	1.000000	9900327	0.000000
212766009	242373327.000000	12598836	10000.000000	17351	27309	1.000000	23577	22682	1.000000	9895534	0.000000
212762190	242373763.000000	12595848	10000.000000	17431	26986	1.000000	23629	22822	1.000000	9890566	0.000000
212767774	242381346.000000	12604151	10000.000000	17662	26513	1.000000	23678	22610	1.000000	9885672	0.000000
212746199	242380682.000000	12596418	10000.000000	17344	27043	1.000000	23628	22857	1.000000	9880884	0.000000
212757180	242388087.000000	12596447	10000.000000	17587	26762	1.000000	23548	22727	1.000000	9875973	0.000000
212762547	242405485.000000	12604240	10000.000000	17513	26854	1.000000	23365	22586	1.000000	9871074	0.000000
212772267	242358356.000000	12590945	10000.000000	17434	26658	1.000000	23440	22557	1.000000	9866243	0.000000
212759100	242411338.000000	12596148	10000.000000	17556	26663	1.000000	23437	22926	1.000000	9861384	0.000000
212764476	242351833.000000	12601224	10000.000000	17325	26967	1.000000	23426	22710	1.000000	9856409	0.000000
212775545	242364787.000000	12594961	10000.000000	17642	26528	1.000000	23548	22805	1.000000	9851472	0.000000
212779283	242396535.000000	12593771	10000.000000	17484	26944	1.000000	23527	22986	1.000000	9846518	0.000000
212746834	242375458.000000	12598539	10000.000000	17646	26694	1.000000	23664	22348	1.000000	9841678	0.000000
212761147	242375297.000000	12590250	10000.000000	17549	26747	1.000000	23424	22583	1.000000	9836731	0.000000
212775720	242386997.000000	12595877	10000.000000	17527	26923	1.000000	23581	22558	1.000000	9831916	0.000000
212759848	242394683.000000	12600689	10000.000000	17490	27047	1.000000	23482	22478	1.000000	9826832	0.000000
212764310	242354709.000000	12599963	10000.000000	17577	26534	1.000000	23408	22583	1.000000	9821858	0.000000
212768617	242354021.000000	12596058	10000.000000	17604	26827	1.000000	23628	22564	1.000000	9816998	0.000000
212770294	242334793.000000	12597542	10000.000000	17546	26316	1.000000	23362	22791	1.000000	9812010	0.000000
212759761	242368524.000000	12599984	10000.000000	17505	26755	1.000000	23605	22423	1.000000	9806946	0.000000
212762490	242367433.000000	12601460	10000.000000	17450	26906	1.000000	23746	22320	1.000000	9802175	-1.#IND00
212746657	242385249.000000	12599396	10000.000000	17413	27072	1.000000	23502	22660	1.000000	9797367	0.012800
212784540	242356221.000000	12591006	10000.000000	17555	26740	1.000000	23568	22393	1.000000	9792490	-0.002206
212790597	242337621.000000	12598797	10000.000000	17607	26699	1.000000	23603	22565	1.000000	9787528	-0.005989
212757293	242400464.000000	12598727	10000.000000	17638	26908	1.000000	23606	22526	1.000000	9782764	-0.004635
212754427	242376544.000000	12593338	10000.000000	17450	26922	1.000000	23528	22656	1.000000	9777958	-0.003136
212754517	242368585.000000	12595293	10000.000000	17517	26728	1.000000	23457	22655	1.000000	9773199	-0.003154
212758248	242394705.000000	12602312	10000.000000	17450	26623	1.000000	23206	22925	1.000000	9768218	-0.002241
212754598	242375820.000000	12598824	10000.000000	17648	26841	1.000000	23888	22592	1.000000	9763303	-0.002287
212757301	242388463.000000	12606035	10000.000000	17531	26865	1.000000	23423	22906	1.000000	9758373	-0.006336
212771805	242381306.000000	12593605	10000.000000	17583	26802	1.000000	23701	22841	1.000000	9753611	-0.005310
212768937	242349327.000000	12594572	10000.000000	17654	26672	1.000000	23455	22577	1.000000	9748661	-0.005635
212775395	242373843.000000	12602427	10000.000000	17483	26926	1.000000	23501	22562	1.000000	9743844	-0.004489
212755870	242342929.000000	12596971	10000.000000	17469	27196	1.000000	23563	22495	1.000000	9739139	-0.005573
212744691	242409182.000000	12597905	10000.000000	17609	26659	1.000000	23593	22663	1.000000	9734286	-0.004393
212753359	242402537.000000	12602194	10000.000000	17554	27012	1.000000	23388	22775	1.000000	9729312	-0.001712
212748165	242391098.000000	12602999	10000.000000	17503	26784	1.000000	23437	22624	1.000000	9724501	0.000208
212770093	242351332.000000	12596783	10000.000000	17542	26468	1.000000	23461	22526	1.000000	9719613	-0.005215
212747129	242406715.000000	12605773	10000.000000	17440	27208	1.000000	23503	22610	1.000000	9714884	-0.005388
212748662	242379842.000000	12600471	10000.000000	17378	27032	1.000000	23623	22678	1.000000	9710032	-0.005744
212756177	242403337.000000	12597694	10000.000000	17606	26772	1.000000	23449	22833	1.000000	9705145	-0.005551
212749602	242386534.000000	12597517	10000.000000	17544	26577	1.000000	23590	22464	1.000000	9700280	-0.004742
212750431	242403080.000000	12591021	10000.000000	17295	27301	1.000000	23522	22814	1.000000	9695433	-0.006303
212748198	242407189.000000	12598271	10000.000000	17631	26751	1.000000	23449	22629	1.000000	9690527	-0.005589
212760166	242423254.000000	12597683	10000.000000	17466	26907	1.000000	23469	22460	1.000000	9685607	-0.004876
212770315	242404645.000000	12591208	10000.000000	17419	26606	1.000000	23645	22440	1.000000	9680749	-0.004882
212758276	242367784.000000	12591805	10000.000000	17646	26622	1.000000	23247	22928	1.000000	9675977	-0.004075
212745360	242418357.000000	12600651	10000.000000	17748	26499	1.000000	23527	22688	1.000000	9671080	-0.004844
212748052	242395042.000000	12592102	10000.000000	17326	27056	1.000000	23518	22706	1.000000	9666228	-0.004904
212762298	242394107.000000	12596669	10000.000000	17448	27037	1.000000	23421	23032	1.000000	9661260	-0.004584
212773831	242358522.000000	12597745	10000.000000	17480	26971	1.000000	23463	22943	1.000000	9656372	-0.004086
212766547	242364602.000000	12596020	10000.000000	17441	27108	1.000000	23787	22892	1.000000	9651566	-0.004049
212751072	242406364.000000	12596384	10000.000000	17679	26541	1.000000	23625	22755	1.000000	9646777	-0.002979
212749046	242406241.000000	12595264	10000.000000	17503	26705	1.000000	23357	22813	1.000000	9641748	-0.002598
212783436	242366728.000000	12600555	10000.000000	17406	27070	1.000000	23351	22701	1.000000	9636897	-0.002605
212767204	242409408.000000	12593987	10000.000000	17525	26851	1.000000	23487	22738	1.000000	9632055	-0.002361
212749586	242396447.000000	12594363	10000.000000	17491	26862	1.000000	23332	22458	1.000000	9627296	-0.002426
212786306	242363936.000000	12595313	10000.000000	17368	27016	1.000000	23540	22685	1.000000	9622489	-0.002436
212784460	242345735.000000	12596073	10000.000000	17252	26894	1.000000	23316	22646	1.000000	9617805	-0.002442
212786164	242350234.000000	12594199	10000.000000	17560	26616	1.000000	23677	22530	1.000000	9612941	-0.000275
212768269	242393366.000000	12600248	10000.000000	17450	26937	1.000000	23348	23329	1.000000	9608084	-0.000196
212781022	242350105.000000	12594892	10000.000000	17581	26995	1.000000	23412	22652	1.000000	9603309	-0.000187
212774407	242359437.000000	12592706	10000.000000	17327	27004	1.000000	23511	22583	1.000000	9598577	-0.000492
212758157	242385313.000000	12595826	10000.000000	17518	26814	1.000000	23508	22572	1.000000	9593826	-0.000526
212751748	242385065.000000	12598256	10000.000000	17426	27073	1.000000	23426	22475	1.000000	9589062	-0.000262
212776603	242374351.000000	12596408	10000.000000	17692	26469	1.000000	23710	22396	1.000000	9584317	-0.000819
212754091	242391859.000000	12594984	10000.000000	17477	26665	1.000000	23626	22631	1.000000	9579489	-0.000737
212761912	242406820.000000	12596641	10000.000000	17438	26671	1.000000	23596	22521	1.000000	9574759	0.000448
212767829	242387476.000000	12598185	10000.000000	17495	26983	1.000000	23440	22934	1.000000	9570012	0.001024
212788182	242339057.000000	12597969	10000.000000	17529	26923	1.000000	23599	22639	1.000000	9565251	0.001143
212742716	242400530.000000	12598765	10000.000000	17385	26773	1.000000	23509	22544	1.000000	9560394	0.001135
212779347	242396065.000000	12591839	10000.000000	17504	26897	1.000000	23504	22934	1.000000	9555675	0.001361
212757593	242388605.000000	12597577	10000.000000	17521	26696	1.000000	23740	22728	1.000000	9550801	0.000858
212761549	242399930.000000	12595897	10000.000000	17539	27052	1.000000	23418	22703	1.000000	9546072	0.000440
212775874	242346880.000000	12601341	10000.000000	17290	27022	1.000000	23571	22550	1.000000	9541217	0.000743
212785986	242387921.000000	12596252	10000.000000	17290	27263	1.000000	23566	22668	1.000000	9536535	0.000175
212759019	242345250.000000	12603371	10000.000000	17523	26920	1.000000	23737	22585	1.000000	9531731	0.000069
212774197	242356340.000000	12599163	10000.000000	17602	26942	1.000000	23576	22571	1.000000	9526988	0.000873
212758816	242373417.000000	12594107	10000.000000	17442	27106	1.000000	23524	22241	1.000000	9522264	0.000582
212776916	242386429.000000	12601487	10000.000000	17677	26871	1.000000	23546	22505	1.000000	9517527	0.000505
npatches	nstrain	runtime	dt	init_x	init_y	init_y_blood	init_z	init_S	beta0	beta1	beta2	beta3	mean_beta	B	d	delta	delta_blood	b[0]	mut	m	CTL	c	g	epsilon	k	het	lambda	rho	omega	x_max	patch.dyna	DELTA	A	VA
10000	1	100.000000	0.000100	21900	9499	5000000	0.001000	10000000	16.600536	14.936316	24.009520	24.579321	17	8000000000.000000	0.010000	1.000000	1.000000	800000	0.000050	0.048000	1	0.001000	1.000000	25.000000	11.000000	0.500000	0.000000	0.000000	0.000000	31987	0	10.000000	7.000000	1.000000
sus	inf	inf_blood	z	x[0]	y[0][0]	z[0]	x[1]	y[1][0]	z[1]	S[0]	synchrony
219000000	94990000.000000	5000000	10.000000	21900	9499	0.001000	21900	9499	0.001000	10000000	0.000000
231665668	182339315.000000	9472859	10000.000000	22972	18636	1.000000	24121	17490	1.000000	9994963	0.000000
230413718	185621192.000000	9654594	10000.000000	23153	18280	1.000000	24119	17976	1.000000	9990065	0.000000
230393853	185653370.000000	9645018	10000.000000	23068	18388	1.000000	24053	18028	1.000000	9985106	0.000000
230382147	185706265.000000	9649077	10000.000000	22955	18417	1.000000	23934	18039	1.000000	9980129	0.000000
230397395	185668517.000000	9650126	10000.000000	23222	18461	1.000000	23866	17923	1.000000	9975151	0.000000
230406801	185678211.000000	9645827	10000.000000	22947	18636	1.000000	23867	18160	1.000000	9970178	0.000000
230398974	185687734.000000	9653228	10000.000000	23078	18559	1.000000	24087	18064	1.000000	9965245	0.000000
230444118	185613707.000000	9648025	10000.000000	23018	18626	1.000000	24169	17612	1.000000	9960506	0.000000
230397841	185608844.000000	9648113	10000.000000	22992	18430	1.000000	23863	17758	1.000000	9955557	0.000000
230392628	185666588.000000	9654334	10000.000000	23198	18453	1.000000	24071	17776	1.000000	9950546	0.000000
230390322	185714636.000000	9649753	10000.000000	23241	18583	1.000000	24078	18069	1.000000	9945583	0.000000
230389703	185691135.000000	9649752	10000.000000	23301	18549	1.000000	24103	17762	1.000000	9940551	0.000000
230391308	185708542.000000	9656689	10000.000000	23077	18373	1.000000	23909	18141	1.000000	9935548	0.000000
230379513	185706390.000000	9652642	10000.000000	23183	18439	1.000000	23786	17731	1.000000	9930539	0.000000
230379246	185694850.000000	9650794	10000.000000	23222	18779	1.000000	24194	17829	1.000000	9925488	0.000000
230394305	185703279.000000	9655060	10000.000000	23007	18532	1.000000	24026	17713	1.000000	9920655	0.000000
230407064	185698083.000000	9651383	10000.000000	23040	18517	1.000000	23700	18104	1.000000	9915669	0.000000
230395056	185671982.000000	9642633	10000.000000	23069	18452	1.000000	24046	17946	1.000000	9910823	0.000000
230408527	185648713.000000	9652101	10000.000000	23148	18598	1.000000	23942	17799	1.000000	9905848	0.000000
230401578	185719923.000000	9651852	10000.000000	23055	18690	1.000000	23930	17785	1.000000	9901044	0.000000
230366579	185714726.000000	9656031	10000.000000	22838	18567	1.000000	23867	18102	1.000000	9896183	0.000000
230402052	185649800.000000	9649372	10000.000000	23076	18615	1.000000	23861	18072	1.000000	9891357	0.000000
230382465	185715252.000000	9650605	10000.000000	23079	18616	1.000000	23949	17991	1.000000	9886545	0.000000
230391343	185718745.000000	9651081	10000.000000	23219	18667	1.000000	24096	17934	1.000000	9881637	0.000000
230395853	185673521.000000	9650303	10000.000000	23076	18710	1.000000	23702	18257	1.000000	9876781	0.000000
230394778	185663155.000000	9646332	10000.000000	23048	18310	1.000000	24215	17546	1.000000	9871827	0.000000
230377914	185715283.000000	9650252	10000.000000	22969	18659	1.000000	23894	17952	1.000000	9866827	0.000000
230405257	185681514.000000	9653999	10000.000000	23014	18796	1.000000	24133	17771	1.000000	9861812	0.000000
230364689	185716351.000000	9650171	10000.000000	23209	18594	1.000000	24004	18018	1.000000	9856870	0.000000
230394688	185692395.000000	9651577	10000.000000	22980	18750	1.000000	23850	18080	1.000000	9851881	0.000000
230384187	185731477.000000	9644432	10000.000000	22906	18564	1.000000	23875	17999	1.000000	9846993	0.000000
230380970	185712398.000000	9651935	10000.000000	23151	18322	1.000000	23956	17955	1.000000	9842052	0.000000
230382809	185677734.000000	9647710	10000.000000	23188	18518	1.000000	23877	18010	1.000000	9837121	0.000000
230400072	185678147.000000	9648985	10000.000000	23085	18854	1.000000	24052	17763	1.000000	9832159	0.000000
230388970	185688005.000000	9652320	10000.000000	23077	18759	1.000000	23942	17982	1.000000	9827236	0.000000
230395174	185673207.000000	9651186	10000.000000	23133	18541	1.000000	23909	18141	1.000000	9822349	0.000000
230408175	185678384.000000	9655334	10000.000000	23073	18424	1.000000	23873	17885	1.000000	9817350	0.000000
230408326	185657816.000000	9654824	10000.000000	23111	18505	1.000000	23842	17865	1.000000	9812443	0.000000
230377192	185700166.000000	9653647	10000.000000	23205	18252	1.000000	23963	18321	1.000000	9807601	0.000000
230406042	185658300.000000	9646150	10000.000000	23034	18780	1.000000	24061	17783	1.000000	9802801	-1.#IND00
230356939	185757856.000000	9656028	10000.000000	23182	18871	1.000000	24049	17905	1.000000	9797848	0.019200
230392113	185676536.000000	9648601	10000.000000	23144	18429	1.000000	24109	17784	1.000000	9792976	0.005720
230389131	185678059.000000	9655231	10000.000000	23064	18438	1.000000	24002	17962	1.000000	9788036	0.015935
230387354	185747474.000000	9651483	10000.000000	23122	18555	1.000000	23985	18052	1.000000	9783210	0.010024
230365287	185729498.000000	9653480	10000.000000	23290	18407	1.000000	23986	17945	1.000000	9778262	0.003601
230382259	185716328.000000	9651318	10000.000000	22994	18590	1.000000	24119	18167	1.000000	9773364	0.005316
230370021	185699019.000000	9652072	10000.000000	22981	18334	1.000000	23882	17745	1.000000	9768507	0.002959
230383822	185674860.000000	9651479	10000.000000	23003	18614	1.000000	24079	17931	1.000000	9763683	0.005666
230389080	185660390.000000	9653646	10000.000000	23095	18706	1.000000	24044	17881	1.000000	9758871	0.001176
230392559	185705490.000000	9649532	10000.000000	23333	18148	1.000000	23841	18148	1.000000	9753851	-0.000414
230368906	185721758.000000	9652103	10000.000000	23055	18478	1.000000	24063	17769	1.000000	9748920	-0.000223
230385315	185676490.000000	9650974	10000.000000	23104	18472	1.000000	23939	18183	1.000000	9744049	-0.000704
230364069	185726898.000000	9656221	10000.000000	22940	18669	1.000000	23970	18189	1.000000	9739223	-0.000682
230397677	185665976.000000	9651505	10000.000000	23086	18534	1.000000	23611	18124	1.000000	9734306	-0.000766
230383264	185715213.000000	9654626	10000.000000	23104	18337	1.000000	23958	18000	1.000000	9729433	-0.000698
230377008	185732620.000000	9648781	10000.000000	23127	18263	1.000000	24105	17640	1.000000	9724606	-0.000304
230360230	185724646.000000	9656918	10000.000000	23196	18604	1.000000	23901	17833	1.000000	9719799	-0.001596
230385628	185672607.000000	9654675	10000.000000	23126	18316	1.000000	23777	18023	1.000000	9714951	0.001018
230402438	185650734.000000	9656133	10000.000000	23103	18848	1.000000	24015	17949	1.000000	9710152	0.001492
230393933	185697786.000000	9647263	10000.000000	23094	18645	1.000000	24146	17748	1.000000	9705236	0.001429
230393483	185677241.000000	9651678	10000.000000	23100	18367	1.000000	23766	18102	1.000000	9700324	0.000996
230427698	185664674.000000	9646382	10000.000000	23210	18305	1.000000	23936	17899	1.000000	9695561	-0.000782
230392456	185673932.000000	9653889	10000.000000	23207	18420	1.000000	24031	17883	1.000000	9690696	-0.000802
230381727	185702798.000000	9652226	10000.000000	23162	18378	1.000000	23960	18076	1.000000	9685814	-0.001157
230369230	185730305.000000	9651456	10000.000000	23266	18440	1.000000	23910	17874	1.000000	9681085	-0.000762
230411771	185699091.000000	9648809	10000.000000	23024	18520	1.000000	24017	17757	1.000000	9676154	-0.000270
230377797	185726899.000000	9654708	10000.000000	23159	18753	1.000000	23792	17974	1.000000	9671346	-0.000048
230374842	185724888.000000	9651362	10000.000000	23249	18214	1.000000	24123	17889	1.000000	9666473	-0.000736
230373012	185742684.000000	9655340	10000.000000	23212	18196	1.000000	23843	17904	1.000000	9661608	-0.000336
230383523	185689906.000000	9648665	10000.000000	22937	18501	1.000000	24015	18003	1.000000	9656770	-0.000158
230382994	185699427.000000	9650900	10000.000000	23189	18914	1.000000	23800	18015	1.000000	9652078	-0.000109
230388344	185712896.000000	9655251	10000.000000	23264	18560	1.000000	23800	18078	1.000000	9637723	-0.000641
230385636	185705552.000000	9654457	10000.000000	23224	18478	1.000000	23878	18256	1.000000	9632880	-0.000805
230386162	185697445.000000	9654609	10000.000000	23206	18523	1.000000	23994	17692	1.000000	9628140	-0.000847
230368141	185696629.000000	9655469	10000.000000	23024	18324	1.000000	23955	18016	1.000000	9623351	-0.000904
230402614	185670259.000000	9646797	10000.000000	22910	18475	1.000000	23827	18099	1.000000	9618507	-0.000722
230376690	185692839.000000	9650077	10000.000000	23069	18542	1.000000	23878	18395	1.000000	9613618	-0.000883
230423391	185654678.000000	9649989	10000.000000	23265	18469	1.000000	23956	18034	1.000000	9608725	-0.000536
230389718	185676474.000000	9650556	10000.000000	23073	18442	1.000000	23914	17982	1.000000	9603899	-0.000711
230381478	185685383.000000	9651194	10000.000000	22974	18512	1.000000	23873	17894	1.000000	9599122	-0.000565
230402526	185712568.000000	9647433	10000.000000	23137	18566	1.000000	23994	17706	1.000000	9594288	-0.000949
230384379	185667048.000000	9656007	10000.000000	23069	18470	1.000000	24098	17852	1.000000	9589657	-0.000034
230383294	185688516.000000	9647559	10000.000000	23171	18330	1.000000	23905	18067	1.000000	9584775	-0.000124
230415971	185657328.000000	9654337	10000.000000	22983	18514	1.000000	23976	17924	1.000000	9579979	-0.000166
230403652	185654855.000000	9650622	10000.000000	23283	18722	1.000000	23888	18296	1.000000	9575139	-0.000734
230370193	185728177.000000	9651703	10000.000000	23094	18418	1.000000	23968	17806	1.000000	9570313	-0.001121
230387971	185697052.000000	9650706	10000.000000	23079	18445	1.000000	24054	17956	1.000000	9565500	-0.000834
230383828	185702569.000000	9652017	10000.000000	23282	18335	1.000000	23894	17975	1.000000	9560761	-0.000977
230363913	185733834.000000	9654905	10000.000000	23018	18576	1.000000	23860	18003	1.000000	9556116	-0.001125
230380979	185703635.000000	9652509	10000.000000	23119	18622	1.000000	24052	17836	1.000000	9551429	-0.000952
230380070	185698368.000000	9654409	10000.000000	23083	18446	1.000000	23903	18027	1.000000	9546595	-0.001448
230396910	185702997.000000	9646714	10000.000000	23127	18418	1.000000	24090	17961	1.000000	9541959	-0.001450
230395108	185663965.000000	9651802	10000.000000	22973	18568	1.000000	23961	17872	1.000000	9537185	-0.001380
230399658	185653210.000000	9647667	10000.000000	23038	18764	1.000000	24107	17795	1.000000	9532526	-0.001384
230379012	185701039.000000	9649787	10000.000000	22922	18373	1.000000	23886	18157	1.000000	9527751	-0.001116
230385227	185696199.000000	9649262	10000.000000	23102	18423	1.000000	24104	18200	1.000000	9522934	-0.001432
230379577	185684803.000000	9652737	10000.000000	23191	18722	1.000000	23900	18226	1.000000	9518220	-0.001341
npatches	nstrain	runtime	dt	init_x	init_y	init_y_blood	init_z	init_S	beta0	beta1	beta2	beta3	mean_beta	B	d	delta	delta_blood	b[0]	mut	m	CTL	c	g	epsilon	k	het	lambda	rho	omega	x_max	patch.dyna	DELTA	A	VA
10000	1	100.000000	0.000100	21900	9499	5000000	0.001000	10000000	9.641586	8.786513	9.954130	20.174327	17	8000000000.000000	0.010000	1.000000	1.000000	800000	0.000050	0.048000	1	0.001000	1.000000	25.000000	12.000000	0.500000	0.000000	0.000000	0.000000	31987	0	10.000000	7.000000	1.000000
sus	inf	inf_blood	z	x[0]	y[0][0]	z[0]	x[1]	y[1][0]	z[1]	S[0]	synchrony
219000000	94990000.000000	5000000	10.000000	21900	9499	0.001000	21900	9499	0.001000	10000000	0.000000
247985832	137362253.000000	7140996	10000.000000	28414	11635	1.000000	28288	11124	1.000000	9995030	0.000000
247079687	139487986.000000	7249911	10000.000000	27948	11667	1.000000	28056	11657	1.000000	9990145	0.000000
247046650	139555740.000000	7253050	10000.000000	27983	11813	1.000000	28298	11668	1.000000	9985194	0.000000
247029797	139593146.000000	7251657	10000.000000	28130	11641	1.000000	28467	11440	1.000000	9980257	0.000000
247053261	139540433.000000	7251898	10000.000000	28081	11806	1.000000	28292	11502	1.000000	9975100	0.000000
247039199	139576706.000000	7255533	10000.000000	27893	11739	1.000000	28252	11845	1.000000	9970188	0.000000
247036836	139596382.000000	7250627	10000.000000	27957	11776	1.000000	28182	11613	1.000000	9965279	0.000000
247059938	139527917.000000	7251454	10000.000000	27792	11805	1.000000	28310	11603	1.000000	9960385	0.000000
247031415	139581175.000000	7252434	10000.000000	27937	11873	1.000000	28272	11540	1.000000	9955499	0.000000
247007452	139599931.000000	7250371	10000.000000	28011	11726	1.000000	28440	11583	1.000000	9950570	0.000000
247024634	139574575.000000	7255724	10000.000000	27923	11551	1.000000	28469	11400	1.000000	9945586	0.000000
247057809	139528541.000000	7252684	10000.000000	28265	11527	1.000000	28464	11571	1.000000	9940522	0.000000
247023980	139598533.000000	7260900	10000.000000	27848	11753	1.000000	28375	11492	1.000000	9935542	0.000000
247030222	139569258.000000	7257824	10000.000000	27821	11703	1.000000	28426	11417	1.000000	9930554	0.000000
247034615	139584705.000000	7252947	10000.000000	28100	11710	1.000000	28400	11738	1.000000	9925561	0.000000
247047753	139558790.000000	7255017	10000.000000	27873	11828	1.000000	28339	11446	1.000000	9920470	0.000000
247035955	139556854.000000	7256440	10000.000000	27932	11674	1.000000	28258	11517	1.000000	9915572	0.000000
247032860	139590445.000000	7251414	10000.000000	28182	11704	1.000000	28461	11698	1.000000	9910636	0.000000
247007669	139617454.000000	7263535	10000.000000	27865	11691	1.000000	28371	11427	1.000000	9905734	0.000000
247035765	139572502.000000	7252266	10000.000000	28034	11898	1.000000	28456	11566	1.000000	9900754	0.000000
247036550	139549075.000000	7257380	10000.000000	28262	11754	1.000000	28215	11565	1.000000	9895778	0.000000
247028134	139598886.000000	7256715	10000.000000	28038	11700	1.000000	28427	11550	1.000000	9891019	0.000000
247030778	139589243.000000	7255805	10000.000000	28019	11750	1.000000	28371	11641	1.000000	9886144	0.000000
247026412	139597087.000000	7261116	10000.000000	27927	11944	1.000000	28409	11622	1.000000	9881216	0.000000
247033047	139559239.000000	7256643	10000.000000	28111	11674	1.000000	28552	11381	1.000000	9876297	0.000000
247019915	139577388.000000	7251898	10000.000000	27682	11785	1.000000	28249	11601	1.000000	9871242	0.000000
247032608	139569816.000000	7250352	10000.000000	28000	11846	1.000000	28406	11376	1.000000	9866286	0.000000
247017997	139609225.000000	7254928	10000.000000	28003	11772	1.000000	28327	11412	1.000000	9861397	0.000000
247027300	139602978.000000	7258744	10000.000000	28155	11635	1.000000	28460	11613	1.000000	9856387	0.000000
247040291	139536836.000000	7253441	10000.000000	27814	11883	1.000000	28293	11643	1.000000	9851461	0.000000
247048136	139571396.000000	7256619	10000.000000	28057	11765	1.000000	28224	11480	1.000000	9846652	0.000000
247012752	139623763.000000	7257987	10000.000000	27938	11712	1.000000	28448	11562	1.000000	9841671	0.000000
247040810	139567484.000000	7251939	10000.000000	27907	11937	1.000000	28524	11331	1.000000	9836787	0.000000
247038245	139577870.000000	7256744	10000.000000	27919	11578	1.000000	28395	11477	1.000000	9831903	0.000000
247041902	139567303.000000	7253029	10000.000000	28235	11687	1.000000	28319	11433	1.000000	9827130	0.000000
247048362	139550827.000000	7253883	10000.000000	27944	11731	1.000000	28334	11426	1.000000	9822330	0.000000
247039950	139556020.000000	7256134	10000.000000	27978	11780	1.000000	28340	11557	1.000000	9817407	0.000000
247003628	139595097.000000	7257539	10000.000000	27975	11814	1.000000	28584	11582	1.000000	9812529	0.000000
247049876	139552117.000000	7261609	10000.000000	28266	11688	1.000000	28370	11435	1.000000	9807625	0.000000
247021253	139616504.000000	7256234	10000.000000	28160	11622	1.000000	28529	11352	1.000000	9802681	-1.#IND00
247030098	139566502.000000	7254039	10000.000000	28178	11710	1.000000	28546	11675	1.000000	9797845	-0.004800
247028767	139568520.000000	7257253	10000.000000	28139	11519	1.000000	28188	11652	1.000000	9793014	-0.000056
247046369	139554448.000000	7253436	10000.000000	28030	11793	1.000000	28481	11529	1.000000	9788151	-0.003138
247067905	139557638.000000	7254750	10000.000000	27790	11968	1.000000	28295	11722	1.000000	9783201	0.004814
247057145	139544280.000000	7254282	10000.000000	28044	12005	1.000000	28184	11518	1.000000	9778338	0.007510
247036986	139576045.000000	7252215	10000.000000	28043	11812	1.000000	28343	11639	1.000000	9773570	0.010698
247030914	139584842.000000	7251002	10000.000000	27964	11753	1.000000	28200	11615	1.000000	9768673	0.007137
247029003	139579644.000000	7254601	10000.000000	28034	11589	1.000000	28696	11496	1.000000	9763714	0.007151
247067305	139544592.000000	7252331	10000.000000	27947	11620	1.000000	28443	11574	1.000000	9758746	0.007020
247027394	139556614.000000	7260076	10000.000000	28285	11678	1.000000	28248	11650	1.000000	9753851	0.006603
247058246	139513564.000000	7249963	10000.000000	27972	11645	1.000000	28455	11523	1.000000	9748940	0.011107
247041640	139568032.000000	7251255	10000.000000	28213	11887	1.000000	28431	11589	1.000000	9744121	0.010206
247070864	139489924.000000	7245492	10000.000000	28178	11613	1.000000	28488	11623	1.000000	9739154	0.012110
247031054	139558805.000000	7258423	10000.000000	28151	11574	1.000000	28552	11465	1.000000	9734290	0.011131
247049328	139562763.000000	7249492	10000.000000	27882	11585	1.000000	28234	11637	1.000000	9729385	0.010919
247042693	139574347.000000	7254274	10000.000000	28023	11780	1.000000	28405	11528	1.000000	9724499	0.010422
247039319	139554041.000000	7254308	10000.000000	27989	11854	1.000000	28470	11756	1.000000	9719714	0.009752
247046501	139563296.000000	7254538	10000.000000	28010	11904	1.000000	28517	11469	1.000000	9714920	0.008952
247042661	139563029.000000	7248383	10000.000000	27977	11790	1.000000	28513	11534	1.000000	9710103	0.009071
247022691	139559482.000000	7255201	10000.000000	28092	11626	1.000000	28219	11416	1.000000	9705154	0.008706
247041148	139583847.000000	7257322	10000.000000	27893	11682	1.000000	28256	11400	1.000000	9700444	0.008566
247025853	139547278.000000	7249554	10000.000000	27971	11833	1.000000	28198	11573	1.000000	9695580	0.010093
247032644	139575681.000000	7258140	10000.000000	27976	11824	1.000000	28410	11663	1.000000	9690635	0.009826
247044206	139581717.000000	7257563	10000.000000	28019	11762	1.000000	28414	11590	1.000000	9685776	0.009465
247049863	139547635.000000	7250090	10000.000000	28119	11590	1.000000	28330	11486	1.000000	9680900	0.009476
247072420	139519760.000000	7246814	10000.000000	27833	11775	1.000000	28602	11357	1.000000	9676111	0.009126
247013753	139609767.000000	7260057	10000.000000	28151	11722	1.000000	28608	11567	1.000000	9671383	0.008979
247048027	139535773.000000	7250745	10000.000000	28042	11601	1.000000	28421	11348	1.000000	9666480	0.009128
247062012	139569946.000000	7256378	10000.000000	28133	11480	1.000000	28536	11317	1.000000	9661556	0.008592
247008074	139571418.000000	7253196	10000.000000	28074	11584	1.000000	28386	11524	1.000000	9656719	0.008254
247049867	139568058.000000	7252208	10000.000000	28153	11782	1.000000	28278	11773	1.000000	9651819	0.007688
247050179	139546416.000000	7254770	10000.000000	28027	11715	1.000000	28389	11438	1.000000	9647042	0.007482
247051007	139551960.000000	7249368	10000.000000	28237	11636	1.000000	28397	11476	1.000000	9642167	0.007993
247046365	139508245.000000	7253090	10000.000000	28167	11516	1.000000	28433	11839	1.000000	9637319	0.008361
247042893	139541231.000000	7256271	10000.000000	28000	11684	1.000000	28308	11526	1.000000	9632526	0.008002
247040205	139565947.000000	7260483	10000.000000	28114	11813	1.000000	28275	11813	1.000000	9627632	0.007670
247028511	139588606.000000	7256291	10000.000000	28145	11815	1.000000	28499	11652	1.000000	9622806	0.007366
247045554	139584977.000000	7255188	10000.000000	28029	11608	1.000000	28234	11504	1.000000	9617970	0.007406
247054901	139513308.000000	7249658	10000.000000	27949	11749	1.000000	28413	11397	1.000000	9613074	0.007714
247035619	139560433.000000	7253140	10000.000000	28163	11696	1.000000	28593	11441	1.000000	9608257	0.007598
247031587	139560914.000000	7250752	10000.000000	27955	11896	1.000000	28440	11579	1.000000	9603438	0.008957
247017300	139577598.000000	7260058	10000.000000	27928	11973	1.000000	28510	11469	1.000000	9598740	0.008778
247019208	139573350.000000	7256061	10000.000000	27951	11972	1.000000	28451	11602	1.000000	9593905	0.007975
247062133	139563889.000000	7256301	10000.000000	27955	11989	1.000000	28452	11564	1.000000	9589033	0.008023
247049435	139551264.000000	7255041	10000.000000	28098	11797	1.000000	28486	11477	1.000000	9584360	0.007725
247048907	139522823.000000	7252513	10000.000000	28020	11644	1.000000	28536	11537	1.000000	9579576	0.007011
247029435	139563844.000000	7255483	10000.000000	27964	12128	1.000000	28101	11821	1.000000	9574726	0.006725
247050026	139541511.000000	7252058	10000.000000	28152	11821	1.000000	28291	11372	1.000000	9569959	0.007175
247037277	139569873.000000	7252997	10000.000000	27867	11958	1.000000	28531	11594	1.000000	9565028	0.006606
247020460	139592256.000000	7254376	10000.000000	27887	11930	1.000000	28402	11442	1.000000	9560331	0.006400
247021768	139599309.000000	7261446	10000.000000	27790	11756	1.000000	28434	11621	1.000000	9555419	0.006116
247030874	139592368.000000	7258808	10000.000000	27945	11579	1.000000	28477	11456	1.000000	9550621	0.005276
247057022	139544662.000000	7252727	10000.000000	27875	11735	1.000000	28505	11508	1.000000	9545927	0.005200
247011558	139600671.000000	7255357	10000.000000	27864	11936	1.000000	28408	11612	1.000000	9541117	0.004808
247027969	139586324.000000	7251618	10000.000000	27932	11738	1.000000	28447	11285	1.000000	9536363	0.004722
247006308	139603203.000000	7258260	10000.000000	27694	12169	1.000000	28338	11578	1.000000	9531568	0.004836
247036327	139586136.000000	7251495	10000.000000	27966	12071	1.000000	28425	11508	1.000000	9526731	0.004625
247022332	139581684.000000	7255359	10000.000000	27969	11842	1.000000	28582	11429	1.000000	9521984	0.004303
247053556	139553126.000000	7254441	10000.000000	28012	11716	1.000000	28286	11633	1.000000	9517325	0.004243
npatches	nstrain	runtime	dt	init_x	init_y	init_y_blood	init_z	init_S	beta0	beta1	beta2	beta3	mean_beta	B	d	delta	delta_blood	b[0]	mut	m	CTL	c	g	epsilon	k	het	lambda	rho	omega	x_max	patch.dyna	DELTA	A	VA
10000	1	100.000000	0.000100	21900	9499	5000000	0.001000	10000000	20.775074	16.088645	20.465805	22.047029	17	8000000000.000000	0.010000	1.000000	1.000000	800000	0.000050	0.048000	1	0.001000	1.000000	25.000000	13.000000	0.500000	0.000000	0.000000	0.000000	31987	0	10.000000	7.000000	1.000000
sus	inf	inf_blood	z	x[0]	y[0][0]	z[0]	x[1]	y[1][0]	z[1]	S[0]	synchrony
219000000	94990000.000000	5000000	10.000000	21900	9499	0.001000	21900	9499	0.001000	10000000	0.000000
264316869	98804029.000000	5135365	10000.000000	24944	11034	1.000000	26745	9792	1.000000	9994980	0.000000
263982579	99484845.000000	5172881	10000.000000	24863	10794	1.000000	26856	9447	1.000000	9989960	0.000000
263953386	99499971.000000	5171278	10000.000000	24996	10997	1.000000	26563	9934	1.000000	9984873	0.000000
263982363	99495591.000000	5169152	10000.000000	24899	10882	1.000000	26745	9594	1.000000	9979714	0.000000
263958876	99492511.000000	5172645	10000.000000	24880	10918	1.000000	26798	9637	1.000000	9974771	0.000000
263971700	99494398.000000	5173615	10000.000000	25003	10961	1.000000	26823	9741	1.000000	9969851	0.000000
263961433	99499921.000000	5173554	10000.000000	25153	10864	1.000000	26786	9748	1.000000	9964915	0.000000
263938405	99527282.000000	5174322	10000.000000	24844	11012	1.000000	26664	9616	1.000000	9959963	0.000000
263958326	99530881.000000	5172984	10000.000000	25017	10913	1.000000	26642	9766	1.000000	9954984	0.000000
263951657	99527298.000000	5170169	10000.000000	24986	10870	1.000000	26867	9857	1.000000	9950044	0.000000
263974307	99514073.000000	5176806	10000.000000	24716	11084	1.000000	26807	9688	1.000000	9944927	0.000000
263954490	99500200.000000	5173482	10000.000000	25035	10885	1.000000	26734	9606	1.000000	9939980	0.000000
263987621	99470661.000000	5164418	10000.000000	25014	10905	1.000000	26781	9804	1.000000	9934981	0.000000
263943646	99516230.000000	5172297	10000.000000	24885	11077	1.000000	26893	9680	1.000000	9930012	0.000000
263947999	99536192.000000	5174790	10000.000000	25025	10970	1.000000	26845	9825	1.000000	9924964	0.000000
263929322	99571390.000000	5178956	10000.000000	24735	11092	1.000000	26695	9674	1.000000	9920086	0.000000
263937086	99550983.000000	5178421	10000.000000	25012	10980	1.000000	26550	9815	1.000000	9915109	0.000000
264000470	99486502.000000	5170340	10000.000000	24875	11067	1.000000	26709	9769	1.000000	9910138	0.000000
263952023	99538491.000000	5169617	10000.000000	24863	10952	1.000000	27047	9637	1.000000	9905120	0.000000
263964867	99511542.000000	5173754	10000.000000	25138	10876	1.000000	26869	9551	1.000000	9900229	0.000000
263962342	99512180.000000	5166863	10000.000000	25107	10809	1.000000	26957	9761	1.000000	9895158	0.000000
263969647	99491951.000000	5167081	10000.000000	25122	10745	1.000000	26908	9634	1.000000	9890300	0.000000
263939289	99537890.000000	5177372	10000.000000	25034	10731	1.000000	26625	9705	1.000000	9885391	0.000000
263941175	99513316.000000	5172301	10000.000000	24915	10858	1.000000	26828	9643	1.000000	9880540	0.000000
263946965	99562351.000000	5174356	10000.000000	25016	10715	1.000000	26839	9795	1.000000	9875678	0.000000
263965436	99502116.000000	5172764	10000.000000	24939	10839	1.000000	26689	9767	1.000000	9870648	0.000000
263949512	99493462.000000	5170784	10000.000000	24849	10929	1.000000	26706	9698	1.000000	9865763	0.000000
263951147	99527374.000000	5173815	10000.000000	24899	11009	1.000000	26601	9798	1.000000	9860763	0.000000
263951208	99514668.000000	5174509	10000.000000	25052	10756	1.000000	27010	9841	1.000000	9855826	0.000000
263972713	99526377.000000	5180707	10000.000000	25061	10842	1.000000	26733	9656	1.000000	9850840	0.000000
263968417	99515677.000000	5172848	10000.000000	24795	10856	1.000000	26935	9647	1.000000	9846004	0.000000
263935321	99520402.000000	5170691	10000.000000	25137	10925	1.000000	26880	9566	1.000000	9841244	0.000000
263959239	99524174.000000	5171354	10000.000000	24950	10871	1.000000	26822	9815	1.000000	9836338	0.000000
263947887	99496838.000000	5171094	10000.000000	24995	10865	1.000000	26508	9879	1.000000	9831431	0.000000
263943078	99534295.000000	5170283	10000.000000	24851	10940	1.000000	26851	9275	1.000000	9826463	0.000000
263965104	99510375.000000	5173183	10000.000000	24988	11053	1.000000	26926	9620	1.000000	9821417	0.000000
263940264	99548387.000000	5175820	10000.000000	24905	11073	1.000000	26593	9907	1.000000	9816528	0.000000
263962868	99515358.000000	5170749	10000.000000	24900	10741	1.000000	26557	9890	1.000000	9811564	0.000000
263937544	99553139.000000	5177983	10000.000000	24989	10869	1.000000	26580	9917	1.000000	9806759	0.000000
263999856	99472624.000000	5171837	10000.000000	24985	10960	1.000000	26756	9629	1.000000	9801883	-1.#IND00
263972436	99506820.000000	5174647	10000.000000	25013	10973	1.000000	26617	9699	1.000000	9797093	0.019200
263963830	99529623.000000	5168330	10000.000000	24880	10883	1.000000	26895	9682	1.000000	9792241	-0.006428
263944712	99535393.000000	5173830	10000.000000	24892	10980	1.000000	26770	9982	1.000000	9787434	-0.006019
263954594	99544029.000000	5176794	10000.000000	24911	10989	1.000000	26581	9621	1.000000	9782607	-0.010114
263960978	99531424.000000	5172258	10000.000000	24826	10919	1.000000	26762	9914	1.000000	9777711	-0.016263
263940785	99540250.000000	5172770	10000.000000	24884	11061	1.000000	27055	9543	1.000000	9772780	-0.013791
263933478	99550820.000000	5174132	10000.000000	24776	11036	1.000000	26815	9704	1.000000	9768032	-0.011402
263957999	99527919.000000	5170115	10000.000000	24690	10925	1.000000	26955	9762	1.000000	9763035	-0.010850
263991586	99491843.000000	5170540	10000.000000	25051	10777	1.000000	26847	9799	1.000000	9758025	-0.009694
263968532	99535356.000000	5177205	10000.000000	24878	11103	1.000000	26631	9813	1.000000	9753137	-0.006328
263943442	99537873.000000	5173457	10000.000000	24955	10968	1.000000	26733	9572	1.000000	9748338	-0.006711
263975558	99505630.000000	5171965	10000.000000	24978	10660	1.000000	26776	10032	1.000000	9743419	-0.006395
263954742	99532457.000000	5172519	10000.000000	24828	10939	1.000000	26855	9641	1.000000	9738488	-0.005813
263968609	99536720.000000	5170032	10000.000000	25121	10822	1.000000	26658	9835	1.000000	9733614	-0.008321
263947023	99542466.000000	5172960	10000.000000	24789	10888	1.000000	26676	9684	1.000000	9728652	-0.008021
263968874	99506891.000000	5175616	10000.000000	24959	10801	1.000000	26855	9664	1.000000	9723765	-0.007011
263957201	99519016.000000	5171137	10000.000000	24867	10978	1.000000	26654	9781	1.000000	9718981	-0.005774
263970897	99505633.000000	5173183	10000.000000	24980	11056	1.000000	26686	9632	1.000000	9714166	-0.004865
263932500	99575636.000000	5174144	10000.000000	24753	11075	1.000000	26766	9772	1.000000	9709246	-0.004342
263955775	99516664.000000	5174737	10000.000000	25036	10849	1.000000	26594	9922	1.000000	9704513	-0.003657
263948899	99532981.000000	5172601	10000.000000	24747	10934	1.000000	26751	9769	1.000000	9699627	-0.003159
263938774	99540245.000000	5177639	10000.000000	24955	10946	1.000000	26519	9810	1.000000	9694701	-0.003554
263966563	99529225.000000	5177030	10000.000000	24960	10854	1.000000	26787	9646	1.000000	9689868	-0.003305
263970784	99523080.000000	5170446	10000.000000	24733	11017	1.000000	26805	9631	1.000000	9684983	-0.002852
263935346	99542314.000000	5171554	10000.000000	24835	10753	1.000000	26639	9788	1.000000	9680213	-0.003987
263972065	99496643.000000	5172529	10000.000000	25151	10857	1.000000	26885	9836	1.000000	9675322	-0.003322
263968875	99531438.000000	5169085	10000.000000	24634	10865	1.000000	26825	9977	1.000000	9670491	-0.003344
263973819	99492385.000000	5173718	10000.000000	24944	11145	1.000000	26811	9643	1.000000	9665687	-0.003990
263955544	99520987.000000	5179115	10000.000000	24805	10983	1.000000	26699	9734	1.000000	9660668	-0.003336
263947490	99536287.000000	5174413	10000.000000	24714	11033	1.000000	26666	9811	1.000000	9655990	-0.002975
263965818	99528609.000000	5172345	10000.000000	24743	11111	1.000000	26765	9601	1.000000	9651244	-0.002889
263979681	99490128.000000	5171328	10000.000000	24931	10924	1.000000	26854	9885	1.000000	9646364	-0.002799
263994550	99471023.000000	5167858	10000.000000	24943	10976	1.000000	26833	9737	1.000000	9641665	-0.004312
263953303	99525221.000000	5173214	10000.000000	25017	10889	1.000000	26816	9820	1.000000	9636888	-0.004000
263952157	99513129.000000	5176580	10000.000000	25079	10816	1.000000	26601	9789	1.000000	9632117	-0.003085
263962284	99535366.000000	5174264	10000.000000	25073	10828	1.000000	26611	10012	1.000000	9627384	-0.003056
263959654	99546970.000000	5176823	10000.000000	24818	10924	1.000000	26525	9662	1.000000	9622674	-0.003057
263955139	99523370.000000	5172135	10000.000000	24814	10934	1.000000	26847	9690	1.000000	9617883	-0.002890
263945339	99511833.000000	5176014	10000.000000	24922	10949	1.000000	26902	9616	1.000000	9613066	-0.003079
263943309	99526646.000000	5169163	10000.000000	25051	10814	1.000000	26888	9977	1.000000	9608274	-0.002366
263988077	99456762.000000	5168511	10000.000000	24964	10841	1.000000	26677	9481	1.000000	9603461	-0.002276
263983583	99530906.000000	5168509	10000.000000	24971	10959	1.000000	26669	9951	1.000000	9598778	-0.002272
263965584	99530824.000000	5171153	10000.000000	25247	10715	1.000000	26802	9787	1.000000	9594016	-0.003625
263993386	99487258.000000	5170606	10000.000000	25056	10772	1.000000	26828	9599	1.000000	9589268	-0.003601
263966702	99531056.000000	5172455	10000.000000	25163	10771	1.000000	26714	9824	1.000000	9584389	-0.003347
263948615	99550939.000000	5171130	10000.000000	24976	10949	1.000000	26751	9700	1.000000	9579565	-0.003379
263936264	99538404.000000	5173402	10000.000000	24912	10782	1.000000	26478	9767	1.000000	9574765	-0.002120
263954010	99522717.000000	5175423	10000.000000	25088	10824	1.000000	26838	9811	1.000000	9569958	-0.002117
263940149	99528596.000000	5171675	10000.000000	24880	10901	1.000000	26843	9625	1.000000	9565151	-0.003425
263955450	99520936.000000	5171972	10000.000000	25020	10709	1.000000	26721	9698	1.000000	9560337	-0.003280
263973196	99521482.000000	5176981	10000.000000	24761	11170	1.000000	26811	9784	1.000000	9555564	-0.002963
263937045	99536993.000000	5175252	10000.000000	24979	10670	1.000000	26916	9688	1.000000	9550873	-0.002691
263953021	99515648.000000	5171047	10000.000000	25066	10881	1.000000	26706	9889	1.000000	9546052	-0.002196
263950768	99530434.000000	5174217	10000.000000	25011	10895	1.000000	26840	9651	1.000000	9541359	-0.001994
263935218	99549793.000000	5173859	10000.000000	24879	10833	1.000000	26709	9546	1.000000	9536562	-0.001462
263949474	99545797.000000	5171722	10000.000000	24763	11081	1.000000	26856	9743	1.000000	9531799	-0.001409
263949897	99556938.000000	5172792	10000.000000	24850	11100	1.000000	26713	9841	1.000000	9527028	-0.001132
263975162	99520181.000000	5173900	10000.000000	24851	11038	1.000000	26679	9809	1.000000	9522368	-0.001118
263940044	99550459.000000	5172674	10000.000000	24746	10917	1.000000	26732	9624	1.000000	9517613	-0.000968
npatches	nstrain	runtime	dt	init_x	init_y	init_y_blood	init_z	init_S	beta0	beta1	beta2	beta3	mean_beta	B	d	delta	delta_blood	b[0]	mut	m	CTL	c	g	epsilon	k	het	lambda	rho	omega	x_max	patch.dyna	DELTA	A	VA
10000	1	100.000000	0.000100	21900	9499	5000000	0.001000	10000000	12.444072	20.800456	12.384892	12.671920	17	8000000000.000000	0.010000	1.000000	1.000000	800000	0.000050	0.048000	1	0.001000	1.000000	25.000000	14.000000	0.500000	0.000000	0.000000	0.000000	31987	0	10.000000	7.000000	1.000000
sus	inf	inf_blood	z	x[0]	y[0][0]	z[0]	x[1]	y[1][0]	z[1]	S[0]	synchrony
219000000	94990000.000000	5000000	10.000000	21900	9499	0.001000	21900	9499	0.001000	10000000	0.000000
278506550	68873943.000000	3583921	10000.000000	29174	5990	1.000000	26574	7875	1.000000	9995163	0.000000
279329367	67394126.000000	3503413	10000.000000	29205	5825	1.000000	26836	7319	1.000000	9990252	0.000000
279407698	67233818.000000	3492219	10000.000000	29435	5853	1.000000	26906	7417	1.000000	9985275	0.000000
279457128	67179981.000000	3487013	10000.000000	29381	5719	1.000000	26883	7468	1.000000	9980274	0.000000
279415107	67214965.000000	3493587	10000.000000	29128	5796	1.000000	26731	7410	1.000000	9975254	0.000000
279396994	67251370.000000	3498249	10000.000000	29389	5837	1.000000	26831	7507	1.000000	9970351	0.000000
279431017	67217960.000000	3494430	10000.000000	29397	5863	1.000000	26714	7616	1.000000	9965451	0.000000
279463934	67179223.000000	3494651	10000.000000	29298	5807	1.000000	26726	7424	1.000000	9960558	0.000000
279422101	67201760.000000	3494442	10000.000000	29189	5909	1.000000	26759	7451	1.000000	9955446	0.000000
279434140	67204474.000000	3495765	10000.000000	29047	5636	1.000000	26757	7502	1.000000	9950428	0.000000
279435378	67195142.000000	3489345	10000.000000	29251	5879	1.000000	26766	7441	1.000000	9945475	0.000000
279434666	67179169.000000	3493764	10000.000000	29582	5797	1.000000	26793	7385	1.000000	9940441	0.000000
279439264	67202330.000000	3492428	10000.000000	29248	5922	1.000000	26906	7355	1.000000	9935420	0.000000
279393823	67233301.000000	3497445	10000.000000	29370	5687	1.000000	27053	7545	1.000000	9930471	0.000000
279421742	67208430.000000	3492845	10000.000000	29436	5736	1.000000	26661	7556	1.000000	9925462	0.000000
279414298	67238293.000000	3492093	10000.000000	29305	5761	1.000000	26896	7541	1.000000	9920440	0.000000
279414984	67234078.000000	3494304	10000.000000	29425	5833	1.000000	26982	7477	1.000000	9915487	0.000000
279442079	67168060.000000	3491140	10000.000000	29196	5931	1.000000	26658	7490	1.000000	9910493	0.000000
279426088	67206587.000000	3492934	10000.000000	29236	5790	1.000000	26734	7501	1.000000	9905588	0.000000
279443125	67200779.000000	3494806	10000.000000	29469	5705	1.000000	26767	7580	1.000000	9900664	0.000000
279428644	67205148.000000	3493918	10000.000000	29449	5855	1.000000	26890	7564	1.000000	9895632	0.000000
279419536	67211587.000000	3493491	10000.000000	29443	5885	1.000000	26878	7327	1.000000	9890772	0.000000
279407343	67215482.000000	3494310	10000.000000	29376	5938	1.000000	26796	7331	1.000000	9885868	0.000000
279434644	67196153.000000	3492747	10000.000000	29369	5805	1.000000	26682	7351	1.000000	9880940	0.000000
279433702	67198450.000000	3492907	10000.000000	29014	5863	1.000000	26729	7549	1.000000	9875983	0.000000
279418049	67215304.000000	3492876	10000.000000	29284	5913	1.000000	26911	7234	1.000000	9871045	0.000000
279421230	67209471.000000	3492523	10000.000000	29228	5908	1.000000	26732	7419	1.000000	9866138	0.000000
279419963	67192669.000000	3492776	10000.000000	29227	5789	1.000000	26689	7467	1.000000	9861349	0.000000
279419753	67208400.000000	3493591	10000.000000	29357	5959	1.000000	26824	7539	1.000000	9856367	0.000000
279398095	67210930.000000	3492087	10000.000000	29289	5824	1.000000	26688	7403	1.000000	9851435	0.000000
279423048	67194805.000000	3496606	10000.000000	29332	6142	1.000000	26588	7393	1.000000	9846504	0.000000
279447545	67185068.000000	3492354	10000.000000	29251	5805	1.000000	26908	7137	1.000000	9841565	0.000000
279402247	67208931.000000	3491785	10000.000000	29381	5820	1.000000	26887	7272	1.000000	9836733	0.000000
279421677	67218727.000000	3495434	10000.000000	29227	5875	1.000000	26943	7343	1.000000	9831816	0.000000
279420538	67230412.000000	3494752	10000.000000	29288	5705	1.000000	26733	7453	1.000000	9826942	0.000000
279436179	67206011.000000	3496455	10000.000000	29307	6040	1.000000	26899	7574	1.000000	9821909	0.000000
279386827	67248561.000000	3492200	10000.000000	29329	5959	1.000000	26895	7598	1.000000	9817128	0.000000
279413372	67214287.000000	3491578	10000.000000	29306	5933	1.000000	26693	7514	1.000000	9812156	0.000000
279429302	67177775.000000	3491276	10000.000000	29503	5712	1.000000	26789	7496	1.000000	9807131	0.000000
279435002	67211284.000000	3494418	10000.000000	29188	5831	1.000000	27046	7428	1.000000	9802289	-1.#IND00
279460893	67176144.000000	3492785	10000.000000	29270	5849	1.000000	26606	7364	1.000000	9797407	-0.012000
279433050	67201462.000000	3489341	10000.000000	29176	5881	1.000000	26702	7368	1.000000	9792449	-0.046895
279438880	67208536.000000	3494744	10000.000000	29284	6033	1.000000	26730	7403	1.000000	9787490	-0.036647
279438109	67202144.000000	3497315	10000.000000	29197	5809	1.000000	26893	7401	1.000000	9782550	-0.033300
279423791	67213866.000000	3493056	10000.000000	29421	5764	1.000000	26893	7315	1.000000	9777638	-0.030996
279430908	67216007.000000	3495134	10000.000000	29086	5818	1.000000	26963	7406	1.000000	9772701	-0.027824
279425479	67182766.000000	3490585	10000.000000	29296	6009	1.000000	26766	7574	1.000000	9767832	-0.023640
279394508	67242642.000000	3491756	10000.000000	29306	5970	1.000000	26827	7531	1.000000	9762908	-0.016510
279399242	67215643.000000	3492729	10000.000000	29341	5757	1.000000	26873	7473	1.000000	9758035	-0.015427
279416938	67181644.000000	3492198	10000.000000	29443	5692	1.000000	26635	7427	1.000000	9753202	-0.011983
279413751	67202939.000000	3492708	10000.000000	29437	5831	1.000000	26742	7429	1.000000	9748403	-0.013112
279426243	67178980.000000	3490209	10000.000000	29458	5806	1.000000	26867	7307	1.000000	9743492	-0.012267
279437321	67178106.000000	3487738	10000.000000	29501	5835	1.000000	26693	7335	1.000000	9738631	-0.011331
279437741	67179021.000000	3494768	10000.000000	29178	5910	1.000000	26666	7389	1.000000	9733795	-0.010696
279434521	67170945.000000	3494306	10000.000000	29162	6027	1.000000	26828	7500	1.000000	9729025	-0.010773
279449418	67177397.000000	3493801	10000.000000	29046	5953	1.000000	26691	7372	1.000000	9724206	-0.010010
279438247	67193571.000000	3488453	10000.000000	29271	5934	1.000000	26823	7410	1.000000	9719353	-0.009216
279423033	67210597.000000	3492239	10000.000000	29315	5862	1.000000	26757	7397	1.000000	9714509	-0.008554
279405682	67225391.000000	3494429	10000.000000	29219	5789	1.000000	26700	7317	1.000000	9709732	-0.008447
279414956	67193741.000000	3497363	10000.000000	29218	5855	1.000000	26913	7446	1.000000	9704918	-0.007761
279427137	67198085.000000	3491549	10000.000000	29521	5806	1.000000	26876	7531	1.000000	9700007	-0.005562
279457566	67202434.000000	3494043	10000.000000	29409	5889	1.000000	27033	7266	1.000000	9695071	-0.005098
279416425	67188853.000000	3492999	10000.000000	29432	5798	1.000000	26881	7309	1.000000	9690138	-0.005286
279422085	67204436.000000	3492242	10000.000000	29313	5912	1.000000	26799	7400	1.000000	9685292	-0.004438
279435547	67206035.000000	3495807	10000.000000	29120	5858	1.000000	26889	7311	1.000000	9680477	-0.005510
279411691	67193927.000000	3493932	10000.000000	29137	5829	1.000000	26907	7478	1.000000	9675591	-0.006730
279438002	67180174.000000	3494497	10000.000000	29257	5735	1.000000	26656	7504	1.000000	9670750	-0.005118
279444519	67164331.000000	3490029	10000.000000	29339	5823	1.000000	26914	7458	1.000000	9665944	-0.005825
279418102	67227248.000000	3492787	10000.000000	29016	5933	1.000000	26928	7383	1.000000	9661093	-0.006310
279420979	67186333.000000	3489337	10000.000000	29300	5942	1.000000	27045	7345	1.000000	9656309	-0.005707
279439057	67213988.000000	3494271	10000.000000	29363	5991	1.000000	27029	7383	1.000000	9651501	-0.004605
279437707	67199370.000000	3490555	10000.000000	29198	5877	1.000000	26769	7548	1.000000	9646690	-0.003548
279440716	67193865.000000	3493354	10000.000000	29505	5772	1.000000	26933	7312	1.000000	9641968	-0.005014
279434606	67193833.000000	3493719	10000.000000	29243	5968	1.000000	26804	7554	1.000000	9637138	-0.004755
279429761	67201932.000000	3492860	10000.000000	29505	5853	1.000000	26816	7346	1.000000	9632259	-0.004433
279400012	67235589.000000	3494732	10000.000000	29056	5994	1.000000	26744	7301	1.000000	9627499	-0.004340
279418202	67189251.000000	3493959	10000.000000	29482	5787	1.000000	26939	7553	1.000000	9622638	-0.004059
279434252	67205606.000000	3488438	10000.000000	29282	5783	1.000000	26727	7529	1.000000	9617856	-0.005191
279425852	67194398.000000	3495085	10000.000000	29360	5832	1.000000	26960	7446	1.000000	9613002	-0.005238
279419984	67235964.000000	3494895	10000.000000	29077	5882	1.000000	26880	7266	1.000000	9608226	-0.004921
279408171	67226595.000000	3492626	10000.000000	29322	5830	1.000000	26607	7342	1.000000	9603409	-0.004639
279430103	67202430.000000	3493345	10000.000000	29356	5797	1.000000	26808	7285	1.000000	9598538	-0.004409
279426410	67203172.000000	3493807	10000.000000	29359	5728	1.000000	26912	7322	1.000000	9593784	-0.004330
279383989	67248028.000000	3492616	10000.000000	29279	5968	1.000000	26793	7351	1.000000	9589007	-0.004220
279432181	67211342.000000	3491730	10000.000000	29251	5872	1.000000	26847	7455	1.000000	9584207	-0.004088
279451415	67164522.000000	3488339	10000.000000	29369	5747	1.000000	26858	7350	1.000000	9579313	-0.002854
279411456	67219205.000000	3489424	10000.000000	29403	5804	1.000000	26678	7472	1.000000	9574629	-0.002690
279432213	67187036.000000	3493011	10000.000000	29215	5933	1.000000	26820	7412	1.000000	9569867	-0.002500
279413321	67182846.000000	3493180	10000.000000	29482	5975	1.000000	26689	7509	1.000000	9565079	-0.002747
279431006	67191995.000000	3496172	10000.000000	29347	5736	1.000000	26792	7469	1.000000	9560224	-0.002668
279400563	67242780.000000	3494792	10000.000000	29302	5675	1.000000	26853	7415	1.000000	9555385	-0.002651
279409947	67206762.000000	3493705	10000.000000	29200	5878	1.000000	26841	7325	1.000000	9550685	-0.002601
279419673	67223278.000000	3494417	10000.000000	29284	5959	1.000000	27066	7274	1.000000	9545976	-0.002553
279434465	67174665.000000	3489467	10000.000000	29237	5883	1.000000	26689	7283	1.000000	9541197	-0.003594
279407930	67234656.000000	3492465	10000.000000	29496	5872	1.000000	26794	7598	1.000000	9536404	-0.003426
279434155	67188826.000000	3490223	10000.000000	29379	5980	1.000000	26902	7468	1.000000	9531685	-0.003202
279419932	67190007.000000	3496608	10000.000000	29328	5824	1.000000	26970	7297	1.000000	9526883	-0.002444
279418860	67211541.000000	3494248	10000.000000	29481	5865	1.000000	26745	7485	1.000000	9522129	-0.002341
279439953	67186566.000000	3491608	10000.000000	29183	5788	1.000000	27052	7367	1.000000	9517362	-0.002105
npatches	nstrain	runtime	dt	init_x	init_y	init_y_blood	init_z	init_S	beta0	beta1	beta2	beta3	mean_beta	B	d	delta	delta_blood	b[0]	mut	m	CTL	c	g	epsilon	k	het	lambda	rho	omega	x_max	patch.dyna	DELTA	A	VA
10000	1	100.000000	0.000100	21900	9499	5000000	0.001000	10000000	16.426237	20.969431	21.914624	23.754896	17	8000000000.000000	0.010000	1.000000	1.000000	800000	0.000050	0.048000	1	0.001000	1.000000	25.000000	15.000000	0.500000	0.000000	0.000000	0.000000	31987	0	10.000000	7.000000	1.000000
sus	inf	inf_blood	z	x[0]	y[0][0]	z[0]	x[1]	y[1][0]	z[1]	S[0]	synchrony
219000000	94990000.000000	5000000	10.000000	21900	9499	0.001000	21900	9499	0.001000	10000000	0.000000
291318029	44728027.000000	2326878	10000.000000	29317	4316	1.000000	28188	4982	1.000000	9994911	0.000000
294039212	40273777.000000	2092228	10000.000000	29666	3810	1.000000	28500	4674	1.000000	9989936	0.000000
294538130	39486691.000000	2054033	10000.000000	29688	3802	1.000000	28937	4415	1.000000	9984955	0.000000
294677267	39280354.000000	2040086	10000.000000	29556	3910	1.000000	28752	4439	1.000000	9980014	0.000000
294693384	39241662.000000	2039608	10000.000000	29783	3801	1.000000	28447	4552	1.000000	9975086	0.000000
294699731	39203465.000000	2034944	10000.000000	29990	3651	1.000000	28577	4356	1.000000	9970042	0.000000
294667999	39253635.000000	2041150	10000.000000	29663	3823	1.000000	28706	4484	1.000000	9965084	0.000000
294699064	39210535.000000	2040913	10000.000000	29639	3831	1.000000	28570	4376	1.000000	9960085	0.000000
294687066	39242422.000000	2039153	10000.000000	29523	3780	1.000000	28919	4337	1.000000	9955026	0.000000
294655448	39288277.000000	2042929	10000.000000	29714	3767	1.000000	28813	4357	1.000000	9950119	0.000000
294688965	39243324.000000	2040977	10000.000000	29464	3826	1.000000	28457	4457	1.000000	9945137	0.000000
294662855	39248252.000000	2039467	10000.000000	29744	3842	1.000000	28688	4323	1.000000	9940176	0.000000
294704047	39241617.000000	2040131	10000.000000	29671	3840	1.000000	28515	4461	1.000000	9935229	0.000000
294677435	39268231.000000	2040793	10000.000000	29536	3863	1.000000	28688	4432	1.000000	9930219	0.000000
294699927	39231585.000000	2037841	10000.000000	29639	3845	1.000000	28712	4484	1.000000	9925288	0.000000
294699163	39218076.000000	2037058	10000.000000	30001	3738	1.000000	28937	4317	1.000000	9920412	0.000000
294707718	39240958.000000	2040321	10000.000000	29701	3787	1.000000	28664	4436	1.000000	9915455	0.000000
294688258	39231094.000000	2036814	10000.000000	29683	3850	1.000000	28826	4417	1.000000	9910624	0.000000
294668476	39261834.000000	2042269	10000.000000	29607	3897	1.000000	28704	4482	1.000000	9905673	0.000000
294688192	39259699.000000	2039834	10000.000000	29774	3632	1.000000	28837	4383	1.000000	9900664	0.000000
294686815	39236136.000000	2038726	10000.000000	29737	3705	1.000000	28677	4362	1.000000	9895743	0.000000
294672272	39246765.000000	2040040	10000.000000	29980	3774	1.000000	28719	4389	1.000000	9890774	0.000000
294682790	39259661.000000	2039736	10000.000000	29755	3886	1.000000	28712	4474	1.000000	9885893	0.000000
294692486	39234933.000000	2037778	10000.000000	29702	3739	1.000000	28819	4304	1.000000	9881030	0.000000
294663612	39248156.000000	2042385	10000.000000	29597	3672	1.000000	28687	4255	1.000000	9876100	0.000000
294690202	39241358.000000	2042251	10000.000000	29596	3792	1.000000	28306	4370	1.000000	9871091	0.000000
294680670	39223989.000000	2038017	10000.000000	29513	3888	1.000000	28640	4400	1.000000	9866092	0.000000
294686148	39233045.000000	2039586	10000.000000	29833	3684	1.000000	28370	4388	1.000000	9861096	0.000000
294706098	39230031.000000	2038374	10000.000000	29667	3922	1.000000	28623	4449	1.000000	9856141	0.000000
294689744	39240716.000000	2041322	10000.000000	29316	3824	1.000000	28438	4426	1.000000	9851209	0.000000
294677213	39232972.000000	2038992	10000.000000	29552	3848	1.000000	28529	4245	1.000000	9846370	0.000000
294692040	39226775.000000	2040480	10000.000000	29820	3827	1.000000	28583	4357	1.000000	9841443	0.000000
294703329	39202961.000000	2035626	10000.000000	29639	3742	1.000000	28613	4404	1.000000	9836630	0.000000
294695466	39252429.000000	2039299	10000.000000	29637	3805	1.000000	28872	4451	1.000000	9831731	0.000000
294676181	39241382.000000	2039701	10000.000000	29893	3770	1.000000	28391	4418	1.000000	9826822	0.000000
294688942	39254145.000000	2036479	10000.000000	29775	4000	1.000000	28899	4215	1.000000	9821875	0.000000
294691286	39243228.000000	2038368	10000.000000	29788	3726	1.000000	28657	4453	1.000000	9816915	0.000000
294689902	39240342.000000	2039432	10000.000000	29435	3820	1.000000	28605	4499	1.000000	9812001	0.000000
294683678	39252945.000000	2040392	10000.000000	29637	3796	1.000000	28531	4454	1.000000	9807030	0.000000
294699293	39241799.000000	2038667	10000.000000	29784	3805	1.000000	28564	4274	1.000000	9802153	-1.#IND00
294678140	39229584.000000	2041209	10000.000000	29574	3759	1.000000	28690	4365	1.000000	9797262	-1.#IND00
294683010	39212703.000000	2039040	10000.000000	29676	3694	1.000000	28767	4303	1.000000	9792421	0.003943
294667555	39240175.000000	2039379	10000.000000	29863	3721	1.000000	28786	4372	1.000000	9787583	0.006404
294725849	39205559.000000	2036669	10000.000000	29704	3877	1.000000	28635	4488	1.000000	9782703	0.001072
294698337	39240087.000000	2039286	10000.000000	29698	3792	1.000000	28722	4367	1.000000	9777838	0.001495
294667158	39235947.000000	2038521	10000.000000	29672	3704	1.000000	28591	4367	1.000000	9772943	0.001914
294657590	39264203.000000	2042148	10000.000000	29625	3789	1.000000	28723	4530	1.000000	9767979	0.002712
294667457	39241445.000000	2040382	10000.000000	29610	3693	1.000000	28635	4486	1.000000	9763118	0.001238
294702250	39237904.000000	2037717	10000.000000	29743	3697	1.000000	28714	4362	1.000000	9758139	0.001877
294666845	39275148.000000	2039996	10000.000000	29913	3828	1.000000	28771	4302	1.000000	9753327	0.002277
294706319	39216262.000000	2036794	10000.000000	29584	3720	1.000000	28836	4447	1.000000	9748407	0.000834
294671567	39268317.000000	2042145	10000.000000	29792	3714	1.000000	28393	4405	1.000000	9743623	-0.000044
294653285	39283026.000000	2043107	10000.000000	29651	3823	1.000000	28583	4373	1.000000	9738844	-0.000543
294658090	39267776.000000	2041082	10000.000000	29761	3855	1.000000	28648	4521	1.000000	9734037	-0.004582
294683310	39226645.000000	2040936	10000.000000	29743	3913	1.000000	28567	4253	1.000000	9729251	-0.003431
294695672	39232700.000000	2040765	10000.000000	29745	3784	1.000000	28763	4318	1.000000	9724263	-0.000366
294677547	39242732.000000	2039003	10000.000000	29542	3817	1.000000	28296	4536	1.000000	9719374	-0.000200
294687155	39248885.000000	2041867	10000.000000	29838	3674	1.000000	28791	4471	1.000000	9714521	0.001242
294697138	39234293.000000	2037333	10000.000000	29697	3687	1.000000	28710	4370	1.000000	9709548	0.001615
294680597	39242543.000000	2038597	10000.000000	29768	3730	1.000000	28660	4325	1.000000	9704695	0.000897
294694740	39231106.000000	2039795	10000.000000	29871	3942	1.000000	28722	4372	1.000000	9699776	0.001020
294687797	39229799.000000	2039460	10000.000000	29699	3850	1.000000	28623	4486	1.000000	9694877	0.001622
294667571	39245023.000000	2040682	10000.000000	29542	3860	1.000000	28660	4313	1.000000	9690126	0.001899
294677145	39254794.000000	2039320	10000.000000	29649	3799	1.000000	28589	4472	1.000000	9685289	0.001367
294665535	39258172.000000	2043562	10000.000000	29660	3872	1.000000	28749	4305	1.000000	9680460	0.001384
294660245	39284023.000000	2041054	10000.000000	29850	3822	1.000000	28482	4436	1.000000	9675614	0.001263
294693882	39228731.000000	2036961	10000.000000	29573	3862	1.000000	28611	4503	1.000000	9670913	0.001546
294692700	39223083.000000	2041580	10000.000000	29608	3734	1.000000	28653	4472	1.000000	9666044	0.001171
294688584	39238575.000000	2037131	10000.000000	29905	3741	1.000000	28929	4328	1.000000	9660983	0.000849
294685752	39227968.000000	2037791	10000.000000	29671	3795	1.000000	28670	4485	1.000000	9656243	0.001483
294664358	39263849.000000	2040873	10000.000000	29797	3920	1.000000	28798	4422	1.000000	9651372	0.002460
294683992	39244973.000000	2038270	10000.000000	29605	3824	1.000000	28460	4459	1.000000	9646569	0.002521
294684692	39255745.000000	2040985	10000.000000	29937	3758	1.000000	28409	4396	1.000000	9641764	0.002482
294703862	39226535.000000	2038455	10000.000000	29736	3847	1.000000	28550	4422	1.000000	9636901	0.002601
294672585	39233305.000000	2038129	10000.000000	29524	3789	1.000000	28452	4515	1.000000	9632092	0.002269
294694254	39201651.000000	2039850	10000.000000	29803	3692	1.000000	28524	4534	1.000000	9627166	0.001727
294695241	39228139.000000	2038691	10000.000000	29442	3779	1.000000	28702	4539	1.000000	9622303	0.001874
294665067	39233556.000000	2037791	10000.000000	29859	3709	1.000000	28659	4460	1.000000	9617436	0.001831
294667830	39255392.000000	2037900	10000.000000	29483	3790	1.000000	28749	4410	1.000000	9612609	0.001203
294694084	39228604.000000	2039637	10000.000000	29587	3804	1.000000	28733	4497	1.000000	9607763	0.001211
294679557	39234383.000000	2040701	10000.000000	29793	3795	1.000000	28534	4353	1.000000	9602968	0.001014
294658753	39247321.000000	2041161	10000.000000	29454	3751	1.000000	28995	4290	1.000000	9598014	0.001954
294682361	39249847.000000	2042334	10000.000000	29685	3944	1.000000	28642	4382	1.000000	9593180	0.001894
294712877	39218481.000000	2038956	10000.000000	29732	3798	1.000000	28534	4408	1.000000	9588456	0.001972
294688987	39259511.000000	2039361	10000.000000	29665	3738	1.000000	28614	4502	1.000000	9583689	0.001574
294701392	39253963.000000	2041045	10000.000000	29581	3872	1.000000	28683	4314	1.000000	9578950	0.001722
294661241	39289817.000000	2042303	10000.000000	29454	3787	1.000000	28613	4498	1.000000	9574229	0.001979
294656557	39233082.000000	2036823	10000.000000	29709	3946	1.000000	28850	4292	1.000000	9569487	0.001991
294693273	39249168.000000	2040826	10000.000000	29708	3809	1.000000	28648	4349	1.000000	9564699	0.001838
294687147	39230017.000000	2039521	10000.000000	29424	3874	1.000000	28308	4632	1.000000	9559881	0.001954
294673764	39247664.000000	2041391	10000.000000	29657	3882	1.000000	28608	4320	1.000000	9555068	0.002047
294682526	39247182.000000	2039510	10000.000000	29600	3879	1.000000	28722	4371	1.000000	9550185	0.001914
294687330	39273892.000000	2039523	10000.000000	29540	3834	1.000000	28651	4420	1.000000	9545340	0.001840
294679305	39229706.000000	2041277	10000.000000	29712	3890	1.000000	28665	4390	1.000000	9540536	0.001814
294687745	39255794.000000	2041140	10000.000000	29691	3763	1.000000	28569	4337	1.000000	9535819	0.002021
294667801	39234991.000000	2038280	10000.000000	29579	3865	1.000000	28668	4448	1.000000	9531137	0.001590
294689038	39258849.000000	2039754	10000.000000	29610	3949	1.000000	28720	4438	1.000000	9526421	0.001214
294689626	39255139.000000	2040802	10000.000000	29527	3847	1.000000	28558	4443	1.000000	9521547	0.001342
294717231	39203169.000000	2036881	10000.000000	29731	3884	1.000000	28688	4429	1.000000	9516823	0.002614
npatches	nstrain	runtime	dt	init_x	init_y	init_y_blood	init_z	init_S	beta0	beta1	beta2	beta3	mean_beta	B	d	delta	delta_blood	b[0]	mut	m	CTL	c	g	epsilon	k	het	lambda	rho	omega	x_max	patch.dyna	DELTA	A	VA
10000	1	100.000000	0.000100	21900	9499	5000000	0.001000	10000000	13.912513	9.175213	25.428433	18.804569	17	8000000000.000000	0.010000	1.000000	1.000000	800000	0.000050	0.048000	1	0.001000	1.000000	25.000000	16.000000	0.500000	0.000000	0.000000	0.000000	31987	0	10.000000	7.000000	1.000000
sus	inf	inf_blood	z	x[0]	y[0][0]	z[0]	x[1]	y[1][0]	z[1]	S[0]	synchrony
219000000	94990000.000000	5000000	10.000000	21900	9499	0.001000	21900	9499	0.001000	10000000	0.000000
300810049	28278758.000000	1471865	10000.000000	30496	2431	1.000000	30956	2177	1.000000	9994990	0.000000
305401045	21298385.000000	1108647	10000.000000	31037	1788	1.000000	31379	1666	1.000000	9989942	0.000000
306783530	19217368.000000	999419	10000.000000	31045	1648	1.000000	31527	1377	1.000000	9984991	0.000000
307334737	18409684.000000	958052	10000.000000	31203	1683	1.000000	31637	1415	1.000000	9979980	0.000000
307527873	18132927.000000	942848	10000.000000	30930	1631	1.000000	31705	1370	1.000000	9974971	0.000000
307615311	17977947.000000	935536	10000.000000	31102	1582	1.000000	31474	1388	1.000000	9969916	0.000000
307675559	17898194.000000	930449	10000.000000	31287	1623	1.000000	31478	1460	1.000000	9964948	0.000000
307691650	17868896.000000	930793	10000.000000	30910	1519	1.000000	31406	1399	1.000000	9959936	0.000000
307673546	17874546.000000	927976	10000.000000	31275	1598	1.000000	31575	1304	1.000000	9955012	0.000000
307690117	17880189.000000	929864	10000.000000	31160	1640	1.000000	31511	1371	1.000000	9950029	0.000000
307700146	17851137.000000	926550	10000.000000	30950	1533	1.000000	31375	1354	1.000000	9945011	0.000000
307699695	17840796.000000	926417	10000.000000	31051	1495	1.000000	31386	1289	1.000000	9940029	0.000000
307698584	17851829.000000	928206	10000.000000	31193	1519	1.000000	31524	1406	1.000000	9935051	0.000000
307682129	17884720.000000	931238	10000.000000	31139	1583	1.000000	31414	1412	1.000000	9929993	0.000000
307683106	17856005.000000	929091	10000.000000	31303	1553	1.000000	31614	1322	1.000000	9925136	0.000000
307686138	17877678.000000	928559	10000.000000	30980	1599	1.000000	31605	1357	1.000000	9920233	0.000000
307710261	17849303.000000	929324	10000.000000	31162	1594	1.000000	31461	1339	1.000000	9915366	0.000000
307712867	17845778.000000	926748	10000.000000	31010	1474	1.000000	31276	1372	1.000000	9910350	0.000000
307705678	17868170.000000	929195	10000.000000	30992	1679	1.000000	31476	1343	1.000000	9905498	0.000000
307688287	17867234.000000	927458	10000.000000	31173	1564	1.000000	31444	1277	1.000000	9900492	0.000000
307733994	17835545.000000	926023	10000.000000	31216	1603	1.000000	31538	1400	1.000000	9895566	0.000000
307723654	17821653.000000	926929	10000.000000	30984	1585	1.000000	31476	1334	1.000000	9890728	0.000000
307725310	17845554.000000	927422	10000.000000	31096	1612	1.000000	31413	1380	1.000000	9885801	0.000000
307719673	17841219.000000	926904	10000.000000	31207	1580	1.000000	31461	1372	1.000000	9880910	0.000000
307722699	17838718.000000	927647	10000.000000	31221	1595	1.000000	31421	1349	1.000000	9876021	0.000000
307714505	17837356.000000	927129	10000.000000	31184	1498	1.000000	31433	1446	1.000000	9871081	0.000000
307652014	17872164.000000	926236	10000.000000	31029	1600	1.000000	31383	1380	1.000000	9866200	0.000000
307675901	17874168.000000	928277	10000.000000	31230	1559	1.000000	31687	1286	1.000000	9861336	0.000000
307707457	17836028.000000	927306	10000.000000	31396	1521	1.000000	31274	1407	1.000000	9856451	0.000000
307718468	17811279.000000	925051	10000.000000	31028	1556	1.000000	31324	1342	1.000000	9851534	0.000000
307707499	17865556.000000	927559	10000.000000	30928	1598	1.000000	31556	1308	1.000000	9846646	0.000000
307690590	17824515.000000	927162	10000.000000	31105	1539	1.000000	31521	1324	1.000000	9841702	0.000000
307684389	17874905.000000	929161	10000.000000	31250	1560	1.000000	31338	1332	1.000000	9836849	0.000000
307662046	17881610.000000	929818	10000.000000	31187	1543	1.000000	31516	1375	1.000000	9832029	0.000000
307685674	17871208.000000	929584	10000.000000	30888	1546	1.000000	31536	1352	1.000000	9827084	0.000000
307714967	17855574.000000	925635	10000.000000	31503	1533	1.000000	31443	1302	1.000000	9822190	0.000000
307690335	17850045.000000	927617	10000.000000	31009	1657	1.000000	31284	1365	1.000000	9817240	0.000000
307707850	17854008.000000	928188	10000.000000	31163	1585	1.000000	31527	1440	1.000000	9812190	0.000000
307674108	17872399.000000	929560	10000.000000	31152	1659	1.000000	31381	1309	1.000000	9807352	0.000000
307683180	17850041.000000	929048	10000.000000	31339	1551	1.000000	31580	1309	1.000000	9802423	-1.#IND00
307720656	17835716.000000	927467	10000.000000	31041	1559	1.000000	31618	1312	1.000000	9797457	0.004000
307699073	17859943.000000	927412	10000.000000	31061	1591	1.000000	31483	1387	1.000000	9792621	0.004121
307691869	17847058.000000	928022	10000.000000	31077	1547	1.000000	31590	1338	1.000000	9787683	-0.004061
307707262	17871389.000000	927876	10000.000000	31228	1541	1.000000	31327	1354	1.000000	9782717	0.000843
307682024	17877749.000000	928800	10000.000000	31167	1519	1.000000	31513	1327	1.000000	9777797	0.000153
307677718	17863487.000000	927020	10000.000000	31123	1509	1.000000	31174	1396	1.000000	9772925	-0.000542
307711727	17847022.000000	929708	10000.000000	31105	1585	1.000000	31564	1359	1.000000	9768200	0.005593
307698713	17853880.000000	928108	10000.000000	31149	1634	1.000000	31336	1321	1.000000	9763381	0.003383
307704521	17827004.000000	926327	10000.000000	31198	1574	1.000000	31397	1395	1.000000	9758539	0.003834
307706466	17838931.000000	928783	10000.000000	31357	1520	1.000000	31535	1298	1.000000	9753611	0.002286
307702898	17840950.000000	926958	10000.000000	30992	1521	1.000000	31466	1287	1.000000	9748850	0.002461
307709438	17847693.000000	928597	10000.000000	31240	1583	1.000000	31598	1353	1.000000	9743866	0.001916
307699930	17840200.000000	927558	10000.000000	31114	1501	1.000000	31346	1394	1.000000	9739022	0.002108
307697164	17866083.000000	929807	10000.000000	31127	1505	1.000000	31430	1323	1.000000	9734042	0.003469
307694509	17890588.000000	928905	10000.000000	31100	1540	1.000000	31573	1345	1.000000	9729270	0.003626
307694945	17860467.000000	929028	10000.000000	30968	1545	1.000000	31464	1427	1.000000	9724448	0.003554
307709271	17830085.000000	926043	10000.000000	31323	1570	1.000000	31676	1322	1.000000	9719537	0.003563
307722924	17836967.000000	926557	10000.000000	31045	1477	1.000000	31441	1377	1.000000	9714708	0.003441
307708221	17810067.000000	927466	10000.000000	31062	1532	1.000000	31486	1313	1.000000	9709837	0.003391
307708995	17836277.000000	925135	10000.000000	31359	1537	1.000000	31477	1385	1.000000	9704958	0.003059
307679504	17860842.000000	928750	10000.000000	31189	1514	1.000000	31692	1274	1.000000	9700188	0.003415
307677855	17863471.000000	928169	10000.000000	31331	1616	1.000000	31465	1363	1.000000	9695360	0.004996
307711201	17855454.000000	928339	10000.000000	31124	1532	1.000000	31516	1331	1.000000	9690572	0.004914
307699336	17867484.000000	927949	10000.000000	31090	1592	1.000000	31453	1306	1.000000	9685730	0.004671
307696434	17871397.000000	929639	10000.000000	30901	1551	1.000000	31513	1321	1.000000	9680908	0.004594
307700953	17875359.000000	927502	10000.000000	31070	1621	1.000000	31567	1434	1.000000	9676178	0.003619
307690576	17851647.000000	927329	10000.000000	31189	1502	1.000000	31266	1365	1.000000	9671347	0.003684
307725695	17824654.000000	925941	10000.000000	30734	1618	1.000000	31430	1411	1.000000	9666543	0.003707
307690077	17889630.000000	929570	10000.000000	31045	1462	1.000000	31631	1392	1.000000	9661644	0.004075
307711180	17868081.000000	928985	10000.000000	31090	1609	1.000000	31586	1421	1.000000	9656874	0.004152
307683808	17868720.000000	928866	10000.000000	31282	1600	1.000000	31421	1281	1.000000	9652069	0.004085
307688395	17865779.000000	929705	10000.000000	31068	1659	1.000000	31561	1404	1.000000	9647233	0.003822
307691150	17867995.000000	927337	10000.000000	31187	1646	1.000000	31382	1362	1.000000	9642373	0.003724
307658647	17879247.000000	930141	10000.000000	31079	1527	1.000000	31457	1368	1.000000	9637561	0.003451
307651862	17893196.000000	930317	10000.000000	31106	1600	1.000000	31511	1302	1.000000	9632794	0.003352
307704556	17853408.000000	928536	10000.000000	30988	1504	1.000000	31584	1327	1.000000	9627962	0.003119
307671368	17863083.000000	928305	10000.000000	31287	1458	1.000000	31467	1346	1.000000	9623086	0.003465
307681367	17847704.000000	928503	10000.000000	31375	1510	1.000000	31291	1396	1.000000	9618245	0.002220
307704794	17824106.000000	926272	10000.000000	31291	1609	1.000000	31435	1338	1.000000	9613456	0.002260
307720956	17825164.000000	927099	10000.000000	31097	1589	1.000000	31543	1347	1.000000	9608694	0.003601
307708327	17844367.000000	928724	10000.000000	31351	1538	1.000000	31381	1372	1.000000	9603764	0.001883
307665202	17865886.000000	929130	10000.000000	31174	1547	1.000000	31423	1334	1.000000	9598966	0.001951
307722787	17810001.000000	927156	10000.000000	31181	1453	1.000000	31467	1367	1.000000	9594118	0.001640
307701101	17856592.000000	928764	10000.000000	31197	1626	1.000000	31459	1370	1.000000	9589408	0.001423
307672012	17876448.000000	929596	10000.000000	31154	1544	1.000000	31625	1318	1.000000	9584561	0.001359
307710769	17846092.000000	927362	10000.000000	31211	1571	1.000000	31391	1348	1.000000	9579819	0.001188
307689676	17846573.000000	926640	10000.000000	31148	1597	1.000000	31296	1313	1.000000	9575067	0.001251
307705379	17853127.000000	931391	10000.000000	31145	1495	1.000000	31781	1359	1.000000	9570300	0.000522
307695165	17850042.000000	927015	10000.000000	31110	1582	1.000000	31275	1360	1.000000	9565564	0.000625
307747130	17784937.000000	923383	10000.000000	31207	1601	1.000000	31371	1299	1.000000	9560786	0.000578
307746796	17791370.000000	924784	10000.000000	31047	1614	1.000000	31488	1385	1.000000	9556040	0.000683
307727231	17818809.000000	926436	10000.000000	31129	1574	1.000000	31366	1343	1.000000	9551251	0.000807
307728023	17822922.000000	925901	10000.000000	31077	1626	1.000000	31675	1342	1.000000	9546528	0.000787
307716014	17846816.000000	927318	10000.000000	31139	1543	1.000000	31600	1383	1.000000	9541827	0.000760
307701520	17853975.000000	928756	10000.000000	31282	1612	1.000000	31104	1260	1.000000	9537010	0.002060
307721239	17851314.000000	927341	10000.000000	31269	1622	1.000000	31385	1366	1.000000	9532262	0.002059
307699676	17862854.000000	927628	10000.000000	31087	1589	1.000000	31486	1350	1.000000	9527579	0.001858
307698832	17826411.000000	926361	10000.000000	31071	1513	1.000000	31457	1299	1.000000	9522890	0.002026
307703719	17822907.000000	926810	10000.000000	30939	1546	1.000000	31462	1304	1.000000	9518036	0.001984
npatches	nstrain	runtime	dt	init_x	init_y	init_y_blood	init_z	init_S	beta0	beta1	beta2	beta3	mean_beta	B	d	delta	delta_blood	b[0]	mut	m	CTL	c	g	epsilon	k	het	lambda	rho	omega	x_max	patch.dyna	DELTA	A	VA
10000	1	100.000000	0.000100	21900	9499	5000000	0.001000	10000000	23.331630	13.229558	25.414956	19.669731	17	8000000000.000000	0.010000	1.000000	1.000000	800000	0.000050	0.048000	1	0.001000	1.000000	25.000000	17.000000	0.500000	0.000000	0.000000	0.000000	31987	0	10.000000	7.000000	1.000000
sus	inf	inf_blood	z	x[0]	y[0][0]	z[0]	x[1]	y[1][0]	z[1]	S[0]	synchrony
219000000	94990000.000000	5000000	10.000000	21900	9499	0.001000	21900	9499	0.001000	10000000	0.000000
308340298	16224851.000000	844433	10000.000000	30092	2046	1.000000	30995	1364	1.000000	9994978	0.000000
313806191	8485414.000000	442952	10000.000000	30950	1038	1.000000	31690	694	1.000000	9989997	0.000000
315838789	5627684.000000	293838	10000.000000	31475	660	1.000000	31553	483	1.000000	9984996	0.000000
316892421	4140581.000000	215915	10000.000000	31676	583	1.000000	31992	384	1.000000	9980040	0.000000
317538487	3219737.000000	167771	10000.000000	31732	419	1.000000	31874	267	1.000000	9975124	0.000000
317987539	2603456.000000	135617	10000.000000	31401	361	1.000000	31652	186	1.000000	9970081	0.000000
318321428	2164317.000000	112132	10000.000000	31797	269	1.000000	31888	173	1.000000	9965108	0.000000
318548156	1849509.000000	96260	10000.000000	31535	279	1.000000	31981	144	1.000000	9960099	0.000000
318711821	1600865.000000	82834	10000.000000	31692	195	1.000000	32069	120	1.000000	9955172	0.000000
318895118	1391419.000000	72033	10000.000000	31740	128	1.000000	32066	106	1.000000	9950277	0.000000
318984569	1223570.000000	63452	10000.000000	31698	162	1.000000	31936	101	1.000000	9945225	0.000000
319100514	1082331.000000	56897	10000.000000	31969	107	1.000000	31862	89	1.000000	9940243	0.000000
319188161	973349.000000	50985	10000.000000	32102	107	1.000000	31914	79	1.000000	9935339	0.000000
319242382	873599.000000	45457	10000.000000	31746	120	1.000000	32163	71	1.000000	9930463	0.000000
319300173	792253.000000	41327	10000.000000	31927	84	1.000000	32051	64	1.000000	9925421	0.000000
319357747	723036.000000	37181	10000.000000	31977	83	1.000000	31944	62	1.000000	9920442	0.000000
319412357	656646.000000	34025	10000.000000	32157	83	1.000000	31744	57	1.000000	9915520	0.000000
319445973	601167.000000	31842	10000.000000	32106	57	1.000000	31859	49	1.000000	9910611	0.000000
319452762	551250.000000	28518	10000.000000	31870	77	1.000000	31980	52	1.000000	9905563	0.000000
319499820	511585.000000	26484	10000.000000	31846	68	1.000000	31763	50	1.000000	9900618	0.000000
319529945	468721.000000	24256	10000.000000	31836	58	1.000000	32143	31	1.000000	9895596	0.000000
319568959	428301.000000	22237	10000.000000	31673	61	1.000000	32017	33	1.000000	9890587	0.000000
319597829	397669.000000	20897	10000.000000	32052	43	1.000000	32142	29	1.000000	9885648	0.000000
319597253	376104.000000	19693	10000.000000	31887	49	1.000000	31875	25	1.000000	9880733	0.000000
319608347	348590.000000	18059	10000.000000	32167	51	1.000000	31771	31	1.000000	9875857	0.000000
319638359	325451.000000	17038	10000.000000	31837	39	1.000000	32054	28	1.000000	9870879	0.000000
319662130	298648.000000	15631	10000.000000	32208	40	1.000000	31936	20	1.000000	9866028	0.000000
319663042	277891.000000	14367	10000.000000	32078	32	1.000000	32075	23	1.000000	9861072	0.000000
319677663	264586.000000	13713	10000.000000	31996	40	1.000000	31777	29	1.000000	9856134	0.000000
319717069	246425.000000	12704	9999.999695	31972	21	1.000000	31904	25	1.000000	9851303	0.000000
319684680	230122.000000	11923	9999.964905	32136	21	1.000000	32257	15	1.000000	9846381	0.000000
319720818	216539.000000	11244	9999.857308	32158	17	1.000000	31781	14	1.000000	9841519	0.000000
319747317	207308.000000	10829	9999.946950	31935	29	1.000000	31930	19	1.000000	9836697	0.000000
319730028	191511.000000	9960	9999.699786	31898	30	1.000000	32047	13	1.000000	9831734	0.000000
319734166	178053.000000	9226	9999.081718	32037	23	1.000000	31790	12	1.000000	9826894	0.000000
319762960	164424.000000	8580	9998.503449	32051	27	1.000000	31963	9	1.000000	9822017	0.000000
319758638	152829.000000	7973	9996.534109	31894	18	1.000000	32050	10	1.000000	9817087	0.000000
319787334	143923.000000	7449	9993.667866	31944	11	1.000000	32000	10	1.000000	9812030	0.000000
319780759	131461.000000	6857	9982.943618	32048	19	1.000000	31798	5	1.000000	9807199	0.000000
319801845	128112.000000	6580	9977.619048	32001	12	1.000000	31935	6	1.000000	9802284	-1.#IND00
319790971	117783.000000	6130	9964.849947	32008	14	1.000000	31868	7	1.000000	9797464	-1.#IND00
319786766	115066.000000	5841	9944.969632	32055	19	1.000000	32188	8	0.999896	9792630	-1.#IND00
319778701	115080.000000	5876	9946.849045	31851	19	1.000000	32013	11	1.000000	9787716	0.010835
319797812	115127.000000	5882	9944.875639	31935	8	1.000000	31979	3	1.000000	9782820	0.007707
319789704	112427.000000	5839	9944.750715	31971	13	0.999998	32055	13	1.000000	9777834	0.004514
319778976	113522.000000	5905	9948.643103	31888	17	1.000000	31935	8	1.000000	9772890	0.008646
319790251	113909.000000	5933	9942.699481	31938	5	0.981938	32101	5	1.000000	9768033	0.009437
319794920	111190.000000	5883	9927.652193	32060	17	1.000000	31932	2	0.816853	9763150	0.007832
319766360	112113.000000	5858	9929.609343	31911	17	1.000000	31765	5	0.991944	9758265	0.008550
319795776	112824.000000	5877	9936.729820	31966	11	1.000000	32065	6	0.992548	9753314	0.010877
319794369	112061.000000	5904	9935.922343	32056	8	1.000000	31954	10	1.000000	9748390	0.010982
319782680	109366.000000	5576	9921.879104	32232	15	1.000000	32000	6	0.978443	9743474	0.007623
319788927	114515.000000	5994	9946.279990	32089	16	1.000000	32010	11	0.999992	9738490	0.007859
319793272	116182.000000	6111	9950.358268	31920	11	1.000000	31891	13	0.993978	9733640	0.006690
319807892	114342.000000	5942	9941.186841	32060	7	1.000000	31946	9	0.999072	9728711	0.005357
319800129	113240.000000	5794	9938.040833	32095	13	1.000000	31932	11	1.000000	9723790	0.005367
319786516	114529.000000	5881	9944.349465	32307	18	1.000000	31920	12	1.000000	9718827	0.005141
319784298	112575.000000	5927	9939.678195	32057	14	1.000000	31980	8	1.000000	9713948	0.005382
319790463	112504.000000	5863	9930.385019	32012	16	1.000000	32057	13	1.000000	9709140	0.005900
319779608	111641.000000	5862	9935.994452	32044	23	1.000000	31944	12	1.000000	9704334	0.006219
319805695	111814.000000	5718	9935.228373	31941	24	1.000000	32089	6	0.998653	9699443	0.006278
319781493	112688.000000	5924	9934.054499	32143	21	1.000000	32017	4	0.998547	9694455	0.004501
319780931	112817.000000	5984	9941.186122	31986	31	1.000000	32003	9	1.000000	9689558	0.004042
319774251	114155.000000	5949	9943.610139	32042	13	1.000000	31768	3	1.000000	9684717	0.004263
319765398	115284.000000	5923	9944.069478	31786	15	1.000000	31821	8	0.999042	9679899	0.005673
319788777	115894.000000	6094	9952.482273	31893	18	1.000000	32213	13	1.000000	9674912	0.005843
319807767	115811.000000	6206	9953.935381	31914	18	1.000000	31988	9	1.000000	9670021	0.005390
319771934	115619.000000	6031	9953.305542	32241	15	1.000000	32090	5	1.000000	9665172	0.004996
319785070	114508.000000	5924	9947.338518	31883	8	1.000000	31853	5	1.000000	9660347	0.003674
319797503	113501.000000	5824	9940.350478	31857	22	1.000000	32127	12	1.000000	9655440	0.003587
319780773	112094.000000	5809	9931.748945	31902	16	1.000000	32158	7	1.000000	9650759	0.003795
319772027	113111.000000	5946	9935.509320	32066	5	1.000000	32115	11	1.000000	9646028	0.003315
319798355	112378.000000	5783	9938.202412	31888	17	1.000000	31915	5	1.000000	9641175	0.004293
319808458	114432.000000	5936	9942.555793	31935	10	1.000000	31858	7	0.992385	9636374	0.003823
319788883	115847.000000	6041	9949.242387	31979	15	1.000000	32033	3	0.999999	9631459	0.003204
319788062	115268.000000	6007	9946.040877	31925	18	1.000000	31993	11	0.999991	9626547	0.002431
319795453	116485.000000	5993	9944.667393	31788	15	1.000000	32246	11	1.000000	9621770	0.002562
319803594	115123.000000	5986	9948.577557	31982	18	1.000000	31790	10	1.000000	9616931	0.002718
319813436	114450.000000	5931	9943.298085	31813	13	1.000000	31679	13	0.955566	9612126	0.002822
319805337	112940.000000	5863	9940.420658	31847	20	1.000000	31686	12	0.998487	9607213	0.003062
319787934	111334.000000	5791	9931.020147	31846	9	1.000000	32158	4	1.000000	9602462	0.002679
319782819	112067.000000	5955	9938.099004	31882	8	1.000000	32130	8	0.905189	9597566	0.000097
319783779	113685.000000	5915	9939.405842	31755	20	1.000000	32060	7	0.901538	9592840	0.000396
319819797	111798.000000	5925	9934.249711	31959	8	1.000000	31976	12	0.999995	9587978	0.000515
319796556	110336.000000	5778	9929.007651	31918	14	1.000000	31951	8	0.999926	9583340	0.001924
319775762	111834.000000	5792	9932.924812	31869	10	1.000000	32044	13	1.000000	9578473	0.002173
319799287	112242.000000	5778	9936.627772	32042	7	1.000000	31967	5	1.000000	9573626	0.002375
319799275	112417.000000	5791	9928.649903	32090	12	1.000000	31945	11	0.999038	9568797	0.002227
319807542	112846.000000	5938	9938.430430	31940	26	1.000000	31944	5	1.000000	9564085	0.002272
319780706	112330.000000	5877	9934.659696	32077	11	1.000000	31902	11	1.000000	9559254	0.002465
319788114	112991.000000	5901	9931.558181	31843	13	1.000000	32013	12	0.999805	9554617	0.002623
319801842	111106.000000	5749	9937.173689	32177	9	1.000000	31888	8	0.999913	9549867	0.002764
319790055	111577.000000	5746	9942.127759	32021	14	1.000000	32153	15	0.935280	9545122	0.002568
319780180	110138.000000	5766	9924.531434	32095	11	1.000000	32059	3	0.973229	9540287	0.002811
319789244	110047.000000	5682	9930.161614	31752	13	1.000000	32117	3	0.987412	9535482	0.002529
319805241	115408.000000	5980	9947.734297	32101	16	1.000000	32106	8	0.999941	9530771	0.001700
319782741	113891.000000	5918	9936.780066	32142	12	1.000000	31975	13	0.998643	9525895	0.001729
319796656	113917.000000	6056	9936.813332	31876	14	1.000000	31851	4	1.000000	9521111	0.001659
319782980	109631.000000	5755	9923.039423	31954	10	1.000000	32118	5	1.000000	9516372	0.002755
npatches	nstrain	runtime	dt	init_x	init_y	init_y_blood	init_z	init_S	beta0	beta1	beta2	beta3	mean_beta	B	d	delta	delta_blood	b[0]	mut	m	CTL	c	g	epsilon	k	het	lambda	rho	omega	x_max	patch.dyna	DELTA	A	VA
10000	1	100.000000	0.000100	21900	9499	5000000	0.001000	10000000	9.910484	9.924170	24.323405	17.402289	17	8000000000.000000	0.010000	1.000000	1.000000	800000	0.000050	0.048000	1	0.001000	1.000000	25.000000	18.000000	0.500000	0.000000	0.000000	0.000000	31987	0	10.000000	7.000000	1.000000
sus	inf	inf_blood	z	x[0]	y[0][0]	z[0]	x[1]	y[1][0]	z[1]	S[0]	synchrony
219000000	94990000.000000	5000000	10.000000	21900	9499	0.001000	21900	9499	0.001000	10000000	0.000000
313569879	8480633.000000	441141	10000.000000	31728	659	1.000000	31693	692	1.000000	9995001	0.000000
318064977	2396966.000000	124953	10000.000000	31808	192	1.000000	32031	179	1.000000	9990081	0.000000
319268658	816062.000000	42478	10000.000000	32061	69	1.000000	31989	65	1.000000	9985152	0.000000
319662687	288848.000000	15093	10000.000000	31905	22	1.000000	31950	24	1.000000	9980140	0.000000
319783290	105700.000000	5411	9954.143095	32033	9	1.000000	31896	7	1.000000	9975104	0.000000
319790587	75644.000000	3859	9180.353453	32178	3	0.783589	32091	4	0.343941	9970094	0.000000
319841207	76217.000000	4055	9165.953541	32073	1	0.497547	31936	7	0.939536	9965193	0.000000
319797921	74356.000000	3831	9191.881315	32160	9	0.521823	32183	5	0.983343	9960184	0.000000
319792631	75523.000000	3874	9273.871556	32037	7	0.999273	31989	3	0.810015	9955131	0.000000
319807252	76256.000000	3892	9249.615855	31709	13	0.914781	32138	4	0.570169	9950104	0.000000
319823394	75090.000000	3772	9191.995938	31900	7	0.872046	32119	11	0.996386	9944965	0.000000
319815109	74383.000000	3882	9197.399168	32062	9	0.983897	32000	5	0.956614	9939904	0.000000
319811243	74673.000000	3793	9208.935129	31979	5	0.820547	31899	9	0.946444	9935016	0.000000
319822013	75245.000000	3801	9179.642342	31978	8	0.880206	32177	4	0.993630	9930047	0.000000
319808223	74460.000000	3877	9201.490080	32098	8	0.717419	31990	6	0.741394	9925146	0.000000
319800802	75863.000000	3904	9224.304377	31965	7	0.830407	31915	7	0.683865	9919988	0.000000
319806860	76524.000000	3993	9240.019669	32081	5	0.940608	32200	4	0.994492	9915147	0.000000
319833184	73938.000000	3830	9137.534992	31918	9	0.994288	31832	5	0.720601	9910166	0.000000
319818787	76228.000000	3901	9261.469296	31942	7	0.940230	31939	6	0.953015	9905147	0.000000
319801650	74933.000000	3936	9200.253405	31894	11	0.990751	31807	7	0.987592	9900115	0.000000
319815927	76074.000000	3909	9243.895135	32010	4	0.633630	32166	5	0.178140	9895160	0.000000
319819123	74376.000000	3821	9196.623844	31919	3	0.923674	32033	2	0.883592	9890286	0.000000
319811886	74811.000000	3848	9213.645399	31810	6	0.979969	31840	6	0.995004	9885295	0.000000
319834158	75541.000000	3957	9217.247079	31920	12	0.802313	31832	3	0.998236	9880512	0.000000
319789502	75520.000000	4017	9248.151010	31959	3	0.814259	31778	4	0.920926	9875532	0.000000
319799365	74227.000000	3870	9206.063562	31879	6	0.875894	32071	8	0.599054	9870674	0.000000
319819239	75037.000000	3794	9242.445972	32031	0	0.630817	32067	7	0.804440	9865752	0.000000
319819781	75981.000000	3845	9208.927584	31915	3	0.932811	31937	6	0.764803	9860783	0.000000
319815386	75138.000000	4006	9245.648646	31961	8	0.922451	31716	5	0.639901	9855775	0.000000
319820112	74923.000000	3842	9201.198588	31940	5	0.368892	31950	9	0.873557	9850788	0.000000
319838919	74884.000000	3932	9187.630023	31955	3	0.809631	31574	8	0.895555	9845865	0.000000
319838257	75812.000000	3970	9203.432242	32158	6	0.699144	31932	8	0.933217	9840835	0.000000
319816737	74677.000000	3893	9169.188807	31986	7	0.489198	32128	6	0.799044	9835902	0.000000
319860633	75474.000000	3980	9249.367217	31929	9	0.873209	32007	5	0.989588	9831006	0.000000
319799582	75353.000000	3885	9208.434859	31951	3	0.906532	31959	1	0.853960	9825949	0.000000
319804992	74798.000000	3886	9222.317634	31971	8	0.929500	31789	3	0.823287	9821100	0.000000
319814873	73655.000000	3823	9194.054497	31944	2	0.900793	32157	8	0.991260	9815997	0.000000
319819768	72874.000000	3807	9202.871757	31939	8	0.930240	31739	6	0.999972	9811114	0.000000
319816624	75588.000000	4014	9254.736070	32103	6	0.884793	32136	6	0.999249	9806231	0.000000
319825462	74293.000000	3790	9168.914646	31783	3	0.822327	31853	9	0.999663	9801306	-1.#IND00
319823939	73925.000000	3750	9191.819868	31983	4	0.967687	32161	1	0.788435	9796426	-1.#IND00
319840840	75264.000000	3836	9233.797361	32127	3	0.988663	31957	6	0.958623	9791567	-1.#IND00
319825980	75798.000000	3908	9204.890312	31919	6	0.998094	32072	6	0.978307	9786505	0.004428
319826291	76054.000000	4045	9232.881079	31702	9	0.574095	32084	9	0.999973	9781640	0.000835
319799857	74859.000000	3865	9197.252022	31611	8	0.915492	32096	3	0.260542	9776767	0.001411
319808968	75401.000000	3892	9248.188204	32052	3	0.782255	31941	4	0.970944	9771866	-0.004854
319819334	75096.000000	3917	9228.122779	31873	4	0.995587	32253	5	0.987342	9766935	-0.002939
319799509	75312.000000	3830	9235.067237	31951	6	0.945338	31763	6	0.870304	9761991	0.002385
319838127	75939.000000	3827	9225.851180	31918	14	0.507359	32085	4	0.538216	9757225	0.002500
319793087	75139.000000	3906	9191.939750	31804	7	0.978518	32079	8	0.598693	9752324	0.001550
319824509	75341.000000	3822	9198.073982	32303	4	0.956483	31951	5	0.687954	9747380	-0.004376
319823978	75052.000000	3920	9151.910261	31915	8	0.964190	31905	3	0.994359	9742331	-0.006913
319811142	76106.000000	3984	9185.832209	32005	3	0.987945	31962	9	0.818727	9737483	-0.006493
319829032	75621.000000	3860	9191.276330	32132	8	0.693658	31980	4	0.246537	9732615	-0.006301
319822736	74895.000000	3899	9188.647787	31986	7	0.796634	31844	10	0.909631	9727646	-0.006423
319805239	74914.000000	3890	9235.484996	32060	9	0.629319	32040	8	0.980795	9722822	-0.002355
319802903	75200.000000	3881	9201.919907	32182	6	0.975063	31926	8	0.998959	9717993	-0.002116
319822078	74822.000000	3833	9220.045011	31708	5	0.993279	32154	5	0.947686	9713174	-0.002667
319822223	74692.000000	3840	9202.134425	31952	11	0.945932	31939	10	0.999934	9708325	-0.002050
319831214	75648.000000	3968	9243.987602	31779	11	0.872102	32051	8	0.906813	9703384	-0.003937
319818672	75418.000000	4007	9243.683932	31765	5	0.936970	31655	10	0.509014	9698614	-0.003664
319818734	75977.000000	3936	9199.155873	31812	7	0.888981	31764	6	0.917228	9693843	-0.003669
319824807	75640.000000	3806	9202.860915	31919	5	0.990945	31949	12	0.891954	9688903	-0.004012
319830917	75002.000000	3825	9194.753449	32017	6	0.965154	32104	5	0.905953	9684010	-0.003480
319820282	75503.000000	3892	9217.369430	31947	6	0.800689	31947	3	0.764885	9679082	-0.003219
319821966	75784.000000	3994	9240.616322	32056	7	0.926650	31981	5	0.994284	9674277	-0.002622
319797992	74526.000000	3880	9208.892879	32089	6	0.998995	32088	6	0.899138	9669486	-0.002719
319817186	75527.000000	3872	9225.378717	32036	3	0.900915	32030	5	0.988710	9664815	-0.002596
319849283	76271.000000	3938	9229.168338	32126	7	0.801139	31944	6	0.875521	9660062	-0.002848
319814481	74891.000000	3857	9249.990454	32096	11	0.983260	31943	12	0.961957	9655252	-0.002716
319839420	74174.000000	3859	9240.423905	32190	8	0.741033	31949	6	0.976620	9650334	-0.002530
319822264	73336.000000	3912	9206.315455	32118	0	0.722991	31783	4	0.882193	9645556	-0.002144
319834324	75803.000000	3924	9234.141759	31847	1	0.739598	31979	8	0.839903	9640813	-0.001342
319812251	75346.000000	4004	9231.546321	32016	8	0.988222	31778	6	0.774792	9635962	-0.000934
319819606	74846.000000	3848	9224.630983	31889	3	0.985983	32044	3	0.710351	9631074	-0.000426
319808629	75547.000000	3926	9264.560857	31955	8	0.975823	31868	6	0.676939	9626240	-0.000403
319820343	75501.000000	3836	9211.601877	31924	3	0.806793	31970	8	0.662221	9621425	-0.000206
319830288	74400.000000	3944	9161.813119	32052	6	0.961046	32007	3	0.952588	9616553	-0.000297
319815664	75999.000000	3884	9222.464401	32224	6	0.792810	32161	2	0.739141	9611829	0.001567
319817227	75671.000000	3893	9243.482781	32023	3	0.870919	31870	4	0.962952	9607068	0.000801
319813100	75041.000000	3900	9210.412090	31890	7	0.673028	32004	6	0.997668	9602211	0.000642
319819073	74404.000000	3882	9169.564802	32060	5	0.989993	32044	5	0.904952	9597443	0.000618
319820199	75614.000000	3865	9200.121817	31971	4	0.971782	32112	5	0.793515	9592725	-0.001284
319818578	75315.000000	3882	9219.317315	32079	6	0.764167	32144	2	0.714424	9588006	-0.001294
319832664	75255.000000	3884	9231.004902	31943	10	0.560867	31840	2	0.981143	9583205	-0.000924
319829579	74166.000000	3889	9185.639065	32138	8	0.874788	31834	6	0.904360	9578305	-0.001082
319811677	74693.000000	3945	9243.284518	31918	5	0.956458	31850	12	0.986585	9573557	-0.000969
319822405	75563.000000	3760	9219.539814	31896	5	0.962173	32121	4	0.992015	9568712	-0.000726
319818580	74692.000000	3981	9174.878330	32110	7	0.747563	31865	6	0.900768	9563979	-0.000614
319811918	75506.000000	3940	9219.638471	31846	7	0.995224	31897	3	0.996903	9559256	-0.000593
319822130	74663.000000	3900	9192.839265	31903	4	0.964965	31986	5	0.831409	9554516	-0.000500
319816204	74850.000000	3790	9211.526358	31863	5	0.922696	31824	9	0.888713	9549638	-0.000544
319804780	75748.000000	3950	9226.869392	32036	11	0.927861	31908	7	0.864349	9544884	-0.000334
319822603	76023.000000	4057	9255.435945	32273	10	0.970785	32158	4	0.938417	9540002	-0.000609
319817002	75065.000000	3870	9249.940773	32021	7	0.991554	31956	5	0.885989	9535305	-0.000819
319835758	75610.000000	3943	9231.270222	31895	2	0.882856	32018	2	0.957261	9530574	-0.000861
319824359	74828.000000	3968	9208.644085	31977	2	0.628129	32043	3	0.609617	9525844	-0.000204
319796035	75549.000000	3819	9214.294180	32115	6	0.889933	32047	5	0.993298	9521018	-0.000205
319809794	75765.000000	3886	9213.677678	31953	3	0.560917	32033	6	0.964411	9516151	0.000193
npatches	nstrain	runtime	dt	init_x	init_y	init_y_blood	init_z	init_S	beta0	beta1	beta2	beta3	mean_beta	B	d	delta	delta_blood	b[0]	mut	m	CTL	c	g	epsilon	k	het	lambda	rho	omega	x_max	patch.dyna	DELTA	A	VA
10000	1	100.000000	0.000100	21900	9499	5000000	0.001000	10000000	22.098542	23.098287	13.839885	18.073566	17	8000000000.000000	0.010000	1.000000	1.000000	800000	0.000050	0.048000	1	0.001000	1.000000	25.000000	19.000000	0.500000	0.000000	0.000000	0.000000	31987	0	10.000000	7.000000	1.000000
sus	inf	inf_blood	z	x[0]	y[0][0]	z[0]	x[1]	y[1][0]	z[1]	S[0]	synchrony
219000000	94990000.000000	5000000	10.000000	21900	9499	0.001000	21900	9499	0.001000	10000000	0.000000
316800007	3951662.000000	205588	10000.000000	31598	517	1.000000	31301	498	1.000000	9995040	0.000000
319494785	474569.000000	24840	10000.000000	31892	80	1.000000	31768	83	1.000000	9990106	0.000000
319839092	66624.000000	3541	9425.223276	31874	7	1.000000	31946	5	1.000000	9985124	0.000000
319831625	65159.000000	3458	8643.101363	32104	3	0.693296	31879	8	0.996531	9980162	0.000000
319827220	66212.000000	3436	8613.405594	31918	4	0.995294	31896	11	0.994421	9975191	0.000000
319832363	67213.000000	3496	8666.473366	32011	2	0.995177	32051	6	0.913464	9970260	0.000000
319845894	66650.000000	3458	8613.072586	32209	9	0.858211	31793	11	0.999970	9965113	0.000000
319804075	66285.000000	3376	8606.814271	32154	0	0.689208	32045	8	0.943875	9960144	0.000000
319818855	66755.000000	3494	8591.680033	32028	10	0.998526	31987	9	0.676700	9955179	0.000000
319833865	67640.000000	3511	8586.957027	31863	7	0.976052	31951	18	0.993195	9950254	0.000000
319850650	66968.000000	3432	8576.328977	32057	5	0.993160	32029	9	0.993419	9945183	0.000000
319856871	67274.000000	3484	8578.922711	32163	6	0.996439	32067	20	0.999999	9940300	0.000000
319840472	67395.000000	3505	8690.706962	32175	8	0.999431	31895	3	0.900720	9935233	0.000000
319815498	66169.000000	3427	8602.886538	31953	8	0.964186	32063	15	0.982502	9930196	0.000000
319829555	66837.000000	3391	8656.473794	31943	12	0.999965	31805	5	0.993916	9925305	0.000000
319829182	65520.000000	3421	8543.145472	32074	4	0.993443	31883	14	0.999999	9920386	0.000000
319838196	65687.000000	3468	8606.673358	32040	13	0.989700	31863	19	0.749863	9915463	0.000000
319828400	66108.000000	3419	8588.042714	31674	10	0.866834	32012	11	0.987452	9910490	0.000000
319860561	67554.000000	3413	8635.889060	32149	13	0.999833	32110	13	0.841111	9905577	0.000000
319841412	66359.000000	3516	8609.752327	32009	12	0.995811	31827	7	0.999403	9900631	0.000000
319812476	65947.000000	3422	8547.569506	32070	4	0.791251	31971	3	0.971617	9895568	0.000000
319828224	65618.000000	3371	8546.191693	31839	6	0.813809	31905	5	0.981492	9890626	0.000000
319831224	66727.000000	3427	8591.045925	31902	5	0.999419	32110	11	0.998754	9885709	0.000000
319811659	66550.000000	3307	8576.825443	31954	4	0.867751	32023	7	0.897444	9880741	0.000000
319826250	66695.000000	3496	8587.234966	32013	14	0.918976	32065	7	0.804880	9875854	0.000000
319816068	66803.000000	3557	8524.265743	31776	5	0.840300	32010	3	0.998532	9870891	0.000000
319833803	67246.000000	3383	8579.041567	31853	10	0.999976	31920	20	0.996852	9866098	0.000000
319841348	66483.000000	3478	8555.257194	32054	6	0.979391	32129	8	0.933896	9861262	0.000000
319820180	67615.000000	3646	8647.507721	32008	3	0.764800	32020	7	0.891444	9856367	0.000000
319816464	66260.000000	3440	8580.964440	31819	13	0.999938	31836	15	0.650896	9851462	0.000000
319824921	65950.000000	3563	8543.641379	31824	5	0.559593	32193	6	0.992349	9846600	0.000000
319817927	65725.000000	3490	8625.415529	31960	10	0.989379	31901	7	0.999699	9841626	0.000000
319831935	65454.000000	3468	8588.870671	31881	10	0.999790	31982	8	0.999038	9836693	0.000000
319827381	66416.000000	3454	8552.147122	32078	7	0.969496	32188	5	0.895017	9831705	0.000000
319820401	66397.000000	3416	8658.644514	31816	6	0.996150	32026	13	0.989682	9826788	0.000000
319820960	66212.000000	3363	8590.457173	32045	12	0.878496	32015	3	0.835054	9821772	0.000000
319827075	67006.000000	3424	8603.222496	31888	7	0.996037	31750	8	0.990132	9816869	0.000000
319808914	68112.000000	3441	8620.260510	31948	9	0.999997	32042	6	0.867295	9811925	0.000000
319806658	67422.000000	3520	8697.274766	32103	5	0.480887	32059	8	0.999949	9807008	0.000000
319846681	66434.000000	3517	8569.724452	32102	8	0.978546	31976	8	0.763616	9802028	-1.#IND00
319828602	66770.000000	3488	8591.974666	31993	14	0.999814	31938	8	0.803665	9797098	-1.#IND00
[truncated: 161 more rows]
