# Supplementary material for: Large Variations in HIV-1 Viral Load Explained by Shifting-Mosaic Metapopulation Dynamics
Source: PLoS Biol. 2016 Oct 5;14(10):e1002567. doi: 10.1371/journal.pbio.1002567 (PMC5051940; doi:10.1371/journal.pbio.1002567)
Supplement: S1 Data — Each file gives the output from the simulations indicated by the filename: low migration (ms1, db432); high migration (ms1, db1); very high migration (ms10, db1); number of patches (np); reservoir (storage); no reservoir (nostorage); CTL immigration model (CTLimmig); CTL proliferation model (CTLprolif); β¯ (beta1, beta2, …). Within each file, there are 21 simulations for (k = 0,1,..,20), and data is output each day. For measures of synchrony, the final entry should be used. See Methods and S1 Simulation Code for further details. (ZIP) [file pbio.1002567.s002.zip › S1_Data/ms10_np10000_nostorage_noPD_CTLprolif_db1_beta18.tsv]

npatches	nstrain	runtime	dt	init_x	init_y	init_y_blood	init_z	init_S	beta0	beta1	beta2	beta3	mean_beta	B	d	delta	delta_blood	b[0]	mut	m	CTL	c	g	epsilon	k	het	lambda	rho	omega	x_max	patch.dyna	DELTA	A	VA
10000	1	100.000000	0.000100	21900	9499	5000000	0.001000	10000000	15.765613	14.317211	26.634267	10.967967	18	8000000000.000000	0.010000	1.000000	1.000000	800000	0.000050	0.048000	1	0.001000	1.000000	25.000000	0.000000	0.500000	0.000000	0.000000	0.000000	31987	0	10.000000	7.000000	1.000000
sus	inf	inf_blood	z	x[0]	y[0][0]	z[0]	x[1]	y[1][0]	z[1]	S[0]	synchrony
219000000	94990000.000000	5000000	10.000000	21900	9499	0.001000	21900	9499	0.001000	10000000	0.000000
36144809	3779722717.000000	196116338	10000.000000	3764	377811	1.000000	4113	378107	1.000000	9994920	0.000000
24597779	5783536829.000000	300460008	10000.000000	2577	578547	1.000000	2893	576723	1.000000	9989978	0.000000
21780179	6595152981.000000	342732374	10000.000000	2264	659637	1.000000	2518	658815	1.000000	9985059	0.000000
20843032	6915949882.000000	359436082	10000.000000	2164	691064	1.000000	2406	693349	1.000000	9980190	0.000000
20491152	7041904506.000000	365967452	10000.000000	2164	702689	1.000000	2371	703748	1.000000	9975256	0.000000
20361025	7091187920.000000	368552735	10000.000000	2164	710303	1.000000	2390	708563	1.000000	9970265	0.000000
20310744	7110382979.000000	369548017	10000.000000	2185	710285	1.000000	2323	710538	1.000000	9965285	0.000000
20292681	7117942142.000000	369923819	10000.000000	2138	710418	1.000000	2334	711738	1.000000	9960219	0.000000
20276677	7120958483.000000	370100488	10000.000000	2186	712404	1.000000	2342	709746	1.000000	9955192	0.000000
20274731	7121956188.000000	370154220	10000.000000	2129	712196	1.000000	2368	711900	1.000000	9950282	0.000000
20281167	7122422314.000000	370198705	10000.000000	2145	711849	1.000000	2289	711874	1.000000	9945370	0.000000
20273588	7122651465.000000	370225016	10000.000000	2102	714138	1.000000	2319	712485	1.000000	9940464	0.000000
20275215	7122768459.000000	370167885	10000.000000	2131	711057	1.000000	2317	712415	1.000000	9935641	0.000000
20278290	7122741981.000000	370217601	10000.000000	2116	712069	1.000000	2278	712298	1.000000	9930750	0.000000
20274721	7122697782.000000	370245069	10000.000000	2152	711340	1.000000	2379	713263	1.000000	9925801	0.000000
20273656	7122777822.000000	370206046	10000.000000	2118	712278	1.000000	2334	712688	1.000000	9920717	0.000000
20270942	7122905585.000000	370208178	10000.000000	2129	711935	1.000000	2291	713134	1.000000	9915831	0.000000
20271071	7122836036.000000	370230759	10000.000000	2085	710928	1.000000	2308	711498	1.000000	9910833	0.000000
20275938	7122804188.000000	370201927	10000.000000	2137	713687	1.000000	2313	712494	1.000000	9905845	0.000000
20277794	7122737492.000000	370208450	10000.000000	2069	712983	1.000000	2380	713217	1.000000	9900850	0.000000
20270367	7122676110.000000	370200589	10000.000000	2126	712113	1.000000	2379	712143	1.000000	9895949	0.000000
20273877	7122685219.000000	370219305	10000.000000	2136	711609	1.000000	2298	712072	1.000000	9890933	0.000000
20268177	7122744243.000000	370211594	10000.000000	2140	710756	1.000000	2373	711890	1.000000	9885979	0.000000
20269938	7122803571.000000	370225766	10000.000000	2127	711016	1.000000	2347	713209	1.000000	9880924	0.000000
20278753	7122740071.000000	370170261	10000.000000	2060	713575	1.000000	2316	712776	1.000000	9876006	0.000000
20278062	7122764761.000000	370214635	10000.000000	2201	712217	1.000000	2321	712331	1.000000	9871256	0.000000
20275948	7122772766.000000	370178143	10000.000000	2116	713068	1.000000	2382	711593	1.000000	9866285	0.000000
20273191	7122818653.000000	370226091	10000.000000	2134	710682	1.000000	2314	712020	1.000000	9861255	0.000000
20271153	7122719654.000000	370196215	10000.000000	2148	711773	1.000000	2350	712746	1.000000	9856361	0.000000
20274910	7122765808.000000	370215898	10000.000000	2150	712530	1.000000	2317	710907	1.000000	9851511	0.000000
20266701	7122694498.000000	370201174	10000.000000	2123	711065	1.000000	2337	710816	1.000000	9846548	0.000000
20272370	7122673917.000000	370171886	10000.000000	2158	713046	1.000000	2320	712033	1.000000	9841740	0.000000
20274056	7122580688.000000	370201585	10000.000000	2113	713798	1.000000	2303	712485	1.000000	9836799	0.000000
20276418	7122623568.000000	370239862	10000.000000	2119	713337	1.000000	2309	712325	1.000000	9831677	0.000000
20270999	7122679318.000000	370165753	10000.000000	2098	711676	1.000000	2309	713867	1.000000	9826661	0.000000
20272576	7122567450.000000	370216599	10000.000000	2150	712204	1.000000	2384	712828	1.000000	9821712	0.000000
20271665	7122603032.000000	370207959	10000.000000	2189	713630	1.000000	2343	710685	1.000000	9816938	0.000000
20273887	7122715375.000000	370159140	10000.000000	2106	711682	1.000000	2341	711816	1.000000	9811954	0.000000
20273246	7122730875.000000	370204405	10000.000000	2092	711696	1.000000	2318	712700	1.000000	9807098	0.000000
20274616	7122694605.000000	370204220	10000.000000	2122	712841	1.000000	2280	712259	1.000000	9802138	-1.#IND00
20271089	7122725233.000000	370232112	10000.000000	2123	712285	1.000000	2348	711087	1.000000	9797279	-0.048000
20278658	7122747326.000000	370201119	10000.000000	2144	712082	1.000000	2306	712969	1.000000	9792390	-0.031333
20275745	7122837107.000000	370234479	10000.000000	2121	712729	1.000000	2282	712291	1.000000	9787427	0.022625
20272103	7122882242.000000	370196323	10000.000000	2129	711367	1.000000	2320	709917	1.000000	9782466	0.009340
20279173	7122862062.000000	370185930	10000.000000	2137	711602	1.000000	2330	711697	1.000000	9777602	0.004132
20273838	7122914941.000000	370199488	10000.000000	2187	712280	1.000000	2361	712186	1.000000	9772804	-0.002195
20276609	7122876832.000000	370195151	10000.000000	2163	711188	1.000000	2313	710651	1.000000	9767763	0.001456
20279580	7122819335.000000	370228560	10000.000000	2121	710975	1.000000	2283	713059	1.000000	9762853	0.001139
20269710	7122769248.000000	370198237	10000.000000	2067	712118	1.000000	2307	711220	1.000000	9758097	0.002071
20278592	7122737236.000000	370189018	10000.000000	2122	711035	1.000000	2382	710629	1.000000	9753166	0.002572
20273573	7122716015.000000	370172679	10000.000000	2151	712114	1.000000	2319	711879	1.000000	9748218	0.002062
20275407	7122763534.000000	370179650	10000.000000	2158	711623	1.000000	2321	710383	1.000000	9743399	0.002551
20271666	7122787895.000000	370193483	10000.000000	2074	712863	1.000000	2387	711443	1.000000	9738539	0.000815
20272225	7122804215.000000	370185191	10000.000000	2160	711491	1.000000	2352	712221	1.000000	9733662	0.000059
20273168	7122872765.000000	370185388	10000.000000	2119	711469	1.000000	2356	712093	1.000000	9728807	-0.000330
20277987	7122788677.000000	370229186	10000.000000	2153	711990	1.000000	2305	711865	1.000000	9723886	-0.000782
20273043	7122834611.000000	370225127	10000.000000	2097	712831	1.000000	2318	711114	1.000000	9719055	-0.001023
20271435	7122759129.000000	370249966	10000.000000	2142	713600	1.000000	2249	713213	1.000000	9714277	-0.000203
20269223	7122709320.000000	370205809	10000.000000	2118	712609	1.000000	2375	711913	1.000000	9709427	-0.000361
20272815	7122806111.000000	370208844	10000.000000	2101	712387	1.000000	2327	711710	1.000000	9704599	-0.000399
20275051	7122766231.000000	370199358	10000.000000	2109	711466	1.000000	2346	711524	1.000000	9699852	0.000469
20272953	7122835119.000000	370194163	10000.000000	2089	711331	1.000000	2340	711776	1.000000	9695028	0.000679
20272258	7122753225.000000	370216232	10000.000000	2145	712628	1.000000	2358	711291	1.000000	9690108	0.001217
20273933	7122748455.000000	370182841	10000.000000	2119	713070	1.000000	2287	710418	1.000000	9685197	0.002199
20272637	7122686239.000000	370194504	10000.000000	2162	713168	1.000000	2275	711150	1.000000	9680495	0.003055
20275121	7122721940.000000	370224583	10000.000000	2170	711078	1.000000	2342	711223	1.000000	9675646	0.002885
20279018	7122769419.000000	370195552	10000.000000	2135	710717	1.000000	2313	712515	1.000000	9670690	0.003172
20275388	7122755904.000000	370178980	10000.000000	2167	711208	1.000000	2294	712720	1.000000	9665915	0.003386
20272719	7122792593.000000	370202733	10000.000000	2119	712410	1.000000	2269	712309	1.000000	9661152	0.002929
20276347	7122761479.000000	370157976	10000.000000	2084	712322	1.000000	2352	712118	1.000000	9656281	0.002775
20271617	7122737875.000000	370205433	10000.000000	2140	711290	1.000000	2352	711454	1.000000	9651415	0.003002
20273740	7122786754.000000	370193850	10000.000000	2124	711801	1.000000	2344	713351	1.000000	9646465	0.002889
20271288	7122680755.000000	370235549	10000.000000	2203	711162	1.000000	2307	711927	1.000000	9641780	0.003028
20276867	7122816201.000000	370222041	10000.000000	2122	712050	1.000000	2317	712361	1.000000	9637030	0.002931
20271643	7122715222.000000	370240165	10000.000000	2142	712707	1.000000	2344	710321	1.000000	9632083	0.003169
20271127	7122628753.000000	370255164	10000.000000	2146	712086	1.000000	2327	711673	1.000000	9627263	0.003674
20278384	7122741959.000000	370204179	10000.000000	2157	713553	1.000000	2297	711934	1.000000	9622480	0.003334
20274561	7122666695.000000	370214477	10000.000000	2209	712714	1.000000	2321	712061	1.000000	9617727	0.002204
20278423	7122707102.000000	370207037	10000.000000	2124	712427	1.000000	2272	711172	1.000000	9612873	0.001707
20276258	7122647682.000000	370246152	10000.000000	2165	711261	1.000000	2313	711552	1.000000	9608056	0.001560
20271127	7122757974.000000	370184652	10000.000000	2071	712478	1.000000	2380	712895	1.000000	9603294	0.001422
20274111	7122783833.000000	370185454	10000.000000	2088	713001	1.000000	2333	712091	1.000000	9598436	0.002106
20268501	7122776577.000000	370179762	10000.000000	2149	710504	1.000000	2337	711105	1.000000	9593728	0.003100
20274249	7122593266.000000	370199915	10000.000000	2099	712591	1.000000	2369	712774	1.000000	9588911	0.002853
20277817	7122713862.000000	370198487	10000.000000	2156	711385	1.000000	2354	712378	1.000000	9584142	0.002623
20272043	7122691281.000000	370238019	10000.000000	2140	712402	1.000000	2305	712649	1.000000	9579167	0.002115
20275923	7122718666.000000	370199879	10000.000000	2097	711529	1.000000	2316	710761	1.000000	9574296	0.002092
20273559	7122738168.000000	370190804	10000.000000	2150	711251	1.000000	2323	712898	1.000000	9569473	0.002268
20268853	7122851105.000000	370198371	10000.000000	2154	709559	1.000000	2273	711971	1.000000	9564648	0.001854
20271957	7122691183.000000	370202804	10000.000000	2119	712464	1.000000	2308	711305	1.000000	9559840	0.000958
20270908	7122760426.000000	370243944	10000.000000	2131	711459	1.000000	2409	712072	1.000000	9555014	0.000879
20276373	7122816265.000000	370171963	10000.000000	2161	711338	1.000000	2313	711425	1.000000	9550188	0.000917
20273340	7122764800.000000	370220919	10000.000000	2149	714167	1.000000	2332	713001	1.000000	9545385	0.000748
20270192	7122732021.000000	370212045	10000.000000	2136	711531	1.000000	2305	712035	1.000000	9540672	0.000781
20275301	7122742815.000000	370187698	10000.000000	2145	712120	1.000000	2267	712239	1.000000	9535829	0.000844
20271473	7122708328.000000	370214920	10000.000000	2095	713258	1.000000	2333	713017	1.000000	9531098	0.001242
20271537	7122865271.000000	370181064	10000.000000	2148	712335	1.000000	2301	713126	1.000000	9526320	0.001173
20270780	7122802963.000000	370208802	10000.000000	2144	711516	1.000000	2322	711625	1.000000	9521611	0.001608
20273878	7122844772.000000	370190508	10000.000000	2087	712281	1.000000	2338	712850	1.000000	9516816	0.002497
npatches	nstrain	runtime	dt	init_x	init_y	init_y_blood	init_z	init_S	beta0	beta1	beta2	beta3	mean_beta	B	d	delta	delta_blood	b[0]	mut	m	CTL	c	g	epsilon	k	het	lambda	rho	omega	x_max	patch.dyna	DELTA	A	VA
10000	1	100.000000	0.000100	21900	9499	5000000	0.001000	10000000	15.236006	13.526633	9.650136	21.267177	18	8000000000.000000	0.010000	1.000000	1.000000	800000	0.000050	0.048000	1	0.001000	1.000000	25.000000	1.000000	0.500000	0.000000	0.000000	0.000000	31987	0	10.000000	7.000000	1.000000
sus	inf	inf_blood	z	x[0]	y[0][0]	z[0]	x[1]	y[1][0]	z[1]	S[0]	synchrony
219000000	94990000.000000	5000000	10.000000	21900	9499	0.001000	21900	9499	0.001000	10000000	0.000000
50306497	2586297147.000000	134279929	10000.000000	5397	259390	1.000000	5925	258728	1.000000	9995022	0.000000
41169683	3264879794.000000	169681960	10000.000000	4331	326499	1.000000	4903	326285	1.000000	9990025	0.000000
39845476	3389247672.000000	176158912	10000.000000	4226	339013	1.000000	4718	338173	1.000000	9985008	0.000000
39620809	3411547598.000000	177326936	10000.000000	4283	340353	1.000000	4715	339956	1.000000	9979986	0.000000
39587868	3415489442.000000	177515716	10000.000000	4361	341863	1.000000	4740	340667	1.000000	9975036	0.000000
39580004	3416110169.000000	177558503	10000.000000	4225	341950	1.000000	4756	341077	1.000000	9970084	0.000000
39574133	3416331177.000000	177543358	10000.000000	4230	341275	1.000000	4766	341805	1.000000	9965025	0.000000
39573565	3416353084.000000	177554847	10000.000000	4360	340921	1.000000	4747	340282	1.000000	9960031	0.000000
39568853	3416381182.000000	177563041	10000.000000	4335	341205	1.000000	4813	340543	1.000000	9955012	0.000000
39571137	3416314655.000000	177557815	10000.000000	4289	340525	1.000000	4703	340812	1.000000	9950046	0.000000
39568469	3416308110.000000	177577729	10000.000000	4282	340200	1.000000	4655	341141	1.000000	9945104	0.000000
39578017	3416315244.000000	177563772	10000.000000	4223	341215	1.000000	4722	341680	1.000000	9940165	0.000000
39569307	3416330812.000000	177567447	10000.000000	4302	341974	1.000000	4695	340654	1.000000	9935229	0.000000
39576417	3416519931.000000	177565142	10000.000000	4327	341571	1.000000	4744	339952	1.000000	9930170	0.000000
39571236	3416400145.000000	177551569	10000.000000	4270	340514	1.000000	4673	339931	1.000000	9925140	0.000000
39570891	3416321331.000000	177567152	10000.000000	4291	340912	1.000000	4636	340155	1.000000	9920276	0.000000
39581292	3416337001.000000	177579149	10000.000000	4264	340881	1.000000	4691	341297	1.000000	9915332	0.000000
39580207	3416226954.000000	177566473	10000.000000	4263	340682	1.000000	4694	341327	1.000000	9910341	0.000000
39570035	3416308881.000000	177575549	10000.000000	4292	340702	1.000000	4796	341265	1.000000	9905463	0.000000
39581286	3416267433.000000	177587828	10000.000000	4238	341501	1.000000	4721	341406	1.000000	9900527	0.000000
39570789	3416356357.000000	177563128	10000.000000	4238	341265	1.000000	4697	341153	1.000000	9895592	0.000000
39567441	3416334304.000000	177555736	10000.000000	4272	341668	1.000000	4753	340796	1.000000	9890742	0.000000
39574499	3416339996.000000	177579420	10000.000000	4342	341124	1.000000	4732	340567	1.000000	9885868	0.000000
39572978	3416314831.000000	177585237	10000.000000	4383	341183	1.000000	4705	340709	1.000000	9880922	0.000000
39570252	3416350207.000000	177564389	10000.000000	4313	341612	1.000000	4755	340980	1.000000	9875876	0.000000
39570269	3416433360.000000	177569676	10000.000000	4279	341316	1.000000	4729	340558	1.000000	9870924	0.000000
39571420	3416310665.000000	177579297	10000.000000	4275	341520	1.000000	4791	340655	1.000000	9866017	0.000000
39570231	3416302936.000000	177563833	10000.000000	4239	341195	1.000000	4632	340323	1.000000	9860988	0.000000
39575465	3416329930.000000	177551512	10000.000000	4292	341074	1.000000	4687	340721	1.000000	9855947	0.000000
39573561	3416284527.000000	177568396	10000.000000	4161	341288	1.000000	4801	342015	1.000000	9851057	0.000000
39569887	3416331737.000000	177561113	10000.000000	4233	340368	1.000000	4707	340878	1.000000	9846255	0.000000
39572731	3416381692.000000	177569654	10000.000000	4340	341831	1.000000	4675	341259	1.000000	9841313	0.000000
39568215	3416360130.000000	177578219	10000.000000	4280	340946	1.000000	4712	340339	1.000000	9836434	0.000000
39578627	3416388432.000000	177567307	10000.000000	4299	341585	1.000000	4701	339860	1.000000	9831652	0.000000
39570860	3416323820.000000	177550106	10000.000000	4244	339878	1.000000	4797	340450	1.000000	9826771	0.000000
39576883	3416339348.000000	177565645	10000.000000	4194	341274	1.000000	4680	340533	1.000000	9821844	0.000000
39574761	3416346246.000000	177558339	10000.000000	4257	342413	1.000000	4673	340400	1.000000	9817052	0.000000
39574837	3416324161.000000	177543501	10000.000000	4296	341648	1.000000	4829	339513	1.000000	9812303	0.000000
39567377	3416368378.000000	177569813	10000.000000	4269	341249	1.000000	4716	340876	1.000000	9807404	0.000000
39579640	3416344254.000000	177566019	10000.000000	4294	341219	1.000000	4737	341040	1.000000	9802340	-1.#IND00
39568345	3416373487.000000	177556155	10000.000000	4236	341492	1.000000	4758	341141	1.000000	9797376	0.006400
39572557	3416368043.000000	177574603	10000.000000	4286	341763	1.000000	4759	339756	1.000000	9792466	0.019047
39570981	3416412336.000000	177561768	10000.000000	4310	341922	1.000000	4650	340129	1.000000	9787659	0.008949
39579783	3416389449.000000	177555039	10000.000000	4372	340626	1.000000	4699	340674	1.000000	9782779	0.009412
39574826	3416400042.000000	177576714	10000.000000	4327	342187	1.000000	4705	341584	1.000000	9777956	0.009301
39569253	3416383782.000000	177594977	10000.000000	4234	342319	1.000000	4698	340922	1.000000	9773028	0.006867
39564636	3416430025.000000	177563379	10000.000000	4215	340912	1.000000	4712	340238	1.000000	9768086	0.006202
39567301	3416354140.000000	177562937	10000.000000	4235	342199	1.000000	4739	341212	1.000000	9763308	0.006270
39578203	3416368055.000000	177552665	10000.000000	4201	341725	1.000000	4764	342089	1.000000	9758378	0.001213
39567336	3416454166.000000	177533850	10000.000000	4214	341310	1.000000	4771	341068	1.000000	9753347	-0.002385
39574781	3416383838.000000	177566546	10000.000000	4308	342286	1.000000	4715	340932	1.000000	9748347	-0.000871
39578770	3416373541.000000	177567674	10000.000000	4321	341346	1.000000	4752	341013	1.000000	9743531	-0.001245
39573830	3416268427.000000	177561050	10000.000000	4185	341311	1.000000	4690	340558	1.000000	9738625	-0.001593
39572404	3416293389.000000	177574139	10000.000000	4199	341044	1.000000	4783	340401	1.000000	9733611	-0.002119
39577231	3416386346.000000	177569294	10000.000000	4207	341301	1.000000	4758	341144	1.000000	9728672	-0.002725
39575914	3416352201.000000	177592840	10000.000000	4247	341362	1.000000	4731	341663	1.000000	9723809	-0.004620
39572184	3416318549.000000	177551622	10000.000000	4283	340627	1.000000	4792	342155	1.000000	9719013	-0.004796
39565911	3416357440.000000	177573914	10000.000000	4299	340211	1.000000	4762	340923	1.000000	9714303	-0.004511
39573287	3416380731.000000	177550976	10000.000000	4307	340589	1.000000	4789	339788	1.000000	9709552	-0.004074
39571491	3416355089.000000	177565968	10000.000000	4252	341407	1.000000	4754	341040	1.000000	9704638	-0.003527
39581661	3416260819.000000	177583007	10000.000000	4244	341484	1.000000	4731	340756	1.000000	9699812	-0.002528
39574804	3416317782.000000	177551298	10000.000000	4343	341397	1.000000	4801	341126	1.000000	9694762	-0.002164
39578168	3416398878.000000	177535388	10000.000000	4306	341345	1.000000	4710	340127	1.000000	9689948	-0.001219
39574311	3416307400.000000	177570855	10000.000000	4251	341447	1.000000	4657	341208	1.000000	9685168	-0.001375
39575561	3416222525.000000	177548176	10000.000000	4256	342315	1.000000	4696	341892	1.000000	9680361	-0.001372
39575849	3416421170.000000	177577412	10000.000000	4243	341542	1.000000	4716	340745	1.000000	9675560	-0.001031
39574507	3416308608.000000	177547330	10000.000000	4383	340928	1.000000	4741	341343	1.000000	9670802	-0.000688
39568194	3416402313.000000	177539517	10000.000000	4291	341655	1.000000	4772	340591	1.000000	9665840	-0.000820
39572441	3416402140.000000	177563200	10000.000000	4244	341217	1.000000	4678	341864	1.000000	9661160	-0.000541
39579143	3416296245.000000	177573436	10000.000000	4323	341264	1.000000	4683	341306	1.000000	9656443	-0.000023
39575755	3416364215.000000	177565314	10000.000000	4274	340896	1.000000	4726	341576	1.000000	9651726	-0.000198
39570710	3416392295.000000	177594010	10000.000000	4264	341816	1.000000	4750	339936	1.000000	9647150	-0.000239
39579479	3416379849.000000	177561181	10000.000000	4245	341605	1.000000	4710	340453	1.000000	9642245	-0.000731
39576146	3416330501.000000	177559118	10000.000000	4353	341234	1.000000	4718	340551	1.000000	9637425	-0.000896
39570748	3416341882.000000	177565300	10000.000000	4230	341455	1.000000	4693	341572	1.000000	9632596	-0.000238
39577232	3416247802.000000	177578240	10000.000000	4177	340531	1.000000	4707	340060	1.000000	9627827	0.000580
39575614	3416331270.000000	177553813	10000.000000	4257	341479	1.000000	4716	340725	1.000000	9622934	-0.000253
39569471	3416314097.000000	177551796	10000.000000	4357	341434	1.000000	4850	341909	1.000000	9618123	0.000061
39571937	3416320957.000000	177558912	10000.000000	4277	340595	1.000000	4619	341172	1.000000	9613331	0.000185
39577146	3416337028.000000	177542630	10000.000000	4317	341363	1.000000	4715	340952	1.000000	9608576	0.000148
39575680	3416267049.000000	177560099	10000.000000	4265	340460	1.000000	4777	341459	1.000000	9603784	0.000536
39572560	3416310469.000000	177580821	10000.000000	4267	341212	1.000000	4757	340327	1.000000	9598977	0.000416
39580060	3416300772.000000	177577338	10000.000000	4215	341945	1.000000	4774	341245	1.000000	9594263	0.000515
39579032	3416291271.000000	177567685	10000.000000	4332	340809	1.000000	4674	340703	1.000000	9589457	0.000236
39575175	3416375680.000000	177541956	10000.000000	4265	342766	1.000000	4783	340322	1.000000	9584657	0.000790
39574179	3416225064.000000	177580249	10000.000000	4264	341232	1.000000	4802	340969	1.000000	9579885	0.000857
39574756	3416347664.000000	177565872	10000.000000	4315	340960	1.000000	4765	341601	1.000000	9575112	0.000077
39580893	3416443378.000000	177543795	10000.000000	4300	341365	1.000000	4763	341142	1.000000	9570345	0.000251
39572232	3416333128.000000	177562239	10000.000000	4216	340666	1.000000	4717	340789	1.000000	9565596	0.000566
39573522	3416382868.000000	177570828	10000.000000	4267	342039	1.000000	4630	342098	1.000000	9560785	0.000124
39575651	3416360316.000000	177564949	10000.000000	4331	341292	1.000000	4697	341337	1.000000	9556013	-0.000082
39569192	3416366729.000000	177562985	10000.000000	4162	341180	1.000000	4671	340856	1.000000	9551255	-0.000161
39572380	3416337125.000000	177560247	10000.000000	4203	342153	1.000000	4729	339930	1.000000	9546377	-0.000116
39575939	3416292248.000000	177539374	10000.000000	4196	340967	1.000000	4733	341065	1.000000	9541641	-0.000034
39582372	3416354218.000000	177598421	10000.000000	4261	340761	1.000000	4669	341318	1.000000	9536812	-0.000298
39574349	3416310395.000000	177556451	10000.000000	4341	340928	1.000000	4674	340377	1.000000	9532128	0.000235
39566672	3416350859.000000	177583490	10000.000000	4276	341273	1.000000	4718	340500	1.000000	9527242	0.000238
39571164	3416372863.000000	177568363	10000.000000	4298	341606	1.000000	4723	341482	1.000000	9522430	0.000382
39568427	3416376790.000000	177540393	10000.000000	4291	341280	1.000000	4723	341228	1.000000	9517712	0.000396
npatches	nstrain	runtime	dt	init_x	init_y	init_y_blood	init_z	init_S	beta0	beta1	beta2	beta3	mean_beta	B	d	delta	delta_blood	b[0]	mut	m	CTL	c	g	epsilon	k	het	lambda	rho	omega	x_max	patch.dyna	DELTA	A	VA
10000	1	100.000000	0.000100	21900	9499	5000000	0.001000	10000000	21.644824	13.220113	16.783683	9.724696	18	8000000000.000000	0.010000	1.000000	1.000000	800000	0.000050	0.048000	1	0.001000	1.000000	25.000000	2.000000	0.500000	0.000000	0.000000	0.000000	31987	0	10.000000	7.000000	1.000000
sus	inf	inf_blood	z	x[0]	y[0][0]	z[0]	x[1]	y[1][0]	z[1]	S[0]	synchrony
219000000	94990000.000000	5000000	10.000000	21900	9499	0.001000	21900	9499	0.001000	10000000	0.000000
65610668	1857333550.000000	96477966	10000.000000	5322	186552	1.000000	7916	183975	1.000000	9994945	0.000000
59010604	2116690192.000000	109982520	10000.000000	4760	213011	1.000000	7157	210065	1.000000	9989872	0.000000
58470315	2140121428.000000	111234318	10000.000000	4622	215872	1.000000	7158	212410	1.000000	9984981	0.000000
58430292	2142234029.000000	111351257	10000.000000	4732	216047	1.000000	6991	212169	1.000000	9979973	0.000000
58424062	2142463746.000000	111337356	10000.000000	4718	213992	1.000000	7039	213826	1.000000	9974972	0.000000
58419170	2142389517.000000	111354647	10000.000000	4629	216318	1.000000	6981	214040	1.000000	9969928	0.000000
58424834	2142494420.000000	111358568	10000.000000	4676	215252	1.000000	7101	212019	1.000000	9964873	0.000000
58416135	2142510040.000000	111366210	10000.000000	4640	215924	1.000000	7048	213115	1.000000	9959886	0.000000
58419098	2142441712.000000	111351919	10000.000000	4720	215433	1.000000	7136	212855	1.000000	9954839	0.000000
58432555	2142512837.000000	111348462	10000.000000	4723	214824	1.000000	6978	213163	1.000000	9949854	0.000000
58425346	2142512787.000000	111332910	10000.000000	4616	215318	1.000000	7144	212709	1.000000	9944903	0.000000
58414570	2142502556.000000	111346332	10000.000000	4706	214621	1.000000	7109	213312	1.000000	9939941	0.000000
58421681	2142484728.000000	111350319	10000.000000	4724	216082	1.000000	7188	212537	1.000000	9935018	0.000000
58412730	2142525246.000000	111378524	10000.000000	4605	215073	1.000000	7149	212505	1.000000	9930015	0.000000
58421869	2142545149.000000	111367121	10000.000000	4660	215630	1.000000	7059	213645	1.000000	9925104	0.000000
58432527	2142454177.000000	111353113	10000.000000	4644	215176	1.000000	7012	213312	1.000000	9920105	0.000000
58423951	2142426419.000000	111368124	10000.000000	4722	215581	1.000000	7077	212832	1.000000	9915226	0.000000
58424732	2142534895.000000	111352302	10000.000000	4702	216171	1.000000	7058	212746	1.000000	9910282	0.000000
58427951	2142555229.000000	111347596	10000.000000	4687	215543	1.000000	7096	213183	1.000000	9905461	0.000000
58420607	2142515505.000000	111373144	10000.000000	4665	215577	1.000000	7071	213614	1.000000	9900552	0.000000
58437354	2142425460.000000	111336148	10000.000000	4714	215747	1.000000	7042	211912	1.000000	9895661	0.000000
58419898	2142466461.000000	111337642	10000.000000	4551	216132	1.000000	7032	213977	1.000000	9890627	0.000000
58414382	2142534746.000000	111354150	10000.000000	4661	215336	1.000000	7164	213266	1.000000	9885695	0.000000
58420689	2142507573.000000	111346403	10000.000000	4662	215352	1.000000	7064	213179	1.000000	9880751	0.000000
58419543	2142522955.000000	111356401	10000.000000	4614	216620	1.000000	7227	213207	1.000000	9875856	0.000000
58435375	2142491359.000000	111335402	10000.000000	4698	216149	1.000000	7072	213119	1.000000	9870937	0.000000
58425516	2142465723.000000	111365747	10000.000000	4727	215707	1.000000	7112	212559	1.000000	9866056	0.000000
58422592	2142548115.000000	111355001	10000.000000	4641	215216	1.000000	7044	213446	1.000000	9861289	0.000000
58422520	2142481095.000000	111357246	10000.000000	4678	214849	1.000000	7101	213127	1.000000	9856333	0.000000
58420731	2142488603.000000	111350895	10000.000000	4680	215581	1.000000	7142	213681	1.000000	9851387	0.000000
58425821	2142405917.000000	111346619	10000.000000	4695	215315	1.000000	7098	213515	1.000000	9846583	0.000000
58410512	2142488163.000000	111342848	10000.000000	4691	215325	1.000000	7115	212800	1.000000	9841568	0.000000
58423659	2142450288.000000	111352103	10000.000000	4718	215514	1.000000	7174	212197	1.000000	9836685	0.000000
58421272	2142464343.000000	111357833	10000.000000	4609	215585	1.000000	7151	213145	1.000000	9831754	0.000000
58421304	2142539712.000000	111337507	10000.000000	4733	215365	1.000000	7002	213404	1.000000	9826831	0.000000
58430756	2142508252.000000	111355166	10000.000000	4664	214908	1.000000	7032	213238	1.000000	9821973	0.000000
58418837	2142541163.000000	111371059	10000.000000	4734	215315	1.000000	7098	213993	1.000000	9817080	0.000000
58418311	2142507323.000000	111348100	10000.000000	4634	215536	1.000000	7028	213311	1.000000	9812133	0.000000
58418373	2142562350.000000	111365981	10000.000000	4654	216090	1.000000	7009	213544	1.000000	9807206	0.000000
58437639	2142536540.000000	111362102	10000.000000	4699	214755	1.000000	7059	212969	1.000000	9802242	-1.#IND00
58419020	2142511534.000000	111355882	10000.000000	4699	214577	1.000000	7088	213280	1.000000	9797476	0.004800
58434062	2142460162.000000	111365102	10000.000000	4646	214807	1.000000	7065	213613	1.000000	9792582	0.005223
58423710	2142493578.000000	111349592	10000.000000	4653	214756	1.000000	7081	213835	1.000000	9787578	0.003661
58426063	2142480924.000000	111357052	10000.000000	4701	215323	1.000000	7081	212175	1.000000	9782824	0.002224
58419364	2142549920.000000	111369581	10000.000000	4656	215505	1.000000	7054	213436	1.000000	9778012	-0.002233
58430876	2142537855.000000	111362726	10000.000000	4637	215845	1.000000	7040	213502	1.000000	9773172	-0.001477
58427938	2142515303.000000	111362522	10000.000000	4640	214564	1.000000	6988	213346	1.000000	9768172	-0.001383
58414074	2142484197.000000	111353147	10000.000000	4756	214587	1.000000	7099	213710	1.000000	9763359	-0.000672
58423639	2142497682.000000	111337490	10000.000000	4758	214332	1.000000	7072	212886	1.000000	9758411	-0.002901
58421503	2142465794.000000	111364299	10000.000000	4693	214534	1.000000	7057	212855	1.000000	9753440	-0.002956
58428331	2142454978.000000	111369461	10000.000000	4741	215293	1.000000	7134	212466	1.000000	9748681	-0.003869
58416244	2142512405.000000	111343633	10000.000000	4680	215353	1.000000	7010	213592	1.000000	9743744	-0.003481
58415090	2142469099.000000	111354492	10000.000000	4612	214961	1.000000	7079	213682	1.000000	9738932	-0.004296
58422297	2142436826.000000	111339154	10000.000000	4746	215361	1.000000	7069	213669	1.000000	9734213	-0.004368
58419550	2142487125.000000	111349158	10000.000000	4634	215039	1.000000	7074	212936	1.000000	9729472	-0.004575
58420792	2142519221.000000	111357985	10000.000000	4632	215313	1.000000	7026	213309	1.000000	9724524	-0.004053
58428960	2142494259.000000	111349213	10000.000000	4759	215198	1.000000	7076	212298	1.000000	9719756	-0.003994
58426013	2142485903.000000	111341123	10000.000000	4656	215438	1.000000	7082	213362	1.000000	9714862	-0.003961
58423015	2142450379.000000	111353632	10000.000000	4659	214806	1.000000	7077	213633	1.000000	9710075	-0.004831
58421834	2142512329.000000	111346187	10000.000000	4769	214985	1.000000	7123	212661	1.000000	9705156	-0.004833
58421040	2142467745.000000	111355827	10000.000000	4721	215247	1.000000	7089	213029	1.000000	9700354	-0.003871
58415078	2142542452.000000	111347468	10000.000000	4701	214896	1.000000	6991	212510	1.000000	9695391	-0.004446
58416327	2142519951.000000	111361770	10000.000000	4739	215480	1.000000	7125	213099	1.000000	9690626	-0.004810
58419283	2142538713.000000	111360543	10000.000000	4697	215109	1.000000	7000	213283	1.000000	9685775	-0.004367
58421704	2142467955.000000	111343634	10000.000000	4681	214719	1.000000	7194	212942	1.000000	9680950	-0.003939
58425976	2142445445.000000	111348116	10000.000000	4684	216154	1.000000	7123	213307	1.000000	9676165	-0.003761
58426993	2142478401.000000	111348642	10000.000000	4636	215686	1.000000	7095	213617	1.000000	9671298	-0.003454
58433615	2142454114.000000	111345053	10000.000000	4709	215240	1.000000	7096	213289	1.000000	9666472	-0.003354
58429593	2142443977.000000	111354290	10000.000000	4685	215833	1.000000	7081	212805	1.000000	9661615	-0.004548
58429161	2142459871.000000	111354253	10000.000000	4669	215395	1.000000	7032	213430	1.000000	9656763	-0.004027
58426313	2142521165.000000	111364065	10000.000000	4688	214964	1.000000	7083	213355	1.000000	9651856	-0.003964
58420188	2142541773.000000	111346842	10000.000000	4684	215228	1.000000	7058	213200	1.000000	9646953	-0.003735
58424836	2142500546.000000	111348953	10000.000000	4742	214811	1.000000	7180	212822	1.000000	9642142	-0.003618
58423226	2142451723.000000	111372841	10000.000000	4701	215004	1.000000	7035	213118	1.000000	9637378	-0.003586
58407719	2142508307.000000	111354126	10000.000000	4670	214871	1.000000	7011	213400	1.000000	9632604	-0.003839
58417570	2142531408.000000	111338771	10000.000000	4709	215612	1.000000	7112	212539	1.000000	9627807	-0.003630
58424480	2142563411.000000	111356511	10000.000000	4649	214795	1.000000	7086	213168	1.000000	9623074	-0.004179
58416795	2142490176.000000	111367507	10000.000000	4718	215255	1.000000	7081	213126	1.000000	9618203	-0.004672
58424110	2142464592.000000	111346669	10000.000000	4772	215374	1.000000	7046	212523	1.000000	9613533	-0.004498
58417247	2142467585.000000	111354213	10000.000000	4674	214187	1.000000	7020	213762	1.000000	9608710	-0.004315
58425316	2142463303.000000	111352055	10000.000000	4619	215382	1.000000	7028	213484	1.000000	9603919	-0.003359
58423296	2142422477.000000	111347545	10000.000000	4776	214659	1.000000	7169	213415	1.000000	9599157	-0.003129
58424052	2142535716.000000	111366854	10000.000000	4694	214835	1.000000	7063	212654	1.000000	9594416	-0.002940
58420492	2142467999.000000	111345167	10000.000000	4709	215066	1.000000	7047	212993	1.000000	9589650	-0.002840
58414017	2142644134.000000	111351043	10000.000000	4780	215255	1.000000	7029	213447	1.000000	9584915	-0.002737
58418822	2142547173.000000	111370914	10000.000000	4650	215771	1.000000	7152	213206	1.000000	9580039	-0.002337
58424944	2142462710.000000	111342264	10000.000000	4802	215280	1.000000	7022	213120	1.000000	9575293	-0.002461
58434491	2142497759.000000	111353567	10000.000000	4711	215361	1.000000	6947	214095	1.000000	9570509	-0.001998
58419000	2142550541.000000	111350851	10000.000000	4671	214829	1.000000	7184	213398	1.000000	9565703	-0.001073
58422122	2142437495.000000	111363062	10000.000000	4772	214918	1.000000	7098	212625	1.000000	9561025	-0.000556
58428025	2142508294.000000	111366755	10000.000000	4634	215060	1.000000	7027	213578	1.000000	9556217	-0.000455
58413572	2142500907.000000	111358129	10000.000000	4680	215861	1.000000	7041	213906	1.000000	9551361	-0.000467
58416143	2142490151.000000	111378812	10000.000000	4766	214934	1.000000	7157	213021	1.000000	9546647	-0.000279
58421527	2142538947.000000	111357235	10000.000000	4652	215629	1.000000	7116	213279	1.000000	9541871	0.000163
58423570	2142518479.000000	111350892	10000.000000	4638	214653	1.000000	7182	212891	1.000000	9537197	0.000540
58424770	2142511152.000000	111370281	10000.000000	4683	214932	1.000000	7178	213587	1.000000	9532366	0.000509
58421953	2142581010.000000	111355916	10000.000000	4735	214684	1.000000	7032	214506	1.000000	9527655	0.000711
58421885	2142506244.000000	111359674	10000.000000	4649	214809	1.000000	7059	213089	1.000000	9522764	0.000625
58423509	2142518921.000000	111361347	10000.000000	4704	214847	1.000000	7121	212074	1.000000	9517992	0.001203
npatches	nstrain	runtime	dt	init_x	init_y	init_y_blood	init_z	init_S	beta0	beta1	beta2	beta3	mean_beta	B	d	delta	delta_blood	b[0]	mut	m	CTL	c	g	epsilon	k	het	lambda	rho	omega	x_max	patch.dyna	DELTA	A	VA
10000	1	100.000000	0.000100	21900	9499	5000000	0.001000	10000000	24.748574	23.523441	24.992538	15.390435	18	8000000000.000000	0.010000	1.000000	1.000000	800000	0.000050	0.048000	1	0.001000	1.000000	25.000000	3.000000	0.500000	0.000000	0.000000	0.000000	31987	0	10.000000	7.000000	1.000000
sus	inf	inf_blood	z	x[0]	y[0][0]	z[0]	x[1]	y[1][0]	z[1]	S[0]	synchrony
219000000	94990000.000000	5000000	10.000000	21900	9499	0.001000	21900	9499	0.001000	10000000	0.000000
81951613	1382226250.000000	71794284	10000.000000	6024	139807	1.000000	6252	139886	1.000000	9995098	0.000000
77258173	1493148504.000000	77613297	10000.000000	5586	150920	1.000000	5781	151090	1.000000	9990139	0.000000
77043875	1498554311.000000	77896852	10000.000000	5676	151706	1.000000	5851	151571	1.000000	9985063	0.000000
77032489	1498893993.000000	77890939	10000.000000	5654	151424	1.000000	5845	150737	1.000000	9980028	0.000000
77025222	1498879064.000000	77914894	10000.000000	5601	151912	1.000000	5895	151482	1.000000	9975037	0.000000
77029216	1498903443.000000	77919128	10000.000000	5686	151658	1.000000	5834	150940	1.000000	9969948	0.000000
77042233	1498934424.000000	77905075	10000.000000	5588	151674	1.000000	5834	151761	1.000000	9964897	0.000000
77026674	1498900183.000000	77884683	10000.000000	5655	151281	1.000000	5853	151475	1.000000	9959955	0.000000
77025802	1498868059.000000	77912512	10000.000000	5544	151838	1.000000	5882	151435	1.000000	9955011	0.000000
77037516	1498900205.000000	77908701	10000.000000	5686	151602	1.000000	5855	150822	1.000000	9950047	0.000000
77024903	1498915304.000000	77896381	10000.000000	5596	151968	1.000000	5825	151804	1.000000	9944960	0.000000
77035664	1498885645.000000	77899805	10000.000000	5587	150937	1.000000	5796	151857	1.000000	9939984	0.000000
77026920	1498902627.000000	77892749	10000.000000	5615	151973	1.000000	5847	151474	1.000000	9934947	0.000000
77018802	1498834093.000000	77921459	10000.000000	5611	151500	1.000000	5923	151015	1.000000	9929887	0.000000
77029663	1498911303.000000	77897618	10000.000000	5698	151260	1.000000	5901	151507	1.000000	9924960	0.000000
77028491	1498913705.000000	77895021	10000.000000	5600	151707	1.000000	5870	152065	1.000000	9919994	0.000000
77034410	1498895773.000000	77904280	10000.000000	5583	151636	1.000000	5912	151508	1.000000	9915084	0.000000
77042793	1498875213.000000	77899450	10000.000000	5616	151187	1.000000	5935	151318	1.000000	9910257	0.000000
77031566	1498935343.000000	77898448	10000.000000	5594	151171	1.000000	5859	152216	1.000000	9905310	0.000000
77029555	1498868913.000000	77900568	10000.000000	5601	151617	1.000000	5851	151971	1.000000	9900413	0.000000
77033658	1498934937.000000	77899147	10000.000000	5684	152262	1.000000	5894	151317	1.000000	9895565	0.000000
77042741	1498822705.000000	77899169	10000.000000	5588	151920	1.000000	5887	151476	1.000000	9890699	0.000000
77019519	1498879590.000000	77899467	10000.000000	5640	150637	1.000000	5791	151231	1.000000	9885819	0.000000
77024245	1498908597.000000	77892010	10000.000000	5676	151266	1.000000	5858	151691	1.000000	9880933	0.000000
77041773	1498898730.000000	77912570	10000.000000	5570	151425	1.000000	5866	151666	1.000000	9875965	0.000000
77027133	1498889047.000000	77917703	10000.000000	5498	151709	1.000000	5868	151584	1.000000	9870946	0.000000
77026928	1498924078.000000	77908937	10000.000000	5597	151871	1.000000	5892	151670	1.000000	9865975	0.000000
77032495	1498876424.000000	77905737	10000.000000	5625	151733	1.000000	5876	151795	1.000000	9861085	0.000000
77020753	1498918399.000000	77896701	10000.000000	5618	152440	1.000000	5883	151885	1.000000	9856206	0.000000
77026224	1498884013.000000	77910715	10000.000000	5765	151403	1.000000	5877	151418	1.000000	9851210	0.000000
77032989	1498885870.000000	77896088	10000.000000	5616	151865	1.000000	5863	151268	1.000000	9846278	0.000000
77024253	1498929666.000000	77909071	10000.000000	5634	151361	1.000000	5759	151763	1.000000	9841299	0.000000
77033416	1498872074.000000	77901808	10000.000000	5637	151693	1.000000	5885	151075	1.000000	9836463	0.000000
77023973	1498944460.000000	77895625	10000.000000	5555	151715	1.000000	5878	151189	1.000000	9831561	0.000000
77026302	1498853908.000000	77905963	10000.000000	5669	151628	1.000000	5763	151870	1.000000	9826579	0.000000
77031743	1498871295.000000	77906940	10000.000000	5626	151565	1.000000	5960	151180	1.000000	9821616	0.000000
77028237	1498871474.000000	77896249	10000.000000	5561	151314	1.000000	5811	151566	1.000000	9816785	0.000000
77029132	1498865848.000000	77897708	10000.000000	5572	151739	1.000000	5952	151372	1.000000	9811816	0.000000
77028401	1498891581.000000	77896779	10000.000000	5677	151939	1.000000	5890	151475	1.000000	9806834	0.000000
77034266	1498840095.000000	77903285	10000.000000	5536	151570	1.000000	5888	151325	1.000000	9801935	-1.#IND00
77020882	1498973956.000000	77903523	10000.000000	5758	151548	1.000000	5869	150874	1.000000	9797095	-0.000000
77036826	1498815868.000000	77910000	10000.000000	5615	151767	1.000000	5869	151338	1.000000	9792221	-0.001669
77039329	1498877018.000000	77906765	10000.000000	5658	150848	1.000000	5806	151332	1.000000	9787330	-0.010135
77024971	1498935801.000000	77899413	10000.000000	5609	151405	1.000000	5962	152113	1.000000	9782372	-0.011577
77031931	1498922903.000000	77910913	10000.000000	5630	151610	1.000000	5847	150941	1.000000	9777357	-0.010809
77028689	1498880257.000000	77914271	10000.000000	5675	151967	1.000000	5813	151565	1.000000	9772511	-0.006940
77034060	1498857670.000000	77908163	10000.000000	5632	151604	1.000000	5841	151839	1.000000	9767608	-0.002753
77016655	1498911718.000000	77905945	10000.000000	5647	151941	1.000000	5898	151648	1.000000	9762659	-0.002968
77037825	1498858566.000000	77899279	10000.000000	5671	151969	1.000000	5827	151525	1.000000	9757755	-0.001903
77040658	1498903564.000000	77900808	10000.000000	5586	151787	1.000000	5869	151245	1.000000	9753036	0.004178
77036718	1498864563.000000	77901985	10000.000000	5664	151453	1.000000	5796	151772	1.000000	9748158	0.006099
77033103	1498846220.000000	77913444	10000.000000	5564	151772	1.000000	5841	150963	1.000000	9743191	0.006507
77029184	1498898317.000000	77907214	10000.000000	5656	151440	1.000000	5905	150885	1.000000	9738193	0.003286
77025332	1498882213.000000	77896582	10000.000000	5662	151969	1.000000	5896	150932	1.000000	9733384	0.003931
77030458	1498910350.000000	77928258	10000.000000	5500	151732	1.000000	5885	151467	1.000000	9728448	0.002076
77032527	1498910361.000000	77910751	10000.000000	5582	151983	1.000000	5817	151475	1.000000	9723651	0.001775
77034448	1498837114.000000	77895589	10000.000000	5627	152373	1.000000	5923	151700	1.000000	9718885	0.002273
77029771	1498910659.000000	77915055	10000.000000	5521	151282	1.000000	5795	151342	1.000000	9714105	0.002413
77031087	1498882709.000000	77893227	10000.000000	5564	152663	1.000000	5802	150716	1.000000	9709092	0.002111
77027084	1498868008.000000	77905294	10000.000000	5661	152408	1.000000	5794	151893	1.000000	9704250	0.002165
77020287	1498943699.000000	77919267	10000.000000	5585	151245	1.000000	5876	151602	1.000000	9699441	0.000465
77034461	1498823696.000000	77897367	10000.000000	5664	151581	1.000000	5848	151507	1.000000	9694573	0.000494
77039193	1498822586.000000	77909672	10000.000000	5575	151509	1.000000	5872	152384	1.000000	9689741	0.000293
77028098	1498924425.000000	77914391	10000.000000	5684	151653	1.000000	5773	151198	1.000000	9684918	0.000825
77029597	1498916696.000000	77903593	10000.000000	5658	151469	1.000000	5885	151030	1.000000	9680067	0.002945
77027303	1498876043.000000	77908272	10000.000000	5672	152090	1.000000	5721	151591	1.000000	9675264	0.002964
77032158	1498895661.000000	77900950	10000.000000	5614	151877	1.000000	5916	152013	1.000000	9670429	0.003446
77032031	1499005284.000000	77905962	10000.000000	5616	150971	1.000000	5934	150374	1.000000	9665642	0.003973
77023579	1498944993.000000	77902538	10000.000000	5726	151177	1.000000	5928	150833	1.000000	9660775	0.003743
77030887	1498848574.000000	77904525	10000.000000	5591	151357	1.000000	5883	150626	1.000000	9655912	0.003404
77021489	1498922659.000000	77892963	10000.000000	5566	152436	1.000000	5877	152385	1.000000	9651149	0.004221
77022001	1498885024.000000	77907407	10000.000000	5673	151574	1.000000	5837	151289	1.000000	9646360	0.003565
77031271	1498858934.000000	77904479	10000.000000	5669	151543	1.000000	5923	151745	1.000000	9641448	0.002836
77027338	1498914180.000000	77906676	10000.000000	5618	151599	1.000000	5761	151240	1.000000	9636703	0.002500
77029534	1498933246.000000	77907400	10000.000000	5640	151426	1.000000	5852	151412	1.000000	9631815	0.001581
77042667	1498881522.000000	77889288	10000.000000	5684	151732	1.000000	5833	152127	1.000000	9626917	0.001540
77046406	1498912156.000000	77877018	10000.000000	5581	151170	1.000000	5909	151731	1.000000	9622229	0.001469
77031055	1498943601.000000	77906305	10000.000000	5659	151880	1.000000	5862	151724	1.000000	9617482	0.001506
77031050	1498838186.000000	77895888	10000.000000	5679	151281	1.000000	5880	151036	1.000000	9612556	0.002214
77036524	1498889057.000000	77912174	10000.000000	5600	151543	1.000000	5889	152320	1.000000	9607885	0.001943
77035303	1498892978.000000	77902157	10000.000000	5633	152297	1.000000	5864	151579	1.000000	9603020	0.001835
77029494	1498926929.000000	77903460	10000.000000	5652	151032	1.000000	5906	151385	1.000000	9598296	0.001560
77026982	1498892852.000000	77899234	10000.000000	5658	151683	1.000000	5877	151259	1.000000	9593515	0.001765
77038233	1498907999.000000	77884974	10000.000000	5622	151897	1.000000	5830	151727	1.000000	9588713	0.001717
77022985	1498900653.000000	77905338	10000.000000	5561	152093	1.000000	5951	151252	1.000000	9584075	0.001642
77031039	1498895271.000000	77910339	10000.000000	5582	151495	1.000000	5801	151613	1.000000	9579298	0.001660
77036974	1498852498.000000	77892526	10000.000000	5550	151542	1.000000	5768	151091	1.000000	9574516	0.001668
77023328	1498892834.000000	77901324	10000.000000	5622	152323	1.000000	5847	151521	1.000000	9569688	0.001747
77029267	1498918205.000000	77892222	10000.000000	5628	152131	1.000000	5871	152096	1.000000	9564879	0.002382
77035755	1498867650.000000	77881036	10000.000000	5591	151328	1.000000	5846	152407	1.000000	9560160	0.002166
77033985	1498901079.000000	77910975	10000.000000	5593	151801	1.000000	5867	151458	1.000000	9555285	0.002535
77032644	1498878713.000000	77918320	10000.000000	5599	151605	1.000000	5902	151303	1.000000	9550495	0.002734
77024126	1498890677.000000	77897839	10000.000000	5582	151780	1.000000	5882	151310	1.000000	9545741	0.002731
77027461	1498900933.000000	77916949	10000.000000	5649	151177	1.000000	5917	151491	1.000000	9540856	0.002575
77029648	1498905887.000000	77900807	10000.000000	5619	151459	1.000000	5886	151117	1.000000	9536141	0.002959
77028869	1498845345.000000	77916146	10000.000000	5697	151271	1.000000	5813	152050	1.000000	9531406	0.002738
77035608	1498842182.000000	77901201	10000.000000	5586	152502	1.000000	5829	151714	1.000000	9526565	0.002339
77025763	1498924420.000000	77909220	10000.000000	5632	151540	1.000000	5864	151581	1.000000	9521843	0.001547
77033964	1498928598.000000	77904775	10000.000000	5608	151905	1.000000	5865	151284	1.000000	9517108	0.001659
npatches	nstrain	runtime	dt	init_x	init_y	init_y_blood	init_z	init_S	beta0	beta1	beta2	beta3	mean_beta	B	d	delta	delta_blood	b[0]	mut	m	CTL	c	g	epsilon	k	het	lambda	rho	omega	x_max	patch.dyna	DELTA	A	VA
10000	1	100.000000	0.000100	21900	9499	5000000	0.001000	10000000	9.341854	14.298222	13.552184	23.569043	18	8000000000.000000	0.010000	1.000000	1.000000	800000	0.000050	0.048000	1	0.001000	1.000000	25.000000	4.000000	0.500000	0.000000	0.000000	0.000000	31987	0	10.000000	7.000000	1.000000
sus	inf	inf_blood	z	x[0]	y[0][0]	z[0]	x[1]	y[1][0]	z[1]	S[0]	synchrony
219000000	94990000.000000	5000000	10.000000	21900	9499	0.001000	21900	9499	0.001000	10000000	0.000000
98914333	1057034580.000000	54901560	10000.000000	14526	102154	1.000000	10931	104408	1.000000	9995123	0.000000
95555292	1109404377.000000	57661097	10000.000000	14103	107214	1.000000	10879	109654	1.000000	9990222	0.000000
95464531	1110965487.000000	57735112	10000.000000	14085	106813	1.000000	10878	109937	1.000000	9985039	0.000000
95453301	1110916103.000000	57751920	10000.000000	14241	106362	1.000000	10747	110603	1.000000	9980011	0.000000
95455105	1111060733.000000	57741169	10000.000000	14122	107001	1.000000	10731	109880	1.000000	9974858	0.000000
95453840	1111031765.000000	57733626	10000.000000	14143	107232	1.000000	10788	110004	1.000000	9969789	0.000000
95458884	1110981199.000000	57745788	10000.000000	14291	107543	1.000000	10696	110139	1.000000	9964736	0.000000
95461520	1110964941.000000	57740715	10000.000000	14188	106963	1.000000	10855	110477	1.000000	9959798	0.000000
95452510	1111073559.000000	57751819	10000.000000	14249	107478	1.000000	10788	109871	1.000000	9954956	0.000000
95451557	1111004938.000000	57738308	10000.000000	14243	106703	1.000000	10692	110035	1.000000	9950011	0.000000
95451456	1110978146.000000	57760188	10000.000000	14236	107079	1.000000	10725	110554	1.000000	9945027	0.000000
95444500	1111041082.000000	57742871	10000.000000	14149	107996	1.000000	10774	109657	1.000000	9939982	0.000000
95455297	1111017214.000000	57747665	10000.000000	14158	107625	1.000000	10796	110376	1.000000	9935040	0.000000
95456434	1110970055.000000	57762815	10000.000000	14255	106918	1.000000	10873	109650	1.000000	9930110	0.000000
95458198	1111004268.000000	57743774	10000.000000	14205	107920	1.000000	10762	109797	1.000000	9925241	0.000000
95457872	1111038794.000000	57747381	10000.000000	14215	107592	1.000000	10719	110232	1.000000	9920297	0.000000
95451348	1111015493.000000	57743943	10000.000000	14079	107659	1.000000	10752	109680	1.000000	9915403	0.000000
95444838	1111000065.000000	57762158	10000.000000	14309	107086	1.000000	10744	110049	1.000000	9910516	0.000000
95436503	1111064009.000000	57744959	10000.000000	14393	107001	1.000000	10699	110346	1.000000	9905594	0.000000
95455272	1111030167.000000	57742024	10000.000000	14259	106904	1.000000	10821	109487	1.000000	9900621	0.000000
95446597	1110988268.000000	57746494	10000.000000	14234	107348	1.000000	10666	109680	1.000000	9895698	0.000000
95434683	1111024906.000000	57735093	10000.000000	14183	107312	1.000000	10999	110424	1.000000	9890809	0.000000
95451076	1111011581.000000	57742677	10000.000000	14250	107517	1.000000	10799	109664	1.000000	9885778	0.000000
95450328	1111015009.000000	57743338	10000.000000	14023	108025	1.000000	10868	109980	1.000000	9880869	0.000000
95461314	1110980614.000000	57742451	10000.000000	14184	106951	1.000000	10908	109791	1.000000	9875921	0.000000
95449875	1111009254.000000	57747677	10000.000000	14238	106881	1.000000	10694	110144	1.000000	9870926	0.000000
95460163	1110982544.000000	57746779	10000.000000	14088	106922	1.000000	10786	109703	1.000000	9866092	0.000000
95454406	1111000790.000000	57742792	10000.000000	14208	106869	1.000000	10743	110574	1.000000	9861189	0.000000
95454188	1111062310.000000	57728156	10000.000000	14278	107130	1.000000	10823	109589	1.000000	9856276	0.000000
95445700	1111025752.000000	57758811	10000.000000	14241	106836	1.000000	10782	109486	1.000000	9851319	0.000000
95455557	1111007396.000000	57735142	10000.000000	14168	107313	1.000000	10681	110766	1.000000	9846301	0.000000
95457125	1111000494.000000	57744336	10000.000000	14254	106952	1.000000	10772	109750	1.000000	9841441	0.000000
95451423	1111047542.000000	57734872	10000.000000	14240	107769	1.000000	10772	110538	1.000000	9836665	0.000000
95463174	1110986009.000000	57742615	10000.000000	14315	107280	1.000000	10711	110265	1.000000	9831825	0.000000
95449744	1110985195.000000	57727232	10000.000000	14107	107235	1.000000	10763	110577	1.000000	9826879	0.000000
95464697	1110997136.000000	57740159	10000.000000	14024	107298	1.000000	10700	110315	1.000000	9821960	0.000000
95448311	1110978074.000000	57752132	10000.000000	14278	106974	1.000000	10781	109883	1.000000	9817030	0.000000
95458891	1110944555.000000	57763768	10000.000000	14113	107653	1.000000	10726	110100	1.000000	9812201	0.000000
95444727	1111042703.000000	57735191	10000.000000	14241	106489	1.000000	10712	109905	1.000000	9807364	0.000000
95461857	1111016734.000000	57739452	10000.000000	14216	106795	1.000000	10752	109581	1.000000	9802418	-1.#IND00
95463899	1110966104.000000	57754899	10000.000000	14244	106731	1.000000	10823	110218	1.000000	9797477	-0.000000
95437894	1111013082.000000	57742642	10000.000000	14228	107078	1.000000	10818	110145	1.000000	9792460	0.003973
95445849	1111073268.000000	57743386	10000.000000	14207	106898	1.000000	10811	110180	1.000000	9787581	0.003839
95456000	1111001620.000000	57755014	10000.000000	14127	107476	1.000000	10652	110520	1.000000	9782643	0.020525
95453608	1110978335.000000	57747396	10000.000000	14168	106740	1.000000	10706	110573	1.000000	9777836	0.015380
95450607	1111032794.000000	57731549	10000.000000	14189	107415	1.000000	10762	110400	1.000000	9772822	0.014212
95442431	1111009392.000000	57736932	10000.000000	14264	107250	1.000000	10813	109911	1.000000	9767995	0.014073
95446609	1110982084.000000	57750189	10000.000000	14144	107078	1.000000	10754	110179	1.000000	9763015	0.010360
95457711	1110992635.000000	57736404	10000.000000	14262	107230	1.000000	10678	110203	1.000000	9758057	0.010617
95459889	1111003814.000000	57747692	10000.000000	14104	107567	1.000000	10818	109724	1.000000	9753222	0.009811
95459115	1110960534.000000	57746703	10000.000000	14267	106484	1.000000	10727	110060	1.000000	9748397	0.007629
95448628	1111042256.000000	57754072	10000.000000	14408	107168	1.000000	10675	110270	1.000000	9743568	0.006029
95457696	1111028676.000000	57742280	10000.000000	14152	107425	1.000000	10684	109789	1.000000	9738693	0.005627
95458648	1111019021.000000	57749870	10000.000000	14165	107383	1.000000	10823	109857	1.000000	9733754	0.005180
95452623	1111049448.000000	57737549	10000.000000	14171	107436	1.000000	10723	110113	1.000000	9728822	0.005394
95460220	1111027003.000000	57747716	10000.000000	14220	107279	1.000000	10730	110038	1.000000	9723945	0.003222
95455298	1111020600.000000	57736727	10000.000000	14090	107396	1.000000	10862	109936	1.000000	9719131	0.002811
95464487	1110982323.000000	57742567	10000.000000	14289	107245	1.000000	10884	109805	1.000000	9714168	0.003237
95454137	1110985228.000000	57750380	10000.000000	14156	107340	1.000000	10743	110302	1.000000	9709110	0.001880
95454949	1110997197.000000	57739519	10000.000000	14200	107296	1.000000	10850	109822	1.000000	9704294	0.002065
95450065	1111045934.000000	57737230	10000.000000	14334	107277	1.000000	10744	109887	1.000000	9699277	0.002568
95453998	1111053018.000000	57742976	10000.000000	14172	107262	1.000000	10759	110144	1.000000	9694459	0.002245
95445451	1111032564.000000	57740983	10000.000000	14155	107394	1.000000	10838	109721	1.000000	9689561	0.001840
95444652	1111036897.000000	57734813	10000.000000	14239	106628	1.000000	10705	110144	1.000000	9684739	0.001727
95452121	1110992328.000000	57739708	10000.000000	14215	107630	1.000000	10831	110543	1.000000	9679980	0.001415
95447939	1110943767.000000	57744520	10000.000000	14170	107888	1.000000	10730	110535	1.000000	9675069	0.000148
95447706	1110977342.000000	57743842	10000.000000	14065	107219	1.000000	10626	109734	1.000000	9670125	0.000283
95443854	1110971576.000000	57761609	10000.000000	14051	107375	1.000000	10713	110455	1.000000	9665410	0.000225
95440819	1110982903.000000	57734537	10000.000000	14222	106822	1.000000	10709	110171	1.000000	9660521	0.000379
95457268	1110952308.000000	57746556	10000.000000	14109	107930	1.000000	10720	110719	1.000000	9655701	0.000676
95450220	1110939522.000000	57749036	10000.000000	14196	107233	1.000000	10760	109754	1.000000	9651012	0.002117
95464280	1110982103.000000	57743203	10000.000000	14219	107420	1.000000	10701	110553	1.000000	9646216	0.002307
95448879	1110978112.000000	57740643	10000.000000	14287	107199	1.000000	10733	110079	1.000000	9641287	0.001907
95443826	1110982984.000000	57740427	10000.000000	14191	106868	1.000000	10752	109945	1.000000	9636546	0.001748
95452280	1110968882.000000	57748749	10000.000000	14340	106920	1.000000	10736	109830	1.000000	9631655	0.001907
95455971	1111029987.000000	57759590	10000.000000	14186	107509	1.000000	10819	110191	1.000000	9626878	0.001822
95451341	1110995008.000000	57747984	10000.000000	14116	107204	1.000000	10767	109820	1.000000	9621926	0.001786
95443147	1111047612.000000	57728817	10000.000000	14106	107477	1.000000	10668	110339	1.000000	9617100	0.002065
95446598	1110987363.000000	57736719	10000.000000	14254	106943	1.000000	10903	110216	1.000000	9612320	0.002116
95452466	1111033058.000000	57751431	10000.000000	14131	107617	1.000000	10733	109861	1.000000	9607529	-0.000083
95454857	1110957658.000000	57744812	10000.000000	14161	107239	1.000000	10767	110306	1.000000	9602788	-0.000063
95456668	1111003626.000000	57737044	10000.000000	14248	107173	1.000000	10656	110422	1.000000	9598007	0.000094
95460300	1110998861.000000	57740441	10000.000000	14186	106829	1.000000	10843	109758	1.000000	9593155	0.000181
95437452	1110999909.000000	57742108	10000.000000	14267	106802	1.000000	10752	109930	1.000000	9588358	0.000281
95432591	1111073013.000000	57746535	10000.000000	14232	106820	1.000000	10803	110274	1.000000	9583559	0.000213
95467608	1110992365.000000	57742607	10000.000000	14198	107342	1.000000	10847	109399	1.000000	9578847	0.000296
95457523	1110962370.000000	57740790	10000.000000	14267	107245	1.000000	10848	109843	1.000000	9574091	0.000208
95444712	1111001338.000000	57754663	10000.000000	14199	107266	1.000000	10824	110058	1.000000	9569204	-0.000666
95444639	1111030909.000000	57735531	10000.000000	14259	107231	1.000000	10822	110126	1.000000	9564447	-0.000616
95451494	1111023126.000000	57753281	10000.000000	14242	106964	1.000000	10738	110178	1.000000	9559762	-0.000601
95453187	1110955955.000000	57741018	10000.000000	14204	107640	1.000000	10863	110099	1.000000	9554993	-0.000727
95445430	1111016395.000000	57754867	10000.000000	14148	107534	1.000000	10890	109345	1.000000	9550216	-0.000724
95454538	1111023052.000000	57756739	10000.000000	14099	106976	1.000000	10776	110039	1.000000	9545498	-0.000869
95445998	1111039970.000000	57751129	10000.000000	14154	107125	1.000000	10741	110207	1.000000	9540854	-0.000931
95459404	1110973163.000000	57748270	10000.000000	14287	107246	1.000000	10855	109657	1.000000	9536099	-0.000902
95445769	1111029346.000000	57739438	10000.000000	14052	107743	1.000000	10723	110588	1.000000	9531369	-0.001337
95455828	1110981424.000000	57746824	10000.000000	14094	107819	1.000000	10705	110284	1.000000	9526556	-0.001319
95451978	1110993680.000000	57758452	10000.000000	14298	107734	1.000000	10876	109668	1.000000	9521948	-0.001311
95450888	1110992832.000000	57754785	10000.000000	14175	107999	1.000000	10672	109566	1.000000	9517182	-0.001229
npatches	nstrain	runtime	dt	init_x	init_y	init_y_blood	init_z	init_S	beta0	beta1	beta2	beta3	mean_beta	B	d	delta	delta_blood	b[0]	mut	m	CTL	c	g	epsilon	k	het	lambda	rho	omega	x_max	patch.dyna	DELTA	A	VA
10000	1	100.000000	0.000100	21900	9499	5000000	0.001000	10000000	12.584492	23.942805	12.447164	22.498117	18	8000000000.000000	0.010000	1.000000	1.000000	800000	0.000050	0.048000	1	0.001000	1.000000	25.000000	5.000000	0.500000	0.000000	0.000000	0.000000	31987	0	10.000000	7.000000	1.000000
sus	inf	inf_blood	z	x[0]	y[0][0]	z[0]	x[1]	y[1][0]	z[1]	S[0]	synchrony
219000000	94990000.000000	5000000	10.000000	21900	9499	0.001000	21900	9499	0.001000	10000000	0.000000
116712025	822124338.000000	42716392	10000.000000	14065	79807	1.000000	9101	84473	1.000000	9995111	0.000000
114206776	849656113.000000	44158681	10000.000000	13927	82925	1.000000	8897	87222	1.000000	9990168	0.000000
114155801	850184915.000000	44192243	10000.000000	13858	83034	1.000000	8898	87421	1.000000	9985190	0.000000
114138187	850203705.000000	44181122	10000.000000	13749	82980	1.000000	8914	86966	1.000000	9980179	0.000000
114144084	850181730.000000	44204282	10000.000000	13859	83275	1.000000	8906	87181	1.000000	9975068	0.000000
114138748	850211032.000000	44191570	10000.000000	13776	82789	1.000000	8945	86983	1.000000	9970156	0.000000
114131576	850175750.000000	44187261	10000.000000	13869	83151	1.000000	8942	86916	1.000000	9965197	0.000000
114133303	850203702.000000	44180505	10000.000000	13866	82620	1.000000	8921	86715	1.000000	9960155	0.000000
114147203	850192161.000000	44172621	10000.000000	13967	82968	1.000000	8852	87155	1.000000	9955125	0.000000
114132647	850259286.000000	44198136	10000.000000	13917	82792	1.000000	8867	87343	1.000000	9950142	0.000000
114156692	850137021.000000	44180087	10000.000000	13778	83112	1.000000	8946	86920	1.000000	9945105	0.000000
114131419	850198203.000000	44188617	10000.000000	13657	82770	1.000000	9005	86716	1.000000	9940155	0.000000
114139501	850212606.000000	44199674	10000.000000	13865	83317	1.000000	8850	87526	1.000000	9935046	0.000000
114125247	850229892.000000	44185437	10000.000000	13803	83685	1.000000	8971	87173	1.000000	9930023	0.000000
114145452	850208664.000000	44177912	10000.000000	13882	83202	1.000000	8871	87240	1.000000	9924983	0.000000
114129971	850194252.000000	44191569	10000.000000	13907	82983	1.000000	8901	86869	1.000000	9919900	0.000000
114161184	850169460.000000	44188466	10000.000000	13812	83294	1.000000	8810	86865	1.000000	9914919	0.000000
114156894	850165559.000000	44182306	10000.000000	13928	82888	1.000000	8927	86948	1.000000	9909959	0.000000
114135944	850190155.000000	44189633	10000.000000	13902	83318	1.000000	8882	86894	1.000000	9905030	0.000000
114129703	850211714.000000	44188940	10000.000000	13804	82621	1.000000	8936	87013	1.000000	9900062	0.000000
114150917	850150336.000000	44188363	10000.000000	13970	83267	1.000000	8871	87037	1.000000	9895189	0.000000
114146434	850219624.000000	44177529	10000.000000	13966	83107	1.000000	8856	87114	1.000000	9890219	0.000000
114153239	850152148.000000	44187391	10000.000000	13825	82956	1.000000	8871	86876	1.000000	9885260	0.000000
114141809	850178543.000000	44186280	10000.000000	13828	82779	1.000000	8918	86813	1.000000	9880319	0.000000
114144758	850177552.000000	44200186	10000.000000	13814	82933	1.000000	8861	86983	1.000000	9875356	0.000000
114144436	850163464.000000	44181549	10000.000000	13872	83121	1.000000	8841	86684	1.000000	9870421	0.000000
114138346	850172647.000000	44188236	10000.000000	13905	82543	1.000000	8920	86820	1.000000	9865464	0.000000
114132186	850226960.000000	44178653	10000.000000	14009	82600	1.000000	8809	86892	1.000000	9860654	0.000000
114148394	850177160.000000	44189073	10000.000000	13944	82805	1.000000	8838	86737	1.000000	9855766	0.000000
114142923	850237998.000000	44187057	10000.000000	13856	82760	1.000000	8949	87043	1.000000	9850858	0.000000
114145212	850173280.000000	44190769	10000.000000	13844	83181	1.000000	8989	87239	1.000000	9845981	0.000000
114142335	850137173.000000	44194716	10000.000000	14018	82776	1.000000	8932	87230	1.000000	9841150	0.000000
114132971	850163072.000000	44194815	10000.000000	13887	83072	1.000000	8773	87344	1.000000	9836300	0.000000
114144353	850179294.000000	44200873	10000.000000	13821	83147	1.000000	9004	86891	1.000000	9831374	0.000000
114163381	850178671.000000	44198278	10000.000000	13891	83013	1.000000	8947	86781	1.000000	9826436	0.000000
114144840	850164889.000000	44187946	10000.000000	13862	82997	1.000000	8933	86687	1.000000	9821548	0.000000
114139220	850163414.000000	44186614	10000.000000	13962	82702	1.000000	8854	86627	1.000000	9816666	0.000000
114137584	850230754.000000	44185885	10000.000000	13911	83036	1.000000	8864	86768	1.000000	9811817	0.000000
114145122	850158234.000000	44184732	10000.000000	13904	83253	1.000000	8917	86964	1.000000	9806929	0.000000
114151808	850146765.000000	44190461	10000.000000	13913	82764	1.000000	8996	86846	1.000000	9802024	-1.#IND00
114144755	850211718.000000	44182256	10000.000000	14001	82726	1.000000	8804	86679	1.000000	9797109	0.000000
114153937	850169585.000000	44177132	10000.000000	13818	83447	1.000000	8908	86746	1.000000	9792169	-0.011970
114144454	850187505.000000	44186155	10000.000000	13704	83530	1.000000	8997	86771	1.000000	9787306	-0.011269
114145737	850196317.000000	44186795	10000.000000	13765	83265	1.000000	8882	87197	1.000000	9782499	-0.025275
114129911	850222363.000000	44180705	10000.000000	13900	83088	1.000000	8900	87339	1.000000	9777541	-0.007131
114145654	850168956.000000	44192876	10000.000000	13786	82855	1.000000	8977	87037	1.000000	9772530	-0.007237
114145829	850134459.000000	44184859	10000.000000	13903	82856	1.000000	8768	87578	1.000000	9767656	-0.004161
114140613	850177858.000000	44192848	10000.000000	13895	83092	1.000000	8753	86796	1.000000	9762694	-0.003407
114141394	850153112.000000	44186761	10000.000000	13909	82831	1.000000	8809	87141	1.000000	9757872	-0.000610
114154029	850207451.000000	44196107	10000.000000	13800	83234	1.000000	8865	87241	1.000000	9752965	-0.000599
114141584	850201229.000000	44180512	10000.000000	13959	82984	1.000000	8802	87497	1.000000	9748019	0.000602
114133720	850166954.000000	44181849	10000.000000	13924	82950	1.000000	8759	87860	1.000000	9743135	-0.001472
114153353	850137596.000000	44185603	10000.000000	14073	83311	1.000000	8789	87168	1.000000	9738246	-0.001709
114156613	850170037.000000	44192500	10000.000000	13685	83216	1.000000	8885	87612	1.000000	9733336	-0.001661
114146109	850167618.000000	44195047	10000.000000	13848	82697	1.000000	8827	87196	1.000000	9728525	0.000021
114141217	850175568.000000	44181913	10000.000000	13780	83335	1.000000	8775	87500	1.000000	9723610	-0.000990
114136586	850174149.000000	44184446	10000.000000	13948	83032	1.000000	8874	87509	1.000000	9718724	-0.000830
114146356	850110746.000000	44180814	10000.000000	13797	82959	1.000000	8846	87353	1.000000	9713830	-0.002197
114139729	850136904.000000	44195492	10000.000000	13914	83279	1.000000	8892	87090	1.000000	9709038	-0.004102
114142366	850203284.000000	44188023	10000.000000	13808	83062	1.000000	8735	87485	1.000000	9704172	-0.002998
114139956	850177350.000000	44203850	10000.000000	13843	83276	1.000000	8848	87381	1.000000	9699287	-0.002794
114140036	850173906.000000	44183205	10000.000000	13891	83114	1.000000	8893	87001	1.000000	9694411	-0.003192
114146952	850200366.000000	44190608	10000.000000	13827	83424	1.000000	8913	86878	1.000000	9689447	-0.003446
114148151	850168804.000000	44193972	10000.000000	13918	82909	1.000000	8906	86842	1.000000	9684522	-0.004890
114151066	850182568.000000	44197623	10000.000000	13645	83489	1.000000	8887	86873	1.000000	9679676	-0.005756
114141616	850211548.000000	44206055	10000.000000	13923	82964	1.000000	8910	86711	1.000000	9674768	-0.005693
114140162	850212546.000000	44176485	10000.000000	13896	82736	1.000000	8850	86931	1.000000	9669963	-0.005784
114145681	850150888.000000	44189134	10000.000000	13894	82875	1.000000	8767	86733	1.000000	9665097	-0.005672
114142434	850195136.000000	44180056	10000.000000	13732	83498	1.000000	8929	87187	1.000000	9660234	-0.005965
114149521	850170462.000000	44176066	10000.000000	13786	83078	1.000000	8858	87278	1.000000	9655316	-0.005986
114133339	850176444.000000	44195082	10000.000000	13824	82729	1.000000	8838	86891	1.000000	9650358	-0.005695
114142219	850174756.000000	44190943	10000.000000	13788	82979	1.000000	8812	87035	1.000000	9645506	-0.005872
114141768	850179565.000000	44184632	10000.000000	13811	83224	1.000000	8842	86888	1.000000	9640647	-0.005726
114144571	850231593.000000	44191377	10000.000000	14040	82844	1.000000	8907	87081	1.000000	9635904	-0.003840
114150448	850177322.000000	44199763	10000.000000	13808	83078	1.000000	8779	87067	1.000000	9631092	-0.003659
114137458	850194959.000000	44183785	10000.000000	13927	83374	1.000000	8835	87312	1.000000	9626380	-0.003901
114148571	850151423.000000	44189348	10000.000000	13965	82699	1.000000	8802	87233	1.000000	9621578	-0.003767
114159898	850137179.000000	44180897	10000.000000	13984	82786	1.000000	8953	87031	1.000000	9616816	-0.003200
114145253	850186111.000000	44187323	10000.000000	14047	83318	1.000000	8894	86845	1.000000	9611998	-0.003250
114148801	850201571.000000	44178150	10000.000000	13945	83060	1.000000	8890	86841	1.000000	9607003	-0.003217
114138918	850226837.000000	44180754	10000.000000	13974	82874	1.000000	8896	87110	1.000000	9602189	-0.003166
114146881	850196169.000000	44200834	10000.000000	13762	83180	1.000000	8882	87420	1.000000	9597415	-0.003100
114139082	850183260.000000	44185773	10000.000000	13883	83073	1.000000	8743	87701	1.000000	9592660	-0.003299
114154242	850125911.000000	44184357	10000.000000	13857	82610	1.000000	8934	86848	1.000000	9587775	-0.003639
114141808	850206848.000000	44184596	10000.000000	13875	83037	1.000000	8954	86764	1.000000	9583078	-0.003446
114139055	850212623.000000	44192666	10000.000000	13846	82740	1.000000	8901	86922	1.000000	9578312	-0.003601
114147486	850137713.000000	44185020	10000.000000	13897	83643	1.000000	8799	87235	1.000000	9573501	-0.003418
114144421	850200083.000000	44198084	10000.000000	13939	83261	1.000000	8723	87262	1.000000	9568698	-0.003782
114132503	850224877.000000	44200144	10000.000000	13760	83144	1.000000	9028	86205	1.000000	9563980	-0.004136
114145262	850219583.000000	44185227	10000.000000	13895	83115	1.000000	8883	87060	1.000000	9559262	-0.003894
114129930	850205087.000000	44189440	10000.000000	14018	83383	1.000000	8826	87724	1.000000	9554530	-0.003640
114145621	850171474.000000	44189228	10000.000000	13941	82719	1.000000	8927	87197	1.000000	9549794	-0.003265
114139496	850245362.000000	44192874	10000.000000	13829	83521	1.000000	8851	87034	1.000000	9544898	-0.003085
114124107	850236409.000000	44191029	10000.000000	13838	83414	1.000000	8810	87276	1.000000	9540325	-0.003928
114148840	850152350.000000	44189905	10000.000000	13897	82794	1.000000	8899	87131	1.000000	9535513	-0.003913
114142018	850184366.000000	44187228	10000.000000	13972	82771	1.000000	8945	86611	1.000000	9530670	-0.003807
114170769	850152908.000000	44194080	10000.000000	13876	83576	1.000000	8902	87332	1.000000	9525889	-0.004040
114137360	850209868.000000	44189441	10000.000000	13867	82647	1.000000	8871	87165	1.000000	9521033	-0.003994
114143612	850204316.000000	44178143	10000.000000	14089	82219	1.000000	8833	87353	1.000000	9516430	-0.003947
npatches	nstrain	runtime	dt	init_x	init_y	init_y_blood	init_z	init_S	beta0	beta1	beta2	beta3	mean_beta	B	d	delta	delta_blood	b[0]	mut	m	CTL	c	g	epsilon	k	het	lambda	rho	omega	x_max	patch.dyna	DELTA	A	VA
10000	1	100.000000	0.000100	21900	9499	5000000	0.001000	10000000	21.701124	21.744261	14.336237	11.783482	18	8000000000.000000	0.010000	1.000000	1.000000	800000	0.000050	0.048000	1	0.001000	1.000000	25.000000	6.000000	0.500000	0.000000	0.000000	0.000000	31987	0	10.000000	7.000000	1.000000
sus	inf	inf_blood	z	x[0]	y[0][0]	z[0]	x[1]	y[1][0]	z[1]	S[0]	synchrony
219000000	94990000.000000	5000000	10.000000	21900	9499	0.001000	21900	9499	0.001000	10000000	0.000000
134322799	649193127.000000	33734590	10000.000000	11421	66616	1.000000	11407	66665	1.000000	9995015	0.000000
132379604	664801297.000000	34549778	10000.000000	11221	67720	1.000000	11297	67661	1.000000	9990008	0.000000
132343883	665065329.000000	34567606	10000.000000	11322	68427	1.000000	11164	67907	1.000000	9984968	0.000000
132352022	665056024.000000	34571383	10000.000000	11217	68422	1.000000	11284	67910	1.000000	9979856	0.000000
132352093	665075563.000000	34555175	10000.000000	11223	67999	1.000000	11214	68368	1.000000	9974797	0.000000
132361373	665041305.000000	34562673	10000.000000	11240	67955	1.000000	11222	67834	1.000000	9969854	0.000000
132343605	665040624.000000	34568688	10000.000000	11315	68001	1.000000	11199	68051	1.000000	9964919	0.000000
132342763	665049193.000000	34562948	10000.000000	11299	67771	1.000000	11159	68057	1.000000	9959900	0.000000
132350193	665080554.000000	34564842	10000.000000	11166	67965	1.000000	11221	67888	1.000000	9954834	0.000000
132342602	665081805.000000	34566529	10000.000000	11235	68132	1.000000	11244	68029	1.000000	9949891	0.000000
132347432	665077890.000000	34564183	10000.000000	11365	68089	1.000000	11259	68364	1.000000	9944972	0.000000
132351077	665041315.000000	34571606	10000.000000	11091	68272	1.000000	11245	67632	1.000000	9940040	0.000000
132331805	665060899.000000	34573871	10000.000000	11217	67820	1.000000	11334	68276	1.000000	9935128	0.000000
132363995	665037983.000000	34572035	10000.000000	11301	67900	1.000000	11300	68019	1.000000	9930126	0.000000
132343665	665065634.000000	34574084	10000.000000	11394	67933	1.000000	11174	68096	1.000000	9925212	0.000000
132333249	665082740.000000	34567657	10000.000000	11113	67623	1.000000	11168	68075	1.000000	9920263	0.000000
132360488	665017185.000000	34564854	10000.000000	11168	68008	1.000000	11233	68182	1.000000	9915389	0.000000
132334106	665065657.000000	34559389	10000.000000	11215	68248	1.000000	11359	67832	1.000000	9910345	0.000000
132349237	664983996.000000	34570365	10000.000000	11311	68037	1.000000	11224	68295	1.000000	9905251	0.000000
132352691	665078679.000000	34558341	10000.000000	11207	67728	1.000000	11203	67961	1.000000	9900318	0.000000
132354795	665063336.000000	34564855	10000.000000	11190	68270	1.000000	11166	68610	1.000000	9895320	0.000000
132354493	665120453.000000	34571178	10000.000000	11217	67841	1.000000	11132	68472	1.000000	9890513	0.000000
132349496	665056080.000000	34566293	10000.000000	11375	67879	1.000000	11189	67565	1.000000	9885501	0.000000
132349888	665040639.000000	34559682	10000.000000	11179	68294	1.000000	11194	68047	1.000000	9880365	0.000000
132342457	665062382.000000	34557496	10000.000000	11210	68010	1.000000	11225	68148	1.000000	9875422	0.000000
132343702	665008084.000000	34566308	10000.000000	11252	68080	1.000000	11107	67569	1.000000	9870446	0.000000
132366139	665030502.000000	34566871	10000.000000	11270	68404	1.000000	11126	68223	1.000000	9865550	0.000000
132348490	665069936.000000	34567898	10000.000000	11212	67687	1.000000	11277	67848	1.000000	9860607	0.000000
132349088	665071044.000000	34560459	10000.000000	11338	67992	1.000000	11072	68375	1.000000	9855624	0.000000
132345465	665105077.000000	34569694	10000.000000	11108	68312	1.000000	11079	68375	1.000000	9850690	0.000000
132351968	665025747.000000	34571345	10000.000000	11211	68413	1.000000	11237	67891	1.000000	9845726	0.000000
132353205	665013597.000000	34566618	10000.000000	11040	68258	1.000000	11341	68335	1.000000	9840852	0.000000
132346230	665074798.000000	34567536	10000.000000	11290	68001	1.000000	11230	68226	1.000000	9835873	0.000000
132361866	665023925.000000	34566320	10000.000000	11109	68324	1.000000	11204	68384	1.000000	9830946	0.000000
132361303	665004278.000000	34554090	10000.000000	11237	67992	1.000000	11245	68494	1.000000	9826060	0.000000
132362341	665029427.000000	34565439	10000.000000	11418	68108	1.000000	11235	68257	1.000000	9821086	0.000000
132351202	665054818.000000	34570036	10000.000000	11199	68005	1.000000	11204	67714	1.000000	9816089	0.000000
132341323	665061224.000000	34563716	10000.000000	11267	67933	1.000000	11235	67957	1.000000	9811226	0.000000
132356867	665024950.000000	34572472	10000.000000	11165	68129	1.000000	11329	67564	1.000000	9806240	0.000000
132358981	665021421.000000	34558642	10000.000000	11151	68265	1.000000	11221	67954	1.000000	9801424	-1.#IND00
132347995	665055824.000000	34561085	10000.000000	11325	67661	1.000000	11243	67790	1.000000	9796455	-0.000000
132357864	665064736.000000	34562321	10000.000000	11270	68080	1.000000	11412	67637	1.000000	9791700	-0.000037
132357937	665048168.000000	34578930	10000.000000	11222	68058	1.000000	11109	68512	1.000000	9786801	-0.001188
132353765	665030505.000000	34563491	10000.000000	11189	68065	1.000000	11325	68350	1.000000	9781902	-0.010474
132349004	665060974.000000	34560298	10000.000000	11312	67591	1.000000	11146	68571	1.000000	9777119	-0.005934
132351070	665036336.000000	34562808	10000.000000	11454	67999	1.000000	11177	67917	1.000000	9772156	-0.007726
132352349	665037327.000000	34565306	10000.000000	11236	68228	1.000000	11138	68420	1.000000	9767190	-0.006332
132350922	665047361.000000	34560588	10000.000000	11264	68072	1.000000	11262	68412	1.000000	9762211	-0.006433
132374059	665021346.000000	34576764	10000.000000	11186	68294	1.000000	11183	68542	1.000000	9757307	-0.005783
132350961	665069273.000000	34576268	10000.000000	11403	67671	1.000000	11243	68567	1.000000	9752296	-0.005374
132347378	665060804.000000	34563861	10000.000000	11272	67910	1.000000	11224	68116	1.000000	9747462	-0.000084
132348868	665094429.000000	34567792	10000.000000	11243	67388	1.000000	11193	67945	1.000000	9742664	-0.001900
132361246	665053079.000000	34572702	10000.000000	11117	68588	1.000000	11234	68127	1.000000	9737796	-0.005732
132358738	665075025.000000	34562590	10000.000000	11316	67705	1.000000	11149	68030	1.000000	9732808	-0.005581
132353247	665052730.000000	34563100	10000.000000	11320	67949	1.000000	11083	68594	1.000000	9727867	-0.003719
132358322	665055142.000000	34571899	10000.000000	11276	68049	1.000000	11214	67993	1.000000	9722943	-0.002743
132337300	665007461.000000	34576081	10000.000000	11235	68014	1.000000	11261	67740	1.000000	9717961	-0.002856
132354625	665057015.000000	34563387	10000.000000	11333	68465	1.000000	11192	68129	1.000000	9713057	-0.001194
132346871	665081790.000000	34555595	10000.000000	11271	67790	1.000000	11224	68400	1.000000	9708179	-0.001236
132348106	664968182.000000	34565377	10000.000000	11208	68219	1.000000	11258	67990	1.000000	9703371	-0.000512
132352932	664989741.000000	34566232	10000.000000	11223	67865	1.000000	11281	67621	1.000000	9698483	-0.000781
132348794	665092837.000000	34569438	10000.000000	11317	68285	1.000000	11232	68425	1.000000	9693571	-0.000096
132359092	665036534.000000	34555915	10000.000000	11200	68235	1.000000	11319	68066	1.000000	9688603	0.001679
132341590	665042391.000000	34556615	10000.000000	11213	68186	1.000000	11138	68276	1.000000	9683677	0.001156
132360345	665051643.000000	34575165	10000.000000	11248	68413	1.000000	11283	67800	1.000000	9678747	0.001815
132364309	665064738.000000	34565198	10000.000000	11302	68067	1.000000	11215	68113	1.000000	9673843	0.002779
132340237	665052307.000000	34560053	10000.000000	11179	67950	1.000000	11348	67826	1.000000	9669018	0.003230
132349748	665065316.000000	34571320	10000.000000	11136	67895	1.000000	11277	68169	1.000000	9664242	0.002118
132359934	665027192.000000	34573454	10000.000000	11180	68010	1.000000	11082	68357	1.000000	9659376	0.001733
132365540	665014254.000000	34564343	10000.000000	11411	67933	1.000000	11258	68284	1.000000	9654506	0.001664
132343626	665112463.000000	34570725	10000.000000	11361	67973	1.000000	11240	68248	1.000000	9649592	0.001350
132333840	665062151.000000	34572624	10000.000000	11267	68309	1.000000	11097	68060	1.000000	9644714	0.000969
132343074	665038496.000000	34561095	10000.000000	11367	68197	1.000000	11186	67874	1.000000	9639889	0.001171
132336360	665033792.000000	34560918	10000.000000	11369	68116	1.000000	11226	68261	1.000000	9635037	0.001422
132349362	665026397.000000	34566883	10000.000000	11488	67908	1.000000	11235	68013	1.000000	9630164	0.001856
132339203	665024272.000000	34575644	10000.000000	11192	68187	1.000000	11247	67898	1.000000	9625339	0.001305
132360740	665026271.000000	34573584	10000.000000	11164	68424	1.000000	11214	68012	1.000000	9620578	0.001305
132348698	665013206.000000	34570668	10000.000000	11316	67786	1.000000	11210	67961	1.000000	9615707	0.001390
132360249	665017138.000000	34557342	10000.000000	11188	68337	1.000000	11272	68115	1.000000	9610822	0.000639
132366206	665048855.000000	34566712	10000.000000	11147	68230	1.000000	11156	67710	1.000000	9606047	0.000526
132356594	664994212.000000	34567327	10000.000000	11238	68496	1.000000	11209	67954	1.000000	9601312	0.000507
132357118	665058267.000000	34559352	10000.000000	11290	67732	1.000000	11338	67759	1.000000	9596598	0.000593
132363254	665035854.000000	34564582	10000.000000	11400	67762	1.000000	11295	67737	1.000000	9591825	0.000402
132351245	665087733.000000	34569173	10000.000000	11195	67842	1.000000	11177	68314	1.000000	9587093	0.000029
132344609	665052201.000000	34564624	10000.000000	11172	68072	1.000000	11164	68192	1.000000	9582256	-0.000256
132346572	665070186.000000	34567943	10000.000000	11287	68019	1.000000	11277	68022	1.000000	9577424	-0.000554
132336272	665094307.000000	34567259	10000.000000	11250	67749	1.000000	11361	67546	1.000000	9572571	-0.001224
132345828	665075518.000000	34569811	10000.000000	11265	68086	1.000000	11295	68576	1.000000	9567870	0.000422
132356479	665030881.000000	34573338	10000.000000	11258	67809	1.000000	11232	68096	1.000000	9563037	0.000464
132328367	665100584.000000	34573376	10000.000000	11137	68048	1.000000	11217	68443	1.000000	9558315	0.000430
132341585	665049179.000000	34562309	10000.000000	11231	68183	1.000000	11248	67720	1.000000	9553526	0.000415
132348002	665094405.000000	34573844	10000.000000	11225	68156	1.000000	11114	68154	1.000000	9548679	0.000383
132332113	665106132.000000	34564126	10000.000000	11408	68105	1.000000	11349	68199	1.000000	9543815	0.000364
132348308	665059150.000000	34564240	10000.000000	11231	68356	1.000000	11200	67793	1.000000	9538998	0.000644
132338994	665070736.000000	34556017	10000.000000	11313	68434	1.000000	11217	67939	1.000000	9534260	0.000641
132361913	665037930.000000	34569467	10000.000000	11235	67792	1.000000	11224	68068	1.000000	9529556	0.000751
132351688	665033205.000000	34559280	10000.000000	11185	68222	1.000000	11153	68192	1.000000	9524874	0.000627
132347614	665093760.000000	34566781	10000.000000	11325	68146	1.000000	11154	68071	1.000000	9520174	0.000757
132344281	665029611.000000	34564784	10000.000000	11259	68106	1.000000	11177	68433	1.000000	9515394	0.000522
npatches	nstrain	runtime	dt	init_x	init_y	init_y_blood	init_z	init_S	beta0	beta1	beta2	beta3	mean_beta	B	d	delta	delta_blood	b[0]	mut	m	CTL	c	g	epsilon	k	het	lambda	rho	omega	x_max	patch.dyna	DELTA	A	VA
10000	1	100.000000	0.000100	21900	9499	5000000	0.001000	10000000	15.211266	23.019078	14.428538	11.273012	18	8000000000.000000	0.010000	1.000000	1.000000	800000	0.000050	0.048000	1	0.001000	1.000000	25.000000	7.000000	0.500000	0.000000	0.000000	0.000000	31987	0	10.000000	7.000000	1.000000
sus	inf	inf_blood	z	x[0]	y[0][0]	z[0]	x[1]	y[1][0]	z[1]	S[0]	synchrony
219000000	94990000.000000	5000000	10.000000	21900	9499	0.001000	21900	9499	0.001000	10000000	0.000000
151570544	517897190.000000	26911376	10000.000000	16275	50934	1.000000	12662	53934	1.000000	9994922	0.000000
150024236	527480099.000000	27416096	10000.000000	16128	51429	1.000000	12424	54567	1.000000	9989829	0.000000
150015250	527581810.000000	27429362	10000.000000	16090	51940	1.000000	12479	54654	1.000000	9984838	0.000000
150012217	527547002.000000	27418277	10000.000000	16044	51665	1.000000	12481	54754	1.000000	9979860	0.000000
150018885	527570701.000000	27422735	10000.000000	16058	52120	1.000000	12420	54913	1.000000	9974889	0.000000
150014771	527605822.000000	27416233	10000.000000	16070	52119	1.000000	12505	54665	1.000000	9969908	0.000000
150012801	527538591.000000	27420483	10000.000000	15976	52557	1.000000	12306	54836	1.000000	9965000	0.000000
150013441	527593679.000000	27422889	10000.000000	15979	52185	1.000000	12529	54678	1.000000	9960055	0.000000
150012515	527531205.000000	27420524	10000.000000	16015	52217	1.000000	12541	54687	1.000000	9955023	0.000000
150002967	527576917.000000	27416252	10000.000000	16100	51731	1.000000	12423	54545	1.000000	9950013	0.000000
150019082	527586210.000000	27426851	10000.000000	16030	51628	1.000000	12405	55042	1.000000	9945043	0.000000
150019889	527560312.000000	27425441	10000.000000	16160	51996	1.000000	12412	54784	1.000000	9940041	0.000000
150013782	527550630.000000	27425395	10000.000000	15997	52249	1.000000	12334	55068	1.000000	9935193	0.000000
150026715	527577194.000000	27422409	10000.000000	16106	52065	1.000000	12433	54634	1.000000	9930143	0.000000
150006209	527600589.000000	27413552	10000.000000	16057	51817	1.000000	12343	54717	1.000000	9925125	0.000000
150006372	527566171.000000	27411489	10000.000000	16091	52040	1.000000	12482	54362	1.000000	9920232	0.000000
150018403	527590215.000000	27423534	10000.000000	16124	51988	1.000000	12458	54571	1.000000	9915224	0.000000
150034483	527549481.000000	27422935	10000.000000	16132	52232	1.000000	12491	54779	1.000000	9910204	0.000000
150025507	527519195.000000	27417408	10000.000000	16082	51971	1.000000	12503	54351	1.000000	9905275	0.000000
150022576	527606343.000000	27414567	10000.000000	16232	51615	1.000000	12334	55152	1.000000	9900289	0.000000
150001537	527535351.000000	27421792	10000.000000	15989	52050	1.000000	12414	54555	1.000000	9895323	0.000000
150039697	527522102.000000	27412715	10000.000000	15990	52355	1.000000	12496	54933	1.000000	9890368	0.000000
150024719	527548696.000000	27423313	10000.000000	16184	51844	1.000000	12361	54917	1.000000	9885405	0.000000
149999847	527607222.000000	27423427	10000.000000	16139	51836	1.000000	12661	54295	1.000000	9880514	0.000000
150009121	527580764.000000	27413729	10000.000000	16037	52047	1.000000	12455	54708	1.000000	9875618	0.000000
150018530	527550326.000000	27419870	10000.000000	16101	52181	1.000000	12486	54636	1.000000	9870802	0.000000
150011599	527570084.000000	27421054	10000.000000	16227	51913	1.000000	12525	54537	1.000000	9865807	0.000000
150032259	527560418.000000	27415609	10000.000000	15917	52061	1.000000	12437	54775	1.000000	9860941	0.000000
150030130	527580039.000000	27412439	10000.000000	15998	52225	1.000000	12475	54834	1.000000	9855879	0.000000
150037818	527535015.000000	27421636	10000.000000	16249	51992	1.000000	12373	54770	1.000000	9850958	0.000000
150048690	527497220.000000	27418012	10000.000000	16239	51858	1.000000	12477	54633	1.000000	9846057	0.000000
150034082	527546719.000000	27416958	10000.000000	16070	52007	1.000000	12386	54823	1.000000	9841036	0.000000
150030354	527573882.000000	27413353	10000.000000	15950	51592	1.000000	12533	54803	1.000000	9836163	0.000000
150023029	527578354.000000	27420633	10000.000000	16097	52223	1.000000	12497	54285	1.000000	9831228	0.000000
150028135	527530549.000000	27422861	10000.000000	16134	51861	1.000000	12413	54612	1.000000	9826307	0.000000
150020560	527601312.000000	27417785	10000.000000	15990	52002	1.000000	12415	54848	1.000000	9821354	0.000000
150014897	527600057.000000	27420586	10000.000000	15812	51729	1.000000	12529	54656	1.000000	9816359	0.000000
150013942	527545008.000000	27422684	10000.000000	16103	51515	1.000000	12231	54897	1.000000	9811474	0.000000
150016464	527592669.000000	27426401	10000.000000	16011	51827	1.000000	12387	55012	1.000000	9806580	0.000000
150030957	527569769.000000	27425496	10000.000000	16159	52015	1.000000	12474	54553	1.000000	9801725	-1.#IND00
150021408	527550016.000000	27420708	10000.000000	15858	52092	1.000000	12340	54960	1.000000	9796830	-0.001600
150023767	527587725.000000	27419679	10000.000000	16138	51736	1.000000	12483	54811	1.000000	9792063	0.002929
150017848	527555865.000000	27425232	10000.000000	16015	51563	1.000000	12448	55186	1.000000	9787207	0.005006
150010824	527568253.000000	27417916	10000.000000	16085	51916	1.000000	12567	54607	1.000000	9782377	-0.000711
150019743	527580002.000000	27420463	10000.000000	15969	52048	1.000000	12435	54571	1.000000	9777558	0.001997
150023166	527550931.000000	27419813	10000.000000	15900	51928	1.000000	12287	55067	1.000000	9772633	0.001312
150014863	527580780.000000	27431167	10000.000000	16217	52211	1.000000	12275	54916	1.000000	9767622	0.000366
150018924	527580358.000000	27415306	10000.000000	16116	51733	1.000000	12365	54530	1.000000	9762798	0.001554
150007547	527614620.000000	27423384	10000.000000	16145	51798	1.000000	12407	54850	1.000000	9757859	0.002100
150033522	527556662.000000	27414219	10000.000000	16218	51394	1.000000	12405	54851	1.000000	9753035	0.001538
150010262	527613069.000000	27422863	10000.000000	16081	52040	1.000000	12471	54553	1.000000	9748090	0.000250
150025974	527568210.000000	27410746	10000.000000	15977	52089	1.000000	12501	54877	1.000000	9743141	0.000466
150033479	527567128.000000	27422611	10000.000000	16061	51971	1.000000	12327	54539	1.000000	9738232	-0.000531
150024202	527552561.000000	27410260	10000.000000	16264	51833	1.000000	12407	54862	1.000000	9733465	-0.000440
150040824	527490735.000000	27418856	10000.000000	15953	52064	1.000000	12381	54984	1.000000	9728574	0.001387
150033337	527538365.000000	27415344	10000.000000	16118	52073	1.000000	12484	54635	1.000000	9723584	0.002671
150023029	527572136.000000	27425586	10000.000000	16090	51756	1.000000	12347	54935	1.000000	9718715	0.004059
150048090	527506485.000000	27416951	10000.000000	16063	51869	1.000000	12341	54693	1.000000	9713738	0.004076
150023663	527591233.000000	27417166	10000.000000	16163	51754	1.000000	12385	54373	1.000000	9708884	0.003687
150029460	527588501.000000	27417243	10000.000000	16145	51874	1.000000	12518	54699	1.000000	9703965	0.003750
150032786	527583907.000000	27423202	10000.000000	16229	52024	1.000000	12411	54570	1.000000	9699110	0.001284
150026867	527558825.000000	27420334	10000.000000	16164	52246	1.000000	12492	54620	1.000000	9694211	0.001553
150015285	527549219.000000	27416661	10000.000000	16068	51815	1.000000	12366	55045	1.000000	9689343	0.000974
150008487	527597609.000000	27419797	10000.000000	16033	52287	1.000000	12413	54302	1.000000	9684464	0.001320
150012756	527617633.000000	27414786	10000.000000	16016	52150	1.000000	12386	54636	1.000000	9679661	0.001394
150024864	527615967.000000	27429617	10000.000000	16328	51728	1.000000	12389	54745	1.000000	9674820	0.001337
150033220	527525893.000000	27411161	10000.000000	15868	52463	1.000000	12471	54585	1.000000	9669865	0.001448
150025826	527580203.000000	27415713	10000.000000	16249	51869	1.000000	12398	54711	1.000000	9664990	0.001071
150047801	527538793.000000	27418077	10000.000000	16122	51588	1.000000	12207	54370	1.000000	9660151	0.000590
150028298	527570149.000000	27424086	10000.000000	16025	52079	1.000000	12580	54734	1.000000	9655406	0.000400
150011979	527536658.000000	27426026	10000.000000	16077	51864	1.000000	12412	54559	1.000000	9650564	-0.000104
150002922	527577523.000000	27426519	10000.000000	16078	52209	1.000000	12403	54521	1.000000	9645640	-0.000025
150017289	527570497.000000	27420912	10000.000000	15958	52310	1.000000	12281	54524	1.000000	9640900	0.000116
150032412	527552941.000000	27415135	10000.000000	16115	52023	1.000000	12484	54750	1.000000	9636002	0.000265
150026760	527536636.000000	27425987	10000.000000	15827	52070	1.000000	12399	54315	1.000000	9631201	0.000111
150035884	527513867.000000	27415391	10000.000000	16026	52197	1.000000	12454	54795	1.000000	9626359	-0.000549
150036369	527558742.000000	27413798	10000.000000	16095	52317	1.000000	12491	54418	1.000000	9621459	-0.000369
150027709	527544269.000000	27421001	10000.000000	16155	52167	1.000000	12494	54345	1.000000	9616831	-0.000341
150010842	527600968.000000	27419151	10000.000000	16111	51903	1.000000	12302	54777	1.000000	9612093	-0.000143
150010712	527583685.000000	27428760	10000.000000	15945	52296	1.000000	12458	54625	1.000000	9607342	-0.000239
150009713	527587045.000000	27423793	10000.000000	16152	51852	1.000000	12441	54606	1.000000	9602475	-0.000340
150026659	527542470.000000	27420017	10000.000000	15992	52352	1.000000	12487	54739	1.000000	9597596	-0.000374
150008403	527547826.000000	27409519	10000.000000	15994	52554	1.000000	12379	55117	1.000000	9592896	-0.000435
150024612	527535328.000000	27420899	10000.000000	16240	52084	1.000000	12508	54395	1.000000	9588098	-0.000572
150036517	527545156.000000	27415599	10000.000000	16148	51908	1.000000	12371	54998	1.000000	9583400	-0.000577
150021363	527554535.000000	27422399	10000.000000	16097	51833	1.000000	12611	54622	1.000000	9578576	-0.000677
150007956	527581584.000000	27425003	10000.000000	16143	51602	1.000000	12547	54662	1.000000	9573654	0.000594
150029325	527557019.000000	27413416	10000.000000	16005	52115	1.000000	12379	55005	1.000000	9568801	0.000814
150009061	527613640.000000	27411992	10000.000000	16188	51919	1.000000	12467	55041	1.000000	9563914	0.000169
150017494	527602676.000000	27417347	10000.000000	16261	51633	1.000000	12607	54128	1.000000	9559048	0.000195
150022142	527550499.000000	27426357	10000.000000	16050	51919	1.000000	12430	54584	1.000000	9554322	0.000347
150035139	527551484.000000	27418978	10000.000000	16153	51770	1.000000	12409	54173	1.000000	9549402	0.000212
150027784	527553012.000000	27413254	10000.000000	16204	51853	1.000000	12431	55016	1.000000	9544704	0.000462
150006223	527568653.000000	27422022	10000.000000	16027	51828	1.000000	12503	54706	1.000000	9539961	0.000120
150009298	527629140.000000	27425647	10000.000000	16119	52448	1.000000	12477	54798	1.000000	9535247	-0.000108
150018782	527579577.000000	27419897	10000.000000	16022	52058	1.000000	12450	54984	1.000000	9530494	0.000061
150002671	527620468.000000	27420229	10000.000000	16142	51908	1.000000	12452	54684	1.000000	9525682	-0.000144
150036129	527566046.000000	27415189	10000.000000	16100	52084	1.000000	12453	54719	1.000000	9520954	-0.000377
150033846	527578981.000000	27423754	10000.000000	16122	52047	1.000000	12453	54765	1.000000	9516185	-0.000615
npatches	nstrain	runtime	dt	init_x	init_y	init_y_blood	init_z	init_S	beta0	beta1	beta2	beta3	mean_beta	B	d	delta	delta_blood	b[0]	mut	m	CTL	c	g	epsilon	k	het	lambda	rho	omega	x_max	patch.dyna	DELTA	A	VA
10000	1	100.000000	0.000100	21900	9499	5000000	0.001000	10000000	10.082036	13.715596	26.397526	10.451023	18	8000000000.000000	0.010000	1.000000	1.000000	800000	0.000050	0.048000	1	0.001000	1.000000	25.000000	8.000000	0.500000	0.000000	0.000000	0.000000	31987	0	10.000000	7.000000	1.000000
sus	inf	inf_blood	z	x[0]	y[0][0]	z[0]	x[1]	y[1][0]	z[1]	S[0]	synchrony
219000000	94990000.000000	5000000	10.000000	21900	9499	0.001000	21900	9499	0.001000	10000000	0.000000
170515795	409808629.000000	21297594	10000.000000	21769	37560	1.000000	19067	39506	1.000000	9995062	0.000000
169142350	416434611.000000	21637787	10000.000000	21806	37983	1.000000	18873	40234	1.000000	9990056	0.000000
169135704	416485719.000000	21649529	10000.000000	21539	38372	1.000000	19052	40107	1.000000	9984917	0.000000
169119858	416516317.000000	21653816	10000.000000	21882	37677	1.000000	18818	40258	1.000000	9980078	0.000000
169119582	416543772.000000	21642579	10000.000000	21567	38250	1.000000	18837	40441	1.000000	9975041	0.000000
169122343	416468797.000000	21649109	10000.000000	21442	38436	1.000000	19046	39888	1.000000	9970106	0.000000
169150472	416471214.000000	21644202	10000.000000	21702	38329	1.000000	18901	40204	1.000000	9965109	0.000000
169113408	416498606.000000	21652139	10000.000000	21432	38258	1.000000	19084	40193	1.000000	9959983	0.000000
169119483	416494405.000000	21652936	10000.000000	21645	38049	1.000000	19091	40137	1.000000	9954879	0.000000
169109465	416503233.000000	21651795	10000.000000	21640	38335	1.000000	19096	40016	1.000000	9949886	0.000000
169118364	416525226.000000	21649682	10000.000000	21442	38144	1.000000	18849	40521	1.000000	9945004	0.000000
169122613	416506400.000000	21651134	10000.000000	21554	38488	1.000000	18916	40501	1.000000	9940099	0.000000
169115963	416453102.000000	21649101	10000.000000	21511	38441	1.000000	18988	39987	1.000000	9935145	0.000000
169131986	416492222.000000	21650938	10000.000000	21772	37906	1.000000	18974	39937	1.000000	9930160	0.000000
169139408	416482049.000000	21653273	10000.000000	21795	38188	1.000000	19013	40351	1.000000	9925265	0.000000
169128880	416497378.000000	21653686	10000.000000	21701	38287	1.000000	18744	40019	1.000000	9920288	0.000000
169110929	416499390.000000	21649111	10000.000000	21543	38285	1.000000	18810	40092	1.000000	9915365	0.000000
169135022	416490306.000000	21641923	10000.000000	21694	38116	1.000000	19137	40114	1.000000	9910370	0.000000
169122713	416530673.000000	21652532	10000.000000	21639	38390	1.000000	18844	40260	1.000000	9905454	0.000000
169116954	416535241.000000	21640966	10000.000000	21395	38506	1.000000	18981	40179	1.000000	9900535	0.000000
169145881	416470746.000000	21643459	10000.000000	21644	38268	1.000000	18862	40400	1.000000	9895675	0.000000
169112608	416517015.000000	21636577	10000.000000	21514	38298	1.000000	19194	39925	1.000000	9890656	0.000000
169119606	416486766.000000	21651576	10000.000000	21703	38047	1.000000	18867	39855	1.000000	9885712	0.000000
169133081	416473907.000000	21651845	10000.000000	21657	38169	1.000000	18880	40465	1.000000	9880687	0.000000
169129873	416497601.000000	21644755	10000.000000	21582	38297	1.000000	18925	39965	1.000000	9875682	0.000000
169116054	416548970.000000	21648253	10000.000000	21620	38102	1.000000	18955	40096	1.000000	9870727	0.000000
169140972	416484309.000000	21651180	10000.000000	21619	37939	1.000000	18961	40148	1.000000	9865653	0.000000
169138615	416487588.000000	21648645	10000.000000	21763	38141	1.000000	18844	40181	1.000000	9860706	0.000000
169129349	416497324.000000	21654819	10000.000000	21619	38518	1.000000	18795	40464	1.000000	9855760	0.000000
169138044	416501656.000000	21652869	10000.000000	21638	37833	1.000000	19022	40396	1.000000	9850790	0.000000
169131948	416486238.000000	21649441	10000.000000	21498	38656	1.000000	18979	39943	1.000000	9845832	0.000000
169143130	416469400.000000	21656555	10000.000000	21586	38421	1.000000	18840	40081	1.000000	9840744	0.000000
169139655	416500632.000000	21643952	10000.000000	21502	38372	1.000000	18977	40493	1.000000	9835782	0.000000
169117451	416479620.000000	21653297	10000.000000	21596	37967	1.000000	19020	40336	1.000000	9830861	0.000000
169131864	416483126.000000	21644190	10000.000000	21523	38243	1.000000	18934	40392	1.000000	9825890	0.000000
169124887	416495866.000000	21643570	10000.000000	21662	38462	1.000000	18997	39960	1.000000	9821113	0.000000
169139522	416474020.000000	21647430	10000.000000	21599	38281	1.000000	19042	40094	1.000000	9816204	0.000000
169130175	416449349.000000	21645451	10000.000000	21690	37964	1.000000	19043	40030	1.000000	9811372	0.000000
169127631	416510350.000000	21647601	10000.000000	21711	38101	1.000000	18979	40134	1.000000	9806440	0.000000
169134305	416481011.000000	21645182	10000.000000	21469	37947	1.000000	18894	40259	1.000000	9801604	-1.#IND00
169125648	416475878.000000	21654634	10000.000000	21697	38316	1.000000	18882	40239	1.000000	9796511	0.006400
169123536	416503913.000000	21647651	10000.000000	21474	38280	1.000000	18987	40066	1.000000	9791560	0.012760
169134872	416504804.000000	21651736	10000.000000	21459	38187	1.000000	18932	39969	1.000000	9786713	0.012488
169132845	416497962.000000	21645811	10000.000000	21621	38025	1.000000	18958	40118	1.000000	9781700	0.007652
169116013	416498750.000000	21657019	10000.000000	21732	38339	1.000000	18799	40351	1.000000	9776760	0.007724
169115527	416505133.000000	21647354	10000.000000	21730	38241	1.000000	18974	40460	1.000000	9771942	0.005458
169116546	416498490.000000	21649625	10000.000000	21684	38302	1.000000	18903	40170	1.000000	9767099	0.004534
169125480	416467154.000000	21641298	10000.000000	21615	38394	1.000000	18976	40279	1.000000	9762306	0.004985
169133770	416471769.000000	21652402	10000.000000	21610	38357	1.000000	18856	40011	1.000000	9757384	0.002863
169137517	416482269.000000	21649020	10000.000000	21753	38187	1.000000	18980	40305	1.000000	9752516	0.002442
169141505	416453007.000000	21643452	10000.000000	21351	38088	1.000000	19001	39877	1.000000	9747562	0.001300
169123276	416480306.000000	21651412	10000.000000	21513	38400	1.000000	18850	40314	1.000000	9742686	0.002410
169120141	416485381.000000	21643554	10000.000000	21428	38156	1.000000	18982	39866	1.000000	9737968	0.000240
169136039	416492109.000000	21639956	10000.000000	21566	38389	1.000000	18933	40308	1.000000	9733335	0.002380
169125582	416516187.000000	21647338	10000.000000	21571	38294	1.000000	18749	39941	1.000000	9728494	0.002360
169115058	416501918.000000	21651024	10000.000000	21614	37886	1.000000	18817	39969	1.000000	9723593	-0.001944
169116948	416508418.000000	21648007	10000.000000	21572	37944	1.000000	18874	40213	1.000000	9718613	-0.002616
169107662	416557298.000000	21647380	10000.000000	21481	38201	1.000000	19001	40239	1.000000	9713717	-0.002743
169115982	416523308.000000	21652393	10000.000000	21642	38048	1.000000	18819	40222	1.000000	9708818	-0.002671
169108987	416557769.000000	21645830	10000.000000	21538	38517	1.000000	18832	40269	1.000000	9703957	-0.001827
169124457	416503677.000000	21644257	10000.000000	21442	38153	1.000000	18961	40039	1.000000	9699027	-0.001905
169138471	416499435.000000	21642448	10000.000000	21676	38458	1.000000	18903	40179	1.000000	9694219	-0.003060
169126073	416517824.000000	21641361	10000.000000	21509	38327	1.000000	18804	40334	1.000000	9689392	-0.004018
169118985	416504424.000000	21654900	10000.000000	21668	38129	1.000000	19148	40192	1.000000	9684551	-0.005067
169128195	416493081.000000	21649963	10000.000000	21590	38099	1.000000	18797	40118	1.000000	9679696	-0.005276
169123121	416480969.000000	21640005	10000.000000	21445	38299	1.000000	18990	40112	1.000000	9674967	-0.005244
169134714	416499543.000000	21645657	10000.000000	21479	38007	1.000000	19065	39725	1.000000	9670195	-0.005757
169093735	416565639.000000	21646238	10000.000000	21515	38361	1.000000	19103	40055	1.000000	9665284	-0.006790
169116158	416527959.000000	21648591	10000.000000	21691	38194	1.000000	18918	40215	1.000000	9660445	-0.007336
169114465	416511824.000000	21644426	10000.000000	21459	38707	1.000000	18906	39918	1.000000	9655551	-0.007227
169147300	416458863.000000	21650460	10000.000000	21768	38176	1.000000	18986	40275	1.000000	9650681	-0.006387
169117341	416519174.000000	21639872	10000.000000	21604	38124	1.000000	19170	40056	1.000000	9645942	-0.005588
169111509	416549695.000000	21650625	10000.000000	21511	38127	1.000000	18991	40456	1.000000	9641122	-0.005039
169123973	416515641.000000	21651329	10000.000000	21741	38047	1.000000	18931	40475	1.000000	9636377	-0.004887
169131686	416492782.000000	21645581	10000.000000	21677	38334	1.000000	19003	40090	1.000000	9631550	-0.004876
169116334	416533085.000000	21641214	10000.000000	21637	37981	1.000000	19068	40128	1.000000	9626658	-0.004241
169119641	416488812.000000	21647954	10000.000000	21785	38206	1.000000	18893	40188	1.000000	9621925	-0.004086
169124032	416535829.000000	21645392	10000.000000	21634	38103	1.000000	18906	40488	1.000000	9617162	-0.003487
169113246	416527105.000000	21649391	10000.000000	21708	38144	1.000000	18862	40098	1.000000	9612487	-0.002967
169114410	416534242.000000	21646013	10000.000000	21495	37712	1.000000	18946	39961	1.000000	9607741	-0.002852
169114082	416507813.000000	21646218	10000.000000	21550	38356	1.000000	18941	40043	1.000000	9603000	-0.002446
169140366	416455233.000000	21646040	10000.000000	21668	38169	1.000000	18883	40088	1.000000	9598107	-0.002474
169121870	416481620.000000	21650182	10000.000000	21575	38292	1.000000	18867	40174	1.000000	9593288	-0.002345
169119352	416479157.000000	21645863	10000.000000	21747	38124	1.000000	19010	40337	1.000000	9588445	-0.002717
169145086	416452840.000000	21646282	10000.000000	21382	38273	1.000000	19011	40099	1.000000	9583547	-0.003975
169126340	416496892.000000	21650624	10000.000000	21582	38245	1.000000	18873	39739	1.000000	9578684	-0.005249
169127988	416495607.000000	21652453	10000.000000	21576	38037	1.000000	18838	40602	1.000000	9573785	-0.005189
169121107	416467608.000000	21648529	10000.000000	21440	38174	1.000000	18887	40183	1.000000	9568907	-0.005102
169138525	416485047.000000	21640185	10000.000000	21638	38116	1.000000	18774	40233	1.000000	9564107	-0.005488
169117889	416544597.000000	21645991	10000.000000	21570	38624	1.000000	18795	40456	1.000000	9559425	-0.006144
169136287	416489699.000000	21642592	10000.000000	21593	38228	1.000000	19004	40108	1.000000	9554673	-0.005606
169130256	416476475.000000	21647859	10000.000000	21615	38206	1.000000	18807	40532	1.000000	9549833	-0.005662
169115459	416515011.000000	21634085	10000.000000	21672	38227	1.000000	18991	40287	1.000000	9544987	-0.005677
169124245	416518349.000000	21649762	10000.000000	21653	37937	1.000000	18771	40734	1.000000	9540181	-0.004550
169116512	416514406.000000	21651898	10000.000000	21660	38197	1.000000	18903	40198	1.000000	9535415	-0.004559
169102989	416545460.000000	21649214	10000.000000	21351	38851	1.000000	18970	39935	1.000000	9530705	-0.003831
169138234	416451999.000000	21644268	10000.000000	21646	38102	1.000000	18872	40281	1.000000	9526046	-0.004123
169124261	416517299.000000	21648350	10000.000000	21686	38280	1.000000	18989	40333	1.000000	9521375	-0.004946
169140229	416463464.000000	21648658	10000.000000	21606	38062	1.000000	18736	40465	1.000000	9516632	-0.004803
npatches	nstrain	runtime	dt	init_x	init_y	init_y_blood	init_z	init_S	beta0	beta1	beta2	beta3	mean_beta	B	d	delta	delta_blood	b[0]	mut	m	CTL	c	g	epsilon	k	het	lambda	rho	omega	x_max	patch.dyna	DELTA	A	VA
10000	1	100.000000	0.000100	21900	9499	5000000	0.001000	10000000	26.530705	23.669779	21.327632	9.974777	18	8000000000.000000	0.010000	1.000000	1.000000	800000	0.000050	0.048000	1	0.001000	1.000000	25.000000	9.000000	0.500000	0.000000	0.000000	0.000000	31987	0	10.000000	7.000000	1.000000
sus	inf	inf_blood	z	x[0]	y[0][0]	z[0]	x[1]	y[1][0]	z[1]	S[0]	synchrony
219000000	94990000.000000	5000000	10.000000	21900	9499	0.001000	21900	9499	0.001000	10000000	0.000000
187147747	328556162.000000	17069390	10000.000000	14544	35732	1.000000	15606	35032	1.000000	9994865	0.000000
185925080	333222178.000000	17308380	10000.000000	14675	36213	1.000000	15696	35484	1.000000	9989888	0.000000
185921637	333277494.000000	17323198	10000.000000	14480	36654	1.000000	15428	36190	1.000000	9984954	0.000000
185945841	333242336.000000	17322543	10000.000000	14481	36195	1.000000	15701	35419	1.000000	9979937	0.000000
185932065	333219665.000000	17326931	10000.000000	14634	35876	1.000000	15684	35413	1.000000	9974932	0.000000
185947279	333250064.000000	17320816	10000.000000	14544	35830	1.000000	15670	35280	1.000000	9969731	0.000000
185917794	333271736.000000	17327131	10000.000000	14533	36035	1.000000	15660	35464	1.000000	9964645	0.000000
185940361	333231893.000000	17321470	10000.000000	14610	36162	1.000000	15600	35638	1.000000	9959781	0.000000
185908008	333290978.000000	17318878	10000.000000	14624	35871	1.000000	15713	35481	1.000000	9954877	0.000000
185916837	333277774.000000	17324954	10000.000000	14486	36193	1.000000	15535	35658	1.000000	9950079	0.000000
185940151	333214200.000000	17324932	10000.000000	14501	36296	1.000000	15749	35134	1.000000	9945219	0.000000
185931716	333251473.000000	17319255	10000.000000	14578	36261	1.000000	15649	35467	1.000000	9940286	0.000000
185927080	333243919.000000	17321922	10000.000000	14348	36515	1.000000	15843	35208	1.000000	9935317	0.000000
185937274	333232367.000000	17322113	10000.000000	14367	36535	1.000000	15684	35485	1.000000	9930336	0.000000
185929060	333291084.000000	17324406	10000.000000	14536	36553	1.000000	15545	35668	1.000000	9925385	0.000000
185927701	333250392.000000	17316801	10000.000000	14467	36344	1.000000	15575	35379	1.000000	9920562	0.000000
185941654	333263556.000000	17317057	10000.000000	14619	36059	1.000000	15661	35480	1.000000	9915601	0.000000
185924223	333285754.000000	17321560	10000.000000	14275	36267	1.000000	15642	35508	1.000000	9910719	0.000000
185936450	333245601.000000	17324119	10000.000000	14762	35943	1.000000	15714	35638	1.000000	9905713	0.000000
185936134	333252270.000000	17317384	10000.000000	14416	36289	1.000000	15688	35565	1.000000	9900820	0.000000
185911436	333242065.000000	17324660	10000.000000	14447	36380	1.000000	15566	35358	1.000000	9895879	0.000000
185928721	333275938.000000	17321539	10000.000000	14470	36189	1.000000	15600	35546	1.000000	9891071	0.000000
185935714	333237565.000000	17312843	10000.000000	14719	36258	1.000000	15672	35228	1.000000	9886153	0.000000
185911939	333266622.000000	17323134	10000.000000	14426	36536	1.000000	15774	35212	1.000000	9881156	0.000000
185913449	333292391.000000	17320763	10000.000000	14676	35750	1.000000	15732	35396	1.000000	9876136	0.000000
185936283	333241660.000000	17328356	10000.000000	14435	36249	1.000000	15591	35446	1.000000	9871018	0.000000
185933119	333265623.000000	17317708	10000.000000	14637	36333	1.000000	15636	35124	1.000000	9866000	0.000000
185939674	333261722.000000	17318795	10000.000000	14579	36153	1.000000	15783	34909	1.000000	9861172	0.000000
185930634	333272989.000000	17323165	10000.000000	14478	36445	1.000000	15524	35751	1.000000	9856182	0.000000
185940262	333232691.000000	17319504	10000.000000	14485	36197	1.000000	15555	35173	1.000000	9851269	0.000000
185922521	333267635.000000	17315099	10000.000000	14594	35820	1.000000	15684	35350	1.000000	9846350	0.000000
185941919	333259252.000000	17317003	10000.000000	14515	36455	1.000000	15646	35446	1.000000	9841452	0.000000
185921009	333249523.000000	17328657	10000.000000	14546	35819	1.000000	15388	35622	1.000000	9836545	0.000000
185935630	333248315.000000	17329027	10000.000000	14556	36066	1.000000	15477	35643	1.000000	9831552	0.000000
185936010	333240595.000000	17324113	10000.000000	14436	36506	1.000000	15664	35687	1.000000	9826710	0.000000
185926536	333233131.000000	17323334	10000.000000	14570	35965	1.000000	15603	34992	1.000000	9821755	0.000000
185923181	333281063.000000	17319481	10000.000000	14550	36135	1.000000	15775	35826	1.000000	9816879	0.000000
185931088	333258474.000000	17326484	10000.000000	14657	36255	1.000000	15559	35464	1.000000	9811882	0.000000
185915724	333303329.000000	17322518	10000.000000	14671	36154	1.000000	15558	35328	1.000000	9806995	0.000000
185939713	333255440.000000	17322194	10000.000000	14570	36044	1.000000	15710	35462	1.000000	9802064	-1.#IND00
185923525	333256991.000000	17320216	10000.000000	14653	35775	1.000000	15527	35552	1.000000	9797107	-0.004800
185912530	333269734.000000	17327447	10000.000000	14506	36299	1.000000	15657	35591	1.000000	9792090	-0.003809
185930014	333268909.000000	17324216	10000.000000	14679	35938	1.000000	15639	35373	1.000000	9787074	-0.000403
185917429	333265969.000000	17322859	10000.000000	14478	36354	1.000000	15483	35533	1.000000	9782109	-0.007040
185928801	333276543.000000	17324508	10000.000000	14576	36348	1.000000	15650	35466	1.000000	9777275	-0.009538
185934870	333268097.000000	17321778	10000.000000	14568	36152	1.000000	15639	35427	1.000000	9772478	-0.006925
185921842	333289573.000000	17320744	10000.000000	14680	36116	1.000000	15665	35136	1.000000	9767498	-0.001499
185933229	333293375.000000	17315338	10000.000000	14364	36238	1.000000	15485	35569	1.000000	9762644	-0.000865
185938376	333237188.000000	17320445	10000.000000	14637	35966	1.000000	15543	35572	1.000000	9757700	-0.003830
185932304	333275224.000000	17324052	10000.000000	14569	36342	1.000000	15593	35620	1.000000	9752967	-0.001850
185929009	333253936.000000	17318135	10000.000000	14665	35944	1.000000	15591	35460	1.000000	9748084	-0.004701
185932432	333243701.000000	17323224	10000.000000	14503	36206	1.000000	15480	35653	1.000000	9743183	-0.003672
185934827	333294167.000000	17320110	10000.000000	14654	36087	1.000000	15571	35484	1.000000	9738336	-0.005846
185925390	333271323.000000	17321326	10000.000000	14504	36121	1.000000	15706	35039	1.000000	9733458	-0.005644
185917562	333255593.000000	17321203	10000.000000	14565	36395	1.000000	15685	35860	1.000000	9728620	-0.007767
185937268	333232620.000000	17326080	10000.000000	14747	35692	1.000000	15634	35402	1.000000	9723783	-0.007281
185918916	333296878.000000	17312628	10000.000000	14665	36148	1.000000	15658	35617	1.000000	9718908	-0.007091
185909712	333306090.000000	17319613	10000.000000	14342	36450	1.000000	15511	35316	1.000000	9714137	-0.006915
185934516	333257018.000000	17314963	10000.000000	14361	36444	1.000000	15573	35476	1.000000	9709322	-0.007189
185933812	333252355.000000	17310963	10000.000000	14653	35896	1.000000	15671	35389	1.000000	9704383	-0.006392
185921577	333232641.000000	17323356	10000.000000	14521	36327	1.000000	15698	35478	1.000000	9699537	-0.005110
185927812	333276794.000000	17316664	10000.000000	14655	36248	1.000000	15521	35368	1.000000	9694643	-0.004528
185921250	333276353.000000	17316588	10000.000000	14560	36461	1.000000	15591	35477	1.000000	9689708	-0.003490
185926345	333269107.000000	17327339	10000.000000	14403	36401	1.000000	15654	35682	1.000000	9684858	-0.002125
185938772	333263378.000000	17328295	10000.000000	14476	36016	1.000000	15476	35656	1.000000	9679977	-0.001974
185951871	333263701.000000	17320326	10000.000000	14643	35920	1.000000	15744	35233	1.000000	9675117	-0.001776
185913297	333276453.000000	17323251	10000.000000	14549	35866	1.000000	15794	35029	1.000000	9670265	-0.001298
185931049	333297313.000000	17323495	10000.000000	14679	36148	1.000000	15652	35595	1.000000	9665461	-0.001100
185934071	333240087.000000	17318777	10000.000000	14550	36319	1.000000	15578	35355	1.000000	9660690	-0.001819
185930974	333220038.000000	17328921	10000.000000	14654	36111	1.000000	15672	35605	1.000000	9655970	-0.001806
185916478	333302439.000000	17320527	10000.000000	14428	36416	1.000000	15558	35479	1.000000	9651086	-0.001975
185931154	333253017.000000	17319438	10000.000000	14321	36598	1.000000	15741	35412	1.000000	9646156	-0.001800
185917680	333208694.000000	17322427	10000.000000	14521	36118	1.000000	15493	35578	1.000000	9641356	-0.001757
185940059	333243410.000000	17318921	10000.000000	14771	36063	1.000000	15549	35424	1.000000	9636598	-0.002384
185942718	333242480.000000	17313793	10000.000000	14543	36330	1.000000	15593	35316	1.000000	9631787	-0.002317
185910146	333292034.000000	17320718	10000.000000	14553	36303	1.000000	15629	35405	1.000000	9626922	-0.002328
185906445	333254883.000000	17322142	10000.000000	14304	36554	1.000000	15714	35619	1.000000	9622116	-0.002480
185933094	333224594.000000	17323205	10000.000000	14564	36163	1.000000	15770	35210	1.000000	9617316	-0.002074
185917932	333293701.000000	17317105	10000.000000	14529	36121	1.000000	15515	35954	1.000000	9612521	-0.001870
185916929	333272200.000000	17326584	10000.000000	14530	35800	1.000000	15523	35271	1.000000	9607705	-0.001434
185933184	333245027.000000	17331373	10000.000000	14706	36131	1.000000	15616	35374	1.000000	9602818	-0.001339
185938094	333223366.000000	17324189	10000.000000	14641	35854	1.000000	15593	35226	1.000000	9597867	-0.001018
185927676	333257652.000000	17330675	10000.000000	14574	36200	1.000000	15782	35042	1.000000	9593075	-0.000844
185919242	333295211.000000	17321345	10000.000000	14368	35988	1.000000	15749	35092	1.000000	9588195	-0.000959
185937101	333240828.000000	17310440	10000.000000	14717	35875	1.000000	15559	35435	1.000000	9583335	-0.001328
185922703	333270258.000000	17322920	10000.000000	14571	36021	1.000000	15480	35664	1.000000	9578495	-0.001321
185903011	333282640.000000	17327319	10000.000000	14568	36323	1.000000	15685	35394	1.000000	9573723	-0.002390
185906668	333290406.000000	17327598	10000.000000	14450	36448	1.000000	15685	35200	1.000000	9569020	-0.003210
185950213	333255260.000000	17314036	10000.000000	14624	36214	1.000000	15574	35539	1.000000	9564154	-0.003087
185923836	333245639.000000	17320279	10000.000000	14538	35987	1.000000	15522	35790	1.000000	9559401	-0.003062
185931878	333249195.000000	17318502	10000.000000	14449	36226	1.000000	15599	35490	1.000000	9554639	-0.002872
185925621	333252337.000000	17321500	10000.000000	14495	36167	1.000000	15637	35396	1.000000	9549911	-0.002856
185937721	333254689.000000	17323285	10000.000000	14514	35966	1.000000	15604	35632	1.000000	9545108	-0.002796
185943265	333232050.000000	17317954	10000.000000	14553	36315	1.000000	15688	35276	1.000000	9540437	-0.002497
185925904	333281807.000000	17316936	10000.000000	14504	36258	1.000000	15626	35262	1.000000	9535596	-0.001745
185930282	333228739.000000	17319212	10000.000000	14497	36306	1.000000	15520	35566	1.000000	9530925	-0.001444
185923405	333293610.000000	17321058	10000.000000	14571	36278	1.000000	15642	35139	1.000000	9526141	-0.001614
185934545	333230956.000000	17322554	10000.000000	14547	36412	1.000000	15586	35538	1.000000	9521380	-0.001428
185919437	333259014.000000	17319540	10000.000000	14485	35671	1.000000	15674	35545	1.000000	9516605	-0.001434
npatches	nstrain	runtime	dt	init_x	init_y	init_y_blood	init_z	init_S	beta0	beta1	beta2	beta3	mean_beta	B	d	delta	delta_blood	b[0]	mut	m	CTL	c	g	epsilon	k	het	lambda	rho	omega	x_max	patch.dyna	DELTA	A	VA
10000	1	100.000000	0.000100	21900	9499	5000000	0.001000	10000000	23.393151	11.828219	17.417747	18.408854	18	8000000000.000000	0.010000	1.000000	1.000000	800000	0.000050	0.048000	1	0.001000	1.000000	25.000000	10.000000	0.500000	0.000000	0.000000	0.000000	31987	0	10.000000	7.000000	1.000000
sus	inf	inf_blood	z	x[0]	y[0][0]	z[0]	x[1]	y[1][0]	z[1]	S[0]	synchrony
219000000	94990000.000000	5000000	10.000000	21900	9499	0.001000	21900	9499	0.001000	10000000	0.000000
202432728	264683233.000000	13755944	10000.000000	17533	28082	1.000000	23525	24301	1.000000	9995052	0.000000
201430787	267992017.000000	13923125	10000.000000	17256	28853	1.000000	23494	24490	1.000000	9990069	0.000000
201418981	268101534.000000	13933895	10000.000000	17421	28453	1.000000	23574	24514	1.000000	9985153	0.000000
201418786	268031653.000000	13926804	10000.000000	17382	28692	1.000000	23598	24505	1.000000	9980252	0.000000
201409697	268049877.000000	13936713	10000.000000	17235	28718	1.000000	23401	24690	1.000000	9975297	0.000000
201409883	268073766.000000	13929482	10000.000000	17294	28664	1.000000	23310	24273	1.000000	9970154	0.000000
201421743	268057562.000000	13929279	10000.000000	17383	28905	1.000000	23688	24460	1.000000	9965064	0.000000
201429351	268016115.000000	13929366	10000.000000	17258	28747	1.000000	23466	24673	1.000000	9960080	0.000000
201431506	268081558.000000	13932468	10000.000000	17304	28869	1.000000	23507	24626	1.000000	9955109	0.000000
201426938	268018567.000000	13931842	10000.000000	17366	28491	1.000000	23506	24373	1.000000	9950172	0.000000
201447495	268012163.000000	13928763	10000.000000	17427	28798	1.000000	23288	24708	1.000000	9945201	0.000000
201399670	268065199.000000	13932094	10000.000000	17459	28838	1.000000	23488	24755	1.000000	9940263	0.000000
201403273	268077912.000000	13933597	10000.000000	17443	28808	1.000000	23624	24766	1.000000	9935346	0.000000
201422075	268067462.000000	13925385	10000.000000	17499	28632	1.000000	23694	24228	1.000000	9930392	0.000000
201403752	268044916.000000	13937919	10000.000000	17288	28588	1.000000	23495	24319	1.000000	9925432	0.000000
201399536	268081050.000000	13929403	10000.000000	17392	28783	1.000000	23420	24450	1.000000	9920525	0.000000
201397281	268052071.000000	13930877	10000.000000	17315	28979	1.000000	23515	24331	1.000000	9915630	0.000000
201415702	268099429.000000	13934779	10000.000000	17499	28332	1.000000	23415	24331	1.000000	9910654	0.000000
201396857	268070356.000000	13940524	10000.000000	17368	28652	1.000000	23411	24606	1.000000	9905683	0.000000
201412472	268075246.000000	13932331	10000.000000	17461	28537	1.000000	23579	24199	1.000000	9900774	0.000000
201404887	268076559.000000	13936569	10000.000000	17367	28662	1.000000	23451	24441	1.000000	9895841	0.000000
201420477	268050999.000000	13932663	10000.000000	17426	28392	1.000000	23548	24403	1.000000	9890915	0.000000
201413137	268057035.000000	13934611	10000.000000	17465	28369	1.000000	23421	24542	1.000000	9886055	0.000000
201434469	268040032.000000	13925965	10000.000000	17468	28891	1.000000	23556	24437	1.000000	9881110	0.000000
201411766	268073442.000000	13937036	10000.000000	17399	28932	1.000000	23402	24624	1.000000	9876177	0.000000
201435798	268059241.000000	13930433	10000.000000	17565	28993	1.000000	23315	24434	1.000000	9871314	0.000000
201433872	268004717.000000	13936297	10000.000000	17392	28663	1.000000	23400	24244	1.000000	9866383	0.000000
201428481	268016834.000000	13924112	10000.000000	17228	28960	1.000000	23434	24501	1.000000	9861417	0.000000
201418171	268024025.000000	13933198	10000.000000	17303	28732	1.000000	23391	24613	1.000000	9856520	0.000000
201407494	268071866.000000	13934972	10000.000000	17400	28845	1.000000	23674	24274	1.000000	9851647	0.000000
201420295	268086912.000000	13939127	10000.000000	17249	28727	1.000000	23509	24428	1.000000	9846756	0.000000
201423491	268020469.000000	13928099	10000.000000	17334	28937	1.000000	23237	24594	1.000000	9841890	0.000000
201410608	268069075.000000	13934006	10000.000000	17463	28611	1.000000	23323	24130	1.000000	9836975	0.000000
201414278	268056634.000000	13934163	10000.000000	17360	28575	1.000000	23460	24262	1.000000	9832006	0.000000
201423917	268075747.000000	13929064	10000.000000	17333	28995	1.000000	23546	24122	1.000000	9827049	0.000000
201409848	268083200.000000	13927535	10000.000000	17469	28679	1.000000	23571	24247	1.000000	9822259	0.000000
201417273	268005024.000000	13932239	10000.000000	17371	28635	1.000000	23452	24443	1.000000	9817328	0.000000
201411843	268047357.000000	13935727	10000.000000	17320	28680	1.000000	23624	24343	1.000000	9812501	0.000000
201404254	268073468.000000	13934229	10000.000000	17362	28599	1.000000	23482	24538	1.000000	9807443	0.000000
201426221	268074308.000000	13932757	10000.000000	17451	28408	1.000000	23435	24529	1.000000	9802654	-1.#IND00
201406653	268107240.000000	13936295	10000.000000	17609	28720	1.000000	23352	24923	1.000000	9797793	0.016000
201407618	268078670.000000	13931548	10000.000000	17402	28720	1.000000	23605	24543	1.000000	9792867	0.011278
201417252	268072731.000000	13931408	10000.000000	17219	28782	1.000000	23340	24496	1.000000	9788026	-0.007249
201417770	268041412.000000	13932731	10000.000000	17333	28816	1.000000	23435	24630	1.000000	9783191	-0.010660
201417313	268019958.000000	13936403	10000.000000	17272	28798	1.000000	23525	24403	1.000000	9778368	-0.010146
201405465	268065450.000000	13929073	10000.000000	17145	28911	1.000000	23436	24542	1.000000	9773454	-0.012824
201420481	268049759.000000	13941419	10000.000000	17537	28226	1.000000	23482	24453	1.000000	9768445	-0.015218
201405212	268076059.000000	13930437	10000.000000	17391	28759	1.000000	23656	24323	1.000000	9763622	-0.022914
201421456	268045551.000000	13930959	10000.000000	17479	28549	1.000000	23503	24177	1.000000	9758684	-0.016469
201415786	268084941.000000	13933282	10000.000000	17389	28862	1.000000	23387	24576	1.000000	9753803	-0.013345
201395573	268117864.000000	13935029	10000.000000	17354	28796	1.000000	23565	24387	1.000000	9748837	-0.011448
201414976	268067110.000000	13937404	10000.000000	17171	28458	1.000000	23612	24280	1.000000	9743906	-0.011370
201408575	268040021.000000	13930931	10000.000000	17378	28707	1.000000	23409	24518	1.000000	9739040	-0.010936
201417214	268079232.000000	13938300	10000.000000	17285	28815	1.000000	23442	24610	1.000000	9734250	-0.009317
201406412	268089857.000000	13936265	10000.000000	17387	28645	1.000000	23396	24527	1.000000	9729369	-0.008353
201421681	268059479.000000	13933149	10000.000000	17289	28718	1.000000	23460	24628	1.000000	9724563	-0.007887
201422529	268060126.000000	13924781	10000.000000	17301	28862	1.000000	23447	24662	1.000000	9719681	-0.006911
201416010	268095236.000000	13937778	10000.000000	17436	29196	1.000000	23491	24447	1.000000	9714862	-0.006646
201434700	268051775.000000	13922109	10000.000000	17316	29008	1.000000	23539	24481	1.000000	9709966	-0.008273
201406132	268041967.000000	13931945	10000.000000	17303	28588	1.000000	23338	24714	1.000000	9705059	-0.008719
201426091	268019949.000000	13931570	10000.000000	17312	28764	1.000000	23592	24550	1.000000	9700229	-0.010785
201418338	268075229.000000	13933076	10000.000000	17358	28731	1.000000	23476	24330	1.000000	9695469	-0.009958
201448567	268041812.000000	13932512	10000.000000	17473	28984	1.000000	23437	24483	1.000000	9690679	-0.010697
201408797	268092322.000000	13932607	10000.000000	17424	28632	1.000000	23326	24489	1.000000	9685855	-0.009881
201415253	268105566.000000	13932178	10000.000000	17304	28734	1.000000	23685	24668	1.000000	9680956	-0.009521
201403979	268075520.000000	13930976	10000.000000	17339	28893	1.000000	23714	24418	1.000000	9676122	-0.009540
201418798	268086760.000000	13931789	10000.000000	17258	28922	1.000000	23578	24381	1.000000	9671277	-0.008781
201408497	268069369.000000	13926263	10000.000000	17324	28701	1.000000	23647	24411	1.000000	9666412	-0.008418
201402664	268039227.000000	13935602	10000.000000	17512	28219	1.000000	23276	24810	1.000000	9661561	-0.008105
201422319	268045578.000000	13932278	10000.000000	17280	28668	1.000000	23303	24363	1.000000	9656611	-0.007690
201412437	268068477.000000	13927261	10000.000000	17261	29157	1.000000	23394	24366	1.000000	9651826	-0.007729
201434322	267982025.000000	13929350	10000.000000	17269	28758	1.000000	23558	24374	1.000000	9647016	-0.006744
201437487	268041482.000000	13929168	10000.000000	17342	28613	1.000000	23439	24482	1.000000	9642328	-0.007109
201432354	268020336.000000	13931007	10000.000000	17242	28608	1.000000	23399	24482	1.000000	9637522	-0.007172
201420780	268063239.000000	13935577	10000.000000	17345	28851	1.000000	23695	24422	1.000000	9632692	-0.007230
201444396	268038306.000000	13921107	10000.000000	17273	28817	1.000000	23526	24466	1.000000	9627819	-0.007040
201402524	268072893.000000	13930209	10000.000000	17339	29045	1.000000	23541	24424	1.000000	9623026	-0.007041
201416307	268043122.000000	13929849	10000.000000	17519	28555	1.000000	23497	24534	1.000000	9618105	-0.006984
201428159	268026113.000000	13927788	10000.000000	17313	28723	1.000000	23508	24552	1.000000	9613308	-0.006761
201413101	268059066.000000	13930482	10000.000000	17142	29109	1.000000	23580	24226	1.000000	9608508	-0.006569
201409391	268072960.000000	13938347	10000.000000	17477	28918	1.000000	23336	24758	1.000000	9603619	-0.006272
201415668	268046185.000000	13935519	10000.000000	17418	28826	1.000000	23585	24645	1.000000	9598763	-0.006206
201432218	268017171.000000	13933950	10000.000000	17361	28567	1.000000	23711	24425	1.000000	9594064	-0.008368
201428757	268063353.000000	13926734	10000.000000	17395	28721	1.000000	23519	24652	1.000000	9589356	-0.009150
201426615	268083374.000000	13934527	10000.000000	17322	28809	1.000000	23572	24522	1.000000	9584546	-0.008624
201426461	268055571.000000	13930575	10000.000000	17258	29101	1.000000	23467	24490	1.000000	9579792	-0.008894
201405988	268064854.000000	13930645	10000.000000	17364	28580	1.000000	23526	24409	1.000000	9574966	-0.008802
201416130	268049677.000000	13933787	10000.000000	17469	28591	1.000000	23519	24491	1.000000	9570183	-0.007874
201409522	268048222.000000	13939848	10000.000000	17336	28573	1.000000	23647	24650	1.000000	9565481	-0.007392
201426346	268054530.000000	13926036	10000.000000	17381	28776	1.000000	23267	24558	1.000000	9560724	-0.007025
201430984	268055168.000000	13929485	10000.000000	17295	28690	1.000000	23257	24617	1.000000	9555848	-0.006660
201412632	268050565.000000	13927139	10000.000000	17530	28660	1.000000	23569	24113	1.000000	9551095	-0.006411
201417333	268031441.000000	13927190	10000.000000	17304	28747	1.000000	23581	24400	1.000000	9546250	-0.006438
201423770	268048059.000000	13930333	10000.000000	17419	28482	1.000000	23518	24519	1.000000	9541506	-0.006355
201420162	268059229.000000	13934509	10000.000000	17400	28619	1.000000	23515	24700	1.000000	9536696	-0.005864
201421521	268048481.000000	13931586	10000.000000	17324	28930	1.000000	23319	24652	1.000000	9531996	-0.005730
201424089	268080594.000000	13936211	10000.000000	17467	28901	1.000000	23390	24559	1.000000	9527224	-0.005641
201422329	268050075.000000	13933731	10000.000000	17326	28913	1.000000	23586	24730	1.000000	9522378	-0.005628
201405105	268042922.000000	13936300	10000.000000	17350	28805	1.000000	23565	24882	1.000000	9517570	-0.005454
npatches	nstrain	runtime	dt	init_x	init_y	init_y_blood	init_z	init_S	beta0	beta1	beta2	beta3	mean_beta	B	d	delta	delta_blood	b[0]	mut	m	CTL	c	g	epsilon	k	het	lambda	rho	omega	x_max	patch.dyna	DELTA	A	VA
10000	1	100.000000	0.000100	21900	9499	5000000	0.001000	10000000	12.680361	11.219980	26.524456	15.855917	18	8000000000.000000	0.010000	1.000000	1.000000	800000	0.000050	0.048000	1	0.001000	1.000000	25.000000	11.000000	0.500000	0.000000	0.000000	0.000000	31987	0	10.000000	7.000000	1.000000
sus	inf	inf_blood	z	x[0]	y[0][0]	z[0]	x[1]	y[1][0]	z[1]	S[0]	synchrony
219000000	94990000.000000	5000000	10.000000	21900	9499	0.001000	21900	9499	0.001000	10000000	0.000000
219176422	208298809.000000	10822381	10000.000000	24468	19199	1.000000	25579	18528	1.000000	9994926	0.000000
218228813	210933375.000000	10963398	10000.000000	24464	19287	1.000000	25503	18842	1.000000	9989926	0.000000
218225326	210939347.000000	10963013	10000.000000	24375	19269	1.000000	25390	18655	1.000000	9984834	0.000000
218218410	210977722.000000	10966556	10000.000000	24463	19354	1.000000	25497	18659	1.000000	9979904	0.000000
218217752	210949153.000000	10960553	10000.000000	24614	19154	1.000000	25428	18852	1.000000	9974835	0.000000
218231696	210908993.000000	10969540	10000.000000	24522	19406	1.000000	25324	18634	1.000000	9969914	0.000000
218217064	210914394.000000	10963622	10000.000000	24739	19392	1.000000	25391	18472	1.000000	9964941	0.000000
218234612	210938329.000000	10957731	10000.000000	24622	19231	1.000000	25414	18861	1.000000	9960064	0.000000
218190120	210967272.000000	10965838	10000.000000	24363	19292	1.000000	25395	18909	1.000000	9954964	0.000000
218228809	210945538.000000	10966245	10000.000000	24511	18866	1.000000	25374	18666	1.000000	9950042	0.000000
218196036	210948203.000000	10957289	10000.000000	24379	19304	1.000000	25235	18941	1.000000	9945047	0.000000
218212754	210997177.000000	10963454	10000.000000	24699	19413	1.000000	25515	18715	1.000000	9939976	0.000000
218222924	210942264.000000	10965644	10000.000000	24534	19478	1.000000	25257	19078	1.000000	9935060	0.000000
218230520	210925834.000000	10964230	10000.000000	24435	19203	1.000000	25372	18677	1.000000	9930129	0.000000
218235362	210928504.000000	10966808	10000.000000	24377	19290	1.000000	25356	18685	1.000000	9925096	0.000000
218227441	210928371.000000	10967698	10000.000000	24354	19332	1.000000	25520	18858	1.000000	9920062	0.000000
218218902	210930255.000000	10968059	10000.000000	24707	19169	1.000000	25460	18947	1.000000	9915107	0.000000
218210189	210931712.000000	10971812	10000.000000	24445	19277	1.000000	25249	18867	1.000000	9910194	0.000000
218208054	210969561.000000	10959905	10000.000000	24373	19165	1.000000	25467	19044	1.000000	9905244	0.000000
218224994	210934630.000000	10970794	10000.000000	24295	19196	1.000000	25325	18729	1.000000	9900354	0.000000
218218295	210934869.000000	10966409	10000.000000	24385	19273	1.000000	25300	18522	1.000000	9895523	0.000000
218231656	210946155.000000	10963237	10000.000000	24577	19342	1.000000	25524	18891	1.000000	9890587	0.000000
218242340	210933628.000000	10961901	10000.000000	24431	19487	1.000000	25204	18705	1.000000	9885624	0.000000
218222219	210952598.000000	10963351	10000.000000	24559	19163	1.000000	25339	18864	1.000000	9880754	0.000000
218209534	210983375.000000	10964081	10000.000000	24428	19170	1.000000	25238	18943	1.000000	9875943	0.000000
218207172	210919188.000000	10966616	10000.000000	24593	19228	1.000000	25338	18621	1.000000	9871044	0.000000
218220862	210929520.000000	10958207	10000.000000	24468	19234	1.000000	25259	18627	1.000000	9866050	0.000000
218195498	210985011.000000	10966511	10000.000000	24464	19357	1.000000	25578	18694	1.000000	9861117	0.000000
218210075	210984741.000000	10969583	10000.000000	24583	19499	1.000000	25405	18830	1.000000	9856069	0.000000
218215232	210946697.000000	10963128	10000.000000	24484	19456	1.000000	25377	18846	1.000000	9851135	0.000000
218242168	210866024.000000	10959455	10000.000000	24437	19340	1.000000	25363	18830	1.000000	9846214	0.000000
218197084	210968814.000000	10970142	10000.000000	24654	19134	1.000000	25508	18788	1.000000	9841293	0.000000
218221774	210955719.000000	10964602	10000.000000	24421	19293	1.000000	25342	18636	1.000000	9836337	0.000000
218216713	210955288.000000	10965717	10000.000000	24493	19334	1.000000	25204	18846	1.000000	9831443	0.000000
218197735	210992324.000000	10961119	10000.000000	24610	19105	1.000000	25330	18688	1.000000	9826666	0.000000
218219663	210941049.000000	10958838	10000.000000	24476	19416	1.000000	25323	18606	1.000000	9821863	0.000000
218208024	210982352.000000	10961110	10000.000000	24395	19502	1.000000	25454	18725	1.000000	9816930	0.000000
218201851	210977134.000000	10962643	10000.000000	24731	18964	1.000000	25383	18830	1.000000	9812108	0.000000
218215260	210974765.000000	10960523	10000.000000	24345	19184	1.000000	25371	18796	1.000000	9807199	0.000000
218202044	210945507.000000	10963403	10000.000000	24445	19205	1.000000	25270	18805	1.000000	9802297	-1.#IND00
218199456	210964404.000000	10960857	10000.000000	24365	19337	1.000000	25510	18667	1.000000	9797502	0.000000
218210918	211012380.000000	10965141	10000.000000	24442	19363	1.000000	25397	18946	1.000000	9792676	-0.003507
218239905	210922233.000000	10960716	10000.000000	24520	19402	1.000000	25470	18674	1.000000	9787743	0.002212
218211180	210977729.000000	10963381	10000.000000	24676	19256	1.000000	25506	18850	1.000000	9782770	0.000402
218220050	210960824.000000	10958885	10000.000000	24376	19519	1.000000	25247	18785	1.000000	9777826	0.000239
218211869	210978982.000000	10963902	10000.000000	24625	19079	1.000000	25475	18786	1.000000	9772998	0.002754
218226708	210941235.000000	10961079	10000.000000	24627	19275	1.000000	25579	18655	1.000000	9768067	0.003627
218232090	210936157.000000	10967797	10000.000000	24415	19252	1.000000	25312	18916	1.000000	9763278	0.006776
218233329	210918715.000000	10962444	10000.000000	24398	19363	1.000000	25442	19012	1.000000	9758411	0.004658
218222168	210957030.000000	10961693	10000.000000	24600	18955	1.000000	25128	18774	1.000000	9753477	0.000677
218213643	210984657.000000	10962957	10000.000000	24587	19055	1.000000	25273	18529	1.000000	9748536	0.003255
218217609	210962799.000000	10957609	10000.000000	24420	19515	1.000000	25363	18653	1.000000	9743631	0.003757
218223822	210928602.000000	10962259	10000.000000	24639	19271	1.000000	25184	18820	1.000000	9738841	0.000759
218206864	210964627.000000	10964619	10000.000000	24480	19225	1.000000	25388	18804	1.000000	9733889	0.001404
218228362	210937367.000000	10964263	10000.000000	24218	19399	1.000000	25212	18934	1.000000	9728991	0.001481
218218478	210971149.000000	10964257	10000.000000	24493	19400	1.000000	25151	18812	1.000000	9724228	0.001192
218230496	210916813.000000	10961641	10000.000000	24687	19338	1.000000	25485	18937	1.000000	9719264	-0.000681
218229832	210944902.000000	10963709	10000.000000	24542	19551	1.000000	25168	19102	1.000000	9714354	-0.000778
218214770	210904859.000000	10958027	10000.000000	24503	19501	1.000000	25422	18724	1.000000	9709507	-0.000826
218221047	210921241.000000	10960943	10000.000000	24581	19394	1.000000	25437	19085	1.000000	9704586	-0.000968
218203938	210976772.000000	10968284	10000.000000	24599	19057	1.000000	25417	18869	1.000000	9699643	-0.000436
218228460	210948129.000000	10956255	10000.000000	24460	19125	1.000000	25216	18508	1.000000	9694729	-0.000279
218221353	210932911.000000	10957841	10000.000000	24525	19377	1.000000	25658	18614	1.000000	9689880	-0.000190
218209773	210956957.000000	10963256	10000.000000	24504	19231	1.000000	25536	18805	1.000000	9684989	-0.000266
218231587	210937653.000000	10960078	10000.000000	24442	19205	1.000000	25417	18424	1.000000	9680257	-0.000451
218203262	211005966.000000	10966303	10000.000000	24532	19355	1.000000	25497	18661	1.000000	9675421	-0.000539
218209560	210929299.000000	10960253	10000.000000	24273	19546	1.000000	25266	18539	1.000000	9670585	-0.000485
218231015	210934661.000000	10962842	10000.000000	24660	19249	1.000000	25269	18871	1.000000	9665659	-0.000698
218213919	210989269.000000	10961715	10000.000000	24826	18816	1.000000	25615	18521	1.000000	9660902	-0.000078
218211014	210952265.000000	10961752	10000.000000	24529	19280	1.000000	25369	18936	1.000000	9655951	0.000481
218227263	210936893.000000	10961362	10000.000000	24556	19240	1.000000	25290	18706	1.000000	9651058	-0.000043
218240168	210852755.000000	10965231	10000.000000	24676	19238	1.000000	25445	18763	1.000000	9646214	-0.001034
218208959	210912681.000000	10963083	10000.000000	24504	19313	1.000000	25366	18649	1.000000	9641456	-0.000173
218225068	210997816.000000	10963019	10000.000000	24451	19241	1.000000	25206	18537	1.000000	9636707	0.001092
218216593	210972024.000000	10969641	10000.000000	24508	19044	1.000000	25334	18907	1.000000	9631886	0.001285
218211767	210973783.000000	10964648	10000.000000	24402	19314	1.000000	25254	18779	1.000000	9617396	0.001155
218226311	210920104.000000	10963591	10000.000000	24310	19452	1.000000	25541	18930	1.000000	9612671	0.000965
218209424	210942386.000000	10962991	10000.000000	24462	19497	1.000000	25392	18859	1.000000	9607811	0.001172
218219046	210982718.000000	10968531	10000.000000	24486	19365	1.000000	25330	18635	1.000000	9603023	0.001117
218230332	210932131.000000	10971066	10000.000000	24442	19310	1.000000	25515	18539	1.000000	9598189	0.001264
218228946	210920894.000000	10962962	10000.000000	24433	19399	1.000000	25440	18775	1.000000	9593408	0.001126
218228353	210910612.000000	10959233	10000.000000	24557	19383	1.000000	25493	18634	1.000000	9588601	0.000663
218226191	210930080.000000	10963067	10000.000000	24588	19446	1.000000	25337	18691	1.000000	9583817	-0.000341
218206292	210955788.000000	10961142	10000.000000	24490	19408	1.000000	25138	18946	1.000000	9579131	0.000122
218219611	210941191.000000	10961750	10000.000000	24668	19094	1.000000	25316	18852	1.000000	9574346	-0.000002
218232794	210905308.000000	10968780	10000.000000	24785	19307	1.000000	25297	18688	1.000000	9569554	-0.000391
218219414	210944940.000000	10966021	10000.000000	24503	19436	1.000000	25047	18698	1.000000	9564790	-0.000381
218202081	210993210.000000	10966502	10000.000000	24535	19519	1.000000	25451	18597	1.000000	9559898	-0.001210
218209907	210983149.000000	10961154	10000.000000	24535	19340	1.000000	25563	18649	1.000000	9555116	-0.001018
218230981	210906885.000000	10960610	10000.000000	24413	19279	1.000000	25399	18824	1.000000	9550406	-0.001418
218210638	210928873.000000	10961860	10000.000000	24526	19579	1.000000	25455	18937	1.000000	9545708	-0.002388
218226930	210923358.000000	10957829	10000.000000	24684	19312	1.000000	25383	18880	1.000000	9540927	-0.001718
218212010	210940073.000000	10969882	10000.000000	24474	19272	1.000000	25515	18693	1.000000	9536131	-0.001731
218213376	210961440.000000	10962414	10000.000000	24261	19205	1.000000	25518	18554	1.000000	9531335	-0.001999
218213384	210957302.000000	10965655	10000.000000	24581	19394	1.000000	25319	18729	1.000000	9526563	-0.002464
218216833	210938120.000000	10961659	10000.000000	24523	19145	1.000000	25385	18700	1.000000	9521835	-0.002480
218223351	210959579.000000	10960145	10000.000000	24575	19195	1.000000	25367	18749	1.000000	9517173	-0.002445
npatches	nstrain	runtime	dt	init_x	init_y	init_y_blood	init_z	init_S	beta0	beta1	beta2	beta3	mean_beta	B	d	delta	delta_blood	b[0]	mut	m	CTL	c	g	epsilon	k	het	lambda	rho	omega	x_max	patch.dyna	DELTA	A	VA
10000	1	100.000000	0.000100	21900	9499	5000000	0.001000	10000000	17.322248	17.873663	23.642355	12.101822	18	8000000000.000000	0.010000	1.000000	1.000000	800000	0.000050	0.048000	1	0.001000	1.000000	25.000000	12.000000	0.500000	0.000000	0.000000	0.000000	31987	0	10.000000	7.000000	1.000000
sus	inf	inf_blood	z	x[0]	y[0][0]	z[0]	x[1]	y[1][0]	z[1]	S[0]	synchrony
219000000	94990000.000000	5000000	10.000000	21900	9499	0.001000	21900	9499	0.001000	10000000	0.000000
235947159	160422589.000000	8340445	10000.000000	23702	16165	1.000000	23391	16153	1.000000	9995005	0.000000
235129636	162387645.000000	8442597	10000.000000	23587	16390	1.000000	23528	16117	1.000000	9989987	0.000000
235085537	162480888.000000	8442095	10000.000000	23754	15938	1.000000	23452	16350	1.000000	9984991	0.000000
235093686	162446871.000000	8442421	10000.000000	23656	16046	1.000000	23186	16398	1.000000	9979921	0.000000
235087388	162457862.000000	8447510	10000.000000	23545	16359	1.000000	23324	16196	1.000000	9974904	0.000000
235095425	162480921.000000	8448607	10000.000000	23677	16101	1.000000	23451	16187	1.000000	9969936	0.000000
235065367	162469108.000000	8445031	10000.000000	23569	16124	1.000000	23543	16481	1.000000	9964959	0.000000
235090928	162424724.000000	8438024	10000.000000	23967	16081	1.000000	23422	16248	1.000000	9960017	0.000000
235090791	162462619.000000	8440647	10000.000000	23771	16061	1.000000	23307	16305	1.000000	9955005	0.000000
235104316	162478531.000000	8448913	10000.000000	23812	15992	1.000000	23469	16026	1.000000	9950006	0.000000
235089046	162460102.000000	8441935	10000.000000	23384	16122	1.000000	23376	16514	1.000000	9945086	0.000000
235051412	162517050.000000	8448064	10000.000000	23769	15984	1.000000	23366	16431	1.000000	9940032	0.000000
235072786	162464080.000000	8446238	10000.000000	23821	15761	1.000000	23190	16726	1.000000	9935149	0.000000
235081679	162471180.000000	8443580	10000.000000	23864	16046	1.000000	23378	16232	1.000000	9930134	0.000000
235063747	162474011.000000	8439879	10000.000000	23763	16114	1.000000	23467	16358	1.000000	9925142	0.000000
235121766	162398067.000000	8441175	10000.000000	23797	16197	1.000000	23426	16093	1.000000	9920337	0.000000
235097732	162461882.000000	8438804	10000.000000	23796	16367	1.000000	23351	16214	1.000000	9915395	0.000000
235085052	162478729.000000	8443931	10000.000000	23809	16023	1.000000	23374	15958	1.000000	9910379	0.000000
235109580	162483318.000000	8440993	10000.000000	23837	16092	1.000000	23211	16246	1.000000	9905441	0.000000
235053661	162483523.000000	8443636	10000.000000	23709	16090	1.000000	23533	16141	1.000000	9900558	0.000000
235093934	162478082.000000	8443840	10000.000000	23789	15905	1.000000	23496	16188	1.000000	9895610	0.000000
235114399	162440373.000000	8445067	10000.000000	23666	16083	1.000000	23356	16406	1.000000	9890692	0.000000
235072859	162476753.000000	8444536	10000.000000	23943	15956	1.000000	23353	16370	1.000000	9885677	0.000000
235093261	162475171.000000	8442773	10000.000000	23615	16310	1.000000	23268	16180	1.000000	9880795	0.000000
235094887	162476753.000000	8444793	10000.000000	23640	15933	1.000000	23431	16372	1.000000	9876005	0.000000
235057769	162497151.000000	8447297	10000.000000	23596	16132	1.000000	23503	16179	1.000000	9871029	0.000000
235087705	162455205.000000	8444589	10000.000000	24044	16147	1.000000	23484	16332	1.000000	9866077	0.000000
235104385	162425277.000000	8439573	10000.000000	23571	16073	1.000000	23364	16163	1.000000	9861273	0.000000
235068159	162516761.000000	8439290	10000.000000	23660	16170	1.000000	23501	16294	1.000000	9856391	0.000000
235065754	162474882.000000	8447274	10000.000000	23623	16128	1.000000	23583	16202	1.000000	9851470	0.000000
235084474	162482897.000000	8446900	10000.000000	23795	15967	1.000000	23363	16162	1.000000	9846585	0.000000
235112296	162443324.000000	8445613	10000.000000	23677	16110	1.000000	23661	15872	1.000000	9841678	0.000000
235077241	162479328.000000	8438092	10000.000000	23558	15904	1.000000	23532	16625	1.000000	9836766	0.000000
235065010	162504886.000000	8447033	10000.000000	23768	16019	1.000000	23606	16177	1.000000	9831780	0.000000
235086305	162501579.000000	8443332	10000.000000	23849	16236	1.000000	23499	16255	1.000000	9826920	0.000000
235087787	162462812.000000	8448518	10000.000000	23742	16101	1.000000	23473	16461	1.000000	9821968	0.000000
235098253	162449190.000000	8443721	10000.000000	23541	16251	1.000000	23392	16482	1.000000	9816960	0.000000
235104722	162444743.000000	8444354	10000.000000	23502	16142	1.000000	23371	16350	1.000000	9812022	0.000000
235086219	162450299.000000	8442475	10000.000000	23765	16128	1.000000	23427	16158	1.000000	9807012	0.000000
235081850	162475645.000000	8442921	10000.000000	23792	15945	1.000000	23581	16253	1.000000	9802234	-1.#IND00
235101152	162463755.000000	8444187	10000.000000	23762	16105	1.000000	23320	16536	1.000000	9797421	-0.019200
235079286	162486110.000000	8444806	10000.000000	23760	16129	1.000000	23547	16211	1.000000	9792491	-0.002260
235086920	162486813.000000	8442450	10000.000000	23816	15939	1.000000	23545	16219	1.000000	9787549	-0.000062
235098296	162478258.000000	8442467	10000.000000	23766	16134	1.000000	23488	16164	1.000000	9782616	-0.010000
235067527	162492021.000000	8446623	10000.000000	23796	15981	1.000000	23443	16373	1.000000	9777722	-0.008008
235078332	162460732.000000	8446523	10000.000000	23718	16025	1.000000	23255	16613	1.000000	9772762	-0.008738
235081429	162480713.000000	8437947	10000.000000	23834	16188	1.000000	23601	16416	1.000000	9767913	-0.008648
235078517	162487064.000000	8445958	10000.000000	23633	16096	1.000000	23255	16276	1.000000	9763207	-0.008293
235055838	162510548.000000	8443602	10000.000000	23692	15880	1.000000	23467	16335	1.000000	9758221	-0.005021
235091056	162467496.000000	8443729	10000.000000	23642	16069	1.000000	23398	16257	1.000000	9753469	-0.002500
235105549	162443427.000000	8440016	10000.000000	23621	16164	1.000000	23312	16149	1.000000	9748511	-0.002761
235075759	162494788.000000	8446281	10000.000000	23781	16158	1.000000	23328	16265	1.000000	9743690	-0.002621
235096482	162457715.000000	8439307	10000.000000	23857	15855	1.000000	23515	16130	1.000000	9738851	-0.002308
235073817	162471894.000000	8451189	10000.000000	23811	16083	1.000000	23560	16166	1.000000	9733921	-0.001641
235087913	162458582.000000	8445248	10000.000000	23853	16062	1.000000	23494	16200	1.000000	9729099	-0.001270
235087674	162440357.000000	8446569	10000.000000	23630	15946	1.000000	23373	16062	1.000000	9724444	0.000258
235101846	162438140.000000	8440630	10000.000000	23717	16077	1.000000	23325	16523	1.000000	9719641	0.001687
235105297	162429969.000000	8444169	10000.000000	23876	16046	1.000000	23532	16133	1.000000	9714880	0.003737
235087331	162464319.000000	8439400	10000.000000	23668	15993	1.000000	23514	16317	1.000000	9710080	0.003712
235098971	162442627.000000	8439725	10000.000000	23629	16121	1.000000	23526	16265	1.000000	9705172	0.004191
235095989	162433621.000000	8443544	10000.000000	23668	16252	1.000000	23446	16359	1.000000	9700277	0.004352
235046001	162535691.000000	8448357	10000.000000	23775	16097	1.000000	23372	16418	1.000000	9695519	0.004291
235089171	162444897.000000	8448382	10000.000000	23686	16358	1.000000	23639	16185	1.000000	9690670	0.004344
235101554	162446903.000000	8442350	10000.000000	23819	15920	1.000000	23706	16086	1.000000	9685741	0.004307
235102431	162437665.000000	8438834	10000.000000	23685	16132	1.000000	23352	16217	1.000000	9681016	0.002148
235064145	162482634.000000	8443765	10000.000000	23720	15931	1.000000	23714	15959	1.000000	9676162	0.001850
235095824	162455257.000000	8439597	10000.000000	23702	16182	1.000000	23576	16277	1.000000	9671325	0.002752
235083767	162461947.000000	8441815	10000.000000	23734	16094	1.000000	23488	16199	1.000000	9666344	0.001238
235106803	162441964.000000	8440804	10000.000000	23659	15977	1.000000	23448	16167	1.000000	9661505	0.000857
235091719	162465246.000000	8438601	10000.000000	23617	16033	1.000000	23532	16324	1.000000	9656712	0.001206
235080931	162458329.000000	8442365	10000.000000	23797	16308	1.000000	23670	15938	1.000000	9651758	0.001225
235085890	162452186.000000	8438901	10000.000000	23653	16058	1.000000	23466	16238	1.000000	9646991	0.001386
235098651	162428555.000000	8442744	10000.000000	23690	16017	1.000000	23541	16146	1.000000	9642185	0.001435
235102444	162464325.000000	8443081	10000.000000	23663	16161	1.000000	23510	16255	1.000000	9637446	0.001484
235084002	162477315.000000	8448054	10000.000000	23481	16118	1.000000	23455	16260	1.000000	9632686	0.001762
235074950	162475488.000000	8447556	10000.000000	23809	16074	1.000000	23304	16399	1.000000	9627855	0.001579
235072212	162463332.000000	8447809	10000.000000	23680	16275	1.000000	23367	16344	1.000000	9622994	0.001129
235090758	162470992.000000	8441548	10000.000000	23581	16421	1.000000	23337	16421	1.000000	9618159	0.001109
235080265	162492749.000000	8442787	10000.000000	23572	16149	1.000000	23414	16370	1.000000	9613390	0.000032
235095173	162472279.000000	8444959	10000.000000	23660	16058	1.000000	23212	16307	1.000000	9608489	-0.000079
235086464	162492037.000000	8446285	10000.000000	23540	16235	1.000000	23516	16119	1.000000	9603685	-0.000234
235067607	162484522.000000	8444900	10000.000000	23663	16135	1.000000	23447	16277	1.000000	9598988	-0.000108
235089887	162469976.000000	8442155	10000.000000	23703	16155	1.000000	23478	16267	1.000000	9594030	-0.000187
235097050	162454119.000000	8447389	10000.000000	23585	16250	1.000000	23287	16488	1.000000	9589322	0.000127
235097914	162434560.000000	8442009	10000.000000	23779	16128	1.000000	23382	16256	1.000000	9584466	-0.000638
235128751	162455272.000000	8434997	10000.000000	23505	15935	1.000000	23433	16363	1.000000	9579646	-0.001649
235094529	162457844.000000	8442844	10000.000000	23752	16171	1.000000	23352	16698	1.000000	9574912	-0.001462
235075287	162474267.000000	8443576	10000.000000	23630	16280	1.000000	23473	16297	1.000000	9570134	-0.001552
235119534	162395261.000000	8437763	10000.000000	23726	15970	1.000000	23384	16283	1.000000	9565468	-0.003063
235126189	162426225.000000	8441816	10000.000000	23670	15924	1.000000	23654	16160	1.000000	9560709	-0.002525
235077599	162480519.000000	8451127	10000.000000	23687	16217	1.000000	23281	16252	1.000000	9555977	-0.002732
235085227	162468158.000000	8444469	10000.000000	23815	16311	1.000000	23450	16209	1.000000	9551070	-0.002632
235094415	162430916.000000	8443310	10000.000000	23689	16146	1.000000	23543	16452	1.000000	9546241	-0.002068
235099057	162447076.000000	8445608	10000.000000	23841	16180	1.000000	23554	16409	1.000000	9541354	-0.001950
235092305	162416679.000000	8447215	10000.000000	23778	16083	1.000000	23350	16384	1.000000	9536500	-0.002009
235079074	162472291.000000	8443064	10000.000000	23715	16284	1.000000	23606	16218	1.000000	9531761	-0.002211
235068671	162485601.000000	8441592	10000.000000	23804	15695	1.000000	23527	16491	1.000000	9526900	-0.002473
235087738	162469249.000000	8442193	10000.000000	23964	16119	1.000000	23359	16364	1.000000	9522001	-0.002422
235084411	162444774.000000	8444028	10000.000000	23739	16186	1.000000	23556	16333	1.000000	9517244	-0.002379
npatches	nstrain	runtime	dt	init_x	init_y	init_y_blood	init_z	init_S	beta0	beta1	beta2	beta3	mean_beta	B	d	delta	delta_blood	b[0]	mut	m	CTL	c	g	epsilon	k	het	lambda	rho	omega	x_max	patch.dyna	DELTA	A	VA
10000	1	100.000000	0.000100	21900	9499	5000000	0.001000	10000000	24.674609	15.147580	26.335652	17.454304	18	8000000000.000000	0.010000	1.000000	1.000000	800000	0.000050	0.048000	1	0.001000	1.000000	25.000000	13.000000	0.500000	0.000000	0.000000	0.000000	31987	0	10.000000	7.000000	1.000000
sus	inf	inf_blood	z	x[0]	y[0][0]	z[0]	x[1]	y[1][0]	z[1]	S[0]	synchrony
219000000	94990000.000000	5000000	10.000000	21900	9499	0.001000	21900	9499	0.001000	10000000	0.000000
250080873	123996138.000000	6441165	10000.000000	22315	13994	1.000000	26275	11601	1.000000	9994973	0.000000
249511644	125219459.000000	6508588	10000.000000	22349	14265	1.000000	26070	11880	1.000000	9989954	0.000000
249501848	125269321.000000	6511739	10000.000000	22159	14417	1.000000	26265	11707	1.000000	9984934	0.000000
249516956	125216333.000000	6509140	10000.000000	22310	14292	1.000000	26184	11619	1.000000	9980042	0.000000
249504569	125228778.000000	6510537	10000.000000	22017	14383	1.000000	26068	11740	1.000000	9975161	0.000000
249477177	125265019.000000	6507177	10000.000000	22230	14458	1.000000	26184	11823	1.000000	9970259	0.000000
249524242	125231788.000000	6505537	10000.000000	22027	14621	1.000000	26560	11738	1.000000	9965203	0.000000
249517098	125243409.000000	6513689	10000.000000	21970	14470	1.000000	26185	11840	1.000000	9960277	0.000000
249491238	125231526.000000	6509938	10000.000000	22229	14030	1.000000	26309	11862	1.000000	9955368	0.000000
249497678	125251231.000000	6510656	10000.000000	22222	14454	1.000000	26057	11961	1.000000	9950447	0.000000
249530222	125217977.000000	6509759	10000.000000	22393	14160	1.000000	26185	11675	1.000000	9945567	0.000000
249517044	125216590.000000	6510777	10000.000000	22206	14416	1.000000	26282	11903	1.000000	9940624	0.000000
249511812	125220951.000000	6508035	10000.000000	22227	14234	1.000000	26162	11585	1.000000	9935631	0.000000
249500082	125265465.000000	6504276	10000.000000	22066	14407	1.000000	26108	11899	1.000000	9930763	0.000000
249504530	125249169.000000	6505802	10000.000000	22322	14282	1.000000	26173	11922	1.000000	9925783	0.000000
249519843	125228303.000000	6507133	10000.000000	22269	14164	1.000000	26092	11770	1.000000	9920770	0.000000
249518942	125204460.000000	6508749	10000.000000	22010	14254	1.000000	26206	11915	1.000000	9915808	0.000000
249502963	125227869.000000	6508475	10000.000000	22390	14125	1.000000	26149	11886	1.000000	9910877	0.000000
249504691	125257766.000000	6510836	10000.000000	22095	14213	1.000000	26313	11566	1.000000	9905881	0.000000
249503471	125224592.000000	6510557	10000.000000	22191	14537	1.000000	26352	11886	1.000000	9900961	0.000000
249499793	125257455.000000	6511563	10000.000000	22096	14503	1.000000	26258	11808	1.000000	9896072	0.000000
249545958	125191588.000000	6506381	10000.000000	22126	14244	1.000000	26314	11731	1.000000	9891049	0.000000
249496944	125258070.000000	6508813	10000.000000	22363	14062	1.000000	25925	11534	1.000000	9885988	0.000000
249510344	125216097.000000	6512539	10000.000000	22091	14398	1.000000	26262	11811	1.000000	9881133	0.000000
249514932	125231551.000000	6510809	10000.000000	22170	14294	1.000000	25967	11858	1.000000	9876245	0.000000
249512316	125248131.000000	6507428	10000.000000	22356	14287	1.000000	26043	11895	1.000000	9871227	0.000000
249506563	125231334.000000	6504983	10000.000000	22224	14324	1.000000	26171	11695	1.000000	9866185	0.000000
249557387	125190126.000000	6508015	10000.000000	22322	14197	1.000000	26237	11884	1.000000	9861221	0.000000
249513478	125227597.000000	6506177	10000.000000	22215	14368	1.000000	26232	11784	1.000000	9856248	0.000000
249497129	125239187.000000	6509110	10000.000000	22127	14091	1.000000	26080	11651	1.000000	9851299	0.000000
249517058	125244975.000000	6510015	10000.000000	22132	14282	1.000000	26004	11907	1.000000	9846296	0.000000
249523795	125215054.000000	6507695	10000.000000	22261	14268	1.000000	26256	11612	1.000000	9841319	0.000000
249512152	125254001.000000	6505488	10000.000000	22075	14287	1.000000	26262	11814	1.000000	9836419	0.000000
249509203	125218277.000000	6509903	10000.000000	22257	14433	1.000000	26175	11798	1.000000	9831512	0.000000
249483945	125254706.000000	6511949	10000.000000	22432	14114	1.000000	26040	11742	1.000000	9826592	0.000000
249519301	125225303.000000	6508080	10000.000000	22214	14399	1.000000	26253	11745	1.000000	9821709	0.000000
249510693	125235007.000000	6506598	10000.000000	22308	14136	1.000000	26284	12183	1.000000	9816752	0.000000
249486987	125247175.000000	6511521	10000.000000	22136	14477	1.000000	26039	11848	1.000000	9811828	0.000000
249516504	125205811.000000	6506587	10000.000000	22267	14487	1.000000	26267	11675	1.000000	9806927	0.000000
249521425	125212960.000000	6507404	10000.000000	22400	14325	1.000000	26177	11759	1.000000	9801991	-1.#IND00
249519945	125242648.000000	6508117	10000.000000	22315	14128	1.000000	26302	11796	1.000000	9797151	-0.000000
249488598	125237650.000000	6509122	10000.000000	22258	14012	1.000000	25990	11792	1.000000	9792161	-0.003039
249507477	125275850.000000	6511361	10000.000000	22093	14260	1.000000	26144	11936	1.000000	9787301	-0.001507
249514202	125228698.000000	6508237	10000.000000	22275	14378	1.000000	26116	11844	1.000000	9782405	-0.004125
249491210	125262280.000000	6513791	10000.000000	22085	14159	1.000000	26217	11559	1.000000	9777353	0.004778
249502654	125292458.000000	6510777	10000.000000	22178	14309	1.000000	26144	11798	1.000000	9772458	0.005243
249509031	125230922.000000	6509408	10000.000000	22193	14326	1.000000	26187	11573	1.000000	9767581	0.005249
249507118	125218811.000000	6507121	10000.000000	22211	14420	1.000000	26098	11893	1.000000	9762794	0.005233
249509658	125256375.000000	6507120	10000.000000	22180	14313	1.000000	26293	11574	1.000000	9757838	0.002588
249492930	125258852.000000	6513183	10000.000000	22020	14326	1.000000	26222	11628	1.000000	9752788	-0.000081
249491154	125256080.000000	6513924	10000.000000	22413	14277	1.000000	26077	11729	1.000000	9747785	-0.000828
249506604	125231352.000000	6509526	10000.000000	21937	14210	1.000000	26514	11886	1.000000	9742947	-0.000125
249501908	125212994.000000	6510790	10000.000000	22274	14132	1.000000	26153	11905	1.000000	9738042	0.004496
249512011	125239226.000000	6504803	10000.000000	22165	14215	1.000000	26226	11724	1.000000	9733188	0.004868
249513314	125230411.000000	6508691	10000.000000	22156	14272	1.000000	26105	11727	1.000000	9728327	0.004896
249522448	125220971.000000	6506676	10000.000000	22219	14319	1.000000	26288	11809	1.000000	9723488	0.000245
249491089	125255309.000000	6509987	10000.000000	22268	14247	1.000000	26381	11492	1.000000	9718582	-0.000229
249508077	125225258.000000	6507888	10000.000000	22146	14271	1.000000	26001	11651	1.000000	9713630	-0.000581
249515330	125241385.000000	6508514	10000.000000	22319	14302	1.000000	25937	11900	1.000000	9708856	-0.001012
249505088	125259567.000000	6511962	10000.000000	22276	14354	1.000000	26182	11844	1.000000	9703954	-0.000681
249507658	125230834.000000	6511430	10000.000000	22097	14469	1.000000	26254	11655	1.000000	9699044	-0.000918
249494175	125256902.000000	6507506	10000.000000	22005	14527	1.000000	26007	11929	1.000000	9694118	-0.000829
249502478	125284530.000000	6511156	10000.000000	22003	14438	1.000000	26217	11911	1.000000	9689081	0.000730
249477332	125254424.000000	6513842	10000.000000	22234	14358	1.000000	26063	11834	1.000000	9684330	0.003373
249491759	125238823.000000	6509375	10000.000000	22031	14293	1.000000	26197	11695	1.000000	9679519	0.004103
249476619	125264339.000000	6510135	10000.000000	22121	14209	1.000000	26198	11801	1.000000	9674620	0.003959
249533828	125222309.000000	6507397	10000.000000	22241	14325	1.000000	26056	11784	1.000000	9669798	0.003527
249513606	125209275.000000	6508945	10000.000000	22225	14370	1.000000	26090	11797	1.000000	9664982	0.003443
249519180	125247364.000000	6510637	10000.000000	22057	14233	1.000000	26271	11855	1.000000	9660194	0.002222
249484945	125255181.000000	6510004	10000.000000	22246	14139	1.000000	26290	11731	1.000000	9655328	0.001773
249529249	125180518.000000	6507597	10000.000000	22157	14294	1.000000	26132	11560	1.000000	9650494	0.001914
249523353	125219708.000000	6508454	10000.000000	22231	14410	1.000000	26067	11967	1.000000	9645709	0.001445
249500871	125254080.000000	6505897	10000.000000	22100	14175	1.000000	26097	11710	1.000000	9640886	0.001868
249512457	125221937.000000	6508445	10000.000000	22151	14067	1.000000	26230	11660	1.000000	9636195	0.003093
249480534	125251158.000000	6506955	10000.000000	22159	14421	1.000000	26121	11619	1.000000	9631358	0.002911
249485034	125276837.000000	6510003	10000.000000	22426	14122	1.000000	26090	11985	1.000000	9626512	0.002761
249504466	125267129.000000	6510496	10000.000000	22263	14211	1.000000	26053	11889	1.000000	9621785	0.002663
249511365	125230481.000000	6515809	10000.000000	21962	14313	1.000000	26211	11716	1.000000	9616967	0.002639
249501651	125284550.000000	6509850	10000.000000	22215	14418	1.000000	26030	11792	1.000000	9612187	0.002689
249515305	125209755.000000	6507212	10000.000000	22231	14248	1.000000	26176	11620	1.000000	9607409	0.003500
249516950	125228122.000000	6508977	10000.000000	22222	14218	1.000000	25983	11663	1.000000	9602687	0.003331
249504677	125241143.000000	6507534	10000.000000	22100	14399	1.000000	26130	11729	1.000000	9597956	0.003218
249526760	125236210.000000	6505227	10000.000000	21959	14510	1.000000	26038	11708	1.000000	9593172	0.003573
249490260	125286555.000000	6509354	10000.000000	22113	14162	1.000000	26227	11563	1.000000	9588323	0.003549
249492625	125270325.000000	6515825	10000.000000	22305	14320	1.000000	26085	11826	1.000000	9583508	0.004751
249500462	125230741.000000	6514668	10000.000000	22223	14138	1.000000	26013	11844	1.000000	9578627	0.005559
249506522	125265281.000000	6512118	10000.000000	22080	14158	1.000000	26388	11728	1.000000	9573774	0.005532
249494719	125250507.000000	6508939	10000.000000	22152	14342	1.000000	26291	11929	1.000000	9568876	0.005402
249501901	125224288.000000	6509433	10000.000000	22304	13961	1.000000	26362	11820	1.000000	9564009	0.005256
249521038	125214602.000000	6509382	10000.000000	22204	14207	1.000000	26126	11482	1.000000	9559217	0.005081
249503707	125252954.000000	6508516	10000.000000	22052	14447	1.000000	26121	11854	1.000000	9554453	0.005133
249501506	125220128.000000	6511861	10000.000000	22276	14358	1.000000	26224	11540	1.000000	9549585	0.005026
249538568	125196976.000000	6504997	10000.000000	22070	14205	1.000000	26224	11888	1.000000	9544851	0.005293
249508872	125225843.000000	6512823	10000.000000	22249	14255	1.000000	26116	11460	1.000000	9540127	0.005211
249516792	125218736.000000	6508594	10000.000000	22123	14294	1.000000	26090	11728	1.000000	9535319	0.005256
249503550	125227962.000000	6512575	10000.000000	22118	14078	1.000000	26188	11867	1.000000	9530738	0.005864
249495244	125263186.000000	6508102	10000.000000	22252	14430	1.000000	26346	11864	1.000000	9526027	0.005546
249507975	125241444.000000	6507888	10000.000000	22341	14102	1.000000	26157	11857	1.000000	9521368	0.005397
249485298	125260170.000000	6511994	10000.000000	22292	14345	1.000000	26256	11715	1.000000	9516641	0.005272
npatches	nstrain	runtime	dt	init_x	init_y	init_y_blood	init_z	init_S	beta0	beta1	beta2	beta3	mean_beta	B	d	delta	delta_blood	b[0]	mut	m	CTL	c	g	epsilon	k	het	lambda	rho	omega	x_max	patch.dyna	DELTA	A	VA
10000	1	100.000000	0.000100	21900	9499	5000000	0.001000	10000000	22.518001	24.719867	21.186671	20.808449	18	8000000000.000000	0.010000	1.000000	1.000000	800000	0.000050	0.048000	1	0.001000	1.000000	25.000000	14.000000	0.500000	0.000000	0.000000	0.000000	31987	0	10.000000	7.000000	1.000000
sus	inf	inf_blood	z	x[0]	y[0][0]	z[0]	x[1]	y[1][0]	z[1]	S[0]	synchrony
219000000	94990000.000000	5000000	10.000000	21900	9499	0.001000	21900	9499	0.001000	10000000	0.000000
265399826	90494431.000000	4705885	10000.000000	25126	10085	1.000000	24151	10614	1.000000	9995040	0.000000
265316701	90616894.000000	4709534	10000.000000	25168	9982	1.000000	24024	10585	1.000000	9990119	0.000000
265348662	90609020.000000	4711556	10000.000000	25162	9917	1.000000	23958	10886	1.000000	9985251	0.000000
265343954	90610176.000000	4707321	10000.000000	25084	10174	1.000000	24189	10494	1.000000	9980228	0.000000
265298319	90642538.000000	4712504	10000.000000	25174	9847	1.000000	24159	10740	1.000000	9975113	0.000000
265334332	90619310.000000	4709237	10000.000000	24884	10122	1.000000	24316	10508	1.000000	9970290	0.000000
265357439	90600197.000000	4706749	10000.000000	24784	10111	1.000000	24043	10540	1.000000	9965396	0.000000
265315352	90648576.000000	4709632	10000.000000	24870	10013	1.000000	24159	10540	1.000000	9960434	0.000000
265345259	90623321.000000	4711236	10000.000000	24811	9925	1.000000	24159	10541	1.000000	9955338	0.000000
265349841	90624001.000000	4710863	10000.000000	24851	10221	1.000000	23857	10533	1.000000	9950425	0.000000
265345339	90587810.000000	4708301	10000.000000	24738	10053	1.000000	23916	10771	1.000000	9945439	0.000000
265349345	90611967.000000	4711490	10000.000000	24995	10034	1.000000	24055	10600	1.000000	9940437	0.000000
265328491	90600077.000000	4709935	10000.000000	24756	10217	1.000000	24189	10576	1.000000	9935448	0.000000
265339596	90586783.000000	4707493	10000.000000	24947	9903	1.000000	24144	10575	1.000000	9930471	0.000000
265350446	90590639.000000	4708774	10000.000000	25046	10070	1.000000	23992	10537	1.000000	9925505	0.000000
265329810	90645450.000000	4713915	10000.000000	24776	10183	1.000000	24039	10473	1.000000	9920504	0.000000
265326759	90624689.000000	4707092	10000.000000	24985	10113	1.000000	24212	10515	1.000000	9915591	0.000000
265316248	90629907.000000	4713142	10000.000000	25033	10016	1.000000	23879	10610	1.000000	9910586	0.000000
265346573	90595529.000000	4712253	10000.000000	25013	10124	1.000000	24183	10433	1.000000	9905633	0.000000
265338202	90627856.000000	4709427	10000.000000	24980	10122	1.000000	24086	10603	1.000000	9900770	0.000000
265316216	90647459.000000	4713163	10000.000000	25245	9887	1.000000	24054	10618	1.000000	9895809	0.000000
265325266	90630165.000000	4708435	10000.000000	25123	9954	1.000000	23966	10567	1.000000	9890841	0.000000
265301597	90650133.000000	4712728	10000.000000	24939	9932	1.000000	24344	10629	1.000000	9885920	0.000000
265332520	90642700.000000	4713125	10000.000000	24735	10266	1.000000	24115	10588	1.000000	9880980	0.000000
265296715	90659731.000000	4709884	10000.000000	25038	10049	1.000000	24033	10704	1.000000	9875964	0.000000
265305139	90618321.000000	4708354	10000.000000	24673	10029	1.000000	24247	10478	1.000000	9871148	0.000000
265324042	90610678.000000	4707601	10000.000000	24772	10264	1.000000	24203	10620	1.000000	9866219	0.000000
265324306	90627218.000000	4707684	10000.000000	24957	10098	1.000000	23955	10902	1.000000	9861304	0.000000
265362812	90595766.000000	4708647	10000.000000	25069	10037	1.000000	23782	10717	1.000000	9856400	0.000000
265344583	90613947.000000	4708802	10000.000000	24985	9955	1.000000	24234	10565	1.000000	9851442	0.000000
265362473	90585200.000000	4708227	10000.000000	25010	10125	1.000000	24136	10330	1.000000	9846355	0.000000
265338846	90614568.000000	4709415	10000.000000	25038	10178	1.000000	24098	10672	1.000000	9841398	0.000000
265319868	90630124.000000	4707340	10000.000000	25044	10094	1.000000	23971	10675	1.000000	9836497	0.000000
265330345	90621365.000000	4713355	10000.000000	25242	9950	1.000000	24100	10613	1.000000	9831686	0.000000
265309845	90634076.000000	4707371	10000.000000	25137	9985	1.000000	24212	10511	1.000000	9826744	0.000000
265313014	90634704.000000	4707855	10000.000000	24930	10074	1.000000	24182	10492	1.000000	9821755	0.000000
265354660	90571941.000000	4709211	10000.000000	25126	9969	1.000000	23941	10689	1.000000	9816777	0.000000
265338973	90639109.000000	4711780	10000.000000	25056	9996	1.000000	24141	10577	1.000000	9811833	0.000000
265339751	90645961.000000	4710395	10000.000000	24788	10033	1.000000	24083	10588	1.000000	9806929	0.000000
265325562	90629170.000000	4711296	10000.000000	24892	10114	1.000000	24265	10829	1.000000	9802063	-1.#IND00
265354479	90592777.000000	4712897	10000.000000	24902	10062	1.000000	24271	10354	1.000000	9797283	0.008000
265381062	90604903.000000	4711160	10000.000000	24856	10132	1.000000	24279	10458	1.000000	9792376	0.007021
265349440	90597917.000000	4706723	10000.000000	24809	10280	1.000000	24078	10448	1.000000	9787428	-0.001181
265342369	90601770.000000	4707560	10000.000000	24813	10155	1.000000	24128	10590	1.000000	9782591	-0.007808
265341578	90629010.000000	4709528	10000.000000	24947	9889	1.000000	24151	10553	1.000000	9777676	-0.006683
265312332	90639573.000000	4708934	10000.000000	25011	10151	1.000000	24033	10840	1.000000	9772830	-0.007637
265334473	90637172.000000	4713388	10000.000000	24964	10076	1.000000	24372	10493	1.000000	9767790	-0.005861
265342979	90627425.000000	4708349	10000.000000	24891	10143	1.000000	24013	10624	1.000000	9762776	-0.005553
265336939	90611527.000000	4710749	10000.000000	24676	9947	1.000000	24171	10759	1.000000	9757975	-0.000393
265339758	90628712.000000	4710999	10000.000000	24692	10302	1.000000	24156	10568	1.000000	9753083	0.001387
265348535	90645403.000000	4708646	10000.000000	25167	10112	1.000000	24181	10613	1.000000	9748241	0.002289
265315061	90633340.000000	4709042	10000.000000	25006	10102	1.000000	23915	10445	1.000000	9743413	0.002871
265328726	90636243.000000	4710221	10000.000000	24734	9934	1.000000	24000	10583	1.000000	9738563	0.001208
265342744	90640478.000000	4714894	10000.000000	25186	10054	1.000000	24083	10462	1.000000	9733722	0.000446
265341112	90624557.000000	4712578	10000.000000	24790	10123	1.000000	24223	10462	1.000000	9728861	0.000867
265376268	90585390.000000	4708817	10000.000000	24992	9984	1.000000	24036	10658	1.000000	9724045	0.004457
265313838	90629147.000000	4711191	10000.000000	24977	10155	1.000000	24142	10415	1.000000	9719113	0.004379
265340666	90598362.000000	4709749	10000.000000	25062	10114	1.000000	23969	10633	1.000000	9714187	0.005081
265358329	90594224.000000	4706986	10000.000000	24819	10304	1.000000	24028	10748	1.000000	9709247	0.002656
265335616	90603389.000000	4710751	10000.000000	24946	10299	1.000000	24071	10641	1.000000	9704400	0.001243
265331592	90606935.000000	4708630	10000.000000	24792	10171	1.000000	24283	10695	1.000000	9699443	0.001158
265349511	90575514.000000	4705961	10000.000000	24920	9824	1.000000	24179	10463	1.000000	9694487	0.000612
265320444	90655189.000000	4711594	10000.000000	24755	10167	1.000000	24176	10755	1.000000	9689572	0.000907
265328883	90628953.000000	4710318	10000.000000	24851	10204	1.000000	23900	10838	1.000000	9684689	0.000412
265311529	90652239.000000	4714102	10000.000000	24786	10179	1.000000	24240	10439	1.000000	9679846	0.000577
265327423	90636766.000000	4706331	10000.000000	25027	10076	1.000000	24359	10544	1.000000	9674888	0.000652
265319860	90624619.000000	4708764	10000.000000	24932	10048	1.000000	23831	10829	1.000000	9670025	-0.000409
265324270	90627851.000000	4710365	10000.000000	24791	10329	1.000000	24057	10493	1.000000	9665067	-0.001509
265317838	90621152.000000	4708481	10000.000000	24963	10182	1.000000	24207	10524	1.000000	9660194	-0.001390
265333829	90632835.000000	4708062	10000.000000	24987	10167	1.000000	24315	10479	1.000000	9655341	-0.001320
265314778	90628579.000000	4709281	10000.000000	24975	10039	1.000000	23871	10652	1.000000	9650568	-0.001020
265321895	90629210.000000	4707631	10000.000000	24989	10256	1.000000	24254	10432	1.000000	9645779	-0.000013
265333111	90621114.000000	4707583	10000.000000	24813	10012	1.000000	24107	10581	1.000000	9640892	-0.000607
265360929	90596170.000000	4709499	10000.000000	24906	10369	1.000000	24271	10501	1.000000	9636135	-0.000470
265337728	90631453.000000	4710284	10000.000000	24654	10308	1.000000	24027	10727	1.000000	9631314	-0.001493
265318952	90605319.000000	4709930	10000.000000	24985	10105	1.000000	24148	10579	1.000000	9626560	-0.001332
265309249	90661874.000000	4712763	10000.000000	25196	9897	1.000000	24089	10743	1.000000	9621744	-0.001361
265342422	90622548.000000	4714235	10000.000000	24955	10178	1.000000	24341	10445	1.000000	9616923	-0.001687
265320132	90631560.000000	4707382	10000.000000	24904	10215	1.000000	24083	10630	1.000000	9612133	-0.001554
265319248	90650436.000000	4710561	10000.000000	24812	9973	1.000000	24131	10494	1.000000	9607351	-0.001358
265306873	90668021.000000	4711299	10000.000000	24899	10068	1.000000	23999	10601	1.000000	9602630	-0.001348
265314377	90612597.000000	4706985	10000.000000	24922	10217	1.000000	24290	10475	1.000000	9597812	-0.000939
265323009	90640535.000000	4713080	10000.000000	24824	10181	1.000000	24237	10522	1.000000	9592999	-0.000829
265311476	90617620.000000	4706997	10000.000000	25094	10018	1.000000	24126	10577	1.000000	9588249	-0.000975
265319841	90641661.000000	4716490	10000.000000	24766	10205	1.000000	24228	10397	1.000000	9583495	-0.000883
265315690	90656055.000000	4710762	10000.000000	24948	10080	1.000000	24068	10689	1.000000	9578675	-0.000801
265312297	90617949.000000	4709900	10000.000000	24886	10114	1.000000	24206	10569	1.000000	9573790	-0.000731
265355901	90591287.000000	4704694	10000.000000	24867	10133	1.000000	23964	10605	1.000000	9569045	-0.000590
265325585	90647385.000000	4710779	10000.000000	25045	9920	1.000000	24348	10443	1.000000	9564209	-0.000353
265326255	90602237.000000	4708484	10000.000000	24709	10269	1.000000	23951	10628	1.000000	9559412	-0.000526
265345639	90632209.000000	4706925	10000.000000	25051	9989	1.000000	24040	10515	1.000000	9554697	-0.000860
265308179	90630441.000000	4709909	10000.000000	24937	10046	1.000000	24215	10369	1.000000	9549929	-0.001331
265343258	90592963.000000	4707739	10000.000000	24807	10204	1.000000	24064	10419	1.000000	9545209	-0.001370
265375135	90605919.000000	4707922	10000.000000	24916	10006	1.000000	23877	10691	1.000000	9540363	-0.001358
265323397	90620767.000000	4712105	10000.000000	24871	10138	1.000000	24190	10609	1.000000	9535717	-0.001358
265317953	90624892.000000	4704924	10000.000000	24953	10194	1.000000	24022	10722	1.000000	9530948	-0.001546
265318749	90615804.000000	4710230	10000.000000	24828	10317	1.000000	24316	10421	1.000000	9526187	-0.001177
265345761	90610262.000000	4712215	10000.000000	25075	10047	1.000000	23920	10628	1.000000	9521489	-0.001324
265330331	90622682.000000	4711542	10000.000000	24934	9961	1.000000	24070	10639	1.000000	9516731	-0.001220
npatches	nstrain	runtime	dt	init_x	init_y	init_y_blood	init_z	init_S	beta0	beta1	beta2	beta3	mean_beta	B	d	delta	delta_blood	b[0]	mut	m	CTL	c	g	epsilon	k	het	lambda	rho	omega	x_max	patch.dyna	DELTA	A	VA
10000	1	100.000000	0.000100	21900	9499	5000000	0.001000	10000000	20.756080	9.581868	23.820918	22.983499	18	8000000000.000000	0.010000	1.000000	1.000000	800000	0.000050	0.048000	1	0.001000	1.000000	25.000000	15.000000	0.500000	0.000000	0.000000	0.000000	31987	0	10.000000	7.000000	1.000000
sus	inf	inf_blood	z	x[0]	y[0][0]	z[0]	x[1]	y[1][0]	z[1]	S[0]	synchrony
219000000	94990000.000000	5000000	10.000000	21900	9499	0.001000	21900	9499	0.001000	10000000	0.000000
278771734	64142428.000000	3332321	10000.000000	27110	6840	1.000000	29998	4915	1.000000	9994842	0.000000
279683303	62616056.000000	3252852	10000.000000	27588	6602	1.000000	30076	4872	1.000000	9989867	0.000000
279740918	62518167.000000	3250555	10000.000000	27080	6756	1.000000	30128	4872	1.000000	9984996	0.000000
279746605	62495091.000000	3247712	10000.000000	27185	6666	1.000000	30299	4931	1.000000	9979980	0.000000
279753484	62491932.000000	3247321	10000.000000	27118	6655	1.000000	30087	4872	1.000000	9975015	0.000000
279754895	62502065.000000	3248718	10000.000000	27074	6781	1.000000	30131	4868	1.000000	9970181	0.000000
279735540	62521074.000000	3248478	10000.000000	27142	6798	1.000000	30144	5029	1.000000	9965107	0.000000
279766554	62508585.000000	3247740	10000.000000	27212	6792	1.000000	30436	4896	1.000000	9960258	0.000000
279755700	62528486.000000	3251626	10000.000000	27118	6685	1.000000	30213	4794	1.000000	9955189	0.000000
279740791	62534284.000000	3250377	10000.000000	27249	6669	1.000000	30181	4834	1.000000	9950242	0.000000
279733314	62550715.000000	3250400	10000.000000	27198	6694	1.000000	30163	4886	1.000000	9945116	0.000000
279736434	62504074.000000	3248838	10000.000000	27248	6677	1.000000	30033	4889	1.000000	9940064	0.000000
279771495	62488341.000000	3244919	10000.000000	27279	6745	1.000000	30313	4865	1.000000	9935182	0.000000
279741694	62515368.000000	3248573	10000.000000	27390	6617	1.000000	30273	4769	1.000000	9930198	0.000000
279764821	62490808.000000	3251614	10000.000000	27424	6645	1.000000	30258	4868	1.000000	9925393	0.000000
279772273	62473902.000000	3247833	10000.000000	27385	6608	1.000000	30205	4708	1.000000	9920528	0.000000
279755545	62509040.000000	3250226	10000.000000	27390	6684	1.000000	30040	4831	1.000000	9915565	0.000000
279753580	62494316.000000	3249019	10000.000000	27208	6633	1.000000	30281	4952	1.000000	9910492	0.000000
279776478	62502442.000000	3247912	10000.000000	27178	6662	1.000000	30160	4896	1.000000	9905500	0.000000
279776491	62514440.000000	3253757	10000.000000	27156	6615	1.000000	30328	4897	1.000000	9900553	0.000000
279756059	62541596.000000	3248879	10000.000000	27023	6712	1.000000	30225	4835	1.000000	9895528	0.000000
279775775	62514494.000000	3248816	10000.000000	27108	6858	1.000000	30253	4909	1.000000	9890618	0.000000
279738160	62506154.000000	3249257	10000.000000	27408	6768	1.000000	30276	4819	1.000000	9885730	0.000000
279735358	62508402.000000	3247999	10000.000000	27295	6816	1.000000	30300	4899	1.000000	9880787	0.000000
279784840	62493149.000000	3246872	10000.000000	27346	6786	1.000000	30242	4921	1.000000	9875864	0.000000
279744543	62533158.000000	3249830	10000.000000	27308	6724	1.000000	30052	4894	1.000000	9870861	0.000000
279746562	62510612.000000	3249431	10000.000000	27183	6765	1.000000	30070	4853	1.000000	9865875	0.000000
279749457	62517081.000000	3247197	10000.000000	27275	6723	1.000000	30239	4895	1.000000	9860959	0.000000
279757418	62521739.000000	3249109	10000.000000	27490	6605	1.000000	30024	4800	1.000000	9855904	0.000000
279759124	62503435.000000	3249836	10000.000000	27308	6527	1.000000	30298	4906	1.000000	9850922	0.000000
279763375	62491525.000000	3249246	10000.000000	27030	6726	1.000000	30337	4902	1.000000	9846059	0.000000
279776657	62481309.000000	3246361	10000.000000	27334	6664	1.000000	30290	4867	1.000000	9841203	0.000000
279725057	62536932.000000	3251490	10000.000000	27167	6703	1.000000	30200	4821	1.000000	9836303	0.000000
279730754	62551797.000000	3250708	10000.000000	27321	6730	1.000000	30260	4823	1.000000	9831367	0.000000
279715307	62551005.000000	3249010	10000.000000	27064	6924	1.000000	30485	4888	1.000000	9826448	0.000000
279763442	62532993.000000	3250464	10000.000000	27412	6601	1.000000	30163	4966	1.000000	9821606	0.000000
279727774	62537226.000000	3251107	10000.000000	27128	6709	1.000000	29945	4840	1.000000	9816782	0.000000
279742995	62533815.000000	3252703	10000.000000	27317	6781	1.000000	30377	4819	1.000000	9811822	0.000000
279743900	62522229.000000	3249307	10000.000000	27149	6792	1.000000	30395	4806	1.000000	9806918	0.000000
279749016	62500512.000000	3249215	10000.000000	27280	6847	1.000000	30216	4784	1.000000	9802001	-1.#IND00
279766447	62512435.000000	3250318	10000.000000	27436	6633	1.000000	30330	4882	1.000000	9797095	0.019200
279736307	62508267.000000	3253223	10000.000000	27230	6696	1.000000	30254	4923	1.000000	9792225	-0.005159
279772931	62501494.000000	3247514	10000.000000	27543	6616	1.000000	30298	4822	1.000000	9787382	-0.008058
279741117	62507287.000000	3249490	10000.000000	27314	6702	1.000000	30385	4793	1.000000	9782427	-0.004216
279745100	62537671.000000	3249449	10000.000000	27291	6589	1.000000	30234	4959	1.000000	9777544	-0.003149
279744920	62517824.000000	3246455	10000.000000	27387	6581	1.000000	30288	5005	1.000000	9772655	-0.002159
279754401	62506688.000000	3251304	10000.000000	27180	6729	1.000000	30308	4790	1.000000	9767751	-0.000302
279728898	62513800.000000	3252166	10000.000000	27231	6627	1.000000	30141	4932	1.000000	9762878	-0.002344
279743598	62488244.000000	3247942	10000.000000	27246	6885	1.000000	30285	4784	1.000000	9758004	-0.001188
279718292	62560817.000000	3250060	10000.000000	27116	6704	1.000000	29893	5028	1.000000	9753128	-0.000366
279726880	62516855.000000	3250872	10000.000000	27362	6718	1.000000	30468	4882	1.000000	9748354	-0.002965
279779777	62509264.000000	3253344	10000.000000	27349	6603	1.000000	30134	4910	1.000000	9743451	-0.003351
279780012	62482651.000000	3247416	10000.000000	27122	6612	1.000000	30253	4903	1.000000	9738589	-0.003052
279752304	62508776.000000	3248304	10000.000000	27163	6812	1.000000	30305	4955	1.000000	9733648	-0.002614
279756907	62516019.000000	3250688	10000.000000	27293	6611	1.000000	30456	4812	1.000000	9728813	-0.002556
279788012	62490077.000000	3247098	10000.000000	27516	6687	1.000000	30272	4924	1.000000	9724124	-0.001356
279767180	62508863.000000	3246008	10000.000000	27040	6649	1.000000	30420	4913	1.000000	9719286	-0.001207
279764562	62512139.000000	3248954	10000.000000	27307	6710	1.000000	30019	5022	1.000000	9714521	-0.000740
279723896	62529943.000000	3251652	10000.000000	27144	6889	1.000000	30172	4937	1.000000	9709781	-0.003178
279750606	62491992.000000	3250404	10000.000000	27306	6712	1.000000	30272	4767	1.000000	9704891	-0.001731
279737698	62529769.000000	3249271	10000.000000	27112	6766	1.000000	30008	4875	1.000000	9699923	-0.003248
279756070	62521895.000000	3249332	10000.000000	27465	6675	1.000000	30254	4893	1.000000	9695115	-0.003054
279692566	62551399.000000	3250714	10000.000000	27148	6825	1.000000	29936	4930	1.000000	9690291	-0.002809
279739203	62482458.000000	3246461	10000.000000	27216	6633	1.000000	30090	4949	1.000000	9685468	-0.001839
279777110	62495481.000000	3250399	10000.000000	27035	6502	1.000000	30252	4834	1.000000	9680527	-0.003058
279746665	62521947.000000	3250043	10000.000000	27166	6698	1.000000	30141	4819	1.000000	9675678	-0.005049
279751564	62512369.000000	3250849	10000.000000	27071	6820	1.000000	30052	4972	1.000000	9670773	-0.004194
279771028	62506629.000000	3249063	10000.000000	27030	6727	1.000000	30118	4828	1.000000	9665989	-0.003769
279760803	62472454.000000	3246928	10000.000000	27357	6749	1.000000	30061	4976	1.000000	9661266	-0.003692
279745281	62529852.000000	3251709	10000.000000	27477	6768	1.000000	30145	4824	1.000000	9656509	-0.003894
279732633	62510528.000000	3246926	10000.000000	27292	6643	1.000000	30215	4950	1.000000	9651612	-0.003872
279764598	62503166.000000	3248631	10000.000000	27151	6774	1.000000	30064	4805	1.000000	9646787	-0.004024
279744527	62527924.000000	3251302	10000.000000	27191	6696	1.000000	30387	4815	1.000000	9642016	-0.002974
279732059	62519769.000000	3248892	10000.000000	27395	6659	1.000000	30417	4924	1.000000	9637308	-0.002877
279736747	62525683.000000	3248914	10000.000000	27359	6591	1.000000	30135	4825	1.000000	9632462	-0.002637
279741667	62540865.000000	3249230	10000.000000	27060	6734	1.000000	30287	4911	1.000000	9627670	-0.002642
279757765	62481465.000000	3247540	10000.000000	27215	6617	1.000000	29793	4980	1.000000	9622783	-0.002753
279755173	62504955.000000	3246733	10000.000000	27286	6705	1.000000	30301	4923	1.000000	9618118	-0.002669
279745436	62524373.000000	3250777	10000.000000	27176	6699	1.000000	30346	4846	1.000000	9613273	-0.002626
279738407	62502016.000000	3251419	10000.000000	27367	6538	1.000000	30113	4828	1.000000	9608469	-0.002643
279757605	62505531.000000	3245858	10000.000000	27432	6462	1.000000	30080	4884	1.000000	9603776	-0.002655
279754430	62543730.000000	3248981	10000.000000	27216	6681	1.000000	30391	4859	1.000000	9598986	-0.002537
279739749	62512491.000000	3250499	10000.000000	27234	6987	1.000000	30237	4954	1.000000	9594234	-0.002840
279722193	62543249.000000	3249684	10000.000000	27486	6638	1.000000	30294	4918	1.000000	9589455	-0.002935
279750447	62479040.000000	3245317	10000.000000	27177	6717	1.000000	30084	4866	1.000000	9584655	-0.003086
279713772	62556329.000000	3250201	10000.000000	27294	6565	1.000000	30174	4967	1.000000	9579975	-0.002878
279723569	62543191.000000	3250847	10000.000000	27383	6586	1.000000	30233	4885	1.000000	9575151	-0.003027
279746510	62517471.000000	3248521	10000.000000	27330	6723	1.000000	30034	5003	1.000000	9570371	-0.002988
279756125	62507456.000000	3247859	10000.000000	27054	6777	1.000000	30201	4815	1.000000	9565630	-0.002905
279779150	62494728.000000	3248120	10000.000000	27342	6718	1.000000	30275	4900	1.000000	9560835	-0.002555
279762652	62477959.000000	3247797	10000.000000	27101	6705	1.000000	30288	4942	1.000000	9555994	-0.001606
279731902	62518098.000000	3248699	10000.000000	27159	6585	1.000000	30194	4827	1.000000	9551218	-0.001852
279730191	62534676.000000	3250579	10000.000000	27076	6864	1.000000	30293	4875	1.000000	9546465	-0.001080
279772642	62496899.000000	3248860	10000.000000	27245	6661	1.000000	30028	4848	1.000000	9541683	-0.001316
279772442	62512190.000000	3251272	10000.000000	27221	6704	1.000000	30053	4891	1.000000	9536956	-0.001744
279742800	62517969.000000	3251098	10000.000000	27428	6599	1.000000	30197	4883	1.000000	9532113	-0.001937
279763883	62511654.000000	3247780	10000.000000	27146	6571	1.000000	30268	4771	1.000000	9527337	-0.001136
279764821	62503993.000000	3250490	10000.000000	27397	6602	1.000000	30333	4837	1.000000	9522538	-0.001325
279736380	62537887.000000	3247541	10000.000000	27329	6726	1.000000	30243	4933	1.000000	9517730	-0.000988
npatches	nstrain	runtime	dt	init_x	init_y	init_y_blood	init_z	init_S	beta0	beta1	beta2	beta3	mean_beta	B	d	delta	delta_blood	b[0]	mut	m	CTL	c	g	epsilon	k	het	lambda	rho	omega	x_max	patch.dyna	DELTA	A	VA
10000	1	100.000000	0.000100	21900	9499	5000000	0.001000	10000000	20.497126	13.061241	11.796159	26.351269	18	8000000000.000000	0.010000	1.000000	1.000000	800000	0.000050	0.048000	1	0.001000	1.000000	25.000000	16.000000	0.500000	0.000000	0.000000	0.000000	31987	0	10.000000	7.000000	1.000000
sus	inf	inf_blood	z	x[0]	y[0][0]	z[0]	x[1]	y[1][0]	z[1]	S[0]	synchrony
219000000	94990000.000000	5000000	10.000000	21900	9499	0.001000	21900	9499	0.001000	10000000	0.000000
291641318	41642794.000000	2164450	10000.000000	28634	4331	1.000000	30378	3542	1.000000	9995115	0.000000
294216816	37660617.000000	1956601	10000.000000	28995	3912	1.000000	30367	3247	1.000000	9990124	0.000000
294684728	36970590.000000	1922977	10000.000000	29208	3977	1.000000	30319	3207	1.000000	9985196	0.000000
294759375	36843994.000000	1913593	10000.000000	29133	3892	1.000000	30396	3152	1.000000	9980203	0.000000
294742860	36804464.000000	1913213	10000.000000	28867	3999	1.000000	30194	3134	1.000000	9975269	0.000000
294788881	36816539.000000	1913451	10000.000000	29139	3991	1.000000	30366	3109	1.000000	9970200	0.000000
294791968	36794963.000000	1912592	10000.000000	29122	3899	1.000000	30511	2988	1.000000	9965182	0.000000
294789391	36795040.000000	1913714	10000.000000	29365	3739	1.000000	30475	3186	1.000000	9960239	0.000000
294779492	36792205.000000	1910002	10000.000000	29108	3963	1.000000	30241	2983	1.000000	9955174	0.000000
294767291	36824327.000000	1913722	10000.000000	28999	3762	1.000000	30269	3094	1.000000	9950202	0.000000
294782236	36796653.000000	1909229	10000.000000	29060	3849	1.000000	30256	3124	1.000000	9945189	0.000000
294786640	36780613.000000	1910154	10000.000000	29070	3866	1.000000	30318	3033	1.000000	9940248	0.000000
294821515	36746073.000000	1911473	10000.000000	28886	3990	1.000000	30329	3149	1.000000	9935240	0.000000
294777067	36799312.000000	1911252	10000.000000	28913	4009	1.000000	30416	2970	1.000000	9930221	0.000000
294778907	36801693.000000	1912826	10000.000000	29376	3859	1.000000	30451	3096	1.000000	9925220	0.000000
294764315	36812898.000000	1913589	10000.000000	28990	3947	1.000000	30607	3120	1.000000	9920236	0.000000
294799154	36788586.000000	1911025	10000.000000	29134	3885	1.000000	30545	3050	1.000000	9915274	0.000000
294807685	36744946.000000	1908590	10000.000000	28970	3954	1.000000	30435	3099	1.000000	9910316	0.000000
294787735	36798308.000000	1913240	10000.000000	28994	4032	1.000000	30621	2979	1.000000	9905324	0.000000
294761389	36820061.000000	1914146	10000.000000	29140	3888	1.000000	30397	3137	1.000000	9900337	0.000000
294744818	36825946.000000	1913081	10000.000000	28923	4040	1.000000	30316	3193	1.000000	9895519	0.000000
294800268	36765385.000000	1911718	10000.000000	29369	4026	1.000000	30570	3137	1.000000	9890580	0.000000
294763673	36807006.000000	1911516	10000.000000	29150	3920	1.000000	30671	3140	1.000000	9885615	0.000000
294790097	36799150.000000	1914548	10000.000000	28883	3802	1.000000	30361	3076	1.000000	9880701	0.000000
294785436	36803453.000000	1912114	10000.000000	29194	3849	1.000000	30361	3197	1.000000	9875761	0.000000
294779477	36790315.000000	1913893	10000.000000	29016	4045	1.000000	30323	3138	1.000000	9870754	0.000000
294797693	36787067.000000	1913698	10000.000000	29076	3730	1.000000	30515	3154	1.000000	9865848	0.000000
294767122	36797314.000000	1911121	10000.000000	28761	3995	1.000000	30917	2920	1.000000	9860991	0.000000
294787895	36788913.000000	1911023	10000.000000	28834	3980	1.000000	30418	3217	1.000000	9856151	0.000000
294790550	36800349.000000	1911115	10000.000000	29194	3846	1.000000	30345	3110	1.000000	9851285	0.000000
294811351	36785100.000000	1910407	10000.000000	29122	3901	1.000000	30457	3035	1.000000	9846439	0.000000
294775476	36817000.000000	1914269	10000.000000	29217	3999	1.000000	30357	3093	1.000000	9841338	0.000000
294751363	36833017.000000	1913956	10000.000000	29133	4065	1.000000	30362	3123	1.000000	9836492	0.000000
294780083	36776673.000000	1911583	10000.000000	29018	3926	1.000000	30487	3039	1.000000	9831499	0.000000
294785992	36806021.000000	1912544	10000.000000	29108	3812	1.000000	30366	3065	1.000000	9826588	0.000000
294779805	36791788.000000	1912185	10000.000000	29231	3853	1.000000	30560	3168	1.000000	9821740	0.000000
294776996	36789783.000000	1910906	10000.000000	29076	4040	1.000000	30660	3088	1.000000	9816898	0.000000
294794964	36789949.000000	1912538	10000.000000	29194	3683	1.000000	30342	3118	1.000000	9811880	0.000000
294779919	36809350.000000	1913465	10000.000000	29150	3936	1.000000	30375	3200	1.000000	9807029	0.000000
294811508	36770741.000000	1912815	10000.000000	29061	4034	1.000000	30483	3080	1.000000	9802031	-1.#IND00
294820634	36781662.000000	1911383	10000.000000	29069	3953	1.000000	30674	3126	1.000000	9797235	-0.000000
294788405	36814998.000000	1914135	10000.000000	29127	3916	1.000000	30378	3124	1.000000	9792351	0.005901
294795065	36779205.000000	1911547	10000.000000	28970	3957	1.000000	30193	3126	1.000000	9787465	0.000357
294793461	36815837.000000	1914925	10000.000000	29053	4004	1.000000	30278	3128	1.000000	9782628	0.003785
294787289	36787453.000000	1911395	10000.000000	29190	3972	1.000000	30428	3073	1.000000	9777787	0.003794
294767336	36824666.000000	1915277	10000.000000	29170	3862	1.000000	30378	3060	1.000000	9772941	0.003662
294810994	36787417.000000	1911679	10000.000000	29059	4101	1.000000	30321	3133	1.000000	9768088	0.003677
294783880	36818636.000000	1912440	10000.000000	28995	3885	1.000000	30670	3053	1.000000	9763123	0.003465
294808481	36780853.000000	1913942	10000.000000	28937	4080	1.000000	30397	3069	1.000000	9758296	0.004770
294789050	36783404.000000	1910720	10000.000000	29123	3842	1.000000	30299	3221	1.000000	9753457	0.004074
294785142	36786166.000000	1913817	10000.000000	28981	4033	1.000000	30306	3237	1.000000	9748508	0.004596
294779225	36802706.000000	1915121	10000.000000	29084	4030	1.000000	30518	3055	1.000000	9743624	0.005084
294762565	36793338.000000	1913489	10000.000000	29056	3982	1.000000	30366	3113	1.000000	9738873	0.004079
294781191	36779137.000000	1913944	10000.000000	28990	3852	1.000000	30398	2976	1.000000	9734049	0.003932
294793829	36799435.000000	1914403	10000.000000	29128	3938	1.000000	30179	3102	1.000000	9729173	0.002577
294785019	36803957.000000	1915298	10000.000000	29003	3971	1.000000	30500	3087	1.000000	9724356	0.001834
294786218	36824042.000000	1912914	10000.000000	28793	3969	1.000000	30370	3045	1.000000	9719657	0.001766
294786458	36791767.000000	1909163	10000.000000	28958	3872	1.000000	30490	3090	1.000000	9714960	0.001474
294781114	36782620.000000	1912948	10000.000000	29324	3858	1.000000	30452	3072	1.000000	9710135	0.001172
294830249	36747458.000000	1906409	10000.000000	29109	3933	1.000000	30376	3241	1.000000	9705245	0.000784
294770706	36823364.000000	1912161	10000.000000	29255	4009	1.000000	30477	2994	1.000000	9700346	0.000809
294801413	36784929.000000	1911243	10000.000000	28840	4008	1.000000	30602	3056	1.000000	9695470	0.000772
294792242	36780468.000000	1912928	10000.000000	29091	3840	1.000000	30432	3068	1.000000	9690620	0.000437
294769531	36790292.000000	1910049	10000.000000	28903	3982	1.000000	30514	3219	1.000000	9685848	0.000659
294776348	36795778.000000	1912215	10000.000000	28921	3852	1.000000	30164	3137	1.000000	9680963	0.001005
294794479	36780519.000000	1912728	10000.000000	29098	4010	1.000000	30580	3116	1.000000	9676250	-0.001771
294765469	36807514.000000	1913904	10000.000000	28952	4058	1.000000	30702	3056	1.000000	9671415	-0.001831
294785622	36774004.000000	1912928	10000.000000	29035	3953	1.000000	30388	3158	1.000000	9666674	-0.002760
294793630	36765143.000000	1910829	10000.000000	29067	3928	1.000000	30410	3106	1.000000	9661882	-0.002484
294800992	36795117.000000	1912530	10000.000000	29019	4020	1.000000	30303	3088	1.000000	9657152	-0.002541
294786161	36790563.000000	1911891	10000.000000	29118	3826	1.000000	30437	3043	1.000000	9652229	-0.002168
294791945	36801680.000000	1912841	10000.000000	29144	3918	1.000000	30568	3139	1.000000	9647355	-0.001741
294788624	36816536.000000	1913118	10000.000000	29277	3856	1.000000	30630	3040	1.000000	9642636	-0.001509
294788387	36805607.000000	1912148	10000.000000	29092	3902	1.000000	30254	3116	1.000000	9637804	-0.001248
294778991	36792623.000000	1909791	10000.000000	29000	3854	1.000000	30459	3216	1.000000	9633028	-0.000540
294772666	36797795.000000	1913223	10000.000000	29040	4009	1.000000	30466	3242	1.000000	9628247	-0.001219
294772117	36815531.000000	1914273	10000.000000	28992	3955	1.000000	30349	3163	1.000000	9623538	-0.001606
294812525	36794333.000000	1912083	10000.000000	28978	3755	1.000000	30429	3000	1.000000	9618733	-0.002606
294798205	36768214.000000	1911740	10000.000000	29055	3886	1.000000	30269	3093	1.000000	9613857	-0.002941
294806211	36779480.000000	1910557	10000.000000	29061	3908	1.000000	30541	3170	1.000000	9609056	-0.004082
294785150	36785357.000000	1912780	10000.000000	29073	3898	1.000000	30290	3138	1.000000	9604289	-0.004385
294797585	36783265.000000	1913960	10000.000000	29135	3857	1.000000	30560	3095	1.000000	9599576	-0.005239
294769867	36800578.000000	1912801	10000.000000	28917	3993	1.000000	30508	3116	1.000000	9594856	-0.004596
294774659	36771962.000000	1911745	10000.000000	29053	3945	1.000000	30494	3077	1.000000	9590147	-0.003715
294778080	36789964.000000	1912334	10000.000000	28965	3765	1.000000	30504	3015	1.000000	9585399	-0.003720
294740984	36815504.000000	1916019	10000.000000	29003	3954	1.000000	30461	3058	1.000000	9580601	-0.003624
294801614	36755588.000000	1910646	10000.000000	29172	4024	1.000000	30294	3062	1.000000	9575735	-0.003692
294788393	36791879.000000	1912401	10000.000000	29031	3912	1.000000	30454	3183	1.000000	9570850	-0.001892
294793950	36794520.000000	1911400	10000.000000	29069	3923	1.000000	30196	3067	1.000000	9566082	-0.001848
294771558	36811230.000000	1911071	10000.000000	28966	3907	1.000000	30281	3093	1.000000	9561375	-0.001786
294754639	36824756.000000	1914433	10000.000000	29028	3830	1.000000	30431	3166	1.000000	9556694	-0.001204
294770361	36815368.000000	1915448	10000.000000	29166	3804	1.000000	30365	3099	1.000000	9552025	-0.001235
294795208	36773264.000000	1912565	10000.000000	28928	3879	1.000000	30553	3211	1.000000	9547355	-0.001128
294785295	36814239.000000	1914486	10000.000000	28897	3905	1.000000	30499	3104	1.000000	9542523	-0.001108
294778929	36794352.000000	1910520	10000.000000	29143	3947	1.000000	30681	3016	1.000000	9537742	-0.001434
294791673	36803240.000000	1913066	10000.000000	29009	3885	1.000000	30512	3065	1.000000	9532974	-0.001483
294789097	36803028.000000	1914172	10000.000000	29318	3850	1.000000	30467	3053	1.000000	9528302	-0.001534
294768681	36810625.000000	1913940	10000.000000	29050	4091	1.000000	30371	3188	1.000000	9523623	-0.001141
294776356	36804851.000000	1912295	10000.000000	29037	3802	1.000000	30280	3199	1.000000	9518907	-0.001193
npatches	nstrain	runtime	dt	init_x	init_y	init_y_blood	init_z	init_S	beta0	beta1	beta2	beta3	mean_beta	B	d	delta	delta_blood	b[0]	mut	m	CTL	c	g	epsilon	k	het	lambda	rho	omega	x_max	patch.dyna	DELTA	A	VA
10000	1	100.000000	0.000100	21900	9499	5000000	0.001000	10000000	9.499219	9.154981	14.394108	22.219105	18	8000000000.000000	0.010000	1.000000	1.000000	800000	0.000050	0.048000	1	0.001000	1.000000	25.000000	17.000000	0.500000	0.000000	0.000000	0.000000	31987	0	10.000000	7.000000	1.000000
sus	inf	inf_blood	z	x[0]	y[0][0]	z[0]	x[1]	y[1][0]	z[1]	S[0]	synchrony
219000000	94990000.000000	5000000	10.000000	21900	9499	0.001000	21900	9499	0.001000	10000000	0.000000
301378042	25885287.000000	1347593	10000.000000	31359	1941	1.000000	31288	1902	1.000000	9995080	0.000000
305787707	19551329.000000	1016030	10000.000000	31654	1379	1.000000	31417	1416	1.000000	9990142	0.000000
307098860	17721979.000000	920672	10000.000000	31491	1271	1.000000	31343	1342	1.000000	9985384	0.000000
307551579	17061690.000000	886696	10000.000000	31280	1304	1.000000	31635	1257	1.000000	9980293	0.000000
307766761	16770691.000000	870340	10000.000000	31713	1168	1.000000	31488	1324	1.000000	9975302	0.000000
307876285	16643584.000000	865935	10000.000000	31626	1253	1.000000	31344	1225	1.000000	9970389	0.000000
307866182	16610746.000000	863708	10000.000000	31528	1233	1.000000	31625	1208	1.000000	9965317	0.000000
307890528	16609183.000000	864264	10000.000000	31510	1215	1.000000	31488	1274	1.000000	9960288	0.000000
307874551	16601812.000000	862270	10000.000000	31529	1153	1.000000	31369	1227	1.000000	9955344	0.000000
307882264	16599809.000000	863769	10000.000000	31339	1177	1.000000	31603	1182	1.000000	9950456	0.000000
307895733	16574626.000000	860993	10000.000000	31469	1221	1.000000	31483	1253	1.000000	9945478	0.000000
307872825	16595973.000000	860620	10000.000000	31591	1172	1.000000	31511	1199	1.000000	9940450	0.000000
307880641	16592117.000000	861231	10000.000000	31392	1237	1.000000	31509	1233	1.000000	9935376	0.000000
307900260	16583709.000000	861507	10000.000000	31405	1266	1.000000	31752	1237	1.000000	9930316	0.000000
307906936	16595652.000000	861980	10000.000000	31593	1209	1.000000	31517	1263	1.000000	9925300	0.000000
307900555	16592925.000000	860620	10000.000000	31776	1250	1.000000	31681	1286	1.000000	9920548	0.000000
307885971	16595924.000000	863181	10000.000000	31647	1261	1.000000	31492	1260	1.000000	9915453	0.000000
307890687	16608533.000000	862485	10000.000000	31488	1270	1.000000	31536	1193	1.000000	9910530	0.000000
307897333	16589340.000000	863437	10000.000000	31602	1161	1.000000	31392	1230	1.000000	9905654	0.000000
307888009	16607310.000000	862611	10000.000000	31435	1297	1.000000	31593	1227	1.000000	9900815	0.000000
307878073	16610236.000000	862867	10000.000000	31571	1298	1.000000	31575	1197	1.000000	9895729	0.000000
307906217	16568698.000000	860579	10000.000000	31613	1332	1.000000	31712	1217	1.000000	9890757	0.000000
307915018	16584249.000000	862702	10000.000000	31210	1228	1.000000	31579	1175	1.000000	9885980	0.000000
307882018	16598125.000000	863059	10000.000000	31408	1248	1.000000	31545	1287	1.000000	9881151	0.000000
307910920	16589506.000000	863201	10000.000000	31574	1155	1.000000	31606	1256	1.000000	9876143	0.000000
307904604	16599049.000000	863639	10000.000000	31496	1181	1.000000	31715	1270	1.000000	9871198	0.000000
307895140	16565767.000000	858911	10000.000000	31250	1223	1.000000	31496	1186	1.000000	9866118	0.000000
307863834	16592095.000000	862056	10000.000000	31581	1189	1.000000	31495	1262	1.000000	9861153	0.000000
307885663	16575607.000000	861572	10000.000000	31321	1199	1.000000	31666	1181	1.000000	9856069	0.000000
307848048	16620442.000000	865310	10000.000000	31516	1148	1.000000	31616	1224	1.000000	9851202	0.000000
307880196	16615945.000000	863175	10000.000000	31511	1285	1.000000	31508	1183	1.000000	9846372	0.000000
307898104	16579998.000000	862665	10000.000000	31593	1174	1.000000	31531	1119	1.000000	9841320	0.000000
307894654	16584505.000000	863018	10000.000000	31378	1287	1.000000	31279	1244	1.000000	9836446	0.000000
307888682	16578964.000000	861212	10000.000000	31344	1199	1.000000	31405	1246	1.000000	9831475	0.000000
307915349	16565039.000000	860165	10000.000000	31382	1171	1.000000	31268	1180	1.000000	9826630	0.000000
307901057	16569909.000000	859953	10000.000000	31662	1223	1.000000	31398	1278	1.000000	9821756	0.000000
307894210	16605550.000000	863092	10000.000000	31852	1275	1.000000	31346	1181	1.000000	9816891	0.000000
307895072	16595483.000000	861886	10000.000000	31357	1224	1.000000	31642	1285	1.000000	9811933	0.000000
307908120	16588602.000000	863483	10000.000000	31653	1284	1.000000	31701	1270	1.000000	9807169	0.000000
307899253	16588168.000000	860642	10000.000000	31567	1307	1.000000	31599	1223	1.000000	9802283	-1.#IND00
307895622	16599870.000000	863874	10000.000000	31658	1200	1.000000	31802	1160	1.000000	9797234	-0.003200
307881993	16605745.000000	863325	10000.000000	31512	1239	1.000000	31492	1203	1.000000	9792270	-0.022080
307912661	16572096.000000	862501	10000.000000	31422	1162	1.000000	31555	1225	1.000000	9787374	0.000557
307909754	16558782.000000	859553	10000.000000	31451	1273	1.000000	31381	1242	1.000000	9782519	-0.011305
307886075	16581621.000000	861386	10000.000000	31493	1196	1.000000	31589	1247	1.000000	9777597	-0.006103
307901018	16585229.000000	861263	10000.000000	31470	1262	1.000000	31495	1165	1.000000	9772783	-0.004120
307878802	16622888.000000	862361	10000.000000	31525	1222	1.000000	31704	1224	1.000000	9767920	-0.004112
307907519	16615399.000000	864490	10000.000000	31577	1227	1.000000	31713	1231	1.000000	9763009	-0.004871
307870573	16620012.000000	862936	10000.000000	31651	1280	1.000000	31722	1226	1.000000	9758240	-0.002652
307883582	16601271.000000	863565	10000.000000	31540	1261	1.000000	31646	1184	1.000000	9753225	-0.003391
307905202	16572475.000000	860933	10000.000000	31348	1212	1.000000	31433	1238	1.000000	9748354	-0.006256
307900094	16588605.000000	862464	10000.000000	31809	1232	1.000000	31557	1222	1.000000	9743512	-0.006530
307887409	16601281.000000	863144	10000.000000	31496	1236	1.000000	31608	1210	1.000000	9738608	-0.007034
307912751	16563263.000000	859515	10000.000000	31510	1167	1.000000	31565	1176	1.000000	9733755	-0.005704
307920221	16567516.000000	861884	10000.000000	31689	1263	1.000000	31650	1159	1.000000	9728908	-0.005139
307906664	16590063.000000	860963	10000.000000	31608	1310	1.000000	31587	1186	1.000000	9724097	-0.005381
307887297	16580868.000000	862321	10000.000000	31615	1227	1.000000	31515	1262	1.000000	9719180	-0.006047
307893979	16574243.000000	861368	10000.000000	31354	1220	1.000000	31530	1150	1.000000	9714398	-0.005910
307924659	16545959.000000	861387	10000.000000	31772	1213	1.000000	31478	1154	1.000000	9709684	-0.007549
307925393	16580487.000000	861859	10000.000000	31473	1251	1.000000	31463	1142	1.000000	9704808	-0.004257
307904827	16570003.000000	860737	10000.000000	31435	1271	1.000000	31585	1235	1.000000	9700020	-0.002299
307908397	16599788.000000	863908	10000.000000	31574	1216	1.000000	31522	1203	1.000000	9695216	-0.001380
307883954	16600440.000000	863864	10000.000000	31514	1251	1.000000	31427	1210	1.000000	9690219	-0.003252
307923659	16562549.000000	861242	10000.000000	31769	1279	1.000000	31636	1220	1.000000	9685335	-0.003282
307896951	16609497.000000	863447	10000.000000	31411	1240	1.000000	31505	1212	1.000000	9680494	-0.003798
307884418	16614434.000000	863922	10000.000000	31332	1258	1.000000	31373	1260	1.000000	9675697	-0.003493
307848812	16637802.000000	865225	10000.000000	31340	1226	1.000000	31577	1239	1.000000	9670895	-0.004637
307862234	16637167.000000	864486	10000.000000	31463	1217	1.000000	31616	1234	1.000000	9666098	-0.005969
307843277	16626682.000000	863532	10000.000000	31185	1202	1.000000	31512	1253	1.000000	9661343	-0.003397
307869355	16604652.000000	862672	10000.000000	31434	1280	1.000000	31633	1200	1.000000	9656416	-0.003520
307879738	16644282.000000	865726	10000.000000	31517	1260	1.000000	31661	1250	1.000000	9651647	-0.004058
307867796	16634670.000000	864407	10000.000000	31487	1259	1.000000	31734	1241	1.000000	9646715	-0.003970
307844729	16641462.000000	864796	10000.000000	31617	1192	1.000000	31568	1233	1.000000	9641922	-0.002536
307864247	16623782.000000	865778	10000.000000	31585	1205	1.000000	31477	1189	1.000000	9636889	-0.002547
307878061	16618947.000000	863295	10000.000000	31311	1214	1.000000	31458	1289	1.000000	9632040	-0.002321
307858363	16632246.000000	865007	10000.000000	31448	1245	1.000000	31267	1204	1.000000	9627268	-0.001887
307868153	16603357.000000	863860	10000.000000	31610	1290	1.000000	31564	1169	1.000000	9622421	-0.001918
307881376	16592468.000000	862296	10000.000000	31426	1294	1.000000	31684	1215	1.000000	9617628	-0.002026
307912723	16582886.000000	862065	10000.000000	31670	1232	1.000000	31508	1220	1.000000	9612831	-0.001837
307917129	16592048.000000	863210	10000.000000	31443	1237	1.000000	31559	1238	1.000000	9607988	-0.001055
307894980	16602262.000000	861546	10000.000000	31568	1176	1.000000	31423	1169	1.000000	9603157	-0.001085
307897016	16611772.000000	863425	10000.000000	31663	1225	1.000000	31460	1213	1.000000	9598348	-0.000135
307908648	16585739.000000	862649	10000.000000	31687	1146	1.000000	31271	1209	1.000000	9593598	0.000166
307874840	16618082.000000	864806	10000.000000	31406	1222	1.000000	31526	1209	1.000000	9588846	0.000211
307886818	16614842.000000	861349	10000.000000	31287	1271	1.000000	31510	1251	1.000000	9584076	0.000902
307911238	16597261.000000	861952	10000.000000	31331	1152	1.000000	31584	1208	1.000000	9579201	0.001152
307882469	16617551.000000	865456	10000.000000	31637	1189	1.000000	31620	1208	1.000000	9574333	0.001603
307899960	16589679.000000	862962	10000.000000	31622	1200	1.000000	31585	1251	1.000000	9569585	0.001588
307908889	16574358.000000	863383	10000.000000	31579	1180	1.000000	31561	1234	1.000000	9564859	0.002800
307904246	16609089.000000	862423	10000.000000	31547	1240	1.000000	31577	1222	1.000000	9559989	0.004367
307908745	16593767.000000	862124	10000.000000	31516	1233	1.000000	31482	1214	1.000000	9555127	0.004717
307884616	16584981.000000	861650	10000.000000	31437	1233	1.000000	31630	1175	1.000000	9550389	0.005281
307889345	16594354.000000	862828	10000.000000	31602	1225	1.000000	31620	1186	1.000000	9545708	0.005097
307907572	16592942.000000	862169	10000.000000	31495	1322	1.000000	31465	1209	1.000000	9540855	0.004399
307916619	16604525.000000	863148	10000.000000	31603	1193	1.000000	31650	1162	1.000000	9536051	0.004231
307890366	16593815.000000	863822	10000.000000	31461	1288	1.000000	31696	1185	1.000000	9531303	0.004036
307928783	16544089.000000	858724	10000.000000	31439	1181	1.000000	31613	1162	1.000000	9526458	0.004022
307882243	16586961.000000	861961	10000.000000	31415	1263	1.000000	31755	1230	1.000000	9521609	0.003983
307920688	16568719.000000	860913	10000.000000	31615	1181	1.000000	31568	1256	1.000000	9516831	0.004055
npatches	nstrain	runtime	dt	init_x	init_y	init_y_blood	init_z	init_S	beta0	beta1	beta2	beta3	mean_beta	B	d	delta	delta_blood	b[0]	mut	m	CTL	c	g	epsilon	k	het	lambda	rho	omega	x_max	patch.dyna	DELTA	A	VA
10000	1	100.000000	0.000100	21900	9499	5000000	0.001000	10000000	18.919441	15.869390	19.684646	24.473024	18	8000000000.000000	0.010000	1.000000	1.000000	800000	0.000050	0.048000	1	0.001000	1.000000	25.000000	18.000000	0.500000	0.000000	0.000000	0.000000	31987	0	10.000000	7.000000	1.000000
sus	inf	inf_blood	z	x[0]	y[0][0]	z[0]	x[1]	y[1][0]	z[1]	S[0]	synchrony
219000000	94990000.000000	5000000	10.000000	21900	9499	0.001000	21900	9499	0.001000	10000000	0.000000
309233058	14182072.000000	738289	10000.000000	30995	1402	1.000000	31002	1263	1.000000	9994916	0.000000
314529705	7089086.000000	368899	10000.000000	31600	713	1.000000	31677	634	1.000000	9989877	0.000000
316439207	4531033.000000	234933	10000.000000	31703	494	1.000000	31744	434	1.000000	9984940	0.000000
317419100	3234405.000000	168404	10000.000000	31677	353	1.000000	31896	281	1.000000	9979862	0.000000
317993568	2456373.000000	127416	10000.000000	31801	217	1.000000	31855	226	1.000000	9974770	0.000000
318416515	1937224.000000	101188	10000.000000	31865	201	1.000000	31887	177	1.000000	9969826	0.000000
318680112	1561807.000000	81212	10000.000000	31903	147	1.000000	31847	143	1.000000	9964876	0.000000
318906949	1296208.000000	67620	10000.000000	31640	136	1.000000	31962	117	1.000000	9959943	0.000000
319052306	1082091.000000	56582	10000.000000	31918	95	1.000000	32032	102	1.000000	9954883	0.000000
319167602	910480.000000	47473	10000.000000	31791	94	1.000000	31871	70	1.000000	9949968	0.000000
319280071	776671.000000	40303	10000.000000	31813	87	1.000000	32051	67	1.000000	9945010	0.000000
319393139	664002.000000	34355	10000.000000	31898	66	1.000000	32202	53	1.000000	9940094	0.000000
319434335	578347.000000	30442	10000.000000	31993	64	1.000000	31927	42	1.000000	9935127	0.000000
319498357	501508.000000	25904	10000.000000	32027	59	1.000000	31957	38	1.000000	9930271	0.000000
319540752	436514.000000	22329	10000.000000	32136	49	1.000000	31850	35	1.000000	9925250	0.000000
319563800	383589.000000	19810	10000.000000	31888	42	1.000000	32084	28	1.000000	9920189	0.000000
319608826	339171.000000	17620	10000.000000	32073	32	1.000000	31992	34	1.000000	9915258	0.000000
319673298	295445.000000	15618	10000.000000	31923	23	1.000000	31932	23	1.000000	9910299	0.000000
319687090	258337.000000	13406	9999.999554	32202	21	1.000000	31972	28	1.000000	9905226	0.000000
319706423	230495.000000	11856	9999.998347	31763	36	1.000000	32128	14	1.000000	9900265	0.000000
319701750	210298.000000	10879	9999.861278	31884	23	1.000000	31733	25	1.000000	9895318	0.000000
319749913	185182.000000	9631	9999.375888	31999	17	1.000000	31878	8	1.000000	9890306	0.000000
319761660	164068.000000	8351	9998.231685	31906	14	1.000000	32086	29	1.000000	9885353	0.000000
319740238	146277.000000	7672	9993.318459	31912	9	1.000000	31889	10	1.000000	9880355	0.000000
319765296	131135.000000	6851	9981.243173	31879	10	1.000000	31925	11	1.000000	9875283	0.000000
319774306	120139.000000	6218	9956.656576	31828	14	1.000000	32006	16	1.000000	9870342	0.000000
319769796	111347.000000	5724	9936.650434	31998	2	0.995042	31998	16	1.000000	9865440	0.000000
319797293	110525.000000	5717	9919.392189	31757	14	1.000000	32018	11	1.000000	9860539	0.000000
319773735	103756.000000	5420	9885.693657	32080	17	1.000000	31882	4	0.996394	9855622	0.000000
319793462	104183.000000	5306	9877.889373	32130	7	1.000000	31660	14	1.000000	9850631	0.000000
319798834	106607.000000	5548	9887.869816	32258	22	1.000000	32050	17	1.000000	9845698	0.000000
319809063	104105.000000	5335	9878.176219	32021	13	0.995534	32197	10	0.934046	9840689	0.000000
319793788	102815.000000	5380	9878.942993	31921	9	1.000000	32168	12	0.999998	9835785	0.000000
319789865	104576.000000	5534	9879.492610	32039	11	0.998018	32005	5	0.999969	9830882	0.000000
319805446	106289.000000	5425	9894.151015	32006	5	0.951499	32113	4	0.999965	9825947	0.000000
319793362	106087.000000	5691	9887.808127	31931	10	0.928667	32178	8	0.991157	9821059	0.000000
319785848	105678.000000	5621	9889.255029	32056	17	0.990230	31981	9	0.999999	9816156	0.000000
319785196	102673.000000	5412	9875.187095	32012	13	0.999999	31743	9	1.000000	9811162	0.000000
319782961	104612.000000	5520	9883.452485	32103	9	1.000000	31800	6	1.000000	9806303	0.000000
319798594	107539.000000	5458	9901.897808	32291	11	1.000000	32176	13	1.000000	9801462	-1.#IND00
319781277	105413.000000	5545	9902.560628	31975	6	1.000000	31881	10	0.899811	9796535	-1.#IND00
319782014	106258.000000	5866	9904.907550	32077	3	0.953133	31866	9	0.999995	9791666	-0.008298
319792221	107267.000000	5473	9902.883680	31803	9	1.000000	32232	16	0.998339	9786834	-0.004718
319772353	107525.000000	5590	9903.435420	32106	11	1.000000	32035	11	1.000000	9781867	-0.007219
319774439	104154.000000	5405	9887.374820	32082	13	1.000000	32049	13	0.985300	9777014	-0.008743
319801160	106520.000000	5579	9890.183307	31957	12	0.998466	31768	15	0.993710	9772059	-0.009132
319813009	107146.000000	5632	9903.413382	31732	20	1.000000	32058	14	0.979974	9767183	-0.005585
319809487	104614.000000	5407	9887.522684	32031	5	0.673722	32144	8	0.999992	9762179	-0.006527
319825762	106767.000000	5687	9891.572242	31998	7	0.999917	31996	13	0.999969	9757266	-0.005630
319796517	107537.000000	5611	9898.072314	32009	19	1.000000	31960	12	1.000000	9752376	-0.005421
319788467	104202.000000	5464	9876.147722	31968	8	1.000000	31975	6	1.000000	9747471	-0.005642
319773541	109675.000000	5628	9908.670517	31996	15	1.000000	32062	9	0.998080	9742557	-0.003794
319780959	108196.000000	5775	9904.845441	32038	9	1.000000	31909	1	0.622812	9737759	-0.005621
319807982	107130.000000	5558	9886.724823	32072	14	1.000000	32234	7	0.938699	9732942	-0.004678
319775174	107901.000000	5641	9901.463494	32052	7	1.000000	32149	9	0.999973	9728015	-0.004900
319808993	106905.000000	5549	9900.329098	31989	11	1.000000	32143	11	0.998144	9723107	-0.004091
319784732	108373.000000	5703	9907.200084	32138	16	0.999364	31863	4	0.999984	9718257	-0.003414
319803647	106805.000000	5485	9896.972060	31792	14	1.000000	31990	13	1.000000	9713421	-0.003814
319799047	106131.000000	5520	9890.897616	31985	3	1.000000	32010	12	1.000000	9708558	-0.004560
319794505	103925.000000	5462	9880.052625	31538	14	1.000000	31941	6	1.000000	9703814	-0.004252
319783076	105108.000000	5384	9882.493334	31996	10	1.000000	32335	11	1.000000	9698955	-0.004471
319791835	103565.000000	5303	9871.645021	31895	17	0.998799	31795	14	0.999966	9694126	-0.003378
319794302	105893.000000	5516	9890.126224	32136	14	1.000000	32304	15	1.000000	9689324	-0.002825
319811355	105671.000000	5544	9888.055619	32006	4	0.973107	32027	8	1.000000	9684540	-0.002309
319819005	103660.000000	5456	9864.057826	31866	9	0.999390	31950	9	1.000000	9679734	-0.000566
319782390	104899.000000	5381	9889.536577	32009	16	1.000000	31975	7	0.996903	9674992	-0.000285
319799784	108211.000000	5685	9904.099169	32227	13	1.000000	31876	6	0.994911	9670140	-0.000105
319790180	105709.000000	5462	9895.079703	32080	11	1.000000	31906	9	0.781914	9665457	-0.000916
319827998	106637.000000	5539	9891.214930	31981	14	1.000000	31993	11	0.999298	9660678	-0.000865
319786791	108134.000000	5620	9902.049581	32022	7	1.000000	32042	13	0.992805	9655872	-0.000499
319788960	107639.000000	5590	9901.924365	31945	8	1.000000	31925	16	0.999999	9651139	-0.000729
319799293	105597.000000	5422	9887.047837	32098	2	0.963682	31752	11	0.859954	9646343	-0.000666
319783077	107620.000000	5579	9895.068010	32057	8	0.999992	32017	17	0.999967	9641458	-0.000779
319773463	105240.000000	5370	9881.271005	32015	8	1.000000	31899	13	1.000000	9636598	-0.001311
319804006	106856.000000	5557	9896.175958	31930	7	0.999980	32155	8	1.000000	9631695	-0.001336
319800149	104935.000000	5517	9891.027938	31656	18	0.994659	32128	15	0.999987	9626795	-0.001365
319812134	106343.000000	5664	9889.226646	31837	11	1.000000	31842	10	1.000000	9622027	-0.001248
319807720	106145.000000	5381	9877.189279	32056	13	0.997381	32236	5	0.999840	9617147	-0.001445
319793646	104962.000000	5491	9891.343122	31877	18	1.000000	31912	15	0.999994	9612372	-0.001158
319807953	106609.000000	5413	9896.199694	32144	7	1.000000	31768	7	1.000000	9607629	-0.000045
319786560	103176.000000	5532	9872.783907	32014	13	0.999948	31942	11	0.795214	9602835	-0.000302
319797177	103961.000000	5459	9873.572959	32081	20	0.999978	32002	11	0.999932	9597877	0.001145
319801261	103277.000000	5383	9867.029165	31847	13	1.000000	31996	13	0.999771	9593131	0.001047
319775236	103405.000000	5360	9872.364239	31923	13	1.000000	31983	11	1.000000	9588311	0.000926
319788256	104537.000000	5406	9872.132002	32019	8	1.000000	32230	17	0.998096	9583607	0.000980
319801332	107518.000000	5639	9899.085326	32045	16	0.999944	31781	7	1.000000	9578836	-0.000542
319802215	104517.000000	5398	9879.866394	32042	3	1.000000	31909	5	1.000000	9574057	-0.000909
319789478	105367.000000	5441	9885.306599	31952	3	1.000000	31946	9	0.999401	9569230	-0.000910
319800782	105511.000000	5428	9878.001724	32092	8	1.000000	31933	6	1.000000	9564430	-0.000746
319794497	104767.000000	5504	9876.858787	31921	3	0.994358	32320	6	0.977728	9559739	-0.000717
319786886	107803.000000	5580	9899.495969	31905	8	0.994723	31958	10	0.983677	9554863	-0.001514
319789985	107323.000000	5494	9900.054570	31958	9	1.000000	32037	13	0.999999	9550089	-0.001138
319764317	105558.000000	5445	9888.937458	31962	12	1.000000	32327	8	0.999837	9545193	-0.001088
319799450	105442.000000	5680	9888.035126	31957	12	1.000000	32209	9	1.000000	9540299	-0.001617
319787423	104652.000000	5498	9871.637389	32204	12	0.985469	31903	11	1.000000	9535572	-0.001607
319814446	107472.000000	5518	9895.130255	31995	17	1.000000	31989	10	1.000000	9530815	-0.000960
319796375	104545.000000	5443	9880.424115	32043	8	1.000000	31989	8	1.000000	9526103	-0.000865
319792121	109426.000000	5697	9913.516293	31859	21	1.000000	32154	11	0.999896	9521415	0.001012
319783344	104042.000000	5367	9876.191460	32193	14	1.000000	32039	15	1.000000	9516697	0.001099
npatches	nstrain	runtime	dt	init_x	init_y	init_y_blood	init_z	init_S	beta0	beta1	beta2	beta3	mean_beta	B	d	delta	delta_blood	b[0]	mut	m	CTL	c	g	epsilon	k	het	lambda	rho	omega	x_max	patch.dyna	DELTA	A	VA
10000	1	100.000000	0.000100	21900	9499	5000000	0.001000	10000000	21.899895	20.722378	13.760066	15.822895	18	8000000000.000000	0.010000	1.000000	1.000000	800000	0.000050	0.048000	1	0.001000	1.000000	25.000000	19.000000	0.500000	0.000000	0.000000	0.000000	31987	0	10.000000	7.000000	1.000000
sus	inf	inf_blood	z	x[0]	y[0][0]	z[0]	x[1]	y[1][0]	z[1]	S[0]	synchrony
219000000	94990000.000000	5000000	10.000000	21900	9499	0.001000	21900	9499	0.001000	10000000	0.000000
313128236	8562032.000000	445086	10000.000000	31227	892	1.000000	31352	881	1.000000	9994950	0.000000
317769671	2680661.000000	139770	10000.000000	31682	275	1.000000	31770	263	1.000000	9989942	0.000000
319078009	1020643.000000	53020	10000.000000	31857	123	1.000000	31805	132	1.000000	9984936	0.000000
319548230	421463.000000	22065	10000.000000	32170	28	1.000000	32044	37	1.000000	9979924	0.000000
319744876	177483.000000	9274	9999.627073	32085	21	1.000000	31969	24	1.000000	9975043	0.000000
319815002	81087.000000	4173	9584.738759	32164	5	1.000000	32045	9	0.890599	9970145	0.000000
319786471	79192.000000	4159	9331.618671	32118	6	0.999974	31970	9	0.849660	9964917	0.000000
319806684	78736.000000	4191	9382.052859	32184	15	0.919848	31832	5	0.999972	9959812	0.000000
319797066	78903.000000	4036	9370.556026	31850	7	0.999965	32087	11	0.957946	9954760	0.000000
319793850	77704.000000	3992	9305.559011	31814	5	0.996511	32062	2	0.562118	9949723	0.000000
319794673	78042.000000	3991	9338.956044	31678	11	0.885337	31907	20	0.999880	9944725	0.000000
319816140	78565.000000	4132	9339.029373	31882	12	0.999978	32207	11	0.999224	9939825	0.000000
319802807	78380.000000	3955	9337.352487	32118	2	1.000000	32029	8	0.993959	9934890	0.000000
319817082	78438.000000	4035	9307.097773	31916	7	0.999941	32036	9	0.999999	9929894	0.000000
319816487	79146.000000	4061	9341.005846	32165	11	0.999840	31998	5	0.996253	9924946	0.000000
319797977	79265.000000	4102	9358.768304	32093	6	0.968427	32001	6	0.973447	9919983	0.000000
319803026	78690.000000	4155	9329.581578	32064	14	0.970231	32059	4	0.884978	9915007	0.000000
319812566	80363.000000	3959	9336.081362	32188	15	0.984992	31948	6	0.972160	9910118	0.000000
319814914	76554.000000	3972	9329.186140	31935	15	0.994478	32072	8	0.999669	9905102	0.000000
319800489	78233.000000	3943	9346.649109	31889	17	0.999998	31942	7	0.990017	9900153	0.000000
319820890	78578.000000	4028	9356.529854	32056	2	0.857728	32108	17	0.927383	9895144	0.000000
319780033	79306.000000	4030	9333.248408	32113	5	0.997718	32013	8	0.999998	9890199	0.000000
319799643	78423.000000	4064	9355.823136	31931	10	1.000000	31805	13	1.000000	9885248	0.000000
319820541	78167.000000	4080	9325.237984	31870	7	1.000000	32027	5	0.999387	9880259	0.000000
319795718	79049.000000	4143	9362.082491	31930	10	0.913005	32127	10	0.997946	9875354	0.000000
319832709	77937.000000	4048	9327.364177	31753	13	0.999664	31902	3	0.906821	9870365	0.000000
319840645	80306.000000	4158	9392.761470	32032	12	0.997024	31920	6	0.942262	9865574	0.000000
319826790	78340.000000	4099	9330.845733	32023	9	0.999999	32110	5	0.999800	9860677	0.000000
319822265	78980.000000	4113	9306.356208	32074	4	0.971068	31883	16	0.999594	9855633	0.000000
319831652	77615.000000	4069	9326.643911	32084	9	0.999993	32099	6	1.000000	9850623	0.000000
319811190	79019.000000	4117	9353.526068	31986	8	1.000000	32055	2	0.833851	9845766	0.000000
319808254	79138.000000	4181	9373.046441	31872	12	1.000000	31702	17	0.999915	9840864	0.000000
319801721	78444.000000	4106	9321.039850	31817	4	0.996520	31798	8	0.995317	9835923	0.000000
319808175	78485.000000	4063	9371.575291	31977	7	0.989948	31898	19	0.999858	9830937	0.000000
319805392	78589.000000	4016	9374.140384	31977	0	0.865028	32034	5	1.000000	9825888	0.000000
319832010	79039.000000	4205	9365.939515	31973	10	0.995838	31916	11	0.986642	9821004	0.000000
319822315	79120.000000	4124	9367.561864	31786	2	0.564824	31952	3	0.969960	9816124	0.000000
319819116	79363.000000	4104	9334.217236	31913	22	0.999973	31985	9	0.617508	9811239	0.000000
319825490	79177.000000	4073	9365.185972	32074	17	1.000000	32102	6	0.999874	9806329	0.000000
319811608	79914.000000	4125	9362.555138	31904	13	0.999977	31958	2	0.941973	9801405	-1.#IND00
319796132	78865.000000	4041	9347.805027	31983	9	0.989690	32282	8	0.963957	9796473	-1.#IND00
[truncated: 161 more rows]
