# Supplementary material for: Large Variations in HIV-1 Viral Load Explained by Shifting-Mosaic Metapopulation Dynamics
Source: PLoS Biol. 2016 Oct 5;14(10):e1002567. doi: 10.1371/journal.pbio.1002567 (PMC5051940; doi:10.1371/journal.pbio.1002567)
Supplement: S1 Data — Each file gives the output from the simulations indicated by the filename: low migration (ms1, db432); high migration (ms1, db1); very high migration (ms10, db1); number of patches (np); reservoir (storage); no reservoir (nostorage); CTL immigration model (CTLimmig); CTL proliferation model (CTLprolif); β¯ (beta1, beta2, …). Within each file, there are 21 simulations for (k = 0,1,..,20), and data is output each day. For measures of synchrony, the final entry should be used. See Methods and S1 Simulation Code for further details. (ZIP) [file pbio.1002567.s002.zip › S1_Data/ms10_np10000_nostorage_noPD_CTLprolif_db1_beta19.tsv]

npatches	nstrain	runtime	dt	init_x	init_y	init_y_blood	init_z	init_S	beta0	beta1	beta2	beta3	mean_beta	B	d	delta	delta_blood	b[0]	mut	m	CTL	c	g	epsilon	k	het	lambda	rho	omega	x_max	patch.dyna	DELTA	A	VA
10000	1	100.000000	0.000100	21900	9499	5000000	0.001000	10000000	16.641480	15.112612	28.113949	11.577298	19	8000000000.000000	0.010000	1.000000	1.000000	800000	0.000050	0.048000	1	0.001000	1.000000	25.000000	0.000000	0.500000	0.000000	0.000000	0.000000	31987	0	10.000000	7.000000	1.000000
sus	inf	inf_blood	z	x[0]	y[0][0]	z[0]	x[1]	y[1][0]	z[1]	S[0]	synchrony
219000000	94990000.000000	5000000	10.000000	21900	9499	0.001000	21900	9499	0.001000	10000000	0.000000
33988392	3839283633.000000	199176858	10000.000000	3456	384119	1.000000	3900	383114	1.000000	9995001	0.000000
23230887	5828961545.000000	302820893	10000.000000	2410	581957	1.000000	2663	582202	1.000000	9990143	0.000000
20611173	6630258282.000000	344567455	10000.000000	2169	662191	1.000000	2369	663439	1.000000	9985044	0.000000
19733424	6945729407.000000	360984482	10000.000000	2107	693624	1.000000	2254	694160	1.000000	9980156	0.000000
19409305	7069216308.000000	367370071	10000.000000	2053	706654	1.000000	2220	706595	1.000000	9975189	0.000000
19295391	7117372008.000000	369905254	10000.000000	1981	711549	1.000000	2194	711736	1.000000	9970282	0.000000
19240669	7136047753.000000	370894809	10000.000000	1985	715025	1.000000	2166	713005	1.000000	9965250	0.000000
19229679	7143312073.000000	371292524	10000.000000	2040	713381	1.000000	2169	714833	1.000000	9960295	0.000000
19223807	7146054476.000000	371440344	10000.000000	2015	713300	1.000000	2114	714714	1.000000	9955405	0.000000
19214139	7147227809.000000	371482633	10000.000000	2034	713711	1.000000	2211	715510	1.000000	9950444	0.000000
19223869	7147564052.000000	371522755	10000.000000	2034	713171	1.000000	2202	714566	1.000000	9945439	0.000000
19214393	7147883930.000000	371503152	10000.000000	2046	714445	1.000000	2150	715274	1.000000	9940362	0.000000
19211110	7147889194.000000	371532221	10000.000000	2006	715758	1.000000	2234	712523	1.000000	9935375	0.000000
19215431	7147859996.000000	371525634	10000.000000	2043	714204	1.000000	2224	714358	1.000000	9930255	0.000000
19204480	7147957262.000000	371512438	10000.000000	2024	714082	1.000000	2200	714994	1.000000	9925349	0.000000
19213960	7147950384.000000	371508960	10000.000000	2053	716445	1.000000	2194	713979	1.000000	9920401	0.000000
19216251	7148059085.000000	371528214	10000.000000	1958	713795	1.000000	2222	713639	1.000000	9915445	0.000000
19220120	7148169117.000000	371492772	10000.000000	2045	714372	1.000000	2259	714337	1.000000	9910530	0.000000
19211104	7148145968.000000	371505479	10000.000000	2044	713963	1.000000	2215	715613	1.000000	9905534	0.000000
19208808	7148107922.000000	371479705	10000.000000	2016	713724	1.000000	2247	716507	1.000000	9900606	0.000000
19212871	7147990183.000000	371467685	10000.000000	2008	714344	1.000000	2197	714350	1.000000	9895780	0.000000
19211410	7147876894.000000	371507454	10000.000000	2043	714689	1.000000	2214	713441	1.000000	9890804	0.000000
19213941	7147926977.000000	371529290	10000.000000	2038	716076	1.000000	2208	714725	1.000000	9885849	0.000000
19210538	7147948664.000000	371521520	10000.000000	1990	714383	1.000000	2211	715071	1.000000	9880793	0.000000
19209221	7148032685.000000	371481435	10000.000000	2038	714497	1.000000	2214	714794	1.000000	9876015	0.000000
19208468	7147994440.000000	371523143	10000.000000	2007	714712	1.000000	2212	713839	1.000000	9871087	0.000000
19216645	7147984728.000000	371498477	10000.000000	2010	714703	1.000000	2218	714340	1.000000	9866048	0.000000
19218234	7147929887.000000	371519754	10000.000000	2056	714703	1.000000	2220	714366	1.000000	9861073	0.000000
19209383	7147952372.000000	371514713	10000.000000	1998	713424	1.000000	2189	715091	1.000000	9856102	0.000000
19215059	7148049552.000000	371499253	10000.000000	2071	714611	1.000000	2176	714616	1.000000	9851215	0.000000
19218224	7147965192.000000	371521561	10000.000000	2019	715528	1.000000	2223	715559	1.000000	9846401	0.000000
19209416	7147944184.000000	371500500	10000.000000	2022	715200	1.000000	2200	713891	1.000000	9841429	0.000000
19212563	7147911527.000000	371519024	10000.000000	2019	715140	1.000000	2148	715881	1.000000	9836641	0.000000
19218241	7147930642.000000	371521146	10000.000000	2005	714393	1.000000	2202	713771	1.000000	9831713	0.000000
19215529	7147842342.000000	371525265	10000.000000	2002	713830	1.000000	2195	713621	1.000000	9826900	0.000000
19211668	7147923876.000000	371549665	10000.000000	2044	714203	1.000000	2212	715997	1.000000	9822059	0.000000
19210196	7147914639.000000	371514280	10000.000000	1935	715037	1.000000	2269	715780	1.000000	9817201	0.000000
19211299	7147917409.000000	371518547	10000.000000	2063	714999	1.000000	2199	714849	1.000000	9812272	0.000000
19213825	7147879019.000000	371545955	10000.000000	2047	715158	1.000000	2196	713630	1.000000	9807303	0.000000
19207897	7147920112.000000	371543457	10000.000000	2007	715220	1.000000	2183	715164	1.000000	9802451	-1.#IND00
19218172	7147924911.000000	371486155	10000.000000	2036	715952	1.000000	2147	716127	1.000000	9797586	0.009600
19212212	7147920080.000000	371476974	10000.000000	2003	714075	1.000000	2237	715193	1.000000	9792605	-0.008571
19212499	7147895416.000000	371515577	10000.000000	2049	714741	1.000000	2151	714104	1.000000	9787645	-0.004076
19209613	7148010443.000000	371523062	10000.000000	2004	714449	1.000000	2208	714495	1.000000	9782777	0.004226
19214250	7147922827.000000	371541571	10000.000000	2056	714416	1.000000	2223	714051	1.000000	9777767	0.003547
19208574	7147961574.000000	371516836	10000.000000	1989	713207	1.000000	2269	714591	1.000000	9772738	0.001349
19218567	7147920370.000000	371507149	10000.000000	2010	714352	1.000000	2215	715750	1.000000	9767909	0.000868
19209779	7148033008.000000	371504639	10000.000000	2005	714217	1.000000	2227	713042	1.000000	9763070	0.003061
19212127	7148047951.000000	371566681	10000.000000	2009	715256	1.000000	2223	714131	1.000000	9758205	0.002209
19211873	7147973508.000000	371502482	10000.000000	2050	714895	1.000000	2217	714407	1.000000	9753353	0.000524
19211110	7147973716.000000	371506896	10000.000000	1939	714538	1.000000	2188	714109	1.000000	9748462	0.000472
19211106	7147928032.000000	371515510	10000.000000	2042	714151	1.000000	2201	714133	1.000000	9743542	0.000452
19212757	7148019531.000000	371511453	10000.000000	2018	714603	1.000000	2185	714196	1.000000	9738646	-0.000140
19218331	7148053685.000000	371510197	10000.000000	1954	714905	1.000000	2217	714887	1.000000	9733708	0.000000
19208655	7147948509.000000	371537476	10000.000000	2017	714162	1.000000	2209	716157	1.000000	9728881	0.001345
19218692	7148026546.000000	371517089	10000.000000	2025	715045	1.000000	2199	714573	1.000000	9723924	-0.000740
19212261	7148005882.000000	371500150	10000.000000	1974	715427	1.000000	2164	715492	1.000000	9719072	-0.000832
19215631	7147859350.000000	371544158	10000.000000	2019	715069	1.000000	2224	714839	1.000000	9714249	-0.000622
19215132	7147943333.000000	371496758	10000.000000	2031	714961	1.000000	2213	713518	1.000000	9709330	-0.000227
19210851	7147973821.000000	371536378	10000.000000	1977	714796	1.000000	2170	713426	1.000000	9704498	0.000277
19212219	7147958886.000000	371523627	10000.000000	2016	716316	1.000000	2171	713713	1.000000	9699735	0.000267
19212287	7148008518.000000	371530514	10000.000000	2048	713917	1.000000	2180	715182	1.000000	9694968	-0.000035
19214257	7147848893.000000	371533823	10000.000000	2025	714205	1.000000	2234	713671	1.000000	9690208	0.000253
19212731	7147905980.000000	371500629	10000.000000	1966	715991	1.000000	2195	713123	1.000000	9685434	0.000035
19212116	7147802691.000000	371531155	10000.000000	2049	714742	1.000000	2183	713116	1.000000	9680686	0.000883
19211573	7147945836.000000	371532411	10000.000000	2040	715494	1.000000	2228	713779	1.000000	9675857	0.001073
19212044	7148024750.000000	371481009	10000.000000	1993	715102	1.000000	2203	715185	1.000000	9671026	-0.000168
19215660	7147948262.000000	371511763	10000.000000	2030	716681	1.000000	2242	714757	1.000000	9666327	-0.000642
19213656	7147862867.000000	371541965	10000.000000	2079	716487	1.000000	2170	711765	1.000000	9661561	-0.000802
19221372	7147901097.000000	371511966	10000.000000	2007	714931	1.000000	2168	715471	1.000000	9656764	-0.000417
19210773	7147970179.000000	371535590	10000.000000	1977	713963	1.000000	2210	712888	1.000000	9651803	-0.000474
19213583	7147981216.000000	371524298	10000.000000	1961	715061	1.000000	2210	714587	1.000000	9646983	-0.000245
19213559	7147966252.000000	371535858	10000.000000	2036	715230	1.000000	2214	714541	1.000000	9642318	0.000745
19216583	7147987496.000000	371504280	10000.000000	2000	712609	1.000000	2163	715312	1.000000	9637498	0.001100
19216527	7147950349.000000	371472763	10000.000000	2003	714870	1.000000	2204	714370	1.000000	9632735	0.001140
19211468	7147825771.000000	371541130	10000.000000	2023	715415	1.000000	2183	714396	1.000000	9627869	0.001716
19218915	7147917850.000000	371539678	10000.000000	2015	714540	1.000000	2217	714267	1.000000	9623064	0.001611
19210832	7147945246.000000	371536767	10000.000000	2038	715551	1.000000	2189	713645	1.000000	9618205	0.001289
19213759	7147951462.000000	371498846	10000.000000	1988	713998	1.000000	2205	715759	1.000000	9613278	0.001115
19213145	7147887557.000000	371524194	10000.000000	2025	714648	1.000000	2200	715290	1.000000	9608477	0.000707
19214686	7147941951.000000	371514949	10000.000000	1979	715661	1.000000	2167	715312	1.000000	9603604	0.000757
19208474	7148025490.000000	371490292	10000.000000	2064	714010	1.000000	2174	716111	1.000000	9598878	0.000658
19216804	7148002815.000000	371475342	10000.000000	2031	716306	1.000000	2202	716073	1.000000	9594154	0.000656
19211118	7148005873.000000	371485696	10000.000000	2027	713279	1.000000	2189	715683	1.000000	9589335	0.000845
19215294	7148035320.000000	371472414	10000.000000	2001	713801	1.000000	2180	715124	1.000000	9584648	0.000862
19211300	7147930767.000000	371535074	10000.000000	1989	715350	1.000000	2182	714109	1.000000	9579904	0.001602
19212856	7147945672.000000	371508958	10000.000000	2005	713694	1.000000	2175	715791	1.000000	9575173	0.001449
19215115	7147908367.000000	371526823	10000.000000	2037	714737	1.000000	2237	714667	1.000000	9570485	0.001181
19216647	7147948293.000000	371496797	10000.000000	2001	715230	1.000000	2259	713530	1.000000	9565679	0.001331
19214158	7147910333.000000	371541328	10000.000000	1955	716014	1.000000	2224	713806	1.000000	9560933	0.001362
19212501	7147927673.000000	371538198	10000.000000	2065	714007	1.000000	2258	715149	1.000000	9556114	0.001805
19213235	7148012935.000000	371487501	10000.000000	2009	715182	1.000000	2244	713897	1.000000	9551381	0.001243
19213245	7147993617.000000	371514875	10000.000000	2033	716433	1.000000	2199	715995	1.000000	9546626	0.001020
19215832	7148015538.000000	371551789	10000.000000	2052	714963	1.000000	2166	713978	1.000000	9541842	0.000745
19213190	7147958866.000000	371521669	10000.000000	2038	713320	1.000000	2177	713276	1.000000	9537033	0.000350
19212294	7148025563.000000	371517008	10000.000000	2024	713989	1.000000	2160	711927	1.000000	9532360	0.000137
19210853	7147990476.000000	371487484	10000.000000	2065	714258	1.000000	2231	715931	1.000000	9527702	0.000156
19212702	7147946011.000000	371528004	10000.000000	1985	715458	1.000000	2210	715861	1.000000	9522977	0.000290
19214044	7148016023.000000	371498339	10000.000000	2065	714868	1.000000	2234	712972	1.000000	9518236	0.000279
npatches	nstrain	runtime	dt	init_x	init_y	init_y_blood	init_z	init_S	beta0	beta1	beta2	beta3	mean_beta	B	d	delta	delta_blood	b[0]	mut	m	CTL	c	g	epsilon	k	het	lambda	rho	omega	x_max	patch.dyna	DELTA	A	VA
10000	1	100.000000	0.000100	21900	9499	5000000	0.001000	10000000	15.187895	16.529779	21.132214	10.387521	19	8000000000.000000	0.010000	1.000000	1.000000	800000	0.000050	0.048000	1	0.001000	1.000000	25.000000	1.000000	0.500000	0.000000	0.000000	0.000000	31987	0	10.000000	7.000000	1.000000
sus	inf	inf_blood	z	x[0]	y[0][0]	z[0]	x[1]	y[1][0]	z[1]	S[0]	synchrony
219000000	94990000.000000	5000000	10.000000	21900	9499	0.001000	21900	9499	0.001000	10000000	0.000000
47504887	2628806916.000000	136485875	10000.000000	5323	263482	1.000000	4895	263149	1.000000	9995016	0.000000
39059559	3294376969.000000	171190884	10000.000000	4380	329012	1.000000	4062	329240	1.000000	9990157	0.000000
37844319	3414700942.000000	177483470	10000.000000	4241	342041	1.000000	4005	340301	1.000000	9985147	0.000000
37645297	3435828656.000000	178585246	10000.000000	4263	343297	1.000000	3929	343949	1.000000	9980156	0.000000
37609530	3439570385.000000	178767588	10000.000000	4295	342003	1.000000	3915	343587	1.000000	9975169	0.000000
37596598	3440239098.000000	178805004	10000.000000	4280	343331	1.000000	3949	343938	1.000000	9970032	0.000000
37600163	3440322837.000000	178819207	10000.000000	4124	343592	1.000000	3926	343408	1.000000	9965000	0.000000
37589791	3440464367.000000	178816219	10000.000000	4257	344283	1.000000	3977	343353	1.000000	9959938	0.000000
37599919	3440465890.000000	178821667	10000.000000	4265	343753	1.000000	3852	343805	1.000000	9954993	0.000000
37602177	3440472412.000000	178819031	10000.000000	4225	344110	1.000000	3888	343939	1.000000	9950027	0.000000
37600310	3440492818.000000	178812965	10000.000000	4272	343901	1.000000	3973	343950	1.000000	9945124	0.000000
37599481	3440469122.000000	178803065	10000.000000	4244	343935	1.000000	3898	343537	1.000000	9940127	0.000000
37597539	3440402741.000000	178799019	10000.000000	4291	343325	1.000000	3919	343377	1.000000	9935091	0.000000
37599796	3440490900.000000	178803018	10000.000000	4203	344064	1.000000	3898	344555	1.000000	9930002	0.000000
37596866	3440356855.000000	178837924	10000.000000	4262	344061	1.000000	3968	344628	1.000000	9925027	0.000000
37596894	3440353569.000000	178814071	10000.000000	4230	343079	1.000000	4042	342846	1.000000	9919999	0.000000
37600649	3440424733.000000	178813601	10000.000000	4333	343974	1.000000	3943	344464	1.000000	9915158	0.000000
37597678	3440440668.000000	178819039	10000.000000	4183	344318	1.000000	3944	343107	1.000000	9910202	0.000000
37596752	3440450137.000000	178825777	10000.000000	4339	343081	1.000000	3979	343693	1.000000	9905228	0.000000
37594225	3440476111.000000	178800186	10000.000000	4229	343279	1.000000	3886	344787	1.000000	9900275	0.000000
37596322	3440438624.000000	178835692	10000.000000	4245	343825	1.000000	3930	344083	1.000000	9895428	0.000000
37593868	3440438110.000000	178797773	10000.000000	4210	344552	1.000000	3862	343895	1.000000	9890506	0.000000
37597616	3440445413.000000	178795925	10000.000000	4259	343721	1.000000	3941	344036	1.000000	9885393	0.000000
37594692	3440367326.000000	178816519	10000.000000	4264	343634	1.000000	3992	344375	1.000000	9880568	0.000000
37604641	3440461729.000000	178804560	10000.000000	4209	343277	1.000000	3914	343623	1.000000	9875560	0.000000
37596582	3440413282.000000	178814027	10000.000000	4257	344451	1.000000	3975	344327	1.000000	9870632	0.000000
37591819	3440510694.000000	178815537	10000.000000	4332	341832	1.000000	3948	343780	1.000000	9865654	0.000000
37592528	3440553111.000000	178816041	10000.000000	4218	344419	1.000000	3969	343348	1.000000	9860641	0.000000
37598880	3440457494.000000	178809807	10000.000000	4216	343756	1.000000	4015	343718	1.000000	9855731	0.000000
37593973	3440410144.000000	178825785	10000.000000	4170	343315	1.000000	3904	344271	1.000000	9850851	0.000000
37594389	3440455194.000000	178803594	10000.000000	4311	344266	1.000000	3996	343548	1.000000	9845952	0.000000
37595030	3440380044.000000	178834036	10000.000000	4256	343999	1.000000	3908	344199	1.000000	9840987	0.000000
37600247	3440462613.000000	178814801	10000.000000	4234	343821	1.000000	4002	344248	1.000000	9836149	0.000000
37597022	3440456059.000000	178823378	10000.000000	4275	344038	1.000000	3849	343371	1.000000	9831137	0.000000
37595468	3440462377.000000	178808490	10000.000000	4328	342708	1.000000	3948	344195	1.000000	9826130	0.000000
37602614	3440424058.000000	178802092	10000.000000	4204	342414	1.000000	3919	342907	1.000000	9821221	0.000000
37602875	3440478230.000000	178817952	10000.000000	4264	343388	1.000000	3993	343297	1.000000	9816422	0.000000
37601379	3440458491.000000	178807440	10000.000000	4279	343282	1.000000	3955	343602	1.000000	9811483	0.000000
37588484	3440479958.000000	178810978	10000.000000	4216	343818	1.000000	3991	344272	1.000000	9806642	0.000000
37592192	3440361505.000000	178815342	10000.000000	4147	342957	1.000000	3878	344581	1.000000	9801673	-1.#IND00
37591774	3440415536.000000	178799562	10000.000000	4217	343524	1.000000	3868	344544	1.000000	9796816	-0.009600
37596502	3440502418.000000	178807819	10000.000000	4186	343283	1.000000	3926	344521	1.000000	9791960	0.002055
37595450	3440490763.000000	178808109	10000.000000	4234	342982	1.000000	3890	345101	1.000000	9787181	0.000750
37594371	3440415437.000000	178824321	10000.000000	4367	343378	1.000000	3934	343457	1.000000	9782117	-0.000604
37598573	3440483516.000000	178821913	10000.000000	4209	343235	1.000000	3975	343365	1.000000	9777228	0.000924
37593426	3440483552.000000	178842574	10000.000000	4232	343470	1.000000	3927	344487	1.000000	9772344	-0.002455
37601754	3440456790.000000	178802029	10000.000000	4198	344781	1.000000	4006	343217	1.000000	9767400	-0.002108
37594038	3440400584.000000	178814072	10000.000000	4262	343235	1.000000	3949	343930	1.000000	9762589	0.001925
37603215	3440357185.000000	178811722	10000.000000	4240	344018	1.000000	3924	343356	1.000000	9757806	0.003978
37595993	3440409966.000000	178823895	10000.000000	4199	343231	1.000000	3845	343086	1.000000	9752919	0.002382
37600231	3440460399.000000	178826296	10000.000000	4206	344490	1.000000	3970	343332	1.000000	9747961	0.002073
37589971	3440501398.000000	178812000	10000.000000	4213	344228	1.000000	3831	344566	1.000000	9743067	0.002856
37600940	3440413138.000000	178815490	10000.000000	4252	342507	1.000000	3952	344383	1.000000	9738206	0.003857
37601872	3440410816.000000	178833717	10000.000000	4256	343950	1.000000	3939	344440	1.000000	9733297	0.003909
37594128	3440447635.000000	178809416	10000.000000	4236	343977	1.000000	3884	343305	1.000000	9728536	0.001599
37595033	3440402286.000000	178810423	10000.000000	4260	344368	1.000000	3941	344245	1.000000	9723708	0.002345
37609497	3440390263.000000	178810698	10000.000000	4352	343184	1.000000	3950	343865	1.000000	9718776	0.002497
37602081	3440444868.000000	178808523	10000.000000	4203	343874	1.000000	3934	342741	1.000000	9713991	0.002947
37598793	3440436576.000000	178825084	10000.000000	4189	344020	1.000000	3946	343349	1.000000	9709203	0.004198
37601950	3440386904.000000	178830618	10000.000000	4205	343200	1.000000	3938	344289	1.000000	9704302	0.004228
37595551	3440428730.000000	178809474	10000.000000	4254	343606	1.000000	4035	343544	1.000000	9699452	0.003873
37598163	3440450730.000000	178816448	10000.000000	4206	343242	1.000000	3919	344106	1.000000	9694647	0.003468
37595100	3440430685.000000	178836972	10000.000000	4236	343428	1.000000	3923	343913	1.000000	9689887	0.003488
37593337	3440391525.000000	178824370	10000.000000	4243	343864	1.000000	4027	344113	1.000000	9684988	0.003167
37593129	3440468565.000000	178824732	10000.000000	4229	343157	1.000000	3930	343400	1.000000	9680166	0.003024
37595659	3440415221.000000	178804561	10000.000000	4270	343203	1.000000	3991	343911	1.000000	9675263	0.001422
37594587	3440458415.000000	178819494	10000.000000	4162	342400	1.000000	3953	343918	1.000000	9670474	0.001670
37593782	3440375561.000000	178849021	10000.000000	4266	343147	1.000000	3950	344045	1.000000	9665608	0.001651
37593322	3440475739.000000	178824987	10000.000000	4276	342948	1.000000	4014	344099	1.000000	9660765	0.001217
37596420	3440480685.000000	178796934	10000.000000	4294	344278	1.000000	3858	343298	1.000000	9656021	-0.000055
37603394	3440544491.000000	178814659	10000.000000	4286	342853	1.000000	3890	343249	1.000000	9651180	0.000094
37599124	3440543612.000000	178817770	10000.000000	4278	343830	1.000000	3935	344173	1.000000	9646290	-0.000542
37599399	3440422198.000000	178828731	10000.000000	4303	343262	1.000000	4029	342911	1.000000	9641452	0.000643
37601182	3440410675.000000	178803718	10000.000000	4263	344209	1.000000	3949	344251	1.000000	9636569	0.000704
37602329	3440432116.000000	178837550	10000.000000	4201	343820	1.000000	3855	343034	1.000000	9631730	0.000524
37592922	3440467094.000000	178804170	10000.000000	4308	343638	1.000000	3956	342919	1.000000	9627091	0.000723
37588448	3440526096.000000	178835734	10000.000000	4180	342602	1.000000	3938	343477	1.000000	9622425	0.000381
37594074	3440401654.000000	178834742	10000.000000	4307	343140	1.000000	4006	342835	1.000000	9617583	0.000045
37596426	3440360750.000000	178809466	10000.000000	4155	343518	1.000000	3949	344195	1.000000	9612737	-0.000107
37591986	3440446326.000000	178830391	10000.000000	4258	343497	1.000000	3932	343351	1.000000	9607981	-0.000209
37602584	3440484783.000000	178814504	10000.000000	4205	343340	1.000000	4032	344008	1.000000	9603176	-0.000365
37600362	3440429222.000000	178813048	10000.000000	4266	344063	1.000000	3944	344094	1.000000	9598396	-0.000340
37593455	3440499486.000000	178810394	10000.000000	4276	342528	1.000000	4014	342932	1.000000	9593444	-0.000306
37604655	3440364076.000000	178829588	10000.000000	4196	343122	1.000000	4039	343101	1.000000	9588497	-0.000118
37602470	3440440627.000000	178803896	10000.000000	4305	342612	1.000000	3893	343670	1.000000	9583575	-0.000169
37596735	3440405219.000000	178799814	10000.000000	4296	343567	1.000000	3961	343937	1.000000	9578778	-0.000075
37597373	3440406084.000000	178800076	10000.000000	4266	344018	1.000000	4016	343286	1.000000	9573825	-0.000508
37593475	3440421759.000000	178845470	10000.000000	4149	343432	1.000000	3970	344036	1.000000	9569017	-0.000326
37601000	3440392767.000000	178828879	10000.000000	4187	343769	1.000000	3952	343901	1.000000	9564127	-0.000373
37594675	3440369828.000000	178811001	10000.000000	4167	343457	1.000000	3942	343521	1.000000	9559289	-0.000032
37592301	3440359904.000000	178823831	10000.000000	4175	344397	1.000000	4029	344111	1.000000	9554627	0.000065
37601724	3440415318.000000	178822766	10000.000000	4191	343925	1.000000	3960	343254	1.000000	9549870	-0.000059
37592434	3440499475.000000	178811139	10000.000000	4239	344094	1.000000	3933	344213	1.000000	9545158	-0.000540
37590676	3440455342.000000	178810793	10000.000000	4231	343799	1.000000	3962	344008	1.000000	9540450	-0.000845
37601561	3440374658.000000	178802274	10000.000000	4266	343410	1.000000	3910	344247	1.000000	9535726	-0.000445
37592477	3440435996.000000	178822742	10000.000000	4215	345234	1.000000	3989	343992	1.000000	9530991	-0.000615
37594668	3440413183.000000	178827862	10000.000000	4308	343659	1.000000	3948	344369	1.000000	9526166	-0.001050
37592964	3440454022.000000	178844814	10000.000000	4296	343997	1.000000	3903	344298	1.000000	9521391	-0.001376
37592019	3440601398.000000	178816128	10000.000000	4235	343925	1.000000	3983	344789	1.000000	9516657	-0.001275
npatches	nstrain	runtime	dt	init_x	init_y	init_y_blood	init_z	init_S	beta0	beta1	beta2	beta3	mean_beta	B	d	delta	delta_blood	b[0]	mut	m	CTL	c	g	epsilon	k	het	lambda	rho	omega	x_max	patch.dyna	DELTA	A	VA
10000	1	100.000000	0.000100	21900	9499	5000000	0.001000	10000000	14.300599	18.147160	25.189793	25.794780	19	8000000000.000000	0.010000	1.000000	1.000000	800000	0.000050	0.048000	1	0.001000	1.000000	25.000000	2.000000	0.500000	0.000000	0.000000	0.000000	31987	0	10.000000	7.000000	1.000000
sus	inf	inf_blood	z	x[0]	y[0][0]	z[0]	x[1]	y[1][0]	z[1]	S[0]	synchrony
219000000	94990000.000000	5000000	10.000000	21900	9499	0.001000	21900	9499	0.001000	10000000	0.000000
62269779	1889411190.000000	98129204	10000.000000	7367	188068	1.000000	6014	189081	1.000000	9994988	0.000000
56207689	2140576937.000000	111250827	10000.000000	6640	213036	1.000000	5541	214342	1.000000	9990000	0.000000
55725005	2162852812.000000	112407957	10000.000000	6549	215780	1.000000	5428	217161	1.000000	9984970	0.000000
55681655	2164853761.000000	112530564	10000.000000	6575	215092	1.000000	5453	215773	1.000000	9979901	0.000000
55678431	2164998672.000000	112513165	10000.000000	6596	214326	1.000000	5304	215964	1.000000	9974990	0.000000
55678129	2165042567.000000	112538995	10000.000000	6527	215858	1.000000	5393	216474	1.000000	9969977	0.000000
55674496	2165004917.000000	112522031	10000.000000	6637	215426	1.000000	5375	216711	1.000000	9964916	0.000000
55678793	2164979295.000000	112529574	10000.000000	6631	216322	1.000000	5377	217090	1.000000	9959987	0.000000
55677214	2165010912.000000	112538716	10000.000000	6536	215885	1.000000	5369	216182	1.000000	9954972	0.000000
55670587	2165004083.000000	112522283	10000.000000	6678	214642	1.000000	5396	216693	1.000000	9950085	0.000000
55681830	2165032438.000000	112498513	10000.000000	6687	215666	1.000000	5489	215588	1.000000	9945182	0.000000
55683363	2164961190.000000	112541892	10000.000000	6647	216473	1.000000	5449	216493	1.000000	9940167	0.000000
55677954	2164935147.000000	112530186	10000.000000	6544	215823	1.000000	5387	216600	1.000000	9935390	0.000000
55678756	2164954612.000000	112512170	10000.000000	6639	215550	1.000000	5478	216371	1.000000	9930401	0.000000
55683593	2164958733.000000	112519084	10000.000000	6647	215609	1.000000	5359	217451	1.000000	9925402	0.000000
55671163	2165008933.000000	112515604	10000.000000	6584	216768	1.000000	5385	216734	1.000000	9920497	0.000000
55687586	2165000618.000000	112533233	10000.000000	6661	215536	1.000000	5412	216878	1.000000	9915548	0.000000
55672586	2165049179.000000	112512416	10000.000000	6603	214604	1.000000	5424	216637	1.000000	9910511	0.000000
55678787	2164983540.000000	112533359	10000.000000	6784	215224	1.000000	5439	216544	1.000000	9905600	0.000000
55678995	2164990689.000000	112561215	10000.000000	6654	215763	1.000000	5339	217585	1.000000	9900714	0.000000
55677937	2164991200.000000	112546303	10000.000000	6560	215490	1.000000	5377	217382	1.000000	9895873	0.000000
55678318	2165016542.000000	112523436	10000.000000	6619	215297	1.000000	5381	216627	1.000000	9890999	0.000000
55683187	2165031549.000000	112513984	10000.000000	6557	216138	1.000000	5400	217192	1.000000	9885992	0.000000
55677080	2164964656.000000	112535572	10000.000000	6482	215417	1.000000	5432	216660	1.000000	9880964	0.000000
55672456	2165002346.000000	112523458	10000.000000	6542	215959	1.000000	5368	216450	1.000000	9875941	0.000000
55675760	2164946514.000000	112520556	10000.000000	6662	215452	1.000000	5394	217378	1.000000	9871034	0.000000
55672623	2164962993.000000	112529119	10000.000000	6606	216223	1.000000	5515	216472	1.000000	9866200	0.000000
55677972	2165029577.000000	112539304	10000.000000	6543	215624	1.000000	5396	216900	1.000000	9861265	0.000000
55678460	2165077614.000000	112519262	10000.000000	6601	215936	1.000000	5412	216878	1.000000	9856296	0.000000
55677438	2164972232.000000	112516683	10000.000000	6630	214965	1.000000	5369	216966	1.000000	9851323	0.000000
55670971	2164957963.000000	112541690	10000.000000	6541	215203	1.000000	5395	216643	1.000000	9846556	0.000000
55672869	2165002584.000000	112520594	10000.000000	6735	215371	1.000000	5483	216696	1.000000	9841643	0.000000
55672135	2164969904.000000	112520696	10000.000000	6617	216000	1.000000	5412	217426	1.000000	9836665	0.000000
55678676	2164955081.000000	112512555	10000.000000	6667	214825	1.000000	5496	216036	1.000000	9831830	0.000000
55673572	2164997007.000000	112539964	10000.000000	6543	214920	1.000000	5353	216926	1.000000	9826937	0.000000
55670421	2165026876.000000	112518904	10000.000000	6552	216000	1.000000	5344	216913	1.000000	9822190	0.000000
55677467	2164986994.000000	112522119	10000.000000	6487	217043	1.000000	5368	217038	1.000000	9817350	0.000000
55678558	2164976695.000000	112533766	10000.000000	6615	215513	1.000000	5449	216490	1.000000	9812502	0.000000
55675769	2165043022.000000	112533235	10000.000000	6488	215834	1.000000	5425	216594	1.000000	9807536	0.000000
55684414	2165009286.000000	112522625	10000.000000	6497	216316	1.000000	5401	217603	1.000000	9802618	-1.#IND00
55683496	2164953523.000000	112528972	10000.000000	6673	215507	1.000000	5458	216619	1.000000	9797665	-0.000000
55681547	2165029146.000000	112528445	10000.000000	6679	214645	1.000000	5323	218146	1.000000	9792630	-0.000307
55672844	2164961092.000000	112542804	10000.000000	6569	215589	1.000000	5459	216753	1.000000	9787752	0.013985
55679046	2164947578.000000	112523812	10000.000000	6581	216045	1.000000	5364	216752	1.000000	9782836	0.013154
55675026	2164983927.000000	112512059	10000.000000	6580	216327	1.000000	5426	216507	1.000000	9777921	0.009952
55674321	2165070949.000000	112513599	10000.000000	6712	215726	1.000000	5398	216862	1.000000	9773025	0.002367
55675688	2164975743.000000	112553629	10000.000000	6529	216421	1.000000	5442	216898	1.000000	9768170	0.002144
55677277	2165014045.000000	112522007	10000.000000	6692	214880	1.000000	5413	216693	1.000000	9763379	0.001773
55682597	2165002644.000000	112518043	10000.000000	6572	215675	1.000000	5449	217265	1.000000	9758560	0.002042
55680231	2164961606.000000	112511198	10000.000000	6644	214795	1.000000	5372	217489	1.000000	9753712	0.002953
55671537	2165037335.000000	112525080	10000.000000	6589	216108	1.000000	5395	216202	1.000000	9748652	0.002327
55681678	2165052746.000000	112517846	10000.000000	6535	216770	1.000000	5399	216080	1.000000	9743608	0.002714
55680056	2164973816.000000	112526231	10000.000000	6561	215872	1.000000	5421	216177	1.000000	9738729	0.001958
55669334	2165045980.000000	112524417	10000.000000	6546	216150	1.000000	5426	216356	1.000000	9733805	0.000650
55681392	2164972109.000000	112523340	10000.000000	6607	214989	1.000000	5474	216655	1.000000	9729051	0.000328
55671372	2164979234.000000	112525514	10000.000000	6648	214857	1.000000	5375	217010	1.000000	9724029	0.001243
55674764	2165023587.000000	112516497	10000.000000	6602	215868	1.000000	5403	217520	1.000000	9719181	0.001618
55685586	2165042711.000000	112518327	10000.000000	6638	215621	1.000000	5517	216739	1.000000	9714273	0.005491
55684377	2165024297.000000	112509124	10000.000000	6588	215085	1.000000	5482	217013	1.000000	9709449	0.004886
55682943	2165039689.000000	112525529	10000.000000	6504	216017	1.000000	5376	217267	1.000000	9704614	0.004974
55672049	2165053288.000000	112529237	10000.000000	6575	215978	1.000000	5411	215896	1.000000	9699958	0.005218
55693563	2164952668.000000	112525242	10000.000000	6614	214814	1.000000	5311	216069	1.000000	9695160	0.004931
55674939	2165034219.000000	112512628	10000.000000	6667	216216	1.000000	5388	216859	1.000000	9690310	0.005101
55668890	2164968938.000000	112532797	10000.000000	6636	214982	1.000000	5420	216749	1.000000	9685342	0.005449
55674702	2164968728.000000	112540894	10000.000000	6543	215424	1.000000	5351	216988	1.000000	9680554	0.006304
55688146	2165063672.000000	112508357	10000.000000	6604	216666	1.000000	5373	216220	1.000000	9675668	0.005521
55680433	2165006356.000000	112497495	10000.000000	6680	215144	1.000000	5378	217189	1.000000	9670773	0.005661
55679984	2164996795.000000	112531092	10000.000000	6610	215650	1.000000	5461	216829	1.000000	9665981	0.005366
55680676	2164924119.000000	112532386	10000.000000	6713	215249	1.000000	5316	216725	1.000000	9661175	0.004926
55674287	2165018611.000000	112500823	10000.000000	6553	216232	1.000000	5371	217025	1.000000	9656304	0.006942
55677613	2164984310.000000	112539367	10000.000000	6465	215906	1.000000	5355	216076	1.000000	9651643	0.010371
55669764	2165033017.000000	112540264	10000.000000	6582	215954	1.000000	5277	217256	1.000000	9646859	0.009913
55672615	2165095246.000000	112526556	10000.000000	6640	214703	1.000000	5492	216862	1.000000	9642108	0.010109
55668425	2165043636.000000	112542739	10000.000000	6603	215111	1.000000	5326	216619	1.000000	9637329	0.009799
55672078	2165073986.000000	112526800	10000.000000	6578	215389	1.000000	5323	216968	1.000000	9632580	0.009872
55679017	2164995728.000000	112521723	10000.000000	6556	214957	1.000000	5393	216183	1.000000	9627721	0.009496
55672885	2165033819.000000	112513006	10000.000000	6640	216110	1.000000	5424	216132	1.000000	9622959	0.009588
55670540	2164894273.000000	112504666	10000.000000	6567	215276	1.000000	5399	216673	1.000000	9618035	0.009440
55680063	2164999497.000000	112511631	10000.000000	6646	215426	1.000000	5464	215892	1.000000	9613192	0.009126
55686486	2165011630.000000	112528810	10000.000000	6562	215277	1.000000	5369	216306	1.000000	9608432	0.008838
55674491	2164958789.000000	112532100	10000.000000	6549	215599	1.000000	5351	217071	1.000000	9603576	0.008665
55676491	2165050310.000000	112510286	10000.000000	6545	215143	1.000000	5374	217038	1.000000	9598835	0.008201
55682516	2164965452.000000	112524952	10000.000000	6550	215576	1.000000	5439	216111	1.000000	9593988	0.006558
55673172	2165059050.000000	112545681	10000.000000	6645	215743	1.000000	5490	217558	1.000000	9589215	0.006734
55682310	2164942543.000000	112536081	10000.000000	6645	215177	1.000000	5361	216483	1.000000	9584388	0.006119
55678401	2165023387.000000	112545188	10000.000000	6669	214756	1.000000	5383	217019	1.000000	9579485	0.005954
55682252	2164999353.000000	112497651	10000.000000	6627	214557	1.000000	5454	216214	1.000000	9574648	0.006354
55679741	2164952435.000000	112511776	10000.000000	6571	215845	1.000000	5374	216389	1.000000	9569863	0.006155
55676596	2164935311.000000	112521023	10000.000000	6701	214658	1.000000	5422	216288	1.000000	9564953	0.006864
55673311	2164956742.000000	112524729	10000.000000	6743	214585	1.000000	5393	216381	1.000000	9560278	0.006942
55680254	2165013084.000000	112536717	10000.000000	6578	215077	1.000000	5451	216213	1.000000	9555488	0.006877
55683060	2164910313.000000	112516609	10000.000000	6507	215601	1.000000	5393	216602	1.000000	9550613	0.006904
55672054	2164972168.000000	112523861	10000.000000	6476	216338	1.000000	5375	217194	1.000000	9545871	0.006438
55680559	2164941355.000000	112519011	10000.000000	6714	215409	1.000000	5414	216923	1.000000	9541068	0.006462
55692631	2164981608.000000	112529508	10000.000000	6582	215375	1.000000	5481	217036	1.000000	9536395	0.006461
55666335	2164971813.000000	112534637	10000.000000	6585	216132	1.000000	5329	216272	1.000000	9531585	0.007229
55679245	2165060428.000000	112527013	10000.000000	6547	215894	1.000000	5462	216962	1.000000	9526905	0.007393
55683510	2165067552.000000	112532643	10000.000000	6659	214951	1.000000	5404	217002	1.000000	9522138	0.007143
55686130	2164915347.000000	112526398	10000.000000	6618	215233	1.000000	5447	216099	1.000000	9517370	0.007322
npatches	nstrain	runtime	dt	init_x	init_y	init_y_blood	init_z	init_S	beta0	beta1	beta2	beta3	mean_beta	B	d	delta	delta_blood	b[0]	mut	m	CTL	c	g	epsilon	k	het	lambda	rho	omega	x_max	patch.dyna	DELTA	A	VA
10000	1	100.000000	0.000100	21900	9499	5000000	0.001000	10000000	23.398852	13.569684	16.893521	19.703471	19	8000000000.000000	0.010000	1.000000	1.000000	800000	0.000050	0.048000	1	0.001000	1.000000	25.000000	3.000000	0.500000	0.000000	0.000000	0.000000	31987	0	10.000000	7.000000	1.000000
sus	inf	inf_blood	z	x[0]	y[0][0]	z[0]	x[1]	y[1][0]	z[1]	S[0]	synchrony
219000000	94990000.000000	5000000	10.000000	21900	9499	0.001000	21900	9499	0.001000	10000000	0.000000
77213595	1414827239.000000	73504608	10000.000000	6197	143083	1.000000	9503	140148	1.000000	9995048	0.000000
73045014	1519542981.000000	78984198	10000.000000	5874	153279	1.000000	8995	151506	1.000000	9990074	0.000000
72855444	1524519412.000000	79232388	10000.000000	5780	153615	1.000000	8952	151584	1.000000	9985158	0.000000
72858349	1524681183.000000	79246081	10000.000000	5898	153402	1.000000	9024	150928	1.000000	9980378	0.000000
72838150	1524768573.000000	79249130	10000.000000	5836	154052	1.000000	9049	151310	1.000000	9975403	0.000000
72851460	1524650092.000000	79249378	10000.000000	5795	154418	1.000000	8956	151390	1.000000	9970424	0.000000
72847540	1524728833.000000	79246274	10000.000000	5857	153482	1.000000	8957	151722	1.000000	9965522	0.000000
72845049	1524718368.000000	79262664	10000.000000	5772	154121	1.000000	9011	151135	1.000000	9960596	0.000000
72860946	1524714853.000000	79239258	10000.000000	5805	153821	1.000000	8931	150977	1.000000	9955564	0.000000
72847292	1524694437.000000	79242885	10000.000000	5778	153601	1.000000	8932	151135	1.000000	9950600	0.000000
72858355	1524688433.000000	79247327	10000.000000	5834	153385	1.000000	9059	150826	1.000000	9945665	0.000000
72853640	1524663809.000000	79232334	10000.000000	5776	153448	1.000000	9025	150520	1.000000	9940782	0.000000
72839768	1524740082.000000	79245628	10000.000000	5793	153935	1.000000	8957	150997	1.000000	9935751	0.000000
72843882	1524750818.000000	79254463	10000.000000	5781	154209	1.000000	9063	151214	1.000000	9930683	0.000000
72844003	1524759490.000000	79243581	10000.000000	5788	154067	1.000000	8889	151150	1.000000	9925749	0.000000
72851211	1524742692.000000	79226723	10000.000000	5887	153464	1.000000	9084	150710	1.000000	9920847	0.000000
72837427	1524784292.000000	79237976	10000.000000	5789	153871	1.000000	8952	151902	1.000000	9915849	0.000000
72859945	1524678576.000000	79257121	10000.000000	5856	154077	1.000000	9011	150186	1.000000	9910948	0.000000
72854660	1524689723.000000	79254844	10000.000000	5809	153569	1.000000	9029	151176	1.000000	9905855	0.000000
72853600	1524702098.000000	79248259	10000.000000	5704	153493	1.000000	9124	150417	1.000000	9901062	0.000000
72857068	1524701390.000000	79257570	10000.000000	5858	153570	1.000000	8974	151636	1.000000	9895981	0.000000
72845304	1524721226.000000	79245256	10000.000000	5762	154578	1.000000	8964	151458	1.000000	9891002	0.000000
72861323	1524695532.000000	79249682	10000.000000	5749	154446	1.000000	8929	151536	1.000000	9886058	0.000000
72838712	1524807431.000000	79241774	10000.000000	5807	154049	1.000000	8836	152426	1.000000	9881029	0.000000
72849637	1524759267.000000	79238994	10000.000000	5745	154036	1.000000	8924	151356	1.000000	9876223	0.000000
72846194	1524713942.000000	79242595	10000.000000	5837	153850	1.000000	8993	150796	1.000000	9871206	0.000000
72851390	1524687108.000000	79257324	10000.000000	5782	154043	1.000000	8920	151484	1.000000	9866273	0.000000
72841892	1524645095.000000	79252177	10000.000000	5838	154337	1.000000	9025	150182	1.000000	9861302	0.000000
72847082	1524711467.000000	79247618	10000.000000	5830	154284	1.000000	9099	150848	1.000000	9856347	0.000000
72837925	1524691005.000000	79247134	10000.000000	5914	153158	1.000000	9074	151010	1.000000	9851378	0.000000
72850667	1524714399.000000	79259599	10000.000000	5849	153309	1.000000	9060	150932	1.000000	9846515	0.000000
72844607	1524661205.000000	79240909	10000.000000	5813	153898	1.000000	9106	150731	1.000000	9841657	0.000000
72837920	1524793968.000000	79240132	10000.000000	5831	153860	1.000000	9003	150545	1.000000	9836664	0.000000
72842192	1524751731.000000	79244214	10000.000000	5802	153561	1.000000	9065	150930	1.000000	9831790	0.000000
72846049	1524709587.000000	79235945	10000.000000	5978	153337	1.000000	9050	150760	1.000000	9826994	0.000000
72850918	1524728579.000000	79248690	10000.000000	5890	153681	1.000000	9042	151196	1.000000	9822145	0.000000
72857505	1524734990.000000	79252902	10000.000000	5797	153487	1.000000	9059	150969	1.000000	9817216	0.000000
72848160	1524695402.000000	79252793	10000.000000	5764	154095	1.000000	8957	151130	1.000000	9812367	0.000000
72835541	1524726245.000000	79264879	10000.000000	5853	154037	1.000000	9058	150961	1.000000	9807591	0.000000
72845001	1524670431.000000	79250224	10000.000000	5717	153910	1.000000	8981	151327	1.000000	9802657	-1.#IND00
72850550	1524678361.000000	79256091	10000.000000	5813	153849	1.000000	8970	150414	1.000000	9797845	0.012800
72857818	1524693663.000000	79237296	10000.000000	5859	153856	1.000000	8950	151463	1.000000	9792831	0.003749
72846028	1524731365.000000	79245673	10000.000000	5824	153638	1.000000	8952	150543	1.000000	9787862	0.003221
72849683	1524699555.000000	79234848	10000.000000	5772	153925	1.000000	8895	151080	1.000000	9782961	0.000863
72854879	1524662245.000000	79242883	10000.000000	5926	153569	1.000000	8918	151451	1.000000	9778067	0.003209
72845620	1524711810.000000	79234054	10000.000000	5742	153896	1.000000	9032	150389	1.000000	9773140	0.003237
72850626	1524703377.000000	79255224	10000.000000	5805	153888	1.000000	8956	151114	1.000000	9768202	0.007974
72850570	1524683546.000000	79250965	10000.000000	5774	154092	1.000000	8871	150461	1.000000	9763434	0.010269
72845261	1524713261.000000	79236797	10000.000000	5766	153399	1.000000	8882	151283	1.000000	9758372	0.007905
72845117	1524676597.000000	79250559	10000.000000	5819	153986	1.000000	9007	151561	1.000000	9753545	0.007972
72849358	1524748067.000000	79246030	10000.000000	5821	153685	1.000000	9010	150761	1.000000	9748582	0.006060
72848282	1524693081.000000	79257064	10000.000000	5816	153578	1.000000	8855	151579	1.000000	9743598	0.002376
72845288	1524724349.000000	79246720	10000.000000	5825	154096	1.000000	8931	151090	1.000000	9738642	-0.001978
72847634	1524758821.000000	79239497	10000.000000	5923	153685	1.000000	9065	150712	1.000000	9733871	-0.002589
72848641	1524692814.000000	79238435	10000.000000	5778	154214	1.000000	9156	151397	1.000000	9729154	-0.004149
72851178	1524734678.000000	79247738	10000.000000	5753	153707	1.000000	8910	151209	1.000000	9724325	-0.001100
72831881	1524737630.000000	79246285	10000.000000	5784	153943	1.000000	8983	150505	1.000000	9719483	-0.002651
72844398	1524694758.000000	79245222	10000.000000	5777	154427	1.000000	9083	150668	1.000000	9714540	-0.000697
72859068	1524668287.000000	79231265	10000.000000	5798	153915	1.000000	8923	150141	1.000000	9709725	-0.000328
72859152	1524634748.000000	79250565	10000.000000	5820	153571	1.000000	8845	151344	1.000000	9704956	-0.000614
72849919	1524677258.000000	79251653	10000.000000	5821	153256	1.000000	8997	151197	1.000000	9700071	-0.000694
72843136	1524692952.000000	79240331	10000.000000	5827	153566	1.000000	9162	150381	1.000000	9695134	-0.000721
72861298	1524600422.000000	79231698	10000.000000	5886	153073	1.000000	8892	151705	1.000000	9690278	-0.000275
72837841	1524690403.000000	79233127	10000.000000	5887	153623	1.000000	8916	151659	1.000000	9685522	-0.000182
72841303	1524683735.000000	79236639	10000.000000	5890	153905	1.000000	8923	150599	1.000000	9680759	0.000211
72856026	1524639017.000000	79248373	10000.000000	5778	154115	1.000000	8947	151196	1.000000	9675992	0.000254
72845976	1524690218.000000	79236101	10000.000000	5871	153675	1.000000	8843	151641	1.000000	9671167	0.000216
72855693	1524679079.000000	79238760	10000.000000	5844	153526	1.000000	9067	150956	1.000000	9666407	0.002923
72845536	1524733788.000000	79254173	10000.000000	5730	154302	1.000000	8830	151471	1.000000	9661556	0.002766
72847232	1524696959.000000	79236704	10000.000000	5727	153136	1.000000	9000	150994	1.000000	9656724	0.002628
72851753	1524693608.000000	79238401	10000.000000	5840	153184	1.000000	9071	150150	1.000000	9651930	0.002590
72854872	1524704459.000000	79228980	10000.000000	5881	153525	1.000000	8897	150832	1.000000	9647133	0.002736
72845310	1524750113.000000	79250897	10000.000000	5835	153688	1.000000	8974	151195	1.000000	9642251	0.002502
72850467	1524746356.000000	79246718	10000.000000	5843	153657	1.000000	8954	150879	1.000000	9637446	0.002337
72840081	1524743098.000000	79255366	10000.000000	5718	154001	1.000000	8977	150143	1.000000	9632727	0.002514
72843258	1524721291.000000	79258006	10000.000000	5914	153496	1.000000	9087	150862	1.000000	9627887	0.002363
72847917	1524695535.000000	79250814	10000.000000	5825	154028	1.000000	8991	150571	1.000000	9623041	0.002596
72842511	1524712715.000000	79224476	10000.000000	5705	153809	1.000000	8920	151134	1.000000	9618151	0.002403
72840116	1524792927.000000	79237677	10000.000000	5774	154207	1.000000	8924	151316	1.000000	9613399	0.002337
72831489	1524730722.000000	79244494	10000.000000	5861	153672	1.000000	8998	151349	1.000000	9608538	0.002467
72848881	1524726755.000000	79233899	10000.000000	5858	152929	1.000000	8961	151014	1.000000	9603535	0.002969
72844953	1524703808.000000	79235927	10000.000000	5801	153192	1.000000	9076	150676	1.000000	9598743	0.002779
72843429	1524695274.000000	79252650	10000.000000	5868	153476	1.000000	9059	150388	1.000000	9593866	0.002876
72851083	1524719331.000000	79242855	10000.000000	5773	153881	1.000000	8919	151509	1.000000	9588951	0.001411
72855232	1524655985.000000	79244851	10000.000000	5850	153947	1.000000	8899	151196	1.000000	9584143	0.001021
72850790	1524781308.000000	79257782	10000.000000	5868	153566	1.000000	9128	150290	1.000000	9579416	0.000741
72847940	1524675892.000000	79254779	10000.000000	5886	154357	1.000000	8994	151565	1.000000	9574612	0.000592
72845159	1524668514.000000	79246216	10000.000000	5751	153492	1.000000	8898	151160	1.000000	9569905	0.000640
72852031	1524711487.000000	79239131	10000.000000	5874	153485	1.000000	9024	151145	1.000000	9565224	0.000356
72849146	1524673484.000000	79242717	10000.000000	5817	153745	1.000000	9147	150485	1.000000	9560401	0.000379
72855288	1524673905.000000	79241593	10000.000000	5709	154527	1.000000	8923	150678	1.000000	9555627	0.000818
72854058	1524746538.000000	79240620	10000.000000	5848	153445	1.000000	9053	150995	1.000000	9550830	0.001324
72843678	1524696127.000000	79257510	10000.000000	5839	153996	1.000000	8943	150935	1.000000	9546009	0.001255
72849084	1524673386.000000	79255534	10000.000000	5838	153252	1.000000	8912	150993	1.000000	9541214	0.000868
72846091	1524671276.000000	79244884	10000.000000	5761	153555	1.000000	9003	151000	1.000000	9536328	0.001104
72847040	1524691751.000000	79248791	10000.000000	5821	153569	1.000000	8936	150875	1.000000	9531536	0.000815
72856324	1524668461.000000	79251968	10000.000000	5868	153375	1.000000	9041	150471	1.000000	9526869	0.000706
72850134	1524659669.000000	79241483	10000.000000	5784	153683	1.000000	8976	151309	1.000000	9522075	0.000534
72850098	1524796865.000000	79234055	10000.000000	5840	153804	1.000000	9057	150727	1.000000	9517268	0.000508
npatches	nstrain	runtime	dt	init_x	init_y	init_y_blood	init_z	init_S	beta0	beta1	beta2	beta3	mean_beta	B	d	delta	delta_blood	b[0]	mut	m	CTL	c	g	epsilon	k	het	lambda	rho	omega	x_max	patch.dyna	DELTA	A	VA
10000	1	100.000000	0.000100	21900	9499	5000000	0.001000	10000000	19.729223	27.690583	20.244424	21.111745	19	8000000000.000000	0.010000	1.000000	1.000000	800000	0.000050	0.048000	1	0.001000	1.000000	25.000000	4.000000	0.500000	0.000000	0.000000	0.000000	31987	0	10.000000	7.000000	1.000000
sus	inf	inf_blood	z	x[0]	y[0][0]	z[0]	x[1]	y[1][0]	z[1]	S[0]	synchrony
219000000	94990000.000000	5000000	10.000000	21900	9499	0.001000	21900	9499	0.001000	10000000	0.000000
93995805	1083109443.000000	56279045	10000.000000	8592	109228	1.000000	6623	109820	1.000000	9995012	0.000000
91010610	1131998555.000000	58842696	10000.000000	8492	113347	1.000000	6468	115447	1.000000	9990065	0.000000
90947921	1133337440.000000	58893819	10000.000000	8296	114462	1.000000	6440	114958	1.000000	9985017	0.000000
90929976	1133380252.000000	58897324	10000.000000	8299	114055	1.000000	6380	115865	1.000000	9980123	0.000000
90939899	1133358750.000000	58907809	10000.000000	8447	113594	1.000000	6370	116070	1.000000	9975112	0.000000
90935420	1133340811.000000	58914390	10000.000000	8264	114018	1.000000	6397	116222	1.000000	9970135	0.000000
90933559	1133386458.000000	58916070	10000.000000	8284	114002	1.000000	6504	115484	1.000000	9965146	0.000000
90936684	1133368696.000000	58915707	10000.000000	8214	114220	1.000000	6430	115706	1.000000	9960165	0.000000
90946000	1133353012.000000	58924642	10000.000000	8414	113734	1.000000	6258	116072	1.000000	9955193	0.000000
90930598	1133374880.000000	58896312	10000.000000	8412	114302	1.000000	6441	115823	1.000000	9950221	0.000000
90939378	1133357462.000000	58917099	10000.000000	8403	114395	1.000000	6403	115536	1.000000	9945263	0.000000
90931301	1133439616.000000	58897533	10000.000000	8403	113664	1.000000	6445	115329	1.000000	9940359	0.000000
90944326	1133346876.000000	58899049	10000.000000	8403	114292	1.000000	6435	115473	1.000000	9935336	0.000000
90940657	1133327513.000000	58913395	10000.000000	8365	113637	1.000000	6433	115544	1.000000	9930443	0.000000
90945644	1133319008.000000	58901177	10000.000000	8466	113435	1.000000	6420	116147	1.000000	9925393	0.000000
90936713	1133364698.000000	58905747	10000.000000	8311	114409	1.000000	6394	116712	1.000000	9920497	0.000000
90945433	1133365344.000000	58908317	10000.000000	8383	114024	1.000000	6408	116057	1.000000	9915598	0.000000
90928042	1133348631.000000	58907430	10000.000000	8233	114101	1.000000	6411	115730	1.000000	9910690	0.000000
90940910	1133369874.000000	58920154	10000.000000	8407	114286	1.000000	6270	115830	1.000000	9905649	0.000000
90940017	1133393120.000000	58929412	10000.000000	8368	113893	1.000000	6429	116083	1.000000	9900734	0.000000
90922105	1133363788.000000	58922530	10000.000000	8376	114469	1.000000	6486	115670	1.000000	9895694	0.000000
90948615	1133392294.000000	58894085	10000.000000	8524	113634	1.000000	6338	115931	1.000000	9890685	0.000000
90941703	1133338157.000000	58909880	10000.000000	8368	114077	1.000000	6379	116128	1.000000	9885786	0.000000
90938797	1133335157.000000	58909203	10000.000000	8320	114795	1.000000	6332	115726	1.000000	9880859	0.000000
90940217	1133321546.000000	58912105	10000.000000	8523	113465	1.000000	6356	115811	1.000000	9875833	0.000000
90919629	1133375030.000000	58916835	10000.000000	8398	114160	1.000000	6386	116038	1.000000	9870972	0.000000
90938842	1133402148.000000	58907380	10000.000000	8399	113977	1.000000	6429	115545	1.000000	9866008	0.000000
90917522	1133397410.000000	58911180	10000.000000	8332	113844	1.000000	6390	115676	1.000000	9861125	0.000000
90939346	1133340131.000000	58894556	10000.000000	8503	113529	1.000000	6369	115762	1.000000	9856218	0.000000
90926011	1133359189.000000	58903203	10000.000000	8453	113920	1.000000	6495	115441	1.000000	9851174	0.000000
90940760	1133359640.000000	58911014	10000.000000	8402	114278	1.000000	6435	115908	1.000000	9846202	0.000000
90926005	1133375701.000000	58904941	10000.000000	8430	113971	1.000000	6397	115867	1.000000	9841341	0.000000
90944513	1133294484.000000	58895457	10000.000000	8388	113705	1.000000	6350	115348	1.000000	9836524	0.000000
90932304	1133366073.000000	58895397	10000.000000	8478	114049	1.000000	6390	115534	1.000000	9831659	0.000000
90930815	1133343590.000000	58914233	10000.000000	8445	113497	1.000000	6376	115502	1.000000	9826709	0.000000
90932074	1133318676.000000	58904668	10000.000000	8524	113499	1.000000	6362	115925	1.000000	9821891	0.000000
90931805	1133355036.000000	58892995	10000.000000	8336	114031	1.000000	6405	115812	1.000000	9817086	0.000000
90939200	1133376065.000000	58899365	10000.000000	8443	113048	1.000000	6457	115695	1.000000	9812216	0.000000
90935057	1133388515.000000	58905485	10000.000000	8473	114096	1.000000	6335	115869	1.000000	9807387	0.000000
90937856	1133324505.000000	58915732	10000.000000	8390	114344	1.000000	6390	115168	1.000000	9802397	-1.#IND00
90939645	1133329147.000000	58896874	10000.000000	8415	113515	1.000000	6386	115602	1.000000	9797496	0.000000
90940211	1133315249.000000	58904853	10000.000000	8406	113947	1.000000	6327	115706	1.000000	9792595	0.006323
90926354	1133379231.000000	58908895	10000.000000	8352	114070	1.000000	6421	115914	1.000000	9787660	-0.000388
90922764	1133338547.000000	58913332	10000.000000	8400	114059	1.000000	6354	116332	1.000000	9782878	-0.000428
90939407	1133361253.000000	58905888	10000.000000	8381	113931	1.000000	6306	115546	1.000000	9777887	0.000934
90943233	1133383810.000000	58908187	10000.000000	8371	113947	1.000000	6358	115761	1.000000	9773000	-0.000369
90937711	1133309327.000000	58906072	10000.000000	8434	113235	1.000000	6377	114922	1.000000	9768094	0.003857
90935635	1133384195.000000	58910571	10000.000000	8289	113919	1.000000	6396	115484	1.000000	9763189	0.004706
90922112	1133369717.000000	58906456	10000.000000	8361	113763	1.000000	6373	115418	1.000000	9758372	0.004237
90942799	1133386353.000000	58907571	10000.000000	8450	113296	1.000000	6451	115318	1.000000	9753457	0.004088
90942620	1133327407.000000	58911545	10000.000000	8362	113502	1.000000	6255	116152	1.000000	9748606	0.004488
90939186	1133336189.000000	58911930	10000.000000	8356	113827	1.000000	6483	115900	1.000000	9743696	0.000301
90932964	1133321781.000000	58905531	10000.000000	8343	114250	1.000000	6406	115588	1.000000	9738749	0.001270
90928007	1133329561.000000	58911215	10000.000000	8411	113641	1.000000	6400	116087	1.000000	9733779	0.000620
90938178	1133357681.000000	58889977	10000.000000	8361	114028	1.000000	6416	115255	1.000000	9728868	0.003262
90921105	1133468212.000000	58897888	10000.000000	8448	113793	1.000000	6399	115676	1.000000	9724022	0.002631
90932702	1133396106.000000	58907140	10000.000000	8414	113902	1.000000	6286	116022	1.000000	9719147	0.002440
90945644	1133322302.000000	58903367	10000.000000	8375	114081	1.000000	6351	115285	1.000000	9714383	0.001880
90941841	1133381999.000000	58904647	10000.000000	8300	114262	1.000000	6429	115447	1.000000	9709419	-0.000246
90941911	1133389875.000000	58908426	10000.000000	8303	113727	1.000000	6397	115517	1.000000	9704601	0.000035
90925645	1133373118.000000	58900564	10000.000000	8441	114121	1.000000	6332	115856	1.000000	9699719	0.000005
90939340	1133362234.000000	58906869	10000.000000	8400	114153	1.000000	6410	115959	1.000000	9694987	-0.001723
90931825	1133432041.000000	58905538	10000.000000	8354	114149	1.000000	6342	115409	1.000000	9690041	-0.001096
90948024	1133269423.000000	58897030	10000.000000	8468	113843	1.000000	6483	115408	1.000000	9685230	-0.002509
90940815	1133340461.000000	58907509	10000.000000	8428	113581	1.000000	6428	115448	1.000000	9680382	-0.003159
90944808	1133328883.000000	58903670	10000.000000	8331	114025	1.000000	6391	115857	1.000000	9675596	-0.002892
90942621	1133359600.000000	58908617	10000.000000	8373	113858	1.000000	6372	115735	1.000000	9670728	-0.002615
90926923	1133380330.000000	58917860	10000.000000	8395	114065	1.000000	6382	115228	1.000000	9665826	-0.002449
90926608	1133396997.000000	58907318	10000.000000	8350	114158	1.000000	6432	115798	1.000000	9661097	-0.002149
90921922	1133379427.000000	58921289	10000.000000	8354	114111	1.000000	6482	115584	1.000000	9656341	-0.002242
90933061	1133423010.000000	58908765	10000.000000	8404	113445	1.000000	6334	115922	1.000000	9651564	-0.002532
90923932	1133399371.000000	58907124	10000.000000	8474	113597	1.000000	6380	115398	1.000000	9646694	-0.002397
90939148	1133374728.000000	58917049	10000.000000	8418	113953	1.000000	6476	115324	1.000000	9641952	-0.002412
90930101	1133334951.000000	58912032	10000.000000	8420	113797	1.000000	6320	115497	1.000000	9637216	-0.001191
90930081	1133370043.000000	58902742	10000.000000	8385	114462	1.000000	6339	116088	1.000000	9632402	-0.001057
90927203	1133391402.000000	58909079	10000.000000	8393	114040	1.000000	6421	115361	1.000000	9627583	-0.001127
90940851	1133278684.000000	58906632	10000.000000	8500	114139	1.000000	6500	115062	1.000000	9622672	-0.001142
90943600	1133375230.000000	58914426	10000.000000	8445	113923	1.000000	6408	114857	1.000000	9617903	-0.001110
90921554	1133387590.000000	58912056	10000.000000	8491	113617	1.000000	6377	115535	1.000000	9613082	-0.000743
90931697	1133378655.000000	58900617	10000.000000	8432	113334	1.000000	6435	115960	1.000000	9608316	-0.000226
90946011	1133315176.000000	58889850	10000.000000	8415	113778	1.000000	6362	115784	1.000000	9603489	-0.000084
90918018	1133315584.000000	58910207	10000.000000	8377	113800	1.000000	6383	115246	1.000000	9598626	0.000064
90925415	1133372668.000000	58913716	10000.000000	8388	114527	1.000000	6269	115727	1.000000	9593890	0.000236
90927585	1133301654.000000	58905469	10000.000000	8406	113582	1.000000	6436	115363	1.000000	9589228	0.001088
90931361	1133368455.000000	58907487	10000.000000	8558	113632	1.000000	6461	115595	1.000000	9584399	0.000739
90921289	1133375902.000000	58898277	10000.000000	8292	114128	1.000000	6335	115498	1.000000	9579730	0.000944
90943862	1133307418.000000	58900845	10000.000000	8237	114424	1.000000	6323	115677	1.000000	9575026	0.001058
90936036	1133332045.000000	58901191	10000.000000	8484	113875	1.000000	6477	115294	1.000000	9570321	0.001113
90929212	1133367208.000000	58919388	10000.000000	8416	114004	1.000000	6438	115684	1.000000	9565569	0.000965
90930488	1133403954.000000	58897340	10000.000000	8437	114230	1.000000	6364	115393	1.000000	9560603	0.000923
90917751	1133439753.000000	58898583	10000.000000	8407	113224	1.000000	6359	115537	1.000000	9555831	0.000342
90935826	1133329313.000000	58898396	10000.000000	8386	114317	1.000000	6408	115506	1.000000	9551073	0.000284
90926579	1133346779.000000	58903079	10000.000000	8417	114144	1.000000	6375	116063	1.000000	9546234	-0.000295
90926206	1133383690.000000	58907983	10000.000000	8437	113439	1.000000	6464	115772	1.000000	9541355	-0.000393
90929702	1133429116.000000	58914883	10000.000000	8417	113541	1.000000	6383	115536	1.000000	9536743	-0.000384
90926086	1133344575.000000	58894146	10000.000000	8308	115027	1.000000	6427	115398	1.000000	9531995	-0.000348
90931066	1133357064.000000	58906255	10000.000000	8464	113630	1.000000	6334	115705	1.000000	9527188	-0.000592
90943113	1133324514.000000	58907147	10000.000000	8371	114376	1.000000	6374	115849	1.000000	9522447	-0.000487
90935145	1133374488.000000	58919103	10000.000000	8391	113855	1.000000	6417	115566	1.000000	9517664	-0.000414
npatches	nstrain	runtime	dt	init_x	init_y	init_y_blood	init_z	init_S	beta0	beta1	beta2	beta3	mean_beta	B	d	delta	delta_blood	b[0]	mut	m	CTL	c	g	epsilon	k	het	lambda	rho	omega	x_max	patch.dyna	DELTA	A	VA
10000	1	100.000000	0.000100	21900	9499	5000000	0.001000	10000000	24.665881	9.777854	11.047755	23.699893	19	8000000000.000000	0.010000	1.000000	1.000000	800000	0.000050	0.048000	1	0.001000	1.000000	25.000000	5.000000	0.500000	0.000000	0.000000	0.000000	31987	0	10.000000	7.000000	1.000000
sus	inf	inf_blood	z	x[0]	y[0][0]	z[0]	x[1]	y[1][0]	z[1]	S[0]	synchrony
219000000	94990000.000000	5000000	10.000000	21900	9499	0.001000	21900	9499	0.001000	10000000	0.000000
110609727	848579626.000000	44075561	10000.000000	8730	86632	1.000000	16030	80917	1.000000	9995086	0.000000
108433528	873511512.000000	45400516	10000.000000	8469	88609	1.000000	15747	83564	1.000000	9990129	0.000000
108397805	873912578.000000	45434088	10000.000000	8488	88995	1.000000	15956	83370	1.000000	9985179	0.000000
108389009	873870686.000000	45418093	10000.000000	8532	89146	1.000000	15970	83213	1.000000	9980217	0.000000
108417261	873872694.000000	45407507	10000.000000	8452	89228	1.000000	15755	83090	1.000000	9975263	0.000000
108406011	873921631.000000	45430281	10000.000000	8527	89275	1.000000	15883	83344	1.000000	9970212	0.000000
108395477	873869314.000000	45412164	10000.000000	8581	89282	1.000000	15899	82891	1.000000	9965082	0.000000
108407314	873878312.000000	45423762	10000.000000	8586	89289	1.000000	15791	83284	1.000000	9960163	0.000000
108415178	873923631.000000	45423848	10000.000000	8575	89357	1.000000	15805	83218	1.000000	9955144	0.000000
108405232	873875815.000000	45431243	10000.000000	8644	89091	1.000000	16015	83165	1.000000	9950127	0.000000
108399232	873914886.000000	45422938	10000.000000	8571	89631	1.000000	15720	83897	1.000000	9945180	0.000000
108395842	873888068.000000	45418386	10000.000000	8443	88720	1.000000	15909	83404	1.000000	9940200	0.000000
108404631	873899638.000000	45421340	10000.000000	8555	89272	1.000000	15888	82997	1.000000	9935160	0.000000
108405514	873973324.000000	45421306	10000.000000	8422	89553	1.000000	15825	83097	1.000000	9930190	0.000000
108408405	873918800.000000	45417286	10000.000000	8574	89586	1.000000	15787	83216	1.000000	9925166	0.000000
108398009	873864430.000000	45419714	10000.000000	8460	89600	1.000000	15894	83358	1.000000	9920154	0.000000
108409407	873881995.000000	45425101	10000.000000	8514	89213	1.000000	15902	83395	1.000000	9915215	0.000000
108402885	873870296.000000	45420272	10000.000000	8586	88465	1.000000	15622	83827	1.000000	9910225	0.000000
108421135	873824678.000000	45415341	10000.000000	8622	89356	1.000000	15765	83807	1.000000	9905300	0.000000
108399490	873905247.000000	45417782	10000.000000	8548	89257	1.000000	15776	83457	1.000000	9900418	0.000000
108396964	873928327.000000	45429878	10000.000000	8589	89744	1.000000	15811	83031	1.000000	9895545	0.000000
108415498	873925683.000000	45430446	10000.000000	8450	89314	1.000000	15931	83048	1.000000	9890612	0.000000
108403619	873890726.000000	45423200	10000.000000	8521	89279	1.000000	15952	82816	1.000000	9885667	0.000000
108410960	873875938.000000	45414650	10000.000000	8561	89262	1.000000	15936	83738	1.000000	9880684	0.000000
108410442	873900086.000000	45422409	10000.000000	8537	89172	1.000000	15866	83008	1.000000	9875725	0.000000
108403060	873889374.000000	45418679	10000.000000	8608	88833	1.000000	15892	83388	1.000000	9870819	0.000000
108419028	873850964.000000	45429819	10000.000000	8537	89537	1.000000	15817	83533	1.000000	9865889	0.000000
108407941	873893071.000000	45417651	10000.000000	8451	89057	1.000000	15990	82896	1.000000	9860818	0.000000
108403618	873895718.000000	45429071	10000.000000	8442	89842	1.000000	15825	83535	1.000000	9855837	0.000000
108408801	873899802.000000	45418989	10000.000000	8499	89248	1.000000	15666	83342	1.000000	9850862	0.000000
108403581	873915250.000000	45420116	10000.000000	8565	89636	1.000000	16010	82750	1.000000	9846069	0.000000
108398518	873879471.000000	45429506	10000.000000	8571	89211	1.000000	15878	83262	1.000000	9841171	0.000000
108410505	873912453.000000	45423815	10000.000000	8509	89265	1.000000	15765	83746	1.000000	9836188	0.000000
108399051	873885494.000000	45409513	10000.000000	8528	89279	1.000000	15857	83405	1.000000	9831191	0.000000
108402102	873890504.000000	45417614	10000.000000	8653	89143	1.000000	15548	83903	1.000000	9826263	0.000000
108388163	873903851.000000	45417017	10000.000000	8588	89291	1.000000	15744	83346	1.000000	9821435	0.000000
108394008	873887892.000000	45425582	10000.000000	8485	89032	1.000000	15969	83079	1.000000	9816497	0.000000
108396410	873845687.000000	45415832	10000.000000	8556	88443	1.000000	15771	83836	1.000000	9811577	0.000000
108403573	873928616.000000	45409967	10000.000000	8471	88929	1.000000	15783	83333	1.000000	9806611	0.000000
108406682	873906862.000000	45425160	10000.000000	8385	89569	1.000000	15885	83325	1.000000	9801686	-1.#IND00
108392894	873891323.000000	45412238	10000.000000	8436	89239	1.000000	15742	83522	1.000000	9796699	0.000000
108401224	873914204.000000	45425496	10000.000000	8597	89078	1.000000	15669	83395	1.000000	9791733	-0.001973
108404637	873870843.000000	45418518	10000.000000	8450	89242	1.000000	15778	83660	1.000000	9786864	-0.002026
108404829	873889931.000000	45421423	10000.000000	8543	89444	1.000000	16006	83238	1.000000	9782106	-0.001056
108408903	873868511.000000	45412704	10000.000000	8402	89659	1.000000	15906	83108	1.000000	9777235	-0.007352
108404507	873913740.000000	45419838	10000.000000	8630	89275	1.000000	15917	82790	1.000000	9772285	-0.009155
108400529	873883622.000000	45431016	10000.000000	8535	89111	1.000000	15908	83271	1.000000	9767447	-0.014065
108409705	873883994.000000	45420074	10000.000000	8594	89097	1.000000	15860	82804	1.000000	9762607	-0.011629
108397318	873912460.000000	45423393	10000.000000	8432	88883	1.000000	15922	83364	1.000000	9757802	-0.008088
108402180	873862549.000000	45419779	10000.000000	8497	89848	1.000000	15913	83187	1.000000	9752902	-0.005621
108399985	873895432.000000	45412446	10000.000000	8548	89353	1.000000	15875	83342	1.000000	9747955	-0.003720
108403683	873922964.000000	45422689	10000.000000	8468	89257	1.000000	15783	83487	1.000000	9743120	-0.000337
108397022	873936966.000000	45415907	10000.000000	8541	89420	1.000000	15810	83871	1.000000	9738316	-0.001688
108401570	873914060.000000	45433660	10000.000000	8538	88777	1.000000	15886	82781	1.000000	9733465	-0.001166
108412510	873912933.000000	45413848	10000.000000	8597	89123	1.000000	15847	83136	1.000000	9728561	0.000320
108429345	873834607.000000	45413072	10000.000000	8525	89116	1.000000	15963	83454	1.000000	9723536	-0.000203
108401879	873933391.000000	45419261	10000.000000	8578	88855	1.000000	15924	82515	1.000000	9718503	0.000756
108402024	873904866.000000	45425695	10000.000000	8552	89142	1.000000	15764	83151	1.000000	9713598	-0.000528
108402722	873860098.000000	45428955	10000.000000	8436	89524	1.000000	15963	83350	1.000000	9708705	-0.000514
108384871	873916060.000000	45423640	10000.000000	8548	89140	1.000000	15801	83320	1.000000	9703893	-0.000971
108412964	873915308.000000	45415640	10000.000000	8520	89476	1.000000	15760	83400	1.000000	9698902	-0.000690
108411861	873929401.000000	45429854	10000.000000	8521	89325	1.000000	15733	84164	1.000000	9694036	-0.001016
108404807	873919744.000000	45425533	10000.000000	8549	89214	1.000000	15847	83155	1.000000	9689333	-0.000709
108405397	873884293.000000	45416149	10000.000000	8504	89167	1.000000	15694	83377	1.000000	9684421	-0.000440
108407754	873879217.000000	45426951	10000.000000	8591	89318	1.000000	15795	83500	1.000000	9679490	-0.000153
108414377	873858222.000000	45417404	10000.000000	8545	88898	1.000000	15786	83155	1.000000	9674684	-0.001317
108401484	873912850.000000	45427307	10000.000000	8510	88668	1.000000	15795	83137	1.000000	9669852	-0.000208
108404724	873920863.000000	45419152	10000.000000	8592	89037	1.000000	15908	83464	1.000000	9664994	-0.000104
108408491	873903572.000000	45422134	10000.000000	8501	89604	1.000000	15774	83951	1.000000	9660100	0.000170
108395392	873926120.000000	45424212	10000.000000	8418	89856	1.000000	15940	83486	1.000000	9655268	-0.000217
108407713	873841503.000000	45415595	10000.000000	8576	89380	1.000000	16043	83346	1.000000	9650500	-0.000030
108396932	873935878.000000	45417530	10000.000000	8475	89089	1.000000	15701	83509	1.000000	9645616	-0.000068
108398243	873934749.000000	45425133	10000.000000	8648	88762	1.000000	15777	83477	1.000000	9640762	0.000014
108404189	873908199.000000	45411744	10000.000000	8409	89742	1.000000	15752	83581	1.000000	9635949	-0.001160
108400089	873877891.000000	45422825	10000.000000	8571	88562	1.000000	15707	82679	1.000000	9631225	-0.001013
108401715	873927420.000000	45417557	10000.000000	8479	89558	1.000000	15814	83059	1.000000	9626496	0.000097
108401409	873916392.000000	45429864	10000.000000	8615	89182	1.000000	15878	83722	1.000000	9621722	-0.000764
108419998	873807907.000000	45414841	10000.000000	8572	89370	1.000000	15711	83619	1.000000	9616796	-0.000691
108393984	873954105.000000	45413023	10000.000000	8499	89319	1.000000	15847	83267	1.000000	9611895	-0.000667
108398010	873898633.000000	45421358	10000.000000	8560	89264	1.000000	16087	83225	1.000000	9607143	0.000366
108401686	873879069.000000	45411856	10000.000000	8469	89189	1.000000	16018	83619	1.000000	9602366	-0.000893
108418385	873833562.000000	45417934	10000.000000	8571	88883	1.000000	15912	83539	1.000000	9597584	-0.001224
108400020	873934005.000000	45417748	10000.000000	8535	88919	1.000000	15788	83652	1.000000	9592678	-0.001231
108412010	873923562.000000	45409636	10000.000000	8544	89609	1.000000	15955	83104	1.000000	9587896	-0.000956
108400983	873900756.000000	45415352	10000.000000	8515	89572	1.000000	15795	83592	1.000000	9583265	-0.001028
108397465	873919340.000000	45426823	10000.000000	8446	88835	1.000000	15835	83601	1.000000	9578406	-0.000831
108401935	873941890.000000	45423838	10000.000000	8648	89014	1.000000	15973	83587	1.000000	9573726	0.000016
108391616	873862398.000000	45409433	10000.000000	8545	89421	1.000000	15830	83653	1.000000	9568953	-0.000089
108406922	873886530.000000	45421049	10000.000000	8440	88928	1.000000	15795	83301	1.000000	9564189	-0.000540
108400815	873892338.000000	45423633	10000.000000	8358	89792	1.000000	15927	83435	1.000000	9559363	-0.000852
108407686	873921698.000000	45419022	10000.000000	8546	89204	1.000000	15893	82989	1.000000	9554547	-0.000989
108392486	873946492.000000	45433285	10000.000000	8505	89444	1.000000	15838	83446	1.000000	9549898	-0.000954
108408051	873848904.000000	45420016	10000.000000	8469	89372	1.000000	15777	83833	1.000000	9545075	-0.001159
108406070	873858695.000000	45417990	10000.000000	8563	88856	1.000000	15892	83396	1.000000	9540254	-0.001089
108407026	873895932.000000	45417368	10000.000000	8540	89515	1.000000	15955	83585	1.000000	9535436	-0.000994
108395062	873882550.000000	45423806	10000.000000	8599	89300	1.000000	15709	83074	1.000000	9530678	-0.000566
108417947	873886633.000000	45426270	10000.000000	8478	89298	1.000000	16049	83318	1.000000	9525957	-0.000483
108397663	873908104.000000	45417735	10000.000000	8557	89320	1.000000	15887	83236	1.000000	9521228	-0.000457
108412905	873874338.000000	45411991	10000.000000	8571	89095	1.000000	15871	83225	1.000000	9516546	-0.000135
npatches	nstrain	runtime	dt	init_x	init_y	init_y_blood	init_z	init_S	beta0	beta1	beta2	beta3	mean_beta	B	d	delta	delta_blood	b[0]	mut	m	CTL	c	g	epsilon	k	het	lambda	rho	omega	x_max	patch.dyna	DELTA	A	VA
10000	1	100.000000	0.000100	21900	9499	5000000	0.001000	10000000	13.976763	25.332630	10.385941	19.069769	19	8000000000.000000	0.010000	1.000000	1.000000	800000	0.000050	0.048000	1	0.001000	1.000000	25.000000	6.000000	0.500000	0.000000	0.000000	0.000000	31987	0	10.000000	7.000000	1.000000
sus	inf	inf_blood	z	x[0]	y[0][0]	z[0]	x[1]	y[1][0]	z[1]	S[0]	synchrony
219000000	94990000.000000	5000000	10.000000	21900	9499	0.001000	21900	9499	0.001000	10000000	0.000000
127150124	675386880.000000	35093761	10000.000000	14905	66282	1.000000	9972	69598	1.000000	9995063	0.000000
125522339	689122822.000000	35818873	10000.000000	14807	67298	1.000000	9809	71368	1.000000	9990111	0.000000
125512141	689303289.000000	35815941	10000.000000	14604	67198	1.000000	9719	71160	1.000000	9985179	0.000000
125533657	689228101.000000	35826293	10000.000000	14673	67217	1.000000	9694	71161	1.000000	9980213	0.000000
125509450	689323995.000000	35822619	10000.000000	14698	67058	1.000000	9905	71087	1.000000	9975269	0.000000
125521628	689269905.000000	35819250	10000.000000	14729	67228	1.000000	9852	71081	1.000000	9970259	0.000000
125507682	689310267.000000	35823223	10000.000000	14667	67435	1.000000	9836	71084	1.000000	9965224	0.000000
125514615	689284269.000000	35829359	10000.000000	14621	67732	1.000000	9778	71279	1.000000	9960239	0.000000
125498141	689362181.000000	35837258	10000.000000	14552	67136	1.000000	9890	70804	1.000000	9955215	0.000000
125517910	689237630.000000	35823244	10000.000000	14830	67545	1.000000	9957	70921	1.000000	9950265	0.000000
125523160	689260843.000000	35819090	10000.000000	14722	66940	1.000000	9789	71270	1.000000	9945302	0.000000
125515209	689293655.000000	35830945	10000.000000	14746	67513	1.000000	9789	71238	1.000000	9940382	0.000000
125524043	689326874.000000	35824223	10000.000000	14649	67397	1.000000	9920	71128	1.000000	9935373	0.000000
125522189	689293295.000000	35827798	10000.000000	14595	66856	1.000000	9867	70751	1.000000	9930343	0.000000
125504737	689308920.000000	35821935	10000.000000	14943	67067	1.000000	9850	70944	1.000000	9925527	0.000000
125503561	689313114.000000	35827659	10000.000000	14645	67165	1.000000	9953	70660	1.000000	9920679	0.000000
125513664	689263638.000000	35827325	10000.000000	14723	67006	1.000000	9853	70898	1.000000	9915606	0.000000
125515516	689273655.000000	35814736	10000.000000	14726	66995	1.000000	9821	70893	1.000000	9910608	0.000000
125523123	689303892.000000	35826073	10000.000000	14506	67607	1.000000	9910	70921	1.000000	9905710	0.000000
125526962	689251088.000000	35835285	10000.000000	14648	67668	1.000000	9925	71222	1.000000	9900705	0.000000
125519468	689286015.000000	35834980	10000.000000	14743	67446	1.000000	9791	71467	1.000000	9895677	0.000000
125533731	689243156.000000	35821227	10000.000000	14696	67223	1.000000	9775	71013	1.000000	9890737	0.000000
125528050	689234683.000000	35822580	10000.000000	14629	66940	1.000000	9811	71101	1.000000	9885724	0.000000
125495379	689327288.000000	35829336	10000.000000	14815	66904	1.000000	9868	70917	1.000000	9880829	0.000000
125503328	689345084.000000	35824462	10000.000000	14737	66592	1.000000	9828	70942	1.000000	9875840	0.000000
125518397	689283545.000000	35823184	10000.000000	14716	67186	1.000000	9748	71424	1.000000	9870917	0.000000
125524553	689248915.000000	35822466	10000.000000	14739	67196	1.000000	9781	71023	1.000000	9865936	0.000000
125506235	689328089.000000	35820705	10000.000000	14817	67086	1.000000	10009	70892	1.000000	9860970	0.000000
125534323	689256477.000000	35824125	10000.000000	14739	67442	1.000000	9945	71465	1.000000	9856003	0.000000
125520885	689268547.000000	35836469	10000.000000	14571	67191	1.000000	9887	71026	1.000000	9851129	0.000000
125508605	689315868.000000	35834570	10000.000000	14732	66811	1.000000	9787	71482	1.000000	9846150	0.000000
125503415	689290285.000000	35828586	10000.000000	14673	67714	1.000000	9719	71155	1.000000	9841160	0.000000
125525707	689267836.000000	35820318	10000.000000	14654	67500	1.000000	9798	71059	1.000000	9836136	0.000000
125507472	689336519.000000	35817262	10000.000000	14577	67262	1.000000	9792	71151	1.000000	9831193	0.000000
125491979	689364005.000000	35834734	10000.000000	14843	66983	1.000000	9870	70973	1.000000	9826171	0.000000
125513901	689300874.000000	35823935	10000.000000	14845	66879	1.000000	9929	70630	1.000000	9821265	0.000000
125516863	689351892.000000	35815402	10000.000000	14679	67187	1.000000	9743	71179	1.000000	9816312	0.000000
125528594	689229975.000000	35828404	10000.000000	14575	67342	1.000000	9868	71156	1.000000	9811451	0.000000
125518896	689284597.000000	35829748	10000.000000	14702	67279	1.000000	9751	71465	1.000000	9806470	0.000000
125519308	689283033.000000	35823246	10000.000000	14817	67469	1.000000	9846	71318	1.000000	9801552	-1.#IND00
125517147	689271122.000000	35827143	10000.000000	14763	67537	1.000000	9914	71029	1.000000	9796641	0.009600
125515281	689302115.000000	35818922	10000.000000	14715	66877	1.000000	9924	70579	1.000000	9791739	0.002863
125523752	689258616.000000	35830345	10000.000000	14787	67163	1.000000	9836	71013	1.000000	9786783	0.003620
125519728	689318079.000000	35832054	10000.000000	14651	67336	1.000000	9786	71708	1.000000	9781982	0.001682
125511113	689318680.000000	35816861	10000.000000	14678	67648	1.000000	9723	71394	1.000000	9776991	0.003382
125528415	689278838.000000	35828093	10000.000000	14612	67431	1.000000	9802	70936	1.000000	9772160	0.001301
125515804	689285313.000000	35824993	10000.000000	14877	67015	1.000000	9856	71025	1.000000	9767204	-0.000058
125526396	689250348.000000	35824923	10000.000000	14605	66972	1.000000	9789	71275	1.000000	9762199	-0.004306
125528404	689264631.000000	35824959	10000.000000	14637	67648	1.000000	9709	71636	1.000000	9757383	-0.006833
125523241	689335896.000000	35832253	10000.000000	14529	67385	1.000000	9796	71446	1.000000	9752412	-0.006260
125500607	689338866.000000	35826363	10000.000000	14484	67416	1.000000	9846	70520	1.000000	9747570	-0.005666
125522674	689280322.000000	35820954	10000.000000	14705	67352	1.000000	9894	71048	1.000000	9742743	-0.004870
125505687	689281049.000000	35826128	10000.000000	14759	66622	1.000000	9861	70955	1.000000	9737797	-0.005574
125516417	689252897.000000	35834667	10000.000000	14547	66993	1.000000	9906	71208	1.000000	9732895	-0.004453
125516014	689282731.000000	35822108	10000.000000	14762	66841	1.000000	9785	71469	1.000000	9728085	-0.004240
125530024	689312807.000000	35826152	10000.000000	14710	67070	1.000000	9871	70764	1.000000	9723205	-0.003872
125500108	689318604.000000	35827811	10000.000000	14691	67426	1.000000	9928	71212	1.000000	9718378	-0.003229
125496056	689262904.000000	35828025	10000.000000	14706	67000	1.000000	9857	70562	1.000000	9713623	-0.002934
125503332	689290747.000000	35819570	10000.000000	14861	67200	1.000000	9853	70982	1.000000	9708770	-0.002752
125522579	689274637.000000	35821647	10000.000000	14748	67444	1.000000	9839	70940	1.000000	9703806	-0.001925
125511148	689253127.000000	35832073	10000.000000	14680	67206	1.000000	9839	71033	1.000000	9698967	-0.003388
125524122	689274027.000000	35810828	10000.000000	14617	67197	1.000000	9966	71094	1.000000	9694152	-0.002626
125511277	689263604.000000	35818073	10000.000000	14715	67304	1.000000	9929	70951	1.000000	9689499	-0.002141
125525969	689218795.000000	35822537	10000.000000	14730	66774	1.000000	9808	71351	1.000000	9684741	-0.002325
125522553	689244999.000000	35836662	10000.000000	14764	67371	1.000000	9927	70816	1.000000	9679964	-0.002302
125506394	689324263.000000	35825105	10000.000000	14656	67108	1.000000	9814	71024	1.000000	9675125	-0.000527
125519977	689278955.000000	35829639	10000.000000	14669	67452	1.000000	9868	71300	1.000000	9670334	-0.001717
125507897	689308459.000000	35839648	10000.000000	14738	67075	1.000000	9882	70941	1.000000	9665482	-0.001734
125523017	689270688.000000	35828008	10000.000000	14703	67234	1.000000	9850	71207	1.000000	9660659	-0.001542
125511497	689288060.000000	35826602	10000.000000	14708	67188	1.000000	9807	70848	1.000000	9655757	-0.001523
125521248	689265231.000000	35826337	10000.000000	14858	66687	1.000000	9771	70992	1.000000	9650958	-0.001485
125528415	689231519.000000	35820202	10000.000000	14698	67405	1.000000	9948	70979	1.000000	9646091	-0.001467
125510661	689242506.000000	35834802	10000.000000	14603	67501	1.000000	9984	71093	1.000000	9641328	-0.000553
125518930	689318864.000000	35819657	10000.000000	14774	67103	1.000000	9938	70715	1.000000	9636544	-0.001155
125519529	689304625.000000	35825751	10000.000000	14649	67962	1.000000	9718	71153	1.000000	9631754	-0.000939
125522523	689311477.000000	35830942	10000.000000	14669	67266	1.000000	9810	71216	1.000000	9627015	-0.001035
125500470	689339803.000000	35832972	10000.000000	14579	67718	1.000000	9833	71249	1.000000	9622102	-0.001181
125518655	689276231.000000	35824720	10000.000000	14588	67248	1.000000	9836	71305	1.000000	9617190	-0.000926
125510398	689306802.000000	35825676	10000.000000	14774	67307	1.000000	9887	70657	1.000000	9612343	-0.001100
125513949	689307027.000000	35821593	10000.000000	14650	67609	1.000000	9951	70609	1.000000	9607501	-0.001561
125506014	689299434.000000	35826612	10000.000000	14757	67455	1.000000	9813	70675	1.000000	9602581	-0.001124
125522289	689268193.000000	35817096	10000.000000	14676	67508	1.000000	9780	71284	1.000000	9597940	-0.001046
125527241	689277237.000000	35826074	10000.000000	14648	67211	1.000000	9856	71143	1.000000	9593114	-0.001020
125519717	689272263.000000	35829404	10000.000000	14742	67456	1.000000	9803	71226	1.000000	9588219	-0.000968
125507730	689321553.000000	35825605	10000.000000	14699	67208	1.000000	9825	71083	1.000000	9583455	-0.001100
125506062	689275700.000000	35830636	10000.000000	14817	67169	1.000000	9904	70703	1.000000	9578678	-0.001251
125524749	689262519.000000	35824506	10000.000000	14663	67323	1.000000	9952	71015	1.000000	9573846	-0.001202
125513565	689306861.000000	35814198	10000.000000	14825	67256	1.000000	9721	71019	1.000000	9569120	-0.001182
125519507	689306242.000000	35822993	10000.000000	14713	67730	1.000000	9724	70873	1.000000	9564395	-0.001214
125516359	689283975.000000	35818531	10000.000000	14818	66774	1.000000	9794	71408	1.000000	9559674	-0.001693
125521101	689257618.000000	35829784	10000.000000	14701	67498	1.000000	9884	71418	1.000000	9554945	-0.001563
125504060	689332505.000000	35820626	10000.000000	14775	67188	1.000000	9792	70797	1.000000	9550082	-0.001484
125531316	689240360.000000	35828970	10000.000000	14759	67043	1.000000	9844	70528	1.000000	9545470	-0.002314
125511744	689311094.000000	35827076	10000.000000	14612	67260	1.000000	9847	71232	1.000000	9540777	-0.002133
125508224	689334078.000000	35836850	10000.000000	14696	66996	1.000000	9914	71090	1.000000	9535985	-0.001250
125530898	689287577.000000	35818299	10000.000000	14720	66670	1.000000	9910	71038	1.000000	9531232	-0.001257
125511624	689263102.000000	35824954	10000.000000	14836	67322	1.000000	9794	71088	1.000000	9526545	-0.000950
125502824	689295798.000000	35826674	10000.000000	14856	66761	1.000000	9902	71161	1.000000	9521693	-0.001012
125509802	689292515.000000	35819392	10000.000000	14684	67125	1.000000	9963	70791	1.000000	9516988	-0.000721
npatches	nstrain	runtime	dt	init_x	init_y	init_y_blood	init_z	init_S	beta0	beta1	beta2	beta3	mean_beta	B	d	delta	delta_blood	b[0]	mut	m	CTL	c	g	epsilon	k	het	lambda	rho	omega	x_max	patch.dyna	DELTA	A	VA
10000	1	100.000000	0.000100	21900	9499	5000000	0.001000	10000000	11.855801	24.375117	19.556922	24.980319	19	8000000000.000000	0.010000	1.000000	1.000000	800000	0.000050	0.048000	1	0.001000	1.000000	25.000000	7.000000	0.500000	0.000000	0.000000	0.000000	31987	0	10.000000	7.000000	1.000000
sus	inf	inf_blood	z	x[0]	y[0][0]	z[0]	x[1]	y[1][0]	z[1]	S[0]	synchrony
219000000	94990000.000000	5000000	10.000000	21900	9499	0.001000	21900	9499	0.001000	10000000	0.000000
144341397	540879356.000000	28104137	10000.000000	18077	51657	1.000000	11951	56183	1.000000	9995026	0.000000
143043109	549200153.000000	28534068	10000.000000	18078	51967	1.000000	11675	56710	1.000000	9989963	0.000000
143036238	549261687.000000	28547688	10000.000000	17999	51946	1.000000	11667	56594	1.000000	9985059	0.000000
143050824	549226294.000000	28543172	10000.000000	18001	52158	1.000000	11827	56785	1.000000	9980140	0.000000
143039697	549239301.000000	28544799	10000.000000	18100	51575	1.000000	11774	56965	1.000000	9975129	0.000000
143042222	549267131.000000	28541948	10000.000000	18209	52083	1.000000	11572	57204	1.000000	9970166	0.000000
143034827	549274775.000000	28547433	10000.000000	18061	52302	1.000000	11728	56722	1.000000	9965247	0.000000
143044402	549241237.000000	28550157	10000.000000	18198	51560	1.000000	11694	57211	1.000000	9960270	0.000000
143045061	549299003.000000	28537542	10000.000000	18139	52256	1.000000	11707	56719	1.000000	9955250	0.000000
143028166	549287905.000000	28558403	10000.000000	17999	51747	1.000000	11815	56755	1.000000	9950277	0.000000
143020884	549266745.000000	28544464	10000.000000	18110	51760	1.000000	11663	56948	1.000000	9945221	0.000000
143040842	549280167.000000	28537881	10000.000000	18148	52254	1.000000	11494	57095	1.000000	9940276	0.000000
143027287	549272441.000000	28547431	10000.000000	17819	52118	1.000000	11693	57160	1.000000	9935261	0.000000
143027819	549250654.000000	28546153	10000.000000	18002	52519	1.000000	11848	56580	1.000000	9930288	0.000000
143047448	549268227.000000	28543069	10000.000000	18060	51909	1.000000	11569	57275	1.000000	9925419	0.000000
143041987	549223078.000000	28548160	10000.000000	18104	52181	1.000000	11721	56981	1.000000	9920488	0.000000
143026681	549283611.000000	28556002	10000.000000	18341	51633	1.000000	11610	56886	1.000000	9915524	0.000000
143045604	549257948.000000	28538877	10000.000000	17960	51976	1.000000	11641	56988	1.000000	9910551	0.000000
143048908	549241700.000000	28543598	10000.000000	18121	52224	1.000000	11684	56924	1.000000	9905565	0.000000
143052744	549257858.000000	28538404	10000.000000	18130	52111	1.000000	11643	56963	1.000000	9900524	0.000000
143032408	549232479.000000	28545955	10000.000000	18012	51795	1.000000	11612	57212	1.000000	9895651	0.000000
143017688	549317745.000000	28550693	10000.000000	17928	52007	1.000000	11887	56469	1.000000	9890759	0.000000
143049785	549235348.000000	28543922	10000.000000	18081	51899	1.000000	11601	56871	1.000000	9885804	0.000000
143032200	549256923.000000	28543800	10000.000000	17924	52175	1.000000	11766	56423	1.000000	9880805	0.000000
143046237	549243405.000000	28539922	10000.000000	17937	52436	1.000000	11671	56550	1.000000	9875862	0.000000
143033086	549269369.000000	28555696	10000.000000	18152	51609	1.000000	11578	57101	1.000000	9871009	0.000000
143035532	549279137.000000	28548932	10000.000000	18193	51833	1.000000	11678	56986	1.000000	9866020	0.000000
143026178	549273258.000000	28548494	10000.000000	18233	51991	1.000000	11801	56700	1.000000	9861199	0.000000
143051543	549253851.000000	28545653	10000.000000	18060	52124	1.000000	11595	56931	1.000000	9856228	0.000000
143051575	549234827.000000	28553774	10000.000000	18109	51977	1.000000	11695	57122	1.000000	9851295	0.000000
143046086	549282741.000000	28553003	10000.000000	18032	51935	1.000000	11670	56806	1.000000	9846349	0.000000
143031136	549251727.000000	28554657	10000.000000	18084	52290	1.000000	11822	56998	1.000000	9841481	0.000000
143024983	549311524.000000	28557877	10000.000000	17998	52495	1.000000	11803	57267	1.000000	9836510	0.000000
143038382	549245865.000000	28553584	10000.000000	18021	52274	1.000000	11662	56697	1.000000	9831480	0.000000
143050942	549273057.000000	28538797	10000.000000	17951	51848	1.000000	11769	56871	1.000000	9826605	0.000000
143036181	549247001.000000	28544206	10000.000000	17980	52188	1.000000	11731	56945	1.000000	9821675	0.000000
143042344	549265247.000000	28544624	10000.000000	17980	52645	1.000000	11899	56579	1.000000	9816824	0.000000
143032718	549276317.000000	28554652	10000.000000	18174	52152	1.000000	11795	56563	1.000000	9811939	0.000000
143038595	549236358.000000	28540751	10000.000000	18092	52129	1.000000	11668	56670	1.000000	9807057	0.000000
143029904	549238316.000000	28543032	10000.000000	18081	52312	1.000000	11652	57163	1.000000	9802125	-1.#IND00
143027564	549278379.000000	28553179	10000.000000	17951	52163	1.000000	11695	56643	1.000000	9797181	0.012800
143052227	549209070.000000	28548692	10000.000000	18242	51989	1.000000	11695	56819	1.000000	9792246	0.007093
143037502	549209932.000000	28545362	10000.000000	17977	52393	1.000000	11462	57244	1.000000	9787242	0.002153
143050047	549286909.000000	28551099	10000.000000	18071	52218	1.000000	11660	57133	1.000000	9782196	-0.003595
143041581	549231716.000000	28549319	10000.000000	18184	51846	1.000000	11937	56351	1.000000	9777198	-0.006913
143026496	549260482.000000	28537621	10000.000000	18010	51944	1.000000	11705	56919	1.000000	9772277	-0.008492
143040978	549287819.000000	28555114	10000.000000	18074	52399	1.000000	11705	57185	1.000000	9767262	-0.011085
143013677	549295776.000000	28554263	10000.000000	18123	52088	1.000000	11837	56866	1.000000	9762420	-0.009286
143048046	549207241.000000	28549215	10000.000000	17917	52582	1.000000	11764	57215	1.000000	9757420	-0.007598
143030287	549271392.000000	28546469	10000.000000	18161	51986	1.000000	11730	56489	1.000000	9752561	-0.006527
143039712	549275938.000000	28545233	10000.000000	18115	52099	1.000000	11820	56472	1.000000	9747705	-0.005267
143032356	549264928.000000	28547486	10000.000000	17923	51930	1.000000	11588	56936	1.000000	9742939	-0.002792
143051017	549263542.000000	28552870	10000.000000	18095	51824	1.000000	11758	56854	1.000000	9738100	-0.001232
143043758	549279706.000000	28550223	10000.000000	18108	52076	1.000000	11597	56979	1.000000	9733320	-0.002346
143023950	549268520.000000	28546122	10000.000000	17937	52563	1.000000	11699	57129	1.000000	9728462	-0.002399
143042402	549252648.000000	28552422	10000.000000	18198	52202	1.000000	11754	56698	1.000000	9723704	-0.002803
143039709	549287760.000000	28551866	10000.000000	17882	52033	1.000000	11657	56882	1.000000	9718869	-0.003083
143032957	549239595.000000	28552935	10000.000000	17919	52421	1.000000	11655	57344	1.000000	9714041	-0.004527
143035012	549298434.000000	28550010	10000.000000	18012	52281	1.000000	11714	56797	1.000000	9709166	-0.004117
143044497	549255499.000000	28553006	10000.000000	17967	51915	1.000000	11604	57121	1.000000	9704232	-0.003476
143050707	549203743.000000	28557544	10000.000000	17965	52124	1.000000	11775	57071	1.000000	9699439	-0.004203
143034345	549251674.000000	28552632	10000.000000	18003	51912	1.000000	11681	56947	1.000000	9694621	-0.001585
143031280	549301859.000000	28557871	10000.000000	18110	52345	1.000000	11801	56721	1.000000	9689844	-0.002307
143046315	549247224.000000	28549679	10000.000000	18072	52150	1.000000	11707	56718	1.000000	9685003	-0.001633
143040566	549241270.000000	28547659	10000.000000	17987	51994	1.000000	11610	56687	1.000000	9680024	-0.001542
143027322	549267264.000000	28546210	10000.000000	17905	52510	1.000000	11675	57246	1.000000	9675087	-0.001766
143024863	549281223.000000	28551801	10000.000000	18137	51877	1.000000	11594	56465	1.000000	9670155	-0.000860
143043595	549237124.000000	28547895	10000.000000	18111	52028	1.000000	11709	56998	1.000000	9665448	-0.000812
143026227	549244019.000000	28550494	10000.000000	18024	51883	1.000000	11639	57038	1.000000	9660629	-0.000615
143043597	549285763.000000	28537975	10000.000000	17900	52018	1.000000	11615	57202	1.000000	9655690	-0.001152
143028715	549304897.000000	28542520	10000.000000	18093	52207	1.000000	11780	56798	1.000000	9650857	-0.001132
143040616	549247418.000000	28551783	10000.000000	18284	51696	1.000000	11660	56656	1.000000	9645950	-0.000617
143026974	549259916.000000	28539057	10000.000000	17968	51950	1.000000	11730	56842	1.000000	9641091	-0.001994
143038007	549293799.000000	28553875	10000.000000	17961	52262	1.000000	11801	57114	1.000000	9636312	-0.001849
143024810	549284730.000000	28555338	10000.000000	18126	52088	1.000000	11719	57121	1.000000	9631426	-0.002096
143035910	549272342.000000	28553635	10000.000000	18012	52394	1.000000	11751	56702	1.000000	9626572	-0.002586
143040183	549244669.000000	28547598	10000.000000	18163	52063	1.000000	11641	57089	1.000000	9621716	-0.002463
143046665	549229790.000000	28538786	10000.000000	17988	52309	1.000000	11724	56882	1.000000	9616881	-0.002618
143033573	549294118.000000	28547354	10000.000000	18057	52230	1.000000	11814	56952	1.000000	9612165	-0.002557
143021368	549254520.000000	28546592	10000.000000	18138	51976	1.000000	11771	57171	1.000000	9607315	-0.002515
143033896	549250130.000000	28550526	10000.000000	18146	52058	1.000000	11746	57001	1.000000	9602533	-0.002154
143037871	549293542.000000	28546217	10000.000000	18220	52219	1.000000	11579	57122	1.000000	9597737	-0.001636
143041061	549266472.000000	28543968	10000.000000	17972	52121	1.000000	11496	57173	1.000000	9592907	-0.001685
143043423	549235441.000000	28547184	10000.000000	18119	52089	1.000000	11618	56826	1.000000	9587949	-0.001497
143039016	549259556.000000	28544486	10000.000000	18110	51914	1.000000	11656	57117	1.000000	9583247	-0.001419
143037841	549256590.000000	28553281	10000.000000	18021	52117	1.000000	11793	56444	1.000000	9578368	-0.001393
143028492	549232926.000000	28562374	10000.000000	18175	52295	1.000000	11745	56528	1.000000	9573660	-0.001463
143035991	549286808.000000	28552958	10000.000000	17931	52198	1.000000	11521	57108	1.000000	9568867	-0.002028
143031852	549276800.000000	28547981	10000.000000	17982	52383	1.000000	11557	57127	1.000000	9564116	-0.001168
143026409	549296217.000000	28546428	10000.000000	18109	51737	1.000000	11772	56901	1.000000	9559409	-0.001161
143030244	549230466.000000	28553329	10000.000000	18162	51559	1.000000	11568	56561	1.000000	9554778	-0.001065
143042078	549267014.000000	28546036	10000.000000	17939	52357	1.000000	11698	56510	1.000000	9549929	-0.001452
143032423	549272742.000000	28546535	10000.000000	17981	51894	1.000000	11720	56700	1.000000	9545170	-0.001495
143033646	549263316.000000	28548953	10000.000000	18036	51814	1.000000	11687	56579	1.000000	9540347	-0.001252
143038244	549206545.000000	28556060	10000.000000	17912	52114	1.000000	11728	56651	1.000000	9535645	-0.001247
143047414	549252318.000000	28546713	10000.000000	18095	51742	1.000000	11751	56669	1.000000	9530906	-0.001994
143042011	549269497.000000	28550837	10000.000000	18010	52424	1.000000	11532	57378	1.000000	9526110	-0.002205
143031628	549299612.000000	28541148	10000.000000	18154	51703	1.000000	11719	56505	1.000000	9521246	-0.002412
143024340	549281519.000000	28539916	10000.000000	18161	51594	1.000000	11668	56681	1.000000	9516431	-0.002417
npatches	nstrain	runtime	dt	init_x	init_y	init_y_blood	init_z	init_S	beta0	beta1	beta2	beta3	mean_beta	B	d	delta	delta_blood	b[0]	mut	m	CTL	c	g	epsilon	k	het	lambda	rho	omega	x_max	patch.dyna	DELTA	A	VA
10000	1	100.000000	0.000100	21900	9499	5000000	0.001000	10000000	21.076744	25.280150	10.020813	16.693389	19	8000000000.000000	0.010000	1.000000	1.000000	800000	0.000050	0.048000	1	0.001000	1.000000	25.000000	8.000000	0.500000	0.000000	0.000000	0.000000	31987	0	10.000000	7.000000	1.000000
sus	inf	inf_blood	z	x[0]	y[0][0]	z[0]	x[1]	y[1][0]	z[1]	S[0]	synchrony
219000000	94990000.000000	5000000	10.000000	21900	9499	0.001000	21900	9499	0.001000	10000000	0.000000
161468157	435181936.000000	22615512	10000.000000	14663	44775	1.000000	13079	45980	1.000000	9995101	0.000000
160389829	440615439.000000	22894975	10000.000000	14412	45532	1.000000	12905	46581	1.000000	9990260	0.000000
160371786	440678166.000000	22904035	10000.000000	14666	44829	1.000000	12912	46254	1.000000	9985305	0.000000
160377482	440691857.000000	22906154	10000.000000	14629	44888	1.000000	13006	46213	1.000000	9980202	0.000000
160386103	440656196.000000	22901350	10000.000000	14692	44826	1.000000	13067	46053	1.000000	9975107	0.000000
160382225	440655487.000000	22901576	10000.000000	14626	44639	1.000000	13002	46330	1.000000	9970140	0.000000
160382929	440647457.000000	22909832	10000.000000	14594	45032	1.000000	12920	46476	1.000000	9965169	0.000000
160401246	440626486.000000	22897462	10000.000000	14523	45071	1.000000	12961	46537	1.000000	9960143	0.000000
160388546	440649540.000000	22902604	10000.000000	14547	45353	1.000000	12991	45978	1.000000	9955152	0.000000
160367649	440718130.000000	22900747	10000.000000	14518	45178	1.000000	12959	46192	1.000000	9950244	0.000000
160366444	440686979.000000	22905285	10000.000000	14560	45506	1.000000	13054	46044	1.000000	9945158	0.000000
160366596	440696454.000000	22907227	10000.000000	14717	45056	1.000000	12871	46584	1.000000	9940151	0.000000
160365709	440678465.000000	22904532	10000.000000	14527	45553	1.000000	12990	46348	1.000000	9935141	0.000000
160372020	440643815.000000	22904310	10000.000000	14847	45270	1.000000	13079	46256	1.000000	9930164	0.000000
160377298	440671723.000000	22906167	10000.000000	14667	45142	1.000000	13010	46481	1.000000	9925177	0.000000
160390567	440653926.000000	22905122	10000.000000	14485	44825	1.000000	13127	46056	1.000000	9920217	0.000000
160385052	440659852.000000	22890822	10000.000000	14698	44606	1.000000	12992	46679	1.000000	9915305	0.000000
160373882	440663228.000000	22909014	10000.000000	14842	44963	1.000000	13096	46100	1.000000	9910349	0.000000
160370668	440749091.000000	22902465	10000.000000	14812	45161	1.000000	12920	46469	1.000000	9905501	0.000000
160380984	440678091.000000	22905163	10000.000000	14583	45137	1.000000	12982	46469	1.000000	9900561	0.000000
160383029	440672550.000000	22908219	10000.000000	14467	45287	1.000000	13050	45906	1.000000	9895658	0.000000
160361882	440648363.000000	22909075	10000.000000	14621	45182	1.000000	13006	46447	1.000000	9890832	0.000000
160375710	440648301.000000	22896802	10000.000000	14620	45228	1.000000	12775	46465	1.000000	9885784	0.000000
160391537	440613601.000000	22901439	10000.000000	14578	45382	1.000000	13062	46457	1.000000	9880913	0.000000
160378109	440685849.000000	22915872	10000.000000	14755	44810	1.000000	12911	46234	1.000000	9875941	0.000000
160381676	440626483.000000	22901225	10000.000000	14650	44907	1.000000	12960	46303	1.000000	9871046	0.000000
160387470	440602366.000000	22900017	10000.000000	14667	45014	1.000000	12888	46527	1.000000	9865990	0.000000
160388912	440630753.000000	22906366	10000.000000	14621	44813	1.000000	12925	46418	1.000000	9861080	0.000000
160391640	440647789.000000	22905821	10000.000000	14570	44926	1.000000	13048	46125	1.000000	9856164	0.000000
160386199	440654569.000000	22905059	10000.000000	14646	45220	1.000000	12995	46469	1.000000	9851175	0.000000
160373625	440690071.000000	22907556	10000.000000	14643	45290	1.000000	13091	46148	1.000000	9846127	0.000000
160392284	440659845.000000	22900837	10000.000000	14684	45127	1.000000	12929	46685	1.000000	9841161	0.000000
160383979	440647393.000000	22903573	10000.000000	14631	45335	1.000000	13001	46044	1.000000	9836254	0.000000
160387182	440631660.000000	22901789	10000.000000	14671	45080	1.000000	12866	46177	1.000000	9831401	0.000000
160377193	440685347.000000	22910358	10000.000000	14419	45613	1.000000	12996	46503	1.000000	9826485	0.000000
160378401	440680949.000000	22907593	10000.000000	14552	45235	1.000000	12879	46546	1.000000	9821416	0.000000
160371274	440655157.000000	22908166	10000.000000	14530	45200	1.000000	12896	46414	1.000000	9816491	0.000000
160385932	440671067.000000	22897372	10000.000000	14564	45331	1.000000	12922	46283	1.000000	9811608	0.000000
160373018	440681954.000000	22893119	10000.000000	14566	45047	1.000000	13219	46004	1.000000	9806751	0.000000
160369273	440670760.000000	22905079	10000.000000	14544	44989	1.000000	13083	46243	1.000000	9801788	-1.#IND00
160385971	440698716.000000	22907609	10000.000000	14625	45358	1.000000	12816	46513	1.000000	9796968	0.011200
160388556	440630055.000000	22903227	10000.000000	14588	44931	1.000000	13082	46163	1.000000	9792017	0.006107
160384472	440682659.000000	22906210	10000.000000	14685	45119	1.000000	13104	46034	1.000000	9787177	-0.001255
160369646	440707072.000000	22900907	10000.000000	14684	44942	1.000000	12923	46781	1.000000	9782185	-0.000562
160388285	440667505.000000	22906041	10000.000000	14711	44583	1.000000	12883	46170	1.000000	9777235	-0.002865
160400163	440626256.000000	22905129	10000.000000	14731	44936	1.000000	12936	46094	1.000000	9772401	-0.001346
160398225	440661588.000000	22900490	10000.000000	14626	45276	1.000000	13064	46206	1.000000	9767551	-0.001887
160379543	440657090.000000	22911791	10000.000000	14794	45305	1.000000	13056	46428	1.000000	9762640	-0.008200
160392371	440654335.000000	22905397	10000.000000	14625	44942	1.000000	13031	45930	1.000000	9757793	-0.005739
160371737	440705238.000000	22914453	10000.000000	14787	44946	1.000000	13057	46412	1.000000	9752841	-0.004219
160384371	440640580.000000	22900595	10000.000000	14811	44689	1.000000	13093	45891	1.000000	9747942	-0.004276
160377211	440646726.000000	22908174	10000.000000	14583	45147	1.000000	13046	46293	1.000000	9743031	-0.002836
160393146	440642611.000000	22894381	10000.000000	14844	44988	1.000000	12972	46368	1.000000	9738093	0.000558
160375687	440676065.000000	22910714	10000.000000	14640	44863	1.000000	13018	45971	1.000000	9733110	0.004860
160373710	440648122.000000	22908123	10000.000000	14554	45223	1.000000	13181	46053	1.000000	9728317	0.004589
160394011	440628748.000000	22901791	10000.000000	14581	45399	1.000000	12938	46470	1.000000	9723413	0.003526
160370228	440674575.000000	22899949	10000.000000	14570	45113	1.000000	12997	46178	1.000000	9718477	0.002964
160373870	440705115.000000	22905709	10000.000000	14447	45442	1.000000	13032	46101	1.000000	9713622	0.002334
160390401	440695297.000000	22910140	10000.000000	14560	45480	1.000000	12862	46522	1.000000	9708761	0.002401
160365981	440694404.000000	22900986	10000.000000	14548	45171	1.000000	13041	46427	1.000000	9703977	0.002378
160380024	440660829.000000	22902215	10000.000000	14487	45335	1.000000	12940	45887	1.000000	9699168	0.002229
160384210	440673304.000000	22902330	10000.000000	14540	45169	1.000000	13026	45949	1.000000	9694311	0.001929
160384506	440631911.000000	22897810	10000.000000	14416	45267	1.000000	12996	46435	1.000000	9689444	0.000988
160379380	440665947.000000	22916233	10000.000000	14638	44491	1.000000	12783	46300	1.000000	9684593	0.001407
160391116	440687786.000000	22907348	10000.000000	14643	45409	1.000000	12999	46664	1.000000	9679848	0.001439
160371513	440669968.000000	22900231	10000.000000	14707	44718	1.000000	12944	46808	1.000000	9675022	0.000896
160382733	440691538.000000	22899673	10000.000000	14635	45120	1.000000	12968	46315	1.000000	9670270	-0.000141
160371369	440684335.000000	22902150	10000.000000	14685	44731	1.000000	12889	46400	1.000000	9665432	0.000144
160378738	440658613.000000	22898071	10000.000000	14608	45085	1.000000	13017	45760	1.000000	9660678	-0.000446
160382872	440675301.000000	22904602	10000.000000	14687	45088	1.000000	13046	46586	1.000000	9655884	-0.000111
160368040	440662197.000000	22897498	10000.000000	14543	45060	1.000000	13022	45944	1.000000	9650994	-0.000893
160369156	440678095.000000	22900496	10000.000000	14677	44932	1.000000	12818	46216	1.000000	9646167	-0.000376
160388994	440662066.000000	22898554	10000.000000	14583	44876	1.000000	12910	46363	1.000000	9641299	-0.000697
160397287	440635966.000000	22900195	10000.000000	14689	45143	1.000000	13117	46320	1.000000	9636396	0.000382
160394553	440702448.000000	22902483	10000.000000	14830	44910	1.000000	12885	46549	1.000000	9631540	0.000357
160400194	440669036.000000	22910016	10000.000000	14507	45443	1.000000	12842	46493	1.000000	9626786	0.001107
160373557	440696112.000000	22897518	10000.000000	14567	45369	1.000000	12957	46479	1.000000	9621994	0.001877
160371388	440676555.000000	22904284	10000.000000	14562	45205	1.000000	12987	46236	1.000000	9617307	0.001485
160380604	440629867.000000	22904161	10000.000000	14731	44895	1.000000	13004	46602	1.000000	9612578	0.001472
160395974	440642662.000000	22898415	10000.000000	14578	45246	1.000000	13010	46399	1.000000	9607839	0.000694
160393798	440652606.000000	22903411	10000.000000	14724	45004	1.000000	13025	46350	1.000000	9602999	0.003281
160375439	440674803.000000	22914873	10000.000000	14573	45162	1.000000	12945	46496	1.000000	9598120	0.001648
160377630	440665262.000000	22905918	10000.000000	14931	44544	1.000000	12973	46058	1.000000	9593390	0.001818
160386903	440702764.000000	22907140	10000.000000	14622	44861	1.000000	13061	46338	1.000000	9588657	0.001822
160393387	440598291.000000	22907252	10000.000000	14649	45070	1.000000	13206	45811	1.000000	9583836	0.001695
160380395	440640768.000000	22905818	10000.000000	14535	44965	1.000000	13058	46594	1.000000	9579003	0.002335
160378049	440678658.000000	22910261	10000.000000	14682	44824	1.000000	12925	45967	1.000000	9574281	0.002283
160388773	440660460.000000	22897023	10000.000000	14624	44900	1.000000	12890	45943	1.000000	9569501	0.002026
160390373	440668587.000000	22897383	10000.000000	14705	44937	1.000000	13038	46484	1.000000	9564752	0.001985
160392497	440645568.000000	22909437	10000.000000	14655	45229	1.000000	12906	46443	1.000000	9560015	0.001815
160375542	440661812.000000	22907653	10000.000000	14652	45038	1.000000	12959	46307	1.000000	9555146	0.001734
160366345	440692617.000000	22902163	10000.000000	14709	45062	1.000000	13051	45955	1.000000	9550404	0.001777
160379635	440708234.000000	22913485	10000.000000	14550	45198	1.000000	12949	46456	1.000000	9545748	0.001763
160377041	440684832.000000	22904593	10000.000000	14487	45062	1.000000	13170	46176	1.000000	9541010	0.001000
160376096	440650705.000000	22909411	10000.000000	14587	44667	1.000000	12783	46369	1.000000	9536149	0.001145
160387310	440677438.000000	22899800	10000.000000	14756	44968	1.000000	12908	46754	1.000000	9531485	0.000707
160375963	440656051.000000	22900590	10000.000000	14634	44697	1.000000	13113	46796	1.000000	9526711	0.000885
160384014	440649557.000000	22902374	10000.000000	14667	45189	1.000000	12983	46399	1.000000	9521800	0.001377
160378161	440686223.000000	22905707	10000.000000	14557	45198	1.000000	12939	46254	1.000000	9517044	0.001387
npatches	nstrain	runtime	dt	init_x	init_y	init_y_blood	init_z	init_S	beta0	beta1	beta2	beta3	mean_beta	B	d	delta	delta_blood	b[0]	mut	m	CTL	c	g	epsilon	k	het	lambda	rho	omega	x_max	patch.dyna	DELTA	A	VA
10000	1	100.000000	0.000100	21900	9499	5000000	0.001000	10000000	16.116345	23.493018	25.882947	23.803019	19	8000000000.000000	0.010000	1.000000	1.000000	800000	0.000050	0.048000	1	0.001000	1.000000	25.000000	9.000000	0.500000	0.000000	0.000000	0.000000	31987	0	10.000000	7.000000	1.000000
sus	inf	inf_blood	z	x[0]	y[0][0]	z[0]	x[1]	y[1][0]	z[1]	S[0]	synchrony
219000000	94990000.000000	5000000	10.000000	21900	9499	0.001000	21900	9499	0.001000	10000000	0.000000
177777025	352015432.000000	18298185	10000.000000	18988	34270	1.000000	15476	36918	1.000000	9995003	0.000000
176888216	355723300.000000	18494214	10000.000000	18901	34850	1.000000	15200	37319	1.000000	9990047	0.000000
176870807	355809391.000000	18495517	10000.000000	18777	34834	1.000000	15105	37771	1.000000	9985084	0.000000
176890938	355744199.000000	18494481	10000.000000	18864	34452	1.000000	15249	37376	1.000000	9979998	0.000000
176862862	355781836.000000	18493621	10000.000000	18980	34640	1.000000	15453	37290	1.000000	9974933	0.000000
176880585	355753209.000000	18487644	10000.000000	18783	34541	1.000000	15018	37554	1.000000	9969884	0.000000
176865968	355775166.000000	18493024	10000.000000	18814	34751	1.000000	15127	37171	1.000000	9964765	0.000000
176884121	355730854.000000	18488009	10000.000000	18706	35076	1.000000	15364	37359	1.000000	9959813	0.000000
176882043	355762851.000000	18491119	10000.000000	18814	34656	1.000000	15242	37227	1.000000	9954820	0.000000
176875976	355772065.000000	18493574	10000.000000	18895	34545	1.000000	15184	37342	1.000000	9949902	0.000000
176880748	355748665.000000	18490941	10000.000000	18754	35038	1.000000	15357	37381	1.000000	9944935	0.000000
176898582	355726098.000000	18491430	10000.000000	18828	34939	1.000000	15472	36942	1.000000	9939954	0.000000
176890375	355754746.000000	18490982	10000.000000	18785	35041	1.000000	15263	37054	1.000000	9934994	0.000000
176857562	355834596.000000	18497601	10000.000000	18895	34634	1.000000	15221	37220	1.000000	9930007	0.000000
176874259	355794210.000000	18487423	10000.000000	18977	34306	1.000000	15280	37744	1.000000	9925091	0.000000
176875230	355785358.000000	18496976	10000.000000	18749	34937	1.000000	15360	37342	1.000000	9920119	0.000000
176887731	355768764.000000	18492113	10000.000000	19028	34652	1.000000	15346	37263	1.000000	9915067	0.000000
176855968	355849788.000000	18497076	10000.000000	18736	34987	1.000000	15349	37448	1.000000	9910081	0.000000
176885432	355777737.000000	18495444	10000.000000	18779	34743	1.000000	15223	37341	1.000000	9905050	0.000000
176898834	355741534.000000	18495691	10000.000000	18824	34872	1.000000	15085	37464	1.000000	9900139	0.000000
176879990	355768686.000000	18499139	10000.000000	19026	34885	1.000000	15351	37080	1.000000	9895321	0.000000
176866877	355777974.000000	18484246	10000.000000	18635	34879	1.000000	15254	37617	1.000000	9890449	0.000000
176897900	355763897.000000	18493720	10000.000000	19028	34639	1.000000	15295	37102	1.000000	9885451	0.000000
176893983	355754567.000000	18490068	10000.000000	18761	34743	1.000000	15273	37147	1.000000	9880427	0.000000
176883352	355783736.000000	18488349	10000.000000	18824	34982	1.000000	15218	37315	1.000000	9875549	0.000000
176874740	355776245.000000	18498277	10000.000000	18881	34709	1.000000	15152	37316	1.000000	9870619	0.000000
176892063	355749748.000000	18495344	10000.000000	18954	34585	1.000000	15298	37193	1.000000	9865665	0.000000
176880429	355783324.000000	18488558	10000.000000	18723	35164	1.000000	15178	37408	1.000000	9860783	0.000000
176864595	355833991.000000	18489387	10000.000000	18816	34990	1.000000	15173	37660	1.000000	9855802	0.000000
176869297	355813022.000000	18496761	10000.000000	18739	34557	1.000000	15281	37263	1.000000	9850788	0.000000
176863519	355772492.000000	18492761	10000.000000	18774	34448	1.000000	15234	37387	1.000000	9845894	0.000000
176869582	355793540.000000	18495028	10000.000000	18655	34904	1.000000	15298	36979	1.000000	9840959	0.000000
176853552	355801004.000000	18497263	10000.000000	18853	34742	1.000000	15376	37123	1.000000	9836030	0.000000
176888642	355790429.000000	18490156	10000.000000	18779	34794	1.000000	15285	37310	1.000000	9831119	0.000000
176891467	355778744.000000	18482710	10000.000000	18877	34631	1.000000	15404	37193	1.000000	9826228	0.000000
176878841	355777665.000000	18487538	10000.000000	18620	35079	1.000000	15167	37579	1.000000	9821334	0.000000
176880526	355767097.000000	18491954	10000.000000	18714	34545	1.000000	15098	37747	1.000000	9816419	0.000000
176897691	355754944.000000	18498813	10000.000000	18790	34620	1.000000	15257	37417	1.000000	9811534	0.000000
176869920	355792063.000000	18491521	10000.000000	18777	34727	1.000000	15306	37272	1.000000	9806623	0.000000
176882636	355766968.000000	18487213	10000.000000	18682	34929	1.000000	15223	37605	1.000000	9801651	-1.#IND00
176864376	355781346.000000	18495470	10000.000000	18908	34539	1.000000	15233	37483	1.000000	9796671	0.008000
176876179	355747146.000000	18491837	10000.000000	18972	34738	1.000000	15190	37723	1.000000	9791869	0.001844
176890033	355778821.000000	18480569	10000.000000	18704	34831	1.000000	15375	37409	1.000000	9787000	-0.001650
176870866	355771345.000000	18489392	10000.000000	18758	34820	1.000000	15105	37427	1.000000	9782014	0.000953
176897098	355744180.000000	18491010	10000.000000	18657	34746	1.000000	15302	37215	1.000000	9777113	0.003446
176886710	355769190.000000	18489304	10000.000000	18784	34764	1.000000	15076	37555	1.000000	9772273	0.003176
176881602	355791570.000000	18486753	10000.000000	18549	35042	1.000000	15261	37352	1.000000	9767477	-0.000943
176872779	355752805.000000	18492390	10000.000000	18774	34540	1.000000	15404	37479	1.000000	9762654	-0.007290
176882315	355749075.000000	18499713	10000.000000	18677	34995	1.000000	15177	37254	1.000000	9757653	-0.006494
176863637	355800985.000000	18494457	10000.000000	18703	34971	1.000000	15312	37462	1.000000	9752681	-0.006202
176872838	355808783.000000	18493747	10000.000000	18659	34940	1.000000	15071	37367	1.000000	9747745	-0.004171
176861768	355820149.000000	18489668	10000.000000	18945	34588	1.000000	15353	37277	1.000000	9743010	-0.002770
176851269	355832797.000000	18492975	10000.000000	18842	34836	1.000000	15372	37497	1.000000	9738024	-0.006913
176870536	355789212.000000	18495428	10000.000000	18816	34666	1.000000	15376	37014	1.000000	9733032	-0.008836
176867710	355806266.000000	18484782	10000.000000	18477	34926	1.000000	15193	37316	1.000000	9728198	-0.009860
176871920	355784663.000000	18496776	10000.000000	18768	34607	1.000000	15235	37601	1.000000	9723367	-0.010927
176881277	355753545.000000	18494889	10000.000000	18792	34498	1.000000	15338	37581	1.000000	9718450	-0.010744
176908259	355742274.000000	18488103	10000.000000	18792	34966	1.000000	15189	37557	1.000000	9713633	-0.010357
176885682	355777546.000000	18491082	10000.000000	18962	34480	1.000000	15430	37326	1.000000	9708810	-0.011314
176872975	355766945.000000	18493476	10000.000000	18713	34888	1.000000	15546	36982	1.000000	9703979	-0.009472
176885936	355775244.000000	18493550	10000.000000	18823	34919	1.000000	15214	37323	1.000000	9699127	-0.009304
176894040	355777227.000000	18480937	10000.000000	18818	34419	1.000000	15480	37080	1.000000	9694341	-0.008522
176886651	355802959.000000	18482813	10000.000000	18808	34682	1.000000	15317	36866	1.000000	9689500	-0.008274
176860764	355780753.000000	18491230	10000.000000	18930	34841	1.000000	15420	37455	1.000000	9684611	-0.009505
176870632	355775201.000000	18494178	10000.000000	19008	34751	1.000000	15237	37071	1.000000	9679764	-0.008992
176880383	355773050.000000	18490408	10000.000000	18977	34816	1.000000	15136	37335	1.000000	9674939	-0.008607
176886402	355752365.000000	18490617	10000.000000	18922	34518	1.000000	15279	37461	1.000000	9670082	-0.008209
176885238	355757164.000000	18487440	10000.000000	18906	34756	1.000000	15308	37329	1.000000	9665203	-0.007876
176871481	355785475.000000	18496626	10000.000000	18735	34732	1.000000	15277	37223	1.000000	9660362	-0.008111
176892253	355744705.000000	18494976	10000.000000	18822	34842	1.000000	15301	37281	1.000000	9655405	-0.006379
176854735	355791014.000000	18486025	10000.000000	18881	34584	1.000000	15286	37371	1.000000	9650573	-0.006473
176899397	355739266.000000	18490158	10000.000000	18792	35275	1.000000	15452	37215	1.000000	9645688	-0.005705
176863931	355809392.000000	18499157	10000.000000	18772	34945	1.000000	15259	37465	1.000000	9640849	-0.005306
176859863	355776332.000000	18491430	10000.000000	18717	34941	1.000000	15317	37287	1.000000	9636063	-0.005042
176884323	355765156.000000	18488319	10000.000000	18687	34681	1.000000	15352	37109	1.000000	9631367	-0.004808
176888471	355771005.000000	18488064	10000.000000	18940	34827	1.000000	15184	37540	1.000000	9626520	-0.004904
176876096	355787093.000000	18487940	10000.000000	19070	34550	1.000000	15116	37489	1.000000	9621686	-0.003774
176856795	355816489.000000	18493214	10000.000000	19032	34263	1.000000	15162	37556	1.000000	9616822	-0.003583
176880179	355786757.000000	18485450	10000.000000	18803	34457	1.000000	15222	37505	1.000000	9612058	-0.003264
176850606	355794136.000000	18492119	10000.000000	18687	34815	1.000000	15350	37171	1.000000	9607351	-0.002891
176882553	355787146.000000	18493114	10000.000000	18777	34750	1.000000	15265	37342	1.000000	9602715	-0.002891
176875039	355752731.000000	18488504	10000.000000	18783	34667	1.000000	15365	37324	1.000000	9597788	-0.002806
176885470	355765891.000000	18486925	10000.000000	18775	34721	1.000000	15154	37419	1.000000	9592992	-0.002446
176892641	355746373.000000	18492670	10000.000000	18951	34893	1.000000	15363	37294	1.000000	9588179	-0.002236
176855057	355811722.000000	18498669	10000.000000	18837	35084	1.000000	15226	37487	1.000000	9583471	-0.002085
176877249	355780125.000000	18496645	10000.000000	18903	34491	1.000000	15176	37427	1.000000	9578794	-0.002038
176876545	355800776.000000	18484207	10000.000000	18754	34973	1.000000	15292	37247	1.000000	9574013	-0.002548
176872463	355798198.000000	18493046	10000.000000	18810	34780	1.000000	15178	37437	1.000000	9569170	-0.002818
176888019	355756246.000000	18491124	10000.000000	18893	34657	1.000000	15329	37367	1.000000	9564471	-0.002667
176896872	355790359.000000	18487579	10000.000000	18709	34881	1.000000	15155	37242	1.000000	9559637	-0.001852
176868460	355757548.000000	18488420	10000.000000	18767	34566	1.000000	15207	37241	1.000000	9554730	-0.001719
176878479	355792772.000000	18485397	10000.000000	18868	34784	1.000000	15397	37257	1.000000	9549965	-0.001521
176901510	355745554.000000	18484191	10000.000000	18646	34841	1.000000	15247	37525	1.000000	9545222	-0.001340
176890954	355757946.000000	18495959	10000.000000	18606	34694	1.000000	15041	37712	1.000000	9540381	-0.001589
176871778	355830147.000000	18492911	10000.000000	18670	34965	1.000000	15218	37420	1.000000	9535684	-0.001398
176887922	355744960.000000	18493377	10000.000000	18867	34684	1.000000	15435	36996	1.000000	9531116	-0.001300
176882162	355754446.000000	18492664	10000.000000	18713	34880	1.000000	15167	37448	1.000000	9526393	-0.001314
176882108	355772678.000000	18481336	10000.000000	18834	34744	1.000000	15051	37791	1.000000	9521718	-0.001456
176870275	355837394.000000	18492449	10000.000000	18873	34708	1.000000	15374	37620	1.000000	9516922	-0.001375
npatches	nstrain	runtime	dt	init_x	init_y	init_y_blood	init_z	init_S	beta0	beta1	beta2	beta3	mean_beta	B	d	delta	delta_blood	b[0]	mut	m	CTL	c	g	epsilon	k	het	lambda	rho	omega	x_max	patch.dyna	DELTA	A	VA
10000	1	100.000000	0.000100	21900	9499	5000000	0.001000	10000000	18.583321	22.034170	11.962241	14.802711	19	8000000000.000000	0.010000	1.000000	1.000000	800000	0.000050	0.048000	1	0.001000	1.000000	25.000000	10.000000	0.500000	0.000000	0.000000	0.000000	31987	0	10.000000	7.000000	1.000000
sus	inf	inf_blood	z	x[0]	y[0][0]	z[0]	x[1]	y[1][0]	z[1]	S[0]	synchrony
219000000	94990000.000000	5000000	10.000000	21900	9499	0.001000	21900	9499	0.001000	10000000	0.000000
193004630	286149440.000000	14873191	10000.000000	19370	28486	1.000000	17535	30055	1.000000	9994856	0.000000
192205397	288873106.000000	15013278	10000.000000	19133	29089	1.000000	17454	30100	1.000000	9989835	0.000000
192223705	288914868.000000	15021271	10000.000000	19002	28897	1.000000	17418	30215	1.000000	9984837	0.000000
192208886	288877811.000000	15021845	10000.000000	19156	28946	1.000000	17562	30104	1.000000	9979880	0.000000
192210410	288855950.000000	15011609	10000.000000	19051	29114	1.000000	17571	30209	1.000000	9974929	0.000000
192224667	288880378.000000	15016880	10000.000000	19314	29006	1.000000	17463	30037	1.000000	9969863	0.000000
192231289	288857799.000000	15013346	10000.000000	19224	28642	1.000000	17573	30032	1.000000	9964970	0.000000
192205005	288887526.000000	15019242	10000.000000	19223	28981	1.000000	17638	29988	1.000000	9959921	0.000000
192225719	288877032.000000	15013361	10000.000000	19154	28582	1.000000	17552	29986	1.000000	9954980	0.000000
192214946	288909236.000000	15001819	10000.000000	19051	29136	1.000000	17433	29847	1.000000	9950071	0.000000
192219749	288889667.000000	15009059	10000.000000	19195	28701	1.000000	17665	30008	1.000000	9945035	0.000000
192207496	288914679.000000	15014799	10000.000000	19248	28963	1.000000	17496	29954	1.000000	9940121	0.000000
192190258	288906288.000000	15016708	10000.000000	19058	29112	1.000000	17429	30280	1.000000	9935155	0.000000
192206987	288894483.000000	15018590	10000.000000	19176	28853	1.000000	17502	29636	1.000000	9930226	0.000000
192210747	288856304.000000	15013380	10000.000000	19157	29042	1.000000	17284	30509	1.000000	9925340	0.000000
192200660	288897365.000000	15006645	10000.000000	18923	29229	1.000000	17431	30322	1.000000	9920422	0.000000
192224464	288862184.000000	15011316	10000.000000	19051	29012	1.000000	17410	30121	1.000000	9915470	0.000000
192203077	288884786.000000	15015849	10000.000000	19048	28979	1.000000	17422	30100	1.000000	9910489	0.000000
192224618	288861409.000000	15015241	10000.000000	18984	28928	1.000000	17299	30117	1.000000	9905520	0.000000
192218729	288876340.000000	15017178	10000.000000	19209	29099	1.000000	17406	29905	1.000000	9900536	0.000000
192205144	288883921.000000	15015316	10000.000000	19258	29018	1.000000	17435	29927	1.000000	9895623	0.000000
192201463	288908197.000000	15017946	10000.000000	19106	28852	1.000000	17385	30096	1.000000	9890656	0.000000
192225962	288894373.000000	15013563	10000.000000	19205	29086	1.000000	17439	30132	1.000000	9885678	0.000000
192230832	288863970.000000	15002528	10000.000000	19211	28423	1.000000	17335	29896	1.000000	9880719	0.000000
192207841	288841507.000000	15018004	10000.000000	19253	29162	1.000000	17647	30155	1.000000	9875843	0.000000
192223952	288864949.000000	15013659	10000.000000	19125	28584	1.000000	17446	29815	1.000000	9870912	0.000000
192223657	288891774.000000	15013916	10000.000000	19104	28981	1.000000	17375	30333	1.000000	9865861	0.000000
192219847	288877541.000000	15012684	10000.000000	19129	28731	1.000000	17673	29847	1.000000	9860898	0.000000
192230357	288852527.000000	15004165	10000.000000	19213	28994	1.000000	17441	30297	1.000000	9856065	0.000000
192216391	288893155.000000	15010269	10000.000000	19068	28915	1.000000	17375	29945	1.000000	9851126	0.000000
192222454	288863908.000000	15009516	10000.000000	19212	28677	1.000000	17421	30172	1.000000	9846201	0.000000
192213394	288899744.000000	15016930	10000.000000	19042	29041	1.000000	17497	29852	1.000000	9841229	0.000000
192229700	288875422.000000	15007307	10000.000000	19069	28923	1.000000	17640	29983	1.000000	9836237	0.000000
192228681	288835226.000000	15016069	10000.000000	19208	28726	1.000000	17390	30398	1.000000	9831265	0.000000
192216577	288855391.000000	15015436	10000.000000	19240	29142	1.000000	17398	30331	1.000000	9826239	0.000000
192209673	288895913.000000	15015102	10000.000000	19145	28966	1.000000	17391	30116	1.000000	9821256	0.000000
192213489	288884958.000000	15005825	10000.000000	19196	28702	1.000000	17669	30082	1.000000	9816270	0.000000
192212134	288867036.000000	15013774	10000.000000	19384	28847	1.000000	17415	30110	1.000000	9811451	0.000000
192218440	288845784.000000	15017082	10000.000000	19002	29390	1.000000	17459	30482	1.000000	9806579	0.000000
192217191	288880051.000000	15020247	10000.000000	19126	29206	1.000000	17531	30009	1.000000	9801673	-1.#IND00
192206654	288883500.000000	15019282	10000.000000	18950	29251	1.000000	17453	30183	1.000000	9796709	0.012800
192221431	288913724.000000	15016150	10000.000000	19064	28725	1.000000	17432	30322	1.000000	9791766	0.010017
192214834	288880075.000000	15008050	10000.000000	19343	28607	1.000000	17418	30010	1.000000	9786905	0.007832
192215678	288895691.000000	15012693	10000.000000	19095	29074	1.000000	17496	30068	1.000000	9782015	0.002912
192201972	288896762.000000	15022170	10000.000000	19081	29194	1.000000	17470	29909	1.000000	9777046	0.000300
192207456	288878347.000000	15011030	10000.000000	19302	28927	1.000000	17418	30048	1.000000	9772151	-0.002341
192217058	288854984.000000	15006013	10000.000000	19299	28729	1.000000	17365	30219	1.000000	9767193	-0.005380
192235447	288866890.000000	15015688	10000.000000	18961	29374	1.000000	17458	30227	1.000000	9762323	-0.004036
192221392	288873090.000000	15014410	10000.000000	18975	28938	1.000000	17431	30514	1.000000	9757451	-0.000187
192215353	288884988.000000	15015082	10000.000000	19322	28829	1.000000	17513	29884	1.000000	9752557	0.006184
192223807	288851632.000000	15007177	10000.000000	18949	28884	1.000000	17498	30350	1.000000	9747705	0.007802
192203501	288954038.000000	15015331	10000.000000	19137	29173	1.000000	17340	30351	1.000000	9742863	0.005136
192199395	288869577.000000	15012632	10000.000000	18965	29148	1.000000	17333	30236	1.000000	9738059	0.004604
192227549	288867956.000000	15011416	10000.000000	19042	29021	1.000000	17585	30093	1.000000	9733084	0.008011
192210835	288901391.000000	15014886	10000.000000	19098	29047	1.000000	17357	30372	1.000000	9728202	0.006838
192191359	288896993.000000	15015099	10000.000000	19202	28668	1.000000	17348	30259	1.000000	9723159	0.005704
192240962	288842005.000000	15011690	10000.000000	18970	28807	1.000000	17723	29760	1.000000	9718352	0.003105
192184669	288945077.000000	15019876	10000.000000	18955	28656	1.000000	17494	30541	1.000000	9713404	0.003427
192227422	288856362.000000	15017587	10000.000000	19264	28702	1.000000	17404	30383	1.000000	9708610	0.003657
192191032	288866564.000000	15010572	10000.000000	19022	28804	1.000000	17453	29636	1.000000	9703816	0.003833
192212437	288884135.000000	15015975	10000.000000	19191	28637	1.000000	17291	30358	1.000000	9698982	0.004830
192204752	288897939.000000	15013714	10000.000000	19263	28782	1.000000	17541	29880	1.000000	9694070	0.004876
192218406	288862522.000000	15011678	10000.000000	19018	28936	1.000000	17401	30063	1.000000	9689319	0.005002
192212960	288896507.000000	15018732	10000.000000	19339	29082	1.000000	17529	30246	1.000000	9684580	0.004867
192216307	288916262.000000	15015848	10000.000000	19116	29115	1.000000	17447	30224	1.000000	9679789	0.005535
192195168	288903007.000000	15016317	10000.000000	19051	29100	1.000000	17537	29936	1.000000	9674907	0.004806
192225859	288874705.000000	15013125	10000.000000	19042	29014	1.000000	17475	30017	1.000000	9670079	0.004852
192210361	288887460.000000	15012262	10000.000000	19323	28772	1.000000	17291	30253	1.000000	9665169	0.005036
192230250	288852242.000000	15012981	10000.000000	19165	29051	1.000000	17381	30083	1.000000	9660426	0.004682
192218664	288863036.000000	15013253	10000.000000	19214	28864	1.000000	17518	30073	1.000000	9655523	0.004918
192226778	288876072.000000	15018457	10000.000000	19038	29294	1.000000	17502	29870	1.000000	9650602	0.005776
192224249	288811656.000000	15013831	10000.000000	19087	29033	1.000000	17452	30118	1.000000	9645854	0.004250
192209580	288837342.000000	15011571	10000.000000	19207	28921	1.000000	17428	30216	1.000000	9641025	0.004522
192231484	288858126.000000	15013422	10000.000000	19271	28904	1.000000	17466	30227	1.000000	9636207	0.004298
192221484	288864936.000000	15012299	10000.000000	19172	29003	1.000000	17528	30174	1.000000	9631369	0.004189
192220366	288877918.000000	15022156	10000.000000	19135	28887	1.000000	17675	29892	1.000000	9626674	0.003866
192220979	288888024.000000	15013428	10000.000000	19229	29209	1.000000	17526	30388	1.000000	9621832	0.003996
192201693	288867367.000000	15015458	10000.000000	19284	28814	1.000000	17377	30187	1.000000	9617157	0.003854
192227483	288879887.000000	15012060	10000.000000	19212	29371	1.000000	17470	29938	1.000000	9612317	0.005166
192220598	288871864.000000	15005361	10000.000000	19110	28877	1.000000	17218	30385	1.000000	9607586	0.005030
192222849	288854065.000000	15017005	10000.000000	19228	28879	1.000000	17565	29788	1.000000	9602691	0.005081
192208814	288881280.000000	15016857	10000.000000	19120	29128	1.000000	17547	30131	1.000000	9597808	0.005312
192210586	288878159.000000	15009446	10000.000000	19365	28750	1.000000	17539	29858	1.000000	9593040	0.005166
192222076	288854280.000000	15018058	10000.000000	18910	29207	1.000000	17251	30694	1.000000	9588323	0.005116
192216438	288883771.000000	15012052	10000.000000	19142	28699	1.000000	17509	29963	1.000000	9583502	0.004686
192220417	288859367.000000	15013609	10000.000000	19022	28474	1.000000	17436	30203	1.000000	9578742	0.004720
192219285	288861713.000000	15017365	10000.000000	19346	28733	1.000000	17647	29664	1.000000	9573918	0.004592
192223021	288852788.000000	15011318	10000.000000	18919	29032	1.000000	17546	30173	1.000000	9569121	0.004537
192211243	288899511.000000	15014951	10000.000000	19019	29139	1.000000	17495	30292	1.000000	9564316	0.004636
192204321	288931282.000000	15016381	10000.000000	19219	29035	1.000000	17439	30006	1.000000	9559519	0.004404
192217824	288844513.000000	15012929	10000.000000	19094	28806	1.000000	17496	30139	1.000000	9554706	0.004717
192205136	288901318.000000	15020928	10000.000000	19165	28945	1.000000	17422	30330	1.000000	9549946	0.004726
192216365	288878651.000000	15026589	10000.000000	19167	28867	1.000000	17471	30365	1.000000	9545171	0.004798
192221345	288864210.000000	15012755	10000.000000	19122	28446	1.000000	17645	29873	1.000000	9540500	0.004053
192219167	288826177.000000	15014229	10000.000000	19103	28992	1.000000	17516	30387	1.000000	9535550	0.004057
192212703	288888618.000000	15013506	10000.000000	19100	28906	1.000000	17494	30135	1.000000	9530823	0.004535
192215290	288871245.000000	15009708	10000.000000	19226	29150	1.000000	17594	30192	1.000000	9526065	0.004930
192220155	288881138.000000	15013789	10000.000000	19275	28662	1.000000	17376	30253	1.000000	9521228	0.005029
192229721	288867352.000000	15014292	10000.000000	19088	29005	1.000000	17267	30479	1.000000	9516489	0.004958
npatches	nstrain	runtime	dt	init_x	init_y	init_y_blood	init_z	init_S	beta0	beta1	beta2	beta3	mean_beta	B	d	delta	delta_blood	b[0]	mut	m	CTL	c	g	epsilon	k	het	lambda	rho	omega	x_max	patch.dyna	DELTA	A	VA
10000	1	100.000000	0.000100	21900	9499	5000000	0.001000	10000000	17.607428	18.581659	15.011095	27.338054	19	8000000000.000000	0.010000	1.000000	1.000000	800000	0.000050	0.048000	1	0.001000	1.000000	25.000000	11.000000	0.500000	0.000000	0.000000	0.000000	31987	0	10.000000	7.000000	1.000000
sus	inf	inf_blood	z	x[0]	y[0][0]	z[0]	x[1]	y[1][0]	z[1]	S[0]	synchrony
219000000	94990000.000000	5000000	10.000000	21900	9499	0.001000	21900	9499	0.001000	10000000	0.000000
208272393	230968647.000000	12006281	10000.000000	21157	23021	1.000000	21109	23122	1.000000	9995024	0.000000
207570442	233030906.000000	12110491	10000.000000	21305	23232	1.000000	20580	23567	1.000000	9990071	0.000000
207575725	233052084.000000	12114150	10000.000000	21319	22946	1.000000	20835	23458	1.000000	9985091	0.000000
207556142	233039513.000000	12114503	10000.000000	21213	22892	1.000000	20752	23230	1.000000	9979893	0.000000
207550796	233083936.000000	12116876	10000.000000	21289	22975	1.000000	20669	23146	1.000000	9974784	0.000000
207578134	233042868.000000	12112299	10000.000000	21245	22505	1.000000	20568	23562	1.000000	9969766	0.000000
207566586	233081089.000000	12114603	10000.000000	21259	22761	1.000000	20822	23185	1.000000	9964780	0.000000
207553019	233061029.000000	12117380	10000.000000	21200	23139	1.000000	20675	23260	1.000000	9959765	0.000000
207583491	233022924.000000	12110696	10000.000000	21359	22901	1.000000	20893	23185	1.000000	9954850	0.000000
207582706	233047407.000000	12111353	10000.000000	21184	22965	1.000000	20793	23598	1.000000	9949870	0.000000
207588514	233053353.000000	12114625	10000.000000	21274	22987	1.000000	20652	23226	1.000000	9944844	0.000000
207549634	233072457.000000	12114846	10000.000000	21341	22717	1.000000	20743	23484	1.000000	9940010	0.000000
207565028	233072614.000000	12117089	10000.000000	21458	22754	1.000000	20651	23460	1.000000	9935058	0.000000
207566242	233084359.000000	12110120	10000.000000	21229	23137	1.000000	20608	23309	1.000000	9930015	0.000000
207572474	233037130.000000	12110926	10000.000000	21118	23037	1.000000	20544	23333	1.000000	9925074	0.000000
207575942	233042513.000000	12109783	10000.000000	21235	23247	1.000000	20917	23476	1.000000	9920169	0.000000
207563915	233028025.000000	12114343	10000.000000	21102	23142	1.000000	20856	23209	1.000000	9915155	0.000000
207565940	233036905.000000	12111968	10000.000000	21203	23204	1.000000	20766	23106	1.000000	9910225	0.000000
207550471	233081645.000000	12118873	10000.000000	21348	22863	1.000000	20621	23403	1.000000	9905302	0.000000
207544248	233078870.000000	12111974	10000.000000	21427	22944	1.000000	20658	23374	1.000000	9900354	0.000000
207552724	233046537.000000	12117653	10000.000000	21215	23205	1.000000	20842	23210	1.000000	9895479	0.000000
207581394	233052544.000000	12111967	10000.000000	21353	22664	1.000000	20804	23073	1.000000	9890436	0.000000
207570565	233068230.000000	12115456	10000.000000	21247	23229	1.000000	20871	23614	1.000000	9885524	0.000000
207549942	233079996.000000	12106689	10000.000000	21215	23058	1.000000	20741	23272	1.000000	9880561	0.000000
207563893	233080390.000000	12116949	10000.000000	21204	23132	1.000000	21029	23136	1.000000	9875642	0.000000
207577936	233029600.000000	12114613	10000.000000	21325	22821	1.000000	20809	23369	1.000000	9870804	0.000000
207557789	233114041.000000	12108954	10000.000000	21254	22718	1.000000	20586	23597	1.000000	9865906	0.000000
207559677	233071981.000000	12117003	10000.000000	21322	22966	1.000000	20808	23313	1.000000	9860870	0.000000
207558959	233051317.000000	12115109	10000.000000	21073	23191	1.000000	20473	23625	1.000000	9855867	0.000000
207555716	233073042.000000	12114818	10000.000000	21199	23076	1.000000	20835	23235	1.000000	9850895	0.000000
207566383	233060171.000000	12116354	10000.000000	21243	23200	1.000000	20509	23565	1.000000	9845975	0.000000
207558381	233056192.000000	12116697	10000.000000	21338	22855	1.000000	20872	23197	1.000000	9841107	0.000000
207565726	233073800.000000	12121208	10000.000000	21230	22749	1.000000	20775	23058	1.000000	9836160	0.000000
207547815	233088633.000000	12111616	10000.000000	21281	22963	1.000000	20710	23186	1.000000	9831094	0.000000
207567888	233040648.000000	12117529	10000.000000	21316	23151	1.000000	20883	23516	1.000000	9826193	0.000000
207557922	233068960.000000	12113505	10000.000000	21171	23178	1.000000	20907	23194	1.000000	9821349	0.000000
207540508	233096669.000000	12115764	10000.000000	21285	22986	1.000000	20672	23582	1.000000	9816468	0.000000
207542626	233078921.000000	12114232	10000.000000	21378	22735	1.000000	20684	23173	1.000000	9811518	0.000000
207553311	233029735.000000	12112987	10000.000000	21251	23459	1.000000	20643	23415	1.000000	9806593	0.000000
207568630	233102230.000000	12113921	10000.000000	21191	22884	1.000000	20768	23165	1.000000	9801543	-1.#IND00
207564202	233079428.000000	12118974	10000.000000	21201	23057	1.000000	20628	23282	1.000000	9796592	0.044800
207574179	233037390.000000	12115252	10000.000000	21384	23063	1.000000	20687	22996	1.000000	9791765	0.013637
207534961	233091684.000000	12117634	10000.000000	21256	22852	1.000000	20887	23157	1.000000	9786847	0.006020
207556793	233077051.000000	12118883	10000.000000	21039	23101	1.000000	20813	23321	1.000000	9781843	0.007930
207574309	233073329.000000	12114427	10000.000000	21230	23064	1.000000	20763	23408	1.000000	9776990	0.007037
207558051	233066920.000000	12118399	10000.000000	21341	22538	1.000000	20700	23311	1.000000	9772095	-0.004166
207549509	233076975.000000	12118792	10000.000000	21143	23015	1.000000	20698	23394	1.000000	9767146	-0.000992
207548933	233057805.000000	12112350	10000.000000	21123	23194	1.000000	20771	23236	1.000000	9762260	0.003758
207567879	233029985.000000	12110455	10000.000000	21172	23020	1.000000	20835	23486	1.000000	9757344	0.003177
207564714	233065983.000000	12112206	10000.000000	21254	23185	1.000000	20591	23559	1.000000	9752496	0.002090
207554380	233080909.000000	12116744	10000.000000	21246	22665	1.000000	20822	23336	1.000000	9747622	0.002873
207582090	233058736.000000	12110225	10000.000000	21262	23168	1.000000	20815	23375	1.000000	9742765	0.001332
207556013	233068986.000000	12108955	10000.000000	21257	22962	1.000000	20577	23451	1.000000	9737830	0.001489
207570592	233066374.000000	12111688	10000.000000	21180	22665	1.000000	20756	23183	1.000000	9732975	0.001163
207558994	233086312.000000	12115909	10000.000000	21369	23379	1.000000	20906	23134	1.000000	9728152	0.001188
207569376	233060928.000000	12110358	10000.000000	21210	23020	1.000000	20676	23469	1.000000	9723360	0.001518
207558186	233070726.000000	12109659	10000.000000	21206	22838	1.000000	20757	23418	1.000000	9718633	0.001565
207570656	233041078.000000	12113148	10000.000000	21364	22773	1.000000	20822	23612	1.000000	9713865	0.000855
207534668	233084682.000000	12114916	10000.000000	21239	22906	1.000000	20653	23307	1.000000	9709027	-0.000077
207556830	233063445.000000	12113172	10000.000000	21250	23258	1.000000	20730	23105	1.000000	9704108	-0.003587
207578745	233044154.000000	12115429	10000.000000	21200	22633	1.000000	20600	23326	1.000000	9699319	-0.003787
207557577	233041028.000000	12113496	10000.000000	21207	22780	1.000000	20656	23473	1.000000	9694512	-0.002753
207555834	233058762.000000	12108238	10000.000000	21304	22915	1.000000	20578	23739	1.000000	9689646	-0.002708
207551733	233075619.000000	12113351	10000.000000	21185	23017	1.000000	20532	23698	1.000000	9684606	-0.002464
207581782	233045479.000000	12114596	10000.000000	21449	22909	1.000000	20864	23228	1.000000	9679943	0.000484
207598160	233021138.000000	12110913	10000.000000	21241	22902	1.000000	20807	23316	1.000000	9675022	0.000670
207526451	233118670.000000	12113396	10000.000000	21090	22657	1.000000	20834	22975	1.000000	9670080	0.000996
207557055	233048090.000000	12111317	10000.000000	21138	22824	1.000000	20884	23172	1.000000	9665069	0.002824
207581049	233042387.000000	12110233	10000.000000	21082	23119	1.000000	20696	23529	1.000000	9660233	0.002293
207561267	233021466.000000	12111956	10000.000000	21286	22813	1.000000	20807	23201	1.000000	9655450	0.002150
207570579	233049908.000000	12112511	10000.000000	21438	23186	1.000000	20765	23319	1.000000	9650685	0.002287
207568534	233007518.000000	12111132	10000.000000	21291	23014	1.000000	20692	23271	1.000000	9645794	0.002763
207564641	233070140.000000	12114696	10000.000000	21375	22808	1.000000	20797	23724	1.000000	9640958	0.003540
207549153	233093096.000000	12115959	10000.000000	21159	23217	1.000000	20930	23120	1.000000	9636159	0.002966
207556903	233026433.000000	12116131	10000.000000	21194	23193	1.000000	20906	23100	1.000000	9631281	0.002991
207547892	233073022.000000	12111650	10000.000000	21314	22729	1.000000	20816	23143	1.000000	9626487	0.003055
207558834	233045678.000000	12113851	10000.000000	21175	23024	1.000000	20660	23493	1.000000	9611953	0.001065
207554378	233071399.000000	12116222	10000.000000	21121	22998	1.000000	20830	23098	1.000000	9607127	0.001446
207577558	233035630.000000	12110412	10000.000000	21156	22883	1.000000	20710	23810	1.000000	9602192	0.001075
207563234	233038473.000000	12112730	10000.000000	21466	22914	1.000000	20594	23173	1.000000	9597416	0.001320
207575188	233077379.000000	12117054	10000.000000	21122	22905	1.000000	21040	23250	1.000000	9592751	0.001446
207550613	233047060.000000	12111068	10000.000000	21160	22888	1.000000	20758	23065	1.000000	9587972	0.001448
207541012	233091521.000000	12107874	10000.000000	21329	23106	1.000000	20724	23060	1.000000	9583185	0.001592
207571993	233061212.000000	12109861	10000.000000	21232	22939	1.000000	20714	23113	1.000000	9578424	0.001399
207576958	233002245.000000	12111140	10000.000000	21250	22850	1.000000	20784	23320	1.000000	9573645	0.001690
207557041	233072683.000000	12113965	10000.000000	21163	23051	1.000000	20634	23379	1.000000	9568897	0.001589
207564769	233057475.000000	12114629	10000.000000	21311	23129	1.000000	20835	23244	1.000000	9564097	0.001419
207566221	233050938.000000	12114612	10000.000000	21156	23005	1.000000	20990	23225	1.000000	9559335	0.003328
207545692	233098708.000000	12115937	10000.000000	21296	22769	1.000000	20565	23218	1.000000	9554581	0.002508
207560096	233054845.000000	12115153	10000.000000	21134	23054	1.000000	20721	23490	1.000000	9549832	0.002082
207555904	233090238.000000	12114720	10000.000000	21353	23040	1.000000	20552	23185	1.000000	9544998	0.002119
207559131	233083385.000000	12111910	10000.000000	21251	22891	1.000000	20655	23283	1.000000	9540206	0.002163
207548352	233077943.000000	12110710	10000.000000	21143	22898	1.000000	20816	23501	1.000000	9535401	0.002246
207567624	233039561.000000	12112395	10000.000000	21178	22750	1.000000	20730	23064	1.000000	9530592	0.002195
207557487	233066956.000000	12109936	10000.000000	21164	23185	1.000000	20758	23216	1.000000	9525886	0.002101
207557819	233061774.000000	12109959	10000.000000	21183	22808	1.000000	20669	23506	1.000000	9521205	0.002140
207559241	233065893.000000	12120911	10000.000000	21127	23394	1.000000	20665	23231	1.000000	9516422	0.002039
npatches	nstrain	runtime	dt	init_x	init_y	init_y_blood	init_z	init_S	beta0	beta1	beta2	beta3	mean_beta	B	d	delta	delta_blood	b[0]	mut	m	CTL	c	g	epsilon	k	het	lambda	rho	omega	x_max	patch.dyna	DELTA	A	VA
10000	1	100.000000	0.000100	21900	9499	5000000	0.001000	10000000	18.391920	11.940695	19.165192	17.134373	19	8000000000.000000	0.010000	1.000000	1.000000	800000	0.000050	0.048000	1	0.001000	1.000000	25.000000	12.000000	0.500000	0.000000	0.000000	0.000000	31987	0	10.000000	7.000000	1.000000
sus	inf	inf_blood	z	x[0]	y[0][0]	z[0]	x[1]	y[1][0]	z[1]	S[0]	synchrony
219000000	94990000.000000	5000000	10.000000	21900	9499	0.001000	21900	9499	0.001000	10000000	0.000000
223659183	184017278.000000	9563254	10000.000000	22745	18356	1.000000	25929	16182	1.000000	9995027	0.000000
223032001	185561094.000000	9646039	10000.000000	22456	18498	1.000000	25740	16270	1.000000	9990033	0.000000
222987351	185612988.000000	9650129	10000.000000	22484	18742	1.000000	25711	16262	1.000000	9985016	0.000000
222995443	185622423.000000	9651600	10000.000000	22417	18515	1.000000	25663	16339	1.000000	9980019	0.000000
223009170	185622800.000000	9638415	10000.000000	22216	18572	1.000000	25875	16224	1.000000	9975006	0.000000
222996884	185625857.000000	9643804	10000.000000	22380	18629	1.000000	25836	16174	1.000000	9970025	0.000000
222995429	185594869.000000	9645506	10000.000000	22537	18280	1.000000	25842	16470	1.000000	9964983	0.000000
223012157	185589526.000000	9644161	10000.000000	22524	18395	1.000000	25792	16477	1.000000	9960018	0.000000
222992635	185603745.000000	9644491	10000.000000	22385	18629	1.000000	25663	16179	1.000000	9955083	0.000000
222979256	185628416.000000	9644754	10000.000000	22056	18822	1.000000	25976	16265	1.000000	9950013	0.000000
223024416	185616734.000000	9645794	10000.000000	22528	18531	1.000000	25725	16268	1.000000	9944836	0.000000
222985327	185661106.000000	9649978	10000.000000	22535	18490	1.000000	25989	16258	1.000000	9939851	0.000000
222968676	185673654.000000	9642901	10000.000000	22356	18380	1.000000	25670	16086	1.000000	9934731	0.000000
222985638	185634995.000000	9648269	10000.000000	22681	18289	1.000000	25626	16281	1.000000	9929576	0.000000
223002746	185648250.000000	9643180	10000.000000	22323	18521	1.000000	25902	16270	1.000000	9924590	0.000000
223027042	185606614.000000	9649448	10000.000000	22533	18394	1.000000	25793	16351	1.000000	9919593	0.000000
223025424	185606203.000000	9647576	10000.000000	22552	18184	1.000000	25825	16148	1.000000	9914548	0.000000
223013167	185597608.000000	9647664	10000.000000	22508	18332	1.000000	25852	16295	1.000000	9909587	0.000000
222985405	185637890.000000	9653297	10000.000000	22497	18022	1.000000	25596	16245	1.000000	9904690	0.000000
223000857	185626763.000000	9646768	10000.000000	22591	18389	1.000000	25919	16076	1.000000	9899811	0.000000
223030576	185592834.000000	9651501	10000.000000	22310	18331	1.000000	25860	16389	1.000000	9894769	0.000000
223006114	185637716.000000	9648821	10000.000000	22258	18382	1.000000	25720	16496	1.000000	9889884	0.000000
223023637	185578298.000000	9644853	10000.000000	22312	18635	1.000000	25849	16070	1.000000	9884932	0.000000
222998405	185603235.000000	9650502	10000.000000	22499	18320	1.000000	25757	16324	1.000000	9880050	0.000000
223000366	185601837.000000	9646789	10000.000000	22481	18363	1.000000	25635	16232	1.000000	9875155	0.000000
222998974	185631548.000000	9644632	10000.000000	22313	18600	1.000000	25858	16092	1.000000	9870226	0.000000
223002192	185603069.000000	9646817	10000.000000	22614	18319	1.000000	25817	16101	1.000000	9865309	0.000000
222989427	185651434.000000	9652046	10000.000000	22531	18317	1.000000	25820	16325	1.000000	9860412	0.000000
222992110	185642856.000000	9653516	10000.000000	22389	18556	1.000000	25733	16105	1.000000	9855531	0.000000
222983156	185617155.000000	9642510	10000.000000	22667	18573	1.000000	25800	16298	1.000000	9850591	0.000000
223018037	185621471.000000	9647537	10000.000000	22458	18367	1.000000	25534	16505	1.000000	9845698	0.000000
223012694	185611790.000000	9649767	10000.000000	22454	18239	1.000000	25800	16276	1.000000	9840820	0.000000
223031141	185575049.000000	9647051	10000.000000	22627	18444	1.000000	25908	16348	1.000000	9835978	0.000000
223000660	185618120.000000	9649381	10000.000000	22305	18478	1.000000	25922	16104	1.000000	9831038	0.000000
223011909	185575093.000000	9645889	10000.000000	22514	18382	1.000000	25953	16169	1.000000	9826177	0.000000
222979213	185624111.000000	9652247	10000.000000	22470	18430	1.000000	25757	16531	1.000000	9821223	0.000000
223016415	185616778.000000	9648882	10000.000000	22360	18617	1.000000	25456	16284	1.000000	9816284	0.000000
223016024	185593719.000000	9645665	10000.000000	22593	18372	1.000000	25625	16301	1.000000	9811395	0.000000
223015928	185601075.000000	9650395	10000.000000	22359	18454	1.000000	25541	16257	1.000000	9806409	0.000000
223020266	185575431.000000	9648050	10000.000000	22403	18600	1.000000	25858	15984	1.000000	9801514	-1.#IND00
222998168	185617405.000000	9646400	10000.000000	22418	18376	1.000000	25958	16256	1.000000	9796630	0.006400
223011586	185624950.000000	9644121	10000.000000	22466	18348	1.000000	25995	16106	1.000000	9791706	0.001934
222994860	185638864.000000	9648424	10000.000000	22646	18199	1.000000	25633	16527	1.000000	9786787	0.002965
223015411	185602117.000000	9650230	10000.000000	22492	18389	1.000000	26035	16083	1.000000	9781852	0.004791
223018735	185631801.000000	9644358	10000.000000	22396	18656	1.000000	25765	16217	1.000000	9776985	0.010093
223001401	185610671.000000	9642379	10000.000000	22437	18341	1.000000	25896	16273	1.000000	9772055	0.012243
223002538	185594529.000000	9646218	10000.000000	22516	18368	1.000000	25710	16383	1.000000	9767179	0.010284
222978134	185661876.000000	9648286	10000.000000	22548	18491	1.000000	25721	16124	1.000000	9762342	0.008445
222997528	185630203.000000	9649508	10000.000000	22509	18198	1.000000	25578	16197	1.000000	9757551	0.005672
223013280	185604443.000000	9651949	10000.000000	22538	18447	1.000000	25773	16331	1.000000	9752723	0.002706
222998060	185611532.000000	9647574	10000.000000	22289	18381	1.000000	25854	16263	1.000000	9747799	0.003527
222979968	185630252.000000	9647780	10000.000000	22382	18710	1.000000	25808	16244	1.000000	9742912	0.010096
223007973	185646559.000000	9644838	10000.000000	22427	18415	1.000000	25784	16428	1.000000	9738092	0.012212
223010569	185607264.000000	9648957	10000.000000	22614	18236	1.000000	25746	16111	1.000000	9733195	0.011030
222996691	185612146.000000	9642526	10000.000000	22533	18282	1.000000	25695	16382	1.000000	9728290	0.011387
223010879	185627111.000000	9646849	10000.000000	22408	18532	1.000000	25774	16224	1.000000	9723378	0.010244
223001064	185595117.000000	9646076	10000.000000	22313	18547	1.000000	25865	16256	1.000000	9718585	0.007956
223031964	185572448.000000	9646892	10000.000000	22548	18505	1.000000	25693	16238	1.000000	9713781	0.007167
222998318	185653197.000000	9651473	10000.000000	22432	18764	1.000000	25990	16254	1.000000	9709012	0.009769
222995523	185629362.000000	9645800	10000.000000	22395	18385	1.000000	25621	16525	1.000000	9704159	0.008458
222995433	185610512.000000	9654263	10000.000000	22545	18454	1.000000	25663	16345	1.000000	9699319	0.009658
223000302	185621435.000000	9650311	10000.000000	22282	18428	1.000000	25766	16229	1.000000	9694436	0.008859
223017095	185596871.000000	9647034	10000.000000	22499	18502	1.000000	25632	16292	1.000000	9689482	0.009807
223033321	185586283.000000	9644543	10000.000000	22318	18300	1.000000	25488	16255	1.000000	9684612	0.008425
223018987	185630462.000000	9653266	10000.000000	22565	18396	1.000000	25712	16242	1.000000	9679734	0.008111
222980903	185619706.000000	9648320	10000.000000	22633	18191	1.000000	25731	16223	1.000000	9674699	0.008849
223016917	185622521.000000	9647353	10000.000000	22458	18506	1.000000	25747	16324	1.000000	9669844	0.008286
223001681	185629595.000000	9649080	10000.000000	22502	19008	1.000000	25952	16173	1.000000	9665072	0.007009
223006112	185592742.000000	9644593	10000.000000	22234	18773	1.000000	25614	16356	1.000000	9660244	0.006758
222992938	185603681.000000	9650575	10000.000000	22413	18378	1.000000	25779	16276	1.000000	9655365	0.006502
223015768	185593462.000000	9643847	10000.000000	22317	18480	1.000000	25672	16343	1.000000	9650531	0.006685
223006557	185636397.000000	9652157	10000.000000	22354	18713	1.000000	25933	16415	1.000000	9645730	0.007067
223002130	185584881.000000	9645126	10000.000000	22332	18330	1.000000	25691	16317	1.000000	9640852	0.006799
223012068	185609483.000000	9645299	10000.000000	22403	18604	1.000000	25693	16308	1.000000	9636003	0.006750
223011422	185581971.000000	9648209	10000.000000	22310	18623	1.000000	25652	16274	1.000000	9631193	0.006074
223031546	185581915.000000	9645552	10000.000000	22420	18435	1.000000	25708	16483	1.000000	9626412	0.005560
223014531	185591129.000000	9643530	10000.000000	22608	18391	1.000000	25903	16173	1.000000	9621694	0.005729
223019996	185600486.000000	9643485	10000.000000	22238	18354	1.000000	25693	16177	1.000000	9617036	0.005841
223025042	185582181.000000	9645404	10000.000000	22541	18541	1.000000	25823	16146	1.000000	9612307	0.005567
222989372	185607770.000000	9648824	10000.000000	22365	18446	1.000000	25734	16281	1.000000	9607304	0.005725
222992435	185657579.000000	9647521	10000.000000	22254	18413	1.000000	25958	16136	1.000000	9602645	0.005541
223005561	185610881.000000	9648437	10000.000000	22430	18469	1.000000	25562	16571	1.000000	9597791	0.005834
223015023	185611660.000000	9647631	10000.000000	22499	18437	1.000000	25886	16206	1.000000	9592897	0.006871
222999604	185632214.000000	9649898	10000.000000	22473	18561	1.000000	25694	16513	1.000000	9588066	0.006665
223020257	185600514.000000	9643329	10000.000000	22507	18443	1.000000	25577	16246	1.000000	9583308	0.005924
223003934	185589706.000000	9644643	10000.000000	22406	18529	1.000000	25531	16347	1.000000	9578624	0.005616
222986613	185636768.000000	9651163	10000.000000	22493	18641	1.000000	25599	16274	1.000000	9573776	0.005735
223007233	185596746.000000	9649508	10000.000000	22539	18394	1.000000	25645	16362	1.000000	9569025	0.005355
223018583	185597339.000000	9647317	10000.000000	22438	18474	1.000000	25602	16461	1.000000	9564319	0.005531
223001833	185622116.000000	9648125	10000.000000	22368	18807	1.000000	25737	16221	1.000000	9559538	0.005644
222982389	185642513.000000	9647488	10000.000000	22413	18436	1.000000	25537	16403	1.000000	9554708	0.005687
222986195	185606272.000000	9649513	10000.000000	22341	18343	1.000000	25772	16504	1.000000	9549966	0.005613
223011173	185593824.000000	9642165	10000.000000	22610	18795	1.000000	25936	16141	1.000000	9545311	0.005507
223013587	185598428.000000	9648897	10000.000000	22453	18454	1.000000	25770	16388	1.000000	9540532	0.005357
222995537	185626798.000000	9648537	10000.000000	22301	18393	1.000000	25713	16471	1.000000	9535896	0.005518
223001228	185621922.000000	9647931	10000.000000	22354	18456	1.000000	25641	16717	1.000000	9531144	0.005602
222996000	185605547.000000	9649208	10000.000000	22491	18079	1.000000	26073	15873	1.000000	9526352	0.006056
223002046	185660231.000000	9650928	10000.000000	22534	18134	1.000000	25846	16519	1.000000	9521495	0.005579
222977202	185631030.000000	9649012	10000.000000	22511	18326	1.000000	25812	16156	1.000000	9516715	0.005414
npatches	nstrain	runtime	dt	init_x	init_y	init_y_blood	init_z	init_S	beta0	beta1	beta2	beta3	mean_beta	B	d	delta	delta_blood	b[0]	mut	m	CTL	c	g	epsilon	k	het	lambda	rho	omega	x_max	patch.dyna	DELTA	A	VA
10000	1	100.000000	0.000100	21900	9499	5000000	0.001000	10000000	25.416019	17.980013	16.751666	14.660126	19	8000000000.000000	0.010000	1.000000	1.000000	800000	0.000050	0.048000	1	0.001000	1.000000	25.000000	13.000000	0.500000	0.000000	0.000000	0.000000	31987	0	10.000000	7.000000	1.000000
sus	inf	inf_blood	z	x[0]	y[0][0]	z[0]	x[1]	y[1][0]	z[1]	S[0]	synchrony
219000000	94990000.000000	5000000	10.000000	21900	9499	0.001000	21900	9499	0.001000	10000000	0.000000
239380827	143023224.000000	7437363	10000.000000	21088	16393	1.000000	24118	13859	1.000000	9994998	0.000000
238849482	144221427.000000	7497324	10000.000000	21204	16406	1.000000	24515	13896	1.000000	9990062	0.000000
238840280	144238236.000000	7495888	10000.000000	20952	16442	1.000000	24169	14239	1.000000	9984950	0.000000
238858721	144186366.000000	7496614	10000.000000	21138	16379	1.000000	24248	14035	1.000000	9979934	0.000000
238884522	144158908.000000	7498091	10000.000000	21178	16041	1.000000	24175	14129	1.000000	9974913	0.000000
238854134	144187088.000000	7497687	10000.000000	21187	15933	1.000000	24201	14090	1.000000	9969900	0.000000
238857982	144188940.000000	7494137	10000.000000	21001	16015	1.000000	24428	14149	1.000000	9964890	0.000000
238878636	144182596.000000	7496201	10000.000000	21346	16036	1.000000	24127	14119	1.000000	9959920	0.000000
238857904	144221346.000000	7491380	10000.000000	21086	16178	1.000000	24310	14184	1.000000	9954931	0.000000
238848495	144203080.000000	7500542	10000.000000	21281	16164	1.000000	24288	14177	1.000000	9949940	0.000000
238846462	144213233.000000	7496270	10000.000000	21208	16314	1.000000	24203	14282	1.000000	9944843	0.000000
238871694	144197818.000000	7484500	10000.000000	21006	16440	1.000000	24403	14056	1.000000	9939823	0.000000
238857331	144240112.000000	7492402	10000.000000	21219	16015	1.000000	24151	14220	1.000000	9934889	0.000000
238857093	144211126.000000	7494630	10000.000000	20948	16223	1.000000	24305	14170	1.000000	9929871	0.000000
238857225	144200424.000000	7490143	10000.000000	21004	16283	1.000000	24292	14276	1.000000	9924998	0.000000
238839020	144243495.000000	7494831	10000.000000	20952	16328	1.000000	24282	14227	1.000000	9920132	0.000000
238855192	144194546.000000	7494505	10000.000000	20981	15972	1.000000	24241	14181	1.000000	9915316	0.000000
238851069	144231497.000000	7495266	10000.000000	21236	16192	1.000000	24308	14157	1.000000	9910352	0.000000
238843415	144246874.000000	7499337	10000.000000	21198	16442	1.000000	24305	14207	1.000000	9905386	0.000000
238837563	144178638.000000	7496581	10000.000000	21203	16015	1.000000	24255	14383	1.000000	9900316	0.000000
238865123	144214615.000000	7496270	10000.000000	21216	16301	1.000000	24182	14058	1.000000	9895484	0.000000
238863121	144196671.000000	7494030	10000.000000	21094	16368	1.000000	24229	14106	1.000000	9890474	0.000000
238853940	144205217.000000	7493365	10000.000000	21257	16229	1.000000	24184	14206	1.000000	9885324	0.000000
238859058	144176100.000000	7495576	10000.000000	21430	16014	1.000000	24301	14177	1.000000	9880538	0.000000
238856878	144225247.000000	7495670	10000.000000	21074	16170	1.000000	24182	14216	1.000000	9875630	0.000000
238871768	144166184.000000	7487667	10000.000000	21065	16207	1.000000	24296	14298	1.000000	9870676	0.000000
238831881	144230436.000000	7495535	10000.000000	21145	16017	1.000000	24394	14070	1.000000	9865778	0.000000
238820390	144222516.000000	7492877	10000.000000	21193	16145	1.000000	24185	14168	1.000000	9860901	0.000000
238831612	144215094.000000	7499221	10000.000000	21234	16469	1.000000	24167	14241	1.000000	9855934	0.000000
238862557	144196402.000000	7494059	10000.000000	21363	15834	1.000000	24165	14268	1.000000	9851108	0.000000
238849759	144186870.000000	7495587	10000.000000	20972	16127	1.000000	24039	14064	1.000000	9846210	0.000000
238855129	144199350.000000	7495349	10000.000000	21156	16158	1.000000	24227	13882	1.000000	9841346	0.000000
238843702	144239305.000000	7493682	10000.000000	21205	16122	1.000000	24179	14122	1.000000	9836450	0.000000
238840915	144200311.000000	7495483	10000.000000	21181	16206	1.000000	24218	14256	1.000000	9831467	0.000000
238858233	144214756.000000	7495744	10000.000000	20925	16728	1.000000	24037	14362	1.000000	9826469	0.000000
238829071	144244758.000000	7496757	10000.000000	21081	16196	1.000000	24270	14209	1.000000	9821597	0.000000
238855610	144206822.000000	7490214	10000.000000	21012	16315	1.000000	24259	14159	1.000000	9816718	0.000000
238843505	144221486.000000	7497828	10000.000000	21015	16246	1.000000	24138	14068	1.000000	9811764	0.000000
238836098	144247094.000000	7500254	10000.000000	21346	16104	1.000000	24447	14184	1.000000	9806972	0.000000
238847110	144206497.000000	7495643	10000.000000	21265	15830	1.000000	24292	14094	1.000000	9802024	-1.#IND00
238870252	144193131.000000	7492540	10000.000000	21133	16078	1.000000	24505	13919	1.000000	9797067	-0.003200
238851760	144196562.000000	7495991	10000.000000	21036	16160	1.000000	24249	14324	1.000000	9792048	0.004111
238831810	144216900.000000	7491781	10000.000000	21012	16397	1.000000	24338	14195	1.000000	9787157	0.002721
238861800	144178198.000000	7498807	10000.000000	20879	16422	1.000000	24167	14492	1.000000	9782400	0.001799
238862595	144204182.000000	7496213	10000.000000	21239	16103	1.000000	24272	14205	1.000000	9777572	0.003186
238830620	144198807.000000	7496660	10000.000000	21230	15942	1.000000	24183	14153	1.000000	9772667	0.007198
238849396	144194668.000000	7495815	10000.000000	21228	16224	1.000000	24113	14127	1.000000	9767691	0.004625
238835746	144209283.000000	7496156	10000.000000	21286	15981	1.000000	24209	14394	1.000000	9762809	0.003988
238841000	144202994.000000	7492452	10000.000000	20962	16142	1.000000	24233	14252	1.000000	9757779	0.003133
238851764	144194635.000000	7492557	10000.000000	21184	15968	1.000000	24124	14158	1.000000	9752789	0.002107
238840870	144257010.000000	7494258	10000.000000	21309	16369	1.000000	24234	14442	1.000000	9747900	-0.004143
238869644	144179260.000000	7490298	10000.000000	21056	16353	1.000000	24415	14331	1.000000	9742975	-0.006692
238840887	144224559.000000	7496235	10000.000000	21207	16207	1.000000	24276	14203	1.000000	9738015	-0.005346
238828502	144233590.000000	7497145	10000.000000	21241	16055	1.000000	24440	14100	1.000000	9733179	-0.004968
238849293	144187362.000000	7492234	10000.000000	21518	15891	1.000000	24463	14009	1.000000	9728397	-0.006131
238843329	144202927.000000	7494653	10000.000000	21269	16279	1.000000	24211	14183	1.000000	9723586	-0.005834
238851482	144211103.000000	7495745	10000.000000	21102	16199	1.000000	24096	14121	1.000000	9718822	-0.006340
238873441	144212936.000000	7491578	10000.000000	20962	16130	1.000000	24133	14202	1.000000	9713943	-0.005831
238851321	144205566.000000	7496773	10000.000000	21258	16042	1.000000	24335	14095	1.000000	9709149	-0.006282
238851290	144199506.000000	7493754	10000.000000	21264	16066	1.000000	24249	13976	1.000000	9704178	-0.006082
238838923	144203903.000000	7497392	10000.000000	21092	16367	1.000000	24155	14231	1.000000	9699361	-0.004466
238858547	144199034.000000	7493327	10000.000000	21065	16165	1.000000	24086	13948	1.000000	9694538	-0.004185
238875467	144178649.000000	7494970	10000.000000	21002	16397	1.000000	24220	14260	1.000000	9689662	-0.005910
238840391	144231676.000000	7495882	10000.000000	21125	16134	1.000000	24588	14151	1.000000	9684894	-0.006542
238860930	144196742.000000	7493744	10000.000000	21140	16322	1.000000	24445	14072	1.000000	9680082	-0.006301
238841628	144247659.000000	7493029	10000.000000	21024	16435	1.000000	24350	14163	1.000000	9675182	-0.004635
238843186	144225549.000000	7491957	10000.000000	21017	16072	1.000000	24332	14171	1.000000	9670280	-0.004539
238844564	144222192.000000	7496102	10000.000000	21269	16003	1.000000	24358	14013	1.000000	9665325	-0.004523
238886800	144147353.000000	7493242	10000.000000	20970	16401	1.000000	24145	13990	1.000000	9660516	-0.004530
238852348	144182212.000000	7496169	10000.000000	21194	16320	1.000000	24177	14085	1.000000	9655671	-0.004405
238844565	144224666.000000	7493034	10000.000000	21252	16055	1.000000	24194	14163	1.000000	9650894	-0.003746
238876937	144157743.000000	7496683	10000.000000	20971	16222	1.000000	24481	14057	1.000000	9646040	-0.003311
238872576	144184310.000000	7489134	10000.000000	21009	16325	1.000000	23985	14357	1.000000	9641275	-0.003050
238833044	144209579.000000	7494756	10000.000000	21114	16008	1.000000	24082	14260	1.000000	9636522	-0.002580
238846975	144207830.000000	7494495	10000.000000	21269	16246	1.000000	24262	14200	1.000000	9631678	-0.002264
238861229	144190178.000000	7496773	10000.000000	21172	16085	1.000000	24130	14271	1.000000	9626922	-0.002684
238847292	144200186.000000	7494275	10000.000000	21390	16063	1.000000	24174	14443	1.000000	9622192	-0.002506
238855006	144176308.000000	7491083	10000.000000	21194	16018	1.000000	24106	14135	1.000000	9617349	-0.002306
238836446	144247560.000000	7496624	10000.000000	21011	16399	1.000000	24160	14258	1.000000	9612497	-0.002029
238845667	144212042.000000	7499419	10000.000000	21024	16187	1.000000	24111	14251	1.000000	9607655	-0.002377
238855088	144208725.000000	7493647	10000.000000	21104	16250	1.000000	24011	14248	1.000000	9602809	-0.002469
238852087	144213302.000000	7495325	10000.000000	21153	16301	1.000000	24210	14187	1.000000	9598040	-0.003413
238836932	144197434.000000	7493227	10000.000000	20918	16530	1.000000	24383	14009	1.000000	9593232	-0.002939
238831697	144230435.000000	7496421	10000.000000	21018	16255	1.000000	24407	14183	1.000000	9588418	-0.002782
238851306	144201474.000000	7493656	10000.000000	21166	16390	1.000000	24120	14095	1.000000	9583616	-0.002579
238841039	144199465.000000	7492579	10000.000000	21018	16140	1.000000	24233	14056	1.000000	9578975	-0.002472
238874742	144163498.000000	7494698	10000.000000	21086	16050	1.000000	24466	14090	1.000000	9574146	-0.002238
238842944	144192985.000000	7497658	10000.000000	21076	16204	1.000000	24240	14113	1.000000	9569401	-0.002393
238847056	144201967.000000	7499322	10000.000000	21147	16091	1.000000	24432	14161	1.000000	9564552	-0.002969
238868873	144180355.000000	7488090	10000.000000	21306	16096	1.000000	24236	14103	1.000000	9559709	-0.002959
238865088	144194921.000000	7493361	10000.000000	21315	16245	1.000000	24280	14155	1.000000	9555004	-0.002798
238859048	144199571.000000	7497185	10000.000000	21200	16286	1.000000	24394	14186	1.000000	9550188	-0.002767
238852431	144206830.000000	7493544	10000.000000	21321	16101	1.000000	24391	14176	1.000000	9545448	-0.003128
238857889	144205210.000000	7492204	10000.000000	21277	16139	1.000000	24233	14057	1.000000	9540523	-0.002349
238865203	144200673.000000	7493725	10000.000000	21097	16178	1.000000	24292	14086	1.000000	9535727	-0.002762
238855905	144179342.000000	7493457	10000.000000	20979	16225	1.000000	24522	14331	1.000000	9530960	-0.002710
238840405	144213341.000000	7494382	10000.000000	21196	16150	1.000000	24268	14106	1.000000	9526242	-0.002730
238867691	144209427.000000	7495134	10000.000000	21216	16160	1.000000	24325	14226	1.000000	9521481	-0.002646
238838336	144216608.000000	7492394	10000.000000	21391	16108	1.000000	24208	14091	1.000000	9516635	-0.002127
npatches	nstrain	runtime	dt	init_x	init_y	init_y_blood	init_z	init_S	beta0	beta1	beta2	beta3	mean_beta	B	d	delta	delta_blood	b[0]	mut	m	CTL	c	g	epsilon	k	het	lambda	rho	omega	x_max	patch.dyna	DELTA	A	VA
10000	1	100.000000	0.000100	21900	9499	5000000	0.001000	10000000	27.769032	16.519249	23.475388	14.443882	19	8000000000.000000	0.010000	1.000000	1.000000	800000	0.000050	0.048000	1	0.001000	1.000000	25.000000	14.000000	0.500000	0.000000	0.000000	0.000000	31987	0	10.000000	7.000000	1.000000
sus	inf	inf_blood	z	x[0]	y[0][0]	z[0]	x[1]	y[1][0]	z[1]	S[0]	synchrony
219000000	94990000.000000	5000000	10.000000	21900	9499	0.001000	21900	9499	0.001000	10000000	0.000000
254296145	108884337.000000	5658474	10000.000000	22210	12902	1.000000	26208	10500	1.000000	9994937	0.000000
254009840	109442751.000000	5688646	10000.000000	21805	12998	1.000000	26135	10346	1.000000	9989801	0.000000
253976232	109471318.000000	5689760	10000.000000	21758	13026	1.000000	26430	10262	1.000000	9984814	0.000000
253990494	109474205.000000	5690800	10000.000000	22057	13107	1.000000	26376	10464	1.000000	9979851	0.000000
253958110	109477526.000000	5688726	10000.000000	22029	13124	1.000000	26446	10467	1.000000	9974886	0.000000
254007849	109433679.000000	5688068	10000.000000	22078	12847	1.000000	26352	10164	1.000000	9969960	0.000000
254014762	109430147.000000	5686654	10000.000000	21910	12901	1.000000	26486	10421	1.000000	9965003	0.000000
253996809	109442803.000000	5686534	10000.000000	21881	13220	1.000000	26296	10224	1.000000	9959943	0.000000
253969615	109466033.000000	5690353	10000.000000	21865	13060	1.000000	26454	10003	1.000000	9955091	0.000000
254010201	109435462.000000	5686792	10000.000000	22054	12972	1.000000	26192	10461	1.000000	9950046	0.000000
253994511	109474085.000000	5689428	10000.000000	21937	13235	1.000000	26136	10533	1.000000	9945086	0.000000
253962904	109501911.000000	5689229	10000.000000	21872	13035	1.000000	26269	10369	1.000000	9939978	0.000000
254012210	109431551.000000	5684854	10000.000000	22030	12905	1.000000	26366	10246	1.000000	9934997	0.000000
254014495	109458143.000000	5687909	10000.000000	22086	12869	1.000000	26385	10415	1.000000	9930095	0.000000
253998206	109427523.000000	5690533	10000.000000	21870	13179	1.000000	26429	10302	1.000000	9925184	0.000000
254013564	109442881.000000	5689319	10000.000000	22134	12790	1.000000	26193	10610	1.000000	9920369	0.000000
253995623	109461547.000000	5690813	10000.000000	21986	13022	1.000000	26216	10309	1.000000	9915464	0.000000
254016195	109458945.000000	5690366	10000.000000	21988	13151	1.000000	26229	10284	1.000000	9910499	0.000000
253979957	109450777.000000	5686484	10000.000000	21943	12941	1.000000	26413	10286	1.000000	9905522	0.000000
254010585	109445953.000000	5693022	10000.000000	21750	13182	1.000000	26202	10464	1.000000	9900526	0.000000
253998563	109473155.000000	5686819	10000.000000	21957	13172	1.000000	26411	10376	1.000000	9895624	0.000000
254007378	109451456.000000	5690425	10000.000000	22162	12998	1.000000	26310	10489	1.000000	9890708	0.000000
254009577	109424279.000000	5684308	10000.000000	22018	13143	1.000000	26404	10121	1.000000	9885756	0.000000
254010466	109406611.000000	5687936	10000.000000	21860	13221	1.000000	26394	10574	1.000000	9880849	0.000000
253986753	109498579.000000	5691293	10000.000000	22072	12930	1.000000	26436	10196	1.000000	9875960	0.000000
254003003	109433418.000000	5691344	10000.000000	22047	12724	1.000000	26378	10384	1.000000	9871123	0.000000
253990731	109457467.000000	5693828	10000.000000	22108	13020	1.000000	26667	10183	1.000000	9866278	0.000000
253988622	109468046.000000	5684339	10000.000000	21969	13136	1.000000	26269	10397	1.000000	9861390	0.000000
253977182	109460760.000000	5689820	10000.000000	22101	13265	1.000000	26392	10247	1.000000	9856502	0.000000
253983196	109452852.000000	5687978	10000.000000	22137	13030	1.000000	26364	10502	1.000000	9851627	0.000000
253986210	109459380.000000	5689888	10000.000000	21930	12818	1.000000	26423	10312	1.000000	9846823	0.000000
253985679	109456172.000000	5693176	10000.000000	21846	12858	1.000000	26497	10265	1.000000	9841891	0.000000
254008990	109439633.000000	5690321	10000.000000	21980	13091	1.000000	26075	10491	1.000000	9836937	0.000000
253987191	109484295.000000	5686641	10000.000000	21875	13018	1.000000	26253	10304	1.000000	9832071	0.000000
253996987	109478976.000000	5692551	10000.000000	21964	13125	1.000000	26361	10428	1.000000	9827167	0.000000
254016895	109462878.000000	5686300	10000.000000	22109	13113	1.000000	26273	10212	1.000000	9822413	0.000000
253975113	109495650.000000	5694646	10000.000000	22058	13002	1.000000	26342	10225	1.000000	9817535	0.000000
253995020	109470644.000000	5689368	10000.000000	22021	13242	1.000000	26471	10312	1.000000	9812599	0.000000
254004236	109422768.000000	5690366	10000.000000	21956	13213	1.000000	26446	10123	1.000000	9807614	0.000000
254018794	109449002.000000	5687398	10000.000000	21866	13119	1.000000	26451	10215	1.000000	9802667	-1.#IND00
253999107	109482207.000000	5686481	10000.000000	21994	13062	1.000000	26437	10274	1.000000	9797705	-1.#IND00
254018908	109447734.000000	5690503	10000.000000	22048	12875	1.000000	26280	10506	1.000000	9792730	-0.001243
253995272	109470675.000000	5688181	10000.000000	22200	12810	1.000000	26370	10489	1.000000	9787864	0.003688
253994199	109438025.000000	5689856	10000.000000	22110	13090	1.000000	26328	10347	1.000000	9782880	0.001686
253952225	109503733.000000	5691212	10000.000000	22099	12821	1.000000	26526	10428	1.000000	9777955	0.001059
253989077	109457955.000000	5689791	10000.000000	21983	12945	1.000000	26153	10422	1.000000	9773205	-0.001023
254019485	109474374.000000	5689025	10000.000000	22081	13032	1.000000	26464	10132	1.000000	9768336	-0.002070
253992243	109467089.000000	5691016	10000.000000	21966	13229	1.000000	26427	10436	1.000000	9763481	-0.003837
253988424	109448417.000000	5691035	10000.000000	22183	13089	1.000000	26579	10301	1.000000	9758665	-0.003170
253983897	109467684.000000	5689581	10000.000000	22230	13124	1.000000	26260	10325	1.000000	9753699	-0.002711
254012591	109430028.000000	5691797	10000.000000	21986	12990	1.000000	26372	10513	1.000000	9748851	-0.002626
253998287	109470593.000000	5692633	10000.000000	22054	13110	1.000000	26357	10399	1.000000	9743918	-0.002510
253997929	109482162.000000	5690535	10000.000000	22203	12926	1.000000	26309	10495	1.000000	9739124	-0.003014
253969806	109497110.000000	5691297	10000.000000	22136	12873	1.000000	26339	10102	1.000000	9734259	-0.002756
253994151	109481015.000000	5687040	10000.000000	22094	13304	1.000000	26235	10349	1.000000	9729260	-0.003070
254000633	109462392.000000	5688599	10000.000000	22029	12965	1.000000	26322	10398	1.000000	9724394	-0.003016
253999365	109434746.000000	5691712	10000.000000	22117	12835	1.000000	26245	10400	1.000000	9719485	-0.002716
254022736	109398551.000000	5691208	10000.000000	21788	13200	1.000000	26228	10314	1.000000	9714625	-0.002753
253976214	109454554.000000	5687127	10000.000000	21816	13179	1.000000	26474	10435	1.000000	9709844	-0.002102
253996794	109488860.000000	5690118	10000.000000	22059	13236	1.000000	26367	10145	1.000000	9704975	-0.001972
253959409	109499406.000000	5690999	10000.000000	21971	12997	1.000000	26319	10305	1.000000	9700179	-0.003507
254025976	109424706.000000	5688111	10000.000000	21995	13059	1.000000	26336	10311	1.000000	9695350	-0.003368
254004691	109452616.000000	5690144	10000.000000	22112	12984	1.000000	26360	10517	1.000000	9690634	-0.004308
254004427	109459148.000000	5690766	10000.000000	22217	13073	1.000000	26442	10416	1.000000	9685831	-0.004253
253985012	109491690.000000	5690168	10000.000000	21969	13250	1.000000	26389	10346	1.000000	9681060	-0.004045
253998887	109439843.000000	5688332	10000.000000	22017	12891	1.000000	26352	10401	1.000000	9676265	-0.004294
253966245	109521680.000000	5694059	10000.000000	22007	13125	1.000000	26245	10499	1.000000	9671342	-0.003743
253984723	109481531.000000	5691248	10000.000000	21987	13153	1.000000	26234	10445	1.000000	9666483	-0.003982
254006836	109458772.000000	5688725	10000.000000	21799	13232	1.000000	26436	10270	1.000000	9661560	-0.003855
254014853	109427480.000000	5688854	10000.000000	21955	13216	1.000000	26424	10211	1.000000	9656733	-0.004115
254001907	109473685.000000	5688677	10000.000000	22003	13141	1.000000	26247	10473	1.000000	9651837	-0.003973
253997030	109454495.000000	5692424	10000.000000	21786	13379	1.000000	26390	10379	1.000000	9646972	-0.003411
253989650	109459596.000000	5688468	10000.000000	22201	12781	1.000000	26103	10383	1.000000	9642127	-0.002614
253984777	109430443.000000	5692291	10000.000000	21856	13154	1.000000	26179	10396	1.000000	9637306	-0.000275
253999441	109461156.000000	5690222	10000.000000	22080	12871	1.000000	26438	10440	1.000000	9632487	0.000066
253982971	109506973.000000	5692938	10000.000000	21895	13167	1.000000	26405	10231	1.000000	9627568	-0.000474
254006379	109435953.000000	5693131	10000.000000	22179	12847	1.000000	26522	10488	1.000000	9622738	-0.000796
253986734	109464655.000000	5688241	10000.000000	22027	13058	1.000000	26318	10076	1.000000	9617975	-0.000565
253974075	109506559.000000	5690868	10000.000000	21745	13175	1.000000	26237	10560	1.000000	9613189	-0.000381
254007764	109454368.000000	5688023	10000.000000	22164	12787	1.000000	26426	10328	1.000000	9608357	-0.000799
253992266	109465519.000000	5689699	10000.000000	21882	13028	1.000000	26325	10402	1.000000	9603441	-0.000771
253988230	109470937.000000	5687446	10000.000000	22242	13075	1.000000	26299	10534	1.000000	9598609	-0.000882
253976682	109457943.000000	5689991	10000.000000	21779	13099	1.000000	26571	10144	1.000000	9593823	-0.000787
254005986	109466720.000000	5690650	10000.000000	21985	12957	1.000000	26284	10389	1.000000	9588972	-0.000936
253986264	109465663.000000	5687569	10000.000000	22098	13011	1.000000	26371	10438	1.000000	9584209	-0.000588
253976254	109488525.000000	5690334	10000.000000	21767	13228	1.000000	26321	10455	1.000000	9579395	-0.000694
253967451	109475286.000000	5689808	10000.000000	22289	12750	1.000000	26383	10227	1.000000	9574623	-0.000362
253983114	109429240.000000	5688416	10000.000000	22143	12993	1.000000	26662	10212	1.000000	9569869	-0.000074
254009422	109447686.000000	5688923	10000.000000	21885	13058	1.000000	26492	10063	1.000000	9565098	-0.000103
253986879	109452927.000000	5691368	10000.000000	21926	13120	1.000000	26545	10370	1.000000	9560422	-0.000106
253991982	109439320.000000	5689491	10000.000000	22223	13227	1.000000	26188	10385	1.000000	9555652	-0.000202
253995873	109453331.000000	5687414	10000.000000	22109	13179	1.000000	26287	10699	1.000000	9550761	-0.000814
253995411	109441005.000000	5691952	10000.000000	21938	13003	1.000000	26156	10369	1.000000	9546025	-0.001142
254002180	109438678.000000	5687358	10000.000000	22152	12955	1.000000	26264	10275	1.000000	9541293	-0.001331
253984476	109471429.000000	5691039	10000.000000	21895	13259	1.000000	26421	10242	1.000000	9536486	-0.001273
253992924	109503669.000000	5687874	10000.000000	21997	12963	1.000000	26404	10332	1.000000	9531722	-0.001174
254011668	109481483.000000	5689571	10000.000000	22126	12997	1.000000	26480	10303	1.000000	9527077	-0.001339
253982130	109441749.000000	5690995	10000.000000	21865	13286	1.000000	26373	10405	1.000000	9522296	-0.001184
254001174	109447619.000000	5691180	10000.000000	21955	13047	1.000000	26442	10248	1.000000	9517433	-0.001233
npatches	nstrain	runtime	dt	init_x	init_y	init_y_blood	init_z	init_S	beta0	beta1	beta2	beta3	mean_beta	B	d	delta	delta_blood	b[0]	mut	m	CTL	c	g	epsilon	k	het	lambda	rho	omega	x_max	patch.dyna	DELTA	A	VA
10000	1	100.000000	0.000100	21900	9499	5000000	0.001000	10000000	19.661299	10.468930	19.494167	23.704255	19	8000000000.000000	0.010000	1.000000	1.000000	800000	0.000050	0.048000	1	0.001000	1.000000	25.000000	15.000000	0.500000	0.000000	0.000000	0.000000	31987	0	10.000000	7.000000	1.000000
sus	inf	inf_blood	z	x[0]	y[0][0]	z[0]	x[1]	y[1][0]	z[1]	S[0]	synchrony
219000000	94990000.000000	5000000	10.000000	21900	9499	0.001000	21900	9499	0.001000	10000000	0.000000
267588492	81494502.000000	4236568	10000.000000	26734	8148	1.000000	29618	6423	1.000000	9994943	0.000000
267716538	81239303.000000	4222503	10000.000000	26687	8281	1.000000	29409	6506	1.000000	9990009	0.000000
267724805	81215866.000000	4220298	10000.000000	26704	8139	1.000000	29376	6473	1.000000	9985026	0.000000
267735592	81223859.000000	4225042	10000.000000	26584	8155	1.000000	29669	6461	1.000000	9980022	0.000000
267746740	81233992.000000	4220064	10000.000000	26535	8319	1.000000	29673	6456	1.000000	9975155	0.000000
267746580	81206532.000000	4224368	10000.000000	26356	8298	1.000000	29571	6571	1.000000	9970102	0.000000
267747365	81207896.000000	4221226	10000.000000	26625	8335	1.000000	29475	6366	1.000000	9965051	0.000000
267720415	81234239.000000	4223805	10000.000000	26746	7993	1.000000	29502	6303	1.000000	9960077	0.000000
267737402	81218695.000000	4218732	10000.000000	26525	8160	1.000000	29612	6426	1.000000	9955100	0.000000
267725998	81216886.000000	4221290	10000.000000	26499	8120	1.000000	29502	6445	1.000000	9950242	0.000000
267741081	81219912.000000	4224226	10000.000000	26579	8345	1.000000	29437	6696	1.000000	9945319	0.000000
267728622	81217525.000000	4217380	10000.000000	26736	8250	1.000000	29706	6485	1.000000	9940239	0.000000
267753759	81203360.000000	4223124	10000.000000	26518	8504	1.000000	29642	6550	1.000000	9935433	0.000000
267746890	81213282.000000	4220088	10000.000000	26723	8262	1.000000	29401	6452	1.000000	9930528	0.000000
267746251	81231438.000000	4219257	10000.000000	26598	8460	1.000000	29382	6508	1.000000	9925707	0.000000
267721846	81241840.000000	4222608	10000.000000	26457	8268	1.000000	29519	6450	1.000000	9920754	0.000000
267761596	81212854.000000	4222341	10000.000000	26770	7904	1.000000	29511	6525	1.000000	9915866	0.000000
267739940	81258854.000000	4219891	10000.000000	26733	8217	1.000000	29656	6445	1.000000	9910850	0.000000
267731530	81223177.000000	4221881	10000.000000	26608	8174	1.000000	29542	6522	1.000000	9905760	0.000000
267743352	81209082.000000	4220629	10000.000000	26582	8135	1.000000	29339	6658	1.000000	9900912	0.000000
267752889	81213493.000000	4221821	10000.000000	26792	8053	1.000000	29780	6666	1.000000	9895868	0.000000
267751608	81219859.000000	4219939	10000.000000	26548	8357	1.000000	29507	6431	1.000000	9890912	0.000000
267769706	81200572.000000	4219740	10000.000000	26687	7970	1.000000	29618	6607	1.000000	9886099	0.000000
267761907	81217008.000000	4220718	10000.000000	26736	8173	1.000000	29546	6507	1.000000	9881166	0.000000
267749062	81224308.000000	4223338	10000.000000	26700	8114	1.000000	29642	6436	1.000000	9876216	0.000000
267737838	81216212.000000	4219349	10000.000000	26658	8228	1.000000	29591	6392	1.000000	9871333	0.000000
267719727	81244192.000000	4221949	10000.000000	26312	8325	1.000000	29458	6554	1.000000	9866374	0.000000
267739252	81269845.000000	4224912	10000.000000	26529	8273	1.000000	29179	6437	1.000000	9861361	0.000000
267741949	81207912.000000	4220806	10000.000000	26760	8162	1.000000	29809	6324	1.000000	9856413	0.000000
267753659	81186844.000000	4218176	10000.000000	26886	8135	1.000000	29415	6566	1.000000	9851536	0.000000
267755739	81201695.000000	4219273	10000.000000	26607	8156	1.000000	29490	6616	1.000000	9846556	0.000000
267732623	81214963.000000	4220675	10000.000000	26486	8208	1.000000	29430	6484	1.000000	9841686	0.000000
267728766	81246200.000000	4224226	10000.000000	26429	8324	1.000000	29475	6521	1.000000	9836567	0.000000
267746679	81203498.000000	4220521	10000.000000	26341	8317	1.000000	29365	6516	1.000000	9831747	0.000000
267744661	81205021.000000	4223906	10000.000000	26656	8016	1.000000	29481	6524	1.000000	9826754	0.000000
267734414	81220958.000000	4220765	10000.000000	26575	8338	1.000000	29493	6481	1.000000	9821810	0.000000
267748924	81188295.000000	4222239	10000.000000	26678	8258	1.000000	29520	6640	1.000000	9816879	0.000000
267759296	81214151.000000	4222723	10000.000000	26521	8232	1.000000	29581	6232	1.000000	9811964	0.000000
267765050	81212884.000000	4216612	10000.000000	26542	8087	1.000000	29670	6461	1.000000	9807049	0.000000
267753823	81206658.000000	4222398	10000.000000	26570	8216	1.000000	29609	6498	1.000000	9802119	-1.#IND00
267713810	81241769.000000	4222987	10000.000000	26680	8325	1.000000	29295	6541	1.000000	9797255	-0.028800
267732649	81211112.000000	4219595	10000.000000	26627	7952	1.000000	29657	6521	1.000000	9792238	-0.013351
267756362	81212962.000000	4221723	10000.000000	26326	8206	1.000000	29580	6431	1.000000	9787328	-0.006621
267711285	81227306.000000	4224084	10000.000000	26849	8088	1.000000	29566	6396	1.000000	9782548	-0.006789
267746882	81193958.000000	4219833	10000.000000	26640	8248	1.000000	29453	6735	1.000000	9777690	-0.005516
267735662	81223489.000000	4221914	10000.000000	26640	8274	1.000000	29459	6419	1.000000	9772834	0.003550
267740207	81241275.000000	4224605	10000.000000	26620	8168	1.000000	29567	6378	1.000000	9767850	0.003037
267775105	81192885.000000	4218540	10000.000000	26764	8267	1.000000	29454	6414	1.000000	9762954	-0.001979
267755722	81205172.000000	4219527	10000.000000	26314	8281	1.000000	29560	6461	1.000000	9758037	-0.001930
267757931	81192873.000000	4221144	10000.000000	26660	8249	1.000000	29344	6374	1.000000	9753053	0.001403
267727015	81213553.000000	4223795	10000.000000	26601	8272	1.000000	29643	6595	1.000000	9748231	0.006480
267753870	81197682.000000	4219603	10000.000000	26630	8207	1.000000	29363	6408	1.000000	9743448	0.008071
267732761	81252843.000000	4224347	10000.000000	26636	8358	1.000000	29456	6351	1.000000	9738627	0.008616
267749145	81221263.000000	4222167	10000.000000	26571	8209	1.000000	29367	6264	1.000000	9733700	0.007574
267720305	81256394.000000	4223478	10000.000000	26557	8344	1.000000	29216	6462	1.000000	9728757	0.008982
267727929	81232472.000000	4220204	10000.000000	26825	8139	1.000000	29495	6550	1.000000	9723895	0.008677
267751488	81208624.000000	4219574	10000.000000	26818	7974	1.000000	29458	6564	1.000000	9719078	0.007808
267752252	81201013.000000	4220614	10000.000000	26548	8420	1.000000	29626	6380	1.000000	9714237	0.007517
267723277	81240645.000000	4217610	10000.000000	26648	8343	1.000000	29730	6412	1.000000	9709295	0.007053
267738972	81243624.000000	4223710	10000.000000	26646	8266	1.000000	29450	6389	1.000000	9704487	0.006989
267734182	81226751.000000	4223219	10000.000000	26414	8453	1.000000	29456	6424	1.000000	9699793	0.007445
267729997	81233839.000000	4222305	10000.000000	26681	8449	1.000000	29443	6502	1.000000	9694898	0.006550
267748088	81225029.000000	4224245	10000.000000	26771	8077	1.000000	29418	6430	1.000000	9690196	0.005153
267746104	81216258.000000	4222634	10000.000000	26385	8425	1.000000	29384	6527	1.000000	9685352	0.005389
267746215	81204233.000000	4218515	10000.000000	26556	8244	1.000000	29416	6393	1.000000	9680541	0.002541
267742897	81251101.000000	4225344	10000.000000	26573	8307	1.000000	29560	6556	1.000000	9675726	0.003209
267719561	81244686.000000	4222303	10000.000000	26661	8297	1.000000	29178	6341	1.000000	9670863	0.003853
267741423	81219492.000000	4223791	10000.000000	26696	8234	1.000000	29426	6324	1.000000	9666041	0.004550
267734540	81244756.000000	4222199	10000.000000	26739	8141	1.000000	29449	6410	1.000000	9661238	0.004048
267760863	81180063.000000	4218108	10000.000000	26579	8280	1.000000	29651	6405	1.000000	9656370	0.003331
267760114	81210069.000000	4218252	10000.000000	26602	8329	1.000000	29429	6544	1.000000	9651509	0.003216
267743189	81217868.000000	4219669	10000.000000	26844	8264	1.000000	29543	6449	1.000000	9646589	0.003280
267734754	81243422.000000	4226545	10000.000000	26797	8105	1.000000	29482	6421	1.000000	9641869	0.003126
267748443	81216811.000000	4222531	10000.000000	26479	8292	1.000000	29435	6539	1.000000	9637051	0.003171
267733366	81260389.000000	4222537	10000.000000	26599	8309	1.000000	29312	6487	1.000000	9632243	0.003240
267734654	81227168.000000	4220141	10000.000000	26578	8260	1.000000	29473	6494	1.000000	9627425	0.002733
267769151	81202170.000000	4219256	10000.000000	26312	8382	1.000000	29469	6543	1.000000	9622578	0.005312
267743780	81216646.000000	4222781	10000.000000	26584	8394	1.000000	29553	6511	1.000000	9617731	0.005299
267746998	81207341.000000	4220175	10000.000000	26449	8302	1.000000	29514	6438	1.000000	9612911	0.005175
267768329	81207798.000000	4220225	10000.000000	26605	8363	1.000000	29317	6435	1.000000	9608031	0.005147
267730969	81243298.000000	4225235	10000.000000	26635	8214	1.000000	29406	6583	1.000000	9603161	0.005906
267734691	81219752.000000	4220361	10000.000000	26703	8278	1.000000	29637	6373	1.000000	9598305	0.005756
267748415	81188843.000000	4217384	10000.000000	26761	8124	1.000000	29483	6518	1.000000	9593483	0.005703
267741602	81235937.000000	4219298	10000.000000	26568	8175	1.000000	29350	6496	1.000000	9588715	0.006428
267757195	81191560.000000	4221018	10000.000000	26753	8182	1.000000	29559	6495	1.000000	9583986	0.006426
267743351	81225821.000000	4221523	10000.000000	26641	8047	1.000000	29498	6350	1.000000	9579117	0.006333
267733571	81241910.000000	4219394	10000.000000	26769	8223	1.000000	29681	6557	1.000000	9574352	0.006366
267742535	81217354.000000	4222931	10000.000000	26731	8135	1.000000	29513	6436	1.000000	9569481	0.006139
267736990	81223706.000000	4220136	10000.000000	26510	8299	1.000000	29288	6506	1.000000	9564701	0.005756
267764175	81206191.000000	4222223	10000.000000	26789	8067	1.000000	29516	6507	1.000000	9559977	0.005755
267770971	81199990.000000	4220121	10000.000000	26546	8449	1.000000	29580	6340	1.000000	9555121	0.005600
267759122	81203965.000000	4219219	10000.000000	26698	8402	1.000000	29415	6505	1.000000	9550250	0.005886
267772766	81193460.000000	4217249	10000.000000	26530	8276	1.000000	29519	6506	1.000000	9545428	0.005939
267749845	81224023.000000	4218060	10000.000000	26744	8157	1.000000	29510	6761	1.000000	9540612	0.005511
267738828	81232255.000000	4224501	10000.000000	26696	8362	1.000000	29356	6630	1.000000	9535932	0.005841
267753086	81214404.000000	4223137	10000.000000	26706	8207	1.000000	29626	6330	1.000000	9531112	0.006039
267765175	81186686.000000	4224303	10000.000000	26734	8245	1.000000	29442	6410	1.000000	9526477	0.005956
267724430	81231818.000000	4224739	10000.000000	26892	8301	1.000000	29388	6546	1.000000	9521710	0.004803
267745199	81217676.000000	4222297	10000.000000	26738	8207	1.000000	29524	6292	1.000000	9517014	0.004656
npatches	nstrain	runtime	dt	init_x	init_y	init_y_blood	init_z	init_S	beta0	beta1	beta2	beta3	mean_beta	B	d	delta	delta_blood	b[0]	mut	m	CTL	c	g	epsilon	k	het	lambda	rho	omega	x_max	patch.dyna	DELTA	A	VA
10000	1	100.000000	0.000100	21900	9499	5000000	0.001000	10000000	16.387256	24.828676	22.705134	28.017246	19	8000000000.000000	0.010000	1.000000	1.000000	800000	0.000050	0.048000	1	0.001000	1.000000	25.000000	16.000000	0.500000	0.000000	0.000000	0.000000	31987	0	10.000000	7.000000	1.000000
sus	inf	inf_blood	z	x[0]	y[0][0]	z[0]	x[1]	y[1][0]	z[1]	S[0]	synchrony
219000000	94990000.000000	5000000	10.000000	21900	9499	0.001000	21900	9499	0.001000	10000000	0.000000
280873074	57320401.000000	2980417	10000.000000	28543	5351	1.000000	26434	6732	1.000000	9995101	0.000000
281922028	55679706.000000	2892705	10000.000000	28975	5274	1.000000	26659	6493	1.000000	9990283	0.000000
282025051	55515613.000000	2885603	10000.000000	28748	5054	1.000000	26620	6626	1.000000	9985284	0.000000
282025116	55530692.000000	2883785	10000.000000	28955	5085	1.000000	26666	6300	1.000000	9980190	0.000000
282007394	55512105.000000	2887040	10000.000000	28841	5167	1.000000	26777	6531	1.000000	9975206	0.000000
282004753	55503142.000000	2884280	10000.000000	29112	5037	1.000000	26479	6441	1.000000	9970225	0.000000
282052512	55484680.000000	2885229	10000.000000	29054	4947	1.000000	26386	6523	1.000000	9965293	0.000000
282002996	55537426.000000	2886554	10000.000000	28977	5089	1.000000	26403	6498	1.000000	9960348	0.000000
282026755	55496922.000000	2888027	10000.000000	29010	5047	1.000000	26851	6539	1.000000	9955305	0.000000
282004532	55538038.000000	2889051	10000.000000	28899	5088	1.000000	26653	6287	1.000000	9950316	0.000000
282001182	55524236.000000	2884893	10000.000000	28827	5181	1.000000	26684	6487	1.000000	9945223	0.000000
282000777	55558142.000000	2888430	10000.000000	28929	5139	1.000000	26449	6611	1.000000	9940290	0.000000
282037679	55507308.000000	2887972	10000.000000	29002	5002	1.000000	26891	6400	1.000000	9935304	0.000000
282001557	55518500.000000	2884052	10000.000000	28800	5029	1.000000	26562	6605	1.000000	9930378	0.000000
282062344	55473429.000000	2884597	10000.000000	28886	5084	1.000000	26662	6282	1.000000	9925409	0.000000
282012300	55518050.000000	2885119	10000.000000	28894	5131	1.000000	26574	6373	1.000000	9920386	0.000000
282043054	55497420.000000	2885859	10000.000000	28732	5146	1.000000	26810	6520	1.000000	9915448	0.000000
282018523	55528002.000000	2887909	10000.000000	29038	5059	1.000000	26469	6710	1.000000	9910576	0.000000
282029191	55515128.000000	2883673	10000.000000	28987	5001	1.000000	26770	6402	1.000000	9905686	0.000000
282069039	55497629.000000	2884134	10000.000000	28909	5166	1.000000	26680	6405	1.000000	9900750	0.000000
282017070	55519022.000000	2884564	10000.000000	28593	5140	1.000000	26336	6490	1.000000	9895721	0.000000
282020421	55529767.000000	2888107	10000.000000	28844	5163	1.000000	26748	6403	1.000000	9890767	0.000000
281998353	55517244.000000	2886287	10000.000000	29021	5042	1.000000	26626	6543	1.000000	9885746	0.000000
282017492	55497786.000000	2886481	10000.000000	29092	5132	1.000000	26853	6397	1.000000	9880789	0.000000
282027639	55494696.000000	2884472	10000.000000	28881	4893	1.000000	26630	6569	1.000000	9875856	0.000000
282022328	55482674.000000	2885403	10000.000000	28785	5069	1.000000	26495	6659	1.000000	9870896	0.000000
281999912	55532386.000000	2882359	10000.000000	29211	5057	1.000000	26655	6586	1.000000	9865885	0.000000
282027189	55482695.000000	2883947	10000.000000	29056	4888	1.000000	26704	6489	1.000000	9861011	0.000000
282010252	55528123.000000	2884588	10000.000000	28820	5134	1.000000	26524	6592	1.000000	9855950	0.000000
282026683	55530795.000000	2884343	10000.000000	28972	5255	1.000000	26805	6495	1.000000	9851021	0.000000
282005965	55555491.000000	2886188	10000.000000	29084	4945	1.000000	26448	6667	1.000000	9846082	0.000000
282009305	55535468.000000	2886318	10000.000000	29106	5086	1.000000	26658	6483	1.000000	9841159	0.000000
282020340	55539714.000000	2886586	10000.000000	28935	5109	1.000000	26615	6513	1.000000	9836142	0.000000
282011147	55522353.000000	2883109	10000.000000	29041	4910	1.000000	26656	6491	1.000000	9831191	0.000000
282005744	55517084.000000	2886492	10000.000000	29013	5145	1.000000	26489	6509	1.000000	9826204	0.000000
282031647	55523678.000000	2885563	10000.000000	28928	5173	1.000000	26576	6501	1.000000	9821286	0.000000
281995571	55543259.000000	2884721	10000.000000	29025	5185	1.000000	26438	6577	1.000000	9816338	0.000000
282037966	55482773.000000	2884350	10000.000000	28807	5140	1.000000	26506	6655	1.000000	9811530	0.000000
282024830	55526160.000000	2886447	10000.000000	29039	5044	1.000000	26709	6480	1.000000	9806813	0.000000
281994594	55540881.000000	2887868	10000.000000	29062	5038	1.000000	26616	6396	1.000000	9801953	-1.#IND00
282023173	55481967.000000	2882697	10000.000000	29060	5144	1.000000	26533	6580	1.000000	9797054	-0.000000
281982826	55547507.000000	2887515	10000.000000	28914	5143	1.000000	26652	6509	1.000000	9792084	-0.000286
281997874	55554718.000000	2887739	10000.000000	28991	4933	1.000000	26682	6518	1.000000	9787305	-0.003978
282019515	55542593.000000	2883417	10000.000000	28936	5220	1.000000	26665	6583	1.000000	9782345	-0.001380
282032561	55514025.000000	2888606	10000.000000	28885	5165	1.000000	26471	6477	1.000000	9777400	-0.001928
282018473	55517942.000000	2885323	10000.000000	28865	5057	1.000000	26670	6544	1.000000	9772555	-0.003140
282009855	55513714.000000	2886798	10000.000000	28797	5268	1.000000	26502	6512	1.000000	9767729	-0.001249
282016189	55513478.000000	2886014	10000.000000	29043	5213	1.000000	26677	6394	1.000000	9762869	0.000643
282030376	55520959.000000	2886913	10000.000000	29182	5129	1.000000	26742	6487	1.000000	9757988	0.002289
282001305	55552529.000000	2885733	10000.000000	28889	5199	1.000000	26691	6351	1.000000	9753211	0.000882
282041801	55492090.000000	2885536	10000.000000	28879	5177	1.000000	26680	6405	1.000000	9748311	0.001020
282000775	55544839.000000	2886814	10000.000000	29144	5083	1.000000	26446	6551	1.000000	9743518	0.001945
282007769	55536356.000000	2885687	10000.000000	28854	5012	1.000000	26660	6527	1.000000	9738561	0.002999
282046863	55469065.000000	2883341	10000.000000	29199	5180	1.000000	26626	6234	1.000000	9733656	0.003472
282018572	55502783.000000	2885586	10000.000000	29003	5207	1.000000	26663	6547	1.000000	9728718	0.003621
282022816	55505733.000000	2886900	10000.000000	28824	5075	1.000000	26799	6529	1.000000	9723941	0.002642
282027639	55490911.000000	2884362	10000.000000	28897	5105	1.000000	26561	6553	1.000000	9719167	0.002008
282059780	55467903.000000	2883754	10000.000000	28890	5170	1.000000	26546	6600	1.000000	9714344	0.001614
282037670	55518145.000000	2885654	10000.000000	28918	5007	1.000000	26647	6493	1.000000	9709459	0.001529
281993270	55542770.000000	2885724	10000.000000	28961	5109	1.000000	26416	6631	1.000000	9704551	0.001669
282007796	55534739.000000	2887853	10000.000000	29000	5090	1.000000	26500	6485	1.000000	9699659	0.001568
282018239	55531239.000000	2885365	10000.000000	28898	5131	1.000000	26655	6792	1.000000	9694733	0.001594
282026694	55524059.000000	2883891	10000.000000	29181	5337	1.000000	26741	6595	1.000000	9689972	0.002046
281967949	55551246.000000	2887242	10000.000000	28862	5100	1.000000	26495	6512	1.000000	9685056	0.002468
281983352	55520859.000000	2887125	10000.000000	28939	5203	1.000000	26881	6375	1.000000	9680197	0.001961
282010569	55534813.000000	2887557	10000.000000	28952	5168	1.000000	26569	6466	1.000000	9675275	-0.000768
282015276	55527579.000000	2883583	10000.000000	28868	4992	1.000000	26449	6564	1.000000	9670391	-0.000642
282003996	55513526.000000	2885809	10000.000000	28873	5187	1.000000	26581	6372	1.000000	9665623	-0.000037
282019550	55508173.000000	2883340	10000.000000	28896	5146	1.000000	26525	6587	1.000000	9660909	-0.000027
282019967	55513417.000000	2885869	10000.000000	29022	5016	1.000000	26688	6473	1.000000	9655937	-0.000220
282022627	55532771.000000	2884291	10000.000000	28990	5105	1.000000	26635	6476	1.000000	9651112	-0.000343
282013871	55506968.000000	2886501	10000.000000	29086	4957	1.000000	26457	6429	1.000000	9646220	-0.001269
282031449	55512801.000000	2883284	10000.000000	28845	5028	1.000000	26658	6541	1.000000	9641440	-0.001078
282041110	55478758.000000	2880176	10000.000000	28841	5124	1.000000	26905	6234	1.000000	9636736	0.000896
282018518	55509034.000000	2883462	10000.000000	28976	5028	1.000000	26690	6287	1.000000	9631975	0.002016
282025499	55487269.000000	2885797	10000.000000	28902	5149	1.000000	26623	6511	1.000000	9627179	0.001971
282033054	55501446.000000	2884323	10000.000000	28903	5122	1.000000	26552	6502	1.000000	9622355	0.000834
282001025	55544553.000000	2886670	10000.000000	28988	4963	1.000000	26480	6590	1.000000	9617575	0.000752
282036372	55515536.000000	2887693	10000.000000	28862	5111	1.000000	26604	6546	1.000000	9612839	0.000141
282021956	55513222.000000	2887455	10000.000000	29093	5022	1.000000	26723	6483	1.000000	9607961	0.000352
281980164	55545498.000000	2883429	10000.000000	29008	4896	1.000000	26240	6549	1.000000	9603164	0.000495
282012952	55524629.000000	2883465	10000.000000	28959	5108	1.000000	26608	6501	1.000000	9598281	0.000379
282026973	55498106.000000	2882755	10000.000000	29010	5092	1.000000	26384	6532	1.000000	9593635	0.000724
282016131	55515777.000000	2882556	10000.000000	28950	5003	1.000000	26459	6579	1.000000	9588833	0.000910
282035272	55497338.000000	2885578	10000.000000	28928	5095	1.000000	26704	6463	1.000000	9584072	0.000916
282041071	55507199.000000	2886293	10000.000000	28929	5213	1.000000	26541	6454	1.000000	9579345	0.000824
282001556	55543496.000000	2886543	10000.000000	28859	5218	1.000000	26570	6482	1.000000	9574513	0.000506
282034889	55495453.000000	2885146	10000.000000	29005	5018	1.000000	26672	6450	1.000000	9569614	0.000532
282014188	55508229.000000	2885416	10000.000000	28973	5180	1.000000	26450	6700	1.000000	9564939	0.000665
282047313	55490232.000000	2883928	10000.000000	28897	5172	1.000000	26653	6449	1.000000	9560113	0.000906
282022204	55529298.000000	2885935	10000.000000	28828	5032	1.000000	26674	6639	1.000000	9555312	0.000859
282063902	55500151.000000	2882600	10000.000000	28946	4878	1.000000	26561	6641	1.000000	9550526	0.000935
282011028	55532280.000000	2889892	10000.000000	29240	5113	1.000000	26624	6383	1.000000	9545792	0.000900
282028769	55509234.000000	2882354	10000.000000	28871	5087	1.000000	26584	6372	1.000000	9541046	0.001279
282007865	55523419.000000	2887806	10000.000000	29140	5103	1.000000	26648	6425	1.000000	9536271	0.000605
282010940	55541421.000000	2889513	10000.000000	28748	5016	1.000000	26689	6559	1.000000	9531480	0.000470
281984897	55540976.000000	2890013	10000.000000	29209	5056	1.000000	26491	6490	1.000000	9526681	0.000372
282031709	55513899.000000	2883338	10000.000000	29275	5055	1.000000	26469	6461	1.000000	9521854	-0.000127
281973148	55562015.000000	2888580	10000.000000	28959	5124	1.000000	26917	6366	1.000000	9517076	-0.000672
npatches	nstrain	runtime	dt	init_x	init_y	init_y_blood	init_z	init_S	beta0	beta1	beta2	beta3	mean_beta	B	d	delta	delta_blood	b[0]	mut	m	CTL	c	g	epsilon	k	het	lambda	rho	omega	x_max	patch.dyna	DELTA	A	VA
10000	1	100.000000	0.000100	21900	9499	5000000	0.001000	10000000	21.799002	13.381013	13.650443	28.459497	19	8000000000.000000	0.010000	1.000000	1.000000	800000	0.000050	0.048000	1	0.001000	1.000000	25.000000	17.000000	0.500000	0.000000	0.000000	0.000000	31987	0	10.000000	7.000000	1.000000
sus	inf	inf_blood	z	x[0]	y[0][0]	z[0]	x[1]	y[1][0]	z[1]	S[0]	synchrony
219000000	94990000.000000	5000000	10.000000	21900	9499	0.001000	21900	9499	0.001000	10000000	0.000000
291462321	39529420.000000	2055559	10000.000000	28560	4142	1.000000	30201	3324	1.000000	9995026	0.000000
293862455	36036579.000000	1872865	10000.000000	28899	3828	1.000000	30339	2980	1.000000	9989994	0.000000
294205557	35542655.000000	1848035	10000.000000	29107	3828	1.000000	30450	3000	1.000000	9984983	0.000000
294234323	35497603.000000	1845105	10000.000000	28899	3812	1.000000	30416	2858	1.000000	9979890	0.000000
294238507	35492138.000000	1843436	10000.000000	28815	3850	1.000000	30723	2868	1.000000	9974727	0.000000
294245811	35472104.000000	1844116	10000.000000	29206	3879	1.000000	30455	2995	1.000000	9969734	0.000000
294238541	35508408.000000	1846392	10000.000000	28911	3834	1.000000	30280	2927	1.000000	9964715	0.000000
294263992	35491449.000000	1843327	10000.000000	29322	3803	1.000000	30470	3081	1.000000	9959773	0.000000
294267994	35461165.000000	1842375	10000.000000	29072	3772	1.000000	30428	2811	1.000000	9954814	0.000000
294285325	35444339.000000	1841581	10000.000000	28991	3892	1.000000	30435	2952	1.000000	9949885	0.000000
294268672	35483205.000000	1841012	10000.000000	29037	3771	1.000000	30346	2754	1.000000	9944994	0.000000
294264501	35468871.000000	1843839	10000.000000	28857	3863	1.000000	30643	2956	1.000000	9940071	0.000000
294235239	35521212.000000	1844366	10000.000000	28995	3847	1.000000	30447	2876	1.000000	9935124	0.000000
294253740	35494471.000000	1848025	10000.000000	28919	3843	1.000000	30650	2834	1.000000	9930272	0.000000
294241645	35475390.000000	1844379	10000.000000	29126	3890	1.000000	30611	2929	1.000000	9925232	0.000000
294274830	35484548.000000	1843997	10000.000000	28918	3873	1.000000	30522	2882	1.000000	9920355	0.000000
294257169	35478122.000000	1843811	10000.000000	28792	3942	1.000000	30572	2897	1.000000	9915405	0.000000
294243694	35482645.000000	1844034	10000.000000	29162	3732	1.000000	30369	2837	1.000000	9910275	0.000000
294266347	35473664.000000	1842167	10000.000000	29008	3858	1.000000	30644	2930	1.000000	9905267	0.000000
294266832	35474812.000000	1844707	10000.000000	28703	3971	1.000000	30500	2962	1.000000	9900281	0.000000
294287959	35450374.000000	1841347	10000.000000	29184	3791	1.000000	30528	2945	1.000000	9895306	0.000000
294235258	35476855.000000	1842504	10000.000000	28950	3880	1.000000	30417	2876	1.000000	9890306	0.000000
294247231	35494057.000000	1844924	10000.000000	28913	3795	1.000000	30436	3051	1.000000	9885346	0.000000
294307565	35453540.000000	1842117	10000.000000	28678	3865	1.000000	30612	2889	1.000000	9880322	0.000000
294273112	35471845.000000	1844715	10000.000000	28976	3764	1.000000	30401	3007	1.000000	9875377	0.000000
294276670	35466571.000000	1843370	10000.000000	29043	4010	1.000000	30415	2893	1.000000	9870405	0.000000
294274646	35466589.000000	1844412	10000.000000	29206	3883	1.000000	30499	2885	1.000000	9865570	0.000000
294268304	35486051.000000	1845151	10000.000000	28916	3717	1.000000	30360	2916	1.000000	9860633	0.000000
294234670	35520369.000000	1845483	10000.000000	29124	3769	1.000000	30468	2913	1.000000	9855743	0.000000
294286167	35486319.000000	1844006	10000.000000	29204	3726	1.000000	30406	2961	1.000000	9850799	0.000000
294268493	35480933.000000	1843704	10000.000000	28759	3873	1.000000	30504	2835	1.000000	9845824	0.000000
294268382	35466344.000000	1841548	10000.000000	28822	3828	1.000000	30434	2948	1.000000	9840942	0.000000
294294254	35432021.000000	1840858	10000.000000	28775	3845	1.000000	30526	2933	1.000000	9836097	0.000000
294281469	35471782.000000	1843426	10000.000000	28871	3824	1.000000	30572	2914	1.000000	9831091	0.000000
294283478	35460855.000000	1841495	10000.000000	28793	3958	1.000000	30319	2930	1.000000	9826193	0.000000
294298339	35486820.000000	1843937	10000.000000	29019	3902	1.000000	30427	2981	1.000000	9821155	0.000000
294252748	35469955.000000	1843996	10000.000000	29166	3879	1.000000	30636	2913	1.000000	9816205	0.000000
294268535	35472566.000000	1842902	10000.000000	29024	3735	1.000000	30460	2878	1.000000	9811236	0.000000
294249403	35446506.000000	1843013	10000.000000	28962	3772	1.000000	30565	2960	1.000000	9806317	0.000000
294261335	35447524.000000	1843717	10000.000000	28868	3747	1.000000	30402	2904	1.000000	9801416	-1.#IND00
294284266	35460857.000000	1841412	10000.000000	28814	3909	1.000000	30514	2845	1.000000	9796639	-0.028000
294265492	35491771.000000	1845902	10000.000000	28926	3874	1.000000	30382	2851	1.000000	9791703	-0.016325
294244707	35489165.000000	1844650	10000.000000	29193	3852	1.000000	30388	2900	1.000000	9786839	-0.011311
294304685	35431636.000000	1840636	10000.000000	29046	3782	1.000000	30476	2883	1.000000	9781946	-0.007013
294288519	35434717.000000	1841196	10000.000000	29024	3716	1.000000	30505	2963	1.000000	9777058	-0.004487
294298255	35421766.000000	1842583	10000.000000	28794	3783	1.000000	30521	2943	1.000000	9772154	-0.003764
294253219	35481735.000000	1843314	10000.000000	28836	3848	1.000000	30399	3024	1.000000	9767178	0.008020
294254488	35489071.000000	1843273	10000.000000	28801	3859	1.000000	30498	2964	1.000000	9762331	0.012887
294256213	35465854.000000	1845226	10000.000000	28854	3765	1.000000	30812	2937	1.000000	9757476	0.011309
294300266	35450607.000000	1842403	10000.000000	28877	3780	1.000000	30541	2838	1.000000	9752525	0.010422
294259843	35495734.000000	1844557	10000.000000	28857	3921	1.000000	30540	2979	1.000000	9747711	0.011432
294273679	35464837.000000	1842368	10000.000000	29318	3640	1.000000	30422	3023	1.000000	9742868	0.009927
294262943	35476810.000000	1843060	10000.000000	29043	3851	1.000000	30697	2978	1.000000	9737940	0.011115
294254493	35487797.000000	1843230	10000.000000	29196	3717	1.000000	30365	2911	1.000000	9733072	0.011338
294248516	35498551.000000	1842854	10000.000000	28974	3842	1.000000	30412	2929	1.000000	9728141	0.011094
294272891	35471226.000000	1845175	10000.000000	29054	3877	1.000000	30442	2985	1.000000	9723376	0.009703
294251436	35491401.000000	1842837	10000.000000	29001	3952	1.000000	30513	2959	1.000000	9718508	0.009410
294249588	35493424.000000	1844963	10000.000000	28768	3913	1.000000	30579	2864	1.000000	9713515	0.008849
294250358	35500373.000000	1847974	10000.000000	28947	3809	1.000000	30322	2994	1.000000	9708632	0.008995
294286328	35477121.000000	1845596	10000.000000	28991	3730	1.000000	30450	3023	1.000000	9703698	0.008806
294251588	35482386.000000	1848927	10000.000000	29255	3693	1.000000	30370	2838	1.000000	9698860	0.004049
294253932	35509752.000000	1844677	10000.000000	29004	3897	1.000000	30411	2941	1.000000	9694100	0.009159
294263977	35480283.000000	1845749	10000.000000	28953	3748	1.000000	30546	2864	1.000000	9689310	0.008694
294276926	35481710.000000	1843498	10000.000000	28919	3840	1.000000	30535	2886	1.000000	9684445	0.010446
294265170	35487250.000000	1843650	10000.000000	28708	3851	1.000000	30438	2988	1.000000	9679583	0.010166
294290503	35471296.000000	1842261	10000.000000	29015	3867	1.000000	30426	2989	1.000000	9674710	0.009727
294271071	35474969.000000	1843025	10000.000000	28987	3772	1.000000	30519	2972	1.000000	9669737	0.009015
294243135	35502496.000000	1842880	10000.000000	29161	3817	1.000000	30614	2919	1.000000	9664890	0.007665
294268696	35478312.000000	1843848	10000.000000	28985	3845	1.000000	30409	2937	1.000000	9660083	0.006538
294279449	35459489.000000	1843281	10000.000000	28801	3788	1.000000	30292	3036	1.000000	9655254	0.008231
294265917	35488122.000000	1845802	10000.000000	29107	3762	1.000000	30393	2915	1.000000	9650466	0.007293
294266704	35468399.000000	1845024	10000.000000	29244	3816	1.000000	30332	2949	1.000000	9645621	0.007246
294271992	35455249.000000	1843335	10000.000000	29232	3794	1.000000	30431	3047	1.000000	9640860	0.007297
294266926	35475836.000000	1843210	10000.000000	28936	3781	1.000000	30084	3037	1.000000	9635940	0.007335
294271988	35463009.000000	1844220	10000.000000	29004	3756	1.000000	30438	2950	1.000000	9631114	0.007239
294274224	35466644.000000	1844427	10000.000000	29037	3854	1.000000	30432	2937	1.000000	9626237	0.007596
294262189	35497299.000000	1845659	10000.000000	29082	3714	1.000000	30498	2983	1.000000	9621367	0.007816
294232887	35503561.000000	1843996	10000.000000	28731	3907	1.000000	30385	2887	1.000000	9616593	0.007812
294264902	35481619.000000	1843462	10000.000000	29035	3784	1.000000	30444	2891	1.000000	9611881	0.007436
294219536	35516626.000000	1845991	10000.000000	29063	3693	1.000000	30367	2933	1.000000	9606947	0.007435
294267788	35477610.000000	1842285	10000.000000	29093	3762	1.000000	30398	3001	1.000000	9602190	0.007248
294263596	35490256.000000	1842640	10000.000000	28932	3791	1.000000	30490	2931	1.000000	9597364	0.007086
294256553	35478687.000000	1843354	10000.000000	28832	3796	1.000000	30450	2873	1.000000	9592561	0.006944
294284767	35474055.000000	1845092	10000.000000	28917	3717	1.000000	30630	2926	1.000000	9587879	0.007298
294259357	35480222.000000	1843319	10000.000000	28871	3873	1.000000	30380	2978	1.000000	9583033	0.007195
294281763	35465833.000000	1843251	10000.000000	29177	3753	1.000000	30327	2910	1.000000	9578193	0.007555
294287392	35442637.000000	1839672	10000.000000	28920	3837	1.000000	30371	2894	1.000000	9573452	0.007652
294283993	35469104.000000	1844118	10000.000000	28992	3809	1.000000	30617	2838	1.000000	9568699	0.008117
294258889	35475087.000000	1843504	10000.000000	29259	3563	1.000000	30496	2959	1.000000	9563850	0.007610
294262364	35484485.000000	1843259	10000.000000	28905	3903	1.000000	30423	3021	1.000000	9559073	0.007547
294283177	35468192.000000	1844006	10000.000000	28907	3808	1.000000	30429	2866	1.000000	9554160	0.007589
294270684	35472775.000000	1845167	10000.000000	29153	3792	1.000000	30719	2907	1.000000	9549350	0.007390
294265566	35503724.000000	1843856	10000.000000	29123	3783	1.000000	30650	3006	1.000000	9544551	0.006634
294301493	35466000.000000	1839988	10000.000000	29000	3777	1.000000	30543	2871	1.000000	9539800	0.006312
294252620	35469899.000000	1844441	10000.000000	29030	3732	1.000000	30554	2949	1.000000	9534942	0.006377
294256022	35472023.000000	1842416	10000.000000	29117	3736	1.000000	30543	2928	1.000000	9530171	0.006184
294274741	35475455.000000	1842061	10000.000000	29047	3703	1.000000	30455	2875	1.000000	9525397	0.006728
294267430	35462268.000000	1843890	10000.000000	29139	3870	1.000000	30428	2945	1.000000	9520485	0.006626
294268370	35475524.000000	1847688	10000.000000	29150	3790	1.000000	30390	2957	1.000000	9515765	0.006485
npatches	nstrain	runtime	dt	init_x	init_y	init_y_blood	init_z	init_S	beta0	beta1	beta2	beta3	mean_beta	B	d	delta	delta_blood	b[0]	mut	m	CTL	c	g	epsilon	k	het	lambda	rho	omega	x_max	patch.dyna	DELTA	A	VA
10000	1	100.000000	0.000100	21900	9499	5000000	0.001000	10000000	16.716492	15.648778	19.188021	14.865601	19	8000000000.000000	0.010000	1.000000	1.000000	800000	0.000050	0.048000	1	0.001000	1.000000	25.000000	18.000000	0.500000	0.000000	0.000000	0.000000	31987	0	10.000000	7.000000	1.000000
sus	inf	inf_blood	z	x[0]	y[0][0]	z[0]	x[1]	y[1][0]	z[1]	S[0]	synchrony
219000000	94990000.000000	5000000	10.000000	21900	9499	0.001000	21900	9499	0.001000	10000000	0.000000
300233303	25950654.000000	1351949	10000.000000	30314	2337	1.000000	30786	2267	1.000000	9995097	0.000000
304219563	20576407.000000	1069112	10000.000000	30918	1798	1.000000	30727	1809	1.000000	9990082	0.000000
305195946	19234509.000000	1000161	10000.000000	30811	1737	1.000000	30947	1727	1.000000	9985059	0.000000
305536931	18843930.000000	978575	10000.000000	30853	1666	1.000000	31087	1734	1.000000	9979926	0.000000
305636040	18686122.000000	972279	10000.000000	30907	1669	1.000000	30950	1565	1.000000	9974918	0.000000
305678483	18626724.000000	967965	10000.000000	30902	1619	1.000000	30856	1708	1.000000	9969946	0.000000
305685169	18619789.000000	966336	10000.000000	30858	1689	1.000000	30997	1590	1.000000	9964908	0.000000
305697615	18605974.000000	966969	10000.000000	31181	1654	1.000000	30841	1601	1.000000	9959888	0.000000
305712133	18607450.000000	967638	10000.000000	30741	1638	1.000000	31047	1613	1.000000	9954880	0.000000
305663029	18647703.000000	968734	10000.000000	30851	1669	1.000000	30949	1595	1.000000	9949962	0.000000
305679233	18631546.000000	966463	10000.000000	30919	1741	1.000000	31105	1623	1.000000	9945024	0.000000
305664057	18631735.000000	968316	10000.000000	30973	1779	1.000000	31190	1569	1.000000	9940024	0.000000
305664348	18654738.000000	969507	10000.000000	31032	1628	1.000000	30936	1621	1.000000	9935058	0.000000
305675551	18619564.000000	967048	10000.000000	30782	1751	1.000000	30908	1550	1.000000	9930263	0.000000
305703500	18606871.000000	968594	10000.000000	30972	1690	1.000000	31187	1690	1.000000	9925218	0.000000
305690193	18621810.000000	968475	10000.000000	30991	1714	1.000000	31151	1623	1.000000	9920152	0.000000
305679693	18638426.000000	969153	10000.000000	30964	1647	1.000000	31047	1572	1.000000	9915150	0.000000
305654015	18656929.000000	970601	10000.000000	30878	1635	1.000000	30928	1613	1.000000	9910077	0.000000
305688052	18637976.000000	967206	10000.000000	31088	1628	1.000000	30876	1606	1.000000	9905151	0.000000
305685598	18630233.000000	969009	10000.000000	30637	1708	1.000000	30939	1558	1.000000	9900252	0.000000
305652353	18646580.000000	969122	10000.000000	31071	1758	1.000000	30879	1582	1.000000	9895389	0.000000
305703398	18611238.000000	966134	10000.000000	31157	1634	1.000000	30882	1652	1.000000	9890421	0.000000
305704593	18608421.000000	968314	10000.000000	31029	1688	1.000000	31158	1617	1.000000	9885388	0.000000
305658859	18629506.000000	968213	10000.000000	31018	1760	1.000000	30981	1583	1.000000	9880310	0.000000
305645157	18642069.000000	970278	10000.000000	30919	1702	1.000000	30875	1575	1.000000	9875358	0.000000
305677228	18613102.000000	966455	10000.000000	30851	1643	1.000000	31152	1557	1.000000	9870340	0.000000
305716105	18593690.000000	967032	10000.000000	30889	1679	1.000000	30954	1570	1.000000	9865230	0.000000
305681577	18618853.000000	968438	10000.000000	30754	1705	1.000000	31103	1614	1.000000	9860245	0.000000
305699583	18623429.000000	967936	10000.000000	30837	1650	1.000000	31004	1650	1.000000	9855349	0.000000
305690614	18632487.000000	969206	10000.000000	30810	1661	1.000000	30806	1676	1.000000	9850346	0.000000
305676865	18649868.000000	970283	10000.000000	30870	1675	1.000000	31035	1575	1.000000	9845461	0.000000
305670102	18653680.000000	970242	10000.000000	30886	1624	1.000000	30855	1656	1.000000	9840427	0.000000
305687313	18630863.000000	967945	10000.000000	30772	1535	1.000000	30940	1649	1.000000	9835552	0.000000
305677401	18614143.000000	967708	10000.000000	30943	1713	1.000000	31177	1617	1.000000	9830598	0.000000
305684601	18621345.000000	965585	10000.000000	30981	1610	1.000000	30991	1573	1.000000	9825739	0.000000
305680479	18631624.000000	969679	10000.000000	31326	1640	1.000000	30850	1658	1.000000	9820746	0.000000
305680315	18627636.000000	968839	10000.000000	31022	1750	1.000000	30906	1625	1.000000	9815764	0.000000
305652382	18656475.000000	968755	10000.000000	30670	1673	1.000000	31054	1680	1.000000	9810823	0.000000
305673952	18648353.000000	968755	10000.000000	30855	1653	1.000000	31168	1610	1.000000	9805929	0.000000
305677844	18638887.000000	966839	10000.000000	30723	1740	1.000000	31074	1635	1.000000	9801079	-1.#IND00
305665713	18638224.000000	969042	10000.000000	30764	1701	1.000000	31128	1677	1.000000	9796235	-1.#IND00
305700521	18620158.000000	967856	10000.000000	30725	1643	1.000000	31127	1614	1.000000	9791287	-0.012691
305684648	18632289.000000	968681	10000.000000	30962	1696	1.000000	30756	1539	1.000000	9786293	-0.007037
305701405	18600709.000000	966296	10000.000000	31051	1668	1.000000	30841	1641	1.000000	9781462	-0.007606
305694308	18613265.000000	968030	10000.000000	31132	1747	1.000000	31221	1623	1.000000	9776570	-0.003757
305711097	18617647.000000	968277	10000.000000	30923	1709	1.000000	31021	1652	1.000000	9771716	-0.001551
305677818	18599491.000000	966901	10000.000000	30818	1708	1.000000	31029	1637	1.000000	9766924	0.001178
305676361	18621078.000000	966315	10000.000000	30929	1745	1.000000	31018	1628	1.000000	9762054	-0.001950
305677677	18637503.000000	968197	10000.000000	30893	1594	1.000000	30894	1618	1.000000	9757252	0.000435
305701358	18617034.000000	966705	10000.000000	30932	1740	1.000000	30879	1638	1.000000	9752360	0.001601
305682542	18613537.000000	966342	10000.000000	30978	1671	1.000000	30967	1585	1.000000	9747496	0.002021
305656086	18641369.000000	968613	10000.000000	30788	1611	1.000000	31016	1629	1.000000	9742682	0.001984
305698508	18613079.000000	967608	10000.000000	30915	1587	1.000000	31036	1555	1.000000	9737836	0.000857
305693377	18616912.000000	967354	10000.000000	30776	1707	1.000000	31233	1578	1.000000	9733051	0.002004
305672112	18637614.000000	968477	10000.000000	30760	1707	1.000000	31040	1540	1.000000	9728239	0.000450
305668890	18648222.000000	970529	10000.000000	30979	1615	1.000000	30939	1577	1.000000	9723314	0.000427
305666481	18666163.000000	969315	10000.000000	30921	1610	1.000000	31147	1605	1.000000	9718445	-0.000318
305667775	18634763.000000	969078	10000.000000	30959	1602	1.000000	31010	1534	1.000000	9713497	-0.000716
305648534	18664456.000000	970804	10000.000000	30844	1707	1.000000	30969	1601	1.000000	9708678	-0.000843
305707195	18621035.000000	967805	10000.000000	30790	1682	1.000000	30952	1570	1.000000	9703805	-0.000579
305688506	18651448.000000	967851	10000.000000	31017	1701	1.000000	31146	1648	1.000000	9698883	0.000055
305684731	18626248.000000	969600	10000.000000	30811	1738	1.000000	30893	1620	1.000000	9693994	0.001072
305676982	18647504.000000	968677	10000.000000	30805	1680	1.000000	31109	1566	1.000000	9689154	0.000890
305703910	18595291.000000	965674	10000.000000	30939	1568	1.000000	31123	1585	1.000000	9684394	0.000908
305678616	18600895.000000	966528	10000.000000	30903	1675	1.000000	31047	1535	1.000000	9679553	0.000938
305696681	18626939.000000	967748	10000.000000	31041	1681	1.000000	31020	1657	1.000000	9674789	0.001486
305660268	18631180.000000	968653	10000.000000	30947	1681	1.000000	30784	1562	1.000000	9670088	0.005842
305716755	18604639.000000	967311	10000.000000	30778	1692	1.000000	31129	1644	1.000000	9664980	0.005828
305687208	18657916.000000	970842	10000.000000	30775	1678	1.000000	30922	1614	1.000000	9660211	0.005416
305686812	18619370.000000	967288	10000.000000	30895	1707	1.000000	31166	1623	1.000000	9655340	0.004223
305712596	18618104.000000	966603	10000.000000	31122	1764	1.000000	30888	1678	1.000000	9650414	0.004053
305670071	18626100.000000	965978	10000.000000	30919	1746	1.000000	31117	1664	1.000000	9645612	0.003533
305691214	18631487.000000	968688	10000.000000	30778	1635	1.000000	31126	1684	1.000000	9640704	0.003420
305708803	18599954.000000	966760	10000.000000	31031	1683	1.000000	30969	1567	1.000000	9635805	0.003356
305716533	18587000.000000	966413	10000.000000	31053	1739	1.000000	30887	1592	1.000000	9630943	0.003991
305685404	18609445.000000	968648	10000.000000	30625	1672	1.000000	31047	1557	1.000000	9626086	0.003397
305698913	18612600.000000	966715	10000.000000	31008	1639	1.000000	31148	1570	1.000000	9621279	0.003294
305678552	18639447.000000	969866	10000.000000	30981	1760	1.000000	30949	1609	1.000000	9616545	0.002582
305708963	18629578.000000	968653	10000.000000	31062	1637	1.000000	31068	1551	1.000000	9611783	0.002669
305693294	18629181.000000	967570	10000.000000	30871	1676	1.000000	30885	1584	1.000000	9606885	0.002423
305680026	18639115.000000	967373	10000.000000	30822	1624	1.000000	30974	1618	1.000000	9602078	0.002308
305706284	18616066.000000	967545	10000.000000	30843	1638	1.000000	30841	1663	1.000000	9597205	0.002372
305682260	18638408.000000	969938	10000.000000	30792	1608	1.000000	31061	1615	1.000000	9592393	0.003117
305694578	18622591.000000	967920	10000.000000	30990	1706	1.000000	31141	1526	1.000000	9587562	0.001757
305700785	18591428.000000	965969	10000.000000	31086	1711	1.000000	30929	1637	1.000000	9582863	0.001881
305665432	18637317.000000	967246	10000.000000	31027	1750	1.000000	30981	1621	1.000000	9578038	0.001734
305695076	18624532.000000	968127	10000.000000	30890	1687	1.000000	30942	1565	1.000000	9573215	0.001955
305689496	18633811.000000	969168	10000.000000	30948	1583	1.000000	31040	1649	1.000000	9568383	0.002043
305684727	18618124.000000	968096	10000.000000	30926	1797	1.000000	30991	1669	1.000000	9563570	0.002224
305703343	18624554.000000	968496	10000.000000	30865	1702	1.000000	30969	1544	1.000000	9558737	0.002704
305688575	18636289.000000	967957	10000.000000	30976	1623	1.000000	31241	1519	1.000000	9553966	0.002745
305664355	18652092.000000	969188	10000.000000	30970	1636	1.000000	31142	1719	1.000000	9549264	0.002575
305670625	18622768.000000	967880	10000.000000	31180	1616	1.000000	31012	1596	1.000000	9544541	0.002802
305671349	18641219.000000	968730	10000.000000	30877	1727	1.000000	30916	1678	1.000000	9539809	0.002875
305707398	18618139.000000	968118	10000.000000	30720	1686	1.000000	30865	1555	1.000000	9535033	0.002620
305699592	18605721.000000	967795	10000.000000	30947	1643	1.000000	31055	1594	1.000000	9530214	0.002758
305715252	18623679.000000	967789	10000.000000	30801	1628	1.000000	30865	1602	1.000000	9525451	0.002311
305662654	18644214.000000	967664	10000.000000	31218	1640	1.000000	30855	1662	1.000000	9520764	0.002094
305677255	18630638.000000	966542	10000.000000	30930	1671	1.000000	30943	1635	1.000000	9515969	0.002699
npatches	nstrain	runtime	dt	init_x	init_y	init_y_blood	init_z	init_S	beta0	beta1	beta2	beta3	mean_beta	B	d	delta	delta_blood	b[0]	mut	m	CTL	c	g	epsilon	k	het	lambda	rho	omega	x_max	patch.dyna	DELTA	A	VA
10000	1	100.000000	0.000100	21900	9499	5000000	0.001000	10000000	10.363608	10.268342	12.254715	26.701081	19	8000000000.000000	0.010000	1.000000	1.000000	800000	0.000050	0.048000	1	0.001000	1.000000	25.000000	19.000000	0.500000	0.000000	0.000000	0.000000	31987	0	10.000000	7.000000	1.000000
sus	inf	inf_blood	z	x[0]	y[0][0]	z[0]	x[1]	y[1][0]	z[1]	S[0]	synchrony
219000000	94990000.000000	5000000	10.000000	21900	9499	0.001000	21900	9499	0.001000	10000000	0.000000
308181798	14757349.000000	769510	10000.000000	31406	1035	1.000000	31490	1097	1.000000	9995103	0.000000
313259668	8301516.000000	431881	10000.000000	31660	620	1.000000	31544	651	1.000000	9990158	0.000000
315086472	5977750.000000	310774	10000.000000	31682	450	1.000000	31626	418	1.000000	9985060	0.000000
316033272	4831913.000000	251201	10000.000000	31957	353	1.000000	31876	348	1.000000	9980083	0.000000
316556442	4136166.000000	215187	10000.000000	31677	273	1.000000	31776	307	1.000000	9975198	0.000000
316941935	3668872.000000	191272	10000.000000	31862	273	1.000000	31729	260	1.000000	9970345	0.000000
317218345	3338795.000000	173867	10000.000000	31841	205	1.000000	31960	223	1.000000	9965370	0.000000
317403008	3105889.000000	161062	10000.000000	31926	225	1.000000	31848	226	1.000000	9960497	0.000000
317494423	2946164.000000	153239	10000.000000	32198	222	1.000000	32030	218	1.000000	9955610	0.000000
317657702	2788993.000000	145095	10000.000000	31965	201	1.000000	31897	201	1.000000	9950703	0.000000
317745714	2663172.000000	138311	10000.000000	31911	191	1.000000	31790	173	1.000000	9945818	0.000000
317828429	2578009.000000	134145	10000.000000	31785	194	1.000000	31918	192	1.000000	9940753	0.000000
317876918	2500393.000000	129908	10000.000000	31837	179	1.000000	32074	174	1.000000	9935850	0.000000
317912589	2433489.000000	126643	10000.000000	31850	163	1.000000	31882	170	1.000000	9930819	0.000000
317982600	2379273.000000	123515	10000.000000	31763	168	1.000000	31830	157	1.000000	9925836	0.000000
318019333	2317469.000000	120364	10000.000000	32017	164	1.000000	31837	152	1.000000	9920913	0.000000
318046933	2290558.000000	118852	10000.000000	31788	158	1.000000	31973	143	1.000000	9915942	0.000000
318064593	2257884.000000	117819	10000.000000	31960	139	1.000000	31731	177	1.000000	9910899	0.000000
318060576	2250433.000000	116942	10000.000000	31852	167	1.000000	31877	181	1.000000	9905925	0.000000
318072667	2234520.000000	115806	10000.000000	31802	156	1.000000	32123	155	1.000000	9901024	0.000000
318123733	2211063.000000	114896	10000.000000	31998	136	1.000000	32115	187	1.000000	9896075	0.000000
318067788	2201778.000000	113902	10000.000000	32282	149	1.000000	31931	146	1.000000	9891139	0.000000
318111730	2174275.000000	113172	10000.000000	31882	156	1.000000	32120	180	1.000000	9886267	0.000000
318152687	2150069.000000	112050	10000.000000	31807	145	1.000000	31699	128	1.000000	9881281	0.000000
318189654	2120467.000000	110464	10000.000000	32031	157	1.000000	31920	136	1.000000	9876288	0.000000
318174231	2116892.000000	110134	10000.000000	31939	160	1.000000	31762	149	1.000000	9871354	0.000000
318183948	2118876.000000	110024	10000.000000	32010	139	1.000000	32067	152	1.000000	9866409	0.000000
318186049	2113472.000000	109262	10000.000000	32108	158	1.000000	31703	160	1.000000	9861377	0.000000
318175781	2118807.000000	110193	10000.000000	31769	156	1.000000	32061	166	1.000000	9856450	0.000000
318166707	2118290.000000	110327	10000.000000	31739	160	1.000000	31767	165	1.000000	9851554	0.000000
318177741	2115740.000000	109902	10000.000000	31939	149	1.000000	31909	170	1.000000	9846679	0.000000
318163052	2126177.000000	110327	10000.000000	31952	155	1.000000	32051	165	1.000000	9841841	0.000000
318155577	2118793.000000	110015	10000.000000	31661	164	1.000000	32118	164	1.000000	9837004	0.000000
318160303	2114428.000000	109822	10000.000000	32015	161	1.000000	32130	158	1.000000	9832000	0.000000
318174588	2118413.000000	110582	10000.000000	31916	163	1.000000	31890	154	1.000000	9827120	0.000000
318156227	2135735.000000	110682	10000.000000	31776	172	1.000000	32201	124	1.000000	9822226	0.000000
318173643	2121256.000000	109552	10000.000000	32039	153	1.000000	31792	169	1.000000	9817426	0.000000
318183046	2112062.000000	109406	10000.000000	31804	161	1.000000	31895	167	1.000000	9812544	0.000000
318159877	2129915.000000	110209	10000.000000	31883	175	1.000000	31849	174	1.000000	9807534	0.000000
318187766	2126961.000000	110612	10000.000000	32254	156	1.000000	32034	142	1.000000	9802640	-1.#IND00
318162987	2132971.000000	110819	10000.000000	31867	144	1.000000	32064	153	1.000000	9797810	-0.004000
[truncated: 161 more rows]
