# Supplementary material for: Large Variations in HIV-1 Viral Load Explained by Shifting-Mosaic Metapopulation Dynamics
Source: PLoS Biol. 2016 Oct 5;14(10):e1002567. doi: 10.1371/journal.pbio.1002567 (PMC5051940; doi:10.1371/journal.pbio.1002567)
Supplement: S1 Data — Each file gives the output from the simulations indicated by the filename: low migration (ms1, db432); high migration (ms1, db1); very high migration (ms10, db1); number of patches (np); reservoir (storage); no reservoir (nostorage); CTL immigration model (CTLimmig); CTL proliferation model (CTLprolif); β¯ (beta1, beta2, …). Within each file, there are 21 simulations for (k = 0,1,..,20), and data is output each day. For measures of synchrony, the final entry should be used. See Methods and S1 Simulation Code for further details. (ZIP) [file pbio.1002567.s002.zip › S1_Data/ms10_np10000_nostorage_noPD_CTLprolif_db1_beta2.tsv]

npatches	nstrain	runtime	dt	init_x	init_y	init_y_blood	init_z	init_S	beta0	beta1	beta2	beta3	mean_beta	B	d	delta	delta_blood	b[0]	mut	m	CTL	c	g	epsilon	k	het	lambda	rho	omega	x_max	patch.dyna	DELTA	A	VA
10000	1	100.000000	0.000100	21900	9499	5000000	0.001000	10000000	2.244219	2.963800	1.521113	2.941322	2	8000000000.000000	0.010000	1.000000	1.000000	800000	0.000050	0.048000	1	0.001000	1.000000	25.000000	0.000000	0.500000	0.000000	0.000000	0.000000	31987	0	10.000000	7.000000	1.000000
sus	inf	inf_blood	z	x[0]	y[0][0]	z[0]	x[1]	y[1][0]	z[1]	S[0]	synchrony
219000000	94990000.000000	5000000	10.000000	21900	9499	0.001000	21900	9499	0.001000	10000000	0.000000
303919078	215968565.000000	11207542	10000.000000	30238	21777	1.000000	29615	22263	1.000000	9995013	0.000000
287550665	462355656.000000	23995299	10000.000000	28174	46476	1.000000	27009	47220	1.000000	9989922	0.000000
264171462	868536226.000000	45097719	10000.000000	25566	87506	1.000000	24121	88777	1.000000	9984890	0.000000
239103787	1393031952.000000	72339739	10000.000000	23107	139275	1.000000	21049	142328	1.000000	9980022	0.000000
218100267	1929371592.000000	100218853	10000.000000	20651	194555	1.000000	18611	195095	1.000000	9974922	0.000000
202876133	2388385751.000000	124103079	10000.000000	19189	239869	1.000000	16809	242551	1.000000	9969972	0.000000
192709812	2737205051.000000	142237580	10000.000000	18116	274769	1.000000	15936	277497	1.000000	9964887	0.000000
186144609	2982971945.000000	154996027	10000.000000	17512	299493	1.000000	15081	302504	1.000000	9959907	0.000000
181965407	3148425288.000000	163617985	10000.000000	16994	316926	1.000000	14590	316803	1.000000	9954885	0.000000
179330117	3256625341.000000	169262906	10000.000000	16684	326008	1.000000	14377	329296	1.000000	9949912	0.000000
177694274	3326191552.000000	172873368	10000.000000	16291	332833	1.000000	14216	336290	1.000000	9944945	0.000000
176662949	3370337591.000000	175164418	10000.000000	16325	337572	1.000000	14132	340880	1.000000	9940009	0.000000
176037100	3398352421.000000	176600953	10000.000000	16320	341594	1.000000	14086	344114	1.000000	9935034	0.000000
175630038	3415857820.000000	177526758	10000.000000	16440	343264	1.000000	14018	345426	1.000000	9929972	0.000000
175369021	3426855222.000000	178117764	10000.000000	16240	343424	1.000000	13978	347462	1.000000	9925145	0.000000
175210700	3433823425.000000	178475065	10000.000000	16199	343983	1.000000	13954	347901	1.000000	9920297	0.000000
175126034	3438090700.000000	178692113	10000.000000	16261	345223	1.000000	13826	347874	1.000000	9915408	0.000000
175054376	3440805409.000000	178817488	10000.000000	16443	344233	1.000000	14023	347833	1.000000	9910381	0.000000
175020404	3442450312.000000	178932694	10000.000000	16265	344892	1.000000	13968	347725	1.000000	9905403	0.000000
175004450	3443506693.000000	178986943	10000.000000	16364	345403	1.000000	14052	347687	1.000000	9900490	0.000000
174981831	3444260893.000000	179014453	10000.000000	16354	345768	1.000000	13936	348346	1.000000	9895616	0.000000
174956173	3444743507.000000	179035210	10000.000000	16142	346866	1.000000	13900	347428	1.000000	9890687	0.000000
174974417	3445004100.000000	179046908	10000.000000	16259	345275	1.000000	13958	348091	1.000000	9885762	0.000000
174950142	3445235218.000000	179068966	10000.000000	16331	345331	1.000000	14058	348750	1.000000	9880839	0.000000
174955714	3445379327.000000	179058244	10000.000000	16274	344805	1.000000	14126	346860	1.000000	9876020	0.000000
174947694	3445381119.000000	179069580	10000.000000	16378	345941	1.000000	14148	348623	1.000000	9871200	0.000000
174944272	3445334644.000000	179065978	10000.000000	16264	346001	1.000000	13928	348699	1.000000	9866393	0.000000
174949404	3445209382.000000	179067691	10000.000000	16068	345390	1.000000	14036	347435	1.000000	9861430	0.000000
174958027	3445241189.000000	179069504	10000.000000	16295	344563	1.000000	14013	347578	1.000000	9856481	0.000000
174962240	3445328948.000000	179079357	10000.000000	16121	346040	1.000000	13962	348285	1.000000	9851567	0.000000
174963077	3445319673.000000	179077373	10000.000000	16368	344141	1.000000	13998	347846	1.000000	9846624	0.000000
174967028	3445312438.000000	179079533	10000.000000	16434	345164	1.000000	13994	348318	1.000000	9841581	0.000000
174953155	3445395484.000000	179069743	10000.000000	16232	345907	1.000000	14077	347206	1.000000	9836691	0.000000
174966064	3445327419.000000	179047928	10000.000000	16259	346540	1.000000	13904	347890	1.000000	9831831	0.000000
174944027	3445294829.000000	179102805	10000.000000	16194	345632	1.000000	13916	348469	1.000000	9826838	0.000000
174959631	3445245481.000000	179073018	10000.000000	16188	345841	1.000000	13800	347668	1.000000	9821952	0.000000
174954374	3445299113.000000	179054218	10000.000000	16393	346119	1.000000	14176	347750	1.000000	9816971	0.000000
174961858	3445433833.000000	179055147	10000.000000	16199	345314	1.000000	13912	348393	1.000000	9812073	0.000000
174964887	3445340013.000000	179094315	10000.000000	16336	345991	1.000000	13906	348186	1.000000	9807178	0.000000
174967177	3445451009.000000	179081552	10000.000000	16345	345211	1.000000	13950	349391	1.000000	9802287	-1.#IND00
174959344	3445461531.000000	179057933	10000.000000	16184	345178	1.000000	14050	348264	1.000000	9797439	0.008000
174945369	3445425661.000000	179070223	10000.000000	16354	345659	1.000000	13984	348248	1.000000	9792526	-0.017656
174963561	3445362148.000000	179075985	10000.000000	16136	345981	1.000000	13967	348665	1.000000	9787737	-0.012758
174955858	3445354603.000000	179090794	10000.000000	16333	346134	1.000000	13994	348364	1.000000	9782775	-0.011525
174957177	3445349749.000000	179067303	10000.000000	16208	345797	1.000000	13947	347868	1.000000	9778054	-0.013462
174949700	3445356743.000000	179070467	10000.000000	16047	346011	1.000000	14100	347572	1.000000	9773171	-0.008962
174946401	3445502277.000000	179078477	10000.000000	16308	345290	1.000000	13978	348050	1.000000	9768207	-0.003991
174942010	3445472709.000000	179073183	10000.000000	16327	346162	1.000000	14104	346986	1.000000	9763425	0.001497
174946481	3445421087.000000	179044707	10000.000000	16219	346925	1.000000	14027	347636	1.000000	9758574	0.002553
174963205	3445355289.000000	179060023	10000.000000	16303	346841	1.000000	13861	347801	1.000000	9753690	0.003112
174945926	3445266724.000000	179060580	10000.000000	16252	346027	1.000000	13966	348068	1.000000	9748918	0.000863
174960772	3445327285.000000	179079038	10000.000000	16157	346046	1.000000	13896	348061	1.000000	9744008	-0.000993
174955306	3445312543.000000	179101463	10000.000000	16430	346401	1.000000	13998	347086	1.000000	9739111	-0.001810
174976356	3445308698.000000	179058086	10000.000000	16192	346080	1.000000	13952	347760	1.000000	9734275	-0.001801
174945162	3445299313.000000	179078365	10000.000000	16184	345815	1.000000	13785	347948	1.000000	9729327	-0.002193
174970036	3445271381.000000	179079276	10000.000000	16132	345678	1.000000	14009	347875	1.000000	9724386	-0.001623
174959676	3445252033.000000	179058737	10000.000000	16304	346327	1.000000	13886	347606	1.000000	9719495	-0.001804
174952574	3445373335.000000	179056873	10000.000000	16148	346205	1.000000	13980	348680	1.000000	9714570	-0.001653
174947853	3445233635.000000	179087812	10000.000000	16242	345681	1.000000	13850	347374	1.000000	9709720	-0.003659
174961660	3445262899.000000	179046205	10000.000000	16216	345976	1.000000	13793	347503	1.000000	9704942	-0.004178
174962775	3445263075.000000	179066788	10000.000000	16200	346807	1.000000	14080	348323	1.000000	9700241	-0.004011
174963636	3445297618.000000	179080861	10000.000000	16136	345722	1.000000	13875	349576	1.000000	9695356	-0.003685
174954388	3445351629.000000	179065729	10000.000000	16330	345903	1.000000	13880	347548	1.000000	9690543	-0.004112
174930840	3445395987.000000	179078420	10000.000000	16176	345964	1.000000	13903	348431	1.000000	9685685	-0.003695
174946931	3445313506.000000	179058190	10000.000000	16309	345925	1.000000	14014	348717	1.000000	9680841	-0.004778
174956124	3445297611.000000	179088351	10000.000000	16289	345091	1.000000	13933	348729	1.000000	9676106	-0.001736
174958471	3445336801.000000	179055665	10000.000000	16330	345687	1.000000	13954	348642	1.000000	9671194	-0.001654
174931967	3445354699.000000	179041320	10000.000000	16233	346210	1.000000	13971	347712	1.000000	9666248	-0.001708
174968919	3445304378.000000	179053225	10000.000000	16151	345863	1.000000	13961	347865	1.000000	9661455	-0.001763
174944044	3445242706.000000	179088201	10000.000000	16047	345283	1.000000	13986	347975	1.000000	9656528	-0.000430
174956754	3445217116.000000	179075765	10000.000000	16218	345910	1.000000	14138	348269	1.000000	9651812	0.000056
174968442	3445277605.000000	179080601	10000.000000	16443	345464	1.000000	13957	348048	1.000000	9646961	0.000200
174959256	3445304157.000000	179075969	10000.000000	16200	345902	1.000000	13953	348568	1.000000	9642158	0.000433
174973683	3445333692.000000	179075068	10000.000000	16116	346780	1.000000	14039	347526	1.000000	9637283	0.000341
174946771	3445394129.000000	179060774	10000.000000	16232	345630	1.000000	13908	347847	1.000000	9632554	0.000398
174952045	3445288708.000000	179068775	10000.000000	16272	346480	1.000000	14081	348701	1.000000	9627840	-0.000005
174952686	3445321794.000000	179061033	10000.000000	16139	345709	1.000000	13996	347008	1.000000	9623083	-0.000328
174949350	3445302959.000000	179075403	10000.000000	16182	346298	1.000000	14027	347752	1.000000	9618261	-0.000319
174966298	3445221937.000000	179080449	10000.000000	16304	346516	1.000000	14096	347450	1.000000	9613527	-0.000428
174937543	3445223670.000000	179065401	10000.000000	16192	345418	1.000000	13987	347516	1.000000	9608690	-0.000370
174957940	3445165325.000000	179055614	10000.000000	16233	345832	1.000000	14035	347859	1.000000	9603905	0.000103
174959656	3445178714.000000	179083802	10000.000000	16233	344896	1.000000	13877	347528	1.000000	9599113	0.000136
174951992	3445334267.000000	179058825	10000.000000	16099	346269	1.000000	13971	347668	1.000000	9594142	0.000111
174955235	3445248441.000000	179072510	10000.000000	16230	346744	1.000000	13902	348048	1.000000	9589430	0.000061
174958847	3445333693.000000	179042279	10000.000000	16063	345869	1.000000	13973	347836	1.000000	9584780	-0.001857
174947469	3445264548.000000	179051612	10000.000000	16199	345426	1.000000	13942	347339	1.000000	9579803	-0.001388
174950395	3445261034.000000	179036373	10000.000000	16113	346800	1.000000	13949	346957	1.000000	9575163	-0.001466
174951366	3445181569.000000	179087177	10000.000000	16123	345287	1.000000	13930	348315	1.000000	9570371	-0.001242
174956568	3445207568.000000	179060300	10000.000000	16104	346468	1.000000	13940	347933	1.000000	9565571	-0.001670
174948697	3445237677.000000	179044774	10000.000000	16175	346145	1.000000	14086	348519	1.000000	9560758	-0.001683
174952335	3445266314.000000	179054921	10000.000000	16336	345708	1.000000	14078	347884	1.000000	9555978	-0.001922
174955535	3445300512.000000	179086509	10000.000000	16304	344743	1.000000	13971	347429	1.000000	9551149	-0.002328
174946986	3445262464.000000	179078804	10000.000000	16134	344433	1.000000	13882	347026	1.000000	9546328	-0.002346
174958064	3445278426.000000	179063141	10000.000000	16289	346066	1.000000	13904	348398	1.000000	9541491	-0.002585
174951062	3445286818.000000	179070025	10000.000000	16331	346091	1.000000	14089	347288	1.000000	9536882	-0.003091
174955841	3445336110.000000	179069080	10000.000000	16471	345595	1.000000	14075	347610	1.000000	9532088	-0.002369
174946999	3445300470.000000	179067179	10000.000000	16181	346227	1.000000	13893	347429	1.000000	9527387	-0.002663
174948936	3445411475.000000	179059728	10000.000000	16290	346388	1.000000	13883	348601	1.000000	9522553	-0.002718
174953381	3445392063.000000	179068186	10000.000000	16431	345819	1.000000	14123	348210	1.000000	9517824	-0.002870
npatches	nstrain	runtime	dt	init_x	init_y	init_y_blood	init_z	init_S	beta0	beta1	beta2	beta3	mean_beta	B	d	delta	delta_blood	b[0]	mut	m	CTL	c	g	epsilon	k	het	lambda	rho	omega	x_max	patch.dyna	DELTA	A	VA
10000	1	100.000000	0.000100	21900	9499	5000000	0.001000	10000000	2.012861	2.432024	1.471131	1.496318	2	8000000000.000000	0.010000	1.000000	1.000000	800000	0.000050	0.048000	1	0.001000	1.000000	25.000000	1.000000	0.500000	0.000000	0.000000	0.000000	31987	0	10.000000	7.000000	1.000000
sus	inf	inf_blood	z	x[0]	y[0][0]	z[0]	x[1]	y[1][0]	z[1]	S[0]	synchrony
219000000	94990000.000000	5000000	10.000000	21900	9499	0.001000	21900	9499	0.001000	10000000	0.000000
313055542	86097344.000000	4474540	10000.000000	31331	8673	1.000000	31173	8918	1.000000	9995037	0.000000
313529049	79951311.000000	4155339	10000.000000	31402	8114	1.000000	31467	8247	1.000000	9990038	0.000000
313971960	74429775.000000	3868967	10000.000000	31346	7334	1.000000	31213	7507	1.000000	9985128	0.000000
314328816	69488099.000000	3611071	10000.000000	31267	6819	1.000000	31378	7033	1.000000	9980158	0.000000
314700611	65063601.000000	3381965	10000.000000	31385	6451	1.000000	31323	6676	1.000000	9975347	0.000000
315027325	61027670.000000	3171930	10000.000000	31453	5977	1.000000	31458	6175	1.000000	9970309	0.000000
315280311	57380275.000000	2981146	10000.000000	31583	5722	1.000000	31705	5730	1.000000	9965272	0.000000
315543786	54028649.000000	2812578	10000.000000	31495	5426	1.000000	31435	5459	1.000000	9960334	0.000000
315804197	50967535.000000	2650607	10000.000000	31523	5132	1.000000	31388	5266	1.000000	9955452	0.000000
316016788	48146039.000000	2505817	10000.000000	31397	4838	1.000000	31448	4808	1.000000	9950356	0.000000
316223036	45547514.000000	2370081	10000.000000	31701	4555	1.000000	31687	4559	1.000000	9945357	0.000000
316417159	43142875.000000	2243155	10000.000000	31602	4265	1.000000	31584	4491	1.000000	9940394	0.000000
316579110	40935091.000000	2129239	10000.000000	31777	4148	1.000000	31542	4165	1.000000	9935425	0.000000
316769691	38867873.000000	2022480	10000.000000	31663	3884	1.000000	31687	3816	1.000000	9930433	0.000000
316903781	36955945.000000	1922212	10000.000000	31527	3659	1.000000	31532	3724	1.000000	9925537	0.000000
317050724	35163211.000000	1828210	10000.000000	31745	3566	1.000000	31747	3574	1.000000	9920540	0.000000
317180402	33485312.000000	1741168	10000.000000	31851	3485	1.000000	31708	3414	1.000000	9915614	0.000000
317304356	31908108.000000	1658147	10000.000000	31756	3222	1.000000	31725	3160	1.000000	9910665	0.000000
317434634	30440924.000000	1580964	10000.000000	31816	2968	1.000000	31953	3119	1.000000	9905587	0.000000
317539993	29064931.000000	1511857	10000.000000	31595	2902	1.000000	31725	2971	1.000000	9900607	0.000000
317636521	27770882.000000	1441978	10000.000000	31889	2841	1.000000	31714	2792	1.000000	9895641	0.000000
317742351	26570270.000000	1380161	10000.000000	31685	2687	1.000000	31706	2714	1.000000	9890622	0.000000
317852951	25432917.000000	1320743	10000.000000	31893	2584	1.000000	31867	2604	1.000000	9885710	0.000000
317911602	24339948.000000	1265634	10000.000000	31739	2553	1.000000	31625	2500	1.000000	9880862	0.000000
317982131	23316664.000000	1210554	10000.000000	31633	2304	1.000000	31756	2397	1.000000	9876019	0.000000
318060464	22338825.000000	1159653	10000.000000	31854	2206	1.000000	31876	2229	1.000000	9871105	0.000000
318176659	21398819.000000	1114271	10000.000000	31822	2116	1.000000	31919	2167	1.000000	9866162	0.000000
318205159	20526069.000000	1063578	10000.000000	31813	2004	1.000000	31820	2083	1.000000	9861167	0.000000
318285281	19687774.000000	1022383	10000.000000	31905	1967	1.000000	31821	2029	1.000000	9856288	0.000000
318355662	18904121.000000	980834	10000.000000	31873	1843	1.000000	31525	2002	1.000000	9851372	0.000000
318390268	18152176.000000	942621	10000.000000	31799	1780	1.000000	31725	1882	1.000000	9846447	0.000000
318481802	17435986.000000	908159	10000.000000	31880	1794	1.000000	31942	1797	1.000000	9841530	0.000000
318519280	16757370.000000	870444	10000.000000	31999	1687	1.000000	31743	1772	1.000000	9836629	0.000000
318565640	16112411.000000	837432	10000.000000	31826	1557	1.000000	31633	1617	1.000000	9831728	0.000000
318633262	15508719.000000	805765	10000.000000	32004	1572	1.000000	31959	1541	1.000000	9826774	0.000000
318642027	14904056.000000	775723	10000.000000	31872	1566	1.000000	31851	1466	1.000000	9821812	0.000000
318696585	14339234.000000	744796	10000.000000	31698	1466	1.000000	31776	1426	1.000000	9816738	0.000000
318758033	13818261.000000	716791	10000.000000	31884	1360	1.000000	31809	1393	1.000000	9811827	0.000000
318788491	13297669.000000	690996	10000.000000	31680	1395	1.000000	31711	1353	1.000000	9806863	0.000000
318861784	12817179.000000	666795	10000.000000	32009	1393	1.000000	31858	1355	1.000000	9801950	-1.#IND00
318886739	12347315.000000	641919	10000.000000	31885	1290	1.000000	31911	1231	1.000000	9797068	-1.#IND00
318923995	11904769.000000	618412	10000.000000	31825	1164	1.000000	31658	1218	1.000000	9792199	0.583879
318963908	11473348.000000	597051	10000.000000	31711	1132	1.000000	31814	1173	1.000000	9787174	0.739605
318962408	11058689.000000	575159	10000.000000	31714	1132	1.000000	31865	1086	1.000000	9782193	0.812541
319019923	10666683.000000	553242	10000.000000	31857	1038	1.000000	31876	1114	1.000000	9777325	0.858988
319037905	10272239.000000	533959	10000.000000	31761	994	1.000000	31868	1066	1.000000	9772476	0.887868
319047984	9921529.000000	516745	10000.000000	31963	970	1.000000	32016	975	1.000000	9767674	0.905867
319110239	9562314.000000	497320	10000.000000	31932	958	1.000000	31850	929	1.000000	9762784	0.921885
319128434	9221423.000000	478916	10000.000000	31750	969	1.000000	32099	928	1.000000	9757912	0.932367
319170916	8897684.000000	463176	10000.000000	31847	917	1.000000	31855	959	1.000000	9753105	0.941572
319182953	8582581.000000	446726	10000.000000	31961	850	1.000000	32043	866	1.000000	9748195	0.948156
319199396	8289124.000000	430642	10000.000000	31879	816	1.000000	31886	877	1.000000	9743467	0.954603
319221442	8000075.000000	414559	10000.000000	31848	821	1.000000	31908	872	1.000000	9738663	0.959340
319253569	7723744.000000	401715	10000.000000	31662	755	1.000000	31859	821	1.000000	9733881	0.962986
319293721	7451583.000000	387772	10000.000000	31929	770	1.000000	31822	707	1.000000	9729015	0.965767
319299245	7197670.000000	373667	10000.000000	32146	755	1.000000	31836	745	1.000000	9724141	0.968668
319304124	6951799.000000	362140	10000.000000	31854	693	1.000000	31929	728	1.000000	9719194	0.971470
319321500	6716092.000000	348939	10000.000000	31732	632	1.000000	32036	611	1.000000	9714335	0.973783
319354960	6486037.000000	338106	10000.000000	31736	669	1.000000	31961	664	1.000000	9709555	0.975623
319357014	6265749.000000	326583	10000.000000	31967	652	1.000000	31915	613	1.000000	9704755	0.977252
319371220	6052510.000000	314750	10000.000000	31777	604	1.000000	31932	641	1.000000	9699888	0.978652
319377448	5855869.000000	304414	10000.000000	31966	587	1.000000	31794	610	1.000000	9695026	0.979969
319401188	5661786.000000	295282	10000.000000	31955	564	1.000000	31889	541	1.000000	9690200	0.981126
319425749	5460925.000000	283869	10000.000000	32120	534	1.000000	31934	577	1.000000	9685276	0.982286
319436478	5284557.000000	275404	10000.000000	31716	523	1.000000	31749	538	1.000000	9680442	0.983109
319463778	5108705.000000	266273	10000.000000	31808	502	1.000000	32096	500	1.000000	9675646	0.984100
319481907	4938810.000000	257052	10000.000000	32041	508	1.000000	31930	485	1.000000	9670807	0.984961
319510553	4778087.000000	248932	10000.000000	32041	509	1.000000	31747	482	1.000000	9665972	0.985694
319476167	4630103.000000	240254	10000.000000	31909	466	1.000000	31799	484	1.000000	9661235	0.986406
319503331	4483992.000000	232841	10000.000000	31906	442	1.000000	31918	440	1.000000	9656467	0.987001
319515818	4330494.000000	225194	10000.000000	31907	414	1.000000	32158	437	1.000000	9651665	0.987495
319546322	4192078.000000	217139	10000.000000	31857	400	1.000000	31794	404	1.000000	9646920	0.987990
319523706	4053890.000000	211448	10000.000000	32003	433	1.000000	31900	414	1.000000	9642010	0.988464
319556046	3928037.000000	204928	10000.000000	32016	393	1.000000	32143	394	1.000000	9637146	0.988840
319575078	3807670.000000	197620	10000.000000	32167	352	1.000000	31852	366	1.000000	9632311	0.989249
319563165	3677305.000000	191184	10000.000000	32000	369	1.000000	32041	385	1.000000	9627535	0.989611
319588255	3557753.000000	184759	10000.000000	31732	301	1.000000	32051	383	1.000000	9622806	0.989989
319575744	3446510.000000	179346	10000.000000	31983	342	1.000000	31765	349	1.000000	9617884	0.990289
319588790	3338478.000000	173552	10000.000000	31884	321	1.000000	32019	312	1.000000	9613004	0.990601
319623918	3234691.000000	167906	10000.000000	31801	312	1.000000	31889	328	1.000000	9608225	0.990893
319615744	3133836.000000	162881	10000.000000	32087	268	1.000000	32061	335	1.000000	9603396	0.991173
319619506	3030679.000000	157702	10000.000000	31747	314	1.000000	32033	345	1.000000	9598583	0.991406
319629692	2936668.000000	152681	10000.000000	32043	288	1.000000	31964	286	1.000000	9593763	0.991640
319651024	2846482.000000	147881	10000.000000	31892	276	1.000000	32039	261	1.000000	9589066	0.991843
319672821	2753312.000000	143212	10000.000000	31669	252	1.000000	32136	297	1.000000	9584271	0.992068
319665452	2673910.000000	139142	10000.000000	32076	287	1.000000	32076	282	1.000000	9579502	0.992270
319635180	2590860.000000	134334	10000.000000	31955	233	1.000000	31965	264	1.000000	9574787	0.992455
319667347	2506205.000000	130562	10000.000000	32003	260	1.000000	31889	267	1.000000	9569995	0.992638
319690221	2424277.000000	126221	10000.000000	32149	248	1.000000	31888	236	1.000000	9565205	0.992800
319679351	2343952.000000	121529	10000.000000	31857	229	1.000000	32068	237	1.000000	9560484	0.992961
319670513	2270179.000000	118159	10000.000000	31918	218	1.000000	31847	253	1.000000	9555675	0.993124
319686518	2196568.000000	114352	10000.000000	31659	238	1.000000	31935	219	1.000000	9550954	0.993282
319688924	2125691.000000	110254	10000.000000	32109	227	1.000000	31913	193	1.000000	9546370	0.993431
319715097	2065034.000000	106964	10000.000000	31958	234	1.000000	31724	220	1.000000	9541541	0.993564
319707720	2000347.000000	103654	10000.000000	32175	191	1.000000	31826	199	1.000000	9536581	0.993692
319725317	1940891.000000	100707	10000.000000	31903	220	1.000000	32109	210	1.000000	9531833	0.993813
319706315	1878708.000000	97548	10000.000000	31891	192	1.000000	32099	188	1.000000	9527085	0.993932
319722907	1819816.000000	93714	10000.000000	31986	187	1.000000	32076	161	1.000000	9522266	0.994046
319721000	1762877.000000	91677	10000.000000	32012	178	1.000000	32021	177	1.000000	9517539	0.994156
npatches	nstrain	runtime	dt	init_x	init_y	init_y_blood	init_z	init_S	beta0	beta1	beta2	beta3	mean_beta	B	d	delta	delta_blood	b[0]	mut	m	CTL	c	g	epsilon	k	het	lambda	rho	omega	x_max	patch.dyna	DELTA	A	VA
10000	1	100.000000	0.000100	21900	9499	5000000	0.001000	10000000	1.619405	1.205974	1.272475	2.646822	2	8000000000.000000	0.010000	1.000000	1.000000	800000	0.000050	0.048000	1	0.001000	1.000000	25.000000	2.000000	0.500000	0.000000	0.000000	0.000000	31987	0	10.000000	7.000000	1.000000
sus	inf	inf_blood	z	x[0]	y[0][0]	z[0]	x[1]	y[1][0]	z[1]	S[0]	synchrony
219000000	94990000.000000	5000000	10.000000	21900	9499	0.001000	21900	9499	0.001000	10000000	0.000000
317064296	33801085.000000	1761141	10000.000000	31609	3250	1.000000	31778	3224	1.000000	9994971	0.000000
318812930	12505000.000000	652129	10000.000000	32080	1228	1.000000	31984	1280	1.000000	9990184	0.000000
319483315	4659364.000000	243206	10000.000000	32041	477	1.000000	32203	483	1.000000	9985121	0.000000
319725401	1741613.000000	90262	10000.000000	32027	184	1.000000	32022	175	1.000000	9980017	0.000000
319818556	652214.000000	33927	10000.000000	31801	68	1.000000	32034	68	1.000000	9974976	0.000000
319876041	244254.000000	12716	10000.000000	32004	27	1.000000	31747	19	1.000000	9969987	0.000000
319870331	91520.000000	4810	9977.192010	31791	10	1.000000	31807	8	1.000000	9964965	0.000000
319868252	39875.000000	2054	6773.531457	32062	2	0.355220	32015	2	0.949100	9959924	0.000000
319876075	40233.000000	2099	3628.544899	31816	5	0.043142	32032	2	0.387737	9954926	0.000000
319841262	44188.000000	2239	4835.883730	32082	2	0.537727	32172	4	0.839205	9949958	0.000000
319880653	41096.000000	2058	4796.322465	32037	3	0.424265	31890	0	0.718487	9944885	0.000000
319851124	41502.000000	2159	4347.789808	32128	5	0.865624	31990	3	0.652168	9939993	0.000000
319885212	42023.000000	2196	4581.822207	31982	6	0.577120	31812	3	0.923979	9934953	0.000000
319858750	42070.000000	2246	4716.215630	31953	3	0.165006	32015	4	0.928102	9930106	0.000000
319876159	41338.000000	2189	4525.910161	32144	6	0.233271	32200	2	0.546277	9925245	0.000000
319890120	42103.000000	2133	4585.821916	32073	3	0.908339	31930	4	0.238009	9920293	0.000000
319882758	42057.000000	2206	4679.189968	31835	9	0.661670	31957	3	0.398835	9915367	0.000000
319881198	41819.000000	2172	4583.272903	31906	5	0.125194	32071	2	0.788695	9910427	0.000000
319839647	42133.000000	2213	4593.481495	31862	3	0.082147	31963	3	0.368992	9905511	0.000000
319886732	42160.000000	2143	4645.238623	32079	4	0.692960	31890	4	0.295548	9900487	0.000000
319881581	40950.000000	2074	4495.468615	32107	3	0.041061	31849	5	0.025627	9895495	0.000000
319870634	42179.000000	2163	4533.820832	32011	3	0.051059	32084	1	0.252295	9890478	0.000000
319856382	41892.000000	2160	4808.626895	32143	11	0.418218	32120	3	0.709526	9885624	0.000000
319893872	41650.000000	2156	4506.315590	31857	4	0.473601	31986	3	0.104008	9880617	0.000000
319875377	42102.000000	2234	4690.382517	31976	2	0.578066	31871	6	0.386822	9875578	0.000000
319875332	41661.000000	2182	4534.624206	31953	4	0.423754	32019	8	0.449946	9870671	0.000000
319862977	41544.000000	2175	4494.147858	32228	3	0.426172	31939	2	0.126377	9865894	0.000000
319860265	41534.000000	2183	4481.422591	31952	3	0.576591	31893	3	0.368682	9860858	0.000000
319860894	42018.000000	2153	4567.807046	31920	2	0.626258	32039	4	0.721747	9855780	0.000000
319874333	41549.000000	2202	4556.282291	31948	3	0.659064	32020	1	0.382888	9850913	0.000000
319871431	42318.000000	2203	4686.916603	32008	5	0.821321	31882	5	0.476459	9846104	0.000000
319862706	41555.000000	2139	4580.822692	32026	0	0.089471	32025	1	0.248541	9841205	0.000000
319864941	42212.000000	2089	4606.283108	32112	3	0.260714	31703	6	0.812132	9836243	0.000000
319867056	41977.000000	2182	4615.032338	31922	5	0.067233	32002	3	0.239157	9831249	0.000000
319865646	41911.000000	2067	4586.405548	31725	2	0.064444	31887	6	0.477591	9826360	0.000000
319864992	41895.000000	2158	4543.818712	31852	6	0.019440	31998	1	0.443135	9821344	0.000000
319876331	41392.000000	2155	4544.222308	31948	2	0.005575	32133	5	0.726089	9816390	0.000000
319892525	41682.000000	2194	4499.815477	31766	4	0.017119	31973	5	0.968850	9811514	0.000000
319864705	42061.000000	2156	4602.449557	31959	3	0.309796	32001	2	0.901830	9806489	0.000000
319871533	41870.000000	2185	4637.745846	31968	4	0.700315	32163	4	0.477171	9801542	-1.#IND00
319875777	41489.000000	2176	4685.923167	31888	6	0.521016	31901	5	0.122892	9796576	-1.#IND00
319868384	42042.000000	2177	4479.090127	31993	3	0.458674	32139	3	0.424462	9791661	-1.#IND00
319877474	42292.000000	2179	4727.543245	31856	6	0.474630	31942	7	0.531253	9786782	-0.002159
319835039	41499.000000	2120	4538.373034	32050	4	0.749860	32090	3	0.773464	9781964	-0.007273
319875569	42255.000000	2269	4575.061154	32181	6	0.992340	31799	2	0.706698	9777075	0.006827
319889020	41688.000000	2241	4663.017241	32130	5	0.615580	31703	3	0.832559	9772275	0.010349
319873808	41431.000000	2101	4529.975189	32007	3	0.749402	32091	7	0.639934	9767375	0.008784
319850916	42434.000000	2273	4589.912574	32048	4	0.845145	31894	5	0.724516	9762548	0.007626
319868564	41654.000000	2188	4670.654073	32040	6	0.871722	31892	1	0.413214	9757650	0.006792
319866935	41460.000000	2164	4503.035897	31925	6	0.878903	31928	4	0.506517	9752811	0.005496
319867958	41472.000000	2141	4512.900697	31822	2	0.808139	31998	2	0.033633	9747865	0.007026
319880771	42195.000000	2117	4617.331601	32047	4	0.295621	31956	8	0.083881	9742926	0.006863
319879957	41543.000000	2223	4552.139849	32178	3	0.383783	32055	2	0.450433	9737963	0.006143
319890121	42046.000000	2133	4623.622813	32036	7	0.442541	31703	4	0.955046	9733222	0.006136
319860384	41641.000000	2108	4579.708252	32001	2	0.133231	31812	3	0.144489	9728490	0.006343
319846342	42645.000000	2141	4624.163701	31925	4	0.660388	31897	5	0.483628	9723559	0.004948
319874066	41594.000000	2177	4646.585291	31894	2	0.099790	31992	5	0.866671	9718658	0.004380
319895276	41766.000000	2229	4475.451922	31970	4	0.502601	31819	3	0.450795	9713913	0.003378
319879425	41852.000000	2258	4663.251644	31998	3	0.494823	32030	5	0.254179	9709135	0.003819
319877812	41852.000000	2159	4683.874611	31780	4	0.817028	31835	5	0.348811	9704288	0.005137
319853816	41397.000000	2034	4469.973629	31962	5	0.144897	32068	1	0.505310	9699583	0.004676
319849203	41988.000000	2210	4527.205439	31806	3	0.691417	31910	3	0.796861	9694791	0.005968
319865648	41885.000000	2210	4737.943636	31965	5	0.018512	32196	2	0.852497	9689988	0.005656
319864683	41216.000000	2120	4496.725552	31860	6	0.005920	32062	2	0.653691	9685161	0.005615
319893669	42190.000000	2155	4602.065743	32101	3	0.027662	31954	5	0.185214	9680276	0.005350
319877596	41669.000000	2129	4663.696614	31907	4	0.460429	31770	6	0.967454	9675388	0.004863
319873253	41764.000000	2207	4585.812137	31994	8	0.637443	31888	1	0.108867	9670514	0.004107
319862516	41468.000000	2212	4490.826901	32164	5	0.542744	31717	2	0.146101	9665676	0.003470
319870644	42370.000000	2197	4666.805514	31938	3	0.527722	32014	2	0.120766	9660807	0.004734
319870143	41970.000000	2160	4710.466920	32083	4	0.719758	32131	8	0.714274	9655938	0.004759
319863223	41859.000000	2183	4564.900394	32133	2	0.894712	32099	9	0.606942	9651124	0.004908
319859793	41973.000000	2113	4687.888260	32171	10	0.840326	31831	3	0.884914	9646268	0.004966
319871093	41770.000000	2146	4500.259887	31821	3	0.571978	31887	3	0.520981	9641469	0.005971
319873454	42582.000000	2175	4768.693740	31988	3	0.196251	31975	4	0.066862	9636673	0.006557
319869161	41603.000000	2070	4629.002974	31836	7	0.128427	31940	3	0.449682	9631862	0.005995
319881107	41696.000000	2249	4569.406408	31876	7	0.740963	31963	2	0.236546	9627073	0.006415
319869393	42022.000000	2198	4618.655323	31931	4	0.696168	31745	4	0.020848	9622206	0.006413
319881232	41398.000000	2165	4599.602894	31953	6	0.883115	31785	5	0.013336	9617445	0.003943
319862354	41517.000000	2136	4472.379682	32086	4	0.764141	32139	3	0.045590	9612597	0.004197
319858119	41468.000000	2140	4513.622617	32021	3	0.492731	32193	1	0.333096	9607852	0.004442
319880494	42028.000000	2204	4625.695510	31916	3	0.456607	32025	3	0.312977	9603098	0.004131
319865009	41889.000000	2209	4651.932040	31790	3	0.788746	31822	2	0.503810	9598195	0.004019
319860721	41407.000000	2166	4568.978730	32142	4	0.573434	32054	7	0.148040	9593448	0.003126
319866254	41441.000000	2138	4446.076573	31845	9	0.520838	32069	4	0.581054	9588699	0.003173
319875805	42288.000000	2182	4617.160739	31948	4	0.529550	32119	4	0.864108	9583857	0.003038
319846796	41621.000000	2149	4702.010584	32014	3	0.695397	32046	3	0.157995	9579009	0.003332
319880072	41606.000000	2180	4398.067065	32011	2	0.657423	31978	7	0.247230	9574196	0.003187
319855253	42263.000000	2198	4676.634412	31969	5	0.155676	31982	2	0.339937	9569424	0.002984
319868087	41444.000000	2133	4643.134334	31905	3	0.772308	31967	4	0.049872	9564628	0.003326
319868997	41869.000000	2128	4430.964119	32159	1	0.098355	31917	7	0.027165	9559900	0.003446
319858707	42591.000000	2116	4794.997997	32027	2	0.022376	31925	4	0.505023	9555119	0.003481
319881731	41586.000000	2195	4612.383472	31990	6	0.091699	31969	3	0.569062	9550260	0.003642
319866240	41993.000000	2146	4603.494740	32035	8	0.946142	32015	1	0.484564	9545550	0.004364
319870685	41877.000000	2218	4638.467006	32125	6	0.197432	31964	3	0.431488	9540741	0.004357
319879751	41973.000000	2168	4628.931686	31802	3	0.819747	31920	4	0.909750	9535989	0.004271
319877062	41586.000000	2148	4629.812312	31891	2	0.293677	32213	6	0.284610	9531195	0.004130
319872743	41784.000000	2145	4521.497464	31965	7	0.598283	32018	7	0.493206	9526398	0.003899
319872703	42158.000000	2149	4670.051058	32055	7	0.549986	32057	2	0.516458	9521738	0.003747
319875896	41721.000000	2068	4656.281674	31890	1	0.388470	31921	2	0.474596	9516916	0.003739
npatches	nstrain	runtime	dt	init_x	init_y	init_y_blood	init_z	init_S	beta0	beta1	beta2	beta3	mean_beta	B	d	delta	delta_blood	b[0]	mut	m	CTL	c	g	epsilon	k	het	lambda	rho	omega	x_max	patch.dyna	DELTA	A	VA
10000	1	100.000000	0.000100	21900	9499	5000000	0.001000	10000000	2.161467	1.496014	1.891490	2.440008	2	8000000000.000000	0.010000	1.000000	1.000000	800000	0.000050	0.048000	1	0.001000	1.000000	25.000000	3.000000	0.500000	0.000000	0.000000	0.000000	31987	0	10.000000	7.000000	1.000000
sus	inf	inf_blood	z	x[0]	y[0][0]	z[0]	x[1]	y[1][0]	z[1]	S[0]	synchrony
219000000	94990000.000000	5000000	10.000000	21900	9499	0.001000	21900	9499	0.001000	10000000	0.000000
318724949	13048502.000000	679841	10000.000000	32049	1271	1.000000	31822	1283	1.000000	9995116	0.000000
319692351	1862562.000000	96980	10000.000000	31846	176	1.000000	31858	166	1.000000	9990172	0.000000
319847702	267490.000000	14126	10000.000000	32072	34	1.000000	31914	32	1.000000	9985101	0.000000
319839009	40255.000000	1987	8160.588454	32107	3	0.673248	31986	9	0.932661	9980166	0.000000
319864357	34217.000000	1787	1271.250435	32219	7	0.330042	32052	3	0.171372	9975179	0.000000
319851245	48636.000000	2570	3309.995511	31893	4	0.855856	31809	5	0.263535	9970158	0.000000
319861092	35781.000000	1857	3554.663141	31845	1	0.884827	31807	1	0.373963	9965149	0.000000
319872452	39112.000000	2059	2513.458865	31860	3	0.075540	32116	6	0.352845	9960096	0.000000
319836673	40330.000000	2171	3376.427210	32173	7	0.023485	32261	0	0.513793	9955135	0.000000
319866207	37801.000000	1896	2924.108610	32193	4	0.005151	31948	9	0.838759	9950268	0.000000
319870910	39525.000000	2085	2992.790861	31678	5	0.052119	32154	0	0.325891	9945257	0.000000
319872967	38942.000000	1993	3125.341788	32058	5	0.119610	31878	5	0.317866	9940285	0.000000
319878004	38775.000000	2048	2974.967888	32016	3	0.192397	32169	3	0.233955	9935277	0.000000
319891428	39263.000000	2117	3030.271975	32156	3	0.465803	31965	7	0.080673	9930364	0.000000
319872283	38755.000000	2043	2978.737447	32088	6	0.052011	32137	2	0.035851	9925345	0.000000
319866078	39540.000000	2098	2985.620161	31967	5	0.041102	31992	8	0.092931	9920405	0.000000
319865089	38774.000000	1920	2969.174057	31838	7	0.040104	32051	3	0.511886	9915583	0.000000
319876206	39176.000000	2097	3039.490844	32160	8	0.388797	32034	6	0.228891	9910762	0.000000
319886403	38810.000000	2031	3014.131242	31802	4	0.607099	31992	4	0.008657	9905731	0.000000
319896067	38979.000000	2010	3060.283925	31958	4	0.594490	31997	4	0.001557	9900883	0.000000
319880027	38586.000000	2034	2901.893053	31699	1	0.341450	31980	1	0.009674	9895904	0.000000
319854524	39173.000000	1936	2965.871505	32169	3	0.219760	31881	6	0.019286	9890980	0.000000
319864747	39227.000000	2048	3078.973663	31915	1	0.065711	32049	3	0.593282	9886092	0.000000
319872142	38721.000000	1935	3055.831252	31858	5	0.691256	32131	1	0.004767	9881198	0.000000
319859329	38666.000000	1955	2912.480939	31872	3	0.173114	32013	4	0.002424	9876203	0.000000
319884556	39020.000000	2071	3021.429481	31977	4	0.056477	32146	3	0.140509	9871232	0.000000
319879964	38724.000000	2086	3020.759606	32062	1	0.006104	32089	2	0.050595	9866305	0.000000
319869385	38951.000000	2093	2954.367323	32019	3	0.003481	32007	2	0.012834	9861409	0.000000
319869402	39166.000000	1984	3050.836458	32102	5	0.055929	31946	7	0.280792	9856520	0.000000
319865659	38977.000000	2016	2954.621996	32013	5	0.308717	31800	1	0.164987	9851633	0.000000
319873855	39047.000000	2047	3046.248283	31944	3	0.031067	31994	4	0.432708	9846751	0.000000
319856703	38879.000000	2079	3019.826178	32053	7	0.289932	32120	2	0.788886	9841893	0.000000
319867362	38872.000000	2049	3083.500404	31825	3	0.213904	31962	2	0.420760	9837000	0.000000
319893691	38727.000000	2049	2945.288503	32002	6	0.065682	32076	5	0.504278	9832019	0.000000
319858225	39111.000000	2062	3013.850062	31954	2	0.792084	32024	5	0.352120	9827040	0.000000
319891001	38927.000000	2020	2977.529558	31959	3	0.410462	32000	2	0.003429	9822133	0.000000
319857946	39436.000000	2031	3070.855638	31813	3	0.004223	31998	5	0.004153	9817236	0.000000
319854991	38746.000000	2008	3061.997121	31811	2	0.008276	32033	0	0.008566	9812438	0.000000
319855303	39174.000000	2001	2982.398445	31931	1	0.011772	31813	8	0.003708	9807487	0.000000
319867577	38856.000000	2043	2997.799808	32000	3	0.006358	32265	4	0.111401	9802519	-1.#IND00
319872507	38983.000000	2051	2945.827790	32308	5	0.014240	32003	1	0.512065	9797714	-1.#IND00
319871525	39294.000000	2087	3045.467133	31978	5	0.089018	31961	2	0.004701	9792908	-1.#IND00
319885917	39204.000000	2006	3069.998989	31942	2	0.115900	31828	4	0.029812	9788003	-0.003573
319865658	38821.000000	2105	2978.995657	31870	5	0.070500	31864	4	0.046447	9783058	0.004949
319863044	38870.000000	1976	2974.450171	32044	4	0.191245	31933	4	0.150549	9778181	0.014959
319888186	38981.000000	1955	3122.266434	32010	4	0.291559	32161	7	0.369575	9773270	0.014567
319859698	38439.000000	2035	2942.250651	31790	5	0.666253	31854	4	0.078023	9768439	0.010002
319881139	39861.000000	2089	2992.763145	32055	7	0.078377	32148	7	0.760107	9763616	0.009680
319860625	39012.000000	1985	3121.684027	32007	6	0.143948	31790	0	0.034832	9758715	0.009192
319859292	38822.000000	1972	3027.006345	32013	7	0.642473	31974	3	0.043551	9753867	0.008701
319854009	38914.000000	2059	2943.997171	31863	0	0.553738	31953	6	0.150631	9748946	0.008516
319889403	39023.000000	2017	3059.957791	32188	4	0.361626	32122	3	0.144989	9744048	0.007115
319863273	39071.000000	2055	3018.597777	31833	3	0.295893	32277	5	0.298383	9739137	0.006600
319865286	38778.000000	2021	2992.641083	32092	6	0.330803	31935	5	0.617963	9734361	0.008426
319864803	39719.000000	2033	3088.861747	32019	3	0.396273	32186	2	0.772750	9729451	0.008310
319861348	38280.000000	1994	3001.445853	32067	7	0.022146	31948	2	0.047904	9724602	0.004695
319864994	39345.000000	2044	2927.823289	31962	5	0.535953	31896	4	0.031173	9719725	0.005449
319880572	39447.000000	2081	3080.244030	32115	5	0.509128	32160	4	0.002409	9714932	0.005146
319874609	38846.000000	2014	3097.338379	31876	3	0.317253	31891	5	0.054951	9710111	0.005612
319864018	39172.000000	1949	2950.474275	32203	6	0.448190	31893	5	0.202788	9705186	0.002737
319879970	39088.000000	2097	3119.631890	31904	4	0.217980	32052	2	0.022891	9700347	0.002644
319878772	38783.000000	1957	2973.587203	32113	4	0.068575	32033	4	0.010781	9695519	0.003163
319869602	39467.000000	2120	3092.377110	31969	4	0.006772	32149	7	0.034251	9690686	0.003155
319849080	38770.000000	1974	2987.273225	31950	5	0.382760	32184	5	0.126952	9685958	0.002641
319876760	39066.000000	2015	3002.730916	31934	3	0.656058	32176	6	0.035899	9681061	0.002149
319868716	39032.000000	2009	3016.721411	31769	3	0.869208	32036	5	0.224642	9676251	0.004065
319874479	39251.000000	2036	2992.477476	31958	3	0.311787	32002	2	0.017243	9671405	0.003794
319877369	39377.000000	2107	3156.777238	32111	6	0.607670	31894	9	0.638224	9666754	0.002870
319875712	38606.000000	1995	2933.359687	31960	7	0.132090	31869	5	0.104931	9661975	0.002839
319856146	38787.000000	2034	3041.976610	32071	3	0.040934	31863	3	0.059098	9657158	0.002741
319860167	38373.000000	2061	2918.338367	32119	5	0.016373	31769	1	0.317958	9652396	0.002657
319872341	39049.000000	2112	2986.138486	31722	3	0.079149	31948	4	0.050108	9647674	0.002745
319866337	38852.000000	2027	3024.016147	32027	3	0.084807	31730	1	0.328672	9642781	0.002628
319873870	38648.000000	1993	2917.762509	32033	4	0.360642	31954	4	0.188283	9638020	0.002486
319864519	39481.000000	2151	3062.009341	31884	6	0.049556	31844	4	0.472504	9633230	0.001848
319900773	38236.000000	2054	2970.663161	31817	3	0.068382	31997	2	0.137184	9628427	0.001860
319849272	39373.000000	2067	2975.275099	31810	5	0.002443	31994	2	0.080514	9623659	0.001239
319856622	38935.000000	1959	3065.507820	32064	2	0.015551	32203	4	0.218045	9618804	0.001440
319862729	38773.000000	1983	3000.335112	31798	2	0.000884	32057	5	0.360919	9614085	0.001468
319868138	39266.000000	2083	2977.301183	32022	9	0.001440	32064	1	0.005939	9609249	0.001223
319848878	39332.000000	2024	3092.846319	31722	8	0.269411	31926	6	0.006770	9604449	0.001182
319855088	38783.000000	1944	3041.296905	32168	4	0.017350	31942	7	0.017019	9599621	0.000631
319865965	38889.000000	1995	2938.615364	31838	3	0.124966	32151	3	0.031180	9594891	0.000712
319879937	39198.000000	2015	3104.914405	31976	4	0.489019	32033	4	0.151301	9590027	0.001478
319868492	38858.000000	1998	2959.393642	32168	2	0.904515	31808	0	0.067115	9585336	0.001360
319855540	39359.000000	1975	3131.458425	32046	4	0.455494	31990	2	0.177440	9580519	0.001593
319879367	38809.000000	1989	2989.962291	31973	4	0.515122	31739	6	0.861612	9575731	0.001375
319873405	39414.000000	1982	3103.284117	32004	6	0.572935	31947	4	0.835079	9570852	0.001609
319870122	38799.000000	1958	3056.369305	32033	9	0.546163	32082	3	0.212050	9566238	0.002046
319901708	39351.000000	1990	3038.157888	31813	1	0.236678	32009	2	0.448022	9561530	0.002108
319865083	39062.000000	2023	3092.827569	32159	2	0.013480	31860	2	0.554169	9556854	0.002488
319862694	38837.000000	1973	2947.491720	32021	6	0.363372	31845	6	0.255802	9552115	0.002458
319877305	39568.000000	1980	2984.889555	31850	5	0.838336	32160	1	0.137275	9547352	0.002434
319866143	38971.000000	1989	3018.618498	32124	2	0.089101	31950	3	0.154828	9542565	0.002393
319858972	39265.000000	1953	2997.383068	31814	7	0.355136	31827	6	0.106100	9537800	0.002155
319851967	38997.000000	2086	3074.443706	32194	7	0.584255	31999	2	0.095011	9533114	0.002532
319852772	38578.000000	2018	2873.705839	32213	2	0.110297	31968	3	0.069945	9528263	0.002585
319861836	39695.000000	2017	3045.968095	31941	2	0.488469	32085	5	0.769114	9523474	0.002486
319872829	38806.000000	1963	3086.917940	31907	2	0.883602	31986	4	0.435948	9518799	0.002617
npatches	nstrain	runtime	dt	init_x	init_y	init_y_blood	init_z	init_S	beta0	beta1	beta2	beta3	mean_beta	B	d	delta	delta_blood	b[0]	mut	m	CTL	c	g	epsilon	k	het	lambda	rho	omega	x_max	patch.dyna	DELTA	A	VA
10000	1	100.000000	0.000100	21900	9499	5000000	0.001000	10000000	2.943612	2.520903	1.565560	2.841774	2	8000000000.000000	0.010000	1.000000	1.000000	800000	0.000050	0.048000	1	0.001000	1.000000	25.000000	4.000000	0.500000	0.000000	0.000000	0.000000	31987	0	10.000000	7.000000	1.000000
sus	inf	inf_blood	z	x[0]	y[0][0]	z[0]	x[1]	y[1][0]	z[1]	S[0]	synchrony
219000000	94990000.000000	5000000	10.000000	21900	9499	0.001000	21900	9499	0.001000	10000000	0.000000
319443964	5078567.000000	264386	10000.000000	31959	520	1.000000	32312	492	1.000000	9994936	0.000000
319849199	279605.000000	14490	10000.000000	31884	17	1.000000	32086	32	1.000000	9989824	0.000000
319881670	24405.000000	1307	3155.145535	31898	2	0.187464	31981	2	0.022677	9984875	0.000000
319874403	39227.000000	2073	652.062712	31876	3	0.138275	31932	6	0.000529	9979777	0.000000
319876329	48777.000000	2553	3571.822139	32020	5	0.923670	32146	4	0.023200	9974740	0.000000
319856875	32031.000000	1661	2068.261313	31807	4	0.323600	31982	4	0.057547	9969782	0.000000
319874160	41267.000000	2160	1795.312261	31971	3	0.026928	31880	6	0.197611	9964747	0.000000
319869544	38163.000000	2017	2894.854890	31866	2	0.035370	32151	4	0.549773	9959721	0.000000
319862300	36088.000000	1852	1888.944782	32077	7	0.051605	32067	1	0.053925	9954710	0.000000
319867064	40224.000000	2077	2356.576222	32154	3	0.181291	31891	5	0.184866	9949783	0.000000
319879788	36866.000000	1953	2472.484740	31882	3	0.197222	32056	3	0.217753	9944745	0.000000
319860637	37484.000000	1866	2099.790661	31911	5	0.211389	31960	6	0.491223	9939901	0.000000
319870178	38291.000000	1889	2313.104185	31915	3	0.584473	32121	1	0.352596	9935013	0.000000
319871863	36966.000000	1935	2266.283039	32099	2	0.063092	32159	5	0.282662	9930004	0.000000
319873008	38680.000000	1958	2242.743103	32114	3	0.078967	32091	4	0.711475	9924938	0.000000
319875773	37859.000000	1984	2374.821369	31973	1	0.059568	31924	0	0.198466	9919917	0.000000
319861610	37550.000000	1929	2234.628504	31988	4	0.019378	32025	6	0.261244	9914917	0.000000
319848327	38359.000000	1979	2295.631981	31947	5	0.630889	31972	0	0.248438	9909916	0.000000
319851610	37672.000000	1912	2289.696824	32045	4	0.287459	31933	0	0.080989	9904829	0.000000
319895136	38116.000000	1973	2266.358698	31880	4	0.734804	31953	3	0.574042	9899820	0.000000
319871828	37617.000000	1875	2248.314728	31731	7	0.148830	31865	1	0.044633	9895032	0.000000
319842611	37953.000000	1903	2280.410377	31934	7	0.711422	31954	5	0.124139	9890248	0.000000
319865000	37754.000000	1954	2202.460546	32056	4	0.160747	31781	3	0.626980	9885320	0.000000
319873882	37820.000000	1972	2253.236971	32098	6	0.467615	32022	7	0.553336	9880406	0.000000
319884183	37916.000000	1945	2264.381212	32021	7	0.111803	32055	2	0.596084	9875502	0.000000
319862712	37594.000000	1993	2211.780242	32075	2	0.263151	31766	0	0.176688	9870545	0.000000
319874643	38191.000000	1961	2215.074177	32009	6	0.170415	32211	5	0.017902	9865638	0.000000
319859397	37933.000000	1995	2367.436172	31831	1	0.392629	32065	5	0.329201	9860764	0.000000
319891839	37282.000000	1971	2184.365473	32081	5	0.715326	32005	3	0.773134	9855898	0.000000
319866381	38072.000000	1949	2246.212126	32196	3	0.161561	32215	4	0.586591	9851029	0.000000
319856634	37725.000000	1917	2274.659256	32057	2	0.776369	32073	2	0.335639	9846166	0.000000
319862597	38500.000000	1988	2277.016527	32128	2	0.416564	32025	3	0.845220	9841189	0.000000
319870143	37692.000000	1963	2340.426114	32102	4	0.835091	31961	3	0.907539	9836195	0.000000
319894521	37523.000000	1979	2134.836106	32063	1	0.390218	32021	3	0.237867	9831359	0.000000
319869063	38467.000000	1991	2362.304882	31892	4	0.039563	32063	5	0.509771	9826441	0.000000
319889715	37011.000000	1954	2247.980981	31786	4	0.744079	31902	4	0.293693	9821558	0.000000
319879551	38728.000000	1960	2231.265920	31913	6	0.353977	32130	4	0.807198	9816754	0.000000
319861004	37495.000000	1999	2358.801200	31869	3	0.135870	31984	5	0.196269	9811812	0.000000
319874348	37639.000000	1933	2126.702726	32033	4	0.040984	31997	4	0.336226	9806867	0.000000
319856461	38447.000000	2050	2338.287754	31824	1	0.016323	32056	1	0.220917	9801979	-1.#IND00
319856692	37321.000000	1989	2284.509794	32053	3	0.040686	32377	5	0.239680	9797067	-1.#IND00
319861828	38261.000000	1930	2232.572719	32127	4	0.300947	32159	1	0.028443	9792266	-0.058678
319841127	38254.000000	1934	2278.791661	31875	6	0.404763	32157	0	0.017415	9787360	-0.038733
319877474	37448.000000	1967	2303.661353	32070	2	0.054983	32148	3	0.071105	9782417	-0.039421
319864335	37518.000000	1969	2238.426095	31974	5	0.003895	32146	2	0.149971	9777383	-0.018545
319873738	38255.000000	2017	2264.033509	31860	4	0.015572	31685	4	0.718904	9772456	-0.014047
319874091	37405.000000	1940	2263.272752	32113	4	0.286864	31849	5	0.300165	9767577	-0.009601
319863596	38065.000000	1908	2219.280008	31937	7	0.402060	31813	4	0.390315	9762703	-0.008407
319847683	37672.000000	1997	2257.318887	32153	2	0.505976	31978	7	0.021556	9757920	-0.005495
319854927	37991.000000	1918	2314.569595	32112	4	0.456027	31756	2	0.149862	9752955	-0.005227
319862603	37661.000000	1979	2259.218995	32034	4	0.787367	31862	0	0.007268	9748153	-0.002776
319857591	37302.000000	1918	2218.206331	32137	5	0.586661	31963	7	0.001909	9743312	-0.002496
319882042	38017.000000	1935	2203.935569	32104	3	0.374530	32090	2	0.009777	9738308	-0.002445
319875299	38291.000000	2014	2319.573547	31915	3	0.019779	31969	7	0.007334	9733412	-0.000984
319888552	37045.000000	1881	2210.297877	32090	0	0.014586	32176	4	0.027748	9728592	0.000357
319872276	38267.000000	2030	2255.678325	31808	3	0.029348	32110	1	0.012117	9723739	0.001102
319867793	37441.000000	1911	2233.001820	31985	5	0.050706	32047	1	0.001952	9718915	0.000136
319875224	38289.000000	1924	2218.736807	31992	6	0.706365	32132	5	0.003251	9714046	0.001808
319851746	37921.000000	1950	2266.947320	32078	4	0.354334	31917	4	0.398570	9709266	0.001847
319888060	37560.000000	1995	2251.770226	32023	4	0.292260	31830	7	0.433085	9704493	0.001686
319868650	38162.000000	2054	2289.535853	31964	7	0.521006	32113	4	0.891611	9699738	0.001643
319863746	37603.000000	1889	2285.138088	32115	7	0.024734	32175	5	0.684136	9694789	0.001516
319859551	38040.000000	2006	2329.774415	31998	2	0.107398	32223	7	0.534469	9689843	0.000937
319871139	37640.000000	2030	2284.993545	31940	7	0.196847	31975	2	0.204523	9684935	0.002059
319880157	37145.000000	1911	2218.165966	32080	2	0.299400	32139	5	0.207660	9680115	0.002449
319854121	38643.000000	2067	2251.104939	32085	4	0.097531	31897	4	0.309091	9675350	0.003248
319868579	37807.000000	1976	2349.208193	32104	2	0.290936	31923	2	0.300353	9670463	0.004233
319879956	37521.000000	1975	2291.079781	31939	5	0.070939	31998	1	0.057997	9665614	0.003829
319874758	38168.000000	1925	2251.688032	32086	7	0.207363	31849	5	0.180912	9660746	0.004534
319867801	37539.000000	1882	2317.103464	32032	8	0.588005	31855	1	0.119419	9655910	0.004332
319853916	38077.000000	1951	2186.487407	32038	4	0.012164	31919	7	0.335727	9651117	0.003874
319873049	38000.000000	1928	2347.835393	32272	5	0.031948	32029	3	0.609892	9646295	0.004338
319870992	37142.000000	1930	2183.370443	32052	2	0.076223	31901	3	0.174463	9641403	0.003903
319891413	38049.000000	1955	2270.740980	32032	2	0.733188	31979	0	0.237786	9636643	0.005099
319870897	37579.000000	1929	2191.293494	32182	1	0.038409	31846	9	0.530849	9631765	0.004821
319864270	38248.000000	1886	2308.426339	31783	4	0.096803	31964	0	0.007215	9626927	0.004354
319871037	37453.000000	1973	2316.234598	32089	7	0.014886	31869	5	0.025848	9622193	0.004466
319859494	37875.000000	1869	2172.266797	31971	5	0.032797	32150	2	0.027832	9617425	0.004616
319870914	37949.000000	1916	2291.667846	31977	4	0.457477	31974	2	0.203260	9612730	0.004283
319887553	37578.000000	1988	2234.473027	32124	0	0.229825	31998	3	0.524808	9607976	0.004259
319852615	37867.000000	1946	2293.369828	31938	4	0.654585	32053	4	0.110563	9603207	0.003880
319863496	37352.000000	1991	2209.178305	32206	4	0.480946	31966	2	0.177812	9598446	0.003738
319876380	37769.000000	1998	2208.362657	31960	1	0.281947	32424	3	0.126089	9593630	0.003564
319867804	37788.000000	1954	2336.953989	32220	4	0.053149	32021	3	0.430625	9588846	0.003155
319869710	37533.000000	2065	2263.256808	32006	3	0.218555	32402	4	0.538131	9584135	0.003716
319866992	37977.000000	2013	2204.149653	32135	4	0.514546	32117	0	0.523571	9579377	0.003796
319884124	37839.000000	2021	2310.646042	32169	2	0.581904	32001	2	0.509202	9574605	0.003989
319857158	37387.000000	1973	2215.490833	31936	3	0.003395	31840	5	0.224646	9569852	0.004079
319890071	38595.000000	2011	2317.980875	32007	4	0.070042	31921	3	0.665162	9565030	0.003819
319853169	37539.000000	1932	2382.704976	32079	3	0.146748	31779	5	0.243249	9560238	0.003765
319875713	37583.000000	1900	2133.572727	32054	3	0.165758	31957	3	0.151926	9555507	0.003411
319874710	38562.000000	2000	2335.195681	32210	3	0.586416	32043	2	0.111938	9550723	0.003074
319869863	37540.000000	1983	2350.878682	32197	2	0.411413	32107	4	0.070654	9545987	0.002233
319876743	37732.000000	1886	2145.283410	31889	7	0.299307	32006	2	0.062269	9541261	0.002114
319878311	38280.000000	1969	2315.851155	31998	3	0.027609	31962	1	0.140661	9536518	0.002439
319869665	37159.000000	1938	2302.443978	31826	2	0.304318	31932	4	0.793371	9531706	0.002559
319842330	37572.000000	1910	2175.087860	32057	2	0.067819	31951	6	0.196682	9526971	0.002763
319877691	38366.000000	2046	2352.130760	32075	8	0.235782	32081	4	0.266527	9522125	0.002034
319878636	37664.000000	1922	2297.869996	31983	0	0.345888	32161	2	0.360599	9517265	0.001737
npatches	nstrain	runtime	dt	init_x	init_y	init_y_blood	init_z	init_S	beta0	beta1	beta2	beta3	mean_beta	B	d	delta	delta_blood	b[0]	mut	m	CTL	c	g	epsilon	k	het	lambda	rho	omega	x_max	patch.dyna	DELTA	A	VA
10000	1	100.000000	0.000100	21900	9499	5000000	0.001000	10000000	1.861769	1.930867	2.668281	2.328941	2	8000000000.000000	0.010000	1.000000	1.000000	800000	0.000050	0.048000	1	0.001000	1.000000	25.000000	5.000000	0.500000	0.000000	0.000000	0.000000	31987	0	10.000000	7.000000	1.000000
sus	inf	inf_blood	z	x[0]	y[0][0]	z[0]	x[1]	y[1][0]	z[1]	S[0]	synchrony
219000000	94990000.000000	5000000	10.000000	21900	9499	0.001000	21900	9499	0.001000	10000000	0.000000
319689504	1959965.000000	102894	10000.000000	31917	209	1.000000	31775	189	1.000000	9994953	0.000000
319868043	42107.000000	2186	9091.252443	31955	3	0.709299	31912	4	1.000000	9989977	0.000000
319871219	29482.000000	1554	251.760063	32051	2	0.011329	32062	6	0.000866	9984911	0.000000
319842847	56695.000000	2993	1357.440685	32261	6	0.242327	31966	5	0.117698	9979853	0.000000
319866804	30536.000000	1526	2898.878280	31688	0	0.495254	32106	4	0.410628	9974923	0.000000
319872669	37238.000000	1904	897.406675	31850	2	0.243134	31817	2	0.010659	9970028	0.000000
319885361	42014.000000	2196	2555.725735	31887	3	0.356852	32073	3	0.105491	9965029	0.000000
319857748	33440.000000	1763	1536.109735	32065	3	0.252159	31878	2	0.559056	9960041	0.000000
319877472	39306.000000	1979	1636.763146	32023	2	0.064126	31862	0	0.043816	9955070	0.000000
319864168	36377.000000	1859	2012.704291	31922	5	0.244960	32247	1	0.012676	9950200	0.000000
319867682	36505.000000	1846	1674.527615	32084	4	0.263052	31947	2	0.033173	9945226	0.000000
319859936	37577.000000	1990	1818.254920	31781	3	0.515518	32070	1	0.068817	9940207	0.000000
319872364	37183.000000	1952	1823.925016	31823	3	0.491076	32087	7	0.415603	9935239	0.000000
319863357	37394.000000	1901	1817.692884	31958	4	0.644849	32110	1	0.555881	9930279	0.000000
319876294	36747.000000	1883	1774.432091	32024	3	0.287622	32044	2	0.685600	9925189	0.000000
319865081	37232.000000	1885	1735.938543	31744	4	0.113916	32106	7	0.008382	9920198	0.000000
319865687	37226.000000	2004	1886.079610	32035	4	0.166637	31965	6	0.029253	9915215	0.000000
319840391	37049.000000	1963	1833.998641	32013	7	0.263927	31830	10	0.014207	9910165	0.000000
319866286	37015.000000	1968	1762.707118	31999	1	0.039567	32108	4	0.003306	9905136	0.000000
319871615	36853.000000	1898	1808.713075	32034	1	0.149371	31777	3	0.074022	9900285	0.000000
319860334	37397.000000	1946	1742.037593	31686	1	0.531152	32110	8	0.130881	9895333	0.000000
319884035	36822.000000	1888	1903.276559	31904	4	0.278074	32031	5	0.576577	9890318	0.000000
319867620	36782.000000	1967	1737.714874	31981	8	0.012313	31831	3	0.095091	9885490	0.000000
319879707	37264.000000	1936	1740.605326	31842	2	0.352335	32067	3	0.092296	9880604	0.000000
319876984	37253.000000	1916	1903.439262	31971	4	0.421444	31861	6	0.033427	9875644	0.000000
319859513	36880.000000	1893	1810.885455	31882	2	0.373442	31961	4	0.206720	9870688	0.000000
319868676	37262.000000	1948	1778.388742	31874	2	0.086935	31977	3	0.691519	9865678	0.000000
319872665	37187.000000	1944	1854.080859	31975	2	0.599213	32104	1	0.290662	9860664	0.000000
319886931	37132.000000	1931	1769.512102	32105	2	0.621244	32036	7	0.597229	9855775	0.000000
319868228	37337.000000	1940	1872.418251	32078	2	0.628238	31895	3	0.130022	9850946	0.000000
319870467	36400.000000	1904	1715.747414	32013	4	0.009489	31726	1	0.248980	9846004	0.000000
319863277	37693.000000	1992	1812.989702	32027	4	0.001570	31989	8	0.330791	9841013	0.000000
319858062	36402.000000	1887	1822.424964	32015	1	0.033789	32037	3	0.043073	9836168	0.000000
319876305	37546.000000	1986	1674.178530	31942	6	0.150756	32172	3	0.009219	9831264	0.000000
319879339	36849.000000	1891	1911.911123	31842	4	0.282117	31766	3	0.034780	9826351	0.000000
319868763	36968.000000	1872	1714.709208	32139	4	0.082425	32068	6	0.001275	9821329	0.000000
319903637	37217.000000	1999	1821.042825	32085	1	0.025704	32164	2	0.000956	9816458	0.000000
319871240	37090.000000	1962	1839.103896	32105	2	0.009543	32121	5	0.019608	9811462	0.000000
319866056	37612.000000	1966	1834.865915	32220	4	0.076420	31909	2	0.299211	9806328	0.000000
319866987	36443.000000	1803	1769.803167	32105	5	0.020971	32308	1	0.104079	9801396	-1.#IND00
319879042	37468.000000	1957	1812.012918	32075	3	0.208329	31961	1	0.164067	9796557	-1.#IND00
319868518	36745.000000	1876	1819.759511	31819	4	0.008236	31790	4	0.222769	9791704	-1.#IND00
319858708	37566.000000	1873	1793.829384	31922	3	0.001455	31865	5	0.297585	9786739	-0.004368
319882028	37131.000000	1864	1790.409463	31837	3	0.011622	31954	3	0.192507	9781796	-0.002080
319865638	36802.000000	1934	1792.470093	32076	3	0.273295	31865	4	0.179578	9777009	-0.004097
319880470	37104.000000	1948	1825.441016	31987	4	0.754177	32212	4	0.612455	9772048	-0.006270
319862592	36788.000000	1912	1711.774274	32069	6	0.474274	31961	5	0.047759	9767136	-0.006339
319881983	37337.000000	2000	1867.616171	32180	7	0.519259	31808	5	0.536374	9762185	-0.005707
319886807	36916.000000	1874	1760.033750	31913	6	0.225962	32140	4	0.270086	9757275	-0.005602
319844684	37596.000000	1938	1770.908549	32000	5	0.125119	32031	1	0.030315	9752442	-0.006704
319859320	36803.000000	1850	1858.822663	32143	4	0.005593	32064	4	0.021959	9747538	-0.006689
319895244	36792.000000	1930	1781.536946	32071	1	0.022167	32014	2	0.013645	9742649	-0.007296
319880899	37071.000000	2044	1803.336866	32043	4	0.185128	32237	3	0.140267	9737721	-0.003309
319860628	36682.000000	1929	1790.343128	31846	1	0.540567	31900	5	0.310668	9732986	-0.003889
319856894	37538.000000	1954	1814.029061	32005	4	0.608575	31985	3	0.036222	9728097	-0.004073
319863578	36654.000000	1881	1817.592722	32052	5	0.204763	31998	2	0.444935	9723273	-0.003650
319862492	37115.000000	2026	1769.725490	31893	4	0.226370	32015	1	0.055934	9718355	-0.004817
319880323	37133.000000	1885	1817.552264	31703	2	0.120612	32022	4	0.317618	9713444	-0.006154
319898061	36866.000000	1917	1792.996338	32243	0	0.008721	31978	4	0.048327	9708628	-0.005234
319863086	37380.000000	1939	1799.765234	31981	10	0.001764	31986	4	0.016088	9703805	-0.004181
319888909	37095.000000	1926	1880.369712	31878	3	0.023599	32191	3	0.006476	9699042	-0.004017
319850429	36952.000000	1922	1845.411643	31787	3	0.079431	32140	3	0.000211	9694220	-0.003203
319864476	36681.000000	1917	1795.663224	31863	0	0.599070	31950	3	0.000568	9689338	-0.004331
319873411	37769.000000	1927	1816.050277	31687	6	0.378987	31698	3	0.001232	9684611	-0.005041
319872434	36804.000000	1923	1773.559853	31814	5	0.034764	32044	2	0.000597	9679849	-0.004667
319884136	37255.000000	1901	1797.243442	31811	2	0.208752	31940	4	0.001757	9675078	-0.002765
319860734	37116.000000	1939	1789.641287	32088	9	0.214851	31747	5	0.016578	9670187	-0.002164
319884810	37374.000000	1967	1850.453738	32192	2	0.143936	32056	5	0.113898	9665309	-0.003002
319864552	36237.000000	1886	1778.221399	31843	3	0.370002	31848	2	0.001859	9660433	-0.002723
319847494	37468.000000	1924	1755.053156	32221	2	0.251969	32022	3	0.004109	9655659	0.000215
319886778	36941.000000	1975	1914.642486	31858	3	0.043020	32131	3	0.001486	9650894	0.000271
319870311	36485.000000	1927	1732.340122	31934	2	0.005936	31811	5	0.014948	9646101	0.000030
319861613	37689.000000	1959	1803.071182	31924	10	0.060502	31823	7	0.495157	9641341	-0.000263
319869265	36813.000000	1871	1801.136757	31962	4	0.679655	31724	1	0.230445	9636430	-0.000120
319871759	37535.000000	1845	1738.050653	31797	1	0.012085	31864	6	0.155721	9631616	0.000671
319873427	37480.000000	1915	1836.839586	31978	2	0.005704	32055	3	0.351701	9626947	0.000606
319874558	36876.000000	1911	1779.432899	31993	3	0.012919	32122	4	0.088098	9622153	0.000117
319863443	37173.000000	1954	1796.885428	31854	3	0.012966	32318	4	0.072287	9617296	0.000785
319886840	37252.000000	1898	1814.322688	31980	2	0.529469	31793	2	0.587034	9612507	0.000749
319882173	36591.000000	1948	1748.771493	31913	6	0.329081	32095	4	0.268366	9607707	-0.000008
319854049	37727.000000	2024	1836.259807	31990	6	0.436476	32207	2	0.268811	9602951	-0.000273
319912815	36368.000000	1828	1730.723791	31994	2	0.864523	32003	5	0.184039	9598127	-0.000209
319867843	37558.000000	1962	1814.549244	32177	6	0.154680	32018	2	0.496338	9593292	-0.000458
319879236	37238.000000	1984	1858.893713	32116	2	0.334895	32066	2	0.120471	9588685	-0.000838
319851978	36310.000000	1986	1770.758080	32085	5	0.136201	32308	8	0.381850	9583901	-0.000944
319870620	37544.000000	2004	1731.999622	31873	2	0.223147	32070	0	0.089546	9579149	-0.000645
319864803	37218.000000	1961	1887.130096	32072	7	0.339107	32174	5	0.547766	9574255	-0.000357
319873735	36640.000000	1845	1730.747518	32210	1	0.005482	31957	4	0.464387	9569473	-0.000091
319837761	37161.000000	1909	1817.254320	31848	4	0.001021	31987	1	0.437327	9564704	-0.000191
319857317	36902.000000	1912	1768.853063	31962	7	0.006013	31925	6	0.430896	9559946	-0.000176
319874310	37375.000000	2008	1791.546299	32018	6	0.026005	32431	3	0.777388	9555163	0.001608
319872492	37284.000000	1975	1878.373592	32061	3	0.054167	32019	4	0.096499	9550379	0.001715
319868339	36618.000000	1832	1779.952546	32023	3	0.339037	31980	2	0.653078	9545619	0.001810
319871701	37516.000000	1899	1803.852706	31968	2	0.088393	31886	2	0.014876	9540729	0.001264
319854844	37335.000000	1970	1828.650620	31993	2	0.124850	32004	2	0.016388	9535876	0.001303
319865847	36789.000000	1906	1786.318568	31970	1	0.028025	32022	3	0.145332	9531068	0.001430
319878226	37671.000000	1930	1806.065767	31834	2	0.009593	31970	6	0.156349	9526279	0.001778
319856527	36791.000000	1858	1826.080890	31951	6	0.007182	32015	6	0.081323	9521570	0.001627
319882574	36986.000000	2008	1783.183149	31978	6	0.203707	32175	1	0.087409	9516924	0.001629
npatches	nstrain	runtime	dt	init_x	init_y	init_y_blood	init_z	init_S	beta0	beta1	beta2	beta3	mean_beta	B	d	delta	delta_blood	b[0]	mut	m	CTL	c	g	epsilon	k	het	lambda	rho	omega	x_max	patch.dyna	DELTA	A	VA
10000	1	100.000000	0.000100	21900	9499	5000000	0.001000	10000000	2.479769	1.265462	1.736161	2.643136	2	8000000000.000000	0.010000	1.000000	1.000000	800000	0.000050	0.048000	1	0.001000	1.000000	25.000000	6.000000	0.500000	0.000000	0.000000	0.000000	31987	0	10.000000	7.000000	1.000000
sus	inf	inf_blood	z	x[0]	y[0][0]	z[0]	x[1]	y[1][0]	z[1]	S[0]	synchrony
219000000	94990000.000000	5000000	10.000000	21900	9499	0.001000	21900	9499	0.001000	10000000	0.000000
319790856	772630.000000	40487	10000.000000	32010	80	1.000000	31963	83	1.000000	9994968	0.000000
319840540	18304.000000	932	1216.459033	32158	2	0.045760	32056	2	0.071512	9989890	0.000000
319869823	38086.000000	1935	119.177339	31870	2	0.003744	31945	4	0.000470	9984826	0.000000
319879489	61356.000000	3270	2633.964628	32426	8	0.512510	31971	7	0.178936	9979793	0.000000
319885932	26351.000000	1432	940.298002	32102	0	0.021496	32036	4	0.162720	9974829	0.000000
319886632	44324.000000	2392	934.831969	32005	4	0.014555	32044	1	0.516599	9969879	0.000000
319861882	35641.000000	1847	2420.340264	32082	1	0.327758	31974	5	0.075742	9964908	0.000000
319873602	35399.000000	1781	1055.222788	31789	3	0.003672	31851	4	0.008007	9960111	0.000000
319850727	39749.000000	2080	1810.341599	31873	3	0.006191	31942	2	0.007865	9955157	0.000000
319865305	34185.000000	1815	1439.263519	31919	2	0.001199	32005	3	0.000568	9950293	0.000000
319866959	38712.000000	1993	1435.743654	31949	7	0.029899	31944	9	0.026972	9945308	0.000000
319877243	36504.000000	1899	1719.450999	31905	6	0.003639	31940	3	0.124377	9940324	0.000000
319857533	36096.000000	1839	1447.796468	31981	4	0.000313	31948	5	0.015116	9935337	0.000000
319864848	37261.000000	1900	1521.404094	31961	3	0.000405	31888	3	0.107954	9930358	0.000000
319885036	36375.000000	1969	1558.827142	31869	5	0.001660	31852	4	0.113159	9925430	0.000000
319872911	36851.000000	1884	1523.529991	32075	3	0.031023	32176	3	0.351066	9920540	0.000000
319848198	37011.000000	1831	1581.888654	31874	1	0.103342	31907	3	0.082108	9915490	0.000000
319850509	36315.000000	1909	1508.171473	32016	2	0.017739	31982	4	0.236148	9910489	0.000000
319862506	36731.000000	1922	1483.812693	31950	5	0.050632	31941	1	0.077250	9905568	0.000000
319872167	36953.000000	1872	1592.399753	31921	3	0.023881	31953	2	0.012131	9900624	0.000000
319872609	35937.000000	1826	1487.394106	31941	0	0.083686	31902	4	0.270036	9895682	0.000000
319872831	37108.000000	1952	1554.759312	32017	3	0.032247	32099	3	0.032877	9890733	0.000000
319891862	36449.000000	1932	1575.147211	31982	8	0.004088	32055	5	0.014846	9885800	0.000000
319881551	37088.000000	1951	1554.694718	32032	4	0.036027	31982	4	0.048034	9880890	0.000000
319862962	36669.000000	1929	1554.599301	31955	4	0.573638	32047	9	0.328960	9875840	0.000000
319870062	36743.000000	1925	1556.998336	31782	5	0.055663	31943	2	0.024003	9870751	0.000000
319881848	36167.000000	1896	1498.375696	32040	8	0.020650	32033	5	0.112522	9865892	0.000000
319860165	36879.000000	1931	1559.100875	32021	3	0.092080	31820	4	0.093571	9861051	0.000000
319873452	36695.000000	1890	1572.856669	31845	4	0.405239	31734	6	0.062431	9856171	0.000000
319862413	36580.000000	1843	1499.960173	32116	1	0.000257	31898	6	0.025648	9851240	0.000000
319877173	36905.000000	1872	1499.203175	31920	6	0.008424	32022	3	0.419416	9846379	0.000000
319885815	36400.000000	1931	1585.907489	32013	5	0.002916	31997	7	0.259887	9841498	0.000000
319862387	36682.000000	1942	1515.300289	31964	6	0.017294	31918	2	0.010655	9836571	0.000000
319893286	37161.000000	1954	1595.172765	31900	2	0.122117	32006	4	0.001331	9831726	0.000000
319870583	36033.000000	1860	1449.885037	31771	2	0.001965	32069	2	0.009135	9826854	0.000000
319874117	37405.000000	1932	1514.664289	31964	1	0.120916	31975	4	0.387775	9821863	0.000000
319867541	36557.000000	1928	1634.916751	31797	3	0.555146	31963	2	0.236013	9817066	0.000000
319884178	36321.000000	1852	1442.075699	32141	9	0.153886	31733	5	0.434271	9812028	0.000000
319860364	36832.000000	1881	1526.229593	31999	3	0.029463	31999	4	0.071587	9807096	0.000000
319872111	36697.000000	1958	1591.395645	32133	5	0.087589	31895	1	0.058946	9802276	-1.#IND00
319867369	36682.000000	1961	1496.486625	32017	3	0.125716	31987	2	0.059313	9797480	-1.#IND00
319864495	36782.000000	1842	1583.879601	31793	7	0.003559	32029	8	0.256630	9792485	-1.#IND00
319867585	36763.000000	1873	1505.371263	31882	1	0.007457	32220	2	0.202191	9787718	-1.#IND00
319855533	36975.000000	1852	1563.342504	31989	2	0.056104	31968	1	0.078000	9782890	-0.011544
319887353	36682.000000	1810	1578.857076	32039	5	0.010124	32059	2	0.439351	9777967	-0.008848
319868665	36408.000000	1859	1484.247045	32040	4	0.316969	31831	2	0.636594	9773056	-0.002827
319885396	37185.000000	1958	1557.111755	32107	5	0.275728	32050	3	0.156597	9768075	0.002146
319852219	36439.000000	1926	1568.935297	32072	0	0.224914	31937	4	0.024325	9763170	0.004693
319880246	36752.000000	1930	1492.617682	31785	3	0.396838	32093	7	0.004949	9758055	0.007995
319874613	36992.000000	1922	1618.174222	32092	2	0.600587	32211	6	0.005705	9753142	0.007654
319861927	36040.000000	1869	1520.548978	31874	2	0.397033	32022	1	0.002686	9748268	0.006359
319873879	37004.000000	1901	1466.195148	31899	2	0.471440	32036	7	0.007664	9743406	0.005711
319874857	36914.000000	1918	1603.891042	32164	5	0.006291	31851	4	0.060959	9738563	0.003847
319867596	36130.000000	1888	1468.143993	32139	2	0.041236	31971	1	0.008971	9733714	-0.000046
319874212	36786.000000	1857	1520.902586	32064	2	0.057844	31761	6	0.003082	9728911	0.000303
319869383	36573.000000	1929	1564.496483	31816	2	0.004038	31936	6	0.025077	9724105	0.001759
319871254	36744.000000	1908	1512.314955	31800	8	0.016735	32032	4	0.517161	9719232	0.004345
319883219	37057.000000	1873	1527.452123	31914	1	0.118980	32142	2	0.551683	9714381	0.004210
319876855	36508.000000	1903	1576.365810	32111	1	0.008425	32102	1	0.226039	9709442	0.003467
319865405	36204.000000	1878	1488.250296	32036	4	0.009014	31873	5	0.029168	9704610	0.002224
319854716	37334.000000	1814	1523.090121	31949	4	0.005215	31933	5	0.111427	9699792	0.002276
319875510	36429.000000	1876	1562.485816	31839	1	0.034855	32067	4	0.035650	9694981	0.001869
319858993	36724.000000	1890	1522.444294	32107	0	0.065724	32066	6	0.055024	9690174	0.001717
319854935	36140.000000	1861	1505.046785	31750	6	0.005873	31880	4	0.039270	9685365	0.001441
319871245	36939.000000	1959	1514.046457	32148	4	0.023739	32065	5	0.038617	9680475	0.002026
319867785	36701.000000	1938	1561.206799	31960	5	0.006032	31992	6	0.149626	9675632	0.001639
319863405	36669.000000	1922	1487.583850	31911	6	0.005409	31903	4	0.000552	9670851	0.001968
319862588	37028.000000	1877	1591.458416	31892	3	0.065091	31968	7	0.011910	9666059	0.003148
319873500	36373.000000	1870	1542.742421	32015	3	0.302256	32042	4	0.048025	9661276	0.002894
319886304	36877.000000	1922	1473.580218	31886	3	0.141797	31954	1	0.004047	9656383	0.002946
319883797	36399.000000	1810	1513.157697	31918	2	0.180832	32050	2	0.018797	9651611	0.002924
319895725	37092.000000	1868	1477.654957	32009	1	0.265314	31888	5	0.023038	9646875	0.002962
319862304	36486.000000	1977	1603.449207	32011	5	0.163101	32088	2	0.016497	9642039	0.002876
319863384	36432.000000	1856	1485.329506	31986	3	0.006273	32008	4	0.016755	9637138	0.003672
319885002	36551.000000	1991	1520.558884	32006	4	0.005191	31998	4	0.018715	9632312	0.003601
319861257	36702.000000	1905	1511.301112	32098	2	0.045034	31854	7	0.019765	9627465	0.003329
319872562	36910.000000	1804	1554.853758	32128	10	0.020109	31822	4	0.061194	9622703	0.003364
319885624	36869.000000	1942	1570.534235	32072	5	0.002557	32134	7	0.022935	9617816	0.003582
319871734	36636.000000	1897	1491.129425	31895	4	0.032963	31961	7	0.058609	9612981	0.002770
319868041	36864.000000	1896	1646.876393	32062	4	0.121630	31957	7	0.403304	9608289	0.002889
319883973	36481.000000	1892	1513.324870	32098	4	0.104703	31845	13	0.025858	9603481	0.002546
319864466	36909.000000	1908	1472.793445	32128	1	0.029673	31785	2	0.014410	9598630	0.002553
319836403	37047.000000	1914	1605.443157	31945	1	0.011428	31993	6	0.099464	9593874	0.002042
319858319	36307.000000	1891	1483.357675	32069	2	0.000962	31837	7	0.353334	9589001	0.002111
319850865	37216.000000	1830	1553.168863	32020	1	0.018824	32016	0	0.078218	9584129	0.001721
319879078	36144.000000	1891	1523.380084	32007	4	0.435885	32057	1	0.013128	9579476	0.001697
319881071	36903.000000	1890	1508.803346	31996	2	0.365496	32000	3	0.000598	9574695	-0.000655
319879838	36818.000000	1918	1577.460916	31889	6	0.040752	31894	10	0.007653	9569871	-0.000698
319872771	36343.000000	1915	1473.401426	31888	0	0.072511	31815	3	0.010347	9565173	-0.000450
319873370	37273.000000	1955	1585.729998	31886	2	0.102518	32206	2	0.087934	9560341	-0.000451
319864486	36436.000000	1954	1537.222545	31782	3	0.068773	31908	3	0.001915	9555635	-0.000475
319861301	36681.000000	1901	1542.981998	32080	4	0.324763	32295	4	0.069137	9550849	-0.000551
319880574	36560.000000	1867	1482.618326	31881	4	0.359912	31789	7	0.017612	9546040	-0.000433
319876765	36730.000000	1896	1499.416880	31779	3	0.648648	31881	0	0.000789	9541321	-0.000328
319869134	36620.000000	1862	1598.527371	32152	6	0.015397	32079	2	0.001323	9536588	-0.000386
319848565	36546.000000	1959	1505.642560	32063	3	0.008220	32063	4	0.003987	9531932	-0.000660
319869910	36833.000000	1863	1501.975569	32189	6	0.029301	31946	2	0.002180	9527047	-0.001084
319878960	36944.000000	1966	1566.418946	31862	3	0.131572	31885	1	0.002402	9522372	-0.001053
319874687	35985.000000	1798	1585.580966	32045	4	0.260265	31759	6	0.001304	9517617	-0.000904
npatches	nstrain	runtime	dt	init_x	init_y	init_y_blood	init_z	init_S	beta0	beta1	beta2	beta3	mean_beta	B	d	delta	delta_blood	b[0]	mut	m	CTL	c	g	epsilon	k	het	lambda	rho	omega	x_max	patch.dyna	DELTA	A	VA
10000	1	100.000000	0.000100	21900	9499	5000000	0.001000	10000000	2.993529	2.677399	2.792928	2.007429	2	8000000000.000000	0.010000	1.000000	1.000000	800000	0.000050	0.048000	1	0.001000	1.000000	25.000000	7.000000	0.500000	0.000000	0.000000	0.000000	31987	0	10.000000	7.000000	1.000000
sus	inf	inf_blood	z	x[0]	y[0][0]	z[0]	x[1]	y[1][0]	z[1]	S[0]	synchrony
219000000	94990000.000000	5000000	10.000000	21900	9499	0.001000	21900	9499	0.001000	10000000	0.000000
319847392	298015.000000	15828	10000.000000	31923	27	1.000000	32060	33	1.000000	9995061	0.000000
319868397	19195.000000	992	150.120312	31946	1	0.003519	32010	1	0.001455	9990013	0.000000
319866235	45779.000000	2375	102.178659	32218	3	0.003445	31814	2	0.000819	9985076	0.000000
319859682	51043.000000	2733	3846.248751	32028	6	0.207922	31784	9	0.312909	9980026	0.000000
319867389	27963.000000	1453	397.533816	31904	2	0.000097	32106	3	0.012987	9975091	0.000000
319871580	49545.000000	2581	1044.493362	31912	8	0.002701	32077	4	0.008229	9970139	0.000000
319859223	30465.000000	1639	1854.274360	32052	2	0.010134	31993	2	0.037601	9965060	0.000000
319852490	37374.000000	1967	711.432213	31965	6	0.002069	32019	3	0.040466	9960136	0.000000
319852369	39320.000000	2074	1956.636884	32078	7	0.056717	31920	3	0.072338	9955331	0.000000
319856584	33228.000000	1651	1019.294040	32198	5	0.000870	31718	2	0.077725	9950434	0.000000
319882152	39785.000000	2047	1326.298442	32045	9	0.032335	32153	3	0.065939	9945456	0.000000
319867006	34616.000000	1753	1427.654308	32011	1	0.023405	31765	5	0.531730	9940458	0.000000
319856764	37059.000000	1904	1103.957338	32370	6	0.182476	32034	4	0.144234	9935480	0.000000
319846247	37004.000000	1930	1501.466571	32110	5	0.695424	32060	2	0.012125	9930601	0.000000
319874858	35231.000000	1812	1183.829419	31849	6	0.249380	32108	5	0.006398	9925639	0.000000
319866776	37738.000000	1947	1341.978804	31786	3	0.293385	32019	7	0.179502	9920781	0.000000
319856078	35626.000000	1862	1323.202993	32220	5	0.809519	32117	5	0.411727	9915805	0.000000
319865927	36897.000000	1857	1313.761701	31784	4	0.352197	32013	2	0.193025	9910904	0.000000
319875767	36069.000000	1843	1300.062306	32025	5	0.025420	31998	2	0.014504	9905922	0.000000
319881689	36421.000000	1928	1312.501772	31992	7	0.003524	31976	8	0.017559	9900992	0.000000
319858928	35880.000000	1911	1314.267410	31935	4	0.064067	31992	6	0.016371	9896048	0.000000
319864191	36229.000000	1845	1318.486893	31970	1	0.055861	31977	3	0.008723	9891144	0.000000
319868486	36332.000000	1883	1299.962874	32233	5	0.154256	31926	2	0.112516	9886236	0.000000
319847953	36525.000000	1862	1317.151960	31825	2	0.358722	32120	6	0.118838	9881271	0.000000
319869596	36439.000000	1908	1309.770912	31847	4	0.027108	31990	3	0.488528	9876317	0.000000
319865194	36177.000000	1885	1315.949729	31983	4	0.007399	31900	3	0.492311	9871433	0.000000
319872325	36523.000000	1894	1288.908273	31888	5	0.113420	31952	6	0.113127	9866425	0.000000
319856350	36352.000000	1878	1313.206416	31935	4	0.176284	32106	4	0.717929	9861457	0.000000
319840474	35683.000000	1804	1300.550478	31774	4	0.611059	32027	2	0.571951	9856679	0.000000
319873174	37312.000000	1922	1321.804832	32095	4	0.014788	31723	2	0.054912	9851759	0.000000
319863790	35569.000000	1871	1354.519824	32035	2	0.067787	31927	5	0.745448	9846894	0.000000
319873213	36486.000000	1873	1285.847721	31921	3	0.118774	32204	5	0.668163	9841853	0.000000
319863360	36567.000000	1920	1315.885781	31879	4	0.544965	31964	2	0.586657	9836889	0.000000
319864928	36606.000000	1930	1321.645376	31906	4	0.212635	32092	2	0.448536	9832039	0.000000
319856045	35416.000000	1905	1308.324447	31914	2	0.002526	32137	1	0.063883	9827229	0.000000
319845966	36647.000000	1916	1290.946788	31881	7	0.032261	32015	7	0.153525	9822310	0.000000
319882823	35894.000000	1879	1344.225798	32204	5	0.030243	31801	3	0.544931	9817288	0.000000
319859127	36299.000000	1933	1271.940822	32074	1	0.006188	32019	5	0.175874	9812294	0.000000
319844834	36090.000000	1881	1324.870034	31820	2	0.059410	32094	4	0.667964	9807365	0.000000
319887957	36596.000000	1924	1352.979139	32055	4	0.112773	32160	2	0.428974	9802379	-1.#IND00
319875601	36250.000000	1873	1315.100775	31999	2	0.434236	31922	4	0.952001	9797572	-1.#IND00
319873882	36322.000000	1863	1321.707369	31993	2	0.221192	31793	9	0.327210	9792666	-1.#IND00
319860003	36078.000000	1806	1297.128260	31890	8	0.172228	32167	3	0.000781	9787677	-1.#IND00
319880600	36431.000000	1868	1311.932683	32026	2	0.507414	31941	3	0.007645	9782795	-0.012676
319872048	35814.000000	1819	1290.045253	32015	5	0.551199	32274	2	0.038485	9777900	-0.009441
319868064	36705.000000	1895	1303.034747	31972	3	0.371951	31975	5	0.382572	9772977	-0.008573
319899416	36203.000000	1954	1305.568267	31888	1	0.087612	31870	2	0.188590	9768037	-0.011471
319857265	35774.000000	1881	1284.020973	32042	1	0.010503	32140	7	0.155399	9763251	-0.009975
319883637	36661.000000	1926	1346.979473	32123	5	0.007518	31924	4	0.293896	9758406	-0.009493
319885265	36195.000000	1917	1330.595006	32041	7	0.112242	31984	2	0.364748	9753620	-0.013608
319883955	36584.000000	1911	1318.917017	32012	7	0.017587	31930	4	0.141678	9748680	-0.013483
319851657	36507.000000	1911	1316.997281	31855	5	0.016322	31917	5	0.052987	9743792	-0.012074
319877292	36073.000000	1872	1333.591115	31958	1	0.028013	32133	5	0.114095	9738927	-0.010966
319869655	36541.000000	1861	1308.422537	31817	4	0.073520	32014	3	0.595823	9734126	-0.009179
319895352	36395.000000	1867	1274.349003	31890	4	0.312839	32097	5	0.214757	9729213	-0.010463
319862205	36611.000000	1863	1337.260756	32052	3	0.220708	31906	6	0.500979	9724402	-0.008111
319865671	36271.000000	1835	1319.948518	32114	5	0.437036	32096	5	0.589704	9719536	-0.007703
319851423	36194.000000	1928	1329.612236	31880	2	0.318771	31951	2	0.387836	9714558	-0.007047
319839703	35724.000000	1864	1227.503480	31915	2	0.062688	31806	3	0.470154	9709695	-0.006812
319873090	36837.000000	2033	1337.031296	32013	6	0.257809	31702	2	0.004439	9704881	-0.006177
319864197	35730.000000	1824	1299.273393	31978	4	0.052503	31972	7	0.028250	9699965	-0.005749
319884831	36449.000000	1994	1274.546238	32051	1	0.698422	32106	2	0.304442	9695142	-0.003377
319852785	36081.000000	1889	1362.915520	31879	3	0.464545	32119	3	0.167626	9690234	-0.002653
319878258	36203.000000	1832	1273.974481	31830	3	0.371346	31910	7	0.145060	9685475	-0.003253
319874925	36600.000000	1838	1344.281609	31992	2	0.162404	32092	4	0.035374	9680590	-0.002687
319873947	35861.000000	1835	1289.750304	31900	0	0.228220	31861	9	0.030867	9675812	-0.002260
319879163	37085.000000	1837	1342.795810	32007	5	0.364300	32005	3	0.547633	9670955	-0.002274
319880788	35708.000000	1880	1291.046781	32138	3	0.226259	31945	5	0.070049	9666150	-0.001232
319862989	36339.000000	1929	1290.424887	32210	3	0.228214	32055	0	0.015201	9661262	-0.000843
319854349	36049.000000	1910	1274.034479	32072	1	0.662136	32177	3	0.011423	9656451	-0.000965
319860259	36782.000000	1938	1385.051740	31898	2	0.347514	31828	4	0.089608	9651638	-0.000773
319866779	35485.000000	1872	1288.410192	31976	2	0.062596	32244	1	0.114999	9646889	-0.001407
319877776	37203.000000	1928	1321.489340	32213	5	0.029105	31886	6	0.108059	9642177	-0.001649
319866702	35775.000000	1873	1330.676015	32112	3	0.023422	31968	4	0.582562	9637346	-0.001042
319851646	36475.000000	1881	1264.096001	31792	4	0.077170	31803	2	0.097387	9632568	-0.000842
319877356	36373.000000	1796	1376.992841	31887	5	0.062631	31963	1	0.153407	9627795	-0.000797
319886973	36056.000000	1866	1257.363441	32109	4	0.126578	32048	0	0.112130	9622958	-0.000578
319872188	37024.000000	1942	1366.535269	31894	5	0.073083	32134	4	0.337448	9618068	-0.000355
319882447	35749.000000	1907	1271.790142	31934	0	0.134405	31905	2	0.168028	9613294	-0.000481
319884755	36675.000000	1833	1330.662920	31933	4	0.120510	31872	6	0.067961	9608531	0.000554
319868159	36249.000000	1818	1351.185727	32141	3	0.008115	31979	7	0.388275	9603707	0.000126
319891981	36296.000000	1854	1292.716222	31939	3	0.010140	31922	8	0.851953	9598906	0.000342
319873064	36492.000000	1923	1270.259481	31883	3	0.212545	32010	2	0.362812	9594151	0.000133
319891395	36343.000000	1804	1300.793811	31946	3	0.235406	32176	6	0.548928	9589271	0.000095
319859034	36336.000000	1898	1328.691744	31951	3	0.691060	32170	4	0.072098	9584425	-0.000766
319864893	36364.000000	1866	1320.994918	31946	2	0.558053	31845	3	0.045382	9579627	-0.000440
319868398	36479.000000	1886	1313.432109	31910	6	0.135798	32035	3	0.257729	9574891	-0.000473
319855234	35901.000000	1956	1301.273758	31952	2	0.248803	31859	3	0.238487	9570161	-0.000803
319859078	36818.000000	1882	1348.835823	31903	4	0.046968	32157	2	0.402634	9565367	-0.000641
319870301	35605.000000	1822	1286.023703	32075	4	0.144508	31966	4	0.226677	9560552	0.000137
319865938	36971.000000	2020	1273.949333	32053	5	0.072013	32153	3	0.084756	9555728	0.000091
319867031	35585.000000	1809	1370.928910	31845	1	0.203386	32055	3	0.224686	9550914	0.000155
319875214	36339.000000	1898	1269.045418	32214	2	0.002202	32076	7	0.003973	9546121	0.000715
319875401	35961.000000	1925	1356.870508	32110	1	0.002013	32237	5	0.054100	9541427	0.001157
319856953	36416.000000	1886	1258.648030	32029	3	0.002338	32076	2	0.066601	9536775	0.001195
319893507	36050.000000	1841	1337.493458	32156	2	0.062565	32035	2	0.140306	9531991	0.001304
319857041	36289.000000	1866	1299.491851	31790	1	0.102352	31859	4	0.030670	9527325	-0.000049
319857364	36648.000000	1884	1342.117282	31917	6	0.569279	31930	3	0.103304	9522499	-0.000038
319864772	36068.000000	1970	1337.553140	31914	3	0.255192	32101	9	0.245926	9517781	0.000212
npatches	nstrain	runtime	dt	init_x	init_y	init_y_blood	init_z	init_S	beta0	beta1	beta2	beta3	mean_beta	B	d	delta	delta_blood	b[0]	mut	m	CTL	c	g	epsilon	k	het	lambda	rho	omega	x_max	patch.dyna	DELTA	A	VA
10000	1	100.000000	0.000100	21900	9499	5000000	0.001000	10000000	2.936257	2.661394	1.367876	1.029767	2	8000000000.000000	0.010000	1.000000	1.000000	800000	0.000050	0.048000	1	0.001000	1.000000	25.000000	8.000000	0.500000	0.000000	0.000000	0.000000	31987	0	10.000000	7.000000	1.000000
sus	inf	inf_blood	z	x[0]	y[0][0]	z[0]	x[1]	y[1][0]	z[1]	S[0]	synchrony
219000000	94990000.000000	5000000	10.000000	21900	9499	0.001000	21900	9499	0.001000	10000000	0.000000
319875421	114166.000000	6010	9999.684913	32116	9	1.000000	32271	15	1.000000	9995018	0.000000
319864040	20742.000000	1104	34.654163	31785	6	0.004318	32180	1	0.000100	9990131	0.000000
319873498	50326.000000	2652	84.745778	31979	2	0.002379	31979	3	0.001031	9985063	0.000000
319881710	39897.000000	2182	4110.379688	31874	3	0.574392	31911	5	0.351343	9980070	0.000000
319882391	29339.000000	1488	228.958664	32003	4	0.001667	32064	4	0.049882	9975104	0.000000
319852397	52629.000000	2726	989.254134	32168	3	0.114031	32182	3	0.511615	9970068	0.000000
319875520	28625.000000	1427	1471.113646	31964	4	0.469660	32098	2	0.370011	9965081	0.000000
319855564	37463.000000	1982	586.308002	32087	7	0.052934	31989	4	0.014528	9960055	0.000000
319879006	39536.000000	2060	1676.832457	32023	3	0.128835	31798	4	0.005033	9955057	0.000000
319866338	32831.000000	1740	884.413195	31839	3	0.054983	32394	5	0.086695	9949965	0.000000
319861590	39215.000000	2085	1145.964235	31853	5	0.641447	32027	3	0.137230	9945002	0.000000
319871946	34499.000000	1804	1259.123732	31968	3	0.012470	32079	6	0.207226	9939973	0.000000
319865355	36051.000000	1938	970.541554	32018	2	0.303202	32036	5	0.289006	9934997	0.000000
319843885	36916.000000	1874	1247.532815	32023	3	0.049285	31947	3	0.064063	9930108	0.000000
319874835	34740.000000	1901	1094.105870	31922	1	0.094300	31956	9	0.114100	9925104	0.000000
319844748	36910.000000	1876	1087.554893	31913	5	0.213134	31934	4	0.460940	9920140	0.000000
319870548	35771.000000	1909	1177.736920	32078	0	0.186184	32011	3	0.289399	9915162	0.000000
319863436	35523.000000	1804	1047.976101	31881	5	0.034849	32120	1	0.119911	9910216	0.000000
319865883	36117.000000	1907	1140.252523	32103	6	0.001549	31933	0	0.091791	9905262	0.000000
319854657	36250.000000	1865	1131.339755	31857	7	0.017278	31839	4	0.419702	9900410	0.000000
319859738	35866.000000	1874	1154.507132	32113	3	0.003901	31893	5	0.323234	9895438	0.000000
319857612	36379.000000	1856	1101.455138	31728	5	0.027631	31960	4	0.164811	9890505	0.000000
319878608	35932.000000	1882	1182.845327	31961	8	0.400840	32154	3	0.039514	9885666	0.000000
319875657	35817.000000	1779	1121.600657	31981	2	0.004058	31925	3	0.030749	9880719	0.000000
319861449	35799.000000	1819	1094.293297	31918	2	0.005002	32000	6	0.000645	9875722	0.000000
319908500	36635.000000	1967	1200.097424	31909	3	0.003771	31914	4	0.003507	9870819	0.000000
319862841	35428.000000	1889	1118.990381	31571	0	0.004300	31903	1	0.023023	9865762	0.000000
319894194	35880.000000	1951	1119.562776	32185	2	0.002427	32102	5	0.011154	9860893	0.000000
319894612	36196.000000	1867	1152.440007	31983	2	0.013950	32101	5	0.053453	9856010	0.000000
319879682	35847.000000	1876	1123.352058	31703	4	0.043412	32084	5	0.033426	9851036	0.000000
319863119	35949.000000	1814	1157.273818	32011	1	0.266214	31990	6	0.006609	9846062	0.000000
319848554	35867.000000	1889	1050.053937	31963	1	0.586007	31978	3	0.000331	9841177	0.000000
319871118	36469.000000	1933	1186.197687	31883	4	0.058831	31866	4	0.003352	9836168	0.000000
319887014	35093.000000	1913	1095.793238	32110	7	0.129135	32208	1	0.000287	9831238	0.000000
319877179	36828.000000	1883	1113.561004	31873	5	0.010665	31741	5	0.005359	9826202	0.000000
319876961	35733.000000	1852	1180.735433	32046	3	0.049959	31926	6	0.007169	9821358	0.000000
319888909	35842.000000	1840	1107.582036	32003	3	0.591511	31930	2	0.027533	9816393	0.000000
319853495	36159.000000	1933	1144.805221	32049	2	0.432689	32067	1	0.085436	9811465	0.000000
319873438	35716.000000	1915	1110.805997	31863	3	0.000838	32020	3	0.010646	9806702	0.000000
319881513	36137.000000	1884	1143.790571	31959	4	0.011697	31878	7	0.023144	9801688	-1.#IND00
319870731	35729.000000	1843	1159.503805	31942	3	0.006319	32197	3	0.031529	9796575	-1.#IND00
319875483	35867.000000	1905	1062.504772	32019	2	0.002125	31998	1	0.027315	9791663	-0.033681
319862280	36462.000000	1877	1191.844001	32002	5	0.007786	31939	2	0.043823	9786739	-0.026752
319861508	35340.000000	1884	1066.408393	32087	2	0.000967	31983	1	0.387650	9781945	0.000585
319863521	36776.000000	1887	1176.303236	32051	6	0.032467	31979	1	0.002445	9777067	0.002199
319862087	35345.000000	1869	1119.743061	31897	3	0.032480	32039	7	0.001482	9772230	0.002136
319877744	36752.000000	1933	1121.630904	32106	2	0.077307	31999	2	0.005114	9767387	0.002656
319872493	35489.000000	1805	1140.492785	32064	0	0.303427	32003	4	0.015326	9762467	0.000940
319877810	36281.000000	1882	1056.725773	31801	3	0.543193	31895	3	0.198926	9757684	-0.002459
319871091	36666.000000	1930	1202.949803	31906	1	0.007682	31873	2	0.040228	9752836	-0.000597
319875543	35188.000000	1804	1086.278764	31822	0	0.234182	32148	4	0.063741	9747936	-0.002512
319857075	36713.000000	1902	1099.668077	32196	5	0.230003	32149	4	0.336167	9743125	-0.002197
319871132	35478.000000	1827	1187.396752	32090	3	0.001768	32052	1	0.212539	9738450	-0.001205
319868406	36274.000000	1855	1054.378708	31780	0	0.037588	32051	5	0.009345	9733510	-0.001568
319872914	36020.000000	1952	1177.402175	31926	4	0.001385	31923	2	0.131103	9728638	-0.000190
319870058	35276.000000	1862	1066.896834	31959	6	0.000881	31983	4	0.177753	9723826	-0.000463
319858309	36660.000000	1861	1168.805672	31898	1	0.013219	31877	1	0.280919	9718903	0.000036
319857613	35467.000000	1831	1082.982157	31999	3	0.029600	31974	3	0.018934	9714096	0.001704
319869114	36401.000000	1813	1126.562502	31807	4	0.050670	31876	5	0.000537	9709308	0.002535
319885150	35764.000000	1852	1121.291284	31825	3	0.001963	31890	5	0.005513	9704590	0.002396
319877957	36383.000000	1842	1142.219696	32095	5	0.170096	32047	3	0.008497	9699661	0.004054
319895111	36141.000000	1776	1103.152221	32194	4	0.215205	31899	5	0.002360	9694964	0.003629
319859127	36406.000000	1870	1169.381625	32063	4	0.020686	31966	1	0.009375	9690092	0.002866
319846519	35397.000000	1831	1118.523330	31781	3	0.197335	32033	3	0.005360	9685278	0.002643
319865619	36444.000000	1906	1110.691459	32008	3	0.223818	31972	5	0.003943	9680482	0.002492
319864039	36045.000000	1812	1131.207231	31996	7	0.014254	31849	5	0.026711	9675687	0.002612
319851806	36106.000000	1894	1151.838437	32045	5	0.172453	32076	9	0.105337	9670826	0.003904
319885338	35905.000000	1883	1125.328270	31908	4	0.072603	32080	5	0.614150	9666017	0.004044
319857582	36190.000000	1858	1155.227013	32008	7	0.338167	32008	3	0.432670	9661123	0.003465
319865308	35852.000000	1915	1154.426178	32123	8	0.131102	32076	2	0.045115	9656322	0.003448
319894298	35940.000000	1911	1075.702325	31980	1	0.009131	31852	7	0.065678	9651393	0.002562
319878968	36008.000000	1803	1184.656115	32014	4	0.075440	32035	5	0.209732	9646457	0.002242
319869789	35929.000000	1862	1068.629297	32015	2	0.000762	32034	3	0.068082	9641583	0.001914
319874485	36029.000000	1860	1155.505136	32033	2	0.015068	31970	2	0.333347	9636935	0.002674
319875854	35906.000000	1808	1099.033863	31746	3	0.044198	32018	5	0.813108	9632097	0.002425
319844158	36424.000000	1953	1131.077459	32068	5	0.219497	31864	2	0.184995	9627286	0.001442
319868877	35804.000000	1920	1147.382494	31932	0	0.116547	32021	2	0.076997	9622439	0.001527
319885064	36299.000000	1848	1144.942818	31987	5	0.189447	32077	3	0.007558	9617710	0.001692
319881383	36100.000000	1858	1103.524473	31857	6	0.543848	32276	4	0.003994	9613107	0.001279
319880641	36314.000000	1910	1129.853533	31866	3	0.552631	32083	3	0.002696	9608296	0.001361
319871869	35888.000000	1898	1155.286516	32025	4	0.059288	32144	3	0.001273	9603505	0.001299
319882202	36213.000000	1866	1145.462899	31881	6	0.028544	31981	4	0.015551	9598665	0.001565
319872950	35818.000000	1822	1110.415506	32043	3	0.051501	31983	12	0.024831	9593936	0.001487
319863705	36675.000000	1926	1124.655102	31838	8	0.096892	32266	3	0.005000	9589190	0.001190
319865012	35641.000000	1813	1161.567650	31739	1	0.270087	32038	3	0.011324	9584338	0.001530
319850972	35955.000000	1871	1074.929736	32073	6	0.019943	32176	2	0.098726	9579501	0.001478
319862240	36539.000000	1925	1161.914118	31992	2	0.247344	32189	5	0.129714	9574755	0.001486
319850637	35010.000000	1812	1115.622531	32093	1	0.293453	32104	1	0.143887	9570025	0.002527
319860115	36636.000000	1932	1104.869257	31952	6	0.173443	32280	6	0.188513	9565193	0.002371
319849622	35700.000000	1813	1138.689788	32152	3	0.580680	31968	4	0.044570	9560494	0.002352
319874786	36312.000000	1901	1114.760579	31955	6	0.027457	31855	4	0.607132	9555694	0.002471
319887975	35945.000000	1972	1146.010119	32159	3	0.219688	32104	5	0.080717	9550947	0.001807
319880688	36168.000000	1814	1096.786323	31972	3	0.399594	31854	5	0.081285	9546105	0.001670
319872242	36265.000000	1818	1117.407381	31969	4	0.112351	31811	2	0.025579	9541331	0.001558
319868283	35966.000000	1857	1140.657481	31729	1	0.028014	31895	5	0.004729	9536584	0.001295
319875017	36210.000000	1913	1168.362516	31735	5	0.128198	31715	5	0.004667	9531968	0.001239
319864248	36047.000000	1842	1138.381655	32008	0	0.021339	31834	0	0.015619	9527142	0.001344
319885596	36189.000000	1974	1147.987047	31961	3	0.130197	31841	1	0.062522	9522488	0.001281
319884264	35740.000000	1775	1118.355826	31875	2	0.321187	31903	7	0.009070	9517626	0.001268
npatches	nstrain	runtime	dt	init_x	init_y	init_y_blood	init_z	init_S	beta0	beta1	beta2	beta3	mean_beta	B	d	delta	delta_blood	b[0]	mut	m	CTL	c	g	epsilon	k	het	lambda	rho	omega	x_max	patch.dyna	DELTA	A	VA
10000	1	100.000000	0.000100	21900	9499	5000000	0.001000	10000000	2.707333	2.269389	1.381107	2.107162	2	8000000000.000000	0.010000	1.000000	1.000000	800000	0.000050	0.048000	1	0.001000	1.000000	25.000000	9.000000	0.500000	0.000000	0.000000	0.000000	31987	0	10.000000	7.000000	1.000000
sus	inf	inf_blood	z	x[0]	y[0][0]	z[0]	x[1]	y[1][0]	z[1]	S[0]	synchrony
219000000	94990000.000000	5000000	10.000000	21900	9499	0.001000	21900	9499	0.001000	10000000	0.000000
319862969	45061.000000	2288	9616.344360	31978	2	1.000000	32115	3	1.000000	9995018	0.000000
319892068	23009.000000	1165	14.260063	32169	6	0.000234	32031	4	0.000225	9990019	0.000000
319864803	55785.000000	2894	110.047259	32112	4	0.031767	32171	5	0.014064	9985091	0.000000
319888810	28960.000000	1519	3266.076707	32024	2	0.362731	31849	2	0.496546	9980015	0.000000
319852115	32226.000000	1643	164.883445	31868	1	0.000448	32048	4	0.017881	9975102	0.000000
319879645	53236.000000	2748	1360.260019	32091	6	0.021034	31838	5	0.356867	9970174	0.000000
319873285	26936.000000	1324	858.086325	31873	4	0.040600	31913	4	0.289235	9965191	0.000000
319867900	41285.000000	2152	588.185908	31922	5	0.082703	31783	4	0.056999	9960064	0.000000
319871565	35627.000000	1898	1644.406117	31832	2	0.184250	32024	1	0.042766	9955204	0.000000
319890274	34268.000000	1745	696.020239	31810	3	0.009405	31962	4	0.020996	9950210	0.000000
319865822	39161.000000	2095	1208.837816	31925	2	0.401987	32019	5	0.128133	9945235	0.000000
319893364	33285.000000	1680	968.002915	31892	5	0.087395	31941	2	0.022915	9940207	0.000000
319856670	37973.000000	1948	970.346985	31912	6	0.029891	32230	4	0.009278	9935236	0.000000
319885224	34525.000000	1837	1106.107966	32009	1	0.168075	31788	3	0.049628	9930273	0.000000
319868381	35971.000000	1861	933.132364	31985	3	0.131848	31938	3	0.072615	9925222	0.000000
319863376	36384.000000	1871	1097.122375	32115	2	0.033837	31807	6	0.098948	9920344	0.000000
319868136	35509.000000	1843	1012.997914	32196	4	0.020876	31992	3	0.172080	9915213	0.000000
319878069	35953.000000	1971	1020.476708	31950	3	0.574607	32049	2	0.023801	9910261	0.000000
319885227	35416.000000	1833	989.772113	32051	3	0.655833	32080	3	0.012098	9905237	0.000000
319880516	36992.000000	1943	1042.967948	32064	7	0.863755	31945	7	0.207124	9900409	0.000000
319874732	34978.000000	1775	1058.562004	32003	3	0.182697	32009	5	0.239772	9895364	0.000000
319887094	36100.000000	1856	981.231908	32053	3	0.110580	32281	2	0.137150	9890469	0.000000
319868294	35975.000000	1983	1071.235617	32196	4	0.007228	32116	5	0.020064	9885534	0.000000
319880648	35417.000000	1793	967.278378	32141	4	0.189024	31952	4	0.043703	9880662	0.000000
319885163	36215.000000	1828	1039.829933	32041	1	0.213351	31931	9	0.279891	9875667	0.000000
319867681	35456.000000	1822	1019.716094	32163	4	0.426752	32033	7	0.250248	9870713	0.000000
319864891	35887.000000	1813	1002.569322	32136	0	0.000438	31965	8	0.223254	9865650	0.000000
319877995	36366.000000	1935	1026.253981	32154	6	0.004215	32081	11	0.344952	9860702	0.000000
319857239	35710.000000	1967	1069.013621	32238	4	0.006841	31752	3	0.206975	9855791	0.000000
319855418	35732.000000	1884	958.569333	31794	5	0.007834	31871	3	0.028436	9850879	0.000000
319870212	36112.000000	1910	1046.698883	32087	2	0.021955	32072	1	0.325286	9845882	0.000000
319854342	35456.000000	1814	1004.275003	32006	5	0.001249	32084	3	0.395421	9840992	0.000000
319862744	36224.000000	1816	1064.380585	32041	1	0.009985	31932	2	0.330743	9836131	0.000000
319880763	35292.000000	1811	1021.798355	32248	6	0.014091	31965	2	0.053321	9831154	0.000000
319881974	36459.000000	1854	991.771766	32034	5	0.004938	31918	6	0.201665	9826216	0.000000
319869795	35939.000000	1916	1081.513110	31884	5	0.006508	31797	4	0.019672	9821238	0.000000
319885366	35216.000000	1779	957.571294	31899	4	0.006471	32029	4	0.059846	9816354	0.000000
319855825	36423.000000	1844	1043.813387	32093	2	0.049561	32102	7	0.071637	9811394	0.000000
319855224	35645.000000	1837	1029.361544	31778	5	0.061206	31977	4	0.217821	9806431	0.000000
319853075	35904.000000	1869	1004.388151	31910	4	0.049996	31926	3	0.068460	9801358	-1.#IND00
319851813	35488.000000	1924	1044.899636	32032	1	0.004990	32036	5	0.033226	9796533	-1.#IND00
319864237	35831.000000	1876	1002.980415	31888	6	0.069303	32058	2	0.003959	9791620	-1.#IND00
319865520	36211.000000	1864	1043.929389	31950	5	0.010386	32012	4	0.009045	9786696	-1.#IND00
319861579	35660.000000	1888	1039.435856	31861	7	0.003307	31789	4	0.221615	9781919	0.002865
319868815	36418.000000	1867	1029.503939	31764	3	0.000279	31781	1	0.082759	9777015	-0.003418
319883511	36064.000000	1869	1059.822822	31928	4	0.002181	32116	4	0.094691	9772007	-0.005222
319879438	35482.000000	1903	997.231432	31987	5	0.001056	31831	7	0.348552	9767028	0.001641
319892809	36366.000000	1900	1026.878016	31975	3	0.000366	31829	0	0.002404	9762168	0.008290
319865058	35160.000000	1699	1022.915523	31975	6	0.005020	31725	3	0.033174	9757342	0.001736
319892124	36692.000000	1886	1032.762469	32022	3	0.013912	32162	3	0.408259	9752372	0.002644
319902707	35480.000000	1823	1057.283918	31960	4	0.367542	31852	1	0.128524	9747535	-0.000994
319869983	35719.000000	1826	965.518258	31812	3	0.144584	31828	2	0.014054	9742683	-0.000556
319865774	36205.000000	1884	1038.299195	32058	3	0.015302	32257	1	0.002477	9737855	0.000678
319865269	35411.000000	1808	1023.067224	32118	6	0.012306	31655	6	0.003531	9733038	0.001211
319872152	36272.000000	1870	1012.677329	32267	4	0.468773	32101	2	0.000227	9728127	0.001517
319867181	35472.000000	1827	1074.472765	32032	4	0.270674	31988	4	0.013995	9723154	0.001666
319883741	35833.000000	1943	960.830362	32016	3	0.062057	31954	6	0.192854	9718352	0.000919
319874312	36208.000000	1868	1094.220332	31999	2	0.056213	31813	1	0.449594	9713397	0.001174
319867760	35194.000000	1859	967.081524	32158	3	0.041420	32031	1	0.011747	9708639	0.003101
319867457	36471.000000	1905	1003.414165	31816	3	0.005468	31922	4	0.010654	9703844	0.002727
319878345	36189.000000	1857	1050.405036	32006	2	0.002754	32078	5	0.017250	9698940	0.001626
319859844	35621.000000	1842	1043.380473	32077	1	0.000961	31805	4	0.001996	9694047	0.003891
319877684	36012.000000	1830	1034.853585	31919	0	0.000405	32146	1	0.000704	9689102	0.006157
319882305	35696.000000	1912	1035.505887	31994	6	0.001158	32108	1	0.000164	9684209	0.007355
319849993	35960.000000	1848	969.428821	32102	5	0.031974	32084	2	0.002907	9679358	0.006842
319849932	36223.000000	1940	1008.949630	32010	6	0.044280	31982	4	0.000641	9674418	0.006871
319852565	35980.000000	1901	1069.777251	32142	4	0.064246	32159	3	0.014614	9669502	0.006286
319854469	35428.000000	1850	957.941064	31862	1	0.000422	32070	3	0.251924	9664488	0.006182
319885097	36824.000000	1915	1054.410833	32203	10	0.020169	32039	3	0.081275	9659812	0.005840
319841430	35162.000000	1882	1057.392070	32027	2	0.106693	31947	5	0.009204	9654934	0.004508
319876952	35922.000000	1857	962.047947	32118	4	0.036921	31937	4	0.052504	9650089	0.003843
319872733	35903.000000	1899	1067.241487	31964	0	0.000810	31910	4	0.312258	9645229	0.003836
319869468	35705.000000	1814	1003.769123	31682	0	0.005943	32030	10	0.224467	9640536	0.003875
319885152	36177.000000	1877	1050.787720	31828	2	0.002456	32030	4	0.131104	9635661	0.003851
319864290	35432.000000	1915	1014.618592	31985	2	0.011611	31881	3	0.239472	9630771	0.003821
319855474	35260.000000	1920	1042.166862	31803	7	0.301621	32071	4	0.082214	9625926	0.003906
319868787	36374.000000	1835	1012.391693	32194	4	0.001112	31952	3	0.014861	9621082	0.004267
319867028	35786.000000	1891	1029.236675	31973	6	0.004551	32124	7	0.005459	9616248	0.004975
319848891	36019.000000	1865	1026.460437	31800	4	0.002585	32057	7	0.003708	9611585	0.005155
319864753	35799.000000	1954	1046.530729	31962	0	0.004733	31874	2	0.001704	9606760	0.004456
319845043	35246.000000	1823	977.448139	31942	5	0.007317	31830	6	0.004657	9601943	0.004197
319855110	36309.000000	1959	1033.563298	32153	5	0.364869	32178	1	0.063293	9596974	0.004197
319887129	35783.000000	1794	1037.963004	31854	0	0.271963	31902	4	0.226681	9592149	0.004723
319874618	35863.000000	1893	1024.172214	31931	6	0.046459	31940	5	0.052139	9587347	0.004600
319859580	35990.000000	1878	992.352260	31972	1	0.203598	31939	5	0.212854	9582539	0.004491
319862283	35933.000000	1770	1043.271911	31939	5	0.398814	32229	1	0.014176	9577780	0.003772
319864172	35326.000000	1903	957.425636	31700	6	0.788385	32040	6	0.020797	9572907	0.003897
319889625	36281.000000	1867	1037.514783	31766	0	0.143293	31872	3	0.000204	9568210	0.002241
319893724	35609.000000	1827	1017.360364	32028	1	0.166437	32219	2	0.000292	9563441	0.001961
319878454	35925.000000	1794	1049.819557	32325	7	0.021571	32032	2	0.017680	9558739	0.001923
319878249	35735.000000	1872	993.533312	31918	4	0.115751	32045	4	0.033676	9553995	0.001273
319861231	35833.000000	1861	1034.846740	32018	5	0.192173	32170	1	0.366591	9549213	0.001093
319890896	36121.000000	1935	1034.426480	31896	6	0.611894	32100	1	0.235977	9544456	0.000539
319871132	35447.000000	1842	1017.103380	31940	3	0.651526	32175	3	0.383420	9539644	0.000693
319886716	36190.000000	1918	1012.467422	32087	3	0.010878	32209	7	0.156728	9534855	0.002347
319871181	35643.000000	1848	1023.580103	32016	2	0.067908	32279	4	0.031398	9530140	0.001460
319852274	36040.000000	1813	1044.991051	32194	6	0.148297	31748	4	0.066453	9525428	0.001494
319861714	36109.000000	1882	1038.632129	32337	7	0.363525	31968	7	0.084559	9520618	0.001745
319866113	35759.000000	1866	1017.015717	32055	1	0.070976	32018	3	0.047823	9515912	0.001873
npatches	nstrain	runtime	dt	init_x	init_y	init_y_blood	init_z	init_S	beta0	beta1	beta2	beta3	mean_beta	B	d	delta	delta_blood	b[0]	mut	m	CTL	c	g	epsilon	k	het	lambda	rho	omega	x_max	patch.dyna	DELTA	A	VA
10000	1	100.000000	0.000100	21900	9499	5000000	0.001000	10000000	1.101169	1.609301	2.239886	1.825145	2	8000000000.000000	0.010000	1.000000	1.000000	800000	0.000050	0.048000	1	0.001000	1.000000	25.000000	10.000000	0.500000	0.000000	0.000000	0.000000	31987	0	10.000000	7.000000	1.000000
sus	inf	inf_blood	z	x[0]	y[0][0]	z[0]	x[1]	y[1][0]	z[1]	S[0]	synchrony
219000000	94990000.000000	5000000	10.000000	21900	9499	0.001000	21900	9499	0.001000	10000000	0.000000
319854244	19795.000000	1016	6072.671031	31947	4	0.856910	31923	0	0.509899	9995040	0.000000
319835842	23876.000000	1206	6.841736	31916	0	0.000078	31949	3	0.000442	9990098	0.000000
319856589	58322.000000	3026	109.190998	32109	5	0.000693	32024	3	0.002737	9985263	0.000000
319857148	24515.000000	1252	2397.203473	31946	3	0.216010	32096	1	0.063513	9980272	0.000000
319884880	33635.000000	1648	128.520037	31772	4	0.010407	32045	4	0.000511	9975337	0.000000
319877987	53779.000000	2857	1377.305801	31789	7	0.406816	32008	10	0.082616	9970327	0.000000
319871965	26060.000000	1365	590.924545	32111	3	0.002391	31978	3	0.013382	9965327	0.000000
319866314	43417.000000	2167	569.719552	32036	2	0.016881	31997	6	0.001342	9960389	0.000000
319888745	32858.000000	1639	1460.729184	32040	4	0.040571	31979	4	0.024187	9955420	0.000000
319883699	35019.000000	1820	545.547177	31840	2	0.001300	32063	3	0.005034	9950461	0.000000
319887225	39465.000000	2062	1201.103360	31869	2	0.004073	31842	1	0.023318	9945513	0.000000
319877088	32572.000000	1684	820.955737	32220	6	0.067249	32021	2	0.000779	9940573	0.000000
319856233	38588.000000	2020	906.759454	31934	2	0.007643	31944	0	0.002334	9935634	0.000000
319853900	34729.000000	1794	1029.202629	31990	2	0.018917	31800	2	0.005590	9930668	0.000000
319863170	35882.000000	1877	827.595374	32079	6	0.023456	32029	3	0.081730	9925698	0.000000
319867517	35823.000000	1798	1003.292286	31985	5	0.059376	31873	4	0.072029	9920602	0.000000
319868629	35320.000000	1872	852.005744	31916	1	0.020311	31946	1	0.016200	9915618	0.000000
319878091	36544.000000	1891	980.098470	32029	6	0.078243	32203	1	0.003918	9910565	0.000000
319866200	34738.000000	1799	905.686220	32243	5	0.060721	31958	4	0.121893	9905604	0.000000
319865074	36249.000000	1819	894.058933	32177	9	0.162326	32086	2	0.029640	9900452	0.000000
319858599	35661.000000	1891	943.161090	32006	2	0.048393	31943	7	0.000365	9895569	0.000000
319864565	35585.000000	1883	932.884665	32001	4	0.270275	31914	3	0.001788	9890599	0.000000
319874292	35640.000000	1818	923.803013	31893	3	0.253827	32073	3	0.006820	9885593	0.000000
319883889	35651.000000	1877	875.367840	31887	4	0.011372	31741	1	0.001910	9880645	0.000000
319900177	36138.000000	1884	957.729445	32019	3	0.021090	32030	7	0.004053	9875725	0.000000
319868273	35646.000000	1794	920.011487	31909	0	0.006866	31924	1	0.005433	9870797	0.000000
319877037	35486.000000	1866	921.784715	31944	1	0.002217	32090	3	0.006096	9865883	0.000000
319843048	35792.000000	1860	924.196437	31941	1	0.004875	31856	4	0.013296	9861069	0.000000
319879149	35686.000000	1863	936.749656	32031	6	0.013974	31788	2	0.070445	9856032	0.000000
319876436	35464.000000	1839	910.142099	31820	2	0.029752	32030	1	0.002488	9851291	0.000000
319872652	35923.000000	1901	947.148268	32068	2	0.003503	32165	0	0.010133	9846192	0.000000
319864487	35434.000000	1842	917.310130	32159	4	0.004437	31916	4	0.022627	9841239	0.000000
319868523	35851.000000	1871	933.831800	31878	6	0.090046	32246	0	0.002457	9836315	0.000000
319847935	35107.000000	1847	935.449960	32007	5	0.329487	31865	4	0.001275	9831347	0.000000
319858674	36250.000000	1835	925.464968	32028	6	0.151842	31786	3	0.006093	9826551	0.000000
319858550	35466.000000	1790	960.621120	31818	6	0.130664	31804	10	0.025273	9821481	0.000000
319885931	35574.000000	1830	909.998822	31933	7	0.007809	31837	7	0.199304	9816525	0.000000
319866363	35872.000000	1788	949.372764	32211	3	0.001364	31919	3	0.137259	9811564	0.000000
319874624	35619.000000	1905	908.427467	31937	3	0.003176	32062	2	0.104152	9806653	0.000000
319849329	35533.000000	1862	958.567039	31944	3	0.002103	31821	2	0.015332	9801677	-1.#IND00
319872588	35760.000000	1831	931.961140	32088	4	0.002777	32196	5	0.001195	9796762	-1.#IND00
319832589	35905.000000	1871	898.880407	32166	3	0.000554	31882	2	0.002092	9791800	0.008117
319868483	35593.000000	1866	960.473330	31852	3	0.001030	31728	2	0.027520	9786842	0.009419
319862094	35646.000000	1840	888.741531	31928	8	0.001854	31942	0	0.240048	9782090	0.001198
319874938	35908.000000	1840	971.062296	31816	6	0.013966	32079	6	0.044819	9777168	-0.001283
319882751	35140.000000	1926	903.921336	32265	2	0.189601	31856	3	0.150731	9772337	-0.000697
319869559	35923.000000	1911	954.288033	32157	2	0.044170	31990	2	0.302173	9767512	-0.000670
319885064	35368.000000	1785	893.234948	31913	8	0.024779	32040	3	0.095373	9762559	0.001366
319876975	36064.000000	1942	926.930495	31886	2	0.034763	31779	5	0.194152	9757597	0.000537
319868776	35162.000000	1778	930.119969	32135	4	0.001282	31734	0	0.042173	9752680	-0.000982
319860153	36472.000000	1939	929.462513	32031	0	0.000156	31913	3	0.006454	9747878	-0.001048
319880123	35088.000000	1848	947.894580	32140	3	0.001666	32035	3	0.016135	9742986	-0.000931
319871052	35452.000000	1932	902.897398	32080	5	0.022902	32105	2	0.029142	9738203	-0.001667
319867823	36085.000000	1907	942.039958	31840	3	0.038859	31961	4	0.063593	9733361	-0.001092
319867249	35430.000000	1896	904.484838	32114	0	0.008401	32016	5	0.094731	9728516	0.000149
319875252	36359.000000	1912	962.095412	32019	3	0.003916	32133	3	0.163547	9723666	0.003560
319891852	34763.000000	1789	958.213816	32000	0	0.000477	32014	6	0.171437	9718877	0.003371
319904873	35922.000000	1896	848.391350	31985	1	0.001239	32042	3	0.009240	9713959	0.005210
319877770	35849.000000	1826	1005.625967	31951	4	0.002498	31970	4	0.229054	9709148	0.004896
319858376	35014.000000	1841	876.621509	31977	3	0.119273	32023	10	0.380994	9704185	0.005773
319885664	35981.000000	1831	916.500813	31873	5	0.152573	31911	5	0.350043	9699363	0.006071
319865976	35199.000000	1846	932.965525	32079	2	0.009937	32014	5	0.026922	9694529	0.005885
319900057	35690.000000	1822	890.669215	32252	4	0.010465	32057	1	0.004878	9689620	0.005378
319875483	35563.000000	1811	980.855475	31838	3	0.015785	31987	3	0.002558	9684699	0.005353
319888352	35405.000000	1795	928.709834	32028	2	0.238850	31948	4	0.004087	9679922	0.007397
319891405	36415.000000	1859	910.940102	31920	4	0.634580	32013	2	0.065161	9675089	0.006918
319843577	35297.000000	1803	919.208373	32065	5	0.207264	32046	2	0.547214	9670351	0.005839
319855788	35605.000000	1778	882.068177	31840	2	0.001170	31777	2	0.089028	9665536	0.005671
319872891	35480.000000	1865	935.631849	32088	4	0.012850	32018	0	0.040600	9660727	0.005894
319881015	35749.000000	1931	904.894801	32169	3	0.020616	31896	3	0.014391	9655915	0.005768
319875341	35569.000000	1870	967.439755	32085	0	0.000423	31703	9	0.003834	9651040	0.005376
319867320	35713.000000	1949	916.654446	32109	2	0.000517	32090	2	0.262135	9646227	0.005202
319867295	35985.000000	1864	963.964420	32057	2	0.001093	31709	0	0.397927	9641451	0.005341
319872010	35148.000000	1905	889.432122	32009	4	0.007331	32052	1	0.039009	9636765	0.007801
319879977	36310.000000	1965	937.737452	32090	2	0.002472	31736	3	0.016553	9631863	0.007124
319868530	35188.000000	1784	942.421390	31947	7	0.017525	31990	2	0.110964	9627093	0.006618
319854848	35503.000000	1829	880.203841	31873	2	0.006857	31868	2	0.051570	9622153	0.006554
319872755	36212.000000	1886	963.450353	32119	5	0.323260	32147	3	0.074765	9617381	0.006572
319872077	35083.000000	1793	898.278047	31964	4	0.106432	32192	2	0.042912	9612640	0.006381
319893096	36158.000000	1863	929.863562	32141	1	0.002178	31918	4	0.028618	9607840	0.006151
319860549	35421.000000	1888	961.563971	31769	7	0.001112	31797	8	0.012044	9603060	0.005918
319864837	36207.000000	1857	896.073223	31977	3	0.002226	32071	1	0.006577	9598243	0.006333
319892434	35949.000000	1826	953.330053	31963	1	0.005986	32132	8	0.063949	9593492	0.007165
319886122	35096.000000	1872	912.123085	32019	2	0.010805	31438	2	0.026530	9588659	0.006116
319875425	36191.000000	1892	949.172151	31998	2	0.076145	31987	3	0.200360	9583918	0.005908
319872322	35477.000000	1930	922.004577	32133	2	0.057488	31763	2	0.198976	9579111	0.005727
319886368	35951.000000	1889	908.935874	31996	5	0.135713	31974	5	0.330091	9574307	0.006354
319867281	35513.000000	1872	970.923000	31799	3	0.323003	31912	6	0.381360	9569349	0.005942
319886724	35629.000000	1873	909.225767	32118	4	0.193536	31993	4	0.011594	9564549	0.006063
319858284	35707.000000	1876	954.551141	32035	3	0.065059	32084	5	0.043956	9559792	0.006562
319852856	35656.000000	1809	911.202815	32022	2	0.000862	31777	2	0.158377	9555085	0.006159
319882259	36026.000000	1799	917.226339	31790	4	0.001450	31896	4	0.102635	9550268	0.006611
319875487	35661.000000	1885	946.165424	32027	3	0.197908	32124	3	0.230582	9545474	0.006374
319853331	35551.000000	1907	868.440984	32201	1	0.020043	32095	4	0.002799	9540844	0.006221
319845570	36084.000000	1880	936.110343	32008	3	0.130876	32125	6	0.006391	9536123	0.006073
319864876	35456.000000	1890	960.070755	31990	2	0.079266	32094	5	0.018126	9531412	0.005792
319861258	35616.000000	1893	900.294437	32194	4	0.044199	32090	4	0.148301	9526710	0.005768
319868634	35739.000000	1921	934.992790	31890	7	0.009105	31703	5	0.293929	9521918	0.005706
319893769	35429.000000	1846	903.337009	32065	2	0.126258	31866	0	0.008796	9517152	0.005424
npatches	nstrain	runtime	dt	init_x	init_y	init_y_blood	init_z	init_S	beta0	beta1	beta2	beta3	mean_beta	B	d	delta	delta_blood	b[0]	mut	m	CTL	c	g	epsilon	k	het	lambda	rho	omega	x_max	patch.dyna	DELTA	A	VA
10000	1	100.000000	0.000100	21900	9499	5000000	0.001000	10000000	2.186427	1.597699	1.258070	2.128664	2	8000000000.000000	0.010000	1.000000	1.000000	800000	0.000050	0.048000	1	0.001000	1.000000	25.000000	11.000000	0.500000	0.000000	0.000000	0.000000	31987	0	10.000000	7.000000	1.000000
sus	inf	inf_blood	z	x[0]	y[0][0]	z[0]	x[1]	y[1][0]	z[1]	S[0]	synchrony
219000000	94990000.000000	5000000	10.000000	21900	9499	0.001000	21900	9499	0.001000	10000000	0.000000
319878610	12764.000000	647	2286.393053	32102	1	0.135052	32010	2	0.514068	9994906	0.000000
319862586	24291.000000	1242	4.480252	31973	2	0.000227	31976	1	0.000041	9989891	0.000000
319887277	59201.000000	3099	114.178147	32068	4	0.001192	31661	8	0.010451	9984954	0.000000
319877641	22804.000000	1229	1823.770374	31980	1	0.152014	32062	4	0.085616	9979973	0.000000
319872512	34755.000000	1743	122.583723	32048	4	0.001341	31862	2	0.000187	9974875	0.000000
319857556	52515.000000	2784	1488.897516	32180	14	0.139448	31979	2	0.009708	9969891	0.000000
319863119	26744.000000	1386	479.206139	31877	2	0.009885	31849	4	0.000304	9964843	0.000000
319880725	44321.000000	2286	598.834793	31913	6	0.013350	31936	6	0.001083	9959880	0.000000
319849146	31812.000000	1672	1283.814059	31872	3	0.041940	31879	9	0.004366	9954785	0.000000
319870352	35477.000000	1842	510.592437	31879	2	0.091514	31983	4	0.005551	9949764	0.000000
319852809	38462.000000	2015	1125.088424	31969	5	0.025949	31961	2	0.075771	9944726	0.000000
319852192	33130.000000	1694	742.379749	32059	3	0.198973	31971	6	0.106972	9939717	0.000000
319864587	37655.000000	1945	800.635038	31978	4	0.246791	32137	3	0.054240	9934722	0.000000
319872311	34567.000000	1810	932.205364	31902	3	0.107506	32218	2	0.002574	9929603	0.000000
319862892	35494.000000	1871	783.232692	32300	2	0.031696	32094	5	0.000489	9924744	0.000000
319858713	35693.000000	1869	885.109664	32028	4	0.520793	31783	4	0.073988	9919707	0.000000
319860901	35510.000000	1852	807.499255	31999	2	0.065340	31975	0	0.075914	9914641	0.000000
319877705	35727.000000	1832	867.472764	32011	4	0.003862	31785	4	0.005409	9909663	0.000000
319862611	35248.000000	1832	831.761627	31970	5	0.011708	31860	6	0.008533	9904760	0.000000
319880964	35879.000000	1942	823.427455	31961	5	0.011451	31887	4	0.014208	9899992	0.000000
319847471	35015.000000	1830	864.247626	31914	2	0.002263	31826	7	0.166346	9895018	0.000000
319873700	35195.000000	1763	800.540467	32076	1	0.008988	31865	5	0.020874	9890138	0.000000
319879093	36053.000000	1900	869.188986	32081	3	0.035677	32176	2	0.037317	9885156	0.000000
319875883	35321.000000	1739	804.793150	32059	3	0.031897	31810	2	0.003642	9880160	0.000000
319873248	35454.000000	1823	832.114354	32071	2	0.195998	31900	3	0.000950	9875146	0.000000
319876780	35121.000000	1811	854.763762	32002	2	0.065223	31866	4	0.000669	9870234	0.000000
319870062	35817.000000	1852	812.183228	31861	8	0.130190	32264	4	0.000222	9865272	0.000000
319866244	35820.000000	1848	885.216402	32053	4	0.167922	31909	4	0.001900	9860433	0.000000
319882983	35160.000000	1854	793.281501	31905	3	0.142973	31889	2	0.002117	9855595	0.000000
319876696	35945.000000	1896	872.266319	32009	2	0.099250	31897	2	0.010632	9850717	0.000000
319863158	34795.000000	1767	795.838817	31838	2	0.101664	31806	2	0.006627	9845649	0.000000
319868570	36227.000000	1898	892.631323	31988	3	0.026869	32001	5	0.156708	9840603	0.000000
319850873	34736.000000	1815	805.347337	31911	4	0.322298	31977	2	0.050658	9835589	0.000000
319879937	36392.000000	1932	848.154999	31807	4	0.315412	32029	3	0.000504	9830660	0.000000
319855638	34734.000000	1818	827.556382	32223	4	0.005231	31784	3	0.001044	9825555	0.000000
319885658	36124.000000	1985	852.566277	31893	3	0.218359	32185	3	0.000372	9820640	0.000000
319876395	35270.000000	1832	848.081284	32206	1	0.039141	31895	2	0.009364	9815796	0.000000
319864769	35827.000000	1850	839.688771	31685	4	0.006433	32042	3	0.007450	9810857	0.000000
319880737	35500.000000	1867	841.367384	32182	0	0.001517	32096	5	0.012321	9805913	0.000000
319847710	35532.000000	1868	857.507723	32060	2	0.046453	32125	6	0.027284	9800987	-1.#IND00
319871111	35707.000000	1880	844.376969	32077	3	0.145735	31872	4	0.026683	9796216	-1.#IND00
319854630	35536.000000	1876	834.285280	31797	1	0.085841	32160	5	0.474197	9791274	-1.#IND00
319875331	35494.000000	1850	854.938986	31958	1	0.029236	31895	4	0.210580	9786536	-0.020143
319898803	36254.000000	1872	864.804903	32068	8	0.246603	31980	3	0.077674	9781596	-0.010026
319850893	34609.000000	1770	821.408122	32070	1	0.281145	31955	4	0.175164	9776653	-0.009728
319859946	35687.000000	1820	778.975072	32140	0	0.125753	32084	3	0.094510	9771666	-0.008139
319891999	36140.000000	1791	872.491177	31975	1	0.002001	31933	1	0.026337	9766940	-0.000932
319892493	35383.000000	1795	842.246265	31825	2	0.032796	32084	2	0.227326	9762011	-0.000648
319895105	35467.000000	1836	828.857781	32012	2	0.082387	31897	9	0.073248	9757169	-0.000940
319862034	35538.000000	1762	846.954935	32065	2	0.033379	32022	4	0.117368	9752409	-0.001069
319866669	36051.000000	1881	830.884917	32003	7	0.463160	32147	5	0.035533	9747679	-0.001166
319882325	35129.000000	1857	855.462856	31938	6	0.186869	31712	3	0.007362	9742859	-0.000622
319853607	35514.000000	1846	789.644218	31827	1	0.158891	32111	3	0.017096	9738042	-0.002504
319843069	35607.000000	1872	896.870059	32174	2	0.010786	32076	8	0.002725	9733208	-0.002861
319868722	35324.000000	1878	792.168090	31931	3	0.022076	31991	3	0.002855	9728345	-0.002694
319856972	35693.000000	1897	906.498017	31809	3	0.257756	31907	0	0.003284	9723468	-0.000353
319865073	35040.000000	1873	785.950061	32045	2	0.189358	32005	7	0.000824	9718511	-0.001237
319867843	36149.000000	1858	872.077263	31959	2	0.071482	32028	5	0.017897	9713642	-0.001002
319853063	35052.000000	1830	822.768280	31828	8	0.024017	32240	0	0.077316	9708792	-0.000226
319880894	35839.000000	1920	803.148786	31786	2	0.001974	31693	6	0.042519	9703919	-0.001011
319882038	35302.000000	1928	885.490093	31883	8	0.004746	31828	4	0.022118	9699154	-0.001284
319864566	35390.000000	1789	786.010400	31974	5	0.053468	31948	3	0.008088	9694321	-0.000842
319874721	35778.000000	1884	881.860936	32177	5	0.109134	32053	4	0.075518	9689472	-0.000943
319872442	35166.000000	1838	822.988494	32085	4	0.121213	31838	6	0.006629	9684606	0.000117
319859159	35848.000000	1860	847.814495	31989	3	0.004118	32006	3	0.033216	9679857	0.000391
319898657	35263.000000	1860	823.578812	31705	4	0.023367	32053	6	0.137976	9675047	0.000083
319885405	35620.000000	1893	851.523356	32198	2	0.007724	31888	4	0.443910	9670274	0.000464
319891199	35436.000000	1766	840.392207	32088	5	0.022278	32385	7	0.012957	9665425	-0.000541
319846545	35658.000000	1876	817.888985	31986	4	0.160452	32167	7	0.062095	9660549	-0.000913
319897127	35524.000000	1812	851.979715	31867	3	0.240507	31946	8	0.003669	9655726	-0.000765
319881713	35671.000000	1830	862.821539	32024	5	0.053524	32052	2	0.005006	9650872	-0.000812
319861530	35292.000000	1886	827.409546	32057	2	0.007556	32208	2	0.014428	9645990	-0.000948
319881307	35472.000000	1837	857.142021	32043	4	0.001537	31980	3	0.000905	9641323	-0.000928
319872941	35482.000000	1833	812.893688	32028	5	0.022109	31867	3	0.010069	9636546	-0.000910
319877098	35443.000000	1843	849.396379	31954	1	0.091176	32308	5	0.036012	9631781	-0.000893
319860983	35613.000000	1865	861.769111	31959	2	0.242173	31906	4	0.115394	9626885	-0.000600
319852007	35698.000000	1858	873.429130	32135	1	0.035684	31904	4	0.290809	9622213	0.000967
319856626	35555.000000	1731	827.963350	32181	4	0.028091	31924	6	0.347548	9617414	0.000935
319877613	36034.000000	1822	853.018821	32140	1	0.120075	31888	5	0.107633	9612623	0.000552
319849229	34961.000000	1870	870.373097	31912	2	0.009162	31985	4	0.089836	9607831	0.000479
319886138	35976.000000	1969	805.765477	32160	2	0.093831	31952	7	0.152134	9603012	0.002297
319871109	35831.000000	1864	901.399153	31847	0	0.059309	31800	7	0.011203	9598215	0.002114
319866881	34631.000000	1798	799.557954	32085	7	0.024198	32158	5	0.000610	9593478	0.000904
319853797	36532.000000	1874	858.456993	31852	5	0.022133	32202	5	0.012674	9588676	0.001074
319867995	35007.000000	1824	855.320024	32106	1	0.090031	32142	2	0.001133	9583946	0.001098
319869073	35952.000000	1827	812.053585	31860	3	0.014972	31898	3	0.048800	9579203	0.000889
319886622	35191.000000	1835	875.994079	31899	4	0.001960	32080	4	0.037113	9574392	0.001082
319870211	35756.000000	1873	817.384300	31741	4	0.008290	31811	4	0.061630	9569521	0.001022
319857478	35883.000000	1992	869.420582	31929	5	0.001511	31883	2	0.269887	9564738	0.001723
319873970	35296.000000	1937	845.135436	32045	5	0.063557	32113	2	0.056306	9559946	0.002064
319864614	35850.000000	1887	852.538011	32155	3	0.007651	31857	4	0.001325	9555249	0.002182
319872505	35506.000000	1846	840.600731	31798	1	0.024492	31990	6	0.004699	9550379	0.002169
319892373	35701.000000	1935	850.022709	32045	2	0.000288	32024	4	0.000231	9545626	0.001623
319855981	35729.000000	1892	846.244065	32162	5	0.025966	32032	2	0.022202	9540986	0.001464
319869930	35256.000000	1885	843.637713	32140	1	0.012740	32004	3	0.017377	9536129	0.001311
319890302	35677.000000	1901	829.539064	32074	3	0.005563	31887	4	0.007851	9531316	0.001470
319850654	35549.000000	1804	878.022777	31985	6	0.073565	31967	3	0.001961	9526486	0.001830
319842648	35680.000000	1856	829.924990	31997	4	0.008248	31838	5	0.000656	9521757	0.001398
319874408	35430.000000	1878	863.911357	31807	5	0.010922	31908	4	0.002884	9516906	0.000776
npatches	nstrain	runtime	dt	init_x	init_y	init_y_blood	init_z	init_S	beta0	beta1	beta2	beta3	mean_beta	B	d	delta	delta_blood	b[0]	mut	m	CTL	c	g	epsilon	k	het	lambda	rho	omega	x_max	patch.dyna	DELTA	A	VA
10000	1	100.000000	0.000100	21900	9499	5000000	0.001000	10000000	1.780012	2.284365	1.181852	2.277504	2	8000000000.000000	0.010000	1.000000	1.000000	800000	0.000050	0.048000	1	0.001000	1.000000	25.000000	12.000000	0.500000	0.000000	0.000000	0.000000	31987	0	10.000000	7.000000	1.000000
sus	inf	inf_blood	z	x[0]	y[0][0]	z[0]	x[1]	y[1][0]	z[1]	S[0]	synchrony
219000000	94990000.000000	5000000	10.000000	21900	9499	0.001000	21900	9499	0.001000	10000000	0.000000
319861782	10942.000000	600	786.112213	32060	1	0.010880	31974	2	0.826302	9994988	0.000000
319864132	23981.000000	1211	2.935741	32033	1	0.000163	31851	3	0.000827	9989886	0.000000
319867945	58711.000000	3008	95.041788	32078	5	0.003407	32021	3	0.027634	9984966	0.000000
319856364	22806.000000	1134	1697.422451	31907	1	0.157467	31961	3	0.461305	9979989	0.000000
319872463	34682.000000	1741	103.051959	32208	2	0.000930	31969	4	0.048790	9974792	0.000000
319870629	51992.000000	2753	1339.998973	31827	13	0.026799	32068	4	0.813658	9969795	0.000000
319870515	26877.000000	1450	437.577137	31811	1	0.000132	32136	4	0.005937	9964796	0.000000
319894790	43980.000000	2271	547.041941	31978	6	0.005801	31868	12	0.033825	9959835	0.000000
319860801	31512.000000	1639	1115.621624	31933	0	0.075452	31949	5	0.251697	9954892	0.000000
319842588	35689.000000	1886	497.200036	32023	4	0.000953	31929	5	0.180649	9949891	0.000000
319873005	37471.000000	1968	1041.809921	32224	3	0.001221	32082	2	0.092440	9944900	0.000000
319885168	33177.000000	1761	636.508984	32135	3	0.012732	31917	2	0.001818	9939744	0.000000
319873225	38284.000000	2006	809.963830	31820	4	0.046922	31975	5	0.000388	9934708	0.000000
319871939	33222.000000	1784	791.439638	31885	2	0.014482	31953	3	0.001043	9929685	0.000000
319882663	36649.000000	1929	740.916513	31874	2	0.001012	32161	3	0.004884	9924697	0.000000
319868674	34802.000000	1781	819.557456	32070	3	0.012972	31843	4	0.009025	9919654	0.000000
319863556	35472.000000	1866	692.372653	32277	2	0.015210	32189	6	0.019635	9914797	0.000000
319848792	35748.000000	1895	860.633806	31963	4	0.086812	31871	0	0.031947	9909888	0.000000
319873360	34293.000000	1840	692.489301	31944	3	0.099198	31943	3	0.012178	9904757	0.000000
319843921	36506.000000	1877	788.422310	31849	6	0.355040	31896	6	0.001085	9899761	0.000000
319877956	34555.000000	1824	773.481679	31913	3	0.079732	32338	7	0.011741	9894823	0.000000
319861697	36016.000000	1884	761.757893	31815	4	0.032802	32130	3	0.012720	9890026	0.000000
319900676	35224.000000	1832	797.316580	31930	3	0.015785	31807	5	0.062139	9885242	0.000000
319873333	35216.000000	1890	733.966833	31987	4	0.280853	31888	5	0.342275	9880213	0.000000
319857964	35804.000000	1835	795.827475	32158	2	0.014686	31953	6	0.298399	9875355	0.000000
319857810	35153.000000	1898	767.653395	31857	3	0.117990	31888	8	0.040497	9870378	0.000000
319874834	35249.000000	1843	729.065759	31970	3	0.001061	31892	3	0.067694	9865361	0.000000
319885060	35608.000000	1841	826.122717	31965	8	0.003483	32110	6	0.091754	9860325	0.000000
319882413	34783.000000	1812	724.489921	31866	2	0.019879	31889	5	0.034633	9855350	0.000000
319875393	36271.000000	1896	794.203881	32096	6	0.134936	32058	5	0.013650	9850429	0.000000
319888919	34845.000000	1818	794.702590	31962	2	0.101629	31855	4	0.002186	9845524	0.000000
319864753	35221.000000	1903	757.797771	31932	3	0.009355	32143	3	0.002969	9840662	0.000000
319848180	35254.000000	1836	811.351764	31787	1	0.002603	32003	5	0.001345	9835726	0.000000
319849141	35245.000000	1823	734.680124	31838	7	0.005962	32050	3	0.000353	9830818	0.000000
319870592	35028.000000	1902	802.989801	31927	3	0.011552	32098	5	0.027488	9825763	0.000000
319870429	35448.000000	1772	718.751352	31871	4	0.014964	32019	2	0.000088	9820824	0.000000
319868507	35899.000000	1860	822.022578	32026	3	0.029825	31994	3	0.013834	9815846	0.000000
319875290	34922.000000	1788	753.961813	32026	3	0.093497	31950	3	0.017772	9810942	0.000000
319867255	35653.000000	1773	757.496799	32186	6	0.013224	32121	2	0.378760	9806095	0.000000
319881745	34930.000000	1835	781.587818	31938	2	0.002789	32142	5	0.153738	9801263	-1.#IND00
319878488	35524.000000	1874	777.421013	31887	0	0.052065	32246	4	0.466405	9796338	-1.#IND00
319861755	35312.000000	1758	792.332938	31883	1	0.000251	31960	0	0.015559	9791518	-1.#IND00
319854591	35370.000000	1857	742.317264	32092	6	0.003510	32034	3	0.008204	9786668	0.010496
319878112	35662.000000	1779	771.253345	32020	6	0.046876	32124	4	0.018633	9781775	0.009516
319860291	35169.000000	1891	817.642407	32058	4	0.044441	31959	1	0.021797	9776850	0.008517
319869753	35100.000000	1831	756.477074	32006	2	0.559094	31969	4	0.544852	9772059	0.005195
319878307	35803.000000	1861	765.789709	32118	0	0.101598	32031	2	0.042852	9767133	0.005883
319867072	35107.000000	1846	770.743892	31936	3	0.002123	32031	5	0.023760	9762152	0.001477
319867740	35517.000000	1855	784.464647	31843	6	0.007915	32142	3	0.414532	9757192	0.004622
319849877	35604.000000	1872	774.588554	32103	7	0.029506	31983	1	0.140218	9752305	0.004365
319878329	35019.000000	1743	775.522551	31834	4	0.138221	31921	2	0.073414	9747576	0.002754
319855441	35326.000000	1839	762.678717	32020	8	0.333570	31881	9	0.000991	9742754	0.005044
319880746	35779.000000	1920	780.429104	32008	2	0.470620	32105	7	0.001707	9737859	0.005875
319864418	34917.000000	1878	801.336124	31952	2	0.327964	32069	3	0.005471	9732887	0.005803
319865416	35239.000000	1897	759.343284	32172	3	0.041865	31660	4	0.005813	9728072	0.003967
319885182	35550.000000	1887	774.728406	31977	1	0.001052	31964	2	0.008527	9723273	0.003868
319862159	34925.000000	1805	784.142898	32006	7	0.019106	32101	3	0.095088	9718403	0.003476
319866528	35445.000000	1916	739.314540	32018	1	0.001131	32166	1	0.025380	9713489	0.003834
319857025	35057.000000	1823	788.507004	31826	5	0.048300	32006	6	0.105249	9708592	0.003204
319873353	35358.000000	1866	777.584316	31885	9	0.186347	31958	4	0.251171	9703768	0.002869
319851054	35467.000000	1845	760.076217	31937	2	0.206054	31898	9	0.026902	9698825	0.002840
319878498	35382.000000	1842	790.246201	32056	5	0.053950	32072	2	0.232639	9694034	0.001939
319855078	35310.000000	1800	755.258205	31902	7	0.018904	31875	4	0.680123	9689312	0.001822
319872116	35644.000000	1814	752.347272	31819	3	0.084466	32199	5	0.476188	9684495	0.001746
319872309	35845.000000	1770	776.169387	32064	7	0.070488	31959	4	0.416354	9679755	0.001104
319855797	34790.000000	1915	753.311746	31901	3	0.041637	32135	1	0.246484	9674816	0.001231
319871002	35484.000000	1841	776.029082	32187	9	0.015628	32111	2	0.324176	9670102	0.003511
319872334	35645.000000	1840	758.835113	31974	2	0.332547	32011	3	0.150236	9665281	0.002986
319864524	35192.000000	1899	786.563635	32203	3	0.069216	32079	2	0.221208	9660319	0.002798
319838560	34920.000000	1749	787.077217	32011	4	0.283651	31868	5	0.143840	9655624	0.002650
319854237	35371.000000	1901	760.690091	31992	1	0.004353	32018	2	0.117717	9650787	0.002812
319864660	35212.000000	1836	775.527891	32140	6	0.217147	31929	2	0.118133	9645902	0.003140
319840170	35647.000000	1832	772.954118	31987	4	0.191737	32129	4	0.069170	9641087	0.003015
319876253	35478.000000	1812	757.144867	31867	3	0.011190	31960	8	0.014319	9636180	0.003417
319857964	35812.000000	1909	822.754177	31915	1	0.041683	31931	7	0.028698	9631346	0.001997
319865815	35177.000000	1886	761.369332	31652	6	0.016347	31996	2	0.001004	9626481	0.002017
319856099	35714.000000	1827	824.198097	32032	2	0.225011	31965	3	0.000161	9621709	0.002155
319859423	35142.000000	1860	768.245141	31908	4	0.188842	31830	2	0.000463	9616878	0.002359
319851279	35682.000000	1820	783.262794	31777	2	0.205893	32066	5	0.003358	9612094	0.002311
319848907	35104.000000	1786	761.360920	32115	1	0.103544	32041	5	0.222016	9607180	0.002163
319841012	35737.000000	1836	779.196259	31985	1	0.018754	32011	3	0.081268	9602292	0.001857
319869069	34981.000000	1789	787.427100	31978	5	0.003474	31746	1	0.091174	9597585	0.002774
319856563	35929.000000	1806	753.809751	32115	4	0.010688	31953	4	0.015162	9592799	0.002604
319869187	35100.000000	1827	771.656434	32027	2	0.305700	31918	6	0.188742	9588000	0.002522
319876013	35601.000000	1901	777.016225	31853	1	0.071748	31913	4	0.264391	9583049	0.002506
319863456	35241.000000	1826	756.486849	31874	3	0.115273	31888	3	0.009374	9578324	0.003080
319897039	35814.000000	1838	782.712096	31918	4	0.028940	32078	7	0.156188	9573536	0.003009
319885763	35112.000000	1793	750.748891	32018	4	0.030741	32127	8	0.021580	9568785	0.002540
319857258	35777.000000	1877	807.450164	32004	2	0.098142	32089	4	0.076954	9563964	0.003012
319876597	35240.000000	1848	748.538155	32016	2	0.014148	32043	1	0.156821	9559171	0.002261
319885000	35428.000000	1879	777.397108	32053	0	0.073744	31972	3	0.014654	9554420	0.003006
319867618	35201.000000	1809	758.953816	31908	3	0.018581	32041	3	0.277135	9549726	0.002847
319862588	35496.000000	1879	752.944475	31805	6	0.002961	32021	4	0.142759	9545030	0.002873
319881307	35542.000000	1877	779.745894	32020	3	0.012840	32212	5	0.352067	9540340	0.002745
319869541	35405.000000	1882	771.875682	32230	4	0.001914	31801	1	0.127689	9535628	0.002612
319879641	35849.000000	1839	765.172841	32136	1	0.002769	31853	6	0.000882	9530790	0.002790
319849304	35182.000000	1821	768.508496	32096	3	0.006560	31783	5	0.001119	9525975	0.002821
319868473	35554.000000	1893	738.937269	32014	6	0.018421	32038	4	0.000753	9521337	0.002865
319862561	34924.000000	1762	768.953244	31836	6	0.008727	31842	3	0.013662	9516502	0.003166
npatches	nstrain	runtime	dt	init_x	init_y	init_y_blood	init_z	init_S	beta0	beta1	beta2	beta3	mean_beta	B	d	delta	delta_blood	b[0]	mut	m	CTL	c	g	epsilon	k	het	lambda	rho	omega	x_max	patch.dyna	DELTA	A	VA
10000	1	100.000000	0.000100	21900	9499	5000000	0.001000	10000000	1.005293	2.180363	2.374770	1.852680	2	8000000000.000000	0.010000	1.000000	1.000000	800000	0.000050	0.048000	1	0.001000	1.000000	25.000000	13.000000	0.500000	0.000000	0.000000	0.000000	31987	0	10.000000	7.000000	1.000000
sus	inf	inf_blood	z	x[0]	y[0][0]	z[0]	x[1]	y[1][0]	z[1]	S[0]	synchrony
219000000	94990000.000000	5000000	10.000000	21900	9499	0.001000	21900	9499	0.001000	10000000	0.000000
319875597	10326.000000	542	282.480700	31992	0	0.001642	32057	0	0.014337	9995048	0.000000
319857982	23982.000000	1271	2.664317	31931	0	0.000075	32142	2	0.000220	9989996	0.000000
319869720	57731.000000	2851	88.751225	31914	3	0.000853	32132	6	0.006959	9985086	0.000000
319870992	22496.000000	1154	1559.330489	31989	1	0.029669	31987	2	0.015277	9979959	0.000000
319862669	34753.000000	1773	97.701227	32001	2	0.000906	32030	1	0.000094	9974884	0.000000
319855787	51027.000000	2555	1329.527053	31909	1	0.016941	31983	6	0.067422	9969788	0.000000
319888747	26818.000000	1447	349.748040	32026	0	0.005062	31936	6	0.033241	9964874	0.000000
319878744	44973.000000	2347	515.531904	32213	6	0.002006	31714	5	0.009861	9959847	0.000000
319870489	30424.000000	1609	1024.160486	31973	3	0.029542	32012	1	0.041939	9954899	0.000000
319846852	35902.000000	1941	422.679358	31895	2	0.001114	32000	4	0.000669	9949954	0.000000
319869098	37050.000000	1901	982.930415	31878	3	0.005604	31909	3	0.007001	9945056	0.000000
319863193	32917.000000	1753	572.980953	31991	1	0.001835	31937	5	0.000487	9940017	0.000000
319837982	38020.000000	2104	729.458090	32034	4	0.018328	31821	6	0.003458	9935119	0.000000
319876245	33622.000000	1741	734.081470	31909	4	0.016821	31991	2	0.001793	9930240	0.000000
319865703	35991.000000	1867	632.750616	32013	5	0.007551	31903	6	0.000843	9925327	0.000000
319860336	35837.000000	1783	753.313359	31931	4	0.005180	31674	2	0.000128	9920360	0.000000
319875312	34837.000000	1793	682.894921	31973	5	0.001037	31794	5	0.002478	9915337	0.000000
319880059	35372.000000	1808	719.760513	31834	2	0.001164	31939	2	0.003889	9910451	0.000000
319871095	35181.000000	1819	704.455708	32085	3	0.000418	32020	2	0.002728	9905486	0.000000
319854580	35509.000000	1914	722.807834	32174	6	0.039323	31926	6	0.053926	9900361	0.000000
319866763	34739.000000	1854	710.530092	32089	3	0.036069	31943	6	0.036232	9895483	0.000000
319878962	35694.000000	1841	693.046364	31915	1	0.001596	32189	1	0.133790	9890524	0.000000
319876581	35183.000000	1851	725.964840	32101	2	0.000571	31929	3	0.278365	9885517	0.000000
319842760	34814.000000	1837	693.190364	32210	4	0.041976	32079	7	0.262970	9880674	0.000000
319866428	35877.000000	1855	687.986879	31976	5	0.071436	32132	7	0.001101	9875821	0.000000
319879317	34810.000000	1777	746.444653	31761	2	0.026033	31986	6	0.012143	9870789	0.000000
319883779	35276.000000	1815	664.917985	31870	0	0.003225	31753	2	0.226891	9865833	0.000000
319859934	35578.000000	1868	746.575848	31947	3	0.158596	31949	5	0.109195	9860933	0.000000
319865071	34567.000000	1815	696.682486	32042	5	0.114474	32115	2	0.007861	9855910	0.000000
319876213	35968.000000	1920	703.294919	31929	6	0.311524	31902	6	0.004503	9850879	0.000000
319868051	34894.000000	1823	707.669121	31888	4	0.622868	31970	6	0.000823	9845998	0.000000
319863518	35499.000000	1852	723.689268	31933	6	0.142653	32177	1	0.005941	9841042	0.000000
319863840	34906.000000	1811	698.753348	31928	3	0.122483	32076	5	0.032461	9836164	0.000000
319874996	35642.000000	1826	702.360389	31857	3	0.192554	31862	1	0.281652	9831170	0.000000
319867295	35258.000000	1803	694.341961	32054	2	0.077266	31970	8	0.062370	9826288	0.000000
319859207	35126.000000	1874	698.355423	32150	2	0.025386	32113	1	0.025787	9821329	0.000000
319869746	35471.000000	1897	707.669057	31916	10	0.003280	31938	4	0.008689	9816462	0.000000
319883303	35023.000000	1802	694.417275	32088	4	0.006447	32034	3	0.010923	9811615	0.000000
319873680	35525.000000	1835	718.977536	31983	3	0.002552	32000	1	0.078284	9806663	0.000000
319863279	34980.000000	1773	678.330254	31848	3	0.000937	32281	7	0.052457	9801790	-1.#IND00
319880398	35633.000000	1826	737.144221	32155	2	0.047558	32057	8	0.002562	9796827	-1.#IND00
319872441	34688.000000	1874	669.672894	31908	3	0.348900	31989	1	0.018438	9791921	-1.#IND00
319869059	35581.000000	1938	724.733986	31987	3	0.192804	32016	1	0.064600	9787143	0.005905
319865942	34589.000000	1799	710.273692	31923	6	0.004255	31920	3	0.000747	9782205	-0.000660
319868689	35566.000000	1778	669.439877	31861	4	0.006956	31714	6	0.001373	9777214	0.000262
319875206	34931.000000	1883	780.538425	32119	2	0.007908	31778	4	0.000526	9772343	0.002619
319876918	34906.000000	1703	645.716737	32210	1	0.105137	32227	5	0.000880	9767509	0.000281
319891908	35590.000000	1859	755.000090	31979	5	0.000338	31929	1	0.021737	9762695	-0.000464
319846709	34969.000000	1799	651.600430	32022	3	0.003769	32181	4	0.000847	9757673	-0.001744
319872641	35852.000000	1834	761.120505	32066	2	0.000907	31924	4	0.007484	9752749	-0.002256
319869345	34763.000000	1787	669.074233	31945	4	0.005494	31967	3	0.067579	9747901	-0.000814
319888556	35996.000000	1833	728.591113	31892	5	0.075528	31868	8	0.122476	9742937	-0.003816
319890966	34895.000000	1781	706.295646	32129	3	0.042520	32033	1	0.009395	9738127	-0.000744
319878264	35732.000000	1881	714.862229	31988	9	0.033843	32109	3	0.018425	9733255	0.000132
319877816	34931.000000	1867	726.929626	31907	1	0.069047	32138	6	0.071687	9728410	0.001836
319858170	35309.000000	1930	690.900698	31974	7	0.067170	31988	5	0.005825	9723447	0.002182
319868974	34623.000000	1844	693.114183	32026	2	0.016842	31877	4	0.090928	9718593	0.002100
319859157	35457.000000	1842	681.123698	32228	3	0.118710	31946	0	0.015407	9713910	-0.001067
319881961	35407.000000	1865	733.003994	31832	2	0.005791	31765	1	0.011991	9709079	-0.000444
319832877	34924.000000	1801	692.935570	31874	2	0.108299	31642	2	0.117125	9704166	-0.000884
319859950	35403.000000	1825	713.917727	32039	4	0.198864	31887	2	0.000880	9699285	-0.001018
319868910	35536.000000	1836	705.552565	32087	3	0.010244	31919	6	0.006285	9694373	-0.002653
319861828	35391.000000	1897	721.933284	32118	3	0.038923	32043	4	0.003843	9689630	-0.002585
319859876	34899.000000	1794	684.276358	31789	1	0.033407	32084	2	0.000236	9684838	-0.002658
319887663	35298.000000	1822	716.474773	32071	7	0.001281	32066	2	0.000716	9680105	-0.002363
319867652	35303.000000	1872	696.757627	31991	1	0.001075	32036	3	0.007913	9675147	-0.002311
319860596	35489.000000	1839	724.558639	32034	4	0.000337	31829	5	0.007612	9670310	-0.002656
319871975	35088.000000	1865	679.449689	32275	5	0.003474	32009	5	0.029528	9665453	-0.002648
319886253	35548.000000	1870	760.524461	32059	1	0.004713	32120	2	0.024516	9660640	-0.003247
319871637	34666.000000	1856	694.990920	31966	3	0.033893	31953	5	0.007684	9655876	-0.003112
319843946	35929.000000	1868	714.225784	31868	4	0.014739	31962	3	0.001375	9651064	-0.002907
319860144	34735.000000	1843	719.208575	31992	4	0.007269	32108	4	0.000672	9646257	-0.002611
319849184	35177.000000	1852	667.417760	32177	3	0.001054	32020	6	0.002905	9641449	-0.002427
319879067	35532.000000	1934	727.268183	31771	6	0.044381	32010	1	0.026431	9636659	-0.001934
319889260	34684.000000	1848	696.112783	31848	3	0.009505	31850	3	0.001666	9631851	-0.002150
319863335	35671.000000	1836	708.644079	32044	3	0.002418	32209	13	0.003997	9626967	-0.002214
319865744	35349.000000	1788	730.038510	31907	1	0.000330	32029	2	0.125636	9622153	-0.002133
319875054	34788.000000	1845	729.120850	32087	6	0.001824	32069	5	0.004360	9617330	-0.001975
319861809	35380.000000	1851	636.827838	31991	3	0.041882	32055	3	0.017429	9612600	-0.002130
319859563	35905.000000	1891	760.169737	32078	3	0.047864	32114	4	0.040923	9607774	-0.000924
319871291	34662.000000	1792	679.251589	31705	3	0.035935	32007	1	0.007447	9603052	-0.000985
319850361	35863.000000	1888	720.361179	32252	2	0.013873	31963	1	0.077635	9598261	-0.001351
319858121	34871.000000	1800	722.877038	31782	3	0.036340	31887	2	0.052849	9593429	-0.001317
319874110	35339.000000	1775	689.381021	31997	0	0.014711	32194	2	0.000430	9588587	-0.001227
319843770	34923.000000	1825	717.091787	31857	3	0.019223	31958	2	0.003159	9583779	-0.001490
319868931	35304.000000	1828	681.224430	31983	4	0.039335	32052	3	0.125094	9578947	-0.001672
319871495	35596.000000	1879	686.856444	31953	1	0.109989	31900	5	0.011349	9574232	-0.001669
319885688	35673.000000	1858	719.850613	32062	3	0.017539	32254	4	0.006284	9569365	-0.001542
319886882	34853.000000	1798	690.169364	31907	0	0.093535	31831	3	0.000209	9564639	-0.001321
319881754	34988.000000	1876	724.526649	32196	1	0.019654	31823	2	0.001040	9559836	-0.000899
319878586	35297.000000	1819	691.370562	32030	3	0.015518	31959	3	0.000553	9555025	-0.000834
319880330	35481.000000	1803	726.470081	31968	5	0.017666	31929	9	0.001617	9550276	-0.000826
319860048	35290.000000	1775	719.054681	31893	3	0.008843	32042	1	0.005870	9545411	-0.000767
319873461	35312.000000	1891	678.867541	32135	3	0.004098	32190	4	0.004195	9540680	-0.001172
319864363	35468.000000	1883	747.882247	31955	3	0.000264	32014	2	0.001002	9536013	-0.001521
319870973	35132.000000	1842	677.049513	32199	5	0.002125	31986	1	0.002356	9531320	-0.001510
319856659	35900.000000	1819	743.412119	32058	3	0.056439	32155	3	0.013142	9526522	-0.001461
319869714	34360.000000	1826	683.965722	31877	6	0.444556	31698	5	0.000643	9521895	-0.002889
319867724	36181.000000	1879	665.637929	31921	4	0.274066	32129	3	0.001996	9517219	-0.003169
npatches	nstrain	runtime	dt	init_x	init_y	init_y_blood	init_z	init_S	beta0	beta1	beta2	beta3	mean_beta	B	d	delta	delta_blood	b[0]	mut	m	CTL	c	g	epsilon	k	het	lambda	rho	omega	x_max	patch.dyna	DELTA	A	VA
10000	1	100.000000	0.000100	21900	9499	5000000	0.001000	10000000	1.912963	2.212327	1.854786	2.586938	2	8000000000.000000	0.010000	1.000000	1.000000	800000	0.000050	0.048000	1	0.001000	1.000000	25.000000	14.000000	0.500000	0.000000	0.000000	0.000000	31987	0	10.000000	7.000000	1.000000
sus	inf	inf_blood	z	x[0]	y[0][0]	z[0]	x[1]	y[1][0]	z[1]	S[0]	synchrony
219000000	94990000.000000	5000000	10.000000	21900	9499	0.001000	21900	9499	0.001000	10000000	0.000000
319849840	9901.000000	499	112.972246	31813	1	0.004271	32055	3	0.016498	9995038	0.000000
319865978	24036.000000	1268	2.602314	31987	1	0.000046	31999	4	0.000476	9990017	0.000000
319887059	57815.000000	2922	89.515247	31796	1	0.001276	31895	4	0.004151	9984904	0.000000
319894828	21946.000000	1165	1361.886099	31870	2	0.005704	31898	7	0.135065	9979806	0.000000
319870590	34861.000000	1840	84.780487	31881	3	0.001823	32296	2	0.003100	9974751	0.000000
319838149	51618.000000	2743	1246.635367	32095	4	0.058965	31907	7	0.004624	9969774	0.000000
319874182	26283.000000	1375	304.045778	32004	3	0.002037	32082	6	0.000537	9964706	0.000000
319884169	45272.000000	2287	479.727807	32144	4	0.008886	31947	5	0.006459	9959690	0.000000
319867160	29898.000000	1526	933.438886	31863	2	0.169788	31915	2	0.078130	9954738	0.000000
319900027	36154.000000	1831	370.441755	31991	2	0.079555	32083	2	0.082540	9949809	0.000000
319860064	37266.000000	1877	950.323648	32222	7	0.210890	32072	3	0.396699	9944998	0.000000
319879419	33195.000000	1737	517.848448	31754	2	0.002682	31962	6	0.109998	9940047	0.000000
319853375	37482.000000	1924	722.733464	31887	2	0.049949	32101	6	0.177936	9935063	0.000000
319839523	33992.000000	1772	635.066220	31948	3	0.049202	31735	4	0.032935	9930131	0.000000
319862261	35351.000000	1793	646.545060	32069	4	0.257528	31824	4	0.000303	9925079	0.000000
319862530	35244.000000	1800	674.772787	31915	4	0.038354	32264	6	0.003999	9920168	0.000000
319868194	35690.000000	1769	672.799998	31791	4	0.202868	31984	1	0.007158	9915157	0.000000
319841439	34989.000000	1805	670.377509	31901	4	0.026113	31780	0	0.001410	9910340	0.000000
319908356	35144.000000	1829	613.934728	31959	6	0.023702	31967	9	0.003414	9905380	0.000000
319873705	35187.000000	1860	692.256216	32015	4	0.005403	32006	3	0.002486	9900492	0.000000
319834042	34642.000000	1728	639.200774	31963	1	0.000609	32011	4	0.021129	9895709	0.000000
319875749	35710.000000	1905	654.302411	32195	1	0.000283	32053	2	0.017369	9890615	0.000000
319838517	34920.000000	1919	685.782614	32035	8	0.001235	31793	3	0.108787	9885772	0.000000
319871086	35042.000000	1768	645.370210	32002	3	0.002693	32131	5	0.080432	9880891	0.000000
319855709	35800.000000	1781	667.013121	31764	3	0.032000	32007	2	0.012394	9875856	0.000000
319883805	34951.000000	1845	697.233905	32047	3	0.144053	32009	1	0.011215	9870845	0.000000
319857930	34902.000000	1786	621.195535	32003	0	0.044404	32258	4	0.015345	9865955	0.000000
319860744	35551.000000	1896	677.672685	31981	3	0.014894	32168	3	0.065639	9861057	0.000000
319877987	34562.000000	1810	648.318701	32118	1	0.076680	31988	2	0.324456	9855985	0.000000
319906295	35967.000000	1898	659.906296	32135	6	0.010740	32011	1	0.018887	9851013	0.000000
319867611	34736.000000	1809	652.115378	32202	6	0.011034	32080	3	0.004534	9846126	0.000000
319863759	35433.000000	1846	665.886572	31998	3	0.031821	31908	2	0.014323	9841125	0.000000
319869025	35400.000000	1795	655.523531	32007	3	0.056526	32117	2	0.006672	9836188	0.000000
319890773	34906.000000	1802	664.217134	31906	0	0.023344	32159	3	0.095941	9831312	0.000000
319856736	35599.000000	1805	627.394253	31924	2	0.011714	32133	2	0.193436	9826481	0.000000
319885754	35286.000000	1817	666.151669	31865	2	0.050160	31730	3	0.041460	9821528	0.000000
319858954	34857.000000	1805	651.762064	31900	3	0.220576	31975	3	0.020409	9816629	0.000000
319877661	35105.000000	1770	649.990627	31999	3	0.230213	32158	4	0.065432	9811651	0.000000
319858640	35348.000000	1876	667.064815	31756	5	0.051836	31833	3	0.156949	9806759	0.000000
319883485	34577.000000	1767	633.697517	31944	2	0.332002	31959	5	0.074661	9801817	-1.#IND00
319870017	35856.000000	1953	676.094771	31995	3	0.088294	31924	4	0.093606	9796843	-1.#IND00
319854977	34587.000000	1783	674.799069	31959	5	0.114824	32056	4	0.033077	9792027	-1.#IND00
319859152	35338.000000	1787	641.827570	31812	0	0.030372	31889	4	0.008339	9787085	-1.#IND00
319862178	35296.000000	1844	680.128909	32138	7	0.203266	31972	1	0.011919	9782071	-0.008381
319884326	34701.000000	1830	641.986528	32139	4	0.028686	31934	2	0.035088	9777268	-0.005526
319874530	35814.000000	1813	653.459973	32057	6	0.016756	31811	1	0.003419	9772279	-0.003358
319876823	35068.000000	1747	676.907308	32001	2	0.001373	32028	8	0.005023	9767338	-0.002948
319869420	34867.000000	1821	660.990365	31863	4	0.010602	32057	5	0.002511	9762437	-0.003247
319851545	35173.000000	1881	660.592191	32035	2	0.064809	31998	3	0.064285	9757424	-0.002398
319860518	35213.000000	1760	638.885574	31587	2	0.000515	31703	3	0.291185	9752570	-0.002780
319854953	35704.000000	1936	684.934108	32068	4	0.001666	32040	3	0.001407	9747657	-0.002184
319876952	34755.000000	1813	638.263062	32147	1	0.009767	31858	2	0.012594	9742835	-0.002729
319883593	35561.000000	1866	652.334741	31881	6	0.171673	31986	5	0.006506	9737899	-0.001649
319883193	34590.000000	1824	669.320591	32111	2	0.265474	31968	4	0.006010	9732941	-0.001715
319862863	35187.000000	1846	652.479644	32256	2	0.369548	32034	6	0.049738	9728132	-0.001236
319865919	35167.000000	1823	671.302849	32282	6	0.167999	31897	3	0.065783	9723292	-0.003626
319874145	35086.000000	1818	655.043954	32159	1	0.001746	31879	2	0.090144	9718525	-0.000223
319868552	35308.000000	1830	649.579088	31905	3	0.001113	32193	1	0.014040	9713718	-0.000079
319876750	35405.000000	1832	666.763130	32062	4	0.005378	32151	3	0.002397	9708874	-0.000273
319865116	34996.000000	1873	663.767336	32098	4	0.012439	31983	1	0.004010	9704099	0.000127
319890858	35006.000000	1868	657.146513	32069	6	0.219706	32235	5	0.001798	9699308	-0.002380
319852896	35371.000000	1842	675.999817	31983	4	0.004274	31744	5	0.063288	9694389	-0.001900
319877621	34809.000000	1804	650.578018	32043	3	0.000321	31971	4	0.010912	9689566	-0.000930
319890027	35348.000000	1842	622.360079	31879	3	0.000306	31817	8	0.128483	9684804	-0.001297
319853806	35414.000000	1853	703.759232	31981	2	0.000407	32029	4	0.029681	9679992	-0.000910
319877020	35106.000000	1835	636.216731	32043	4	0.007625	32059	1	0.019713	9675070	-0.001548
319855963	35169.000000	1848	696.310599	32241	5	0.009499	32148	5	0.001033	9670253	-0.001602
319874374	34874.000000	1859	621.868329	31990	9	0.139840	31971	2	0.001013	9665423	-0.000626
319883132	35550.000000	1807	689.831337	32075	4	0.008999	32042	5	0.007586	9660668	-0.000535
319849566	34703.000000	1858	630.420276	31983	4	0.032988	32184	5	0.013941	9655928	-0.003186
319839476	35473.000000	1879	672.646691	31989	3	0.043574	31820	3	0.064263	9651077	-0.002643
319901716	35422.000000	1777	676.453444	31868	2	0.239489	32097	5	0.124416	9646342	-0.002968
319868780	35084.000000	1827	654.957441	32153	4	0.016200	31885	2	0.029340	9641599	-0.005769
319875509	34835.000000	1809	636.941244	32013	2	0.001452	32016	3	0.126743	9636837	-0.005826
319870445	35555.000000	1829	669.067465	32040	3	0.018145	31805	3	0.156738	9631940	-0.005700
319865526	35263.000000	1884	680.778038	31962	4	0.008149	32047	4	0.135001	9627135	-0.005448
319865802	34851.000000	1788	618.785411	31856	4	0.009231	31871	4	0.091238	9622357	-0.005277
319887219	35283.000000	1774	684.953610	31831	7	0.006906	31858	3	0.002926	9617564	-0.005560
319852563	34945.000000	1852	642.387281	32001	6	0.031138	32201	3	0.005551	9612686	-0.006054
319834172	35031.000000	1842	666.550165	32001	1	0.238124	31812	4	0.006671	9607824	-0.003792
319843941	34998.000000	1835	658.281199	32040	1	0.069749	31933	4	0.086451	9602993	-0.003831
319856308	35592.000000	1811	615.534089	31880	3	0.123109	32017	3	0.008119	9598260	-0.003769
319855165	35145.000000	1840	675.654128	32022	2	0.016164	32080	4	0.004108	9593496	-0.003502
319867884	35281.000000	1843	650.065765	32159	6	0.001121	31843	2	0.036415	9588648	-0.003377
319878803	34974.000000	1854	670.592698	31940	5	0.005033	31938	4	0.059866	9583784	-0.003917
319858977	35190.000000	1861	652.747773	31772	5	0.008320	31780	3	0.088589	9578884	-0.004224
319871977	35188.000000	1855	643.519525	32114	5	0.154057	31850	5	0.007587	9574122	-0.003464
319876220	35078.000000	1840	692.960352	31990	0	0.044428	31898	2	0.003005	9569397	-0.003545
319867864	35218.000000	1885	640.672381	31926	2	0.023851	31930	2	0.003460	9564550	-0.003210
319864873	35354.000000	1847	668.548194	32090	4	0.076971	32023	3	0.002204	9559796	-0.002866
319859544	34837.000000	1782	643.863901	31806	4	0.002684	31991	2	0.015135	9554974	-0.002657
319880618	34732.000000	1745	657.698848	32158	3	0.002742	32182	5	0.003653	9550186	-0.002499
319872144	35858.000000	1857	664.668393	31802	5	0.001967	31937	1	0.001394	9545491	-0.002574
319860517	34726.000000	1820	676.709492	32360	3	0.007702	32032	2	0.001084	9540806	-0.002629
319861685	35612.000000	1810	633.692679	31987	4	0.019804	32046	7	0.003474	9536167	-0.002813
319877227	34818.000000	1846	690.428802	31941	2	0.113821	32078	5	0.033484	9531335	-0.002548
319867180	35759.000000	1764	649.093447	31882	4	0.429310	32001	0	0.132550	9526585	-0.002955
319880409	34488.000000	1774	692.382496	31908	4	0.122189	32110	3	0.009979	9521875	-0.002917
319877600	35119.000000	1818	617.769076	31875	3	0.387148	32025	5	0.015916	9517057	-0.002506
npatches	nstrain	runtime	dt	init_x	init_y	init_y_blood	init_z	init_S	beta0	beta1	beta2	beta3	mean_beta	B	d	delta	delta_blood	b[0]	mut	m	CTL	c	g	epsilon	k	het	lambda	rho	omega	x_max	patch.dyna	DELTA	A	VA
10000	1	100.000000	0.000100	21900	9499	5000000	0.001000	10000000	1.450878	2.977807	1.183045	2.135927	2	8000000000.000000	0.010000	1.000000	1.000000	800000	0.000050	0.048000	1	0.001000	1.000000	25.000000	15.000000	0.500000	0.000000	0.000000	0.000000	31987	0	10.000000	7.000000	1.000000
sus	inf	inf_blood	z	x[0]	y[0][0]	z[0]	x[1]	y[1][0]	z[1]	S[0]	synchrony
219000000	94990000.000000	5000000	10.000000	21900	9499	0.001000	21900	9499	0.001000	10000000	0.000000
319878022	9595.000000	513	54.855184	32173	0	0.002006	32011	0	0.012999	9994981	0.000000
319864740	23585.000000	1180	2.358171	31857	3	0.000122	31977	0	0.000066	9989979	0.000000
319852613	57872.000000	2932	82.927410	31962	4	0.007473	32024	8	0.002681	9985052	0.000000
319890512	21543.000000	1136	1241.001656	31944	1	0.472061	31882	3	0.001523	9980022	0.000000
319871833	34713.000000	1828	76.805424	32017	5	0.000638	32179	3	0.000989	9975219	0.000000
319863184	51714.000000	2632	1177.563438	32069	9	0.015238	32133	4	0.005246	9970240	0.000000
319866376	26123.000000	1435	268.627669	31960	5	0.004590	31848	1	0.013405	9965379	0.000000
319865720	44539.000000	2349	426.982069	32184	4	0.000975	31854	3	0.068979	9960457	0.000000
319870786	30536.000000	1614	921.567142	31740	3	0.001745	32270	2	0.139565	9955477	0.000000
319862207	35653.000000	1847	341.263440	32146	2	0.001855	32226	4	0.000390	9950589	0.000000
319862402	37576.000000	2006	915.537459	32075	2	0.006962	31869	3	0.000355	9945505	0.000000
319881066	32272.000000	1594	445.432520	32195	2	0.054000	32136	5	0.006755	9940574	0.000000
319867351	38814.000000	2022	700.809088	31932	4	0.005961	31901	3	0.007365	9935662	0.000000
319876493	32131.000000	1639	590.182838	32109	1	0.092640	32026	2	0.023540	9930729	0.000000
319869016	37188.000000	1910	566.503161	31915	7	0.005389	32179	1	0.159104	9925762	0.000000
319867786	33933.000000	1760	700.293943	31836	4	0.005872	31955	2	0.043624	9920764	0.000000
319877601	35501.000000	1854	540.550903	32027	2	0.053959	31972	3	0.111838	9915868	0.000000
319869376	34928.000000	1802	698.045431	31959	3	0.007698	31821	5	0.341151	9910801	0.000000
319887168	35016.000000	1847	560.290112	31924	3	0.001563	31898	5	0.063599	9905756	0.000000
319864407	35438.000000	1809	666.540565	31966	4	0.004217	31986	4	0.305144	9900797	0.000000
319865725	34599.000000	1859	592.643699	32145	3	0.001255	31954	3	0.289350	9895813	0.000000
319856775	35434.000000	1942	626.567246	32011	3	0.006219	31982	4	0.081190	9890925	0.000000
319875799	34602.000000	1811	630.594832	32078	5	0.003273	31865	2	0.037071	9886082	0.000000
319851534	35105.000000	1784	596.951928	31769	13	0.001022	32038	3	0.193470	9881101	0.000000
319868545	35274.000000	1767	629.974211	31981	4	0.000395	31994	2	0.060315	9876082	0.000000
319871700	35049.000000	1764	628.158636	32002	4	0.005110	31816	4	0.527651	9871142	0.000000
319882059	35445.000000	1857	621.731829	32062	6	0.121536	31923	3	0.078108	9866097	0.000000
319863931	34683.000000	1781	611.578268	31961	2	0.089024	32157	4	0.127501	9861173	0.000000
319856169	35177.000000	1811	612.621307	31849	4	0.070143	32090	6	0.422215	9856194	0.000000
319873710	35129.000000	1783	622.437900	31708	3	0.062690	31969	4	0.089726	9851237	0.000000
319868825	34866.000000	1814	575.840227	31905	5	0.004303	32045	1	0.051734	9846365	0.000000
319885449	35431.000000	1835	635.017412	31997	5	0.016912	31692	4	0.030505	9841496	0.000000
319840573	34949.000000	1844	592.562538	31823	5	0.023157	32081	4	0.021925	9836703	0.000000
319865634	35154.000000	1823	643.231624	31960	4	0.276524	31867	3	0.220092	9831777	0.000000
319842007	34478.000000	1715	608.794663	31907	0	0.004070	32164	1	0.064175	9826896	0.000000
319876225	35704.000000	1876	614.245347	32060	2	0.000967	32119	9	0.095906	9821980	0.000000
319849150	35134.000000	1802	612.574498	32026	3	0.021493	32041	4	0.003704	9817014	0.000000
319850930	35165.000000	1766	654.548849	31770	2	0.001474	31869	2	0.004981	9812003	0.000000
319859737	35035.000000	1851	583.196652	31867	3	0.001158	31930	6	0.134185	9807077	0.000000
319864264	35086.000000	1851	637.415709	32057	2	0.005512	31884	3	0.700348	9802164	-1.#IND00
319869719	35171.000000	1841	604.337868	31993	2	0.065908	31943	6	0.088938	9797229	-1.#IND00
319862356	35483.000000	1888	645.549771	31939	2	0.005192	31973	3	0.217038	9792372	-1.#IND00
319852552	34658.000000	1770	608.065211	31874	6	0.002327	31991	1	0.140858	9787420	-1.#IND00
319866325	35849.000000	1800	614.890444	31907	3	0.067902	31905	2	0.360456	9782506	-0.010433
319857427	34750.000000	1754	658.851131	31766	2	0.034403	32063	6	0.066700	9777419	-0.008035
319871478	34558.000000	1851	556.912360	31993	1	0.014193	31890	7	0.109170	9772527	-0.003897
319856560	35781.000000	1731	669.444853	32020	7	0.049044	31940	0	0.048794	9767684	-0.002740
319872887	34572.000000	1763	621.629466	31988	2	0.306878	32002	4	0.103828	9762761	0.001743
319874079	35207.000000	1812	610.252752	32402	3	0.342133	31876	2	0.010246	9757949	0.001845
319882477	35230.000000	1820	631.981175	31950	2	0.364431	31997	6	0.178131	9753138	0.000956
319882966	34550.000000	1814	611.991035	32013	0	0.157339	32215	2	0.078137	9748335	0.000897
319853198	35087.000000	1820	618.992158	32115	4	0.154838	32090	1	0.045869	9743414	0.001215
319879890	35378.000000	1858	632.482678	31775	3	0.316906	31943	6	0.013348	9738613	0.002246
319877247	35189.000000	1824	607.547814	32212	2	0.006012	32086	6	0.003710	9733748	0.002546
319873811	34864.000000	1856	625.261883	32210	4	0.005033	31924	2	0.000372	9728932	0.000021
319854499	35341.000000	1796	634.115297	32022	5	0.034784	32065	2	0.001398	9723992	0.000940
319868522	35445.000000	1814	658.145023	31597	6	0.029834	32140	6	0.005533	9719122	0.001129
319859108	34689.000000	1825	602.791860	32177	5	0.046964	32093	0	0.008697	9714241	0.000529
319854888	35935.000000	1884	636.701711	32011	1	0.007204	32068	2	0.001297	9709340	0.000963
319884162	34054.000000	1824	633.142690	31988	3	0.013579	32164	5	0.001264	9704463	0.001455
319870965	35634.000000	1964	606.109225	31940	3	0.001739	31984	3	0.002634	9699571	0.000310
319853249	34914.000000	1721	640.354866	31816	1	0.000336	32114	3	0.002991	9694665	0.000236
319868814	34816.000000	1775	578.458906	32120	2	0.000153	31945	6	0.004751	9689897	-0.000199
319867116	35622.000000	1831	652.136532	32175	1	0.000054	32152	2	0.004024	9685111	0.002636
319848498	34417.000000	1748	607.956191	31895	3	0.006429	31905	2	0.010007	9680312	0.001980
319863813	35443.000000	1825	628.889046	31957	4	0.054289	32063	5	0.014060	9675447	0.001857
319856569	34915.000000	1817	636.573298	31869	5	0.001239	32085	2	0.002633	9670569	0.001981
319888516	35406.000000	1891	606.604661	31893	2	0.002690	31738	3	0.010378	9665665	0.001330
319884891	34656.000000	1809	652.914692	32113	5	0.007270	32124	2	0.058727	9660838	0.001179
319877345	35386.000000	1876	603.854459	32045	9	0.000759	32074	4	0.184787	9656049	0.000947
319867956	34703.000000	1806	601.823872	31988	1	0.000584	31865	2	0.007164	9651132	0.000991
319865067	35554.000000	1812	643.889287	32021	4	0.007476	32075	4	0.002095	9646279	-0.000254
319867121	34495.000000	1726	634.711903	32178	2	0.032849	32053	3	0.023553	9641480	-0.000043
319889284	35459.000000	1796	611.095597	32185	3	0.700007	31801	2	0.073474	9636692	0.000004
319860611	34912.000000	1826	623.896882	31987	1	0.046476	32022	4	0.038331	9631762	0.000112
319866452	35310.000000	1814	625.766634	31925	2	0.020274	32094	4	0.324877	9626819	0.000030
319877748	34875.000000	1705	606.268259	31806	3	0.001492	31980	2	0.226628	9621953	0.000492
319859606	35705.000000	1905	612.464271	31931	2	0.149878	31981	2	0.003462	9617142	0.000387
319867992	35047.000000	1805	683.007103	31950	1	0.003853	31930	1	0.007536	9612258	-0.000193
319871757	34862.000000	1848	587.510424	31836	5	0.124137	32242	5	0.143597	9607589	-0.000125
319859775	35471.000000	1830	651.970415	31861	5	0.152006	31947	0	0.013894	9602764	0.000007
319889241	35070.000000	1900	611.970676	31949	4	0.098957	32027	2	0.005322	9597981	0.000275
319875257	35412.000000	1888	633.196168	31954	4	0.044551	32042	2	0.002349	9593056	0.000354
319901651	34701.000000	1784	626.302433	32062	4	0.002963	32025	5	0.000779	9588224	-0.000141
319867077	35516.000000	1889	602.796848	32139	4	0.001150	32073	4	0.009837	9583359	-0.000319
319880767	34569.000000	1860	651.357359	31751	7	0.001905	31782	0	0.117366	9578514	-0.000693
319861668	34931.000000	1868	593.130476	31911	5	0.017440	31863	5	0.026356	9573687	-0.000382
319883954	35585.000000	1830	654.688727	31910	0	0.002170	31907	3	0.028185	9568931	-0.000387
319884398	34438.000000	1748	610.480638	32014	4	0.007658	31940	2	0.081933	9564343	-0.000265
319894185	35219.000000	1821	597.670005	31803	7	0.008852	31888	4	0.082169	9559566	-0.000423
319886860	35516.000000	1838	663.036340	31929	1	0.125024	32155	3	0.225515	9554790	-0.000021
319865282	34547.000000	1822	612.055070	31677	6	0.031341	31896	2	0.193325	9549920	-0.000171
319874010	35799.000000	1946	620.396844	31760	2	0.031412	32107	5	0.373083	9545096	-0.000008
319874295	34284.000000	1778	618.421977	31962	3	0.016083	32129	2	0.282244	9540282	0.000041
319897077	35311.000000	1928	601.665296	32064	1	0.049225	31986	9	0.093454	9535517	-0.000495
319872063	35064.000000	1895	658.357496	32032	4	0.117145	31851	6	0.090592	9530705	-0.000698
319870105	34990.000000	1873	585.849353	31890	3	0.179697	32051	3	0.014066	9526001	-0.001461
319876183	35250.000000	1854	643.847422	31905	6	0.267067	32072	4	0.007378	9521284	-0.001816
319878129	35230.000000	1797	598.590593	32031	8	0.012636	31853	5	0.009427	9516481	-0.000668
npatches	nstrain	runtime	dt	init_x	init_y	init_y_blood	init_z	init_S	beta0	beta1	beta2	beta3	mean_beta	B	d	delta	delta_blood	b[0]	mut	m	CTL	c	g	epsilon	k	het	lambda	rho	omega	x_max	patch.dyna	DELTA	A	VA
10000	1	100.000000	0.000100	21900	9499	5000000	0.001000	10000000	1.455310	2.290880	2.549139	1.179752	2	8000000000.000000	0.010000	1.000000	1.000000	800000	0.000050	0.048000	1	0.001000	1.000000	25.000000	16.000000	0.500000	0.000000	0.000000	0.000000	31987	0	10.000000	7.000000	1.000000
sus	inf	inf_blood	z	x[0]	y[0][0]	z[0]	x[1]	y[1][0]	z[1]	S[0]	synchrony
219000000	94990000.000000	5000000	10.000000	21900	9499	0.001000	21900	9499	0.001000	10000000	0.000000
319874855	9523.000000	518	28.938274	32202	1	0.025739	32085	0	0.001609	9995038	0.000000
319865935	23532.000000	1211	2.296645	31812	0	0.000076	32142	3	0.000165	9990170	0.000000
319852865	57078.000000	2914	78.656050	32167	4	0.004468	32012	6	0.002307	9985252	0.000000
319897878	21617.000000	1163	1148.910157	31864	0	0.150214	32011	2	0.016821	9980298	0.000000
319866454	34072.000000	1755	71.107148	32091	3	0.000092	31818	3	0.006408	9975265	0.000000
319880556	52967.000000	2726	1051.985231	31825	2	0.024042	31983	5	0.170629	9970254	0.000000
319855009	25966.000000	1261	260.154696	31928	6	0.000473	32285	2	0.000196	9965161	0.000000
319872724	45297.000000	2406	396.223299	32114	3	0.001358	32073	2	0.001446	9960085	0.000000
319869069	28967.000000	1580	851.758319	31993	6	0.015160	32098	5	0.002565	9955073	0.000000
319853912	36552.000000	1875	303.191277	31791	1	0.039965	31981	6	0.002535	9950101	0.000000
319867779	37551.000000	1902	883.092815	31927	4	0.124027	31939	3	0.002808	9945111	0.000000
319831374	32166.000000	1619	418.893506	31993	0	0.019155	31994	1	0.002720	9940181	0.000000
319859946	38465.000000	1969	637.989640	31855	3	0.020978	31817	5	0.010357	9935164	0.000000
319879787	32718.000000	1665	550.512254	31821	7	0.002469	31791	5	0.037988	9930244	0.000000
319861772	36555.000000	1915	565.545862	32046	1	0.016363	31859	3	0.008954	9925271	0.000000
319891412	33658.000000	1756	610.153611	32099	4	0.062492	32047	3	0.022918	9920363	0.000000
319863690	35538.000000	1781	540.822875	31987	3	0.039068	32177	2	0.008618	9915267	0.000000
319859934	34972.000000	1817	629.209861	31906	3	0.012685	31829	5	0.163054	9910254	0.000000
319865241	34665.000000	1859	553.750307	32064	4	0.003242	31957	3	0.113345	9905295	0.000000
319850473	35486.000000	1885	598.852913	32012	2	0.002076	32102	1	0.053469	9900405	0.000000
319869624	33912.000000	1854	569.798322	32058	2	0.000582	32171	5	0.004312	9895607	0.000000
319870270	35532.000000	1827	581.030552	32110	2	0.000700	32071	1	0.009954	9890748	0.000000
319862839	34598.000000	1840	577.667221	32033	4	0.018471	31806	2	0.118907	9885853	0.000000
319885448	35091.000000	1824	607.807781	31888	4	0.025865	32091	2	0.000319	9881130	0.000000
319883728	34832.000000	1918	578.824771	31949	6	0.023780	32057	5	0.009799	9876228	0.000000
319879937	34966.000000	1785	584.342586	31828	1	0.198824	31909	5	0.033655	9871265	0.000000
319870142	34989.000000	1903	580.422427	31795	2	0.000414	32087	3	0.007215	9866378	0.000000
319862231	34642.000000	1850	577.286449	32042	2	0.005136	32263	1	0.065845	9861505	0.000000
319863473	35349.000000	1797	594.771536	31991	6	0.011324	31927	4	0.056685	9856616	0.000000
319870085	34826.000000	1872	576.710839	31863	4	0.021441	32060	3	0.053141	9851769	0.000000
319858206	35203.000000	1764	573.899977	31856	1	0.026955	32078	1	0.010131	9846775	0.000000
319864862	34705.000000	1763	632.662672	31951	4	0.001924	32158	5	0.006291	9841806	0.000000
319883988	34713.000000	1859	529.936542	31922	4	0.000378	32034	4	0.001560	9836727	0.000000
319870631	35458.000000	1837	608.039078	31866	1	0.021632	31987	3	0.002352	9831731	0.000000
319890083	34550.000000	1835	546.609511	32199	2	0.000700	32017	7	0.017176	9826703	0.000000
319899373	35557.000000	1895	591.589049	31943	2	0.012958	32037	5	0.025306	9821733	0.000000
319885335	34632.000000	1802	553.651229	31872	5	0.403062	32040	3	0.031354	9816821	0.000000
319869303	35686.000000	1851	600.215692	32139	5	0.029361	31816	4	0.013548	9812004	0.000000
319872472	34044.000000	1766	563.239226	32096	3	0.001540	32214	4	0.071782	9807067	0.000000
319873700	35531.000000	1883	564.259093	31862	3	0.007049	31846	3	0.011559	9802065	-1.#IND00
319837800	34762.000000	1841	629.293666	32278	4	0.002199	31985	2	0.092757	9797122	-1.#IND00
319885139	34815.000000	1756	537.563079	31897	0	0.003179	32116	1	0.047223	9792163	0.016589
319837255	35400.000000	1838	600.973787	32059	5	0.002552	31858	4	0.036655	9787178	0.005787
319869531	34749.000000	1825	577.054672	31985	4	0.002240	31940	4	0.061382	9782401	0.002584
319863376	35333.000000	1822	582.612419	31873	3	0.065353	32150	4	0.009585	9777479	0.008702
319868535	34718.000000	1792	556.122172	32048	1	0.017604	31983	2	0.105266	9772665	0.005730
319861622	35090.000000	1814	572.619673	31933	3	0.047892	32191	2	0.002452	9767841	0.003167
319894313	35013.000000	1882	626.795271	31996	6	0.002362	32140	1	0.014738	9762845	0.003245
319868066	34695.000000	1904	560.908049	32134	7	0.001918	31871	3	0.009763	9757943	0.002104
319861690	35566.000000	1890	586.342515	31850	5	0.014715	31977	6	0.011745	9753112	0.001788
319864633	34552.000000	1765	604.185877	31961	3	0.005608	31997	4	0.008800	9748190	0.002291
319863572	35877.000000	1862	556.227102	32086	4	0.003338	32149	3	0.115831	9743285	0.001358
319890682	34461.000000	1776	607.512719	32072	4	0.000870	32170	2	0.011691	9738441	0.001623
319874048	35349.000000	1862	540.322054	31846	2	0.004421	32077	4	0.051660	9733786	0.001743
319879933	35227.000000	1780	629.180754	32018	2	0.220845	31951	2	0.294517	9728848	-0.001774
319869173	33905.000000	1792	509.222385	32050	4	0.042147	31938	4	0.000595	9724003	0.002644
319871314	36266.000000	1894	612.469023	32041	4	0.011167	31910	3	0.004543	9719064	0.003397
319864636	33565.000000	1801	574.615302	32104	4	0.033729	32173	0	0.161729	9714223	0.003405
319865647	35888.000000	1867	527.498956	31967	6	0.051247	31860	6	0.011843	9709385	0.002582
319882249	35123.000000	1795	628.676998	32123	0	0.029174	32040	5	0.003215	9704542	0.001814
319874285	34098.000000	1845	518.378452	31860	0	0.014658	32067	2	0.000819	9699681	0.002026
319874266	35813.000000	1872	615.378076	31903	6	0.035486	31812	2	0.001644	9694841	0.002243
319847346	34250.000000	1754	545.706239	31972	4	0.000877	32088	2	0.016348	9690002	0.003288
319860261	35778.000000	1889	575.883688	32009	8	0.005222	31957	4	0.001673	9685226	0.003957
319855884	34247.000000	1818	610.724122	31958	2	0.001131	32086	4	0.047835	9680406	0.002550
319881929	35587.000000	1787	523.153977	32122	5	0.002356	32070	3	0.223940	9675598	0.001637
319860309	35152.000000	1853	633.510418	32137	4	0.000651	31992	3	0.018893	9670627	0.001984
319866827	34592.000000	1759	537.977748	32280	1	0.008929	32083	3	0.001156	9665804	0.001715
319849463	35674.000000	1831	600.239442	31888	6	0.011821	32109	6	0.008725	9660979	0.001744
319850835	34157.000000	1853	581.001493	31664	6	0.267691	31887	0	0.004889	9656285	0.001542
319865693	35729.000000	1851	579.384442	31849	3	0.312145	32101	5	0.001053	9651487	0.001582
319863962	34567.000000	1778	583.627795	31840	7	0.008546	31842	10	0.007534	9646693	0.000756
319870066	34945.000000	1794	577.097099	31918	1	0.001113	31913	4	0.003211	9641869	0.000782
319861849	35450.000000	1856	584.674503	31915	1	0.000096	32296	3	0.011691	9637070	0.000732
319886931	34753.000000	1813	568.204164	31960	6	0.000112	31958	6	0.005842	9632347	0.000477
319876667	35064.000000	1894	593.897259	31811	4	0.000167	32276	2	0.003933	9627482	0.000428
319868232	34926.000000	1824	605.380324	31761	3	0.014993	31967	2	0.025439	9622647	-0.000943
319885864	34705.000000	1808	549.075463	31897	2	0.010371	31909	2	0.054687	9617988	-0.000936
319879736	35709.000000	1871	610.421515	31775	5	0.005327	32016	4	0.163546	9613105	-0.000843
319875830	34412.000000	1829	563.243167	32045	2	0.001700	32116	1	0.001785	9608416	-0.000953
319876031	35816.000000	1794	586.563300	31860	4	0.022682	31900	5	0.024587	9603635	-0.000741
319875009	34022.000000	1734	563.152498	32038	1	0.058135	32047	1	0.148177	9598758	-0.001190
319851849	35928.000000	1937	566.706668	31978	6	0.012014	32058	4	0.598430	9593968	-0.001174
319877319	34353.000000	1778	613.122308	31892	6	0.028752	32173	1	0.020554	9589248	-0.001268
319888472	35712.000000	1860	536.264440	31691	4	0.008006	32028	7	0.170181	9584471	-0.000774
319886494	35143.000000	1844	607.059318	31985	4	0.002783	32097	3	0.074965	9579590	-0.000566
319871813	34780.000000	1805	549.002284	31906	4	0.001025	32041	3	0.023514	9574700	-0.001447
319861995	35153.000000	1851	598.671147	31937	3	0.000375	31904	5	0.094384	9569944	-0.001479
319870739	35040.000000	1792	550.470562	31950	3	0.014417	31980	3	0.006630	9565084	-0.002060
319861303	35272.000000	1938	597.806847	31916	1	0.003825	32070	3	0.006380	9560385	0.000323
319856952	34562.000000	1811	576.911440	31827	3	0.061437	32034	1	0.000485	9555596	-0.000123
319867700	34959.000000	1844	559.782396	31842	2	0.039430	31928	1	0.000827	9550911	-0.000169
319863174	35339.000000	1851	624.268782	31943	5	0.000574	31833	4	0.002353	9546103	-0.000409
319864719	34774.000000	1804	555.572945	31932	4	0.000910	31958	0	0.001182	9541340	-0.000165
319878034	34902.000000	1834	595.820662	31936	2	0.006544	32117	1	0.002300	9536565	-0.000083
319877286	35439.000000	1812	602.170554	31949	4	0.003322	32020	3	0.002726	9531757	0.000041
319884994	34683.000000	1775	579.740073	32094	2	0.001131	32080	7	0.133001	9526803	0.000051
319895596	35164.000000	1899	562.781551	32039	3	0.009174	31915	1	0.018210	9522072	-0.000069
319854582	34590.000000	1763	586.203980	32072	1	0.176833	31978	4	0.064413	9517367	0.000240
npatches	nstrain	runtime	dt	init_x	init_y	init_y_blood	init_z	init_S	beta0	beta1	beta2	beta3	mean_beta	B	d	delta	delta_blood	b[0]	mut	m	CTL	c	g	epsilon	k	het	lambda	rho	omega	x_max	patch.dyna	DELTA	A	VA
10000	1	100.000000	0.000100	21900	9499	5000000	0.001000	10000000	2.469168	2.357790	2.246864	1.063270	2	8000000000.000000	0.010000	1.000000	1.000000	800000	0.000050	0.048000	1	0.001000	1.000000	25.000000	17.000000	0.500000	0.000000	0.000000	0.000000	31987	0	10.000000	7.000000	1.000000
sus	inf	inf_blood	z	x[0]	y[0][0]	z[0]	x[1]	y[1][0]	z[1]	S[0]	synchrony
219000000	94990000.000000	5000000	10.000000	21900	9499	0.001000	21900	9499	0.001000	10000000	0.000000
319858387	9261.000000	468	14.227116	31989	0	0.001227	32024	1	0.000114	9994929	0.000000
319890334	22574.000000	1125	2.144944	32160	2	0.000268	31677	1	0.000097	9989875	0.000000
319866497	54033.000000	2777	58.504219	32022	2	0.003632	31947	5	0.002760	9984910	0.000000
319839007	22977.000000	1189	1367.594743	32039	4	0.109691	32011	3	0.176352	9979938	0.000000
319884637	33748.000000	1741	74.125371	31665	1	0.000532	32198	1	0.000326	9975002	0.000000
319881913	51306.000000	2565	947.071074	31908	0	0.011498	31971	2	0.003076	9970084	0.000000
319866525	26558.000000	1287	274.524046	31942	2	0.028467	31991	1	0.008554	9965129	0.000000
319893019	43534.000000	2217	380.382087	32018	3	0.096648	31850	5	0.004422	9960232	0.000000
319872703	30867.000000	1604	778.979352	31820	2	0.094310	31916	3	0.020583	9955195	0.000000
319861417	35842.000000	1901	307.532011	31836	1	0.113990	32002	1	0.002264	9950168	0.000000
319875761	37370.000000	1967	802.517895	32078	3	0.111386	32081	3	0.060949	9945227	0.000000
319877487	32195.000000	1671	409.235071	32229	1	0.221079	32205	3	0.149895	9940259	0.000000
319876526	38240.000000	2058	593.594127	31797	4	0.190042	32032	8	0.018929	9935241	0.000000
319868926	32441.000000	1620	544.444260	32179	0	0.007788	32147	2	0.014767	9930276	0.000000
319839925	36205.000000	1924	461.764597	32008	2	0.002434	31951	0	0.000237	9925344	0.000000
319870703	34384.000000	1872	645.832805	31746	3	0.058249	31956	4	0.018580	9920358	0.000000
319861483	34366.000000	1772	471.080686	32103	2	0.049619	31876	2	0.020600	9915309	0.000000
319870248	36039.000000	1869	590.054941	32076	5	0.006151	32125	1	0.000208	9910329	0.000000
319883820	33850.000000	1794	523.575148	31996	1	0.018898	31924	4	0.006316	9905316	0.000000
319872565	35737.000000	1801	532.676084	32075	5	0.015116	32004	6	0.016281	9900179	0.000000
319874150	34805.000000	1790	584.237105	32048	6	0.106765	31794	3	0.248608	9895120	0.000000
319879783	34482.000000	1803	517.480775	32018	1	0.143713	31871	1	0.149235	9890160	0.000000
319871476	35132.000000	1786	550.223832	31923	4	0.126019	32099	2	0.063583	9885148	0.000000
319861754	34529.000000	1750	548.914986	31862	5	0.300743	31915	5	0.089395	9880234	0.000000
319869238	35769.000000	1782	547.365942	32013	1	0.210830	32074	6	0.060970	9875398	0.000000
319873987	34376.000000	1718	553.629514	32033	6	0.080782	31850	2	0.005758	9870562	0.000000
319863902	35130.000000	1834	523.418047	31833	3	0.024016	31905	4	0.031815	9865628	0.000000
319850430	34802.000000	1838	529.531852	31834	6	0.003663	32160	3	0.007426	9860810	0.000000
319881097	34812.000000	1808	540.278539	31727	4	0.009600	32080	4	0.024075	9855810	0.000000
319885795	34949.000000	1808	565.264539	32151	7	0.050838	32202	3	0.028628	9850882	0.000000
319867988	34877.000000	1829	509.170564	32250	5	0.184682	32027	4	0.002201	9845995	0.000000
319875306	35003.000000	1836	575.649388	32042	2	0.014037	31709	6	0.003645	9841106	0.000000
319872123	34596.000000	1807	514.080559	32025	5	0.436886	32129	3	0.009114	9836176	0.000000
319872938	35569.000000	1883	585.820052	32055	3	0.561440	32067	2	0.003656	9831141	0.000000
319894438	34424.000000	1804	517.004403	32057	2	0.029399	32022	2	0.001021	9826245	0.000000
319859415	35736.000000	1939	570.002577	31775	4	0.010098	31752	2	0.014399	9821376	0.000000
319872082	34172.000000	1791	522.050717	32179	1	0.005036	31989	3	0.001838	9816550	0.000000
319876530	35140.000000	1850	527.513679	31954	5	0.001273	31817	5	0.001346	9811589	0.000000
319904988	35044.000000	1863	578.929456	32164	1	0.018488	32070	6	0.003441	9806684	0.000000
319886226	34461.000000	1776	514.081593	32037	8	0.002569	32208	3	0.000749	9801714	-1.#IND00
319857898	34782.000000	1858	540.261641	32208	4	0.011918	31937	6	0.000396	9796757	-1.#IND00
319898965	35101.000000	1750	545.087369	32099	3	0.111005	32065	10	0.001180	9791900	-1.#IND00
319867980	34892.000000	1813	565.906170	32105	3	0.104044	32091	2	0.000248	9787018	-1.#IND00
319879643	34489.000000	1759	522.074423	31951	0	0.063841	31793	2	0.001367	9782156	0.012226
319875243	35662.000000	1874	549.136395	31856	3	0.005221	31900	3	0.005839	9777284	0.007877
319874388	34287.000000	1843	551.043013	31824	1	0.001022	32068	4	0.000338	9772356	0.006293
319873717	35105.000000	1854	512.583398	31871	7	0.003503	32058	1	0.007964	9767504	0.006376
319866345	35004.000000	1862	561.220641	31942	1	0.003648	32088	7	0.001162	9762643	0.007884
319869462	34667.000000	1762	530.547017	31897	2	0.058892	32006	2	0.001293	9757755	0.006779
319893908	35425.000000	1847	553.169455	31941	4	0.051837	32024	3	0.000469	9752853	0.006498
319879520	34563.000000	1804	530.491136	32146	5	0.095329	31935	3	0.018599	9747877	-0.000840
319869891	35290.000000	1837	548.071356	31751	1	0.009615	31958	2	0.027078	9742917	-0.001394
319854995	34848.000000	1751	560.299079	32034	2	0.001244	32099	0	0.000207	9738233	-0.001651
319879069	34675.000000	1787	525.672341	31749	7	0.000174	32159	1	0.001713	9733345	-0.000253
319866929	35121.000000	1828	540.057791	31857	4	0.001049	31940	3	0.002853	9728561	-0.000796
319854813	34875.000000	1893	550.704805	31775	4	0.002015	31949	3	0.000246	9723695	-0.001604
319862030	35250.000000	1839	524.348201	32017	5	0.001076	31985	6	0.001559	9718862	-0.001406
319868556	35389.000000	1809	583.006825	32038	2	0.002204	31835	7	0.013814	9714062	0.000163
319854494	34662.000000	1834	503.859584	32112	3	0.000317	31712	2	0.007842	9709276	0.000322
319837646	35405.000000	1906	572.884344	31808	2	0.020604	32076	1	0.007057	9704464	0.000940
319864318	34644.000000	1779	538.785171	31838	1	0.003770	31905	3	0.020584	9699533	0.001198
319857328	35277.000000	1798	554.839604	31997	2	0.001482	31913	3	0.002092	9694687	-0.001534
319888970	34043.000000	1849	529.821510	31808	1	0.000134	31964	5	0.034199	9689880	-0.001749
319871483	35410.000000	1759	544.769294	32184	4	0.007817	32223	3	0.061453	9684987	-0.001958
319863976	35076.000000	1797	552.001060	32015	4	0.049498	32080	4	0.060099	9680131	-0.001771
319865178	34502.000000	1850	534.750819	31949	2	0.008165	31810	5	0.003399	9675343	-0.001663
319877454	35616.000000	1845	556.332132	32099	7	0.016398	31905	5	0.000792	9670550	-0.002145
319873658	34111.000000	1693	539.149475	31868	1	0.037352	32208	3	0.014545	9665708	-0.002090
319874321	35741.000000	1904	517.055803	31903	2	0.269124	32061	2	0.009073	9660822	-0.002192
319840078	34647.000000	1781	573.235533	31741	5	0.085644	32010	3	0.019560	9655940	-0.002018
319866775	34836.000000	1843	519.200928	32013	3	0.010119	32068	2	0.006118	9651171	0.003729
319868701	35476.000000	1779	565.207834	32065	3	0.021136	31839	5	0.006557	9646202	0.003221
319875452	34431.000000	1829	534.004901	31925	5	0.307194	31867	8	0.000842	9641413	0.003080
319863145	34599.000000	1822	526.864643	32086	2	0.068773	31976	1	0.000365	9636609	0.003170
319875645	35399.000000	1887	556.208225	31978	7	0.222058	31940	5	0.002240	9631846	0.000169
319858269	34629.000000	1730	551.537569	31945	3	0.209496	32048	4	0.015828	9627029	0.000194
319876355	35344.000000	1808	517.851503	32055	3	0.145420	31959	5	0.084969	9622297	-0.000031
319851725	35001.000000	1769	552.465014	32000	2	0.029857	31953	3	0.471868	9617391	-0.000140
319871112	34585.000000	1810	560.566950	32114	3	0.164771	31813	2	0.030027	9612497	-0.000424
319876038	34726.000000	1757	514.492665	31830	7	0.031739	31864	2	0.000916	9607714	-0.000399
319889174	35360.000000	1858	564.960034	32005	4	0.029668	32007	3	0.033138	9602825	-0.000356
319863640	34654.000000	1812	508.085528	31952	2	0.019990	32082	2	0.494654	9598038	-0.000431
319874938	35365.000000	1811	568.862983	32015	2	0.053744	31646	4	0.135383	9593341	-0.000450
319857653	34473.000000	1808	518.334915	32054	8	0.031190	31977	4	0.008979	9588502	0.000237
319857253	35673.000000	1887	558.572499	32098	1	0.013931	32105	9	0.004817	9583843	0.000343
319867729	34120.000000	1722	543.239692	32308	3	0.001533	31926	4	0.001079	9578996	0.000147
319873288	35413.000000	1822	525.012706	31793	1	0.000834	32075	7	0.002245	9574132	0.000553
319877168	34436.000000	1886	534.484302	31875	4	0.039035	32056	3	0.002311	9569393	0.000545
319880564	34907.000000	1815	562.538530	31874	3	0.003727	32075	3	0.002325	9564610	0.001090
319872973	34652.000000	1802	522.096531	31991	2	0.006777	31813	1	0.001802	9559861	0.001834
319857219	35073.000000	1824	555.776579	31721	4	0.000906	31869	5	0.000881	9555092	0.002015
319871707	34959.000000	1757	546.777935	32128	7	0.006223	31924	7	0.010333	9550202	0.001475
319857826	35022.000000	1879	539.450156	31997	1	0.122503	31770	5	0.104662	9545369	0.001240
319864901	34991.000000	1773	567.875658	31751	4	0.274120	31966	4	0.085584	9540663	0.001800
319864227	34484.000000	1860	527.870077	31943	8	0.134902	31920	3	0.243792	9535871	0.001792
319876691	35224.000000	1771	563.202206	31873	9	0.036382	32014	3	0.043216	9531144	0.001970
319891585	34856.000000	1832	540.846779	31990	7	0.003961	32002	5	0.015446	9526335	0.001892
319866348	35154.000000	1815	534.871751	31889	1	0.001183	31826	4	0.001799	9521582	0.001207
319877829	34634.000000	1817	546.077408	32183	4	0.001371	31844	3	0.000781	9516789	0.001193
npatches	nstrain	runtime	dt	init_x	init_y	init_y_blood	init_z	init_S	beta0	beta1	beta2	beta3	mean_beta	B	d	delta	delta_blood	b[0]	mut	m	CTL	c	g	epsilon	k	het	lambda	rho	omega	x_max	patch.dyna	DELTA	A	VA
10000	1	100.000000	0.000100	21900	9499	5000000	0.001000	10000000	1.537759	1.843100	2.484899	2.599820	2	8000000000.000000	0.010000	1.000000	1.000000	800000	0.000050	0.048000	1	0.001000	1.000000	25.000000	18.000000	0.500000	0.000000	0.000000	0.000000	31987	0	10.000000	7.000000	1.000000
sus	inf	inf_blood	z	x[0]	y[0][0]	z[0]	x[1]	y[1][0]	z[1]	S[0]	synchrony
219000000	94990000.000000	5000000	10.000000	21900	9499	0.001000	21900	9499	0.001000	10000000	0.000000
319876884	8998.000000	469	8.256790	32203	1	0.000073	31990	0	0.000489	9994806	0.000000
319875446	22380.000000	1160	2.121429	32062	1	0.000086	32233	3	0.000144	9989776	0.000000
319878552	54131.000000	2864	57.020738	31887	6	0.000987	31991	8	0.004205	9984822	0.000000
319871667	22508.000000	1156	1226.657640	31816	2	0.090671	31994	2	0.104150	9979759	0.000000
319853228	33634.000000	1775	65.059156	32143	6	0.001964	31944	2	0.000561	9974733	0.000000
319862612	51209.000000	2607	948.801416	31965	5	0.244482	32307	12	0.099735	9969760	0.000000
319876405	25931.000000	1357	228.812053	32035	3	0.009952	32228	5	0.008489	9964764	0.000000
319861238	44401.000000	2335	358.432461	32065	5	0.003971	31882	1	0.014964	9959862	0.000000
319878037	29787.000000	1559	739.119630	31847	5	0.009675	31886	2	0.029889	9954985	0.000000
319862832	35938.000000	1908	304.503512	31909	1	0.000409	31925	2	0.094965	9949883	0.000000
319856143	36703.000000	1862	750.973366	32190	5	0.002251	32161	0	0.047640	9944817	0.000000
319866895	32591.000000	1646	367.890989	32017	2	0.000659	31951	5	0.006558	9939874	0.000000
319847224	38323.000000	1964	562.353560	32189	4	0.001380	31957	4	0.001917	9934920	0.000000
319880942	32243.000000	1684	502.632025	32084	0	0.000242	32012	5	0.020936	9930091	0.000000
319867124	36356.000000	1847	465.700486	31949	3	0.000490	31971	3	0.031715	9925032	0.000000
319877338	33727.000000	1797	590.471675	31657	2	0.000405	31855	3	0.000589	9920044	0.000000
319860708	34869.000000	1821	443.643085	31886	1	0.012714	32099	3	0.000799	9915101	0.000000
319869780	35068.000000	1857	571.601992	32082	6	0.036919	31951	5	0.000458	9910117	0.000000
319842193	34457.000000	1863	483.150022	31671	3	0.009014	31948	4	0.002089	9905192	0.000000
319863101	35367.000000	1903	525.824452	31991	4	0.001748	32074	3	0.001040	9900292	0.000000
319869331	34372.000000	1768	525.588497	32087	3	0.000901	32010	8	0.001080	9895282	0.000000
319875572	34835.000000	1836	506.379877	31838	2	0.002471	31974	2	0.014738	9890408	0.000000
319868900	35088.000000	1855	510.740841	32065	4	0.003008	31882	3	0.111505	9885487	0.000000
319870701	34300.000000	1729	526.320673	31965	5	0.014573	32007	3	0.123859	9880560	0.000000
319871596	35137.000000	1815	491.862479	32073	5	0.032431	31922	3	0.169420	9875499	0.000000
319866774	34749.000000	1806	529.759025	31839	3	0.116445	31955	4	0.087382	9870576	0.000000
319882394	34793.000000	1831	497.663518	31899	3	0.032945	31932	0	0.095585	9865682	0.000000
319845765	34613.000000	1811	538.125753	32066	7	0.013532	32130	2	0.060413	9860906	0.000000
319850699	35089.000000	1845	504.914130	32070	4	0.058223	31843	1	0.102998	9856034	0.000000
319897577	34545.000000	1733	492.992976	31991	4	0.111069	32093	6	0.007678	9851305	0.000000
319844058	35243.000000	1776	527.428227	32239	1	0.013871	31809	4	0.004436	9846414	0.000000
319861412	34916.000000	1885	535.625065	31918	7	0.020332	31992	4	0.013834	9841471	0.000000
319890876	34599.000000	1763	499.172855	32144	5	0.167906	32081	0	0.000735	9836462	0.000000
319878833	35466.000000	1830	527.323270	31997	7	0.028986	31987	6	0.002060	9831596	0.000000
319867047	34555.000000	1779	494.684098	31845	3	0.014037	32224	4	0.082291	9826547	0.000000
319849516	34896.000000	1881	533.085713	31992	3	0.001486	32030	4	0.021759	9821646	0.000000
319858982	33635.000000	1825	487.472715	31972	5	0.000529	32128	5	0.188799	9816831	0.000000
319835017	36289.000000	1857	510.874345	32005	5	0.000852	31772	2	0.088964	9811841	0.000000
319846342	33891.000000	1785	532.700993	31886	4	0.011563	31907	5	0.025840	9806925	0.000000
319847948	35108.000000	1793	494.170202	32199	7	0.000181	31975	6	0.005904	9802031	-1.#IND00
319843954	35803.000000	1772	538.393860	32285	8	0.001022	32149	1	0.002834	9797098	-1.#IND00
319868787	33940.000000	1755	506.758272	31944	7	0.004022	32202	6	0.023897	9792208	-1.#IND00
319902736	35257.000000	1874	512.024522	32227	4	0.047143	31843	3	0.008394	9787386	-0.016071
319873846	34302.000000	1764	537.138173	31978	2	0.004819	31959	3	0.002360	9782468	-0.009967
319897456	34808.000000	1785	468.463367	32105	1	0.012921	32104	3	0.001007	9777539	-0.007310
319843210	34579.000000	1888	527.284481	31945	1	0.029517	31931	6	0.007811	9772824	-0.006544
319856219	35175.000000	1797	512.828506	32061	3	0.235956	32031	1	0.001598	9767912	-0.006154
319876710	34229.000000	1794	525.332767	31838	5	0.015701	32115	4	0.000694	9763026	-0.002823
319856895	35060.000000	1857	493.765879	31961	3	0.007091	32190	4	0.000910	9758114	-0.000544
319867521	34418.000000	1794	533.155243	32163	1	0.002779	32150	2	0.000924	9753260	-0.001232
319884113	35340.000000	1846	478.068812	31866	2	0.004792	31881	3	0.001105	9748393	-0.002936
319864349	35003.000000	1766	544.536341	31732	6	0.005027	32138	4	0.004105	9743482	-0.003410
319891234	34432.000000	1846	489.702022	32081	3	0.001702	31853	6	0.029276	9738639	-0.001149
319854372	35193.000000	1832	516.809733	31905	6	0.008678	31955	2	0.009929	9733797	-0.000098
319861477	34692.000000	1772	529.294774	31954	3	0.003265	31863	3	0.001185	9729047	0.001662
319880227	34766.000000	1816	508.829635	31750	5	0.004043	32123	6	0.108090	9724246	-0.000146
319875639	34793.000000	1860	522.761285	32137	3	0.006127	32010	3	0.130753	9719379	-0.000165
319858382	34738.000000	1802	514.922024	31936	3	0.004811	31857	2	0.010508	9714485	-0.001547
319861825	35196.000000	1735	509.667630	31895	4	0.154272	31874	8	0.014798	9709619	-0.000503
319861975	35209.000000	1850	525.632912	31840	4	0.207864	32034	6	0.184386	9704669	0.001679
319855184	33893.000000	1733	485.282612	31921	2	0.307292	32112	5	0.132855	9699902	0.001886
319859089	35842.000000	1917	525.101120	32233	4	0.284912	32150	4	0.015750	9694920	0.002228
319843944	33879.000000	1742	528.047491	32023	5	0.023898	31986	3	0.006387	9689910	0.000449
319847745	35250.000000	1884	477.376276	32043	3	0.064528	31884	2	0.079979	9684963	0.000177
319859481	35004.000000	1840	544.791683	32088	3	0.040531	31854	2	0.060138	9680191	0.000122
319851786	33990.000000	1816	482.219584	32077	8	0.025270	31968	8	0.001043	9675183	0.000657
319859496	36197.000000	1849	537.578591	32217	8	0.113962	31855	1	0.000290	9670340	0.000708
319890767	33916.000000	1761	513.253884	31832	0	0.004820	32098	5	0.002747	9665530	0.000605
319861502	35806.000000	1790	504.033539	31892	5	0.010682	32037	3	0.005477	9660705	0.000496
319873852	34295.000000	1775	531.550127	31895	1	0.008760	32041	2	0.000289	9655928	0.000446
319862668	35060.000000	1847	492.821958	32140	3	0.008529	32105	1	0.000610	9651000	0.000320
319842936	35035.000000	1831	526.672736	32006	3	0.003750	32030	2	0.002579	9646218	0.000241
319868950	34652.000000	1849	508.655668	31872	1	0.000225	32063	0	0.018221	9641393	-0.000048
319863671	34998.000000	1673	525.264284	32159	3	0.000910	32024	6	0.000691	9636637	-0.000512
319868889	34651.000000	1802	521.088952	32136	9	0.000850	31821	2	0.047045	9631901	-0.000890
319880380	34767.000000	1905	501.627290	31925	2	0.049603	31790	4	0.043662	9627046	0.000250
319865422	35348.000000	1806	547.050674	31933	2	0.002752	31930	3	0.137792	9622152	0.000265
319880937	34056.000000	1783	500.140324	32039	4	0.055725	32050	4	0.014025	9617387	-0.000797
319873462	34969.000000	1817	497.348147	31968	5	0.000336	32151	4	0.072953	9612615	0.001266
319881023	35077.000000	1844	537.971463	31963	2	0.000653	32042	2	0.118569	9607954	-0.000027
319875496	34771.000000	1803	492.486177	32149	5	0.002655	32138	2	0.015003	9603155	0.000256
319865817	35516.000000	1769	524.409374	32115	4	0.014873	32139	6	0.005704	9598337	0.000243
319871061	34067.000000	1775	499.586007	31979	4	0.103611	32148	2	0.039271	9593661	0.000642
319864538	35452.000000	1863	509.904642	32077	7	0.042712	31855	5	0.004710	9588897	0.000817
319877516	34505.000000	1759	502.758130	31971	3	0.049490	31962	7	0.122371	9584176	0.000615
319875948	35069.000000	1883	497.327305	31893	6	0.042369	31746	3	0.045580	9579473	0.000701
319872172	34960.000000	1827	532.514484	31894	3	0.108040	31899	1	0.070672	9574791	-0.000136
319856979	34766.000000	1749	485.758886	31957	3	0.005461	32061	1	0.006993	9570070	0.000076
319869082	34691.000000	1740	530.368781	32091	6	0.007878	31842	6	0.027876	9565394	0.000423
319864394	34339.000000	1787	484.410942	31877	1	0.030012	32208	7	0.009691	9560624	0.000240
319866896	35287.000000	1877	526.993562	32181	2	0.000945	31983	3	0.014624	9555913	0.000226
319865267	34335.000000	1751	507.719883	31934	1	0.015498	32072	2	0.029964	9551216	0.000692
319839581	35306.000000	1833	531.567406	32089	2	0.000675	31972	6	0.024591	9546423	0.000684
319844235	34561.000000	1786	500.214066	31984	0	0.015090	31869	2	0.000272	9541647	0.000647
319873214	35038.000000	1797	512.701885	31842	3	0.004861	31962	5	0.011079	9536896	0.000715
319854816	34164.000000	1809	503.852477	32087	5	0.007104	32017	5	0.001303	9532086	0.000677
319871158	35292.000000	1958	499.997622	31873	3	0.037222	32332	4	0.004226	9527363	0.000815
319853295	34905.000000	1788	529.931759	31998	1	0.133998	32025	4	0.107113	9522634	0.001004
319866251	34491.000000	1804	495.077935	31825	2	0.206358	31863	0	0.146980	9517848	0.000580
npatches	nstrain	runtime	dt	init_x	init_y	init_y_blood	init_z	init_S	beta0	beta1	beta2	beta3	mean_beta	B	d	delta	delta_blood	b[0]	mut	m	CTL	c	g	epsilon	k	het	lambda	rho	omega	x_max	patch.dyna	DELTA	A	VA
10000	1	100.000000	0.000100	21900	9499	5000000	0.001000	10000000	1.655714	1.267628	2.171918	2.955379	2	8000000000.000000	0.010000	1.000000	1.000000	800000	0.000050	0.048000	1	0.001000	1.000000	25.000000	19.000000	0.500000	0.000000	0.000000	0.000000	31987	0	10.000000	7.000000	1.000000
sus	inf	inf_blood	z	x[0]	y[0][0]	z[0]	x[1]	y[1][0]	z[1]	S[0]	synchrony
219000000	94990000.000000	5000000	10.000000	21900	9499	0.001000	21900	9499	0.001000	10000000	0.000000
319863564	8771.000000	444	4.171778	31792	2	0.000089	32041	1	0.000123	9994994	0.000000
319880063	22087.000000	1127	1.992326	32120	4	0.000475	32018	3	0.000333	9989922	0.000000
319864782	54181.000000	2793	54.072598	31757	9	0.013966	32112	9	0.001533	9984900	0.000000
319870999	22341.000000	1214	1135.579922	32011	2	0.122299	31768	7	0.178867	9979784	0.000000
319868355	33428.000000	1776	62.340820	31905	5	0.006358	32251	4	0.013672	9974855	0.000000
319875044	51201.000000	2720	885.583783	31984	7	0.250351	31874	6	0.265915	9969825	0.000000
319865356	26076.000000	1351	230.783560	32085	7	0.094408	32159	4	0.002393	9964777	0.000000
319846482	44873.000000	2283	352.407914	31938	1	0.181495	31873	4	0.083980	9959801	0.000000
319866043	28811.000000	1546	679.339424	32041	0	0.025475	32299	1	0.120726	9954769	0.000000
319859742	37057.000000	1931	284.882859	32015	1	0.008081	31986	4	0.028322	9949843	0.000000
319867725	35414.000000	1771	741.307165	32082	3	0.022264	32312	4	0.023826	9944823	0.000000
319866945	33418.000000	1711	327.715838	32107	0	0.000094	31941	4	0.030077	9939912	0.000000
319843551	37470.000000	1920	580.415255	31966	6	0.007994	31968	6	0.019589	9934962	0.000000
319859302	32434.000000	1691	464.955219	32094	6	0.149640	32082	5	0.112503	9929981	0.000000
319875412	36655.000000	1892	460.265564	31917	0	0.074592	32111	4	0.114443	9925070	0.000000
319890431	33733.000000	1704	537.397527	31937	2	0.044030	31868	4	0.061643	9920202	0.000000
319872100	35215.000000	1778	432.063314	31957	8	0.012698	31859	3	0.010102	9915191	0.000000
319887809	35532.000000	1884	562.721490	32033	2	0.184339	31931	3	0.151945	9910296	0.000000
319854478	33307.000000	1745	446.913206	31895	1	0.033918	31810	6	0.048966	9905296	0.000000
319888670	36464.000000	1874	473.204960	31852	4	0.006133	31929	3	0.029838	9900410	0.000000
319841845	33685.000000	1733	533.177446	31934	5	0.080708	31873	3	0.008505	9895419	0.000000
319888498	35465.000000	1848	423.070761	31907	4	0.001908	32012	3	0.001387	9890577	0.000000
319869375	34530.000000	1856	547.708542	32097	1	0.001243	32215	2	0.002085	9885688	0.000000
319865209	34347.000000	1824	443.287447	32087	3	0.002244	31983	1	0.005410	9880801	0.000000
319866106	35235.000000	1841	518.252372	31965	7	0.006307	32108	5	0.002644	9875899	0.000000
319869527	34348.000000	1825	470.908667	32048	7	0.077965	32084	7	0.000241	9871035	0.000000
319858423	35265.000000	1802	505.082797	31999	7	0.027947	31926	3	0.000278	9866018	0.000000
319894076	33880.000000	1744	474.579539	32160	3	0.208178	31819	4	0.015028	9861072	0.000000
319880983	35788.000000	1840	470.911115	31885	5	0.110015	31784	1	0.210202	9856060	0.000000
319853286	34457.000000	1821	537.995254	32132	2	0.017357	32096	5	0.003810	9851114	0.000000
319909550	34625.000000	1786	460.064692	32020	4	0.035296	32134	4	0.024560	9846139	0.000000
319866649	34984.000000	1797	504.522895	31990	2	0.022834	32127	0	0.000443	9841221	0.000000
319857077	34927.000000	1757	471.472088	31894	4	0.000879	32031	4	0.003392	9836312	0.000000
319878459	35049.000000	1870	505.627861	31755	2	0.000542	31609	3	0.001380	9831435	0.000000
319875441	34271.000000	1795	512.679733	32222	3	0.001285	32063	3	0.011998	9826477	0.000000
319860226	34911.000000	1780	479.963258	32311	2	0.045982	32004	3	0.020149	9821514	0.000000
319881107	34769.000000	1777	497.260466	31774	4	0.084822	32094	3	0.120310	9816620	0.000000
319873900	34999.000000	1779	467.048932	31979	3	0.011165	31986	4	0.134056	9811797	0.000000
319889032	34739.000000	1800	519.940395	32083	3	0.002861	31862	7	0.080571	9807002	0.000000
[truncated: 163 more rows]
