# Supplementary material for: Large Variations in HIV-1 Viral Load Explained by Shifting-Mosaic Metapopulation Dynamics
Source: PLoS Biol. 2016 Oct 5;14(10):e1002567. doi: 10.1371/journal.pbio.1002567 (PMC5051940; doi:10.1371/journal.pbio.1002567)
Supplement: S1 Data — Each file gives the output from the simulations indicated by the filename: low migration (ms1, db432); high migration (ms1, db1); very high migration (ms10, db1); number of patches (np); reservoir (storage); no reservoir (nostorage); CTL immigration model (CTLimmig); CTL proliferation model (CTLprolif); β¯ (beta1, beta2, …). Within each file, there are 21 simulations for (k = 0,1,..,20), and data is output each day. For measures of synchrony, the final entry should be used. See Methods and S1 Simulation Code for further details. (ZIP) [file pbio.1002567.s002.zip › S1_Data/ms10_np10000_nostorage_noPD_CTLprolif_db1_beta20.tsv]

npatches	nstrain	runtime	dt	init_x	init_y	init_y_blood	init_z	init_S	beta0	beta1	beta2	beta3	mean_beta	B	d	delta	delta_blood	b[0]	mut	m	CTL	c	g	epsilon	k	het	lambda	rho	omega	x_max	patch.dyna	DELTA	A	VA
10000	1	100.000000	0.000100	21900	9499	5000000	0.001000	10000000	16.779910	12.836617	12.967130	18.703198	20	8000000000.000000	0.010000	1.000000	1.000000	800000	0.000050	0.048000	1	0.001000	1.000000	25.000000	0.000000	0.500000	0.000000	0.000000	0.000000	31987	0	10.000000	7.000000	1.000000
sus	inf	inf_blood	z	x[0]	y[0][0]	z[0]	x[1]	y[1][0]	z[1]	S[0]	synchrony
219000000	94990000.000000	5000000	10.000000	21900	9499	0.001000	21900	9499	0.001000	10000000	0.000000
32346166	3885408414.000000	201614048	10000.000000	3532	388975	1.000000	4411	388565	1.000000	9994953	0.000000
22193324	5863862377.000000	304642571	10000.000000	2430	587649	1.000000	3163	584715	1.000000	9989824	0.000000
19722875	6657215399.000000	345952652	10000.000000	2107	666653	1.000000	2740	664428	1.000000	9984799	0.000000
18896473	6968515617.000000	362165631	10000.000000	2033	695515	1.000000	2536	696721	1.000000	9979851	0.000000
18592781	7089943280.000000	368510938	10000.000000	1994	710308	1.000000	2525	709224	1.000000	9974829	0.000000
18479167	7137123645.000000	370959774	10000.000000	2012	714765	1.000000	2563	712463	1.000000	9969713	0.000000
18428376	7155526287.000000	371929128	10000.000000	2033	714987	1.000000	2549	715271	1.000000	9964725	0.000000
18415327	7162593851.000000	372285694	10000.000000	2009	716085	1.000000	2555	716488	1.000000	9959707	0.000000
18407719	7165498986.000000	372402169	10000.000000	2006	717349	1.000000	2529	715694	1.000000	9954672	0.000000
18407289	7166498757.000000	372484776	10000.000000	2053	716659	1.000000	2523	714938	1.000000	9949685	0.000000
18403147	7166878598.000000	372501612	10000.000000	2039	716386	1.000000	2563	715127	1.000000	9944711	0.000000
18409431	7167058705.000000	372525416	10000.000000	1961	717056	1.000000	2484	715664	1.000000	9939783	0.000000
18400949	7167163691.000000	372511192	10000.000000	1997	717315	1.000000	2570	714384	1.000000	9934704	0.000000
18403755	7167144826.000000	372533892	10000.000000	2010	715919	1.000000	2482	715052	1.000000	9929772	0.000000
18400973	7167218572.000000	372525763	10000.000000	1970	718547	1.000000	2558	716301	1.000000	9924897	0.000000
18405924	7167267324.000000	372488542	10000.000000	1914	716454	1.000000	2594	716272	1.000000	9919987	0.000000
18404284	7167169576.000000	372519566	10000.000000	2083	715742	1.000000	2601	715508	1.000000	9915022	0.000000
18403438	7167196322.000000	372512213	10000.000000	1986	716878	1.000000	2612	716238	1.000000	9910086	0.000000
18406041	7167239902.000000	372501553	10000.000000	2023	717258	1.000000	2561	714103	1.000000	9905097	0.000000
18398905	7167349461.000000	372511415	10000.000000	2032	716024	1.000000	2582	715075	1.000000	9900137	0.000000
18402487	7167251115.000000	372494388	10000.000000	2075	716382	1.000000	2562	716199	1.000000	9895183	0.000000
18406355	7167176399.000000	372524894	10000.000000	1974	715849	1.000000	2550	715998	1.000000	9890296	0.000000
18402099	7167229931.000000	372528041	10000.000000	1990	714849	1.000000	2607	716392	1.000000	9885284	0.000000
18399357	7167231517.000000	372504088	10000.000000	1958	716019	1.000000	2559	714342	1.000000	9880412	0.000000
18402487	7167125494.000000	372524178	10000.000000	2016	715825	1.000000	2561	716869	1.000000	9875531	0.000000
18403341	7167213803.000000	372532234	10000.000000	1983	715747	1.000000	2550	716149	1.000000	9870615	0.000000
18400568	7167292924.000000	372504901	10000.000000	2027	716641	1.000000	2627	716237	1.000000	9865741	0.000000
18405543	7167201561.000000	372552957	10000.000000	2022	716783	1.000000	2644	716778	1.000000	9860843	0.000000
18406262	7167259947.000000	372532922	10000.000000	1980	716559	1.000000	2593	716078	1.000000	9855950	0.000000
18406758	7167220879.000000	372556195	10000.000000	1986	716329	1.000000	2563	716057	1.000000	9850951	0.000000
18410259	7167265877.000000	372527920	10000.000000	2070	717530	1.000000	2570	715186	1.000000	9846060	0.000000
18408256	7167251703.000000	372497092	10000.000000	2012	715837	1.000000	2603	715989	1.000000	9841121	0.000000
18402040	7167160707.000000	372507604	10000.000000	1965	716073	1.000000	2582	714820	1.000000	9836218	0.000000
18408232	7167173608.000000	372496394	10000.000000	2030	718134	1.000000	2548	717151	1.000000	9831284	0.000000
18401173	7167197959.000000	372529514	10000.000000	1964	716448	1.000000	2625	715287	1.000000	9826386	0.000000
18396888	7167183607.000000	372493191	10000.000000	1990	717646	1.000000	2563	717063	1.000000	9821453	0.000000
18400899	7167212276.000000	372531783	10000.000000	1987	717282	1.000000	2545	716855	1.000000	9816550	0.000000
18404132	7167243878.000000	372516166	10000.000000	1971	716588	1.000000	2575	715532	1.000000	9811563	0.000000
18398983	7167294904.000000	372489985	10000.000000	2019	718467	1.000000	2582	716505	1.000000	9806756	0.000000
18399963	7167114670.000000	372500225	10000.000000	1988	717041	1.000000	2515	716047	1.000000	9801950	-1.#IND00
18403651	7167226786.000000	372508685	10000.000000	2012	715253	1.000000	2552	715895	1.000000	9797024	-0.006400
18400392	7167255422.000000	372512303	10000.000000	1977	718026	1.000000	2529	716400	1.000000	9792133	-0.001784
18404553	7167162391.000000	372511709	10000.000000	2012	716146	1.000000	2537	715549	1.000000	9787208	0.004002
18400241	7167189314.000000	372523459	10000.000000	2019	717367	1.000000	2612	716498	1.000000	9782312	0.003950
18395424	7167222761.000000	372504062	10000.000000	1990	717317	1.000000	2627	715677	1.000000	9777405	0.002952
18401759	7167184967.000000	372496271	10000.000000	2034	717004	1.000000	2568	715311	1.000000	9772576	-0.000617
18400292	7167246769.000000	372535295	10000.000000	1976	715547	1.000000	2495	716653	1.000000	9767542	0.002352
18404063	7167182780.000000	372526108	10000.000000	1957	716329	1.000000	2581	716875	1.000000	9762725	0.003605
18407704	7167212763.000000	372515131	10000.000000	1974	715055	1.000000	2586	715652	1.000000	9757917	0.005523
18403057	7167191994.000000	372539794	10000.000000	1979	717095	1.000000	2561	717776	1.000000	9753019	0.004625
18399223	7167097572.000000	372512526	10000.000000	1982	714868	1.000000	2597	715980	1.000000	9748209	-0.002409
18401414	7167134362.000000	372530400	10000.000000	1981	717240	1.000000	2539	716569	1.000000	9743393	-0.004381
18401226	7167168510.000000	372497932	10000.000000	2030	715980	1.000000	2615	716374	1.000000	9738487	-0.004095
18399225	7167128850.000000	372538085	10000.000000	1976	716817	1.000000	2584	715924	1.000000	9733523	-0.003578
18407569	7167164468.000000	372504779	10000.000000	2000	717055	1.000000	2600	715228	1.000000	9728638	-0.010981
18401178	7167333229.000000	372512002	10000.000000	2030	716794	1.000000	2547	717119	1.000000	9723799	-0.012532
18404522	7167218120.000000	372512471	10000.000000	1966	717363	1.000000	2599	716803	1.000000	9718878	-0.011352
18400835	7167290261.000000	372520007	10000.000000	2023	717131	1.000000	2574	715897	1.000000	9713985	-0.012079
18402497	7167263388.000000	372522853	10000.000000	1956	716469	1.000000	2497	714841	1.000000	9709151	-0.011703
18400923	7167212161.000000	372504046	10000.000000	1959	716239	1.000000	2567	715158	1.000000	9704128	-0.011677
18402320	7167226953.000000	372500769	10000.000000	1956	717465	1.000000	2549	715748	1.000000	9699209	-0.011928
18402521	7167217322.000000	372514506	10000.000000	2027	716876	1.000000	2551	715056	1.000000	9694373	-0.011303
18401331	7167209612.000000	372547013	10000.000000	1972	716243	1.000000	2542	716267	1.000000	9689555	-0.010395
18405442	7167229609.000000	372534274	10000.000000	1973	715589	1.000000	2605	716156	1.000000	9684830	-0.009198
18402681	7167269385.000000	372514971	10000.000000	2021	716592	1.000000	2546	717111	1.000000	9679994	-0.008698
18406743	7167156683.000000	372533623	10000.000000	2014	715088	1.000000	2541	715797	1.000000	9675099	-0.007813
18407535	7167215267.000000	372486203	10000.000000	1949	715901	1.000000	2508	716432	1.000000	9670263	-0.007278
18405407	7167235062.000000	372513632	10000.000000	2020	716784	1.000000	2486	716474	1.000000	9665445	-0.007413
18401588	7167171828.000000	372509608	10000.000000	1984	718073	1.000000	2566	716995	1.000000	9660733	-0.007189
18401493	7167205235.000000	372526551	10000.000000	1980	716492	1.000000	2530	716434	1.000000	9655904	-0.007217
18397437	7167196931.000000	372524978	10000.000000	2019	717299	1.000000	2541	714874	1.000000	9651109	-0.006655
18403465	7167241390.000000	372499535	10000.000000	1997	716609	1.000000	2542	716350	1.000000	9646427	-0.006953
18402505	7167242865.000000	372542803	10000.000000	1998	716094	1.000000	2593	715061	1.000000	9641519	-0.007767
18401943	7167260182.000000	372530257	10000.000000	2060	718125	1.000000	2486	716206	1.000000	9636721	-0.007139
18403161	7167206595.000000	372505890	10000.000000	1976	716882	1.000000	2649	717110	1.000000	9631802	-0.006681
18404088	7167148228.000000	372505520	10000.000000	1995	717983	1.000000	2573	716087	1.000000	9626935	-0.006718
18402023	7167162537.000000	372500535	10000.000000	1969	716407	1.000000	2514	715694	1.000000	9621969	-0.006561
18402199	7167205216.000000	372521257	10000.000000	1986	717241	1.000000	2568	716135	1.000000	9617120	-0.006221
18400788	7167129931.000000	372513516	10000.000000	2028	714803	1.000000	2601	716983	1.000000	9612296	-0.006227
18401573	7167259555.000000	372508193	10000.000000	1934	718061	1.000000	2537	715311	1.000000	9607560	-0.006076
18400557	7167176369.000000	372520732	10000.000000	1959	717606	1.000000	2587	714591	1.000000	9602795	-0.006296
18402403	7167193345.000000	372530960	10000.000000	2037	715741	1.000000	2560	715975	1.000000	9597980	-0.006113
18406701	7167148328.000000	372508353	10000.000000	2027	716792	1.000000	2531	716757	1.000000	9593240	-0.005821
18399730	7167260095.000000	372507581	10000.000000	2030	716190	1.000000	2622	715967	1.000000	9588416	-0.005491
18399690	7167336266.000000	372500471	10000.000000	2000	716269	1.000000	2568	716094	1.000000	9583613	-0.003641
18398902	7167333978.000000	372502001	10000.000000	2029	715461	1.000000	2588	717073	1.000000	9578734	-0.003632
18407101	7167315049.000000	372548717	10000.000000	2035	715880	1.000000	2551	715909	1.000000	9574073	-0.003433
18403970	7167270093.000000	372511792	10000.000000	2000	716910	1.000000	2541	715459	1.000000	9569269	-0.003482
18404542	7167214361.000000	372510579	10000.000000	1992	713917	1.000000	2581	717175	1.000000	9564473	-0.003091
18403750	7167194662.000000	372485412	10000.000000	2023	717889	1.000000	2570	715844	1.000000	9559710	-0.003054
18400921	7167213831.000000	372514022	10000.000000	2006	717037	1.000000	2568	715925	1.000000	9554800	-0.002864
18398555	7167240355.000000	372503062	10000.000000	2016	716530	1.000000	2522	717206	1.000000	9549968	-0.002268
18398783	7167237756.000000	372508548	10000.000000	2022	716157	1.000000	2599	715731	1.000000	9545094	-0.002102
18402260	7167208399.000000	372546923	10000.000000	2009	715603	1.000000	2591	716116	1.000000	9540297	-0.002110
18401160	7167312452.000000	372494911	10000.000000	1957	718556	1.000000	2503	716404	1.000000	9535545	-0.002167
18399795	7167295382.000000	372548606	10000.000000	2024	717150	1.000000	2608	716572	1.000000	9530719	-0.002096
18402006	7167253655.000000	372530129	10000.000000	1976	715656	1.000000	2556	716496	1.000000	9525969	-0.001882
18409729	7167305394.000000	372511561	10000.000000	2023	718450	1.000000	2578	715947	1.000000	9521294	-0.002326
18401862	7167149084.000000	372549077	10000.000000	1995	717195	1.000000	2506	716936	1.000000	9516582	-0.001821
npatches	nstrain	runtime	dt	init_x	init_y	init_y_blood	init_z	init_S	beta0	beta1	beta2	beta3	mean_beta	B	d	delta	delta_blood	b[0]	mut	m	CTL	c	g	epsilon	k	het	lambda	rho	omega	x_max	patch.dyna	DELTA	A	VA
10000	1	100.000000	0.000100	21900	9499	5000000	0.001000	10000000	22.078888	11.181952	12.203671	24.321484	20	8000000000.000000	0.010000	1.000000	1.000000	800000	0.000050	0.048000	1	0.001000	1.000000	25.000000	1.000000	0.500000	0.000000	0.000000	0.000000	31987	0	10.000000	7.000000	1.000000
sus	inf	inf_blood	z	x[0]	y[0][0]	z[0]	x[1]	y[1][0]	z[1]	S[0]	synchrony
219000000	94990000.000000	5000000	10.000000	21900	9499	0.001000	21900	9499	0.001000	10000000	0.000000
44694218	2671613073.000000	138711739	10000.000000	3846	267439	1.000000	6804	265887	1.000000	9995039	0.000000
36924804	3324003702.000000	172760378	10000.000000	3103	332831	1.000000	5706	331038	1.000000	9990079	0.000000
35818931	3440283807.000000	178802305	10000.000000	3091	344236	1.000000	5416	342370	1.000000	9985120	0.000000
35632035	3460605285.000000	179876892	10000.000000	2998	346065	1.000000	5441	344715	1.000000	9980070	0.000000
35584778	3464163428.000000	180035559	10000.000000	3095	346872	1.000000	5532	344344	1.000000	9975062	0.000000
35590184	3464833259.000000	180078508	10000.000000	3024	347335	1.000000	5528	344593	1.000000	9970153	0.000000
35591577	3464890626.000000	180099870	10000.000000	3001	347785	1.000000	5528	344960	1.000000	9965119	0.000000
35584676	3464916996.000000	180070397	10000.000000	3005	347991	1.000000	5558	344996	1.000000	9960288	0.000000
35593575	3464976131.000000	180069589	10000.000000	2984	347538	1.000000	5556	343805	1.000000	9955264	0.000000
35587517	3464971930.000000	180055373	10000.000000	3047	347780	1.000000	5392	344367	1.000000	9950360	0.000000
35589046	3464875155.000000	180089246	10000.000000	3008	347585	1.000000	5516	344435	1.000000	9945420	0.000000
35586471	3464977212.000000	180125529	10000.000000	3067	346754	1.000000	5512	344670	1.000000	9940473	0.000000
35584892	3465013261.000000	180084171	10000.000000	3012	345862	1.000000	5519	344504	1.000000	9935499	0.000000
35582623	3465007231.000000	180086972	10000.000000	3017	347105	1.000000	5532	343823	1.000000	9930560	0.000000
35583880	3464910773.000000	180080250	10000.000000	3063	346685	1.000000	5537	343540	1.000000	9925528	0.000000
35587439	3464817008.000000	180096750	10000.000000	3004	347383	1.000000	5441	344668	1.000000	9920603	0.000000
35589441	3464950047.000000	180081116	10000.000000	3092	346930	1.000000	5461	344504	1.000000	9915581	0.000000
35594676	3464944981.000000	180076335	10000.000000	3002	347379	1.000000	5503	345370	1.000000	9910748	0.000000
35588211	3464965985.000000	180123585	10000.000000	3080	346939	1.000000	5482	345232	1.000000	9905840	0.000000
35585482	3464936328.000000	180084483	10000.000000	3024	346338	1.000000	5540	345184	1.000000	9900916	0.000000
35588809	3464982976.000000	180110994	10000.000000	3039	347808	1.000000	5517	344411	1.000000	9895836	0.000000
35588219	3464905150.000000	180096924	10000.000000	3030	347437	1.000000	5506	344309	1.000000	9891012	0.000000
35592420	3464885312.000000	180087882	10000.000000	3040	346833	1.000000	5517	344360	1.000000	9886024	0.000000
35588174	3465018130.000000	180095748	10000.000000	2940	347208	1.000000	5479	345004	1.000000	9881077	0.000000
35588679	3464917994.000000	180073150	10000.000000	2926	347915	1.000000	5497	344489	1.000000	9876129	0.000000
35583120	3464861274.000000	180090205	10000.000000	3060	347340	1.000000	5534	345112	1.000000	9871230	0.000000
35584231	3464935568.000000	180094487	10000.000000	3069	346761	1.000000	5531	344049	1.000000	9866327	0.000000
35591886	3464931346.000000	180084442	10000.000000	3083	347410	1.000000	5457	344283	1.000000	9861385	0.000000
35577771	3464953157.000000	180124172	10000.000000	3030	346598	1.000000	5449	345310	1.000000	9856462	0.000000
35583631	3464876877.000000	180076135	10000.000000	3012	346961	1.000000	5471	344764	1.000000	9851629	0.000000
35585474	3464906101.000000	180074471	10000.000000	3048	347015	1.000000	5482	344863	1.000000	9846787	0.000000
35591264	3464990019.000000	180088809	10000.000000	3086	346821	1.000000	5455	344705	1.000000	9841860	0.000000
35581371	3464896329.000000	180093363	10000.000000	3078	345710	1.000000	5521	345639	1.000000	9836990	0.000000
35580452	3464976932.000000	180094868	10000.000000	3026	346944	1.000000	5598	344308	1.000000	9832199	0.000000
35588477	3464898803.000000	180083700	10000.000000	2948	347268	1.000000	5461	344222	1.000000	9827328	0.000000
35585630	3465024673.000000	180071121	10000.000000	2974	347375	1.000000	5490	345808	1.000000	9822461	0.000000
35587389	3464975381.000000	180084743	10000.000000	3039	348187	1.000000	5534	343924	1.000000	9817441	0.000000
35583158	3464966919.000000	180097953	10000.000000	2966	347874	1.000000	5454	344117	1.000000	9812548	0.000000
35590559	3465051357.000000	180064240	10000.000000	3015	347558	1.000000	5556	343208	1.000000	9807657	0.000000
35590074	3464978203.000000	180062045	10000.000000	2993	347067	1.000000	5553	345028	1.000000	9802766	-1.#IND00
35589640	3464932979.000000	180062169	10000.000000	3044	346044	1.000000	5412	344732	1.000000	9797819	0.067200
35584985	3464897807.000000	180099366	10000.000000	2974	346335	1.000000	5466	344097	1.000000	9792882	0.013303
35587430	3464929394.000000	180074844	10000.000000	2998	346155	1.000000	5503	344134	1.000000	9787962	0.016034
35589725	3464873090.000000	180090841	10000.000000	2954	346414	1.000000	5542	344359	1.000000	9782996	0.012234
35587371	3464961435.000000	180109712	10000.000000	3052	346905	1.000000	5466	344447	1.000000	9778134	0.008480
35586984	3464924481.000000	180079438	10000.000000	3046	347248	1.000000	5466	344952	1.000000	9773231	0.007799
35585797	3464909486.000000	180107233	10000.000000	2981	347111	1.000000	5528	344882	1.000000	9768416	0.005568
35588843	3464977115.000000	180064864	10000.000000	2958	347152	1.000000	5507	343443	1.000000	9763616	0.002408
35590124	3464922475.000000	180089245	10000.000000	3046	346859	1.000000	5469	344304	1.000000	9758735	0.002195
35589055	3464958794.000000	180094983	10000.000000	2984	346756	1.000000	5462	344053	1.000000	9753784	0.001504
35586663	3464903755.000000	180083083	10000.000000	3019	346905	1.000000	5451	343737	1.000000	9748898	0.002927
35586107	3464981921.000000	180078863	10000.000000	3053	347399	1.000000	5522	344872	1.000000	9744055	0.000792
35581412	3464872928.000000	180111944	10000.000000	3081	346215	1.000000	5513	345152	1.000000	9739281	-0.000170
35593691	3464875510.000000	180095610	10000.000000	3050	346264	1.000000	5511	345341	1.000000	9734497	-0.001935
35587438	3464868697.000000	180092405	10000.000000	3072	347577	1.000000	5613	345138	1.000000	9729767	-0.002135
35582304	3464960321.000000	180081839	10000.000000	2989	347041	1.000000	5537	344994	1.000000	9724915	-0.003936
35589400	3465058381.000000	180106734	10000.000000	3038	346875	1.000000	5445	344821	1.000000	9719792	-0.001476
35584803	3464937956.000000	180100163	10000.000000	3008	347143	1.000000	5533	344455	1.000000	9714903	-0.000218
35585745	3464918306.000000	180077415	10000.000000	3058	346688	1.000000	5441	345230	1.000000	9710249	0.000038
35591768	3464889979.000000	180085878	10000.000000	3119	346685	1.000000	5416	346091	1.000000	9705372	-0.000390
35583994	3464948921.000000	180083465	10000.000000	3083	347594	1.000000	5547	345156	1.000000	9700420	-0.002541
35586784	3464923586.000000	180102082	10000.000000	2990	346338	1.000000	5483	344779	1.000000	9695614	-0.002570
35581878	3465010135.000000	180091016	10000.000000	3021	346689	1.000000	5560	343911	1.000000	9690725	-0.002387
35587940	3464939894.000000	180096977	10000.000000	2997	346154	1.000000	5569	344646	1.000000	9685927	-0.001957
35589331	3465011712.000000	180104031	10000.000000	2932	347025	1.000000	5562	344344	1.000000	9681101	-0.001573
35588140	3465013549.000000	180085302	10000.000000	3035	347379	1.000000	5482	343745	1.000000	9676260	-0.001397
35590669	3465068701.000000	180057435	10000.000000	3000	346198	1.000000	5466	344877	1.000000	9671439	-0.001669
35588598	3464871772.000000	180105390	10000.000000	3054	346593	1.000000	5551	343801	1.000000	9666737	-0.001766
35590240	3464933374.000000	180101554	10000.000000	3049	346380	1.000000	5505	345317	1.000000	9661949	-0.001970
35587606	3464925362.000000	180117379	10000.000000	3063	347107	1.000000	5535	344194	1.000000	9657231	-0.001289
35584878	3464953759.000000	180089209	10000.000000	2943	347328	1.000000	5526	343523	1.000000	9652333	-0.001336
35595308	3464921005.000000	180071669	10000.000000	3030	347645	1.000000	5513	343897	1.000000	9647501	-0.001185
35587141	3464986893.000000	180096909	10000.000000	3001	347267	1.000000	5548	344518	1.000000	9642743	-0.000934
35585331	3464893925.000000	180106372	10000.000000	2953	345456	1.000000	5537	345364	1.000000	9637951	-0.000925
35586076	3464961638.000000	180113924	10000.000000	3013	347355	1.000000	5578	345126	1.000000	9633251	-0.001119
35593099	3464972420.000000	180098692	10000.000000	3007	347737	1.000000	5467	344437	1.000000	9628463	-0.001108
35586513	3464916478.000000	180105546	10000.000000	3013	346176	1.000000	5405	345637	1.000000	9623649	-0.000892
35583154	3465014877.000000	180068589	10000.000000	2991	346906	1.000000	5465	344553	1.000000	9618805	-0.000692
35596190	3464882687.000000	180071723	10000.000000	2969	346448	1.000000	5498	345378	1.000000	9613915	-0.000309
35581959	3464859953.000000	180097343	10000.000000	2990	347137	1.000000	5496	344372	1.000000	9609058	-0.000148
35580355	3464932836.000000	180087699	10000.000000	2967	346941	1.000000	5562	345556	1.000000	9604346	-0.000255
35581771	3464926211.000000	180112798	10000.000000	2991	347482	1.000000	5461	344972	1.000000	9599439	-0.000502
35581176	3464861684.000000	180093844	10000.000000	3029	346979	1.000000	5463	344611	1.000000	9594648	-0.000923
35591696	3464891532.000000	180092828	10000.000000	3000	346615	1.000000	5442	345342	1.000000	9589842	-0.001054
35581562	3464937049.000000	180082718	10000.000000	3025	347211	1.000000	5588	343468	1.000000	9585019	-0.001415
35594488	3464948674.000000	180090767	10000.000000	3054	346829	1.000000	5477	344426	1.000000	9580244	-0.001549
35588765	3464986188.000000	180065825	10000.000000	3020	348144	1.000000	5550	344981	1.000000	9575426	-0.000926
35583163	3464905375.000000	180082971	10000.000000	3009	345825	1.000000	5451	345589	1.000000	9570761	-0.001406
35587963	3464936790.000000	180076925	10000.000000	3067	347228	1.000000	5550	345071	1.000000	9565909	-0.001446
35580738	3465013904.000000	180096828	10000.000000	3003	346414	1.000000	5519	344203	1.000000	9560990	-0.001318
35586000	3464951417.000000	180113887	10000.000000	3121	346544	1.000000	5393	344738	1.000000	9556293	-0.001333
35585877	3465015367.000000	180069677	10000.000000	3056	346586	1.000000	5487	344170	1.000000	9551552	-0.001544
35585308	3465018050.000000	180063696	10000.000000	2941	345890	1.000000	5443	344504	1.000000	9546690	0.000009
35588245	3464942300.000000	180121114	10000.000000	3007	346153	1.000000	5521	345192	1.000000	9541907	-0.000038
35585869	3464950610.000000	180081931	10000.000000	3031	346933	1.000000	5514	344758	1.000000	9537120	0.000200
35590570	3464898500.000000	180088930	10000.000000	3044	347212	1.000000	5481	345366	1.000000	9532395	0.000162
35581818	3464893841.000000	180077421	10000.000000	3004	347944	1.000000	5521	344909	1.000000	9527686	0.000251
35581778	3464884203.000000	180096620	10000.000000	3045	346222	1.000000	5421	345682	1.000000	9522964	0.000294
35595074	3464852973.000000	180102987	10000.000000	3041	346589	1.000000	5534	344346	1.000000	9518193	0.000237
npatches	nstrain	runtime	dt	init_x	init_y	init_y_blood	init_z	init_S	beta0	beta1	beta2	beta3	mean_beta	B	d	delta	delta_blood	b[0]	mut	m	CTL	c	g	epsilon	k	het	lambda	rho	omega	x_max	patch.dyna	DELTA	A	VA
10000	1	100.000000	0.000100	21900	9499	5000000	0.001000	10000000	28.747358	24.412247	27.315212	27.610299	20	8000000000.000000	0.010000	1.000000	1.000000	800000	0.000050	0.048000	1	0.001000	1.000000	25.000000	2.000000	0.500000	0.000000	0.000000	0.000000	31987	0	10.000000	7.000000	1.000000
sus	inf	inf_blood	z	x[0]	y[0][0]	z[0]	x[1]	y[1][0]	z[1]	S[0]	synchrony
219000000	94990000.000000	5000000	10.000000	21900	9499	0.001000	21900	9499	0.001000	10000000	0.000000
59223529	1919069595.000000	99663934	10000.000000	4018	194243	1.000000	4668	192091	1.000000	9995081	0.000000
53637508	2162622520.000000	112402399	10000.000000	3605	218502	1.000000	4187	216613	1.000000	9990037	0.000000
53199483	2183692495.000000	113499579	10000.000000	3603	220316	1.000000	4083	220000	1.000000	9984940	0.000000
53165882	2185452053.000000	113601005	10000.000000	3602	220288	1.000000	4133	219072	1.000000	9979960	0.000000
53161880	2185602791.000000	113598741	10000.000000	3625	219695	1.000000	4188	219646	1.000000	9974931	0.000000
53161930	2185633874.000000	113602516	10000.000000	3570	220678	1.000000	4069	220281	1.000000	9970017	0.000000
53158625	2185589483.000000	113604311	10000.000000	3630	219584	1.000000	4112	220127	1.000000	9964999	0.000000
53171124	2185566583.000000	113599463	10000.000000	3637	220507	1.000000	4225	219623	1.000000	9959920	0.000000
53159172	2185597117.000000	113591618	10000.000000	3591	220430	1.000000	4281	218572	1.000000	9954910	0.000000
53163142	2185679697.000000	113595986	10000.000000	3639	219728	1.000000	4148	219821	1.000000	9949964	0.000000
53157196	2185678706.000000	113607360	10000.000000	3588	220354	1.000000	4134	219046	1.000000	9945010	0.000000
53142482	2185652391.000000	113632156	10000.000000	3636	219749	1.000000	4193	219382	1.000000	9939894	0.000000
53161140	2185636616.000000	113600749	10000.000000	3645	220398	1.000000	4161	219619	1.000000	9934968	0.000000
53160992	2185555470.000000	113596773	10000.000000	3667	220679	1.000000	4155	219935	1.000000	9930063	0.000000
53157492	2185626284.000000	113587065	10000.000000	3614	220512	1.000000	4088	220406	1.000000	9925009	0.000000
53149950	2185688872.000000	113591852	10000.000000	3639	219314	1.000000	4140	219574	1.000000	9920029	0.000000
53165800	2185539380.000000	113593793	10000.000000	3589	219262	1.000000	4169	219185	1.000000	9915104	0.000000
53166880	2185597213.000000	113601374	10000.000000	3569	219903	1.000000	4120	219593	1.000000	9910165	0.000000
53158752	2185585620.000000	113604049	10000.000000	3535	220708	1.000000	4173	219729	1.000000	9905094	0.000000
53160177	2185609038.000000	113609202	10000.000000	3514	220228	1.000000	4122	219971	1.000000	9900087	0.000000
53165784	2185595857.000000	113598637	10000.000000	3622	220369	1.000000	4141	220013	1.000000	9895202	0.000000
53164391	2185608717.000000	113601041	10000.000000	3614	219976	1.000000	4160	220436	1.000000	9890263	0.000000
53171971	2185623541.000000	113607944	10000.000000	3533	220531	1.000000	4129	219438	1.000000	9885457	0.000000
53163939	2185659759.000000	113601330	10000.000000	3653	219443	1.000000	4222	219802	1.000000	9880502	0.000000
53160618	2185647552.000000	113590590	10000.000000	3589	220019	1.000000	4163	220112	1.000000	9875638	0.000000
53159296	2185579633.000000	113599035	10000.000000	3528	221084	1.000000	4158	219817	1.000000	9870837	0.000000
53163104	2185657184.000000	113606542	10000.000000	3610	219571	1.000000	4204	218240	1.000000	9865929	0.000000
53163890	2185588830.000000	113620168	10000.000000	3656	219679	1.000000	4183	220017	1.000000	9861097	0.000000
53164227	2185629977.000000	113592144	10000.000000	3604	220572	1.000000	4198	219445	1.000000	9856068	0.000000
53162902	2185619413.000000	113607820	10000.000000	3651	219529	1.000000	4178	220059	1.000000	9851083	0.000000
53161086	2185589673.000000	113593504	10000.000000	3650	219941	1.000000	4160	219535	1.000000	9846179	0.000000
53171317	2185565716.000000	113597699	10000.000000	3587	220072	1.000000	4207	219586	1.000000	9841230	0.000000
53157191	2185633675.000000	113586371	10000.000000	3631	220327	1.000000	4172	219156	1.000000	9836321	0.000000
53153879	2185621610.000000	113604370	10000.000000	3545	219393	1.000000	4175	219488	1.000000	9831257	0.000000
53172582	2185561619.000000	113620836	10000.000000	3616	220967	1.000000	4104	219798	1.000000	9826434	0.000000
53156822	2185615881.000000	113605936	10000.000000	3547	220208	1.000000	4214	219690	1.000000	9821540	0.000000
53160895	2185608683.000000	113597359	10000.000000	3568	220666	1.000000	4167	219813	1.000000	9816614	0.000000
53165064	2185598093.000000	113589366	10000.000000	3662	220231	1.000000	4092	219935	1.000000	9811766	0.000000
53152436	2185671088.000000	113593243	10000.000000	3625	220310	1.000000	4261	219511	1.000000	9806791	0.000000
53165519	2185630119.000000	113557462	10000.000000	3579	220996	1.000000	4117	219508	1.000000	9801901	-1.#IND00
53166675	2185645090.000000	113591872	10000.000000	3585	219520	1.000000	4114	219683	1.000000	9797025	-0.006400
53172273	2185618281.000000	113613358	10000.000000	3539	220185	1.000000	4209	219656	1.000000	9792171	0.017988
53159434	2185631172.000000	113592610	10000.000000	3552	220809	1.000000	4216	218792	1.000000	9787326	0.012299
53165567	2185569334.000000	113572103	10000.000000	3702	219021	1.000000	4141	220162	1.000000	9782397	0.004772
53165037	2185562767.000000	113596686	10000.000000	3614	220192	1.000000	4108	220025	1.000000	9777425	0.000998
53163653	2185612527.000000	113611027	10000.000000	3572	219632	1.000000	4119	219938	1.000000	9772475	0.003182
53164445	2185653598.000000	113599200	10000.000000	3546	220200	1.000000	4190	220340	1.000000	9767576	0.001364
53161591	2185605961.000000	113597175	10000.000000	3574	220309	1.000000	4195	219343	1.000000	9762777	0.007047
53159540	2185649063.000000	113601366	10000.000000	3527	220398	1.000000	4044	220698	1.000000	9757955	0.004251
53160577	2185585461.000000	113597562	10000.000000	3599	220185	1.000000	4098	219911	1.000000	9752987	0.004086
53161644	2185649617.000000	113599784	10000.000000	3594	219956	1.000000	4182	220033	1.000000	9748139	0.002855
53156913	2185595324.000000	113579613	10000.000000	3633	220205	1.000000	4094	219526	1.000000	9743130	0.002382
53163702	2185678052.000000	113587300	10000.000000	3656	220294	1.000000	4130	220533	1.000000	9738321	0.001525
53164303	2185626665.000000	113588984	10000.000000	3591	219854	1.000000	4146	219249	1.000000	9733415	0.001708
53163624	2185637376.000000	113589796	10000.000000	3629	219483	1.000000	4163	219682	1.000000	9728553	0.002761
53163706	2185553124.000000	113580849	10000.000000	3609	219280	1.000000	4095	219545	1.000000	9723616	0.002413
53161069	2185604807.000000	113583849	10000.000000	3618	219616	1.000000	4160	219261	1.000000	9718863	0.002591
53158370	2185660142.000000	113606562	10000.000000	3661	220176	1.000000	4199	219753	1.000000	9714081	0.005458
53166150	2185564117.000000	113584445	10000.000000	3588	219669	1.000000	4164	219527	1.000000	9709216	0.005304
53161352	2185586228.000000	113590661	10000.000000	3592	220199	1.000000	4175	219407	1.000000	9704284	0.005057
53158533	2185671115.000000	113594422	10000.000000	3649	219387	1.000000	4133	219128	1.000000	9699353	0.005185
53169970	2185548968.000000	113584817	10000.000000	3646	220999	1.000000	4134	220551	1.000000	9694437	0.004448
53169501	2185630427.000000	113596701	10000.000000	3539	220467	1.000000	4171	220082	1.000000	9689587	0.004429
53153652	2185680917.000000	113594436	10000.000000	3584	220799	1.000000	4193	220087	1.000000	9684703	0.004347
53163651	2185608731.000000	113598278	10000.000000	3557	220565	1.000000	4125	219732	1.000000	9679833	0.003655
53172948	2185591421.000000	113620049	10000.000000	3551	220004	1.000000	4173	220731	1.000000	9675005	0.003493
53155200	2185612439.000000	113608105	10000.000000	3627	220031	1.000000	4069	220123	1.000000	9670097	0.002123
53164075	2185611044.000000	113601312	10000.000000	3542	219877	1.000000	4175	219333	1.000000	9665278	0.002160
53162956	2185604087.000000	113593099	10000.000000	3582	220367	1.000000	4169	220081	1.000000	9660458	0.001590
53170561	2185615929.000000	113595940	10000.000000	3641	220582	1.000000	4199	219871	1.000000	9655719	0.001280
53165396	2185633395.000000	113596627	10000.000000	3557	220156	1.000000	4207	220047	1.000000	9650769	0.002363
53165875	2185610907.000000	113593357	10000.000000	3612	220381	1.000000	4113	220518	1.000000	9645953	0.002071
53159547	2185542774.000000	113598726	10000.000000	3582	221093	1.000000	4135	219947	1.000000	9641172	0.001759
53161919	2185630524.000000	113582503	10000.000000	3634	220099	1.000000	4139	220065	1.000000	9636283	0.001771
53164143	2185606708.000000	113606028	10000.000000	3578	219834	1.000000	4189	219832	1.000000	9631553	0.000021
53161975	2185630507.000000	113598735	10000.000000	3517	221088	1.000000	4165	220291	1.000000	9626718	0.000349
53157971	2185588674.000000	113592736	10000.000000	3643	219752	1.000000	4109	220356	1.000000	9621833	0.000189
53161160	2185572870.000000	113587728	10000.000000	3508	219437	1.000000	4153	219117	1.000000	9617056	-0.000055
53157805	2185634000.000000	113602493	10000.000000	3660	219478	1.000000	4156	218953	1.000000	9612197	-0.000215
53159167	2185602721.000000	113598529	10000.000000	3577	219874	1.000000	4123	219074	1.000000	9607289	-0.000130
53159932	2185604936.000000	113590257	10000.000000	3575	220295	1.000000	4160	220016	1.000000	9602464	0.000005
53160704	2185607372.000000	113595296	10000.000000	3528	220541	1.000000	4135	219499	1.000000	9597626	0.000054
53154254	2185559492.000000	113598448	10000.000000	3519	220391	1.000000	4144	219747	1.000000	9592796	-0.000893
53160111	2185607954.000000	113611478	10000.000000	3532	220293	1.000000	4066	219639	1.000000	9587997	-0.001021
53161297	2185640830.000000	113593724	10000.000000	3583	220486	1.000000	4129	219909	1.000000	9583211	-0.001009
53159415	2185633994.000000	113583370	10000.000000	3636	220071	1.000000	4122	219572	1.000000	9578354	-0.000624
53154412	2185701428.000000	113608592	10000.000000	3528	219012	1.000000	4168	219708	1.000000	9573548	0.000714
53161684	2185546861.000000	113601039	10000.000000	3658	220316	1.000000	4127	219284	1.000000	9568697	0.000760
53168088	2185550155.000000	113570438	10000.000000	3603	219673	1.000000	4188	219617	1.000000	9563935	0.000623
53173596	2185559035.000000	113598986	10000.000000	3601	220169	1.000000	4153	219636	1.000000	9559008	0.000493
53162873	2185661375.000000	113593565	10000.000000	3573	219965	1.000000	4119	219808	1.000000	9554352	0.000093
53161762	2185546640.000000	113583260	10000.000000	3656	220937	1.000000	4141	220020	1.000000	9549513	0.000013
53162431	2185624568.000000	113594492	10000.000000	3628	220406	1.000000	4117	219931	1.000000	9544767	0.001404
53155857	2185591743.000000	113615212	10000.000000	3568	219697	1.000000	4193	219785	1.000000	9539969	0.001437
53154834	2185648580.000000	113586712	10000.000000	3639	219272	1.000000	4093	219958	1.000000	9535251	0.002039
53150783	2185631543.000000	113614953	10000.000000	3626	219821	1.000000	4119	220725	1.000000	9530407	0.001894
53171042	2185583811.000000	113608845	10000.000000	3583	220064	1.000000	4135	219495	1.000000	9525536	0.001360
53160265	2185624537.000000	113609724	10000.000000	3639	219331	1.000000	4103	220293	1.000000	9520674	0.001360
53161255	2185582901.000000	113597371	10000.000000	3547	220172	1.000000	4256	219433	1.000000	9515913	0.001277
npatches	nstrain	runtime	dt	init_x	init_y	init_y_blood	init_z	init_S	beta0	beta1	beta2	beta3	mean_beta	B	d	delta	delta_blood	b[0]	mut	m	CTL	c	g	epsilon	k	het	lambda	rho	omega	x_max	patch.dyna	DELTA	A	VA
10000	1	100.000000	0.000100	21900	9499	5000000	0.001000	10000000	21.674978	16.428530	22.968226	26.258218	20	8000000000.000000	0.010000	1.000000	1.000000	800000	0.000050	0.048000	1	0.001000	1.000000	25.000000	3.000000	0.500000	0.000000	0.000000	0.000000	31987	0	10.000000	7.000000	1.000000
sus	inf	inf_blood	z	x[0]	y[0][0]	z[0]	x[1]	y[1][0]	z[1]	S[0]	synchrony
219000000	94990000.000000	5000000	10.000000	21900	9499	0.001000	21900	9499	0.001000	10000000	0.000000
74159311	1435901867.000000	74599791	10000.000000	6491	144682	1.000000	8197	142209	1.000000	9995055	0.000000
70301965	1536675077.000000	79865393	10000.000000	6264	154078	1.000000	7764	153543	1.000000	9989961	0.000000
70125004	1541289412.000000	80102673	10000.000000	6277	153837	1.000000	7658	153800	1.000000	9985030	0.000000
70135625	1541499835.000000	80120991	10000.000000	6147	154969	1.000000	7645	153071	1.000000	9979999	0.000000
70131134	1541463342.000000	80127833	10000.000000	6081	155140	1.000000	7705	153261	1.000000	9974934	0.000000
70133105	1541472111.000000	80111733	10000.000000	6146	154377	1.000000	7716	153579	1.000000	9969893	0.000000
70120465	1541503023.000000	80121750	10000.000000	6152	155495	1.000000	7650	154453	1.000000	9964888	0.000000
70125960	1541497838.000000	80117411	10000.000000	6114	154817	1.000000	7748	153131	1.000000	9959831	0.000000
70130179	1541493203.000000	80113229	10000.000000	6150	154420	1.000000	7806	153417	1.000000	9954794	0.000000
70139851	1541433754.000000	80109811	10000.000000	6244	154989	1.000000	7696	153303	1.000000	9949785	0.000000
70137620	1541455334.000000	80121957	10000.000000	6166	154515	1.000000	7781	153562	1.000000	9944785	0.000000
70137034	1541439137.000000	80124636	10000.000000	6227	154673	1.000000	7739	153760	1.000000	9939757	0.000000
70136196	1541483026.000000	80110562	10000.000000	6137	154562	1.000000	7731	152969	1.000000	9934881	0.000000
70129638	1541538014.000000	80132409	10000.000000	6041	156211	1.000000	7636	154174	1.000000	9929985	0.000000
70118702	1541517409.000000	80119148	10000.000000	6150	155205	1.000000	7615	153791	1.000000	9925138	0.000000
70126008	1541410499.000000	80121064	10000.000000	6164	154260	1.000000	7678	153382	1.000000	9920224	0.000000
70143432	1541407107.000000	80107305	10000.000000	6132	155429	1.000000	7601	154189	1.000000	9915351	0.000000
70138112	1541461830.000000	80111028	10000.000000	6135	154477	1.000000	7766	153386	1.000000	9910346	0.000000
70119603	1541491411.000000	80126180	10000.000000	6155	154891	1.000000	7705	153707	1.000000	9905334	0.000000
70128005	1541517433.000000	80114106	10000.000000	6149	155147	1.000000	7780	153727	1.000000	9900498	0.000000
70120772	1541449063.000000	80123633	10000.000000	6211	154382	1.000000	7782	153181	1.000000	9895566	0.000000
70131373	1541448729.000000	80112849	10000.000000	6161	154863	1.000000	7684	153807	1.000000	9890650	0.000000
70127081	1541466548.000000	80105875	10000.000000	6142	154849	1.000000	7723	153142	1.000000	9885590	0.000000
70142196	1541368459.000000	80140860	10000.000000	6082	155037	1.000000	7685	152870	1.000000	9880604	0.000000
70132951	1541470013.000000	80127449	10000.000000	6092	155482	1.000000	7647	153948	1.000000	9875805	0.000000
70134064	1541446226.000000	80104280	10000.000000	6148	154358	1.000000	7736	153393	1.000000	9870910	0.000000
70122494	1541473773.000000	80123190	10000.000000	6148	154401	1.000000	7818	153280	1.000000	9865894	0.000000
70130961	1541448296.000000	80114859	10000.000000	6092	155364	1.000000	7697	153329	1.000000	9861061	0.000000
70136823	1541447346.000000	80115342	10000.000000	6047	155378	1.000000	7781	152999	1.000000	9856225	0.000000
70125645	1541469079.000000	80138921	10000.000000	6157	155127	1.000000	7790	153226	1.000000	9851276	0.000000
70127419	1541391505.000000	80113232	10000.000000	6175	154785	1.000000	7751	153693	1.000000	9846297	0.000000
70127343	1541436980.000000	80122482	10000.000000	6053	155188	1.000000	7610	153731	1.000000	9841179	0.000000
70132138	1541483386.000000	80115982	10000.000000	6181	154347	1.000000	7575	153875	1.000000	9836259	0.000000
70128446	1541504601.000000	80110373	10000.000000	6235	155212	1.000000	7725	153610	1.000000	9831272	0.000000
70136457	1541426531.000000	80117280	10000.000000	6230	155379	1.000000	7728	153775	1.000000	9826365	0.000000
70135164	1541486764.000000	80103869	10000.000000	6193	154222	1.000000	7742	152887	1.000000	9821421	0.000000
70122760	1541511166.000000	80112256	10000.000000	6193	155064	1.000000	7712	153246	1.000000	9816564	0.000000
70133432	1541455417.000000	80116313	10000.000000	6221	154923	1.000000	7779	153999	1.000000	9811610	0.000000
70128872	1541560063.000000	80112115	10000.000000	6208	154404	1.000000	7720	153940	1.000000	9806572	0.000000
70132850	1541488122.000000	80117307	10000.000000	6093	154093	1.000000	7831	153492	1.000000	9801737	-1.#IND00
70132453	1541415600.000000	80119018	10000.000000	6115	155337	1.000000	7656	153212	1.000000	9796927	-0.003200
70130511	1541457247.000000	80128492	10000.000000	6255	155128	1.000000	7717	153774	1.000000	9791950	-0.008496
70130583	1541452195.000000	80110122	10000.000000	6041	154917	1.000000	7794	153522	1.000000	9786990	0.000029
70127582	1541491633.000000	80098967	10000.000000	6218	154323	1.000000	7733	153997	1.000000	9782114	-0.009042
70131644	1541482722.000000	80116897	10000.000000	6111	154960	1.000000	7730	153731	1.000000	9777264	-0.009165
70136709	1541443302.000000	80116456	10000.000000	6216	154626	1.000000	7618	153757	1.000000	9772568	-0.009162
70130154	1541492888.000000	80134810	10000.000000	6122	154627	1.000000	7695	153838	1.000000	9767676	-0.005458
70139598	1541447124.000000	80120533	10000.000000	6144	155648	1.000000	7671	153291	1.000000	9762676	-0.003927
70131341	1541401965.000000	80121634	10000.000000	6187	154458	1.000000	7708	153931	1.000000	9757768	-0.001730
70142162	1541397133.000000	80119944	10000.000000	6164	154534	1.000000	7686	153824	1.000000	9752902	-0.006543
70145598	1541392868.000000	80115179	10000.000000	6177	154319	1.000000	7628	153731	1.000000	9747945	-0.005914
70136282	1541476761.000000	80116688	10000.000000	6183	155134	1.000000	7712	153488	1.000000	9743099	-0.005376
70134313	1541491985.000000	80117951	10000.000000	6164	154702	1.000000	7771	152943	1.000000	9738233	-0.005509
70136939	1541456782.000000	80119543	10000.000000	6096	154743	1.000000	7671	153659	1.000000	9733379	-0.008448
70135215	1541435244.000000	80100035	10000.000000	6153	155217	1.000000	7587	154211	1.000000	9728441	-0.007923
70136296	1541428434.000000	80103121	10000.000000	6227	154910	1.000000	7636	153987	1.000000	9723512	-0.008049
70132428	1541492379.000000	80124838	10000.000000	6232	154635	1.000000	7758	153408	1.000000	9718702	-0.007394
70135813	1541518112.000000	80121564	10000.000000	6169	155252	1.000000	7703	152838	1.000000	9713844	-0.007039
70124211	1541508926.000000	80113695	10000.000000	6188	154471	1.000000	7647	154520	1.000000	9709009	-0.008171
70131248	1541477474.000000	80123129	10000.000000	6160	154774	1.000000	7693	153561	1.000000	9704054	-0.007836
70126290	1541490106.000000	80120714	10000.000000	6167	154680	1.000000	7795	153480	1.000000	9699370	-0.007694
70136401	1541449843.000000	80120823	10000.000000	6096	155584	1.000000	7730	153698	1.000000	9694469	-0.007718
70131808	1541516661.000000	80125793	10000.000000	6128	154929	1.000000	7689	153622	1.000000	9689599	-0.004097
70137377	1541531681.000000	80102551	10000.000000	6081	155417	1.000000	7659	154091	1.000000	9684747	-0.002579
70134170	1541442416.000000	80125913	10000.000000	6291	154964	1.000000	7663	153462	1.000000	9679991	-0.002453
70129940	1541507201.000000	80101578	10000.000000	6218	155164	1.000000	7576	153762	1.000000	9675310	-0.002334
70128877	1541433738.000000	80117365	10000.000000	6246	155355	1.000000	7699	153051	1.000000	9670516	-0.002422
70121227	1541444184.000000	80113833	10000.000000	6175	155077	1.000000	7763	152816	1.000000	9665598	-0.002202
70132517	1541440085.000000	80109291	10000.000000	6183	155921	1.000000	7792	153535	1.000000	9660653	-0.003639
70133564	1541488042.000000	80115322	10000.000000	6272	154886	1.000000	7686	152898	1.000000	9655844	-0.003357
70137642	1541479783.000000	80104060	10000.000000	6186	154542	1.000000	7671	153403	1.000000	9651155	-0.003085
70131882	1541444949.000000	80117511	10000.000000	6150	154805	1.000000	7716	153013	1.000000	9646317	-0.002868
70124255	1541471279.000000	80126343	10000.000000	6179	154531	1.000000	7701	153869	1.000000	9641602	-0.002934
70133963	1541393017.000000	80117599	10000.000000	6228	154694	1.000000	7621	153144	1.000000	9636686	-0.002365
70132282	1541531676.000000	80106832	10000.000000	6099	154619	1.000000	7761	153132	1.000000	9631879	-0.002524
70134491	1541544126.000000	80110966	10000.000000	6185	155379	1.000000	7698	153343	1.000000	9627178	-0.002647
70120859	1541476074.000000	80113543	10000.000000	6070	155363	1.000000	7693	153877	1.000000	9622431	-0.001464
70130921	1541480329.000000	80122883	10000.000000	6122	155398	1.000000	7697	153708	1.000000	9617728	-0.001255
70133550	1541399308.000000	80130542	10000.000000	6052	154509	1.000000	7578	153853	1.000000	9612922	-0.001297
70129906	1541492199.000000	80105653	10000.000000	6187	154172	1.000000	7751	152941	1.000000	9608117	-0.001216
70135708	1541432099.000000	80102144	10000.000000	6122	154851	1.000000	7741	153489	1.000000	9603327	-0.001164
70131523	1541423883.000000	80127938	10000.000000	6257	154549	1.000000	7708	153447	1.000000	9598513	-0.000804
70128146	1541516481.000000	80118873	10000.000000	6190	154947	1.000000	7693	153530	1.000000	9593655	-0.001136
70132308	1541477017.000000	80120448	10000.000000	6108	155086	1.000000	7692	153639	1.000000	9588872	-0.001200
70123929	1541469729.000000	80123856	10000.000000	6095	154317	1.000000	7594	153931	1.000000	9584039	-0.001240
70131985	1541436190.000000	80123517	10000.000000	6053	155675	1.000000	7706	153404	1.000000	9579299	-0.000993
70119261	1541419769.000000	80106736	10000.000000	6177	154612	1.000000	7640	153787	1.000000	9574553	-0.000961
70134133	1541477811.000000	80080689	10000.000000	6191	155432	1.000000	7730	153359	1.000000	9569705	-0.000782
70148711	1541416620.000000	80110574	10000.000000	6122	155347	1.000000	7647	153651	1.000000	9564961	-0.001278
70138073	1541500324.000000	80128037	10000.000000	5992	155822	1.000000	7789	153692	1.000000	9560198	-0.001342
70129863	1541464963.000000	80114423	10000.000000	6170	154669	1.000000	7745	153691	1.000000	9555462	-0.001265
70121903	1541526980.000000	80108398	10000.000000	6180	155060	1.000000	7680	153367	1.000000	9550731	-0.001295
70123179	1541491490.000000	80117131	10000.000000	6000	155571	1.000000	7830	153128	1.000000	9545975	-0.001103
70133078	1541497876.000000	80115055	10000.000000	6151	155024	1.000000	7847	153508	1.000000	9541229	-0.000534
70130829	1541468739.000000	80119956	10000.000000	6191	155086	1.000000	7672	153941	1.000000	9536383	-0.000263
70130635	1541496145.000000	80105406	10000.000000	6202	155005	1.000000	7686	153846	1.000000	9531529	-0.000041
70121143	1541446988.000000	80115445	10000.000000	6162	154861	1.000000	7672	153239	1.000000	9526770	-0.000266
70128443	1541465832.000000	80114835	10000.000000	6129	154976	1.000000	7671	154057	1.000000	9521995	-0.000121
70131965	1541447726.000000	80112601	10000.000000	6190	155146	1.000000	7736	153621	1.000000	9517301	-0.000133
npatches	nstrain	runtime	dt	init_x	init_y	init_y_blood	init_z	init_S	beta0	beta1	beta2	beta3	mean_beta	B	d	delta	delta_blood	b[0]	mut	m	CTL	c	g	epsilon	k	het	lambda	rho	omega	x_max	patch.dyna	DELTA	A	VA
10000	1	100.000000	0.000100	21900	9499	5000000	0.001000	10000000	27.792764	17.064435	26.112764	19.706646	20	8000000000.000000	0.010000	1.000000	1.000000	800000	0.000050	0.048000	1	0.001000	1.000000	25.000000	4.000000	0.500000	0.000000	0.000000	0.000000	31987	0	10.000000	7.000000	1.000000
sus	inf	inf_blood	z	x[0]	y[0][0]	z[0]	x[1]	y[1][0]	z[1]	S[0]	synchrony
219000000	94990000.000000	5000000	10.000000	21900	9499	0.001000	21900	9499	0.001000	10000000	0.000000
89105828	1109092515.000000	57619147	10000.000000	6529	112844	1.000000	9554	110364	1.000000	9995013	0.000000
86483928	1154490156.000000	60011756	10000.000000	6180	117922	1.000000	9290	114653	1.000000	9989960	0.000000
86412857	1155663125.000000	60059850	10000.000000	6210	117512	1.000000	9398	114550	1.000000	9984937	0.000000
86421275	1155702699.000000	60057970	10000.000000	6287	117675	1.000000	9215	115569	1.000000	9979886	0.000000
86407341	1155793805.000000	60058969	10000.000000	6235	117387	1.000000	9276	114820	1.000000	9974924	0.000000
86423679	1155690689.000000	60071246	10000.000000	6404	117404	1.000000	9246	114413	1.000000	9969949	0.000000
86428692	1155690311.000000	60072412	10000.000000	6287	117558	1.000000	9204	115006	1.000000	9964931	0.000000
86425379	1155685409.000000	60070365	10000.000000	6400	117053	1.000000	9380	114521	1.000000	9960016	0.000000
86408894	1155744390.000000	60069250	10000.000000	6265	117553	1.000000	9416	114854	1.000000	9955058	0.000000
86427319	1155708284.000000	60081408	10000.000000	6324	117815	1.000000	9269	114882	1.000000	9950058	0.000000
86419068	1155705363.000000	60059290	10000.000000	6243	117482	1.000000	9306	115203	1.000000	9945174	0.000000
86437712	1155598697.000000	60081852	10000.000000	6256	117362	1.000000	9120	115423	1.000000	9940269	0.000000
86427340	1155631809.000000	60059792	10000.000000	6386	117597	1.000000	9328	115362	1.000000	9935305	0.000000
86430283	1155674781.000000	60069006	10000.000000	6288	117589	1.000000	9191	114482	1.000000	9930245	0.000000
86415413	1155799859.000000	60060605	10000.000000	6312	117111	1.000000	9325	114759	1.000000	9925206	0.000000
86407231	1155767416.000000	60067472	10000.000000	6303	117168	1.000000	9269	115166	1.000000	9920423	0.000000
86421199	1155726503.000000	60072154	10000.000000	6339	117604	1.000000	9318	115124	1.000000	9915505	0.000000
86411772	1155758220.000000	60077639	10000.000000	6200	118033	1.000000	9414	114958	1.000000	9910410	0.000000
86429828	1155640945.000000	60052907	10000.000000	6194	117795	1.000000	9234	114886	1.000000	9905526	0.000000
86409586	1155723539.000000	60070298	10000.000000	6262	117607	1.000000	9226	115427	1.000000	9900557	0.000000
86418275	1155729669.000000	60073532	10000.000000	6313	117171	1.000000	9244	114726	1.000000	9895589	0.000000
86423953	1155681492.000000	60058086	10000.000000	6191	117782	1.000000	9192	114344	1.000000	9890634	0.000000
86417210	1155693875.000000	60075008	10000.000000	6303	117198	1.000000	9194	115237	1.000000	9885636	0.000000
86422722	1155706924.000000	60073824	10000.000000	6309	117109	1.000000	9184	115682	1.000000	9880729	0.000000
86409361	1155729754.000000	60078243	10000.000000	6303	117414	1.000000	9156	115036	1.000000	9875788	0.000000
86430658	1155673143.000000	60052030	10000.000000	6341	117923	1.000000	9260	115519	1.000000	9870965	0.000000
86408381	1155684831.000000	60078516	10000.000000	6254	117202	1.000000	9308	114699	1.000000	9865882	0.000000
86421124	1155703452.000000	60067806	10000.000000	6236	117341	1.000000	9306	114983	1.000000	9861069	0.000000
86415583	1155719193.000000	60061292	10000.000000	6249	117699	1.000000	9380	115032	1.000000	9856143	0.000000
86404891	1155751109.000000	60061948	10000.000000	6328	117307	1.000000	9228	115119	1.000000	9851169	0.000000
86429929	1155703838.000000	60074265	10000.000000	6335	117401	1.000000	9323	115241	1.000000	9846346	0.000000
86422949	1155670060.000000	60070202	10000.000000	6283	117774	1.000000	9201	115456	1.000000	9841407	0.000000
86422979	1155728568.000000	60056103	10000.000000	6313	116928	1.000000	9237	115130	1.000000	9836538	0.000000
86421127	1155758478.000000	60078133	10000.000000	6326	117376	1.000000	9254	115204	1.000000	9831724	0.000000
86438417	1155667447.000000	60070327	10000.000000	6267	117201	1.000000	9302	114285	1.000000	9826823	0.000000
86419470	1155680232.000000	60073076	10000.000000	6248	117697	1.000000	9207	115236	1.000000	9821828	0.000000
86425270	1155714973.000000	60068304	10000.000000	6255	117564	1.000000	9208	114484	1.000000	9816982	0.000000
86423193	1155709947.000000	60065490	10000.000000	6318	117948	1.000000	9327	114740	1.000000	9812086	0.000000
86422866	1155675516.000000	60066808	10000.000000	6254	117714	1.000000	9305	114770	1.000000	9807239	0.000000
86425594	1155724328.000000	60057816	10000.000000	6254	118105	1.000000	9102	115381	1.000000	9802386	-1.#IND00
86415003	1155727517.000000	60070380	10000.000000	6246	118113	1.000000	9274	115262	1.000000	9797495	0.000000
86420802	1155740980.000000	60052899	10000.000000	6204	117781	1.000000	9271	115379	1.000000	9792609	0.008429
86405209	1155783301.000000	60063870	10000.000000	6266	118416	1.000000	9222	114603	1.000000	9787733	-0.005510
86402265	1155710630.000000	60066998	10000.000000	6261	117513	1.000000	9268	115203	1.000000	9782776	-0.005149
86423463	1155719590.000000	60070528	10000.000000	6336	117590	1.000000	9240	115098	1.000000	9777881	-0.004443
86421920	1155698081.000000	60070633	10000.000000	6290	117347	1.000000	9305	114952	1.000000	9772913	-0.003098
86418313	1155745777.000000	60066514	10000.000000	6286	117442	1.000000	9249	115512	1.000000	9768157	0.007472
86425657	1155745623.000000	60060909	10000.000000	6282	117069	1.000000	9332	114853	1.000000	9763411	0.007084
86418385	1155700656.000000	60063396	10000.000000	6246	117318	1.000000	9308	114991	1.000000	9758596	0.003908
86416265	1155706379.000000	60071364	10000.000000	6289	117082	1.000000	9291	115056	1.000000	9753706	0.003092
86420622	1155763062.000000	60062741	10000.000000	6255	117451	1.000000	9349	114643	1.000000	9748820	-0.000974
86424091	1155710863.000000	60061792	10000.000000	6319	117793	1.000000	9161	115387	1.000000	9743998	-0.000040
86421168	1155702164.000000	60071616	10000.000000	6233	117711	1.000000	9398	115117	1.000000	9738971	0.000548
86405329	1155776509.000000	60069153	10000.000000	6410	116734	1.000000	9170	115362	1.000000	9734091	-0.000180
86422750	1155743175.000000	60075563	10000.000000	6293	117217	1.000000	9187	115223	1.000000	9729295	0.002046
86412241	1155675381.000000	60051796	10000.000000	6306	117795	1.000000	9310	115017	1.000000	9724336	0.003524
86424172	1155709789.000000	60079807	10000.000000	6352	117652	1.000000	9189	115212	1.000000	9719451	0.003155
86438758	1155684995.000000	60066702	10000.000000	6363	117265	1.000000	9340	114664	1.000000	9714607	0.002774
86410658	1155724039.000000	60062147	10000.000000	6315	117349	1.000000	9115	115350	1.000000	9709722	0.001079
86413703	1155685636.000000	60080443	10000.000000	6279	117439	1.000000	9219	114796	1.000000	9704877	0.001809
86419598	1155685654.000000	60081967	10000.000000	6300	117506	1.000000	9188	114760	1.000000	9700204	0.002365
86418252	1155708280.000000	60066767	10000.000000	6298	118075	1.000000	9197	115298	1.000000	9695155	0.002415
86413077	1155733231.000000	60055819	10000.000000	6365	117385	1.000000	9254	115176	1.000000	9690347	0.002142
86427545	1155688541.000000	60070485	10000.000000	6263	117601	1.000000	9311	115274	1.000000	9685369	0.002169
86420621	1155707305.000000	60067126	10000.000000	6230	118147	1.000000	9199	114736	1.000000	9680601	0.001064
86422765	1155715129.000000	60060494	10000.000000	6265	117274	1.000000	9267	114805	1.000000	9675792	0.001264
86426619	1155671848.000000	60062931	10000.000000	6298	117537	1.000000	9185	115351	1.000000	9670904	0.002350
86416034	1155695888.000000	60067600	10000.000000	6283	117219	1.000000	9281	114991	1.000000	9666194	0.002114
86418609	1155735706.000000	60066080	10000.000000	6371	117905	1.000000	9391	114854	1.000000	9661478	0.002321
86407957	1155761755.000000	60078969	10000.000000	6193	117846	1.000000	9210	115560	1.000000	9656572	0.001952
86432214	1155737297.000000	60060580	10000.000000	6330	117410	1.000000	9261	114744	1.000000	9651737	0.001149
86422532	1155729378.000000	60070833	10000.000000	6394	117415	1.000000	9194	114786	1.000000	9646901	0.001733
86408172	1155695246.000000	60077699	10000.000000	6369	117376	1.000000	9263	115156	1.000000	9642168	0.001966
86425235	1155691782.000000	60069749	10000.000000	6255	117860	1.000000	9263	115469	1.000000	9637315	0.002368
86433603	1155729842.000000	60067384	10000.000000	6335	118035	1.000000	9244	114700	1.000000	9632387	0.001885
86413773	1155707244.000000	60074721	10000.000000	6211	117986	1.000000	9264	115361	1.000000	9627659	0.001947
86430269	1155713774.000000	60075892	10000.000000	6350	117440	1.000000	9262	114822	1.000000	9622862	0.002880
86422638	1155661542.000000	60064352	10000.000000	6350	117485	1.000000	9237	115314	1.000000	9618052	0.002760
86419227	1155710049.000000	60076249	10000.000000	6293	117332	1.000000	9287	114879	1.000000	9613224	0.002159
86414900	1155708839.000000	60071696	10000.000000	6312	117433	1.000000	9259	114995	1.000000	9608353	0.001699
86418964	1155732226.000000	60062772	10000.000000	6277	117310	1.000000	9302	115338	1.000000	9603632	0.001609
86414266	1155666601.000000	60071539	10000.000000	6254	117738	1.000000	9284	114515	1.000000	9598863	0.001335
86400752	1155712183.000000	60078345	10000.000000	6293	118373	1.000000	9258	115583	1.000000	9594121	0.001362
86423231	1155680670.000000	60067318	10000.000000	6283	117384	1.000000	9275	115281	1.000000	9589314	0.001298
86411125	1155742120.000000	60084506	10000.000000	6392	117370	1.000000	9247	115192	1.000000	9584515	0.001189
86419331	1155737477.000000	60068903	10000.000000	6244	117468	1.000000	9247	114568	1.000000	9579652	0.001246
86421299	1155730832.000000	60067775	10000.000000	6288	117497	1.000000	9194	114813	1.000000	9574883	0.001482
86422369	1155702364.000000	60072367	10000.000000	6325	117470	1.000000	9238	115440	1.000000	9570147	0.001636
86417478	1155692489.000000	60084654	10000.000000	6218	117784	1.000000	9288	115263	1.000000	9565408	0.001909
86426372	1155648414.000000	60066760	10000.000000	6438	117391	1.000000	9201	115279	1.000000	9560567	0.002002
86431028	1155715402.000000	60073487	10000.000000	6210	117638	1.000000	9214	114546	1.000000	9555588	0.002075
86426907	1155705959.000000	60062290	10000.000000	6331	117099	1.000000	9162	114845	1.000000	9550865	0.002879
86409741	1155736074.000000	60075267	10000.000000	6231	117729	1.000000	9417	114921	1.000000	9546145	0.003006
86425205	1155674750.000000	60075497	10000.000000	6282	117283	1.000000	9304	114644	1.000000	9541266	0.003276
86419081	1155738605.000000	60073744	10000.000000	6308	117808	1.000000	9220	115143	1.000000	9536395	0.002963
86416356	1155720676.000000	60067031	10000.000000	6448	117284	1.000000	9234	115985	1.000000	9531441	0.002254
86411720	1155688110.000000	60072694	10000.000000	6145	118084	1.000000	9182	115876	1.000000	9526679	0.002554
86415620	1155697548.000000	60063261	10000.000000	6266	117194	1.000000	9285	115022	1.000000	9522017	0.002349
86426577	1155736024.000000	60067023	10000.000000	6270	117654	1.000000	9144	115351	1.000000	9517241	0.002250
npatches	nstrain	runtime	dt	init_x	init_y	init_y_blood	init_z	init_S	beta0	beta1	beta2	beta3	mean_beta	B	d	delta	delta_blood	b[0]	mut	m	CTL	c	g	epsilon	k	het	lambda	rho	omega	x_max	patch.dyna	DELTA	A	VA
10000	1	100.000000	0.000100	21900	9499	5000000	0.001000	10000000	29.885600	22.061208	19.935288	19.097334	20	8000000000.000000	0.010000	1.000000	1.000000	800000	0.000050	0.048000	1	0.001000	1.000000	25.000000	5.000000	0.500000	0.000000	0.000000	0.000000	31987	0	10.000000	7.000000	1.000000
sus	inf	inf_blood	z	x[0]	y[0][0]	z[0]	x[1]	y[1][0]	z[1]	S[0]	synchrony
219000000	94990000.000000	5000000	10.000000	21900	9499	0.001000	21900	9499	0.001000	10000000	0.000000
104817122	873576820.000000	45386773	10000.000000	7392	89826	1.000000	9387	87649	1.000000	9995030	0.000000
102986825	896095593.000000	46572680	10000.000000	7258	91860	1.000000	9220	90043	1.000000	9990107	0.000000
102938272	896426633.000000	46599426	10000.000000	7207	92263	1.000000	9153	90722	1.000000	9985071	0.000000
102938271	896486176.000000	46597258	10000.000000	7182	92384	1.000000	9124	90388	1.000000	9980191	0.000000
102946672	896468955.000000	46592320	10000.000000	7284	92172	1.000000	9216	90584	1.000000	9975237	0.000000
102933180	896510021.000000	46603311	10000.000000	7297	92563	1.000000	9096	90312	1.000000	9970242	0.000000
102931996	896478890.000000	46585533	10000.000000	7233	92288	1.000000	9005	90449	1.000000	9965189	0.000000
102931443	896517007.000000	46595309	10000.000000	7205	92323	1.000000	9074	90978	1.000000	9960306	0.000000
102936998	896464059.000000	46588205	10000.000000	7112	92383	1.000000	9147	90621	1.000000	9955401	0.000000
102954587	896465180.000000	46595063	10000.000000	7123	92297	1.000000	9212	90084	1.000000	9950416	0.000000
102940158	896447582.000000	46598353	10000.000000	7160	92478	1.000000	9079	90529	1.000000	9945447	0.000000
102945825	896458755.000000	46595436	10000.000000	7175	92305	1.000000	9091	90886	1.000000	9940462	0.000000
102943833	896490008.000000	46592707	10000.000000	7245	91860	1.000000	9257	90441	1.000000	9935471	0.000000
102932560	896509586.000000	46591296	10000.000000	7173	92388	1.000000	9203	90193	1.000000	9930467	0.000000
102936941	896469416.000000	46601333	10000.000000	7241	92346	1.000000	9036	90150	1.000000	9925568	0.000000
102927109	896484995.000000	46593269	10000.000000	7192	92492	1.000000	9039	90642	1.000000	9920506	0.000000
102938667	896497604.000000	46604277	10000.000000	7205	92041	1.000000	9101	91003	1.000000	9915579	0.000000
102940642	896508443.000000	46599282	10000.000000	7215	91587	1.000000	9033	90933	1.000000	9910608	0.000000
102923564	896512889.000000	46588734	10000.000000	7337	91662	1.000000	9149	90590	1.000000	9905689	0.000000
102947528	896463286.000000	46585287	10000.000000	7108	92463	1.000000	9147	90450	1.000000	9900699	0.000000
102947799	896451947.000000	46601391	10000.000000	7075	92017	1.000000	9021	90546	1.000000	9895758	0.000000
102942456	896488206.000000	46584543	10000.000000	7141	92499	1.000000	9071	91170	1.000000	9890832	0.000000
102940643	896441237.000000	46597626	10000.000000	7057	92544	1.000000	9069	91419	1.000000	9885911	0.000000
102933803	896501374.000000	46596986	10000.000000	7293	91871	1.000000	9246	90579	1.000000	9881029	0.000000
102948987	896439442.000000	46590934	10000.000000	7189	92186	1.000000	9166	90321	1.000000	9876019	0.000000
102936751	896428420.000000	46604273	10000.000000	7301	92009	1.000000	9209	90128	1.000000	9870997	0.000000
102944639	896411224.000000	46603301	10000.000000	7159	92000	1.000000	9094	90208	1.000000	9866101	0.000000
102942030	896469362.000000	46594508	10000.000000	7243	92120	1.000000	9069	91396	1.000000	9861201	0.000000
102945519	896500855.000000	46588657	10000.000000	7149	92131	1.000000	9173	90081	1.000000	9856271	0.000000
102938096	896454917.000000	46583942	10000.000000	7193	92120	1.000000	9062	90977	1.000000	9851358	0.000000
102941089	896459527.000000	46596710	10000.000000	7171	92265	1.000000	9177	90719	1.000000	9846417	0.000000
102944337	896469394.000000	46598440	10000.000000	7235	92174	1.000000	9258	90495	1.000000	9841537	0.000000
102948635	896444046.000000	46588604	10000.000000	7189	92334	1.000000	9118	90896	1.000000	9836650	0.000000
102929791	896496062.000000	46596439	10000.000000	7082	92424	1.000000	9235	90255	1.000000	9831528	0.000000
102950063	896476152.000000	46596991	10000.000000	7305	91837	1.000000	9154	90444	1.000000	9826696	0.000000
102937071	896503824.000000	46598818	10000.000000	7116	92628	1.000000	9059	91187	1.000000	9821737	0.000000
102943862	896473746.000000	46581572	10000.000000	7136	92747	1.000000	9187	90171	1.000000	9816821	0.000000
102943067	896435939.000000	46585441	10000.000000	7095	92118	1.000000	9117	90416	1.000000	9811962	0.000000
102937681	896472508.000000	46605718	10000.000000	7135	92308	1.000000	9211	90607	1.000000	9807182	0.000000
102947641	896486555.000000	46597644	10000.000000	7072	92693	1.000000	9096	90962	1.000000	9802303	-1.#IND00
102936257	896511668.000000	46598524	10000.000000	7158	92073	1.000000	9195	90677	1.000000	9797394	-0.006400
102929361	896439218.000000	46601408	10000.000000	7167	92375	1.000000	9179	89979	1.000000	9792361	-0.005686
102941906	896462149.000000	46591184	10000.000000	7125	92578	1.000000	9209	90645	1.000000	9787445	-0.005685
102939388	896462648.000000	46587839	10000.000000	7237	92263	1.000000	9178	90553	1.000000	9782556	-0.001391
102944717	896414567.000000	46581385	10000.000000	7134	92513	1.000000	9211	90607	1.000000	9777628	0.004018
102947191	896536796.000000	46596172	10000.000000	7200	92090	1.000000	9202	90733	1.000000	9772681	0.004472
102935101	896462438.000000	46592559	10000.000000	7231	92023	1.000000	9107	90277	1.000000	9767790	0.004128
102946506	896438098.000000	46594310	10000.000000	7322	91887	1.000000	9157	90206	1.000000	9762910	0.002819
102944734	896423489.000000	46603766	10000.000000	7119	92291	1.000000	9066	90202	1.000000	9757951	0.002611
102953657	896397633.000000	46590246	10000.000000	7224	91806	1.000000	9181	90492	1.000000	9753121	0.002556
102947662	896465393.000000	46590666	10000.000000	7171	92358	1.000000	9019	91029	1.000000	9748297	0.002649
102935333	896475529.000000	46590777	10000.000000	7250	92222	1.000000	9168	91201	1.000000	9743549	-0.001030
102944644	896452147.000000	46606532	10000.000000	7129	92100	1.000000	9120	90355	1.000000	9738608	-0.001246
102944213	896503954.000000	46586779	10000.000000	7242	92051	1.000000	9087	90482	1.000000	9733724	-0.000087
102953055	896446787.000000	46589101	10000.000000	7114	92393	1.000000	9128	90554	1.000000	9728832	0.002710
102943648	896464085.000000	46597933	10000.000000	7213	91934	1.000000	9143	90347	1.000000	9723992	0.000646
102947621	896473223.000000	46598726	10000.000000	7070	92740	1.000000	9120	90453	1.000000	9719187	0.000951
102941045	896497423.000000	46586626	10000.000000	7081	92733	1.000000	9201	90769	1.000000	9714244	0.000811
102950076	896447228.000000	46598695	10000.000000	7253	91823	1.000000	9137	91043	1.000000	9709527	0.004166
102939664	896450738.000000	46596782	10000.000000	7097	92361	1.000000	9147	90758	1.000000	9704666	0.004509
102942574	896465776.000000	46610282	10000.000000	7279	92045	1.000000	9013	90749	1.000000	9699927	0.002742
102936551	896498969.000000	46595993	10000.000000	7201	92507	1.000000	9135	90366	1.000000	9695168	0.002552
102944308	896435320.000000	46592361	10000.000000	7078	92281	1.000000	9156	90743	1.000000	9690389	0.003402
102932313	896495192.000000	46603746	10000.000000	7120	92080	1.000000	9154	91035	1.000000	9685597	0.003083
102938836	896458329.000000	46591634	10000.000000	7198	92457	1.000000	9215	90421	1.000000	9680774	0.002956
102927370	896456260.000000	46601509	10000.000000	7136	91828	1.000000	9079	90897	1.000000	9676140	0.002996
102945879	896430011.000000	46592039	10000.000000	7302	92032	1.000000	9152	90753	1.000000	9671246	0.003226
102933277	896468488.000000	46593592	10000.000000	7199	92308	1.000000	9058	90087	1.000000	9666459	0.003310
102929509	896485099.000000	46601294	10000.000000	7254	91960	1.000000	9056	90982	1.000000	9661505	-0.000108
102932833	896496567.000000	46596638	10000.000000	7200	92347	1.000000	9091	90586	1.000000	9656628	0.000068
102939392	896531899.000000	46607729	10000.000000	7181	92383	1.000000	9171	90448	1.000000	9651849	0.000269
102937247	896491885.000000	46588271	10000.000000	7280	91287	1.000000	9040	90441	1.000000	9646961	0.000523
102936693	896493008.000000	46590237	10000.000000	7116	92009	1.000000	9145	90733	1.000000	9642205	0.000614
102948411	896404445.000000	46600257	10000.000000	7268	92074	1.000000	9088	90573	1.000000	9637341	0.000551
102937590	896488626.000000	46593852	10000.000000	7078	92806	1.000000	9193	90334	1.000000	9632613	0.000628
102943048	896513213.000000	46594182	10000.000000	7166	92637	1.000000	9094	90989	1.000000	9627823	0.000800
102931761	896475106.000000	46596749	10000.000000	7174	91607	1.000000	9078	91047	1.000000	9622939	0.000901
102946024	896456846.000000	46606936	10000.000000	7254	91961	1.000000	9214	90613	1.000000	9618146	0.000732
102938471	896501563.000000	46600018	10000.000000	7209	92066	1.000000	9123	90580	1.000000	9613167	0.000431
102961042	896470941.000000	46594153	10000.000000	7212	91689	1.000000	9153	90911	1.000000	9608380	0.000490
102924870	896544827.000000	46596600	10000.000000	7188	92132	1.000000	9231	90193	1.000000	9603462	0.000271
102942032	896467872.000000	46600341	10000.000000	7216	92582	1.000000	9115	90818	1.000000	9598642	-0.000274
102936014	896472867.000000	46595846	10000.000000	7154	92335	1.000000	9183	90303	1.000000	9593933	-0.000173
102931101	896508382.000000	46589780	10000.000000	7174	91957	1.000000	9113	90484	1.000000	9589131	-0.000806
102934577	896530333.000000	46596757	10000.000000	7203	91828	1.000000	9049	90591	1.000000	9584232	-0.001470
102941295	896446962.000000	46604469	10000.000000	7316	92103	1.000000	9163	90452	1.000000	9579546	-0.001182
102945488	896500360.000000	46577722	10000.000000	7295	92082	1.000000	9220	90262	1.000000	9574772	-0.000654
102937181	896426980.000000	46596577	10000.000000	7157	92255	1.000000	9191	90420	1.000000	9570007	-0.000639
102945890	896473897.000000	46589951	10000.000000	7254	91687	1.000000	9125	90781	1.000000	9565231	-0.000874
102925869	896480244.000000	46576273	10000.000000	7165	92262	1.000000	9132	90266	1.000000	9560441	-0.000779
102936031	896502844.000000	46595681	10000.000000	7167	92384	1.000000	9114	90693	1.000000	9555678	-0.001119
102941523	896491369.000000	46589458	10000.000000	7259	91910	1.000000	9041	90616	1.000000	9550866	-0.001194
102931289	896450127.000000	46600463	10000.000000	7209	92282	1.000000	9132	90434	1.000000	9546036	-0.001513
102940655	896481536.000000	46592315	10000.000000	7087	91988	1.000000	9226	90463	1.000000	9541271	-0.002140
102950623	896410970.000000	46597446	10000.000000	7269	92436	1.000000	9196	89834	1.000000	9536577	-0.002009
102948096	896495256.000000	46597114	10000.000000	7145	92404	1.000000	9100	90872	1.000000	9531906	-0.001850
102932271	896496755.000000	46592001	10000.000000	7306	92084	1.000000	9082	90413	1.000000	9527057	-0.001497
102950635	896464346.000000	46608038	10000.000000	7182	92603	1.000000	9191	90738	1.000000	9522213	-0.001375
102956006	896495865.000000	46594265	10000.000000	7231	92090	1.000000	9039	90908	1.000000	9517393	-0.001578
npatches	nstrain	runtime	dt	init_x	init_y	init_y_blood	init_z	init_S	beta0	beta1	beta2	beta3	mean_beta	B	d	delta	delta_blood	b[0]	mut	m	CTL	c	g	epsilon	k	het	lambda	rho	omega	x_max	patch.dyna	DELTA	A	VA
10000	1	100.000000	0.000100	21900	9499	5000000	0.001000	10000000	10.227928	28.073530	17.974309	26.223140	20	8000000000.000000	0.010000	1.000000	1.000000	800000	0.000050	0.048000	1	0.001000	1.000000	25.000000	6.000000	0.500000	0.000000	0.000000	0.000000	31987	0	10.000000	7.000000	1.000000
sus	inf	inf_blood	z	x[0]	y[0][0]	z[0]	x[1]	y[1][0]	z[1]	S[0]	synchrony
219000000	94990000.000000	5000000	10.000000	21900	9499	0.001000	21900	9499	0.001000	10000000	0.000000
121085188	697558515.000000	36251075	10000.000000	17463	65652	1.000000	9091	72536	1.000000	9994961	0.000000
119733817	709726431.000000	36888386	10000.000000	17243	67097	1.000000	8960	72633	1.000000	9990017	0.000000
119720726	709861083.000000	36902155	10000.000000	17247	66644	1.000000	8928	72941	1.000000	9985015	0.000000
119714149	709808546.000000	36893254	10000.000000	17321	66840	1.000000	8772	73275	1.000000	9979959	0.000000
119712691	709809027.000000	36894078	10000.000000	17307	66856	1.000000	8858	73704	1.000000	9974863	0.000000
119724477	709827855.000000	36895207	10000.000000	17206	66929	1.000000	9022	73093	1.000000	9969921	0.000000
119722591	709837350.000000	36891242	10000.000000	17270	66713	1.000000	8953	73494	1.000000	9964932	0.000000
119718366	709815858.000000	36891277	10000.000000	17231	66982	1.000000	8964	73713	1.000000	9959921	0.000000
119726612	709817236.000000	36895046	10000.000000	17208	66567	1.000000	9019	73115	1.000000	9954861	0.000000
119737473	709809934.000000	36890348	10000.000000	17067	66967	1.000000	8919	73299	1.000000	9949976	0.000000
119719706	709870700.000000	36886960	10000.000000	17123	67520	1.000000	8887	73224	1.000000	9945001	0.000000
119718148	709831133.000000	36880465	10000.000000	17148	67403	1.000000	8974	73295	1.000000	9939901	0.000000
119721507	709871587.000000	36891151	10000.000000	17169	66899	1.000000	8900	73749	1.000000	9934888	0.000000
119732066	709789441.000000	36895712	10000.000000	17265	66501	1.000000	8899	73714	1.000000	9929928	0.000000
119704941	709824029.000000	36890584	10000.000000	17184	66749	1.000000	8973	73511	1.000000	9925001	0.000000
119713172	709939544.000000	36902903	10000.000000	17298	66440	1.000000	9030	74004	1.000000	9920016	0.000000
119726086	709835055.000000	36896060	10000.000000	17353	66775	1.000000	8977	73219	1.000000	9915068	0.000000
119727922	709854021.000000	36883345	10000.000000	17433	66560	1.000000	9014	73024	1.000000	9910081	0.000000
119722441	709817191.000000	36905219	10000.000000	17374	66625	1.000000	8954	73167	1.000000	9905091	0.000000
119707007	709882954.000000	36894483	10000.000000	17238	66859	1.000000	8989	73305	1.000000	9900050	0.000000
119723188	709818093.000000	36896521	10000.000000	17180	66973	1.000000	8980	73349	1.000000	9895166	0.000000
119711021	709893243.000000	36892483	10000.000000	17199	66963	1.000000	8933	73045	1.000000	9890171	0.000000
119710507	709881795.000000	36893285	10000.000000	17210	66551	1.000000	8877	73202	1.000000	9885158	0.000000
119729669	709861345.000000	36884409	10000.000000	17234	66928	1.000000	8964	73256	1.000000	9880178	0.000000
119725832	709857537.000000	36898563	10000.000000	17322	66767	1.000000	8792	73976	1.000000	9875261	0.000000
119712195	709787322.000000	36883410	10000.000000	17335	66536	1.000000	9051	72785	1.000000	9870391	0.000000
119723354	709856444.000000	36896587	10000.000000	17145	66584	1.000000	8956	73525	1.000000	9865602	0.000000
119719604	709865772.000000	36902760	10000.000000	17235	66214	1.000000	9000	72954	1.000000	9860633	0.000000
119721700	709806117.000000	36896724	10000.000000	17249	66955	1.000000	8929	72736	1.000000	9855664	0.000000
119720214	709846464.000000	36892908	10000.000000	17318	66753	1.000000	8980	73409	1.000000	9850727	0.000000
119729662	709781541.000000	36904758	10000.000000	17297	66779	1.000000	9042	73498	1.000000	9845813	0.000000
119711510	709856295.000000	36895030	10000.000000	17262	66788	1.000000	8947	73149	1.000000	9840949	0.000000
119712946	709859555.000000	36901601	10000.000000	17239	66590	1.000000	8922	73294	1.000000	9836062	0.000000
119712323	709901889.000000	36909533	10000.000000	17020	67400	1.000000	8952	73440	1.000000	9831081	0.000000
119709927	709867696.000000	36889033	10000.000000	17237	66977	1.000000	8982	73503	1.000000	9826282	0.000000
119724613	709816362.000000	36890788	10000.000000	17438	66772	1.000000	8854	73556	1.000000	9821400	0.000000
119729524	709800644.000000	36889857	10000.000000	17213	66545	1.000000	8935	73022	1.000000	9816452	0.000000
119710600	709897844.000000	36891191	10000.000000	17255	66969	1.000000	9001	72948	1.000000	9811629	0.000000
119722902	709792961.000000	36896898	10000.000000	17304	66780	1.000000	8911	73363	1.000000	9806752	0.000000
119724883	709812593.000000	36898629	10000.000000	17278	66599	1.000000	8870	72746	1.000000	9801864	-1.#IND00
119715896	709848436.000000	36895339	10000.000000	17391	66416	1.000000	8947	73559	1.000000	9796835	0.019200
119715403	709882839.000000	36890971	10000.000000	17313	67016	1.000000	8945	73564	1.000000	9791817	0.006546
119731385	709786902.000000	36898097	10000.000000	17407	66733	1.000000	8912	73277	1.000000	9786950	0.004611
119723970	709829442.000000	36891454	10000.000000	17224	67010	1.000000	8789	73922	1.000000	9781998	0.003927
119721548	709819983.000000	36899029	10000.000000	17200	67314	1.000000	8974	73231	1.000000	9777169	0.011897
119711438	709855776.000000	36902655	10000.000000	17250	67404	1.000000	9137	73154	1.000000	9772299	0.007571
119733970	709827840.000000	36891409	10000.000000	17324	66789	1.000000	8954	73279	1.000000	9767399	0.006946
119724442	709825769.000000	36896927	10000.000000	17162	67504	1.000000	9024	73449	1.000000	9762500	0.004239
119711699	709858685.000000	36902287	10000.000000	17073	67228	1.000000	8994	73423	1.000000	9757601	0.003527
119715312	709854404.000000	36887192	10000.000000	17138	66897	1.000000	8960	73590	1.000000	9752781	0.003842
119719271	709851153.000000	36890263	10000.000000	17190	66889	1.000000	8856	73515	1.000000	9747919	0.004363
119718799	709884737.000000	36898339	10000.000000	17271	66777	1.000000	8947	73348	1.000000	9743051	0.004393
119720755	709852502.000000	36887361	10000.000000	17096	66766	1.000000	8939	73152	1.000000	9738243	0.003841
119715182	709834640.000000	36894055	10000.000000	17196	66803	1.000000	9056	72793	1.000000	9733350	0.004060
119717003	709812981.000000	36900104	10000.000000	17245	67192	1.000000	9025	73467	1.000000	9728499	0.003327
119715293	709853337.000000	36890093	10000.000000	17193	66324	1.000000	8889	72759	1.000000	9723596	0.004859
119720646	709889522.000000	36889588	10000.000000	17281	67254	1.000000	8988	73170	1.000000	9718736	0.003878
119724414	709827900.000000	36889750	10000.000000	17440	66527	1.000000	8976	73732	1.000000	9713866	0.006019
119709597	709912415.000000	36893800	10000.000000	17286	66715	1.000000	8944	73884	1.000000	9709025	0.006846
119729113	709831762.000000	36889604	10000.000000	17290	66897	1.000000	8920	73533	1.000000	9704191	0.007151
119734086	709751618.000000	36895869	10000.000000	17213	66616	1.000000	8925	73360	1.000000	9699442	0.007132
119704816	709852170.000000	36894842	10000.000000	17378	67301	1.000000	8988	73158	1.000000	9694544	0.007157
119735089	709823846.000000	36889569	10000.000000	17214	66947	1.000000	8945	73191	1.000000	9689716	0.006506
119721552	709821390.000000	36891521	10000.000000	17224	67121	1.000000	8863	74119	1.000000	9684845	0.005190
119725127	709859871.000000	36892738	10000.000000	17095	67341	1.000000	9005	73349	1.000000	9680108	0.005590
119719009	709776257.000000	36899248	10000.000000	17313	66990	1.000000	8946	73238	1.000000	9675415	0.005376
119725443	709807340.000000	36899122	10000.000000	17212	66935	1.000000	8901	73820	1.000000	9670668	0.004552
119713865	709817862.000000	36886497	10000.000000	17282	66824	1.000000	9104	73002	1.000000	9665791	0.004437
119725433	709826847.000000	36893112	10000.000000	17256	66538	1.000000	9132	73086	1.000000	9661039	0.003964
119725210	709834510.000000	36896084	10000.000000	17149	67042	1.000000	8894	73594	1.000000	9656225	0.003554
119714413	709823373.000000	36895348	10000.000000	17190	66493	1.000000	8792	73854	1.000000	9651275	0.003331
119729989	709828376.000000	36898611	10000.000000	17235	66697	1.000000	8960	73330	1.000000	9646569	0.003418
119723413	709814409.000000	36899436	10000.000000	17193	66730	1.000000	9013	73018	1.000000	9641653	0.004374
119725959	709883113.000000	36886867	10000.000000	17300	66598	1.000000	8957	73237	1.000000	9636836	0.004598
119718565	709836881.000000	36883220	10000.000000	17322	66490	1.000000	9045	73151	1.000000	9632044	0.004637
119727068	709789829.000000	36888846	10000.000000	17314	66420	1.000000	8946	73343	1.000000	9627225	0.003697
119716132	709855396.000000	36892970	10000.000000	17356	66768	1.000000	8966	73232	1.000000	9622439	0.004573
119719928	709861235.000000	36885168	10000.000000	17213	66809	1.000000	8962	73070	1.000000	9617605	0.004450
119709235	709858013.000000	36890564	10000.000000	17184	67305	1.000000	8872	73599	1.000000	9612825	0.004508
119719078	709810750.000000	36889091	10000.000000	17455	66742	1.000000	8890	73580	1.000000	9608035	0.004105
119717373	709850508.000000	36888612	10000.000000	17354	66489	1.000000	8903	73148	1.000000	9603374	0.003515
119727671	709821111.000000	36886907	10000.000000	17322	66830	1.000000	8815	73482	1.000000	9598602	0.003337
119720165	709825838.000000	36894139	10000.000000	17148	66564	1.000000	8971	72904	1.000000	9593806	0.003252
119714310	709833143.000000	36891435	10000.000000	17254	67437	1.000000	9008	73217	1.000000	9588931	0.003244
119703572	709875873.000000	36899226	10000.000000	17157	67066	1.000000	8862	73299	1.000000	9584100	0.003315
119710080	709885388.000000	36891477	10000.000000	17361	67058	1.000000	8916	73301	1.000000	9579322	0.002658
119703095	709853735.000000	36885000	10000.000000	17268	66763	1.000000	8827	73518	1.000000	9574572	0.002791
119714125	709822723.000000	36901547	10000.000000	17287	67249	1.000000	8868	73223	1.000000	9569836	0.002361
119725643	709825407.000000	36890665	10000.000000	17290	66816	1.000000	9056	73440	1.000000	9565050	0.001639
119718210	709856418.000000	36895839	10000.000000	17197	66970	1.000000	8971	73195	1.000000	9560320	0.001614
119723771	709817778.000000	36897823	10000.000000	17175	67247	1.000000	8763	73777	1.000000	9555729	0.002695
119713011	709856962.000000	36892013	10000.000000	17147	67011	1.000000	8980	73425	1.000000	9550993	0.002595
119718365	709840211.000000	36895618	10000.000000	17308	66961	1.000000	9007	73058	1.000000	9546086	0.002476
119721715	709855260.000000	36898839	10000.000000	17247	66478	1.000000	8905	73518	1.000000	9541386	0.002462
119704182	709843457.000000	36897577	10000.000000	17428	67080	1.000000	8865	73255	1.000000	9536624	0.003092
119708530	709901287.000000	36899123	10000.000000	17111	67056	1.000000	8879	73324	1.000000	9531805	0.002924
119736127	709805010.000000	36902700	10000.000000	17068	67076	1.000000	8940	72773	1.000000	9527120	0.003276
119721077	709837448.000000	36885727	10000.000000	17297	66650	1.000000	8890	73627	1.000000	9522321	0.003214
119722406	709838594.000000	36888669	10000.000000	17241	66703	1.000000	8951	73455	1.000000	9517466	0.003322
npatches	nstrain	runtime	dt	init_x	init_y	init_y_blood	init_z	init_S	beta0	beta1	beta2	beta3	mean_beta	B	d	delta	delta_blood	b[0]	mut	m	CTL	c	g	epsilon	k	het	lambda	rho	omega	x_max	patch.dyna	DELTA	A	VA
10000	1	100.000000	0.000100	21900	9499	5000000	0.001000	10000000	12.976242	17.395555	21.202131	16.260562	20	8000000000.000000	0.010000	1.000000	1.000000	800000	0.000050	0.048000	1	0.001000	1.000000	25.000000	7.000000	0.500000	0.000000	0.000000	0.000000	31987	0	10.000000	7.000000	1.000000
sus	inf	inf_blood	z	x[0]	y[0][0]	z[0]	x[1]	y[1][0]	z[1]	S[0]	synchrony
219000000	94990000.000000	5000000	10.000000	21900	9499	0.001000	21900	9499	0.001000	10000000	0.000000
137045241	563991443.000000	29307956	10000.000000	17289	54198	1.000000	14395	55680	1.000000	9995018	0.000000
135989861	571087525.000000	29678236	10000.000000	17003	54704	1.000000	14335	56445	1.000000	9989941	0.000000
135990917	571118786.000000	29687513	10000.000000	16963	54619	1.000000	14345	56408	1.000000	9984957	0.000000
135988239	571155782.000000	29684751	10000.000000	16896	54339	1.000000	14384	56248	1.000000	9979889	0.000000
135979309	571162247.000000	29688135	10000.000000	16985	54778	1.000000	14192	56507	1.000000	9974906	0.000000
135988064	571121846.000000	29687175	10000.000000	16949	54594	1.000000	14363	56986	1.000000	9969858	0.000000
136011610	571164728.000000	29676502	10000.000000	16876	54649	1.000000	14400	56939	1.000000	9964878	0.000000
135982038	571138209.000000	29690071	10000.000000	16949	54519	1.000000	14387	56819	1.000000	9959888	0.000000
135999811	571131603.000000	29683251	10000.000000	16879	54517	1.000000	14432	56346	1.000000	9954870	0.000000
135985583	571173932.000000	29685112	10000.000000	16906	54462	1.000000	14268	56864	1.000000	9949860	0.000000
135992576	571175139.000000	29689528	10000.000000	16846	54567	1.000000	14382	56343	1.000000	9944853	0.000000
135990156	571166863.000000	29696208	10000.000000	16958	54513	1.000000	14373	56175	1.000000	9940039	0.000000
135990563	571163342.000000	29688246	10000.000000	16764	54778	1.000000	14289	56574	1.000000	9935186	0.000000
135983032	571165865.000000	29676243	10000.000000	17139	54129	1.000000	14367	56556	1.000000	9930169	0.000000
135970291	571161132.000000	29690046	10000.000000	16930	54902	1.000000	14368	56424	1.000000	9925214	0.000000
135985280	571163307.000000	29689048	10000.000000	16834	54507	1.000000	14327	56777	1.000000	9920225	0.000000
136010434	571193587.000000	29680634	10000.000000	16768	54872	1.000000	14305	56161	1.000000	9915259	0.000000
135994824	571136878.000000	29687283	10000.000000	16995	53829	1.000000	14318	56745	1.000000	9910345	0.000000
136006441	571159612.000000	29685657	10000.000000	17034	54097	1.000000	14312	56796	1.000000	9905392	0.000000
136000658	571117441.000000	29687149	10000.000000	16915	54492	1.000000	14243	56626	1.000000	9900460	0.000000
135979735	571146721.000000	29682036	10000.000000	16999	54671	1.000000	14347	56701	1.000000	9895536	0.000000
135994815	571143770.000000	29692351	10000.000000	17021	54257	1.000000	14346	56795	1.000000	9890527	0.000000
135983960	571138529.000000	29677594	10000.000000	16979	54529	1.000000	14199	56825	1.000000	9885443	0.000000
135995107	571160027.000000	29678629	10000.000000	16969	54884	1.000000	14510	56613	1.000000	9880559	0.000000
135993008	571097823.000000	29675127	10000.000000	16764	54896	1.000000	14273	56524	1.000000	9875664	0.000000
135984197	571177530.000000	29697280	10000.000000	16915	54793	1.000000	14446	56273	1.000000	9870640	0.000000
135995950	571170550.000000	29689839	10000.000000	17011	54511	1.000000	14308	56998	1.000000	9865852	0.000000
135976531	571173721.000000	29688681	10000.000000	16943	54018	1.000000	14465	56279	1.000000	9860964	0.000000
136000920	571136133.000000	29684346	10000.000000	17077	54625	1.000000	14363	56749	1.000000	9855982	0.000000
135994657	571150000.000000	29681241	10000.000000	16927	54580	1.000000	14222	56736	1.000000	9850973	0.000000
135996192	571131076.000000	29680257	10000.000000	16829	54767	1.000000	14426	56303	1.000000	9846283	0.000000
135985277	571129076.000000	29681266	10000.000000	16986	54833	1.000000	14439	56870	1.000000	9841418	0.000000
136002022	571182082.000000	29688490	10000.000000	16950	54545	1.000000	14394	56823	1.000000	9836370	0.000000
136006832	571112879.000000	29689742	10000.000000	16940	54672	1.000000	14183	56238	1.000000	9831512	0.000000
136005050	571132888.000000	29684017	10000.000000	17017	54655	1.000000	14295	56756	1.000000	9826562	0.000000
135998302	571165705.000000	29680894	10000.000000	16804	54514	1.000000	14183	56738	1.000000	9821743	0.000000
135993811	571165810.000000	29688153	10000.000000	17057	54183	1.000000	14321	57028	1.000000	9816902	0.000000
135998731	571155938.000000	29687993	10000.000000	16682	54951	1.000000	14308	56785	1.000000	9811994	0.000000
135978188	571121936.000000	29691078	10000.000000	16781	54798	1.000000	14311	56829	1.000000	9807114	0.000000
135996236	571173608.000000	29694595	10000.000000	17059	54111	1.000000	14386	56300	1.000000	9802278	-1.#IND00
135989841	571138273.000000	29692967	10000.000000	16884	54530	1.000000	14255	56217	1.000000	9797265	0.022400
136008180	571102945.000000	29687005	10000.000000	16889	54914	1.000000	14300	56786	1.000000	9792443	-0.007213
135996342	571115335.000000	29692522	10000.000000	16926	54548	1.000000	14507	56247	1.000000	9787575	-0.009957
135999430	571169406.000000	29682256	10000.000000	16994	55075	1.000000	14407	56501	1.000000	9782580	-0.008801
135997237	571157654.000000	29691906	10000.000000	16893	54492	1.000000	14330	56712	1.000000	9777612	-0.006677
135988092	571152529.000000	29690533	10000.000000	17024	54562	1.000000	14349	56400	1.000000	9772708	-0.000613
136008300	571127469.000000	29685882	10000.000000	17095	54552	1.000000	14423	56203	1.000000	9767794	0.003467
135982999	571174372.000000	29675936	10000.000000	16696	54517	1.000000	14572	56236	1.000000	9762941	0.007376
135994325	571089363.000000	29694814	10000.000000	17097	54401	1.000000	14374	56253	1.000000	9758052	0.007828
135986898	571159746.000000	29683803	10000.000000	17082	54461	1.000000	14291	56547	1.000000	9753170	0.004701
135982623	571130026.000000	29676897	10000.000000	16964	54725	1.000000	14251	56417	1.000000	9748335	0.004069
136001450	571103832.000000	29672786	10000.000000	16835	54273	1.000000	14428	56437	1.000000	9743464	0.004430
135986456	571164526.000000	29683223	10000.000000	16890	54535	1.000000	14318	56508	1.000000	9738488	0.004396
136008239	571105337.000000	29693497	10000.000000	16876	54677	1.000000	14365	57385	1.000000	9733675	0.003996
136007044	571122279.000000	29680078	10000.000000	16955	54514	1.000000	14371	56717	1.000000	9728854	0.002415
135993809	571190343.000000	29686960	10000.000000	17140	54114	1.000000	14403	56782	1.000000	9724088	0.004224
135979992	571110928.000000	29681609	10000.000000	17167	54596	1.000000	14231	56677	1.000000	9719116	0.003974
135978926	571197507.000000	29692583	10000.000000	16973	54588	1.000000	14380	56318	1.000000	9714357	0.003261
135987695	571180524.000000	29679615	10000.000000	16999	54703	1.000000	14478	56583	1.000000	9709489	0.002551
135985516	571189778.000000	29681398	10000.000000	17005	54652	1.000000	14582	56028	1.000000	9704559	0.002599
135992787	571127071.000000	29686244	10000.000000	16981	54759	1.000000	14495	56529	1.000000	9699551	0.002673
136002490	571080513.000000	29683237	10000.000000	16980	54606	1.000000	14433	56986	1.000000	9694772	0.002671
135979267	571132902.000000	29686136	10000.000000	17046	54118	1.000000	14303	56617	1.000000	9689839	0.002900
135993084	571097280.000000	29684554	10000.000000	16854	54776	1.000000	14448	56483	1.000000	9684994	0.002104
136000913	571110393.000000	29678929	10000.000000	17116	54203	1.000000	14318	56944	1.000000	9680110	0.002533
135986517	571128071.000000	29690756	10000.000000	17023	54200	1.000000	14322	56382	1.000000	9675270	0.002600
135993533	571118376.000000	29682557	10000.000000	16874	54418	1.000000	14273	56279	1.000000	9670476	0.003252
135998989	571136223.000000	29691930	10000.000000	17094	54451	1.000000	14441	56610	1.000000	9665711	0.002662
135992944	571149217.000000	29677463	10000.000000	16939	54989	1.000000	14429	56711	1.000000	9660879	0.002203
135981222	571181997.000000	29697797	10000.000000	17013	54417	1.000000	14440	56715	1.000000	9655978	0.001565
135986837	571152307.000000	29672456	10000.000000	17049	54621	1.000000	14340	56189	1.000000	9651174	0.001636
135991234	571154528.000000	29685016	10000.000000	17103	54540	1.000000	14388	56477	1.000000	9646324	0.002174
135999387	571145930.000000	29684874	10000.000000	16913	54513	1.000000	14430	56891	1.000000	9641335	0.002628
135990571	571171959.000000	29692478	10000.000000	17203	54278	1.000000	14392	56540	1.000000	9636493	0.002650
135992777	571123958.000000	29693273	10000.000000	16919	54781	1.000000	14427	56273	1.000000	9631696	0.002651
135996753	571139380.000000	29689048	10000.000000	16772	54279	1.000000	14341	57099	1.000000	9626817	0.003241
135969195	571189510.000000	29675324	10000.000000	16996	54471	1.000000	14304	56307	1.000000	9622044	0.003331
135996590	571124424.000000	29688252	10000.000000	16849	54323	1.000000	14373	56872	1.000000	9617378	0.003166
136001988	571113853.000000	29682275	10000.000000	17049	54189	1.000000	14376	56422	1.000000	9612527	0.003113
136003083	571125626.000000	29670495	10000.000000	17029	54265	1.000000	14248	56753	1.000000	9607701	0.003001
135992100	571161168.000000	29682019	10000.000000	17021	54074	1.000000	14374	56534	1.000000	9602878	0.003823
135987183	571114259.000000	29684184	10000.000000	17008	54395	1.000000	14320	56834	1.000000	9597992	0.003787
136017169	571121962.000000	29673603	10000.000000	17019	54152	1.000000	14290	57044	1.000000	9593197	0.002800
135999806	571129428.000000	29693129	10000.000000	16903	54681	1.000000	14323	56507	1.000000	9588354	0.002829
135997885	571140359.000000	29681354	10000.000000	16942	55124	1.000000	14493	56305	1.000000	9583678	0.002748
135998822	571194550.000000	29687312	10000.000000	16915	54869	1.000000	14284	56793	1.000000	9578850	0.002519
135983755	571176911.000000	29686002	10000.000000	16992	54412	1.000000	14379	56590	1.000000	9574023	0.002353
136001761	571147987.000000	29687983	10000.000000	17045	54652	1.000000	14231	57053	1.000000	9569189	0.002304
135983461	571122116.000000	29689621	10000.000000	17090	54508	1.000000	14239	57048	1.000000	9564427	0.002336
135972745	571198786.000000	29685906	10000.000000	16894	54718	1.000000	14324	57015	1.000000	9559769	0.002199
135988529	571138645.000000	29684244	10000.000000	16943	54530	1.000000	14319	56576	1.000000	9554843	0.002183
135993234	571116301.000000	29687312	10000.000000	16987	54504	1.000000	14362	56742	1.000000	9549982	0.002188
135990551	571202758.000000	29695832	10000.000000	16918	54828	1.000000	14288	56400	1.000000	9545244	0.002231
136006689	571141728.000000	29679310	10000.000000	17032	54296	1.000000	14517	56421	1.000000	9540505	0.002685
135983909	571162735.000000	29683026	10000.000000	16897	54741	1.000000	14345	56658	1.000000	9535813	0.002482
135995313	571183866.000000	29684775	10000.000000	17035	54444	1.000000	14375	56537	1.000000	9531083	0.002325
135989333	571141534.000000	29684207	10000.000000	16932	54536	1.000000	14277	56501	1.000000	9526372	0.002045
135997393	571149357.000000	29696799	10000.000000	17038	54371	1.000000	14323	56422	1.000000	9521600	0.001830
135978103	571203547.000000	29684493	10000.000000	17102	54237	1.000000	14312	56475	1.000000	9516816	0.001893
npatches	nstrain	runtime	dt	init_x	init_y	init_y_blood	init_z	init_S	beta0	beta1	beta2	beta3	mean_beta	B	d	delta	delta_blood	b[0]	mut	m	CTL	c	g	epsilon	k	het	lambda	rho	omega	x_max	patch.dyna	DELTA	A	VA
10000	1	100.000000	0.000100	21900	9499	5000000	0.001000	10000000	26.292536	29.223282	20.704300	14.883832	20	8000000000.000000	0.010000	1.000000	1.000000	800000	0.000050	0.048000	1	0.001000	1.000000	25.000000	8.000000	0.500000	0.000000	0.000000	0.000000	31987	0	10.000000	7.000000	1.000000
sus	inf	inf_blood	z	x[0]	y[0][0]	z[0]	x[1]	y[1][0]	z[1]	S[0]	synchrony
219000000	94990000.000000	5000000	10.000000	21900	9499	0.001000	21900	9499	0.001000	10000000	0.000000
152616614	459948113.000000	23899883	10000.000000	12328	47934	1.000000	11525	48761	1.000000	9994988	0.000000
151780436	464378778.000000	24131098	10000.000000	12347	48612	1.000000	11350	49614	1.000000	9990007	0.000000
151794760	464372735.000000	24142452	10000.000000	12307	48261	1.000000	11416	49095	1.000000	9984951	0.000000
151800170	464374334.000000	24138058	10000.000000	12346	48299	1.000000	11595	49142	1.000000	9979803	0.000000
151792748	464406526.000000	24139896	10000.000000	12373	48751	1.000000	11321	49104	1.000000	9974828	0.000000
151780346	464412700.000000	24142054	10000.000000	12344	49285	1.000000	11370	49102	1.000000	9969821	0.000000
151800141	464382482.000000	24131126	10000.000000	12380	48573	1.000000	11432	48818	1.000000	9964846	0.000000
151797165	464427432.000000	24136847	10000.000000	12391	48160	1.000000	11495	49191	1.000000	9959975	0.000000
151792258	464383637.000000	24128851	10000.000000	12272	48907	1.000000	11442	49297	1.000000	9955083	0.000000
151794667	464403192.000000	24135272	10000.000000	12356	48295	1.000000	11459	49750	1.000000	9950123	0.000000
151778619	464417195.000000	24130875	10000.000000	12283	48516	1.000000	11639	48771	1.000000	9945244	0.000000
151789924	464440973.000000	24135570	10000.000000	12458	48319	1.000000	11576	49167	1.000000	9940295	0.000000
151784058	464395411.000000	24133993	10000.000000	12476	48523	1.000000	11568	49106	1.000000	9935365	0.000000
151773682	464442263.000000	24138638	10000.000000	12393	48506	1.000000	11615	48897	1.000000	9930382	0.000000
151768400	464409338.000000	24140669	10000.000000	12363	48229	1.000000	11480	49574	1.000000	9925436	0.000000
151777421	464410384.000000	24140827	10000.000000	12447	48227	1.000000	11556	49277	1.000000	9920494	0.000000
151780677	464406395.000000	24134228	10000.000000	12341	48478	1.000000	11381	49422	1.000000	9915514	0.000000
151796254	464359445.000000	24137047	10000.000000	12390	47987	1.000000	11405	49033	1.000000	9910524	0.000000
151784729	464412113.000000	24140967	10000.000000	12323	48469	1.000000	11410	49291	1.000000	9905625	0.000000
151783414	464428383.000000	24123118	10000.000000	12296	48817	1.000000	11312	49222	1.000000	9900709	0.000000
151785611	464396326.000000	24133359	10000.000000	12122	48650	1.000000	11370	48855	1.000000	9895686	0.000000
151791783	464376547.000000	24139427	10000.000000	12231	48781	1.000000	11403	49187	1.000000	9890802	0.000000
151785094	464414052.000000	24132754	10000.000000	12342	48802	1.000000	11421	49649	1.000000	9885852	0.000000
151771716	464406891.000000	24137587	10000.000000	12357	48294	1.000000	11543	49067	1.000000	9880908	0.000000
151789618	464439379.000000	24137215	10000.000000	12316	48506	1.000000	11488	49167	1.000000	9875932	0.000000
151791235	464381650.000000	24138023	10000.000000	12313	48278	1.000000	11407	49192	1.000000	9870982	0.000000
151787337	464448889.000000	24141272	10000.000000	12273	48494	1.000000	11413	49207	1.000000	9865877	0.000000
151784527	464387921.000000	24137398	10000.000000	12284	48587	1.000000	11465	48986	1.000000	9860979	0.000000
151794273	464383032.000000	24123077	10000.000000	12362	48707	1.000000	11464	48377	1.000000	9856058	0.000000
151799550	464417896.000000	24136167	10000.000000	12310	48433	1.000000	11436	49328	1.000000	9851128	0.000000
151786692	464418210.000000	24133340	10000.000000	12346	48502	1.000000	11345	49347	1.000000	9846201	0.000000
151774413	464447083.000000	24144405	10000.000000	12371	48628	1.000000	11518	49544	1.000000	9841275	0.000000
151763843	464432502.000000	24138421	10000.000000	12522	48712	1.000000	11389	49370	1.000000	9836345	0.000000
151805772	464359875.000000	24143635	10000.000000	12370	48294	1.000000	11403	49440	1.000000	9831429	0.000000
151777869	464444220.000000	24140636	10000.000000	12380	48090	1.000000	11487	48920	1.000000	9826597	0.000000
151792960	464414938.000000	24132345	10000.000000	12372	48700	1.000000	11366	49198	1.000000	9821645	0.000000
151782185	464394140.000000	24143499	10000.000000	12238	48824	1.000000	11420	49241	1.000000	9816672	0.000000
151779889	464414028.000000	24130688	10000.000000	12302	48454	1.000000	11379	48981	1.000000	9811765	0.000000
151772426	464428062.000000	24141031	10000.000000	12296	48377	1.000000	11422	49429	1.000000	9806819	0.000000
151765199	464434533.000000	24137308	10000.000000	12293	48581	1.000000	11475	48906	1.000000	9801988	-1.#IND00
151787753	464406651.000000	24134968	10000.000000	12195	48772	1.000000	11453	49092	1.000000	9797197	0.000000
151778338	464419472.000000	24141375	10000.000000	12260	48182	1.000000	11470	48811	1.000000	9792285	0.004338
151784534	464418544.000000	24140459	10000.000000	12287	48601	1.000000	11372	49146	1.000000	9787483	0.003728
151768296	464406255.000000	24140953	10000.000000	12300	48209	1.000000	11433	48838	1.000000	9782599	0.003868
151802810	464396431.000000	24139561	10000.000000	12392	48597	1.000000	11428	48992	1.000000	9777700	-0.004805
151804359	464412842.000000	24142561	10000.000000	12340	48653	1.000000	11346	48793	1.000000	9772832	-0.003320
151792667	464380874.000000	24136484	10000.000000	12514	48179	1.000000	11402	49346	1.000000	9767916	-0.004986
151785142	464373109.000000	24135608	10000.000000	12408	48699	1.000000	11444	49158	1.000000	9763074	-0.001805
151779408	464435121.000000	24137077	10000.000000	12285	48677	1.000000	11388	49194	1.000000	9758132	-0.000980
151780435	464457380.000000	24139510	10000.000000	12422	48007	1.000000	11378	49192	1.000000	9753197	-0.000463
151778816	464433104.000000	24140205	10000.000000	12419	48674	1.000000	11537	48928	1.000000	9748294	0.002562
151796745	464368193.000000	24138957	10000.000000	12311	48473	1.000000	11397	49135	1.000000	9743408	0.002260
151767481	464427707.000000	24139234	10000.000000	12271	48589	1.000000	11426	49291	1.000000	9738560	0.004621
151796863	464383546.000000	24131514	10000.000000	12182	48921	1.000000	11376	49199	1.000000	9733669	0.004840
151771634	464413002.000000	24136289	10000.000000	12302	48549	1.000000	11530	49216	1.000000	9728729	0.004803
151780162	464417044.000000	24147102	10000.000000	12371	48645	1.000000	11400	49341	1.000000	9723960	0.005447
151789195	464449862.000000	24137530	10000.000000	12530	48394	1.000000	11359	49009	1.000000	9719053	0.004535
151794695	464421181.000000	24134435	10000.000000	12346	48809	1.000000	11539	48829	1.000000	9714251	0.004100
151798894	464396464.000000	24136122	10000.000000	12398	48190	1.000000	11488	49120	1.000000	9709459	0.004517
151777094	464457147.000000	24133062	10000.000000	12339	48098	1.000000	11457	49099	1.000000	9704605	0.003647
151778709	464412309.000000	24126037	10000.000000	12360	48479	1.000000	11524	48842	1.000000	9699793	0.002335
151789965	464419355.000000	24146840	10000.000000	12344	48943	1.000000	11358	49363	1.000000	9694994	0.002437
151771970	464445371.000000	24146205	10000.000000	12389	48754	1.000000	11410	49135	1.000000	9690190	0.002537
151763226	464460077.000000	24142599	10000.000000	12231	48270	1.000000	11413	48777	1.000000	9685302	0.002124
151782305	464424120.000000	24140605	10000.000000	12425	48544	1.000000	11453	49245	1.000000	9680394	0.001509
151799988	464430800.000000	24141853	10000.000000	12438	48541	1.000000	11485	49246	1.000000	9675629	-0.000188
151778069	464403094.000000	24133240	10000.000000	12296	48810	1.000000	11530	48919	1.000000	9670732	0.000574
151771781	464466631.000000	24136233	10000.000000	12355	48697	1.000000	11502	49333	1.000000	9665930	0.003332
151792830	464434244.000000	24131158	10000.000000	12338	49035	1.000000	11412	49068	1.000000	9661044	0.003130
151788649	464401278.000000	24131518	10000.000000	12137	48731	1.000000	11372	49088	1.000000	9656281	0.002773
151781296	464428685.000000	24147760	10000.000000	12348	48500	1.000000	11454	49099	1.000000	9651498	0.003149
151773665	464434569.000000	24133999	10000.000000	12279	48896	1.000000	11340	49290	1.000000	9646751	0.003406
151784916	464379180.000000	24140643	10000.000000	12474	48306	1.000000	11497	49024	1.000000	9641944	0.002924
151795739	464408536.000000	24137039	10000.000000	12302	48460	1.000000	11479	49277	1.000000	9637161	0.002891
151783004	464373576.000000	24134658	10000.000000	12241	48857	1.000000	11532	49093	1.000000	9632323	0.002690
151786590	464384329.000000	24132241	10000.000000	12202	49084	1.000000	11486	49241	1.000000	9627507	0.002335
151800824	464395895.000000	24139273	10000.000000	12236	48420	1.000000	11498	49171	1.000000	9622633	0.002632
151796079	464412597.000000	24134380	10000.000000	12321	48664	1.000000	11534	49158	1.000000	9617769	0.004411
151777785	464434026.000000	24134694	10000.000000	12456	48447	1.000000	11534	49094	1.000000	9613014	0.004077
151785916	464398259.000000	24134837	10000.000000	12276	48634	1.000000	11638	48816	1.000000	9608120	0.003830
151786829	464426952.000000	24137505	10000.000000	12262	48823	1.000000	11486	49118	1.000000	9603187	0.004194
151779997	464443622.000000	24145854	10000.000000	12320	48577	1.000000	11355	49405	1.000000	9598309	0.004260
151770266	464465284.000000	24138661	10000.000000	12204	48967	1.000000	11487	49149	1.000000	9593505	0.004727
151784250	464407995.000000	24133862	10000.000000	12453	48444	1.000000	11531	49265	1.000000	9588717	0.004588
151794430	464356037.000000	24138341	10000.000000	12169	48556	1.000000	11533	49019	1.000000	9583943	0.004494
151782170	464450407.000000	24148043	10000.000000	12366	48504	1.000000	11525	48816	1.000000	9579202	0.004204
151788203	464412890.000000	24141454	10000.000000	12365	48499	1.000000	11376	49199	1.000000	9574489	0.004154
151787820	464378493.000000	24141411	10000.000000	12181	48714	1.000000	11429	49085	1.000000	9569611	0.003955
151791594	464362786.000000	24137333	10000.000000	12379	48436	1.000000	11303	49418	1.000000	9564798	0.003674
151772612	464456935.000000	24137830	10000.000000	12401	48738	1.000000	11406	49770	1.000000	9559868	0.003541
151777903	464463816.000000	24133618	10000.000000	12409	48199	1.000000	11410	49096	1.000000	9555155	0.003363
151791492	464435703.000000	24146625	10000.000000	12315	48610	1.000000	11401	49076	1.000000	9550478	0.003193
151798706	464429336.000000	24131400	10000.000000	12279	48569	1.000000	11395	48769	1.000000	9545670	0.003081
151777749	464415138.000000	24144416	10000.000000	12276	48806	1.000000	11229	49229	1.000000	9540985	0.003056
151786175	464392936.000000	24122830	10000.000000	12189	48305	1.000000	11465	49539	1.000000	9536200	0.002772
151774049	464420589.000000	24137928	10000.000000	12254	48936	1.000000	11460	49528	1.000000	9531322	0.002409
151793551	464439044.000000	24138277	10000.000000	12333	48632	1.000000	11515	49143	1.000000	9526452	0.002611
151779347	464396751.000000	24147502	10000.000000	12457	48220	1.000000	11438	48800	1.000000	9521804	0.003311
151782647	464408089.000000	24135800	10000.000000	12335	48359	1.000000	11434	49278	1.000000	9517050	0.003109
npatches	nstrain	runtime	dt	init_x	init_y	init_y_blood	init_z	init_S	beta0	beta1	beta2	beta3	mean_beta	B	d	delta	delta_blood	b[0]	mut	m	CTL	c	g	epsilon	k	het	lambda	rho	omega	x_max	patch.dyna	DELTA	A	VA
10000	1	100.000000	0.000100	21900	9499	5000000	0.001000	10000000	18.050195	28.542549	23.983142	29.186433	20	8000000000.000000	0.010000	1.000000	1.000000	800000	0.000050	0.048000	1	0.001000	1.000000	25.000000	9.000000	0.500000	0.000000	0.000000	0.000000	31987	0	10.000000	7.000000	1.000000
sus	inf	inf_blood	z	x[0]	y[0][0]	z[0]	x[1]	y[1][0]	z[1]	S[0]	synchrony
219000000	94990000.000000	5000000	10.000000	21900	9499	0.001000	21900	9499	0.001000	10000000	0.000000
168432671	375506687.000000	19512750	10000.000000	17305	37081	1.000000	13185	40050	1.000000	9995005	0.000000
167780555	378451981.000000	19661637	10000.000000	17274	37565	1.000000	13120	40577	1.000000	9990129	0.000000
167739631	378528562.000000	19667814	10000.000000	17519	37505	1.000000	12879	40367	1.000000	9985262	0.000000
167749539	378528058.000000	19669881	10000.000000	17350	37597	1.000000	13112	40809	1.000000	9980240	0.000000
167756361	378507369.000000	19673497	10000.000000	17309	37486	1.000000	13061	40507	1.000000	9975234	0.000000
167744185	378543695.000000	19674442	10000.000000	17179	37821	1.000000	13123	40563	1.000000	9970252	0.000000
167752295	378495245.000000	19669369	10000.000000	17474	37192	1.000000	13074	40698	1.000000	9965226	0.000000
167742626	378495265.000000	19674396	10000.000000	17407	37249	1.000000	13062	40192	1.000000	9960275	0.000000
167755245	378477659.000000	19673393	10000.000000	17329	37413	1.000000	13120	40655	1.000000	9955304	0.000000
167716618	378531719.000000	19675956	10000.000000	17460	37496	1.000000	13064	40441	1.000000	9950325	0.000000
167757940	378448909.000000	19663039	10000.000000	17399	37083	1.000000	13269	39931	1.000000	9945286	0.000000
167758339	378461787.000000	19675100	10000.000000	17288	37210	1.000000	12941	40889	1.000000	9940350	0.000000
167741082	378509737.000000	19670810	10000.000000	17167	37541	1.000000	13124	40294	1.000000	9935434	0.000000
167752076	378477267.000000	19664830	10000.000000	17491	37495	1.000000	13103	40548	1.000000	9930474	0.000000
167768103	378442329.000000	19662276	10000.000000	17503	37283	1.000000	13018	40728	1.000000	9925547	0.000000
167764345	378495998.000000	19669187	10000.000000	17395	37479	1.000000	13135	40280	1.000000	9920649	0.000000
167759120	378483327.000000	19669135	10000.000000	17361	37538	1.000000	13081	40389	1.000000	9915813	0.000000
167755399	378478831.000000	19666204	10000.000000	17325	37441	1.000000	12985	40402	1.000000	9910859	0.000000
167743041	378547686.000000	19679075	10000.000000	17338	37347	1.000000	13016	40706	1.000000	9905917	0.000000
167761208	378452396.000000	19669735	10000.000000	17304	37468	1.000000	13133	40429	1.000000	9900987	0.000000
167765672	378456823.000000	19665624	10000.000000	17230	37205	1.000000	13067	40898	1.000000	9896015	0.000000
167742260	378523456.000000	19669379	10000.000000	17119	37597	1.000000	13154	40682	1.000000	9890992	0.000000
167741788	378486444.000000	19675654	10000.000000	17304	37506	1.000000	13116	40468	1.000000	9886019	0.000000
167751749	378472194.000000	19663185	10000.000000	17329	37230	1.000000	13127	40621	1.000000	9880987	0.000000
167752259	378444916.000000	19658668	10000.000000	17365	37337	1.000000	13066	40061	1.000000	9876136	0.000000
167763981	378478473.000000	19674260	10000.000000	17310	37465	1.000000	13229	39960	1.000000	9871173	0.000000
167747092	378506084.000000	19674977	10000.000000	17220	37728	1.000000	13138	40249	1.000000	9866335	0.000000
167758964	378472920.000000	19666307	10000.000000	17321	37262	1.000000	13119	40029	1.000000	9861414	0.000000
167744391	378535455.000000	19677431	10000.000000	17451	37353	1.000000	13103	40631	1.000000	9856468	0.000000
167769624	378457552.000000	19673786	10000.000000	17403	37175	1.000000	12898	40976	1.000000	9851545	0.000000
167754381	378520926.000000	19668248	10000.000000	17221	37515	1.000000	13275	40140	1.000000	9846547	0.000000
167755250	378470840.000000	19672260	10000.000000	17185	37269	1.000000	13159	40396	1.000000	9841505	0.000000
167734435	378500986.000000	19668842	10000.000000	17075	37795	1.000000	13053	40222	1.000000	9836587	0.000000
167748289	378511473.000000	19673015	10000.000000	17472	37369	1.000000	12978	40002	1.000000	9831723	0.000000
167752976	378504819.000000	19674202	10000.000000	17363	37527	1.000000	13283	40289	1.000000	9826855	0.000000
167749319	378512283.000000	19669626	10000.000000	17406	37500	1.000000	13202	40183	1.000000	9821921	0.000000
167743177	378508486.000000	19672416	10000.000000	17412	37650	1.000000	12981	40507	1.000000	9817096	0.000000
167754917	378474012.000000	19674182	10000.000000	17155	37549	1.000000	13277	40297	1.000000	9812194	0.000000
167754955	378492689.000000	19670330	10000.000000	17396	37363	1.000000	13061	40614	1.000000	9807183	0.000000
167748335	378516430.000000	19671421	10000.000000	17323	37266	1.000000	12965	40694	1.000000	9802413	-1.#IND00
167747837	378510249.000000	19675779	10000.000000	17406	37655	1.000000	13189	40460	1.000000	9797671	-0.025600
167744129	378504299.000000	19679768	10000.000000	17303	37117	1.000000	13151	40426	1.000000	9792756	-0.004606
167743544	378468934.000000	19670432	10000.000000	17461	37239	1.000000	13218	40463	1.000000	9787849	0.020399
167736213	378513750.000000	19673239	10000.000000	17310	37247	1.000000	13058	40663	1.000000	9782868	0.012730
167736897	378521530.000000	19672912	10000.000000	17464	37521	1.000000	13051	40516	1.000000	9778038	0.008493
167748517	378500027.000000	19671942	10000.000000	17319	37521	1.000000	13214	40473	1.000000	9773173	0.007590
167759065	378473851.000000	19671062	10000.000000	17472	37523	1.000000	13089	40589	1.000000	9768319	0.004541
167755490	378474684.000000	19665682	10000.000000	17568	37347	1.000000	13107	40445	1.000000	9763303	0.006525
167745076	378440916.000000	19680185	10000.000000	17536	37025	1.000000	13023	40488	1.000000	9758426	0.003068
167738605	378491484.000000	19666555	10000.000000	17268	37790	1.000000	13009	40608	1.000000	9753582	0.001100
167741133	378498815.000000	19677437	10000.000000	17371	37382	1.000000	13166	40474	1.000000	9748749	0.001836
167757662	378475137.000000	19661174	10000.000000	17284	37809	1.000000	13306	40119	1.000000	9743818	0.002907
167746189	378522342.000000	19672607	10000.000000	17178	37742	1.000000	13145	40675	1.000000	9738972	0.002737
167759701	378513116.000000	19678729	10000.000000	17461	37238	1.000000	13119	40543	1.000000	9734257	0.003009
167757633	378486193.000000	19671277	10000.000000	17466	37258	1.000000	13126	40993	1.000000	9729294	0.002805
167755820	378463436.000000	19681526	10000.000000	17387	37615	1.000000	13019	40458	1.000000	9724476	0.001651
167743251	378492119.000000	19666619	10000.000000	17330	37415	1.000000	12990	40194	1.000000	9719584	0.001680
167726573	378549136.000000	19677764	10000.000000	17278	37784	1.000000	12968	40542	1.000000	9714679	0.001073
167741098	378520315.000000	19668656	10000.000000	17425	37572	1.000000	13135	40218	1.000000	9709680	0.001095
167739087	378507342.000000	19680151	10000.000000	17184	37677	1.000000	13054	40380	1.000000	9704745	0.001749
167759331	378472068.000000	19677080	10000.000000	17313	37325	1.000000	13035	40456	1.000000	9699989	0.001738
167736363	378512458.000000	19680532	10000.000000	17293	37727	1.000000	13002	40674	1.000000	9695062	0.002033
167753664	378515300.000000	19671491	10000.000000	17259	37292	1.000000	13161	40551	1.000000	9690184	0.002085
167725971	378510014.000000	19676720	10000.000000	17276	37226	1.000000	13184	40178	1.000000	9685312	0.001631
167738407	378535975.000000	19672533	10000.000000	17359	37453	1.000000	13149	40181	1.000000	9680430	0.002412
167753084	378509216.000000	19672514	10000.000000	17414	37298	1.000000	13094	40827	1.000000	9675360	0.001704
167755342	378483694.000000	19665955	10000.000000	17328	37512	1.000000	13093	40241	1.000000	9670581	0.001552
167735155	378515548.000000	19676400	10000.000000	17408	37486	1.000000	13139	40374	1.000000	9665715	0.002465
167731345	378521510.000000	19672658	10000.000000	17313	36959	1.000000	12986	40474	1.000000	9660917	0.002882
167721797	378493870.000000	19683644	10000.000000	17261	37402	1.000000	13027	40537	1.000000	9655998	0.002750
167744856	378544729.000000	19667904	10000.000000	17396	37299	1.000000	13057	40725	1.000000	9651269	0.002015
167761445	378489429.000000	19672915	10000.000000	17351	37210	1.000000	13158	40441	1.000000	9646451	0.001705
167731998	378533369.000000	19670784	10000.000000	17306	37433	1.000000	12953	40404	1.000000	9641663	0.001608
167751302	378510082.000000	19670861	10000.000000	17428	37169	1.000000	13003	40630	1.000000	9636940	0.001496
167759460	378456182.000000	19663667	10000.000000	17107	37613	1.000000	13147	40406	1.000000	9632122	0.001561
167740527	378484703.000000	19672806	10000.000000	17296	37502	1.000000	13061	40658	1.000000	9627326	0.001440
167760728	378466130.000000	19676288	10000.000000	17260	37811	1.000000	12970	40520	1.000000	9622564	0.000368
167745262	378486976.000000	19670591	10000.000000	17483	37063	1.000000	13199	40519	1.000000	9617712	-0.000004
167739389	378516271.000000	19671069	10000.000000	17349	37488	1.000000	12986	40464	1.000000	9612940	0.000891
167773883	378414850.000000	19668679	10000.000000	17383	37615	1.000000	13158	40213	1.000000	9608129	0.000644
167748484	378511976.000000	19672501	10000.000000	17181	37490	1.000000	13305	40246	1.000000	9603381	0.000656
167742826	378499365.000000	19672413	10000.000000	17324	37286	1.000000	13118	40230	1.000000	9598602	0.002096
167753708	378539160.000000	19678236	10000.000000	17311	37340	1.000000	13034	40431	1.000000	9593796	0.003025
167761670	378473123.000000	19669568	10000.000000	17274	37433	1.000000	13178	40113	1.000000	9588975	0.003173
167744636	378462010.000000	19670975	10000.000000	17363	37034	1.000000	13002	40525	1.000000	9584211	0.002944
167759601	378498033.000000	19670675	10000.000000	17373	37761	1.000000	13174	40646	1.000000	9579275	0.003059
167750038	378492612.000000	19677651	10000.000000	17345	37660	1.000000	13010	40637	1.000000	9574491	0.003292
167737927	378501160.000000	19674818	10000.000000	17376	37275	1.000000	13037	40691	1.000000	9569723	0.002918
167764769	378466423.000000	19671644	10000.000000	17428	37085	1.000000	12966	41126	1.000000	9564831	0.003095
167740185	378544757.000000	19665403	10000.000000	17265	37284	1.000000	13062	40317	1.000000	9559953	0.003826
167748901	378478467.000000	19677488	10000.000000	17329	37371	1.000000	12981	40677	1.000000	9555207	0.003838
167759253	378448892.000000	19682026	10000.000000	17205	37475	1.000000	12928	40818	1.000000	9550475	0.003852
167755215	378490118.000000	19665528	10000.000000	17400	37711	1.000000	13072	40683	1.000000	9545646	0.003946
167738104	378510464.000000	19675220	10000.000000	17280	37841	1.000000	12976	40941	1.000000	9540900	0.003899
167740017	378506559.000000	19662337	10000.000000	17354	37493	1.000000	13040	40461	1.000000	9536113	0.003690
167762873	378449905.000000	19666705	10000.000000	17485	37652	1.000000	13188	40588	1.000000	9531342	0.003430
167738437	378449243.000000	19668481	10000.000000	17288	37287	1.000000	13242	40167	1.000000	9526460	0.003367
167743180	378552644.000000	19671703	10000.000000	17358	37815	1.000000	12923	40824	1.000000	9521682	0.003023
167757285	378502489.000000	19667037	10000.000000	17255	37849	1.000000	13241	40239	1.000000	9516899	0.003093
npatches	nstrain	runtime	dt	init_x	init_y	init_y_blood	init_z	init_S	beta0	beta1	beta2	beta3	mean_beta	B	d	delta	delta_blood	b[0]	mut	m	CTL	c	g	epsilon	k	het	lambda	rho	omega	x_max	patch.dyna	DELTA	A	VA
10000	1	100.000000	0.000100	21900	9499	5000000	0.001000	10000000	13.699652	20.097564	27.409906	22.727828	20	8000000000.000000	0.010000	1.000000	1.000000	800000	0.000050	0.048000	1	0.001000	1.000000	25.000000	10.000000	0.500000	0.000000	0.000000	0.000000	31987	0	10.000000	7.000000	1.000000
sus	inf	inf_blood	z	x[0]	y[0][0]	z[0]	x[1]	y[1][0]	z[1]	S[0]	synchrony
219000000	94990000.000000	5000000	10.000000	21900	9499	0.001000	21900	9499	0.001000	10000000	0.000000
183353052	308157065.000000	16011101	10000.000000	21576	28535	1.000000	17928	31174	1.000000	9995157	0.000000
182781978	310234287.000000	16130465	10000.000000	21387	29094	1.000000	17691	31568	1.000000	9990108	0.000000
182743265	310328404.000000	16119155	10000.000000	21547	28710	1.000000	18016	31048	1.000000	9985131	0.000000
182735331	310320007.000000	16123514	10000.000000	21450	28540	1.000000	17988	31010	1.000000	9980138	0.000000
182759665	310309181.000000	16118409	10000.000000	21544	28978	1.000000	18112	31155	1.000000	9975171	0.000000
182768874	310263481.000000	16124814	10000.000000	21519	28694	1.000000	17943	31295	1.000000	9970275	0.000000
182750463	310297770.000000	16129164	10000.000000	21342	28656	1.000000	17900	31325	1.000000	9965303	0.000000
182752690	310259240.000000	16127371	10000.000000	21440	28730	1.000000	18067	31305	1.000000	9960431	0.000000
182751968	310264487.000000	16131091	10000.000000	21268	28786	1.000000	17985	31329	1.000000	9955424	0.000000
182765956	310275281.000000	16123618	10000.000000	21481	28940	1.000000	17760	31349	1.000000	9950482	0.000000
182752694	310288895.000000	16126036	10000.000000	21262	29054	1.000000	18068	31260	1.000000	9945602	0.000000
182759060	310246182.000000	16132933	10000.000000	21395	29088	1.000000	17829	31081	1.000000	9940667	0.000000
182783273	310300118.000000	16123644	10000.000000	21371	29156	1.000000	18078	31203	1.000000	9935787	0.000000
182750831	310292713.000000	16126122	10000.000000	21494	28760	1.000000	17917	31254	1.000000	9930898	0.000000
182798521	310211906.000000	16127241	10000.000000	21475	28786	1.000000	17920	31149	1.000000	9925930	0.000000
182747073	310287619.000000	16123262	10000.000000	21335	28680	1.000000	17863	31344	1.000000	9920933	0.000000
182779625	310246979.000000	16118336	10000.000000	21381	28718	1.000000	17892	31074	1.000000	9915987	0.000000
182759368	310266690.000000	16131300	10000.000000	21349	28698	1.000000	17979	31380	1.000000	9911083	0.000000
182757240	310259519.000000	16129659	10000.000000	21340	29013	1.000000	17924	31500	1.000000	9906297	0.000000
182749849	310268276.000000	16126768	10000.000000	21517	28993	1.000000	17693	31680	1.000000	9901413	0.000000
182774996	310270291.000000	16130607	10000.000000	21369	29207	1.000000	17969	31072	1.000000	9896467	0.000000
182770003	310277352.000000	16129419	10000.000000	21521	28364	1.000000	17849	31174	1.000000	9891512	0.000000
182782972	310249347.000000	16127863	10000.000000	21261	28952	1.000000	18089	31054	1.000000	9886628	0.000000
182763220	310292871.000000	16127885	10000.000000	21366	29012	1.000000	17867	31354	1.000000	9881831	0.000000
182762117	310301021.000000	16135114	10000.000000	21635	28562	1.000000	17811	31240	1.000000	9876979	0.000000
182758758	310304093.000000	16125809	10000.000000	21506	28647	1.000000	18029	31158	1.000000	9871959	0.000000
182775261	310230171.000000	16127355	10000.000000	21420	28860	1.000000	17940	31178	1.000000	9867091	0.000000
182767890	310254916.000000	16125630	10000.000000	21452	28651	1.000000	18050	31127	1.000000	9862189	0.000000
182775281	310256219.000000	16124709	10000.000000	21386	28423	1.000000	18050	31374	1.000000	9857177	0.000000
182746003	310267605.000000	16126892	10000.000000	21511	28881	1.000000	17732	31748	1.000000	9852089	0.000000
182761974	310288628.000000	16127486	10000.000000	21263	28996	1.000000	18001	31112	1.000000	9847169	0.000000
182768921	310283117.000000	16127592	10000.000000	21526	28718	1.000000	17859	31432	1.000000	9842215	0.000000
182788981	310214617.000000	16127312	10000.000000	21207	28834	1.000000	18021	31226	1.000000	9837307	0.000000
182778568	310207888.000000	16128063	10000.000000	21431	28644	1.000000	17980	31006	1.000000	9832494	0.000000
182753086	310272924.000000	16125431	10000.000000	21454	28596	1.000000	18117	31224	1.000000	9827667	0.000000
182755828	310264326.000000	16118914	10000.000000	21348	28881	1.000000	17812	31653	1.000000	9822649	0.000000
182771724	310229183.000000	16125219	10000.000000	21369	28932	1.000000	17989	31216	1.000000	9817703	0.000000
182748989	310270636.000000	16128872	10000.000000	21380	28740	1.000000	18031	31257	1.000000	9812835	0.000000
182748030	310318464.000000	16125685	10000.000000	21520	28587	1.000000	18091	31378	1.000000	9807898	0.000000
182770403	310263482.000000	16128384	10000.000000	21477	28843	1.000000	17899	31247	1.000000	9802942	-1.#IND00
182772030	310254368.000000	16120107	10000.000000	21302	28679	1.000000	18076	30952	1.000000	9798106	-0.016000
182759706	310298730.000000	16126464	10000.000000	21654	28863	1.000000	17875	31402	1.000000	9793253	-0.004097
182759701	310269629.000000	16125129	10000.000000	21503	28903	1.000000	17873	31592	1.000000	9788302	-0.001226
182777237	310259718.000000	16130465	10000.000000	21189	29185	1.000000	17869	31074	1.000000	9783437	-0.007264
182741008	310331470.000000	16126115	10000.000000	21367	28610	1.000000	17915	31176	1.000000	9778548	-0.002756
182768186	310223253.000000	16122593	10000.000000	21435	28836	1.000000	17989	31311	1.000000	9773616	0.006421
182763622	310220877.000000	16124227	10000.000000	21279	29161	1.000000	18135	31383	1.000000	9768679	0.002611
182760116	310303428.000000	16124359	10000.000000	21421	28755	1.000000	17946	31094	1.000000	9763754	0.001870
182782255	310235422.000000	16120649	10000.000000	21484	28748	1.000000	17720	31264	1.000000	9758969	0.003415
182749770	310287925.000000	16133960	10000.000000	21418	28649	1.000000	17919	31195	1.000000	9754074	0.004593
182758228	310291084.000000	16127381	10000.000000	21269	28970	1.000000	18034	31451	1.000000	9749325	0.004431
182783438	310218760.000000	16130303	10000.000000	21296	29114	1.000000	17826	31289	1.000000	9744396	0.003047
182769656	310250806.000000	16126217	10000.000000	21321	29206	1.000000	17836	31126	1.000000	9739499	0.005265
182783122	310227927.000000	16118188	10000.000000	21330	28793	1.000000	17816	31357	1.000000	9734582	0.005251
182762941	310248275.000000	16121572	10000.000000	21584	28590	1.000000	17893	31518	1.000000	9729795	0.005157
182761812	310240904.000000	16132918	10000.000000	21564	28873	1.000000	17924	31314	1.000000	9724919	0.005292
182763352	310265346.000000	16128383	10000.000000	21418	28894	1.000000	17779	31166	1.000000	9720037	0.005010
182784933	310225262.000000	16120900	10000.000000	21255	28986	1.000000	17886	31311	1.000000	9715165	0.004722
182760960	310262210.000000	16123162	10000.000000	21519	29046	1.000000	17879	31502	1.000000	9710391	0.004864
182756566	310271404.000000	16129077	10000.000000	21163	28688	1.000000	17846	30965	1.000000	9705609	0.004822
182764810	310274719.000000	16129209	10000.000000	21385	28902	1.000000	17997	31285	1.000000	9700786	0.004812
182792438	310234731.000000	16126742	10000.000000	21391	28931	1.000000	18058	31044	1.000000	9695908	0.004968
182772212	310250177.000000	16115530	10000.000000	21467	28932	1.000000	17944	31316	1.000000	9691104	0.003914
182751684	310338971.000000	16126643	10000.000000	21301	28658	1.000000	17890	31157	1.000000	9686256	0.003532
182761189	310273193.000000	16126068	10000.000000	21258	28765	1.000000	18049	31314	1.000000	9681434	0.003579
182775616	310288317.000000	16126577	10000.000000	21422	28856	1.000000	18069	30777	1.000000	9676633	0.003409
182776840	310259235.000000	16123905	10000.000000	21539	28386	1.000000	17791	31199	1.000000	9671797	0.003533
182767431	310295504.000000	16124956	10000.000000	21544	28804	1.000000	17953	31108	1.000000	9666843	0.003422
182750963	310307587.000000	16121922	10000.000000	21266	28499	1.000000	17707	31396	1.000000	9661971	0.003602
182769705	310269535.000000	16122637	10000.000000	21515	28699	1.000000	17890	31089	1.000000	9657144	0.004084
182777746	310277037.000000	16123373	10000.000000	21392	29106	1.000000	17993	31381	1.000000	9652230	0.003700
182776611	310264970.000000	16118427	10000.000000	21444	29201	1.000000	18032	31088	1.000000	9647513	0.004211
182749719	310284307.000000	16119929	10000.000000	21367	28824	1.000000	17733	31408	1.000000	9642635	0.003836
182767519	310257973.000000	16122049	10000.000000	21412	28813	1.000000	17840	31168	1.000000	9637846	0.002717
182762783	310245892.000000	16130056	10000.000000	21559	28892	1.000000	17791	31346	1.000000	9633164	0.002974
182755720	310282882.000000	16128762	10000.000000	21278	28961	1.000000	17955	31194	1.000000	9628265	0.002787
182761286	310269175.000000	16127784	10000.000000	21447	29071	1.000000	17840	31275	1.000000	9623359	0.002865
182742114	310285861.000000	16133412	10000.000000	21169	29066	1.000000	17955	31516	1.000000	9618582	0.002899
182756465	310265447.000000	16124386	10000.000000	21406	28962	1.000000	18007	31273	1.000000	9613686	0.002775
182751539	310288420.000000	16125905	10000.000000	21434	28534	1.000000	17947	30781	1.000000	9608903	0.002299
182772261	310242984.000000	16124748	10000.000000	21598	28652	1.000000	18113	30608	1.000000	9604162	0.002312
182776200	310256632.000000	16127036	10000.000000	21581	28628	1.000000	18105	31068	1.000000	9599339	0.002133
182766371	310254419.000000	16124237	10000.000000	21381	28453	1.000000	18006	31019	1.000000	9594524	0.001690
182740207	310311005.000000	16132683	10000.000000	21381	28817	1.000000	17976	31221	1.000000	9589779	0.001553
182753004	310265008.000000	16118713	10000.000000	21219	29228	1.000000	17900	31004	1.000000	9584925	0.001650
182760380	310287371.000000	16129841	10000.000000	21515	28572	1.000000	17803	31531	1.000000	9580094	0.001759
182749704	310297898.000000	16121811	10000.000000	21337	28600	1.000000	17743	31080	1.000000	9575354	0.001292
182781678	310247171.000000	16129159	10000.000000	21301	29002	1.000000	17788	31504	1.000000	9570513	0.001409
182765606	310254957.000000	16123140	10000.000000	21467	28941	1.000000	17911	31203	1.000000	9565819	0.001210
182782639	310233034.000000	16126739	10000.000000	21468	29193	1.000000	17740	31627	1.000000	9561025	0.000634
182764800	310253519.000000	16129315	10000.000000	21529	28541	1.000000	17981	31198	1.000000	9556269	0.000741
182741414	310334919.000000	16128891	10000.000000	21322	29130	1.000000	17911	31267	1.000000	9551476	0.000324
182765569	310260197.000000	16119414	10000.000000	21534	28703	1.000000	17894	31189	1.000000	9546726	0.000242
182768512	310219749.000000	16126060	10000.000000	21397	28598	1.000000	17862	31497	1.000000	9541773	0.000298
182758553	310271515.000000	16125177	10000.000000	21586	28785	1.000000	17769	31508	1.000000	9537080	0.000072
182765578	310272107.000000	16133785	10000.000000	21318	28930	1.000000	17852	31529	1.000000	9532287	0.000128
182765258	310258423.000000	16126879	10000.000000	21190	28974	1.000000	18002	31452	1.000000	9527478	-0.000897
182764427	310260082.000000	16129937	10000.000000	21259	28962	1.000000	18053	31185	1.000000	9522633	-0.000814
182743595	310345463.000000	16133302	10000.000000	21292	29001	1.000000	18180	31418	1.000000	9517795	-0.000822
npatches	nstrain	runtime	dt	init_x	init_y	init_y_blood	init_z	init_S	beta0	beta1	beta2	beta3	mean_beta	B	d	delta	delta_blood	b[0]	mut	m	CTL	c	g	epsilon	k	het	lambda	rho	omega	x_max	patch.dyna	DELTA	A	VA
10000	1	100.000000	0.000100	21900	9499	5000000	0.001000	10000000	24.433933	14.167203	18.746809	13.160530	20	8000000000.000000	0.010000	1.000000	1.000000	800000	0.000050	0.048000	1	0.001000	1.000000	25.000000	11.000000	0.500000	0.000000	0.000000	0.000000	31987	0	10.000000	7.000000	1.000000
sus	inf	inf_blood	z	x[0]	y[0][0]	z[0]	x[1]	y[1][0]	z[1]	S[0]	synchrony
219000000	94990000.000000	5000000	10.000000	21900	9499	0.001000	21900	9499	0.001000	10000000	0.000000
198348252	251634260.000000	13071732	10000.000000	17549	26822	1.000000	22526	23540	1.000000	9995087	0.000000
197847891	253182137.000000	13157762	10000.000000	17522	26842	1.000000	22580	23222	1.000000	9990093	0.000000
197867005	253196232.000000	13155232	10000.000000	17694	26673	1.000000	22774	23168	1.000000	9985076	0.000000
197858075	253209188.000000	13155030	10000.000000	17453	27092	1.000000	22571	23734	1.000000	9980098	0.000000
197847497	253228205.000000	13166403	10000.000000	17461	26770	1.000000	22746	23557	1.000000	9975064	0.000000
197864099	253211652.000000	13158046	10000.000000	17488	26837	1.000000	22799	23430	1.000000	9970098	0.000000
197845044	253204525.000000	13153672	10000.000000	17570	27144	1.000000	22512	23462	1.000000	9965184	0.000000
197842764	253239656.000000	13160691	10000.000000	17790	26736	1.000000	22430	23247	1.000000	9960173	0.000000
197826059	253243065.000000	13164248	10000.000000	17378	26971	1.000000	22699	23396	1.000000	9955199	0.000000
197837111	253226754.000000	13160349	10000.000000	17500	26900	1.000000	22805	23090	1.000000	9950258	0.000000
197854659	253202076.000000	13157442	10000.000000	17598	26944	1.000000	22596	23313	1.000000	9945288	0.000000
197869204	253199712.000000	13163915	10000.000000	17695	26431	1.000000	22581	23656	1.000000	9940407	0.000000
197872070	253157425.000000	13151236	10000.000000	17548	26643	1.000000	22965	23437	1.000000	9935465	0.000000
197852222	253209798.000000	13158732	10000.000000	17675	26680	1.000000	22598	23492	1.000000	9930516	0.000000
197851505	253228435.000000	13160337	10000.000000	17631	26663	1.000000	22782	23320	1.000000	9925537	0.000000
197861883	253192687.000000	13157758	10000.000000	17581	26917	1.000000	22456	23469	1.000000	9920587	0.000000
197843802	253227658.000000	13159196	10000.000000	17569	27152	1.000000	22715	23352	1.000000	9915584	0.000000
197858975	253210187.000000	13154994	10000.000000	17516	26994	1.000000	22537	23357	1.000000	9910637	0.000000
197859042	253180028.000000	13156658	10000.000000	17598	26964	1.000000	22734	23001	1.000000	9905821	0.000000
197856410	253215971.000000	13165150	10000.000000	17560	26715	1.000000	22741	23602	1.000000	9900807	0.000000
197857734	253168785.000000	13159301	10000.000000	17783	26649	1.000000	22615	23241	1.000000	9895866	0.000000
197852852	253222934.000000	13160204	10000.000000	17445	27005	1.000000	22557	23523	1.000000	9890850	0.000000
197855389	253212587.000000	13160092	10000.000000	17377	27038	1.000000	22656	23761	1.000000	9885987	0.000000
197846556	253196059.000000	13161929	10000.000000	17775	26687	1.000000	22396	23498	1.000000	9881020	0.000000
197857849	253223731.000000	13158826	10000.000000	17597	26551	1.000000	22554	23483	1.000000	9876145	0.000000
197881152	253184837.000000	13159622	10000.000000	17521	26891	1.000000	22501	23420	1.000000	9871203	0.000000
197851869	253211726.000000	13158695	10000.000000	17584	26653	1.000000	22668	23307	1.000000	9866376	0.000000
197849060	253219166.000000	13162114	10000.000000	17559	26775	1.000000	22578	23414	1.000000	9861455	0.000000
197841518	253249868.000000	13158007	10000.000000	17601	26718	1.000000	22476	23590	1.000000	9856530	0.000000
197871667	253177364.000000	13162041	10000.000000	17512	26888	1.000000	22415	23238	1.000000	9851588	0.000000
197860964	253221398.000000	13159016	10000.000000	17681	26611	1.000000	22801	23332	1.000000	9846610	0.000000
197855622	253221792.000000	13164548	10000.000000	17652	26642	1.000000	22549	23244	1.000000	9841679	0.000000
197872988	253183264.000000	13165481	10000.000000	17332	26998	1.000000	22644	23203	1.000000	9836772	0.000000
197859472	253220986.000000	13160847	10000.000000	17663	26808	1.000000	22597	23286	1.000000	9831726	0.000000
197862029	253188289.000000	13156157	10000.000000	17552	26944	1.000000	22426	23307	1.000000	9826796	0.000000
197856457	253224507.000000	13159436	10000.000000	17796	26866	1.000000	22677	23440	1.000000	9821992	0.000000
197868813	253207652.000000	13156538	10000.000000	17763	26799	1.000000	22602	23417	1.000000	9817077	0.000000
197866762	253205345.000000	13165672	10000.000000	17616	27020	1.000000	22756	23530	1.000000	9812119	0.000000
197881256	253227428.000000	13160892	10000.000000	17668	26906	1.000000	22570	23359	1.000000	9807467	0.000000
197860941	253174430.000000	13156818	10000.000000	17750	26598	1.000000	22552	23055	1.000000	9802605	-1.#IND00
197841516	253203134.000000	13157654	10000.000000	17313	26791	1.000000	22656	23575	1.000000	9797729	-0.003200
197829201	253276581.000000	13165508	10000.000000	17741	26726	1.000000	22496	23493	1.000000	9792973	-0.016770
197827658	253196535.000000	13167290	10000.000000	17519	26740	1.000000	22521	23478	1.000000	9787938	-0.010088
197844684	253242209.000000	13160997	10000.000000	17567	26934	1.000000	22596	23185	1.000000	9782910	-0.003605
197851980	253220425.000000	13159831	10000.000000	17566	26689	1.000000	22667	23634	1.000000	9778007	-0.002091
197850062	253214038.000000	13156788	10000.000000	17507	26923	1.000000	22714	23109	1.000000	9773020	-0.006194
197865203	253227465.000000	13159541	10000.000000	17602	26787	1.000000	22773	23138	1.000000	9768090	-0.009504
197820049	253241287.000000	13168581	10000.000000	17632	26807	1.000000	22697	23308	1.000000	9763223	-0.014663
197829881	253200362.000000	13164171	10000.000000	17624	26673	1.000000	22529	23362	1.000000	9758305	-0.012905
197851087	253215897.000000	13163851	10000.000000	17480	26629	1.000000	22552	23311	1.000000	9753514	-0.010840
197847930	253208362.000000	13166888	10000.000000	17483	26907	1.000000	22470	23688	1.000000	9748532	-0.007138
197846299	253194944.000000	13153893	10000.000000	17626	26706	1.000000	22311	23517	1.000000	9743650	-0.005921
197854104	253222348.000000	13165105	10000.000000	17663	26697	1.000000	22446	23688	1.000000	9738702	-0.005642
197856106	253220632.000000	13158559	10000.000000	17867	26654	1.000000	22589	23190	1.000000	9733777	-0.006589
197874186	253197925.000000	13161058	10000.000000	17499	26634	1.000000	22700	23532	1.000000	9729042	-0.007691
197870554	253163006.000000	13167046	10000.000000	17530	26914	1.000000	22675	23316	1.000000	9724264	-0.004517
197856284	253218893.000000	13157768	10000.000000	17554	26841	1.000000	22471	23329	1.000000	9719239	-0.004243
197819389	253238553.000000	13160892	10000.000000	17642	26693	1.000000	22523	23699	1.000000	9714353	-0.003465
197861840	253207115.000000	13162106	10000.000000	17579	26880	1.000000	22800	23157	1.000000	9709339	-0.004916
197839703	253242790.000000	13163116	10000.000000	17518	27252	1.000000	22558	23160	1.000000	9704450	-0.004437
197874020	253226409.000000	13157445	10000.000000	17407	26580	1.000000	22693	23466	1.000000	9699488	-0.004073
197841536	253199263.000000	13158541	10000.000000	17491	26744	1.000000	22584	23521	1.000000	9694683	-0.003637
197865393	253210776.000000	13157025	10000.000000	17666	26769	1.000000	22715	23298	1.000000	9689791	-0.003781
197856448	253189821.000000	13150722	10000.000000	17710	26668	1.000000	22553	23290	1.000000	9684987	-0.003549
197845226	253251431.000000	13164726	10000.000000	17692	26839	1.000000	22585	23418	1.000000	9680082	-0.003868
197849229	253210963.000000	13157142	10000.000000	17590	26689	1.000000	22812	23181	1.000000	9675278	-0.004832
197854932	253231083.000000	13164454	10000.000000	17783	26569	1.000000	22540	23225	1.000000	9670357	-0.004826
197849067	253208539.000000	13162138	10000.000000	17543	26779	1.000000	22652	23666	1.000000	9665517	-0.004374
197863642	253219000.000000	13154030	10000.000000	17748	26662	1.000000	22615	23453	1.000000	9660724	-0.004387
197840259	253214055.000000	13156140	10000.000000	17761	26745	1.000000	22574	23408	1.000000	9655858	-0.004223
197849690	253215780.000000	13154667	10000.000000	17523	26753	1.000000	22532	23432	1.000000	9650938	-0.004223
197848608	253218082.000000	13163835	10000.000000	17607	26785	1.000000	22524	23593	1.000000	9646073	-0.004451
197854283	253213982.000000	13159037	10000.000000	17768	26809	1.000000	22537	23543	1.000000	9641191	-0.004186
197856225	253214245.000000	13159618	10000.000000	17550	26947	1.000000	22812	23146	1.000000	9636355	-0.003372
197825505	253257298.000000	13160831	10000.000000	17690	26738	1.000000	22553	23656	1.000000	9631555	-0.003809
197853862	253182059.000000	13158086	10000.000000	17559	26909	1.000000	22398	23740	1.000000	9626782	-0.003773
197861591	253207440.000000	13157356	10000.000000	17751	26759	1.000000	22393	23810	1.000000	9622001	-0.003550
197866799	253186740.000000	13162737	10000.000000	17490	26948	1.000000	22543	23722	1.000000	9617041	-0.004151
197858718	253220624.000000	13163707	10000.000000	17725	26570	1.000000	22561	23704	1.000000	9612374	-0.004383
197857739	253172497.000000	13160305	10000.000000	17682	26561	1.000000	22706	23417	1.000000	9597840	-0.003765
197844873	253238659.000000	13160820	10000.000000	17595	26770	1.000000	22641	23166	1.000000	9592990	-0.005011
197860185	253201237.000000	13159171	10000.000000	17652	26648	1.000000	22549	23444	1.000000	9588131	-0.004485
197861626	253204156.000000	13160429	10000.000000	17573	26912	1.000000	22727	23224	1.000000	9583295	-0.004336
197854830	253199846.000000	13159794	10000.000000	17629	26927	1.000000	22616	23211	1.000000	9578543	-0.004195
197849728	253211333.000000	13162426	10000.000000	17656	26753	1.000000	22727	22943	1.000000	9573705	-0.003523
197855229	253192915.000000	13161777	10000.000000	17670	26729	1.000000	22762	23089	1.000000	9568893	-0.003831
197848299	253235076.000000	13159727	10000.000000	17735	26646	1.000000	22668	23430	1.000000	9564219	-0.003625
197869336	253175038.000000	13155666	10000.000000	17606	26909	1.000000	22673	23181	1.000000	9559409	-0.003866
197848360	253215928.000000	13168653	10000.000000	17725	26519	1.000000	22617	23297	1.000000	9554606	-0.003894
197856202	253193563.000000	13166926	10000.000000	17333	26964	1.000000	22617	23373	1.000000	9549790	-0.003738
197858586	253166517.000000	13157457	10000.000000	17566	26990	1.000000	22570	23423	1.000000	9545020	-0.003689
197843340	253211430.000000	13161243	10000.000000	17449	26886	1.000000	22338	23452	1.000000	9540206	-0.003602
197846251	253200659.000000	13166413	10000.000000	17574	26852	1.000000	22739	23364	1.000000	9535383	-0.004750
197857384	253175945.000000	13158359	10000.000000	17488	26966	1.000000	22943	23479	1.000000	9530698	-0.004604
197838239	253220991.000000	13163144	10000.000000	17777	26971	1.000000	22668	23466	1.000000	9525829	-0.004448
197860106	253215105.000000	13156821	10000.000000	17831	26632	1.000000	22568	23091	1.000000	9521022	-0.005640
197848523	253230591.000000	13155832	10000.000000	17603	26680	1.000000	22340	23508	1.000000	9516239	-0.005273
npatches	nstrain	runtime	dt	init_x	init_y	init_y_blood	init_z	init_S	beta0	beta1	beta2	beta3	mean_beta	B	d	delta	delta_blood	b[0]	mut	m	CTL	c	g	epsilon	k	het	lambda	rho	omega	x_max	patch.dyna	DELTA	A	VA
10000	1	100.000000	0.000100	21900	9499	5000000	0.001000	10000000	11.649417	21.141183	24.083059	21.485036	20	8000000000.000000	0.010000	1.000000	1.000000	800000	0.000050	0.048000	1	0.001000	1.000000	25.000000	12.000000	0.500000	0.000000	0.000000	0.000000	31987	0	10.000000	7.000000	1.000000
sus	inf	inf_blood	z	x[0]	y[0][0]	z[0]	x[1]	y[1][0]	z[1]	S[0]	synchrony
219000000	94990000.000000	5000000	10.000000	21900	9499	0.001000	21900	9499	0.001000	10000000	0.000000
214497999	201605889.000000	10470563	10000.000000	25342	17466	1.000000	20817	20755	1.000000	9995127	0.000000
213989919	202849467.000000	10542317	10000.000000	25155	17782	1.000000	20628	21043	1.000000	9990029	0.000000
214018547	202842505.000000	10538615	10000.000000	25426	17827	1.000000	20733	20767	1.000000	9985111	0.000000
214003653	202867385.000000	10548410	10000.000000	25353	17547	1.000000	20644	20581	1.000000	9980151	0.000000
214033675	202828990.000000	10544673	10000.000000	25388	17480	1.000000	20803	20615	1.000000	9975184	0.000000
213994314	202862817.000000	10542067	10000.000000	25408	17538	1.000000	20502	20755	1.000000	9970195	0.000000
214004539	202862479.000000	10546678	10000.000000	25368	17534	1.000000	20896	20709	1.000000	9965153	0.000000
213991088	202846986.000000	10544946	10000.000000	25318	17640	1.000000	20597	20439	1.000000	9960136	0.000000
213999991	202833461.000000	10543954	10000.000000	25466	17572	1.000000	20654	20564	1.000000	9955111	0.000000
213998089	202855058.000000	10543141	10000.000000	25359	17544	1.000000	20530	20931	1.000000	9950096	0.000000
214014682	202836594.000000	10544765	10000.000000	25692	17563	1.000000	20560	20786	1.000000	9945057	0.000000
214001567	202844981.000000	10545295	10000.000000	25478	17478	1.000000	20404	21153	1.000000	9940178	0.000000
213987368	202871962.000000	10538099	10000.000000	25436	17539	1.000000	20641	21123	1.000000	9935194	0.000000
213995493	202845137.000000	10544223	10000.000000	25439	17506	1.000000	20664	20830	1.000000	9930150	0.000000
214030746	202814972.000000	10538340	10000.000000	25405	17220	1.000000	20610	20805	1.000000	9925282	0.000000
214015708	202833736.000000	10549886	10000.000000	25722	17609	1.000000	20583	21125	1.000000	9920377	0.000000
214032144	202828879.000000	10540233	10000.000000	25684	17248	1.000000	20646	20947	1.000000	9915307	0.000000
213992301	202901937.000000	10545684	10000.000000	25414	17894	1.000000	20534	20969	1.000000	9910359	0.000000
214006230	202885328.000000	10549183	10000.000000	25537	17640	1.000000	20666	20548	1.000000	9905423	0.000000
214001515	202866104.000000	10545159	10000.000000	25595	17610	1.000000	20797	20662	1.000000	9900407	0.000000
214029293	202834810.000000	10543679	10000.000000	25568	17763	1.000000	20679	20833	1.000000	9895392	0.000000
214015657	202882788.000000	10544286	10000.000000	25376	17488	1.000000	20652	21146	1.000000	9890382	0.000000
213997044	202856915.000000	10544409	10000.000000	25474	17586	1.000000	20789	20667	1.000000	9885501	0.000000
214018160	202868219.000000	10548186	10000.000000	25214	17567	1.000000	20556	20606	1.000000	9880595	0.000000
214028039	202811345.000000	10540280	10000.000000	25551	17449	1.000000	20658	21015	1.000000	9875725	0.000000
214007170	202872167.000000	10549418	10000.000000	25392	17657	1.000000	20738	20935	1.000000	9870705	0.000000
214007414	202840166.000000	10542093	10000.000000	25642	17452	1.000000	20512	20717	1.000000	9865728	0.000000
214007429	202856627.000000	10540395	10000.000000	25413	17796	1.000000	20664	20732	1.000000	9860745	0.000000
213978750	202866941.000000	10546110	10000.000000	25483	17634	1.000000	20713	20934	1.000000	9855791	0.000000
213986461	202885554.000000	10542466	10000.000000	25449	17557	1.000000	20752	20788	1.000000	9850853	0.000000
213997481	202854492.000000	10538425	10000.000000	25349	17702	1.000000	20504	21032	1.000000	9845867	0.000000
214020278	202848523.000000	10545110	10000.000000	25400	17574	1.000000	21002	20664	1.000000	9840871	0.000000
214021855	202848904.000000	10544015	10000.000000	25659	17594	1.000000	20736	20828	1.000000	9835880	0.000000
213972499	202910910.000000	10546240	10000.000000	25408	17638	1.000000	20829	20378	1.000000	9830964	0.000000
214018030	202842612.000000	10542225	10000.000000	25426	17417	1.000000	20875	20526	1.000000	9826055	0.000000
213989546	202864465.000000	10542206	10000.000000	25493	17667	1.000000	20609	20935	1.000000	9821124	0.000000
214019216	202817671.000000	10538774	10000.000000	25446	17540	1.000000	20743	20979	1.000000	9816237	0.000000
214027768	202819465.000000	10547534	10000.000000	25388	17729	1.000000	20680	21005	1.000000	9811262	0.000000
214007356	202835064.000000	10544356	10000.000000	25298	17580	1.000000	20605	20817	1.000000	9806174	0.000000
214008620	202850649.000000	10545129	10000.000000	25388	17759	1.000000	20761	20456	1.000000	9801227	-1.#IND00
214016329	202887449.000000	10537959	10000.000000	25447	17733	1.000000	20690	20690	1.000000	9796305	0.014400
214003164	202828909.000000	10540779	10000.000000	25309	17545	1.000000	20647	20755	1.000000	9791262	-0.004461
214019451	202883910.000000	10542801	10000.000000	25389	17529	1.000000	20579	20927	1.000000	9786308	-0.002593
214028281	202836645.000000	10544243	10000.000000	25520	17595	1.000000	20656	20973	1.000000	9781465	0.002850
214015518	202877890.000000	10546081	10000.000000	25522	17540	1.000000	20581	20848	1.000000	9776652	0.002593
214012536	202853461.000000	10542011	10000.000000	25268	17532	1.000000	20444	20963	1.000000	9771791	0.005973
214006577	202887863.000000	10545078	10000.000000	25578	17758	1.000000	20913	20460	1.000000	9766919	0.002996
214015647	202802908.000000	10548576	10000.000000	25430	17619	1.000000	20705	20791	1.000000	9762019	0.004030
214005974	202864208.000000	10536471	10000.000000	25591	17665	1.000000	20617	21040	1.000000	9757198	0.002979
214018475	202836977.000000	10539298	10000.000000	25683	17754	1.000000	20626	20734	1.000000	9752342	0.003184
214021747	202824139.000000	10541911	10000.000000	25602	17712	1.000000	20680	20438	1.000000	9747404	0.003794
214046105	202816691.000000	10539757	10000.000000	25505	17545	1.000000	20537	20893	1.000000	9742560	0.004750
214008223	202855849.000000	10547627	10000.000000	25529	17416	1.000000	20636	20582	1.000000	9737586	0.008385
214004954	202853322.000000	10543539	10000.000000	25659	17556	1.000000	20849	20706	1.000000	9732722	0.007803
214026006	202841362.000000	10542159	10000.000000	25583	17459	1.000000	20471	20967	1.000000	9727862	0.008525
214031675	202801452.000000	10543796	10000.000000	25121	17670	1.000000	20857	20872	1.000000	9722836	0.006845
214020058	202849476.000000	10543701	10000.000000	25561	17898	1.000000	20762	20667	1.000000	9718083	0.004221
214000283	202877884.000000	10548952	10000.000000	25356	17658	1.000000	20553	20813	1.000000	9713265	0.003680
214027256	202859601.000000	10546501	10000.000000	25244	17557	1.000000	20705	20548	1.000000	9708580	0.003816
214013465	202847562.000000	10535951	10000.000000	25437	17706	1.000000	20752	20646	1.000000	9703818	0.004044
214012931	202848190.000000	10549292	10000.000000	25494	17620	1.000000	20620	20914	1.000000	9698930	0.004633
214020330	202843845.000000	10538697	10000.000000	25673	17410	1.000000	20717	20835	1.000000	9694113	0.003315
214019353	202843520.000000	10550544	10000.000000	25543	17679	1.000000	20419	21428	1.000000	9689238	0.005007
214025361	202854671.000000	10537967	10000.000000	25570	17646	1.000000	20475	20977	1.000000	9684341	0.005116
214006752	202882324.000000	10544804	10000.000000	25525	17680	1.000000	20632	20973	1.000000	9679590	0.005337
214022532	202838305.000000	10540420	10000.000000	25427	17802	1.000000	20571	20665	1.000000	9674706	0.004793
214003539	202845775.000000	10546872	10000.000000	25589	17455	1.000000	20844	20686	1.000000	9669865	0.004327
214034056	202837730.000000	10544572	10000.000000	25586	17763	1.000000	20431	20738	1.000000	9664913	0.004725
214013082	202860509.000000	10539410	10000.000000	25213	17534	1.000000	20739	20598	1.000000	9660123	0.004807
214006141	202868379.000000	10540628	10000.000000	25496	17545	1.000000	20675	20799	1.000000	9655259	0.004699
214005826	202841259.000000	10537828	10000.000000	25501	17566	1.000000	20651	20702	1.000000	9650537	0.003625
214003945	202826485.000000	10545982	10000.000000	25337	17656	1.000000	20517	21091	1.000000	9645806	0.003518
214006621	202860157.000000	10542921	10000.000000	25439	17527	1.000000	20569	20635	1.000000	9641040	0.003134
213986327	202889357.000000	10543446	10000.000000	25341	17684	1.000000	20675	20905	1.000000	9636094	0.002637
214012956	202866034.000000	10543036	10000.000000	25423	17718	1.000000	20442	20860	1.000000	9631268	0.002474
214011785	202851220.000000	10546695	10000.000000	25428	17962	1.000000	20584	20658	1.000000	9626442	0.003764
214004347	202819556.000000	10543948	10000.000000	25534	17465	1.000000	20785	20349	1.000000	9621570	0.003763
214011163	202844138.000000	10546421	10000.000000	25376	17609	1.000000	20680	20486	1.000000	9616770	0.003751
214019064	202824360.000000	10540296	10000.000000	25536	17629	1.000000	20451	20879	1.000000	9611916	0.003602
213994875	202890020.000000	10548943	10000.000000	25302	17532	1.000000	20749	20638	1.000000	9607042	0.003722
214001233	202878868.000000	10550269	10000.000000	25390	17602	1.000000	20632	20648	1.000000	9602125	0.004608
214006983	202871458.000000	10543350	10000.000000	25402	17596	1.000000	20663	20557	1.000000	9597410	0.004669
214017542	202821796.000000	10536460	10000.000000	25362	17601	1.000000	20555	21080	1.000000	9592671	0.004061
213991812	202873015.000000	10544965	10000.000000	25334	17420	1.000000	20588	20980	1.000000	9587886	0.003551
214002874	202830528.000000	10546827	10000.000000	25640	17841	1.000000	20613	20523	1.000000	9583045	0.003021
213966514	202895042.000000	10542808	10000.000000	25565	17504	1.000000	20722	21010	1.000000	9578277	0.003056
214022370	202847573.000000	10543583	10000.000000	25240	17829	1.000000	20623	20943	1.000000	9573560	0.002966
214020018	202857693.000000	10542571	10000.000000	25371	17655	1.000000	20706	20829	1.000000	9568827	0.002944
214004343	202856685.000000	10551879	10000.000000	25610	17227	1.000000	20689	20792	1.000000	9563962	0.002535
214002429	202886178.000000	10548377	10000.000000	25601	17279	1.000000	20547	20777	1.000000	9559175	0.002844
214021240	202855021.000000	10548195	10000.000000	25522	17408	1.000000	20530	20783	1.000000	9554495	0.002672
213979531	202904991.000000	10539281	10000.000000	25331	17729	1.000000	20678	20512	1.000000	9549691	0.002140
214012424	202848226.000000	10543197	10000.000000	25464	17603	1.000000	20614	20577	1.000000	9544994	0.001937
213993903	202859878.000000	10546246	10000.000000	25470	17527	1.000000	20611	20810	1.000000	9540142	0.002563
214006366	202840952.000000	10534268	10000.000000	25450	17857	1.000000	20611	20646	1.000000	9535375	0.002533
214018468	202827088.000000	10538614	10000.000000	25362	17670	1.000000	20596	20897	1.000000	9530599	0.002403
214013709	202837513.000000	10537679	10000.000000	25460	17736	1.000000	20671	20735	1.000000	9525839	0.002551
214016732	202821229.000000	10542803	10000.000000	25286	17590	1.000000	20711	20603	1.000000	9521006	0.002674
214012236	202820791.000000	10542934	10000.000000	25545	17573	1.000000	20676	20910	1.000000	9516317	0.002652
npatches	nstrain	runtime	dt	init_x	init_y	init_y_blood	init_z	init_S	beta0	beta1	beta2	beta3	mean_beta	B	d	delta	delta_blood	b[0]	mut	m	CTL	c	g	epsilon	k	het	lambda	rho	omega	x_max	patch.dyna	DELTA	A	VA
10000	1	100.000000	0.000100	21900	9499	5000000	0.001000	10000000	17.352124	11.105014	14.095575	18.337720	20	8000000000.000000	0.010000	1.000000	1.000000	800000	0.000050	0.048000	1	0.001000	1.000000	25.000000	13.000000	0.500000	0.000000	0.000000	0.000000	31987	0	10.000000	7.000000	1.000000
sus	inf	inf_blood	z	x[0]	y[0][0]	z[0]	x[1]	y[1][0]	z[1]	S[0]	synchrony
219000000	94990000.000000	5000000	10.000000	21900	9499	0.001000	21900	9499	0.001000	10000000	0.000000
227309553	164515413.000000	8547858	10000.000000	24094	15497	1.000000	26881	13731	1.000000	9995021	0.000000
226884221	165443052.000000	8603615	10000.000000	23917	15771	1.000000	26640	13975	1.000000	9990058	0.000000
226921300	165438183.000000	8598103	10000.000000	23860	15784	1.000000	26790	13853	1.000000	9985131	0.000000
226915419	165457807.000000	8596164	10000.000000	23778	15802	1.000000	26549	14120	1.000000	9980225	0.000000
226890125	165462346.000000	8600919	10000.000000	23955	15685	1.000000	26894	14192	1.000000	9975158	0.000000
226893248	165468205.000000	8597496	10000.000000	23506	15900	1.000000	26880	13978	1.000000	9970069	0.000000
226904605	165492507.000000	8597101	10000.000000	23972	15689	1.000000	26802	13713	1.000000	9965012	0.000000
226885046	165491878.000000	8599116	10000.000000	23625	16093	1.000000	26740	14011	1.000000	9960046	0.000000
226888682	165474754.000000	8601860	10000.000000	23766	15849	1.000000	26634	13884	1.000000	9955068	0.000000
226886121	165507362.000000	8603003	10000.000000	23727	15998	1.000000	26862	13891	1.000000	9950225	0.000000
226928436	165443038.000000	8598439	10000.000000	23824	16054	1.000000	26945	13763	1.000000	9945194	0.000000
226907186	165446928.000000	8598107	10000.000000	23879	15815	1.000000	26849	13976	1.000000	9940032	0.000000
226914869	165476137.000000	8599229	10000.000000	23970	15679	1.000000	26718	14103	1.000000	9935080	0.000000
226919060	165427270.000000	8597959	10000.000000	23854	16023	1.000000	26849	13832	1.000000	9930140	0.000000
226910518	165442488.000000	8597941	10000.000000	23701	15987	1.000000	26969	13929	1.000000	9925053	0.000000
226883373	165502235.000000	8599549	10000.000000	23749	15895	1.000000	26747	13988	1.000000	9920038	0.000000
226901235	165476564.000000	8602221	10000.000000	23459	16113	1.000000	26800	13777	1.000000	9915078	0.000000
226869917	165501921.000000	8596801	10000.000000	23823	16174	1.000000	26877	14052	1.000000	9909946	0.000000
226901018	165442474.000000	8602167	10000.000000	23645	16127	1.000000	26953	14032	1.000000	9904991	0.000000
226937333	165427118.000000	8597730	10000.000000	23758	15989	1.000000	26791	13881	1.000000	9899940	0.000000
226915525	165473741.000000	8597006	10000.000000	23793	15770	1.000000	26902	14027	1.000000	9894910	0.000000
226891359	165473698.000000	8601479	10000.000000	23859	15754	1.000000	26899	13841	1.000000	9890035	0.000000
226916008	165446101.000000	8602212	10000.000000	23690	16027	1.000000	26775	13847	1.000000	9885054	0.000000
226895816	165485051.000000	8597373	10000.000000	23623	15710	1.000000	26676	13959	1.000000	9880103	0.000000
226899678	165464999.000000	8601582	10000.000000	23915	15863	1.000000	26631	14229	1.000000	9875191	0.000000
226907410	165474778.000000	8595213	10000.000000	23935	15760	1.000000	26701	13978	1.000000	9870168	0.000000
226904075	165454799.000000	8598238	10000.000000	23866	15983	1.000000	26704	13906	1.000000	9865254	0.000000
226905638	165452283.000000	8596966	10000.000000	23806	15913	1.000000	26769	13993	1.000000	9860281	0.000000
226919265	165444637.000000	8598423	10000.000000	23768	15701	1.000000	26710	13946	1.000000	9855368	0.000000
226899756	165489482.000000	8603525	10000.000000	23829	15773	1.000000	26819	13918	1.000000	9850392	0.000000
226898962	165464505.000000	8602569	10000.000000	23904	15724	1.000000	26622	14037	1.000000	9845360	0.000000
226881251	165484044.000000	8600429	10000.000000	24023	15873	1.000000	26670	14013	1.000000	9840341	0.000000
226883952	165467240.000000	8592668	10000.000000	23865	15673	1.000000	26896	13742	1.000000	9835241	0.000000
226897210	165480887.000000	8599514	10000.000000	23905	15939	1.000000	26948	13632	1.000000	9830380	0.000000
226899246	165483722.000000	8599317	10000.000000	23771	16102	1.000000	26957	13790	1.000000	9825492	0.000000
226894166	165459829.000000	8597086	10000.000000	23811	15818	1.000000	26844	13966	1.000000	9820665	0.000000
226902337	165472334.000000	8603498	10000.000000	23802	15936	1.000000	26954	13890	1.000000	9815642	0.000000
226921293	165430713.000000	8598755	10000.000000	23835	15901	1.000000	26652	13878	1.000000	9810783	0.000000
226909636	165467562.000000	8601503	10000.000000	24024	15669	1.000000	26924	13756	1.000000	9805857	0.000000
226897311	165453781.000000	8600994	10000.000000	23702	15895	1.000000	26481	13886	1.000000	9800869	-1.#IND00
226884711	165492659.000000	8596828	10000.000000	23890	15569	1.000000	26898	13813	1.000000	9795870	0.003200
226892691	165455720.000000	8598737	10000.000000	23807	16012	1.000000	26886	13989	1.000000	9790980	0.006197
226916951	165472304.000000	8599234	10000.000000	23703	15752	1.000000	26920	13763	1.000000	9786127	0.001713
226925937	165426194.000000	8601186	10000.000000	23703	15750	1.000000	26829	13901	1.000000	9781178	-0.002864
226907388	165450591.000000	8600089	10000.000000	24016	15614	1.000000	26932	13922	1.000000	9776154	-0.000287
226920313	165448297.000000	8593727	10000.000000	23704	15798	1.000000	26830	13993	1.000000	9771238	-0.000586
226900322	165459527.000000	8602336	10000.000000	23672	15768	1.000000	26931	13973	1.000000	9766337	-0.001166
226927051	165442141.000000	8595216	10000.000000	23898	15836	1.000000	26687	14061	1.000000	9761566	-0.000153
226900970	165434633.000000	8598643	10000.000000	23780	15955	1.000000	26747	13684	1.000000	9756737	-0.000076
226916404	165444217.000000	8598912	10000.000000	23843	15625	1.000000	26909	13946	1.000000	9751802	-0.000096
226900385	165467782.000000	8599155	10000.000000	23668	15719	1.000000	26766	13829	1.000000	9746829	-0.000204
226932635	165412777.000000	8600706	10000.000000	23857	15600	1.000000	26884	13706	1.000000	9742038	-0.000225
226914540	165465702.000000	8601201	10000.000000	23780	15916	1.000000	26819	13853	1.000000	9737026	-0.000633
226927550	165445518.000000	8598051	10000.000000	23654	15941	1.000000	26911	14033	1.000000	9732088	-0.000085
226883374	165502909.000000	8596126	10000.000000	23864	15663	1.000000	26906	13967	1.000000	9727298	-0.000691
226902036	165475947.000000	8602616	10000.000000	23786	15991	1.000000	26686	13967	1.000000	9722321	-0.002350
226877319	165477935.000000	8604296	10000.000000	23759	16157	1.000000	26923	13729	1.000000	9717455	-0.001798
226890680	165476085.000000	8603713	10000.000000	23686	15747	1.000000	26946	13738	1.000000	9712605	-0.001987
226888511	165481953.000000	8596174	10000.000000	23762	15804	1.000000	26958	13765	1.000000	9707730	-0.002047
226915525	165480805.000000	8601343	10000.000000	23689	15709	1.000000	26850	13889	1.000000	9702806	-0.002228
226930505	165430043.000000	8599038	10000.000000	23780	15757	1.000000	27018	13843	1.000000	9697955	-0.002075
226876796	165508229.000000	8601962	10000.000000	23689	15948	1.000000	26830	13940	1.000000	9693057	-0.001937
226887831	165488479.000000	8597517	10000.000000	23612	15870	1.000000	26752	13912	1.000000	9688369	-0.001255
226902652	165456533.000000	8598117	10000.000000	23798	15803	1.000000	26826	13837	1.000000	9683612	-0.001308
226919388	165456969.000000	8597234	10000.000000	23832	15795	1.000000	26833	13995	1.000000	9678830	-0.001202
226902120	165466686.000000	8598552	10000.000000	23793	15697	1.000000	27012	13886	1.000000	9673965	0.000433
226939958	165409203.000000	8599342	10000.000000	23743	15815	1.000000	26956	13733	1.000000	9669138	0.001634
226904669	165471550.000000	8600213	10000.000000	23837	15763	1.000000	26753	13843	1.000000	9664308	-0.000186
226893159	165478850.000000	8597822	10000.000000	23854	15953	1.000000	26872	13982	1.000000	9659526	-0.000202
226899453	165468780.000000	8596627	10000.000000	23994	15601	1.000000	26718	14050	1.000000	9654649	-0.000172
226907551	165447778.000000	8599818	10000.000000	23698	15728	1.000000	26838	13778	1.000000	9649858	-0.000338
226901622	165443684.000000	8601209	10000.000000	23712	15807	1.000000	26898	13956	1.000000	9645175	-0.000368
226912825	165425640.000000	8602489	10000.000000	23919	15915	1.000000	26787	13991	1.000000	9640492	-0.000729
226905907	165458052.000000	8597098	10000.000000	24030	15837	1.000000	26805	13929	1.000000	9635705	-0.000627
226902183	165475444.000000	8603651	10000.000000	23740	15502	1.000000	26649	14151	1.000000	9630848	-0.000509
226909822	165468689.000000	8600521	10000.000000	23848	15986	1.000000	26601	13706	1.000000	9626040	-0.001370
226905397	165487227.000000	8601942	10000.000000	23954	15774	1.000000	26653	13704	1.000000	9621198	-0.001020
226902449	165466753.000000	8601374	10000.000000	23888	15810	1.000000	26702	13901	1.000000	9616363	-0.001018
226898246	165471011.000000	8600256	10000.000000	23953	15768	1.000000	27021	13725	1.000000	9611566	-0.000980
226921961	165446852.000000	8598741	10000.000000	23904	15685	1.000000	26831	14063	1.000000	9606765	-0.002632
226897689	165483090.000000	8602536	10000.000000	23742	15780	1.000000	26868	13701	1.000000	9602000	-0.002662
226895347	165462041.000000	8601894	10000.000000	23811	15821	1.000000	26904	13743	1.000000	9597196	-0.002373
226898497	165445262.000000	8601342	10000.000000	23743	15675	1.000000	26820	13869	1.000000	9592421	-0.002500
226936983	165441907.000000	8596536	10000.000000	23967	15900	1.000000	26939	13996	1.000000	9587725	-0.002656
226890065	165490356.000000	8599238	10000.000000	23722	15938	1.000000	26957	13781	1.000000	9582905	-0.002694
226894427	165491879.000000	8601003	10000.000000	24064	15783	1.000000	26632	14237	1.000000	9578174	-0.002654
226902988	165446221.000000	8604977	10000.000000	23911	16064	1.000000	26843	13842	1.000000	9573462	-0.002368
226913673	165439113.000000	8602741	10000.000000	23751	16095	1.000000	26709	13929	1.000000	9568633	-0.002612
226907313	165488188.000000	8601890	10000.000000	23833	15425	1.000000	26638	13816	1.000000	9563871	-0.002442
226919389	165467467.000000	8598704	10000.000000	23576	16022	1.000000	26760	13989	1.000000	9559153	-0.002423
226904197	165451024.000000	8604669	10000.000000	23857	15804	1.000000	26653	13893	1.000000	9554474	-0.001368
226881040	165506215.000000	8598969	10000.000000	23737	16049	1.000000	26885	13690	1.000000	9549733	-0.001509
226917516	165462537.000000	8602939	10000.000000	23710	15925	1.000000	26640	13953	1.000000	9545005	-0.001622
226925998	165456542.000000	8603357	10000.000000	23577	15850	1.000000	26722	13828	1.000000	9540338	-0.001443
226909378	165427571.000000	8597333	10000.000000	23906	15765	1.000000	26802	13923	1.000000	9535586	-0.001413
226893820	165463414.000000	8598505	10000.000000	23805	15785	1.000000	26834	13822	1.000000	9530750	-0.001800
226891659	165468542.000000	8604172	10000.000000	23820	15650	1.000000	26734	13717	1.000000	9526100	-0.001819
226879320	165497124.000000	8603162	10000.000000	23946	15910	1.000000	26586	13780	1.000000	9521289	-0.001786
226911046	165441863.000000	8602925	10000.000000	23897	15752	1.000000	26862	13979	1.000000	9516452	-0.001746
npatches	nstrain	runtime	dt	init_x	init_y	init_y_blood	init_z	init_S	beta0	beta1	beta2	beta3	mean_beta	B	d	delta	delta_blood	b[0]	mut	m	CTL	c	g	epsilon	k	het	lambda	rho	omega	x_max	patch.dyna	DELTA	A	VA
10000	1	100.000000	0.000100	21900	9499	5000000	0.001000	10000000	28.533814	18.976920	13.813638	25.151870	20	8000000000.000000	0.010000	1.000000	1.000000	800000	0.000050	0.048000	1	0.001000	1.000000	25.000000	14.000000	0.500000	0.000000	0.000000	0.000000	31987	0	10.000000	7.000000	1.000000
sus	inf	inf_blood	z	x[0]	y[0][0]	z[0]	x[1]	y[1][0]	z[1]	S[0]	synchrony
219000000	94990000.000000	5000000	10.000000	21900	9499	0.001000	21900	9499	0.001000	10000000	0.000000
243159806	127370040.000000	6625094	10000.000000	20752	15008	1.000000	24762	12471	1.000000	9995039	0.000000
242798483	128027536.000000	6653770	10000.000000	20879	14867	1.000000	24564	12516	1.000000	9989963	0.000000
242816272	128056031.000000	6654874	10000.000000	21119	14731	1.000000	24665	12839	1.000000	9985013	0.000000
242837861	128008398.000000	6651664	10000.000000	20835	15091	1.000000	24624	12336	1.000000	9979985	0.000000
242833301	128025941.000000	6656826	10000.000000	20814	15025	1.000000	24679	12574	1.000000	9975047	0.000000
242807650	128027841.000000	6653992	10000.000000	21001	14744	1.000000	24530	12593	1.000000	9969959	0.000000
242813555	128009943.000000	6653377	10000.000000	20798	15070	1.000000	24653	12573	1.000000	9964979	0.000000
242819972	127990499.000000	6652541	10000.000000	20779	14983	1.000000	24639	12446	1.000000	9960011	0.000000
242834225	127989681.000000	6654867	10000.000000	20758	15098	1.000000	24567	12491	1.000000	9954916	0.000000
242829084	128000427.000000	6649979	10000.000000	21034	14849	1.000000	24606	12521	1.000000	9949902	0.000000
242827758	127990007.000000	6651911	10000.000000	20823	14917	1.000000	24834	12365	1.000000	9944822	0.000000
242804780	128033081.000000	6654506	10000.000000	20907	14778	1.000000	24415	12653	1.000000	9939820	0.000000
242856419	127969676.000000	6649516	10000.000000	20932	14970	1.000000	25015	12444	1.000000	9934821	0.000000
242831873	128021457.000000	6653933	10000.000000	20776	14940	1.000000	24487	12594	1.000000	9929830	0.000000
242826843	127998930.000000	6652147	10000.000000	20720	15029	1.000000	24737	12620	1.000000	9924865	0.000000
242830400	128021045.000000	6648763	10000.000000	21024	14880	1.000000	24421	12774	1.000000	9919917	0.000000
242816984	128018371.000000	6656781	10000.000000	20868	15076	1.000000	24725	12604	1.000000	9915088	0.000000
242802312	128049937.000000	6655357	10000.000000	20866	14776	1.000000	24571	12760	1.000000	9910123	0.000000
242849567	128001977.000000	6650735	10000.000000	20945	14910	1.000000	24653	12650	1.000000	9905280	0.000000
242826288	128030417.000000	6654393	10000.000000	21049	14638	1.000000	24649	12722	1.000000	9900334	0.000000
242807923	128021892.000000	6657929	10000.000000	21010	14845	1.000000	24384	12719	1.000000	9895530	0.000000
242828443	128055517.000000	6653846	10000.000000	21090	14588	1.000000	24579	12589	1.000000	9890614	0.000000
242822581	128033112.000000	6657036	10000.000000	20884	14876	1.000000	24596	12472	1.000000	9885588	0.000000
242813933	128035773.000000	6655660	10000.000000	20939	14851	1.000000	24699	12311	1.000000	9880507	0.000000
242822243	128029332.000000	6655920	10000.000000	20732	14954	1.000000	24708	12561	1.000000	9875663	0.000000
242849381	127990279.000000	6657200	10000.000000	20958	14940	1.000000	24509	12644	1.000000	9870765	0.000000
242832054	128042348.000000	6651468	10000.000000	20889	14874	1.000000	24632	12573	1.000000	9865869	0.000000
242802979	128033428.000000	6653824	10000.000000	20987	14889	1.000000	24765	12575	1.000000	9860964	0.000000
242823109	128034676.000000	6654106	10000.000000	20834	14861	1.000000	24789	12371	1.000000	9856053	0.000000
242814610	128026710.000000	6656847	10000.000000	20783	14896	1.000000	24817	12349	1.000000	9851064	0.000000
242833122	128009042.000000	6652133	10000.000000	20732	14935	1.000000	24762	12667	1.000000	9846121	0.000000
242819788	128026574.000000	6658339	10000.000000	21012	14853	1.000000	24606	12585	1.000000	9841237	0.000000
242807826	128032387.000000	6654722	10000.000000	20753	14896	1.000000	24531	12474	1.000000	9836379	0.000000
242830139	128039680.000000	6658393	10000.000000	21100	14774	1.000000	24740	12584	1.000000	9831338	0.000000
242808018	128048936.000000	6650945	10000.000000	20653	15067	1.000000	24474	12688	1.000000	9826420	0.000000
242809160	128060385.000000	6655761	10000.000000	20963	14738	1.000000	24657	12699	1.000000	9821549	0.000000
242820935	128018676.000000	6656403	10000.000000	20822	15127	1.000000	24491	12567	1.000000	9816566	0.000000
242827542	128018137.000000	6653750	10000.000000	20932	14809	1.000000	24680	12583	1.000000	9811693	0.000000
242797538	128033589.000000	6651747	10000.000000	20761	14857	1.000000	24584	12370	1.000000	9806799	0.000000
242828475	128027653.000000	6657148	10000.000000	21079	14720	1.000000	24827	12358	1.000000	9801846	-1.#IND00
242828904	128011792.000000	6648558	10000.000000	20816	15116	1.000000	24768	12668	1.000000	9796942	0.001600
242795854	128038034.000000	6652627	10000.000000	20803	15187	1.000000	24838	12490	1.000000	9792025	0.001545
242813541	128003003.000000	6652197	10000.000000	20868	14859	1.000000	24614	12448	1.000000	9787227	0.007484
242825363	128011638.000000	6656204	10000.000000	20674	15066	1.000000	24831	12567	1.000000	9782181	0.013472
242824804	128028974.000000	6655171	10000.000000	20812	15158	1.000000	24591	12687	1.000000	9777369	0.010395
242836409	128007615.000000	6653260	10000.000000	21039	14895	1.000000	24407	12624	1.000000	9772513	0.006369
242807058	128035101.000000	6650520	10000.000000	20728	15047	1.000000	24330	12689	1.000000	9767529	0.005044
242825124	128038063.000000	6655054	10000.000000	20974	15137	1.000000	24369	12697	1.000000	9762562	0.004048
242828402	128016022.000000	6655414	10000.000000	20875	15077	1.000000	24784	12770	1.000000	9757782	0.006381
242828111	128040088.000000	6657816	10000.000000	20739	14938	1.000000	24757	12605	1.000000	9752950	0.005444
242822734	128018178.000000	6655406	10000.000000	20836	15185	1.000000	24671	12425	1.000000	9748105	0.004497
242819664	128016251.000000	6654943	10000.000000	21050	14862	1.000000	24696	12478	1.000000	9743270	0.004228
242826231	128019742.000000	6651785	10000.000000	20851	14826	1.000000	24696	12552	1.000000	9738430	0.004066
242816666	128023123.000000	6655465	10000.000000	20841	14975	1.000000	24677	12565	1.000000	9733645	0.003394
242817754	128023709.000000	6655479	10000.000000	20847	15085	1.000000	24590	12573	1.000000	9728725	0.003265
242835737	127994655.000000	6652201	10000.000000	20919	15093	1.000000	24459	12470	1.000000	9723866	0.000909
242812025	128074113.000000	6656295	10000.000000	20789	15042	1.000000	24666	12554	1.000000	9718943	0.001300
242836255	127997882.000000	6654006	10000.000000	20905	14781	1.000000	24748	12622	1.000000	9714200	-0.000263
242819969	128057333.000000	6651628	10000.000000	20800	14929	1.000000	24818	12355	1.000000	9709450	0.000304
242789203	128058527.000000	6652869	10000.000000	20950	14832	1.000000	24672	12808	1.000000	9704633	0.000889
242811675	128025210.000000	6654720	10000.000000	20956	14897	1.000000	24549	12704	1.000000	9699819	0.000528
242822995	128018999.000000	6658527	10000.000000	20824	14949	1.000000	24642	12584	1.000000	9694812	0.000790
242815400	128014911.000000	6651821	10000.000000	20905	15206	1.000000	24809	12505	1.000000	9689920	0.001689
242807083	128037932.000000	6654067	10000.000000	20769	15154	1.000000	24632	12463	1.000000	9685007	0.004717
242836429	128003466.000000	6653333	10000.000000	20636	15269	1.000000	24528	12701	1.000000	9680194	0.004149
242804857	128027779.000000	6655047	10000.000000	20723	15126	1.000000	24614	12634	1.000000	9675353	0.004407
242849784	128001946.000000	6651377	10000.000000	20810	14992	1.000000	24464	12862	1.000000	9670405	0.004265
242829452	128003679.000000	6652702	10000.000000	20854	14808	1.000000	24768	12537	1.000000	9665683	0.004056
242851714	127979820.000000	6653292	10000.000000	20943	14758	1.000000	24626	12549	1.000000	9660911	0.004235
242826850	128024414.000000	6652782	10000.000000	20780	15008	1.000000	24685	12615	1.000000	9656089	0.003753
242805314	128020935.000000	6660509	10000.000000	20961	14808	1.000000	24501	12434	1.000000	9651271	0.003350
242824714	128016180.000000	6658366	10000.000000	21051	14467	1.000000	24694	12605	1.000000	9646330	0.003516
242821194	128044315.000000	6652132	10000.000000	20832	14812	1.000000	24334	12764	1.000000	9641463	0.003511
242813804	128026857.000000	6654851	10000.000000	20820	15222	1.000000	24631	12576	1.000000	9636774	0.003524
242791794	128054361.000000	6656890	10000.000000	20843	14834	1.000000	24498	12636	1.000000	9631959	0.003533
242815395	128031548.000000	6654877	10000.000000	20877	15026	1.000000	24350	12628	1.000000	9627068	0.003465
242794504	128043500.000000	6655151	10000.000000	20721	15025	1.000000	24533	12843	1.000000	9622388	0.004019
242845023	128002870.000000	6653855	10000.000000	20676	14884	1.000000	24691	12587	1.000000	9617531	0.003730
242828960	128000425.000000	6650733	10000.000000	20974	14750	1.000000	24553	12527	1.000000	9612717	0.003349
242839353	128002838.000000	6649363	10000.000000	21077	14870	1.000000	24454	12636	1.000000	9607822	0.002555
242825879	128046103.000000	6657610	10000.000000	20829	15199	1.000000	24650	12481	1.000000	9602981	0.002599
242813887	128039425.000000	6653387	10000.000000	21122	14935	1.000000	24588	12616	1.000000	9598128	0.002654
242791269	128071600.000000	6656746	10000.000000	20898	14871	1.000000	24521	12627	1.000000	9593344	0.002477
242813993	128005384.000000	6656180	10000.000000	20883	15070	1.000000	24557	12756	1.000000	9588586	0.002450
242823015	128035800.000000	6651836	10000.000000	20766	14918	1.000000	24772	12558	1.000000	9583817	0.002060
242813258	128020240.000000	6656781	10000.000000	20824	15168	1.000000	24483	12706	1.000000	9578933	0.001899
242832473	128020287.000000	6654808	10000.000000	20927	14952	1.000000	24821	12606	1.000000	9574251	0.001831
242819856	128023575.000000	6654544	10000.000000	21018	14928	1.000000	24499	12758	1.000000	9569494	0.002030
242840283	128023678.000000	6651405	10000.000000	20973	14755	1.000000	24619	12461	1.000000	9564565	0.001876
242813773	128054237.000000	6657223	10000.000000	20971	14783	1.000000	24577	12391	1.000000	9559792	0.002658
242837885	128044094.000000	6656298	10000.000000	20901	14947	1.000000	24434	12596	1.000000	9554949	0.002615
242822638	128019539.000000	6656122	10000.000000	21045	14895	1.000000	24594	12489	1.000000	9550342	0.002643
242834421	128012334.000000	6654593	10000.000000	20949	14905	1.000000	24503	12780	1.000000	9545604	0.002807
242822630	128010619.000000	6653964	10000.000000	20953	15004	1.000000	24519	12559	1.000000	9540773	0.002544
242801261	128044042.000000	6654828	10000.000000	21051	14680	1.000000	24563	12768	1.000000	9536021	0.002486
242827421	128017077.000000	6655540	10000.000000	20852	15026	1.000000	24815	12497	1.000000	9531267	0.002282
242850588	128015469.000000	6650635	10000.000000	20868	15024	1.000000	24480	12823	1.000000	9526558	0.002510
242837868	128032774.000000	6653148	10000.000000	20706	15017	1.000000	24693	12568	1.000000	9521767	0.002464
242801395	128037192.000000	6656898	10000.000000	20955	14741	1.000000	24437	12582	1.000000	9517030	0.002623
npatches	nstrain	runtime	dt	init_x	init_y	init_y_blood	init_z	init_S	beta0	beta1	beta2	beta3	mean_beta	B	d	delta	delta_blood	b[0]	mut	m	CTL	c	g	epsilon	k	het	lambda	rho	omega	x_max	patch.dyna	DELTA	A	VA
10000	1	100.000000	0.000100	21900	9499	5000000	0.001000	10000000	22.492098	16.954091	29.729056	18.879255	20	8000000000.000000	0.010000	1.000000	1.000000	800000	0.000050	0.048000	1	0.001000	1.000000	25.000000	15.000000	0.500000	0.000000	0.000000	0.000000	31987	0	10.000000	7.000000	1.000000
sus	inf	inf_blood	z	x[0]	y[0][0]	z[0]	x[1]	y[1][0]	z[1]	S[0]	synchrony
219000000	94990000.000000	5000000	10.000000	21900	9499	0.001000	21900	9499	0.001000	10000000	0.000000
257561883	97060479.000000	5043380	10000.000000	24837	10301	1.000000	26736	9091	1.000000	9995017	0.000000
257465560	97237781.000000	5054485	10000.000000	24745	10288	1.000000	26992	9037	1.000000	9989977	0.000000
257464043	97237809.000000	5050950	10000.000000	24673	10413	1.000000	26834	9094	1.000000	9984919	0.000000
257466152	97236263.000000	5055449	10000.000000	24736	10056	1.000000	26762	9108	1.000000	9979931	0.000000
257460648	97226312.000000	5055055	10000.000000	24896	10264	1.000000	26762	9124	1.000000	9974983	0.000000
257446253	97241619.000000	5057847	10000.000000	24730	10251	1.000000	26734	9111	1.000000	9969872	0.000000
257479565	97232528.000000	5052122	10000.000000	24890	10236	1.000000	26941	8960	1.000000	9964792	0.000000
257482447	97198611.000000	5051585	10000.000000	24662	10407	1.000000	27002	8900	1.000000	9959882	0.000000
257452769	97244357.000000	5058801	10000.000000	24650	10190	1.000000	26767	9090	1.000000	9954891	0.000000
257445150	97249047.000000	5055414	10000.000000	24796	10275	1.000000	26863	8975	1.000000	9950005	0.000000
257443287	97247138.000000	5057892	10000.000000	24654	10413	1.000000	26844	8983	1.000000	9944975	0.000000
257448786	97269032.000000	5055254	10000.000000	24714	10363	1.000000	26786	9000	1.000000	9940038	0.000000
257482064	97217305.000000	5057396	10000.000000	24780	10417	1.000000	26821	9255	1.000000	9935227	0.000000
257469338	97256975.000000	5055126	10000.000000	24674	10362	1.000000	26651	9243	1.000000	9930200	0.000000
257465750	97260588.000000	5054178	10000.000000	24788	10201	1.000000	26765	9046	1.000000	9925201	0.000000
257479006	97206496.000000	5053616	10000.000000	24727	10509	1.000000	26716	8998	1.000000	9920348	0.000000
257481032	97235688.000000	5053038	10000.000000	24841	10200	1.000000	27074	9119	1.000000	9915243	0.000000
257465496	97252764.000000	5049015	10000.000000	25065	10201	1.000000	26780	9142	1.000000	9910253	0.000000
257455868	97249393.000000	5053996	10000.000000	24791	10159	1.000000	26915	8938	1.000000	9905320	0.000000
257452847	97230899.000000	5055847	10000.000000	24773	10157	1.000000	26857	8976	1.000000	9900355	0.000000
257477697	97213555.000000	5052868	10000.000000	24978	10164	1.000000	26815	9011	1.000000	9895352	0.000000
257465037	97245832.000000	5054075	10000.000000	24835	10375	1.000000	26950	8955	1.000000	9890280	0.000000
257481478	97223950.000000	5053253	10000.000000	24870	10208	1.000000	26747	9136	1.000000	9885395	0.000000
257455992	97249560.000000	5053665	10000.000000	25030	10294	1.000000	26846	8925	1.000000	9880602	0.000000
257492237	97181832.000000	5049875	10000.000000	24836	10513	1.000000	26668	9009	1.000000	9875762	0.000000
257485013	97211214.000000	5054650	10000.000000	24968	10252	1.000000	26877	9212	1.000000	9870818	0.000000
257463714	97244343.000000	5054222	10000.000000	24824	10233	1.000000	26703	9140	1.000000	9865871	0.000000
257459821	97257970.000000	5054901	10000.000000	24770	10480	1.000000	26670	9119	1.000000	9860967	0.000000
257492229	97227199.000000	5055877	10000.000000	24755	10090	1.000000	26713	9133	1.000000	9856162	0.000000
257466503	97229620.000000	5053642	10000.000000	24922	10236	1.000000	26808	8935	1.000000	9851252	0.000000
257449297	97265040.000000	5057410	10000.000000	24908	10047	1.000000	26838	9129	1.000000	9846366	0.000000
257468582	97230932.000000	5053879	10000.000000	24803	10263	1.000000	27006	8905	1.000000	9841551	0.000000
257466716	97230905.000000	5053212	10000.000000	24767	10157	1.000000	26719	9019	1.000000	9836678	0.000000
257439820	97265196.000000	5056613	10000.000000	24820	10295	1.000000	26907	8943	1.000000	9831751	0.000000
257422928	97256270.000000	5054243	10000.000000	24927	10147	1.000000	26901	8928	1.000000	9826849	0.000000
257431502	97250929.000000	5050555	10000.000000	24630	10372	1.000000	26677	9116	1.000000	9821961	0.000000
257462153	97246344.000000	5054695	10000.000000	24717	10414	1.000000	26802	9164	1.000000	9816915	0.000000
257460043	97257511.000000	5057106	10000.000000	24599	10305	1.000000	26803	9041	1.000000	9811988	0.000000
257448093	97284877.000000	5057014	10000.000000	24688	10133	1.000000	26851	9092	1.000000	9807117	0.000000
257476457	97219813.000000	5053252	10000.000000	24683	10326	1.000000	26951	8963	1.000000	9802278	-1.#IND00
257467931	97255543.000000	5056372	10000.000000	24890	10378	1.000000	26919	9090	1.000000	9797392	-0.012800
257447964	97278177.000000	5055077	10000.000000	24769	10342	1.000000	26740	9099	1.000000	9792413	-0.045566
257465222	97247844.000000	5053350	10000.000000	24753	10127	1.000000	26899	9071	1.000000	9787503	-0.027851
257448248	97280620.000000	5052829	10000.000000	24962	10266	1.000000	26939	9024	1.000000	9782563	-0.021174
257494409	97205232.000000	5057036	10000.000000	24683	10418	1.000000	26654	9117	1.000000	9777678	-0.014582
257468384	97253975.000000	5053822	10000.000000	25200	10100	1.000000	26917	8974	1.000000	9772762	-0.011610
257447899	97270795.000000	5054924	10000.000000	24708	10323	1.000000	26945	8995	1.000000	9767820	-0.010164
257466389	97253892.000000	5057535	10000.000000	24750	10196	1.000000	26808	8972	1.000000	9762885	-0.011852
257465446	97238991.000000	5055993	10000.000000	24601	10381	1.000000	26766	9208	1.000000	9757992	-0.018829
257475745	97224873.000000	5052550	10000.000000	24820	10412	1.000000	26881	8920	1.000000	9753088	-0.017092
257477255	97220498.000000	5054799	10000.000000	24786	10113	1.000000	26899	8882	1.000000	9748124	-0.015784
257458141	97252506.000000	5053963	10000.000000	24981	10125	1.000000	26841	9222	1.000000	9743345	-0.013014
257459656	97240301.000000	5053114	10000.000000	24565	10720	1.000000	27087	8947	1.000000	9738588	-0.012129
257471377	97204807.000000	5049894	10000.000000	24651	10390	1.000000	26855	9024	1.000000	9733809	-0.011852
257475075	97219935.000000	5052992	10000.000000	24758	10190	1.000000	26774	9168	1.000000	9728925	-0.011317
257494178	97197543.000000	5048585	10000.000000	24680	10475	1.000000	26924	9175	1.000000	9724001	-0.009904
257448924	97247569.000000	5055027	10000.000000	24746	10060	1.000000	26866	9001	1.000000	9719119	-0.009744
257467084	97251797.000000	5055803	10000.000000	24658	10298	1.000000	26874	9007	1.000000	9714214	-0.008921
257444434	97264761.000000	5057586	10000.000000	24636	10347	1.000000	26923	8820	1.000000	9709421	-0.008369
257460676	97242186.000000	5051318	10000.000000	24342	10499	1.000000	26892	9000	1.000000	9704683	-0.008012
257443249	97267542.000000	5052176	10000.000000	24802	10150	1.000000	26891	9151	1.000000	9699947	-0.007448
257469342	97229761.000000	5052253	10000.000000	24845	10229	1.000000	26905	8872	1.000000	9695164	-0.006240
257444780	97236663.000000	5052031	10000.000000	24929	10200	1.000000	26791	8948	1.000000	9690282	-0.006281
257438550	97259790.000000	5054515	10000.000000	24660	10393	1.000000	27013	9146	1.000000	9685330	-0.006959
257467134	97221641.000000	5054471	10000.000000	24649	10469	1.000000	26573	9276	1.000000	9680571	-0.005800
257484754	97213784.000000	5055279	10000.000000	24761	10332	1.000000	26746	9054	1.000000	9675540	-0.006554
257441673	97252739.000000	5052735	10000.000000	24623	10385	1.000000	26743	9053	1.000000	9670766	-0.005728
257464459	97245634.000000	5054023	10000.000000	24789	10466	1.000000	26912	8989	1.000000	9665889	-0.005258
257442607	97269862.000000	5055305	10000.000000	24745	10286	1.000000	26908	8896	1.000000	9660963	-0.005103
257452941	97262557.000000	5055599	10000.000000	24571	10512	1.000000	26858	9020	1.000000	9656156	-0.004843
257462099	97242037.000000	5054237	10000.000000	24975	10388	1.000000	26949	9125	1.000000	9651321	-0.004459
257492899	97194826.000000	5046695	10000.000000	24698	10195	1.000000	26796	8931	1.000000	9646510	-0.003696
257473456	97197833.000000	5057526	10000.000000	24731	10422	1.000000	26724	9074	1.000000	9641770	-0.003860
257445236	97250498.000000	5054966	10000.000000	24835	10318	1.000000	26858	9163	1.000000	9636889	-0.003708
257437196	97240898.000000	5058185	10000.000000	24828	10362	1.000000	26583	8985	1.000000	9631995	-0.003558
257507048	97218899.000000	5050921	10000.000000	24677	10381	1.000000	26821	8884	1.000000	9627175	-0.002283
257448184	97247557.000000	5054471	10000.000000	24812	10442	1.000000	26994	9084	1.000000	9622341	-0.002696
257467770	97232150.000000	5052540	10000.000000	24810	10290	1.000000	27004	9216	1.000000	9617382	-0.002067
257442554	97259690.000000	5053745	10000.000000	24834	10560	1.000000	26753	9040	1.000000	9612719	-0.001923
257455046	97254439.000000	5057704	10000.000000	24688	10122	1.000000	26945	9078	1.000000	9608079	-0.001920
257482427	97222645.000000	5052192	10000.000000	24729	10321	1.000000	26751	9142	1.000000	9603233	-0.002016
257456357	97224353.000000	5055924	10000.000000	24742	10248	1.000000	26709	9144	1.000000	9598480	-0.001935
257481496	97242414.000000	5053112	10000.000000	24694	10333	1.000000	26812	8992	1.000000	9593660	-0.001917
257469356	97236179.000000	5058194	10000.000000	24761	10118	1.000000	26679	8896	1.000000	9588845	-0.001730
257454516	97239116.000000	5054339	10000.000000	24506	10635	1.000000	26981	9157	1.000000	9583997	-0.001469
257457398	97277294.000000	5055029	10000.000000	24726	10189	1.000000	26695	9195	1.000000	9579282	-0.001188
257432128	97279502.000000	5054633	10000.000000	24712	10292	1.000000	26721	9156	1.000000	9574507	-0.001342
257459775	97241030.000000	5053802	10000.000000	24694	10238	1.000000	26669	9068	1.000000	9569712	-0.000996
257489715	97206443.000000	5059163	10000.000000	24799	10401	1.000000	26709	8972	1.000000	9564973	-0.001193
257454828	97260882.000000	5054380	10000.000000	24840	10321	1.000000	26915	9082	1.000000	9560206	-0.001115
257446371	97266937.000000	5052157	10000.000000	24748	10147	1.000000	26939	9094	1.000000	9555481	-0.001383
257465610	97244394.000000	5054732	10000.000000	24702	10395	1.000000	26844	8970	1.000000	9550686	-0.002177
257463852	97246419.000000	5053887	10000.000000	24709	10304	1.000000	26750	8963	1.000000	9545870	-0.002440
257467468	97257031.000000	5056081	10000.000000	24958	10340	1.000000	27098	9081	1.000000	9541107	-0.002154
257462333	97251728.000000	5055862	10000.000000	24653	10223	1.000000	26918	8962	1.000000	9536472	-0.002869
257468575	97243889.000000	5052480	10000.000000	24795	10202	1.000000	26879	9165	1.000000	9531785	-0.002759
257476996	97246138.000000	5054632	10000.000000	24759	10439	1.000000	26760	8767	1.000000	9527071	-0.002481
257450125	97266397.000000	5055045	10000.000000	24715	10246	1.000000	26615	9097	1.000000	9522376	-0.002153
257436806	97257807.000000	5055320	10000.000000	24766	10222	1.000000	26629	9001	1.000000	9517452	-0.002179
npatches	nstrain	runtime	dt	init_x	init_y	init_y_blood	init_z	init_S	beta0	beta1	beta2	beta3	mean_beta	B	d	delta	delta_blood	b[0]	mut	m	CTL	c	g	epsilon	k	het	lambda	rho	omega	x_max	patch.dyna	DELTA	A	VA
10000	1	100.000000	0.000100	21900	9499	5000000	0.001000	10000000	20.425040	19.389060	15.597605	18.116450	20	8000000000.000000	0.010000	1.000000	1.000000	800000	0.000050	0.048000	1	0.001000	1.000000	25.000000	16.000000	0.500000	0.000000	0.000000	0.000000	31987	0	10.000000	7.000000	1.000000
sus	inf	inf_blood	z	x[0]	y[0][0]	z[0]	x[1]	y[1][0]	z[1]	S[0]	synchrony
219000000	94990000.000000	5000000	10.000000	21900	9499	0.001000	21900	9499	0.001000	10000000	0.000000
269544478	73849133.000000	3837624	10000.000000	27047	7450	1.000000	27322	7239	1.000000	9994951	0.000000
269820566	73394927.000000	3814177	10000.000000	26673	7572	1.000000	27176	7296	1.000000	9989900	0.000000
269867758	73360429.000000	3811589	10000.000000	27018	7231	1.000000	27293	7143	1.000000	9985003	0.000000
269836228	73396890.000000	3814404	10000.000000	27053	7239	1.000000	27073	7368	1.000000	9979967	0.000000
269831017	73399406.000000	3815247	10000.000000	26771	7272	1.000000	27363	7101	1.000000	9974882	0.000000
269862454	73359305.000000	3812426	10000.000000	26905	7368	1.000000	27153	7128	1.000000	9969824	0.000000
269858865	73359721.000000	3813860	10000.000000	27015	7134	1.000000	27252	7073	1.000000	9964741	0.000000
269866821	73373877.000000	3813951	10000.000000	26808	7384	1.000000	27151	7100	1.000000	9959748	0.000000
269838364	73381456.000000	3815729	10000.000000	26905	7597	1.000000	27400	7169	1.000000	9954682	0.000000
269854121	73358978.000000	3812590	10000.000000	26882	7414	1.000000	27260	7245	1.000000	9949719	0.000000
269881344	73347943.000000	3815136	10000.000000	26862	7352	1.000000	27063	7310	1.000000	9944637	0.000000
269867951	73361271.000000	3813596	10000.000000	26827	7325	1.000000	27290	7102	1.000000	9939709	0.000000
269833249	73365970.000000	3813714	10000.000000	26984	7378	1.000000	27276	7265	1.000000	9934842	0.000000
269791211	73404993.000000	3816293	10000.000000	27186	7284	1.000000	27310	7065	1.000000	9929833	0.000000
269839258	73390874.000000	3813607	10000.000000	26994	7431	1.000000	27430	7085	1.000000	9924784	0.000000
269879181	73354253.000000	3812275	10000.000000	26787	7461	1.000000	27168	7136	1.000000	9919835	0.000000
269840208	73372412.000000	3817063	10000.000000	26869	7461	1.000000	27365	6879	1.000000	9914943	0.000000
269854654	73365705.000000	3809302	10000.000000	26882	7442	1.000000	27402	7075	1.000000	9909996	0.000000
269859675	73359536.000000	3815250	10000.000000	26849	7258	1.000000	27230	7230	1.000000	9905014	0.000000
269822457	73414620.000000	3818583	10000.000000	26842	7461	1.000000	27174	7152	1.000000	9899962	0.000000
269838835	73407582.000000	3815294	10000.000000	26947	7344	1.000000	27275	7346	1.000000	9895068	0.000000
269839086	73372791.000000	3813810	10000.000000	26860	7415	1.000000	27199	7120	1.000000	9890138	0.000000
269825750	73357468.000000	3812457	10000.000000	26891	7344	1.000000	27135	7160	1.000000	9885173	0.000000
269857081	73373396.000000	3812586	10000.000000	26872	7471	1.000000	27207	7225	1.000000	9880278	0.000000
269860850	73376227.000000	3812997	10000.000000	27051	7275	1.000000	27308	7145	1.000000	9875310	0.000000
269846705	73350736.000000	3811515	10000.000000	27137	7098	1.000000	27322	7094	1.000000	9870337	0.000000
269834636	73392012.000000	3814086	10000.000000	26716	7441	1.000000	27143	7276	1.000000	9865501	0.000000
269858583	73379995.000000	3810795	10000.000000	27028	7426	1.000000	27263	7186	1.000000	9860524	0.000000
269842323	73375241.000000	3815978	10000.000000	27072	7196	1.000000	27222	7077	1.000000	9855525	0.000000
269839245	73381285.000000	3814654	10000.000000	26941	7395	1.000000	27506	7123	1.000000	9850709	0.000000
269847531	73381117.000000	3815961	10000.000000	27111	7347	1.000000	27252	7157	1.000000	9845761	0.000000
269834348	73367582.000000	3815686	10000.000000	26746	7542	1.000000	27151	7125	1.000000	9840962	0.000000
269854654	73382628.000000	3817235	10000.000000	27037	7438	1.000000	27281	7145	1.000000	9836144	0.000000
269843508	73391892.000000	3813582	10000.000000	26886	7615	1.000000	27171	7262	1.000000	9831248	0.000000
269845376	73355703.000000	3814971	10000.000000	27028	7403	1.000000	27172	7226	1.000000	9826320	0.000000
269850403	73396187.000000	3816121	10000.000000	26872	7469	1.000000	27246	7091	1.000000	9821215	0.000000
269850805	73398227.000000	3815794	10000.000000	26823	7377	1.000000	27350	7204	1.000000	9816316	0.000000
269842498	73370451.000000	3816218	10000.000000	26868	7560	1.000000	27435	7166	1.000000	9811334	0.000000
269845914	73378904.000000	3811710	10000.000000	26857	7364	1.000000	27261	7113	1.000000	9806389	0.000000
269865717	73360387.000000	3812366	10000.000000	26837	7501	1.000000	27332	7247	1.000000	9801518	-1.#IND00
269820471	73413346.000000	3812931	10000.000000	27034	7375	1.000000	27165	7241	1.000000	9796647	-0.019200
269835709	73361520.000000	3811723	10000.000000	26917	7547	1.000000	27261	7127	1.000000	9791844	-0.002619
269830287	73402270.000000	3815865	10000.000000	26777	7565	1.000000	27483	7175	1.000000	9786932	-0.008995
269861857	73357614.000000	3809249	10000.000000	26954	7481	1.000000	27019	7352	1.000000	9782024	-0.003297
269820697	73365510.000000	3815992	10000.000000	27151	7399	1.000000	27230	7096	1.000000	9777193	-0.005368
269812396	73414199.000000	3818087	10000.000000	26836	7318	1.000000	27280	7075	1.000000	9772323	-0.012388
269828009	73404297.000000	3814404	10000.000000	26846	7370	1.000000	27310	7306	1.000000	9767463	-0.007935
269843005	73356953.000000	3813034	10000.000000	26931	7558	1.000000	27254	7134	1.000000	9762457	-0.008767
269863112	73351473.000000	3811046	10000.000000	26864	7204	1.000000	26905	7305	1.000000	9757498	-0.008467
269841623	73366948.000000	3815558	10000.000000	26993	7299	1.000000	26967	7444	1.000000	9752679	-0.008396
269844276	73407231.000000	3817725	10000.000000	27055	7230	1.000000	27292	7095	1.000000	9747834	-0.007238
269857083	73351372.000000	3813599	10000.000000	26876	7260	1.000000	27169	7112	1.000000	9742883	-0.004023
269835866	73370546.000000	3813796	10000.000000	27097	7249	1.000000	27278	7245	1.000000	9738028	-0.005256
269831970	73377658.000000	3813403	10000.000000	26839	7204	1.000000	27179	7191	1.000000	9733194	-0.005776
269864078	73362484.000000	3814843	10000.000000	26917	7239	1.000000	27372	7207	1.000000	9728425	-0.005584
269844330	73357615.000000	3811297	10000.000000	26954	7306	1.000000	27022	7438	1.000000	9723555	-0.006395
269842068	73389405.000000	3817059	10000.000000	26923	7400	1.000000	27389	7095	1.000000	9718685	-0.007621
269837065	73403126.000000	3816831	10000.000000	26913	7284	1.000000	27330	7153	1.000000	9713909	-0.006361
269848395	73371314.000000	3814121	10000.000000	27120	7344	1.000000	27431	7320	1.000000	9709019	-0.004182
269873960	73328516.000000	3814593	10000.000000	26647	7508	1.000000	27443	6993	1.000000	9704208	-0.004089
269833384	73411001.000000	3815431	10000.000000	27020	7379	1.000000	26942	7095	1.000000	9699379	-0.003541
269818349	73389342.000000	3817530	10000.000000	26805	7375	1.000000	27119	7370	1.000000	9694604	-0.000956
269828385	73388459.000000	3813114	10000.000000	26860	7430	1.000000	27130	7176	1.000000	9689691	-0.000498
269855930	73378015.000000	3816157	10000.000000	27017	7349	1.000000	27330	7194	1.000000	9684803	-0.000420
269854142	73350192.000000	3812935	10000.000000	26925	7251	1.000000	27309	7072	1.000000	9680086	-0.002477
269855757	73372223.000000	3813663	10000.000000	27051	7182	1.000000	27307	7238	1.000000	9675264	-0.001964
269871741	73355284.000000	3810184	10000.000000	27102	7364	1.000000	26921	7428	1.000000	9670438	-0.002130
269848069	73388898.000000	3816667	10000.000000	26759	7555	1.000000	27097	7150	1.000000	9665557	-0.001576
269836830	73384987.000000	3816949	10000.000000	27132	7290	1.000000	27156	7170	1.000000	9660624	-0.001655
269825393	73405306.000000	3814471	10000.000000	26816	7404	1.000000	27537	7196	1.000000	9655816	-0.002333
269836804	73389866.000000	3813459	10000.000000	26814	7220	1.000000	27190	7301	1.000000	9651041	-0.002276
269860873	73350273.000000	3809383	10000.000000	26777	7409	1.000000	27165	7160	1.000000	9646211	-0.002497
269860126	73366192.000000	3817032	10000.000000	26949	7415	1.000000	27291	7087	1.000000	9641354	-0.002829
269823907	73404526.000000	3811122	10000.000000	26944	7440	1.000000	26979	7317	1.000000	9636577	-0.002804
269825816	73393925.000000	3813687	10000.000000	26761	7495	1.000000	27173	7218	1.000000	9631677	-0.002662
269815710	73410508.000000	3815081	10000.000000	26859	7372	1.000000	27190	7069	1.000000	9626842	-0.002697
269853895	73366880.000000	3814611	10000.000000	27022	7406	1.000000	27232	7315	1.000000	9622060	-0.003099
269830900	73355637.000000	3813002	10000.000000	26649	7441	1.000000	27155	7034	1.000000	9617235	-0.002648
269835083	73379711.000000	3814121	10000.000000	26825	7322	1.000000	27206	7363	1.000000	9612318	-0.002459
269848329	73392159.000000	3810108	10000.000000	26733	7462	1.000000	27274	7098	1.000000	9607499	-0.003184
269844952	73405145.000000	3815258	10000.000000	26872	7521	1.000000	27431	7161	1.000000	9602606	-0.003045
269849060	73359930.000000	3811935	10000.000000	26878	7351	1.000000	27145	7152	1.000000	9597865	-0.001735
269836788	73362287.000000	3818794	10000.000000	26947	7293	1.000000	27044	7251	1.000000	9593070	-0.001654
269848218	73379623.000000	3813174	10000.000000	26946	7511	1.000000	27241	7403	1.000000	9588223	-0.001349
269848873	73397327.000000	3813392	10000.000000	26982	7439	1.000000	27261	7124	1.000000	9583504	-0.001324
269842293	73395513.000000	3811324	10000.000000	26911	7247	1.000000	27016	7316	1.000000	9578766	-0.001024
269856513	73386913.000000	3814232	10000.000000	26961	7421	1.000000	27130	7178	1.000000	9574001	-0.000784
269826817	73374881.000000	3814272	10000.000000	27004	7229	1.000000	27379	7091	1.000000	9569220	-0.000780
269832042	73390331.000000	3814327	10000.000000	26853	7202	1.000000	27056	7239	1.000000	9564455	-0.000619
269841210	73357189.000000	3814717	10000.000000	27048	7402	1.000000	27441	7108	1.000000	9559632	-0.000774
269841840	73363181.000000	3810072	10000.000000	26933	7422	1.000000	27374	7146	1.000000	9554927	-0.000819
269843686	73366984.000000	3812880	10000.000000	26995	7326	1.000000	27118	7306	1.000000	9550170	-0.000821
269837457	73404326.000000	3817381	10000.000000	27001	7468	1.000000	27231	7294	1.000000	9545328	-0.000907
269854546	73377647.000000	3811929	10000.000000	26971	7440	1.000000	26963	7283	1.000000	9540508	-0.001143
269830989	73364247.000000	3812214	10000.000000	27128	7306	1.000000	27298	7168	1.000000	9535655	-0.000767
269862561	73334031.000000	3810420	10000.000000	26595	7401	1.000000	27292	7325	1.000000	9530881	-0.000304
269851126	73363931.000000	3813666	10000.000000	27100	7159	1.000000	27526	7026	1.000000	9526136	-0.000053
269836229	73393812.000000	3812786	10000.000000	26836	7409	1.000000	27293	7238	1.000000	9521411	-0.000146
269839914	73382539.000000	3812255	10000.000000	27231	7293	1.000000	27189	7105	1.000000	9516753	-0.000296
npatches	nstrain	runtime	dt	init_x	init_y	init_y_blood	init_z	init_S	beta0	beta1	beta2	beta3	mean_beta	B	d	delta	delta_blood	b[0]	mut	m	CTL	c	g	epsilon	k	het	lambda	rho	omega	x_max	patch.dyna	DELTA	A	VA
10000	1	100.000000	0.000100	21900	9499	5000000	0.001000	10000000	15.993600	23.069424	13.068961	12.539194	20	8000000000.000000	0.010000	1.000000	1.000000	800000	0.000050	0.048000	1	0.001000	1.000000	25.000000	17.000000	0.500000	0.000000	0.000000	0.000000	31987	0	10.000000	7.000000	1.000000
sus	inf	inf_blood	z	x[0]	y[0][0]	z[0]	x[1]	y[1][0]	z[1]	S[0]	synchrony
219000000	94990000.000000	5000000	10.000000	21900	9499	0.001000	21900	9499	0.001000	10000000	0.000000
279837425	55541203.000000	2886279	10000.000000	29060	4832	1.000000	27123	6089	1.000000	9995064	0.000000
280751871	54208851.000000	2820854	10000.000000	29006	4795	1.000000	27462	5677	1.000000	9989950	0.000000
280782456	54139049.000000	2811978	10000.000000	29298	4784	1.000000	27474	5851	1.000000	9984902	0.000000
280824220	54103289.000000	2813173	10000.000000	29198	4725	1.000000	27304	5803	1.000000	9979883	0.000000
280807947	54127309.000000	2814331	10000.000000	29255	4707	1.000000	27506	5770	1.000000	9975095	0.000000
280815084	54100235.000000	2809787	10000.000000	29293	4683	1.000000	27634	5831	1.000000	9969937	0.000000
280819813	54096994.000000	2810107	10000.000000	29274	4652	1.000000	27186	5911	1.000000	9965138	0.000000
280799140	54131484.000000	2811517	10000.000000	29311	4748	1.000000	27009	5802	1.000000	9960205	0.000000
280814119	54125429.000000	2814687	10000.000000	29320	4585	1.000000	27153	5836	1.000000	9955231	0.000000
280817089	54120906.000000	2813981	10000.000000	29367	4582	1.000000	27482	5956	1.000000	9950217	0.000000
280818433	54102573.000000	2811688	10000.000000	29080	4705	1.000000	27447	5825	1.000000	9945234	0.000000
280802980	54115293.000000	2812864	10000.000000	29294	4792	1.000000	27123	5941	1.000000	9940328	0.000000
280806208	54111735.000000	2814039	10000.000000	29007	4785	1.000000	27391	5844	1.000000	9935374	0.000000
280817427	54105354.000000	2811118	10000.000000	29199	4745	1.000000	27499	5799	1.000000	9930372	0.000000
280787606	54142210.000000	2813452	10000.000000	29181	4732	1.000000	27044	5988	1.000000	9925520	0.000000
280789248	54136739.000000	2811990	10000.000000	29256	4708	1.000000	27491	5792	1.000000	9920528	0.000000
280808320	54129214.000000	2811346	10000.000000	29132	4931	1.000000	27227	5799	1.000000	9915608	0.000000
280821097	54115742.000000	2813830	10000.000000	29139	4911	1.000000	27514	5913	1.000000	9910697	0.000000
280813682	54098847.000000	2812108	10000.000000	29239	4789	1.000000	27561	5802	1.000000	9905796	0.000000
280773091	54150296.000000	2820072	10000.000000	29020	4769	1.000000	27396	6007	1.000000	9900796	0.000000
280812098	54136952.000000	2815812	10000.000000	29405	4793	1.000000	27387	5882	1.000000	9895863	0.000000
280770583	54148972.000000	2815199	10000.000000	29253	4746	1.000000	27257	5814	1.000000	9890879	0.000000
280790595	54143531.000000	2814633	10000.000000	29314	4746	1.000000	27591	5724	1.000000	9885926	0.000000
280807107	54108240.000000	2811856	10000.000000	29053	4873	1.000000	27481	5965	1.000000	9880865	0.000000
280799471	54123970.000000	2812544	10000.000000	29269	4810	1.000000	27027	5939	1.000000	9875877	0.000000
280839338	54098337.000000	2810220	10000.000000	28811	4727	1.000000	27310	5792	1.000000	9870915	0.000000
280814028	54075402.000000	2811240	10000.000000	28990	4892	1.000000	27648	5670	1.000000	9865930	0.000000
280835330	54095750.000000	2809534	10000.000000	29173	4616	1.000000	27328	5905	1.000000	9860981	0.000000
280804599	54107648.000000	2810930	10000.000000	29322	4873	1.000000	27330	5642	1.000000	9856046	0.000000
280809944	54138244.000000	2814123	10000.000000	29209	4781	1.000000	27507	5722	1.000000	9851069	0.000000
280816393	54100230.000000	2811820	10000.000000	29251	4621	1.000000	27497	5716	1.000000	9846159	0.000000
280824939	54093117.000000	2813523	10000.000000	29311	4731	1.000000	27410	5774	1.000000	9841227	0.000000
280846507	54110400.000000	2811676	10000.000000	29295	4785	1.000000	27256	5881	1.000000	9836370	0.000000
280830008	54128553.000000	2813044	10000.000000	29405	4951	1.000000	27284	5876	1.000000	9831330	0.000000
280805603	54133364.000000	2813335	10000.000000	29027	4760	1.000000	27508	5783	1.000000	9826395	0.000000
280822855	54105063.000000	2814907	10000.000000	29135	4890	1.000000	27228	5931	1.000000	9821481	0.000000
280810413	54123757.000000	2813137	10000.000000	29269	4700	1.000000	27359	5794	1.000000	9816449	0.000000
280799552	54139710.000000	2812104	10000.000000	29321	4734	1.000000	27354	5730	1.000000	9811638	0.000000
280758523	54153480.000000	2816815	10000.000000	29195	4902	1.000000	27315	5737	1.000000	9806694	0.000000
280819530	54094076.000000	2809535	10000.000000	29357	4842	1.000000	27379	5876	1.000000	9801794	-1.#IND00
280810883	54113965.000000	2812234	10000.000000	29182	4780	1.000000	27486	5939	1.000000	9796977	-0.000000
280819143	54116158.000000	2808921	10000.000000	29201	4759	1.000000	27358	5904	1.000000	9792058	-0.000326
280800970	54137433.000000	2810872	10000.000000	29100	4715	1.000000	27202	5748	1.000000	9787114	0.001585
280815968	54124059.000000	2812230	10000.000000	29298	4796	1.000000	27261	5906	1.000000	9782231	0.000230
280821984	54110178.000000	2810905	10000.000000	29128	4679	1.000000	27344	5857	1.000000	9777191	0.000523
280802649	54120254.000000	2813642	10000.000000	29074	4796	1.000000	27398	5869	1.000000	9772232	-0.001523
280786958	54113508.000000	2813932	10000.000000	29486	4813	1.000000	27158	5968	1.000000	9767259	0.001541
280793810	54118465.000000	2812496	10000.000000	29292	4636	1.000000	27317	5771	1.000000	9762486	-0.006879
280833565	54130005.000000	2809856	10000.000000	29092	4839	1.000000	27231	5833	1.000000	9757543	-0.001058
280811762	54113500.000000	2812828	10000.000000	29360	4714	1.000000	27290	5852	1.000000	9752657	-0.000413
280831503	54106950.000000	2813388	10000.000000	29125	4861	1.000000	27331	5918	1.000000	9747841	0.001467
280796383	54127847.000000	2814474	10000.000000	29323	4778	1.000000	27405	5797	1.000000	9742872	-0.000112
280800067	54134287.000000	2813031	10000.000000	29288	4849	1.000000	27617	5868	1.000000	9738112	0.000308
280810660	54131393.000000	2814292	10000.000000	29477	4727	1.000000	27257	5783	1.000000	9733244	0.000393
280821734	54100970.000000	2810154	10000.000000	29108	4494	1.000000	27231	5841	1.000000	9728448	-0.000995
280825197	54106646.000000	2812900	10000.000000	29151	4846	1.000000	27437	5844	1.000000	9723542	-0.000496
280828049	54112317.000000	2812900	10000.000000	29059	4823	1.000000	27674	5805	1.000000	9718657	0.002934
280821269	54113499.000000	2813692	10000.000000	29290	4773	1.000000	27510	5854	1.000000	9713902	0.000719
280819375	54099883.000000	2810473	10000.000000	29175	4752	1.000000	27344	5941	1.000000	9708900	-0.000185
280795695	54109000.000000	2811105	10000.000000	28969	4727	1.000000	27429	5648	1.000000	9703959	-0.000176
280794117	54138301.000000	2818407	10000.000000	29202	4726	1.000000	27301	6006	1.000000	9699193	-0.001691
280819119	54121312.000000	2815889	10000.000000	29081	4785	1.000000	27332	5829	1.000000	9694454	-0.002097
280804617	54131242.000000	2814501	10000.000000	28868	4749	1.000000	27484	5825	1.000000	9689681	-0.003197
280841382	54076590.000000	2810415	10000.000000	29473	4731	1.000000	27223	5850	1.000000	9684830	-0.002791
280798158	54139005.000000	2814178	10000.000000	29033	4817	1.000000	27380	5928	1.000000	9680034	-0.000108
280829957	54121872.000000	2814201	10000.000000	29274	4708	1.000000	27599	5715	1.000000	9675229	-0.000047
280784385	54129345.000000	2815564	10000.000000	29027	4829	1.000000	27406	5816	1.000000	9670471	0.000238
280797613	54127405.000000	2814225	10000.000000	29034	4916	1.000000	27650	5769	1.000000	9665698	0.000476
280833484	54103020.000000	2812899	10000.000000	29066	4874	1.000000	27244	5886	1.000000	9660953	-0.001107
280785751	54140754.000000	2812967	10000.000000	29195	4651	1.000000	27570	5722	1.000000	9656173	-0.000727
280818583	54081620.000000	2809520	10000.000000	29231	4756	1.000000	27462	5930	1.000000	9651409	0.000025
280815315	54108391.000000	2812550	10000.000000	29112	4793	1.000000	27382	5826	1.000000	9646599	0.000079
280807671	54109985.000000	2809131	10000.000000	29058	4728	1.000000	27417	5783	1.000000	9641805	-0.000609
280806000	54133755.000000	2812003	10000.000000	29099	4730	1.000000	27543	5702	1.000000	9636977	-0.001160
280832825	54095414.000000	2811781	10000.000000	29264	4741	1.000000	27668	5727	1.000000	9632150	-0.004741
280820396	54107026.000000	2813291	10000.000000	29298	4762	1.000000	27540	5661	1.000000	9627372	-0.004508
280794595	54118253.000000	2813918	10000.000000	29229	4744	1.000000	27232	5975	1.000000	9622508	-0.003834
280785383	54129265.000000	2812561	10000.000000	29004	4736	1.000000	27415	5757	1.000000	9617632	-0.004188
280787542	54140247.000000	2813070	10000.000000	29314	4654	1.000000	27176	5893	1.000000	9612695	-0.003816
280822342	54126478.000000	2814188	10000.000000	29197	4757	1.000000	27510	5853	1.000000	9607936	-0.003938
280803802	54127231.000000	2811533	10000.000000	29237	4634	1.000000	27518	5705	1.000000	9603102	-0.004104
280796519	54150957.000000	2815557	10000.000000	29195	4815	1.000000	27529	5858	1.000000	9598256	-0.003939
280839768	54068681.000000	2808957	10000.000000	29162	4739	1.000000	27318	5781	1.000000	9593285	-0.004021
280790600	54115060.000000	2814624	10000.000000	29262	4712	1.000000	27330	5915	1.000000	9588495	-0.004195
280814929	54089730.000000	2811584	10000.000000	28980	4760	1.000000	27264	5676	1.000000	9583657	-0.003676
280798362	54112253.000000	2814408	10000.000000	29097	4707	1.000000	27591	5754	1.000000	9578869	-0.003445
280777025	54161563.000000	2816704	10000.000000	29079	4754	1.000000	27315	5823	1.000000	9574128	-0.003096
280776132	54155598.000000	2814221	10000.000000	29309	4700	1.000000	27588	5730	1.000000	9569480	-0.002995
280831259	54097659.000000	2812795	10000.000000	29194	4683	1.000000	27347	5643	1.000000	9564800	-0.003344
280809310	54125857.000000	2811817	10000.000000	29201	4901	1.000000	27187	5792	1.000000	9560047	-0.003313
280818813	54110345.000000	2810132	10000.000000	29398	4706	1.000000	27157	5867	1.000000	9555368	-0.003657
280808699	54126181.000000	2814343	10000.000000	29168	4796	1.000000	27412	5800	1.000000	9550551	-0.003605
280841046	54099610.000000	2815471	10000.000000	29339	4642	1.000000	27531	5834	1.000000	9545687	-0.003532
280804849	54122438.000000	2811347	10000.000000	29177	4755	1.000000	27384	6050	1.000000	9540926	-0.003607
280795679	54115195.000000	2814187	10000.000000	28962	4753	1.000000	27398	5798	1.000000	9536151	-0.003795
280785808	54132542.000000	2818510	10000.000000	29182	4793	1.000000	27647	5715	1.000000	9531349	-0.003848
280814346	54124459.000000	2810555	10000.000000	28984	4755	1.000000	27391	5885	1.000000	9526503	-0.004231
280793618	54130863.000000	2813858	10000.000000	29181	4685	1.000000	27352	5840	1.000000	9521802	-0.004028
280811821	54115992.000000	2813767	10000.000000	29069	4826	1.000000	27426	5866	1.000000	9517101	-0.003941
npatches	nstrain	runtime	dt	init_x	init_y	init_y_blood	init_z	init_S	beta0	beta1	beta2	beta3	mean_beta	B	d	delta	delta_blood	b[0]	mut	m	CTL	c	g	epsilon	k	het	lambda	rho	omega	x_max	patch.dyna	DELTA	A	VA
10000	1	100.000000	0.000100	21900	9499	5000000	0.001000	10000000	15.879575	15.800521	14.248394	15.495915	20	8000000000.000000	0.010000	1.000000	1.000000	800000	0.000050	0.048000	1	0.001000	1.000000	25.000000	18.000000	0.500000	0.000000	0.000000	0.000000	31987	0	10.000000	7.000000	1.000000
sus	inf	inf_blood	z	x[0]	y[0][0]	z[0]	x[1]	y[1][0]	z[1]	S[0]	synchrony
219000000	94990000.000000	5000000	10.000000	21900	9499	0.001000	21900	9499	0.001000	10000000	0.000000
291567163	37276633.000000	1936686	10000.000000	30092	3161	1.000000	30138	3127	1.000000	9995051	0.000000
293802105	34239601.000000	1779623	10000.000000	30053	2967	1.000000	30441	3050	1.000000	9989993	0.000000
294095147	33831703.000000	1757447	10000.000000	30298	2922	1.000000	30255	2880	1.000000	9984967	0.000000
294111923	33815590.000000	1757480	10000.000000	30503	2937	1.000000	30357	2790	1.000000	9980017	0.000000
294124851	33802055.000000	1753874	10000.000000	30354	2792	1.000000	30030	2893	1.000000	9975028	0.000000
294112631	33800613.000000	1756138	10000.000000	30241	2875	1.000000	30383	2914	1.000000	9970052	0.000000
294118583	33811632.000000	1756906	10000.000000	30454	2878	1.000000	30150	2848	1.000000	9965016	0.000000
294129008	33792305.000000	1756528	10000.000000	30195	2948	1.000000	30384	2908	1.000000	9959942	0.000000
294140420	33781911.000000	1756668	10000.000000	30403	2975	1.000000	30009	2917	1.000000	9955082	0.000000
294136489	33779261.000000	1755881	10000.000000	30133	2916	1.000000	30176	2927	1.000000	9950136	0.000000
294127513	33807780.000000	1755710	10000.000000	30199	2912	1.000000	30237	3039	1.000000	9945072	0.000000
294132378	33767884.000000	1755811	10000.000000	30194	2908	1.000000	30142	2896	1.000000	9940030	0.000000
294133471	33811747.000000	1757175	10000.000000	30200	2865	1.000000	30191	2863	1.000000	9935093	0.000000
294126666	33782092.000000	1756346	10000.000000	30275	2876	1.000000	30415	2896	1.000000	9930079	0.000000
294127541	33803925.000000	1757824	10000.000000	30225	2909	1.000000	30404	2914	1.000000	9925034	0.000000
294134628	33770701.000000	1758924	10000.000000	30464	2862	1.000000	30229	2909	1.000000	9920157	0.000000
294127007	33792729.000000	1756127	10000.000000	30324	2936	1.000000	30186	2800	1.000000	9915174	0.000000
294118023	33787254.000000	1754762	10000.000000	30422	3049	1.000000	30401	2989	1.000000	9910199	0.000000
294137039	33784988.000000	1757621	10000.000000	29984	2869	1.000000	30215	2877	1.000000	9905255	0.000000
294143298	33779572.000000	1755645	10000.000000	30142	2892	1.000000	30407	2743	1.000000	9900327	0.000000
294121425	33809610.000000	1758292	10000.000000	30284	2839	1.000000	30461	2918	1.000000	9895524	0.000000
294094947	33806872.000000	1760682	10000.000000	30214	2972	1.000000	30062	2980	1.000000	9890606	0.000000
294121368	33812013.000000	1759589	10000.000000	30186	2954	1.000000	30173	3029	1.000000	9885628	0.000000
294111133	33812664.000000	1758025	10000.000000	30189	3037	1.000000	30231	2970	1.000000	9880523	0.000000
294120889	33797641.000000	1755073	10000.000000	30132	2931	1.000000	30390	2946	1.000000	9875579	0.000000
294102678	33816616.000000	1759539	10000.000000	30267	3082	1.000000	30153	2966	1.000000	9870726	0.000000
294137384	33791531.000000	1753185	10000.000000	30235	2887	1.000000	30219	2864	1.000000	9865875	0.000000
294126380	33802848.000000	1755310	10000.000000	30605	2968	1.000000	30373	2902	1.000000	9860947	0.000000
294132369	33800776.000000	1754669	10000.000000	30433	2845	1.000000	30256	2842	1.000000	9856050	0.000000
294093109	33802910.000000	1758428	10000.000000	30293	2959	1.000000	30302	2955	1.000000	9851124	0.000000
294088654	33858771.000000	1759251	10000.000000	30162	2977	1.000000	30327	2903	1.000000	9846159	0.000000
294122492	33789694.000000	1757191	10000.000000	30283	2899	1.000000	30160	2866	1.000000	9841222	0.000000
294145860	33775620.000000	1756796	10000.000000	30296	2926	1.000000	30273	2952	1.000000	9836454	0.000000
294130155	33789811.000000	1755267	10000.000000	30296	2983	1.000000	30081	2978	1.000000	9831583	0.000000
294101792	33810738.000000	1758887	10000.000000	29958	2982	1.000000	30005	2916	1.000000	9826713	0.000000
294092228	33822002.000000	1756595	10000.000000	30260	2934	1.000000	30365	2949	1.000000	9821760	0.000000
294112636	33802434.000000	1756727	10000.000000	30341	2939	1.000000	30292	2994	1.000000	9816869	0.000000
294115240	33816272.000000	1760033	10000.000000	30066	2863	1.000000	30315	2873	1.000000	9811987	0.000000
294127653	33809352.000000	1759789	10000.000000	30185	2912	1.000000	30182	2807	1.000000	9807115	0.000000
294119652	33797802.000000	1755413	10000.000000	30145	2923	1.000000	30386	3007	1.000000	9802140	-1.#IND00
294125711	33784717.000000	1755077	10000.000000	30274	2899	1.000000	30145	2864	1.000000	9797116	-0.000000
294129689	33792934.000000	1755162	10000.000000	30301	2824	1.000000	30363	2822	1.000000	9792342	-0.005101
294136342	33791008.000000	1758547	10000.000000	30425	2946	1.000000	29955	2934	1.000000	9787379	-0.005396
294144120	33767837.000000	1751825	10000.000000	30092	2922	1.000000	30269	2910	1.000000	9782431	-0.004673
294147633	33776656.000000	1756469	10000.000000	30268	2827	1.000000	30222	2909	1.000000	9777549	-0.003305
294147999	33768336.000000	1755230	10000.000000	30330	2966	1.000000	30344	2913	1.000000	9772588	-0.005389
294135661	33792948.000000	1755936	10000.000000	30261	2870	1.000000	30411	2924	1.000000	9767708	-0.002846
294103074	33800088.000000	1758543	10000.000000	30095	2837	1.000000	30341	2886	1.000000	9762693	-0.009913
294127115	33805814.000000	1755687	10000.000000	30035	2925	1.000000	30188	2833	1.000000	9757857	-0.008961
294139831	33787889.000000	1757109	10000.000000	30307	2753	1.000000	30147	2929	1.000000	9752998	-0.005940
294149258	33800646.000000	1755494	10000.000000	30123	2946	1.000000	30250	2824	1.000000	9748111	-0.003505
294130258	33825215.000000	1756228	10000.000000	30465	2996	1.000000	30201	2849	1.000000	9743201	-0.004381
294139694	33792927.000000	1756424	10000.000000	30145	2934	1.000000	30186	2766	1.000000	9738291	-0.004763
294132158	33790898.000000	1756587	10000.000000	30325	2837	1.000000	30404	2937	1.000000	9733458	-0.003655
294120982	33812115.000000	1755834	10000.000000	30355	2982	1.000000	30244	2963	1.000000	9728463	-0.002940
294143667	33784928.000000	1756756	10000.000000	30041	2979	1.000000	30311	2829	1.000000	9723600	-0.002685
294123589	33823393.000000	1758078	10000.000000	30342	2893	1.000000	30421	2831	1.000000	9718763	-0.001658
294124851	33766537.000000	1755344	10000.000000	30204	2850	1.000000	30236	2939	1.000000	9713928	-0.001146
294151130	33782890.000000	1757990	10000.000000	30138	2965	1.000000	30278	2978	1.000000	9709060	0.000586
294109319	33802206.000000	1757139	10000.000000	30281	2918	1.000000	30302	2853	1.000000	9704111	0.000274
294121545	33788810.000000	1757870	10000.000000	30358	2881	1.000000	30114	2865	1.000000	9699241	0.002150
294125798	33802500.000000	1755781	10000.000000	30353	2811	1.000000	30442	2765	1.000000	9694276	0.001868
294134264	33783384.000000	1756930	10000.000000	30401	2897	1.000000	30380	2938	1.000000	9689456	0.001028
294123594	33782503.000000	1752968	10000.000000	30256	2848	1.000000	30068	2999	1.000000	9684582	-0.000416
294110576	33823811.000000	1755596	10000.000000	30091	2820	1.000000	30453	2987	1.000000	9679704	-0.001205
294126449	33785620.000000	1757323	10000.000000	30421	2831	1.000000	30269	2832	1.000000	9674909	-0.000576
294122211	33811571.000000	1757342	10000.000000	30655	2839	1.000000	30287	3015	1.000000	9670015	-0.000780
294110308	33798076.000000	1758253	10000.000000	30089	2796	1.000000	30300	2991	1.000000	9665192	-0.000559
294111557	33817096.000000	1755426	10000.000000	30304	2778	1.000000	30246	2949	1.000000	9660350	0.001301
294114078	33784877.000000	1758321	10000.000000	30133	2871	1.000000	30118	2847	1.000000	9655522	0.001249
294121178	33778157.000000	1757478	10000.000000	30225	2874	1.000000	30207	2931	1.000000	9650625	0.002516
294116266	33810074.000000	1754753	10000.000000	30500	2816	1.000000	30213	3109	1.000000	9645786	-0.001218
294108277	33805308.000000	1758635	10000.000000	30368	2910	1.000000	30188	2910	1.000000	9640902	-0.001025
294142551	33817254.000000	1758487	10000.000000	30407	2827	1.000000	30190	2910	1.000000	9636140	-0.000931
294129045	33823396.000000	1757016	10000.000000	30240	2923	1.000000	30331	2920	1.000000	9631351	-0.000479
294138852	33778961.000000	1756758	10000.000000	30140	2869	1.000000	30411	2936	1.000000	9626507	-0.000394
294128123	33793154.000000	1755369	10000.000000	30151	3070	1.000000	30401	2892	1.000000	9621819	-0.001385
294117821	33791524.000000	1758326	10000.000000	30046	2847	1.000000	30032	2926	1.000000	9616943	-0.001364
294123399	33829065.000000	1756098	10000.000000	30356	2906	1.000000	30155	2907	1.000000	9612120	-0.001374
294106374	33810036.000000	1757062	10000.000000	30084	2911	1.000000	30132	2981	1.000000	9607277	-0.001280
294105003	33828554.000000	1756371	10000.000000	30398	2792	1.000000	30070	2981	1.000000	9602386	-0.001293
294130635	33806934.000000	1756874	10000.000000	30296	2884	1.000000	30363	2779	1.000000	9597616	-0.001088
294112637	33825497.000000	1758212	10000.000000	30246	2894	1.000000	30028	2979	1.000000	9592849	-0.000310
294129691	33804945.000000	1753343	10000.000000	30338	2975	1.000000	30165	2848	1.000000	9587967	-0.000805
294150296	33782682.000000	1757518	10000.000000	30039	2957	1.000000	30057	2789	1.000000	9583150	-0.000791
294121521	33791943.000000	1755876	10000.000000	30366	3037	1.000000	30472	2887	1.000000	9578374	-0.000728
294144752	33800979.000000	1755091	10000.000000	30101	2896	1.000000	30101	2825	1.000000	9573516	-0.001676
294125096	33787040.000000	1756382	10000.000000	30183	2832	1.000000	30133	2851	1.000000	9568829	-0.002089
294167363	33753501.000000	1755649	10000.000000	30220	2970	1.000000	29893	2858	1.000000	9564000	-0.002023
294117492	33802293.000000	1759208	10000.000000	30356	2939	1.000000	30067	2936	1.000000	9559150	-0.002341
294147579	33779826.000000	1757461	10000.000000	30111	2797	1.000000	30117	2888	1.000000	9554328	-0.002232
294114064	33812394.000000	1758028	10000.000000	30208	2934	1.000000	30244	2838	1.000000	9549480	-0.003158
294108444	33812168.000000	1758477	10000.000000	30390	2846	1.000000	30329	2992	1.000000	9544683	-0.002597
294100266	33820861.000000	1754871	10000.000000	30242	2907	1.000000	30361	2879	1.000000	9539884	-0.002420
294112604	33810625.000000	1754763	10000.000000	30297	2886	1.000000	30229	2836	1.000000	9535052	-0.002363
294117157	33808981.000000	1756177	10000.000000	30412	2853	1.000000	30197	2854	1.000000	9530319	-0.002447
294132919	33771768.000000	1755352	10000.000000	30369	2803	1.000000	30337	2918	1.000000	9525447	-0.002292
294103888	33793852.000000	1757318	10000.000000	30278	2788	1.000000	30066	2900	1.000000	9520744	-0.002779
294139244	33780928.000000	1755488	10000.000000	30385	2908	1.000000	30225	2880	1.000000	9516002	-0.002678
npatches	nstrain	runtime	dt	init_x	init_y	init_y_blood	init_z	init_S	beta0	beta1	beta2	beta3	mean_beta	B	d	delta	delta_blood	b[0]	mut	m	CTL	c	g	epsilon	k	het	lambda	rho	omega	x_max	patch.dyna	DELTA	A	VA
10000	1	100.000000	0.000100	21900	9499	5000000	0.001000	10000000	21.912777	15.086297	20.859085	24.169485	20	8000000000.000000	0.010000	1.000000	1.000000	800000	0.000050	0.048000	1	0.001000	1.000000	25.000000	19.000000	0.500000	0.000000	0.000000	0.000000	31987	0	10.000000	7.000000	1.000000
sus	inf	inf_blood	z	x[0]	y[0][0]	z[0]	x[1]	y[1][0]	z[1]	S[0]	synchrony
219000000	94990000.000000	5000000	10.000000	21900	9499	0.001000	21900	9499	0.001000	10000000	0.000000
300947452	23767219.000000	1235945	10000.000000	30000	2407	1.000000	30475	1915	1.000000	9995011	0.000000
304775924	18903155.000000	983679	10000.000000	30465	1937	1.000000	31043	1526	1.000000	9990063	0.000000
305691896	17719087.000000	920960	10000.000000	30410	1740	1.000000	30856	1481	1.000000	9985050	0.000000
305962272	17373868.000000	901052	10000.000000	30538	1774	1.000000	31176	1387	1.000000	9980042	0.000000
306034722	17259233.000000	897408	10000.000000	30264	1756	1.000000	31162	1511	1.000000	9975068	0.000000
306081636	17208777.000000	893519	10000.000000	30464	1765	1.000000	31145	1480	1.000000	9970050	0.000000
306104326	17186893.000000	894963	10000.000000	30604	1761	1.000000	31253	1374	1.000000	9964978	0.000000
306064527	17194955.000000	892974	10000.000000	30470	1676	1.000000	31350	1381	1.000000	9960038	0.000000
306097026	17175929.000000	893341	10000.000000	30450	1754	1.000000	31135	1437	1.000000	9955076	0.000000
306100348	17173109.000000	893827	10000.000000	30243	1786	1.000000	31009	1364	1.000000	9950186	0.000000
306080751	17190079.000000	893284	10000.000000	30381	1798	1.000000	31185	1397	1.000000	9945137	0.000000
306061433	17211591.000000	893256	10000.000000	30477	1851	1.000000	31289	1399	1.000000	9940064	0.000000
306091820	17199867.000000	894080	10000.000000	30664	1744	1.000000	31252	1427	1.000000	9935057	0.000000
306082919	17186381.000000	893316	10000.000000	30550	1801	1.000000	31018	1430	1.000000	9930108	0.000000
306087867	17182176.000000	892470	10000.000000	30584	1715	1.000000	31121	1478	1.000000	9925133	0.000000
306092837	17196051.000000	894149	10000.000000	30323	1739	1.000000	31113	1384	1.000000	9920100	0.000000
306111713	17160088.000000	892549	10000.000000	30306	1816	1.000000	31040	1445	1.000000	9915199	0.000000
306099303	17184973.000000	893671	10000.000000	30474	1827	1.000000	31125	1355	1.000000	9910246	0.000000
306063156	17222205.000000	896782	10000.000000	30456	1774	1.000000	31258	1319	1.000000	9905272	0.000000
306087399	17197069.000000	894765	10000.000000	30431	1846	1.000000	31061	1373	1.000000	9900492	0.000000
306081781	17208336.000000	894389	10000.000000	30530	1741	1.000000	31178	1371	1.000000	9895466	0.000000
306074251	17204187.000000	895267	10000.000000	30413	1873	1.000000	31165	1402	1.000000	9890519	0.000000
306078394	17211609.000000	895238	10000.000000	30332	1887	1.000000	30884	1440	1.000000	9885498	0.000000
306072788	17192304.000000	894391	10000.000000	30391	1730	1.000000	31367	1431	1.000000	9880576	0.000000
306095946	17188734.000000	894211	10000.000000	30464	1625	1.000000	31292	1450	1.000000	9875503	0.000000
306096520	17162229.000000	892680	10000.000000	30680	1737	1.000000	31339	1336	1.000000	9870610	0.000000
306092724	17189967.000000	894479	10000.000000	30497	1786	1.000000	31476	1403	1.000000	9865609	0.000000
306101588	17191474.000000	892246	10000.000000	30734	1715	1.000000	31258	1462	1.000000	9860730	0.000000
306069222	17215203.000000	895410	10000.000000	30622	1758	1.000000	31159	1364	1.000000	9855882	0.000000
306120481	17164337.000000	889229	10000.000000	30367	1807	1.000000	30944	1403	1.000000	9851040	0.000000
306093848	17175163.000000	892930	10000.000000	30545	1789	1.000000	31251	1466	1.000000	9846248	0.000000
306089220	17205391.000000	893321	10000.000000	30545	1781	1.000000	31009	1426	1.000000	9841287	0.000000
306078638	17198000.000000	891504	10000.000000	30345	1779	1.000000	31220	1418	1.000000	9836462	0.000000
306094377	17184620.000000	892885	10000.000000	30482	1742	1.000000	31109	1410	1.000000	9831603	0.000000
306061362	17228006.000000	894224	10000.000000	30681	1656	1.000000	31160	1449	1.000000	9826731	0.000000
306085883	17214007.000000	893034	10000.000000	30466	1732	1.000000	31237	1347	1.000000	9821893	0.000000
306044060	17204083.000000	895013	10000.000000	30484	1757	1.000000	31230	1445	1.000000	9816908	0.000000
306086093	17212770.000000	895260	10000.000000	30599	1761	1.000000	31004	1499	1.000000	9812030	0.000000
306088775	17202083.000000	894142	10000.000000	30559	1766	1.000000	31084	1381	1.000000	9807069	0.000000
306068227	17224257.000000	895166	10000.000000	30444	1808	1.000000	31110	1425	1.000000	9802170	-1.#IND00
306076041	17194656.000000	893779	10000.000000	30671	1800	1.000000	31297	1335	1.000000	9797200	-0.012800
[truncated: 161 more rows]
