# Supplementary material for: Large Variations in HIV-1 Viral Load Explained by Shifting-Mosaic Metapopulation Dynamics
Source: PLoS Biol. 2016 Oct 5;14(10):e1002567. doi: 10.1371/journal.pbio.1002567 (PMC5051940; doi:10.1371/journal.pbio.1002567)
Supplement: S1 Data — Each file gives the output from the simulations indicated by the filename: low migration (ms1, db432); high migration (ms1, db1); very high migration (ms10, db1); number of patches (np); reservoir (storage); no reservoir (nostorage); CTL immigration model (CTLimmig); CTL proliferation model (CTLprolif); β¯ (beta1, beta2, …). Within each file, there are 21 simulations for (k = 0,1,..,20), and data is output each day. For measures of synchrony, the final entry should be used. See Methods and S1 Simulation Code for further details. (ZIP) [file pbio.1002567.s002.zip › S1_Data/ms10_np10000_nostorage_noPD_CTLprolif_db1_beta3.tsv]

npatches	nstrain	runtime	dt	init_x	init_y	init_y_blood	init_z	init_S	beta0	beta1	beta2	beta3	mean_beta	B	d	delta	delta_blood	b[0]	mut	m	CTL	c	g	epsilon	k	het	lambda	rho	omega	x_max	patch.dyna	DELTA	A	VA
10000	1	100.000000	0.000100	21900	9499	5000000	0.001000	10000000	3.528012	3.964550	1.689693	3.477045	3	8000000000.000000	0.010000	1.000000	1.000000	800000	0.000050	0.048000	1	0.001000	1.000000	25.000000	0.000000	0.500000	0.000000	0.000000	0.000000	31987	0	10.000000	7.000000	1.000000
sus	inf	inf_blood	z	x[0]	y[0][0]	z[0]	x[1]	y[1][0]	z[1]	S[0]	synchrony
219000000	94990000.000000	5000000	10.000000	21900	9499	0.001000	21900	9499	0.001000	10000000	0.000000
273928050	472257025.000000	24468590	10000.000000	26568	47791	1.000000	26055	48674	1.000000	9995143	0.000000
210554412	1454856145.000000	75473518	10000.000000	19481	147001	1.000000	18685	148211	1.000000	9990226	0.000000
164850185	2637826052.000000	137002456	10000.000000	14772	265619	1.000000	13803	266047	1.000000	9985274	0.000000
141679243	3536017543.000000	183700871	10000.000000	12447	355185	1.000000	11654	355868	1.000000	9980250	0.000000
130346454	4093926538.000000	212776228	10000.000000	11345	412381	1.000000	10423	410733	1.000000	9975306	0.000000
124690441	4411670835.000000	229262680	10000.000000	10810	442897	1.000000	9880	443078	1.000000	9970366	0.000000
121787828	4585746865.000000	238320719	10000.000000	10499	460313	1.000000	9821	461063	1.000000	9965392	0.000000
120276702	4678918670.000000	243168264	10000.000000	10478	469491	1.000000	9578	471070	1.000000	9960314	0.000000
119501499	4728583198.000000	245750201	10000.000000	10296	475876	1.000000	9483	475695	1.000000	9955317	0.000000
119109115	4754752807.000000	247135054	10000.000000	10328	477149	1.000000	9463	478498	1.000000	9950320	0.000000
118884210	4768648247.000000	247836627	10000.000000	10375	477527	1.000000	9534	479459	1.000000	9945426	0.000000
118769850	4775807213.000000	248249233	10000.000000	10511	479657	1.000000	9490	479452	1.000000	9940354	0.000000
118709148	4779695041.000000	248410831	10000.000000	10240	479616	1.000000	9409	481315	1.000000	9935440	0.000000
118685285	4781738828.000000	248526024	10000.000000	10302	479343	1.000000	9460	481069	1.000000	9930640	0.000000
118663034	4782752727.000000	248579998	10000.000000	10263	480595	1.000000	9462	481085	1.000000	9925735	0.000000
118656443	4783243012.000000	248619246	10000.000000	10285	480243	1.000000	9590	479743	1.000000	9920835	0.000000
118648141	4783620059.000000	248634687	10000.000000	10259	479521	1.000000	9565	480871	1.000000	9915978	0.000000
118648545	4783693035.000000	248627771	10000.000000	10182	480618	1.000000	9347	481373	1.000000	9911025	0.000000
118644360	4783811525.000000	248620872	10000.000000	10259	479569	1.000000	9463	480653	1.000000	9906132	0.000000
118661610	4783839368.000000	248627228	10000.000000	10305	480820	1.000000	9472	480573	1.000000	9901183	0.000000
118656812	4783863964.000000	248632947	10000.000000	10211	479474	1.000000	9520	480331	1.000000	9896108	0.000000
118651712	4783828607.000000	248619841	10000.000000	10232	479705	1.000000	9520	480304	1.000000	9891145	0.000000
118649183	4783939371.000000	248649753	10000.000000	10368	479790	1.000000	9392	480983	1.000000	9886086	0.000000
118650702	4783898451.000000	248662146	10000.000000	10309	479372	1.000000	9497	480605	1.000000	9881232	0.000000
118644323	4783943930.000000	248631232	10000.000000	10260	480468	1.000000	9506	480710	1.000000	9876301	0.000000
118652359	4783933434.000000	248620743	10000.000000	10237	479480	1.000000	9482	480917	1.000000	9871242	0.000000
118636561	4783986414.000000	248640510	10000.000000	10200	479456	1.000000	9568	480817	1.000000	9866189	0.000000
118638828	4784043452.000000	248643889	10000.000000	10294	480463	1.000000	9508	480442	1.000000	9861311	0.000000
118650718	4784053410.000000	248627479	10000.000000	10241	480833	1.000000	9411	481361	1.000000	9856472	0.000000
118644576	4784066960.000000	248641017	10000.000000	10209	480447	1.000000	9414	481095	1.000000	9851547	0.000000
118651031	4784006375.000000	248642697	10000.000000	10349	478749	1.000000	9433	480324	1.000000	9846585	0.000000
118654521	4784052001.000000	248664461	10000.000000	10218	479775	1.000000	9465	480464	1.000000	9841692	0.000000
118633051	4783988597.000000	248654062	10000.000000	10173	480344	1.000000	9382	480273	1.000000	9836668	0.000000
118648006	4783987852.000000	248640590	10000.000000	10235	480024	1.000000	9481	480098	1.000000	9831792	0.000000
118670487	4783917091.000000	248621285	10000.000000	10225	480509	1.000000	9375	481005	1.000000	9826765	0.000000
118636073	4783820888.000000	248641204	10000.000000	10265	479817	1.000000	9430	480859	1.000000	9822018	0.000000
118650690	4783918768.000000	248665172	10000.000000	10269	480345	1.000000	9571	481523	1.000000	9817189	0.000000
118643017	4783954381.000000	248652201	10000.000000	10291	481069	1.000000	9413	479505	1.000000	9812150	0.000000
118654232	4783922872.000000	248645279	10000.000000	10260	480306	1.000000	9486	480932	1.000000	9807374	0.000000
118647724	4783858732.000000	248652420	10000.000000	10266	480176	1.000000	9447	480036	1.000000	9802534	-1.#IND00
118654046	4783914948.000000	248630573	10000.000000	10237	480357	1.000000	9596	481036	1.000000	9797620	-0.123200
118650013	4783963022.000000	248632756	10000.000000	10132	480383	1.000000	9560	480755	1.000000	9792779	-0.046402
118639367	4783986682.000000	248646182	10000.000000	10214	480091	1.000000	9489	480796	1.000000	9787969	-0.036233
118650598	4783848339.000000	248612473	10000.000000	10415	479811	1.000000	9413	480447	1.000000	9783037	-0.017915
118633680	4783870669.000000	248633851	10000.000000	10273	477771	1.000000	9531	480897	1.000000	9778150	-0.019722
118653553	4783973124.000000	248605753	10000.000000	10241	480085	1.000000	9380	480194	1.000000	9773313	-0.015724
118647602	4783941378.000000	248645648	10000.000000	10245	479332	1.000000	9534	480177	1.000000	9768431	-0.014721
118643789	4783880699.000000	248648908	10000.000000	10232	479795	1.000000	9428	480291	1.000000	9763464	-0.011965
118662334	4783964115.000000	248634884	10000.000000	10256	479692	1.000000	9403	480822	1.000000	9758636	-0.006696
118636457	4783940069.000000	248633683	10000.000000	10181	479580	1.000000	9356	481857	1.000000	9753819	-0.005232
118642130	4783933304.000000	248663207	10000.000000	10242	480095	1.000000	9559	480273	1.000000	9748924	0.002799
118648856	4783924258.000000	248659637	10000.000000	10156	480606	1.000000	9455	480081	1.000000	9744052	0.002994
118650484	4784002936.000000	248641349	10000.000000	10364	480289	1.000000	9309	481385	1.000000	9739160	0.003057
118645643	4783934504.000000	248652629	10000.000000	10284	480433	1.000000	9522	480832	1.000000	9734346	0.001430
118642552	4783947935.000000	248645101	10000.000000	10175	481355	1.000000	9524	481354	1.000000	9729465	0.002085
118660057	4783844212.000000	248661206	10000.000000	10197	480203	1.000000	9589	480460	1.000000	9724595	0.002205
118653730	4783796679.000000	248637746	10000.000000	10206	480437	1.000000	9511	480631	1.000000	9719830	0.002117
118645029	4783870239.000000	248651663	10000.000000	10265	479538	1.000000	9564	480578	1.000000	9714964	0.002204
118656801	4783849431.000000	248653843	10000.000000	10345	480356	1.000000	9430	480679	1.000000	9710104	0.001533
118646365	4783961556.000000	248647787	10000.000000	10307	479003	1.000000	9340	480657	1.000000	9705262	0.000358
118660958	4783956363.000000	248629998	10000.000000	10238	480113	1.000000	9399	480549	1.000000	9700411	0.001064
118655856	4783961633.000000	248628899	10000.000000	10351	480119	1.000000	9431	479889	1.000000	9695523	0.001472
118657244	4783936812.000000	248673676	10000.000000	10268	479924	1.000000	9535	480766	1.000000	9690778	0.001232
118647322	4784045501.000000	248666358	10000.000000	10193	480144	1.000000	9290	482077	1.000000	9685870	0.000438
118645360	4783927244.000000	248635400	10000.000000	10240	479519	1.000000	9479	480783	1.000000	9681076	-0.000301
118652330	4783985776.000000	248664586	10000.000000	10139	480412	1.000000	9420	481880	1.000000	9676357	-0.000513
118656214	4784081121.000000	248641253	10000.000000	10220	478680	1.000000	9411	481525	1.000000	9671599	0.000892
118645141	4783929035.000000	248636210	10000.000000	10265	481025	1.000000	9449	480937	1.000000	9666692	0.000811
118643758	4783857842.000000	248676609	10000.000000	10397	479068	1.000000	9453	482106	1.000000	9661836	-0.000221
118657197	4783863482.000000	248657915	10000.000000	10139	479625	1.000000	9441	481176	1.000000	9656971	-0.000189
118641178	4783904578.000000	248638296	10000.000000	10356	479358	1.000000	9456	479837	1.000000	9652231	0.000193
118657895	4783927567.000000	248661475	10000.000000	10285	479943	1.000000	9348	480498	1.000000	9647347	0.000709
118645549	4783888730.000000	248629297	10000.000000	10218	479660	1.000000	9475	480491	1.000000	9642572	0.001289
118662800	4783954415.000000	248646202	10000.000000	10374	480356	1.000000	9449	482024	1.000000	9637829	0.001617
118640179	4783926382.000000	248675896	10000.000000	10360	480290	1.000000	9533	480329	1.000000	9632925	0.001153
118657904	4783973946.000000	248632177	10000.000000	10273	478233	1.000000	9386	480797	1.000000	9628200	0.001502
118653496	4783974452.000000	248666323	10000.000000	10267	480298	1.000000	9572	481335	1.000000	9623451	0.001575
118652334	4784070948.000000	248628547	10000.000000	10259	480155	1.000000	9437	480397	1.000000	9618708	0.000391
118639580	4783989082.000000	248653063	10000.000000	10169	479358	1.000000	9426	481181	1.000000	9614005	0.000232
118639355	4784057755.000000	248663687	10000.000000	10275	480443	1.000000	9309	481246	1.000000	9609277	0.000224
118653921	4784053648.000000	248662311	10000.000000	10308	480485	1.000000	9467	481019	1.000000	9604461	-0.000307
118631177	4784103797.000000	248667301	10000.000000	10149	479910	1.000000	9462	480514	1.000000	9599792	-0.000237
118641259	4784045874.000000	248670962	10000.000000	10196	479880	1.000000	9493	480847	1.000000	9595028	-0.000318
118656051	4784062873.000000	248647895	10000.000000	10347	480133	1.000000	9438	481967	1.000000	9590228	-0.000363
118640303	4784008885.000000	248660777	10000.000000	10140	479939	1.000000	9507	480811	1.000000	9585466	-0.000461
118638829	4783944618.000000	248632523	10000.000000	10408	479413	1.000000	9572	481018	1.000000	9580819	-0.000436
118646122	4783837536.000000	248623352	10000.000000	10261	479763	1.000000	9562	480867	1.000000	9575985	0.000262
118643620	4783879627.000000	248667392	10000.000000	10281	479857	1.000000	9491	479856	1.000000	9571115	0.000149
118634788	4784009675.000000	248633483	10000.000000	10168	480248	1.000000	9445	480335	1.000000	9566263	-0.000183
118643476	4783939570.000000	248655825	10000.000000	10211	479562	1.000000	9428	480856	1.000000	9561512	-0.001392
118654923	4783903360.000000	248676972	10000.000000	10295	480685	1.000000	9438	480628	1.000000	9556821	-0.001156
118652412	4784085371.000000	248638170	10000.000000	10201	479898	1.000000	9332	480685	1.000000	9552065	-0.000736
118652816	4783953367.000000	248646393	10000.000000	10286	480694	1.000000	9428	480189	1.000000	9547165	-0.000787
118638982	4784023293.000000	248638125	10000.000000	10320	479749	1.000000	9441	482051	1.000000	9542425	-0.000691
118651777	4783914540.000000	248643068	10000.000000	10269	479722	1.000000	9552	480438	1.000000	9537733	-0.000640
118648829	4783914623.000000	248638083	10000.000000	10202	479910	1.000000	9497	480272	1.000000	9532921	-0.000815
118653995	4783928864.000000	248659032	10000.000000	10189	480254	1.000000	9444	480933	1.000000	9528082	-0.000623
118640405	4783928527.000000	248643277	10000.000000	10256	478471	1.000000	9546	480686	1.000000	9523309	-0.000131
118645889	4784023899.000000	248618124	10000.000000	10203	481370	1.000000	9424	480268	1.000000	9518507	-0.000723
npatches	nstrain	runtime	dt	init_x	init_y	init_y_blood	init_z	init_S	beta0	beta1	beta2	beta3	mean_beta	B	d	delta	delta_blood	b[0]	mut	m	CTL	c	g	epsilon	k	het	lambda	rho	omega	x_max	patch.dyna	DELTA	A	VA
10000	1	100.000000	0.000100	21900	9499	5000000	0.001000	10000000	3.981177	2.282296	2.394735	2.125505	3	8000000000.000000	0.010000	1.000000	1.000000	800000	0.000050	0.048000	1	0.001000	1.000000	25.000000	1.000000	0.500000	0.000000	0.000000	0.000000	31987	0	10.000000	7.000000	1.000000
sus	inf	inf_blood	z	x[0]	y[0][0]	z[0]	x[1]	y[1][0]	z[1]	S[0]	synchrony
219000000	94990000.000000	5000000	10.000000	21900	9499	0.001000	21900	9499	0.001000	10000000	0.000000
298080920	199616964.000000	10368084	10000.000000	29026	20799	1.000000	30217	19612	1.000000	9994947	0.000000
281190057	375426481.000000	19487528	10000.000000	26891	38720	1.000000	28967	37457	1.000000	9989795	0.000000
262846182	591873876.000000	30742344	10000.000000	24594	61192	1.000000	27528	58179	1.000000	9984747	0.000000
247849438	792662717.000000	41190269	10000.000000	22852	80683	1.000000	26203	77956	1.000000	9979881	0.000000
237772109	942203026.000000	48959291	10000.000000	21641	95573	1.000000	25357	92647	1.000000	9974927	0.000000
231669975	1038896738.000000	53996891	10000.000000	20962	105694	1.000000	24849	102226	1.000000	9969914	0.000000
228217697	1096338574.000000	56958582	10000.000000	20605	111408	1.000000	24581	107908	1.000000	9964946	0.000000
226310557	1128890158.000000	58674107	10000.000000	20313	115316	1.000000	24217	111159	1.000000	9960005	0.000000
225257789	1146845906.000000	59604632	10000.000000	20148	117511	1.000000	24360	113184	1.000000	9954908	0.000000
224681966	1156708585.000000	60121776	10000.000000	20279	117711	1.000000	24122	114875	1.000000	9949789	0.000000
224378829	1161985781.000000	60401945	10000.000000	20206	118413	1.000000	24202	115022	1.000000	9944752	0.000000
224210117	1164794209.000000	60541543	10000.000000	20145	118252	1.000000	24154	114615	1.000000	9939629	0.000000
224132057	1166372470.000000	60623591	10000.000000	20228	118595	1.000000	24102	115204	1.000000	9934675	0.000000
224075614	1167231899.000000	60677044	10000.000000	20103	118822	1.000000	24009	115292	1.000000	9929549	0.000000
224053980	1167646236.000000	60681073	10000.000000	19979	118440	1.000000	24038	114640	1.000000	9924559	0.000000
224019141	1167949042.000000	60700214	10000.000000	20217	118858	1.000000	24048	115030	1.000000	9919668	0.000000
224017859	1168016222.000000	60703750	10000.000000	20080	119086	1.000000	24049	115146	1.000000	9914772	0.000000
224057902	1168105231.000000	60708389	10000.000000	20151	118622	1.000000	23927	114790	1.000000	9909900	0.000000
224024732	1168107011.000000	60727390	10000.000000	20131	119249	1.000000	23996	115017	1.000000	9905025	0.000000
224023033	1168216757.000000	60709074	10000.000000	20313	119195	1.000000	24139	114522	1.000000	9900046	0.000000
224011478	1168165046.000000	60717353	10000.000000	19976	119488	1.000000	24226	114937	1.000000	9895171	0.000000
224043627	1168159092.000000	60703199	10000.000000	20061	119161	1.000000	23998	114873	1.000000	9890245	0.000000
224033503	1168077539.000000	60716979	10000.000000	20199	118783	1.000000	23742	115294	1.000000	9885181	0.000000
224038081	1168091089.000000	60706566	10000.000000	20149	119231	1.000000	24037	115120	1.000000	9880246	0.000000
224024971	1168173797.000000	60720984	10000.000000	20213	118864	1.000000	24077	115079	1.000000	9875348	0.000000
224011057	1168149556.000000	60726035	10000.000000	20024	119513	1.000000	23854	114972	1.000000	9870411	0.000000
224025589	1168179600.000000	60697557	10000.000000	20193	119128	1.000000	24132	115138	1.000000	9865329	0.000000
224021523	1168059151.000000	60728475	10000.000000	20097	118479	1.000000	24121	115037	1.000000	9860440	0.000000
224035410	1168037647.000000	60698027	10000.000000	20245	118553	1.000000	24230	114809	1.000000	9855417	0.000000
224036797	1168131893.000000	60724090	10000.000000	19938	119155	1.000000	24066	115592	1.000000	9850515	0.000000
224041844	1168056236.000000	60711992	10000.000000	20058	118799	1.000000	24190	115618	1.000000	9845499	0.000000
224036356	1168054457.000000	60713347	10000.000000	19848	119667	1.000000	24286	115095	1.000000	9840631	0.000000
224039806	1168142052.000000	60711925	10000.000000	20072	118790	1.000000	24075	115069	1.000000	9835742	0.000000
224022660	1168142268.000000	60718255	10000.000000	20224	118611	1.000000	24029	115417	1.000000	9830899	0.000000
224026586	1168178679.000000	60725046	10000.000000	20388	118729	1.000000	24195	115940	1.000000	9825840	0.000000
224028646	1168124881.000000	60712433	10000.000000	20005	118982	1.000000	24035	115262	1.000000	9820915	0.000000
224029158	1168187320.000000	60727320	10000.000000	20198	119051	1.000000	24061	114891	1.000000	9816138	0.000000
224046006	1168119353.000000	60719922	10000.000000	20018	118961	1.000000	24059	115799	1.000000	9811136	0.000000
224027634	1168131193.000000	60709400	10000.000000	20232	118286	1.000000	24065	115553	1.000000	9806224	0.000000
224020945	1168042945.000000	60717094	10000.000000	20011	118898	1.000000	24151	115041	1.000000	9801300	-1.#IND00
224037540	1168058781.000000	60708464	10000.000000	20091	119434	1.000000	24010	115506	1.000000	9796449	0.019200
224017076	1168111968.000000	60710133	10000.000000	20175	118512	1.000000	23965	115319	1.000000	9791505	0.026784
224032944	1168127433.000000	60714886	10000.000000	20222	118603	1.000000	24081	114863	1.000000	9786580	0.009503
224040355	1168100394.000000	60713911	10000.000000	20169	118848	1.000000	24163	114661	1.000000	9781713	-0.003857
224031265	1168105978.000000	60724234	10000.000000	20143	118935	1.000000	24119	115126	1.000000	9776824	-0.001813
224023753	1168001962.000000	60704596	10000.000000	20130	118530	1.000000	24146	115394	1.000000	9771898	-0.000347
224025306	1168099729.000000	60713259	10000.000000	20032	118793	1.000000	23982	115233	1.000000	9767087	0.000828
224033825	1168091420.000000	60713335	10000.000000	20077	119198	1.000000	23938	115710	1.000000	9762163	0.000258
224034193	1168055317.000000	60724219	10000.000000	20128	118907	1.000000	23909	114207	1.000000	9757296	0.000644
224031025	1168021909.000000	60720439	10000.000000	20154	119171	1.000000	24084	114857	1.000000	9752412	0.000475
224044586	1168061774.000000	60714579	10000.000000	20113	118808	1.000000	24110	115984	1.000000	9747479	-0.001585
224025229	1168044070.000000	60707812	10000.000000	19952	119253	1.000000	24098	114813	1.000000	9742595	-0.001251
224049808	1168104476.000000	60718662	10000.000000	19958	118832	1.000000	23970	115710	1.000000	9737737	-0.000697
224024199	1168142973.000000	60725291	10000.000000	20062	118610	1.000000	24143	115101	1.000000	9732809	-0.003118
224021095	1168144774.000000	60722857	10000.000000	19962	118918	1.000000	23849	114989	1.000000	9728030	-0.001908
224036464	1168113146.000000	60713728	10000.000000	20147	118365	1.000000	24002	115456	1.000000	9723105	-0.001760
224037983	1168147703.000000	60704011	10000.000000	20255	118895	1.000000	24042	115283	1.000000	9718203	-0.002615
224045418	1168186015.000000	60718616	10000.000000	19954	118581	1.000000	24051	115222	1.000000	9713269	-0.002122
224032849	1168224836.000000	60716516	10000.000000	20123	118573	1.000000	24088	114998	1.000000	9708394	-0.002804
224031849	1168125010.000000	60719846	10000.000000	20259	118885	1.000000	24013	114516	1.000000	9703379	-0.002199
224026692	1168057919.000000	60715946	10000.000000	20260	118369	1.000000	23975	115480	1.000000	9698540	-0.002163
224038554	1168098656.000000	60710354	10000.000000	20327	119141	1.000000	23918	115670	1.000000	9693653	-0.000642
224041514	1168090428.000000	60724213	10000.000000	20070	118840	1.000000	24152	114945	1.000000	9688752	-0.000192
224038333	1167997260.000000	60714198	10000.000000	20092	118716	1.000000	23873	115354	1.000000	9683954	0.000002
224045124	1168052592.000000	60706082	10000.000000	20131	118911	1.000000	24105	115480	1.000000	9679121	-0.001441
224028824	1168060220.000000	60704205	10000.000000	20056	118228	1.000000	24112	114912	1.000000	9674096	-0.002202
224004997	1168079603.000000	60704773	10000.000000	20263	119019	1.000000	24069	114775	1.000000	9669262	-0.002062
224036930	1168051572.000000	60714502	10000.000000	20033	119031	1.000000	24112	115717	1.000000	9664484	-0.001874
224048598	1168049807.000000	60710853	10000.000000	20091	119075	1.000000	23971	115392	1.000000	9659621	-0.002503
224030398	1168099444.000000	60712323	10000.000000	20219	118495	1.000000	24006	115538	1.000000	9654764	-0.003186
224036683	1168175423.000000	60712852	10000.000000	20053	118729	1.000000	23931	115543	1.000000	9649860	-0.002488
224046035	1168101649.000000	60716997	10000.000000	20275	118906	1.000000	24169	114763	1.000000	9645029	-0.002876
224019727	1168137520.000000	60725387	10000.000000	20334	118789	1.000000	24133	115580	1.000000	9640231	-0.002541
224026234	1168175651.000000	60724661	10000.000000	20088	118587	1.000000	24391	115478	1.000000	9635396	-0.002604
224026565	1168169729.000000	60714683	10000.000000	20149	118564	1.000000	24036	114937	1.000000	9630636	-0.003049
224027007	1168148871.000000	60719776	10000.000000	20329	118761	1.000000	24028	115148	1.000000	9625729	-0.001843
224026366	1168199163.000000	60708163	10000.000000	19990	119351	1.000000	24225	115288	1.000000	9620864	-0.002275
224037898	1168169741.000000	60723642	10000.000000	19955	119365	1.000000	24111	115854	1.000000	9616066	-0.002415
224041015	1168161398.000000	60707482	10000.000000	20062	118957	1.000000	24091	115166	1.000000	9611278	-0.003741
224025233	1168062759.000000	60702494	10000.000000	19944	119025	1.000000	24194	115214	1.000000	9606526	-0.004530
224027133	1168078580.000000	60710143	10000.000000	20045	118998	1.000000	24009	115119	1.000000	9601752	-0.004577
224016096	1168070262.000000	60716601	10000.000000	20031	119128	1.000000	24124	115224	1.000000	9596968	-0.004032
224026983	1168149260.000000	60719121	10000.000000	20046	119380	1.000000	24048	114845	1.000000	9592032	-0.004068
224029138	1168200271.000000	60707624	10000.000000	20055	118442	1.000000	24029	114833	1.000000	9587125	-0.004284
224034567	1168097949.000000	60712430	10000.000000	20054	118754	1.000000	24010	115721	1.000000	9582236	-0.003954
224020648	1168119754.000000	60712430	10000.000000	20294	119172	1.000000	23944	115604	1.000000	9577330	-0.004339
224038464	1168080842.000000	60719304	10000.000000	20101	118661	1.000000	24020	115322	1.000000	9572609	-0.005135
224026421	1168143834.000000	60706529	10000.000000	20183	118995	1.000000	24241	115202	1.000000	9567781	-0.005355
224027636	1168037392.000000	60708306	10000.000000	20032	118936	1.000000	23972	115313	1.000000	9562918	-0.005199
224027107	1168014507.000000	60702687	10000.000000	20234	118505	1.000000	24047	115012	1.000000	9558139	-0.004692
224038621	1168069100.000000	60699471	10000.000000	19913	119460	1.000000	24062	114988	1.000000	9553306	-0.004545
224035003	1168006867.000000	60711596	10000.000000	20136	118891	1.000000	23926	114748	1.000000	9548490	-0.004601
224055280	1168007605.000000	60713305	10000.000000	20096	118782	1.000000	24141	115048	1.000000	9543670	-0.005062
224024754	1168037410.000000	60705087	10000.000000	20112	118821	1.000000	24266	114911	1.000000	9538903	-0.003639
224039100	1168088968.000000	60711811	10000.000000	20046	118942	1.000000	23989	115060	1.000000	9534268	-0.003636
224043737	1168152401.000000	60721053	10000.000000	20024	118657	1.000000	23958	115527	1.000000	9529577	-0.003546
224041228	1168202698.000000	60732267	10000.000000	19894	119291	1.000000	23810	115712	1.000000	9524832	-0.003849
224023459	1168167258.000000	60706498	10000.000000	20001	118990	1.000000	24157	115583	1.000000	9520086	-0.004147
224040112	1168159643.000000	60723468	10000.000000	19961	118870	1.000000	23866	116490	1.000000	9515398	-0.004457
npatches	nstrain	runtime	dt	init_x	init_y	init_y_blood	init_z	init_S	beta0	beta1	beta2	beta3	mean_beta	B	d	delta	delta_blood	b[0]	mut	m	CTL	c	g	epsilon	k	het	lambda	rho	omega	x_max	patch.dyna	DELTA	A	VA
10000	1	100.000000	0.000100	21900	9499	5000000	0.001000	10000000	3.378458	2.650680	4.321457	1.986912	3	8000000000.000000	0.010000	1.000000	1.000000	800000	0.000050	0.048000	1	0.001000	1.000000	25.000000	2.000000	0.500000	0.000000	0.000000	0.000000	31987	0	10.000000	7.000000	1.000000
sus	inf	inf_blood	z	x[0]	y[0][0]	z[0]	x[1]	y[1][0]	z[1]	S[0]	synchrony
219000000	94990000.000000	5000000	10.000000	21900	9499	0.001000	21900	9499	0.001000	10000000	0.000000
310123857	82578081.000000	4293702	10000.000000	30724	8315	1.000000	31044	8209	1.000000	9995058	0.000000
311023997	74676980.000000	3885025	10000.000000	31052	7427	1.000000	31460	7443	1.000000	9990052	0.000000
311798254	68124017.000000	3540106	10000.000000	31191	7014	1.000000	31429	6587	1.000000	9985032	0.000000
312428466	62578231.000000	3252665	10000.000000	31143	6273	1.000000	31429	6249	1.000000	9980064	0.000000
312986999	57852528.000000	3009134	10000.000000	31126	5799	1.000000	31322	5705	1.000000	9974964	0.000000
313455949	53745435.000000	2793158	10000.000000	30957	5385	1.000000	31470	5456	1.000000	9969924	0.000000
313880617	50140852.000000	2604111	10000.000000	31120	5062	1.000000	31211	4995	1.000000	9964885	0.000000
314251410	46975602.000000	2441299	10000.000000	31188	4779	1.000000	31440	4503	1.000000	9959945	0.000000
314594293	44145600.000000	2295114	10000.000000	31372	4457	1.000000	31661	4310	1.000000	9954829	0.000000
314883124	41650622.000000	2163777	10000.000000	31531	4354	1.000000	31469	4106	1.000000	9949839	0.000000
315144402	39403893.000000	2049430	10000.000000	31351	4019	1.000000	31516	3830	1.000000	9944735	0.000000
315381596	37394429.000000	1943561	10000.000000	31554	3803	1.000000	31539	3763	1.000000	9939806	0.000000
315609371	35536964.000000	1846276	10000.000000	31518	3552	1.000000	31713	3442	1.000000	9934802	0.000000
315794793	33870463.000000	1759300	10000.000000	31659	3339	1.000000	31668	3310	1.000000	9929832	0.000000
315977935	32316788.000000	1681080	10000.000000	31282	3240	1.000000	31583	3160	1.000000	9924903	0.000000
316139640	30910999.000000	1608482	10000.000000	31600	3143	1.000000	31535	3105	1.000000	9919849	0.000000
316296967	29611458.000000	1538320	10000.000000	31540	3043	1.000000	31626	2849	1.000000	9914745	0.000000
316454232	28382442.000000	1475951	10000.000000	31727	2729	1.000000	31641	2785	1.000000	9909865	0.000000
316595488	27251686.000000	1415488	10000.000000	31672	2789	1.000000	31779	2695	1.000000	9904917	0.000000
316705254	26192681.000000	1360193	10000.000000	31668	2577	1.000000	31487	2556	1.000000	9900022	0.000000
316818790	25211371.000000	1310509	10000.000000	31720	2491	1.000000	31686	2436	1.000000	9895137	0.000000
316948288	24313427.000000	1263754	10000.000000	31560	2586	1.000000	31468	2570	1.000000	9890363	0.000000
317045720	23441912.000000	1220769	10000.000000	31838	2373	1.000000	31790	2308	1.000000	9885309	0.000000
317160215	22646175.000000	1177518	10000.000000	31643	2347	1.000000	31896	2226	1.000000	9880355	0.000000
317243457	21907282.000000	1138836	10000.000000	31817	2263	1.000000	31654	2205	1.000000	9875378	0.000000
317298808	21199962.000000	1100649	10000.000000	31649	2191	1.000000	31661	2071	1.000000	9870351	0.000000
317416043	20520772.000000	1067331	10000.000000	31742	2131	1.000000	31874	2070	1.000000	9865352	0.000000
317482624	19893910.000000	1033028	10000.000000	31961	1996	1.000000	31829	1915	1.000000	9860554	0.000000
317553563	19293869.000000	1002255	10000.000000	31807	1957	1.000000	31986	1920	1.000000	9855459	0.000000
317608276	18711368.000000	971177	10000.000000	31588	1926	1.000000	32078	1853	1.000000	9850520	0.000000
317688767	18175993.000000	943788	10000.000000	31503	1822	1.000000	31808	1756	1.000000	9845554	0.000000
317725140	17673133.000000	918777	10000.000000	31821	1802	1.000000	31667	1744	1.000000	9840555	0.000000
317783580	17193101.000000	891063	10000.000000	31772	1779	1.000000	31753	1665	1.000000	9835604	0.000000
317854459	16728199.000000	869977	10000.000000	31591	1778	1.000000	31686	1680	1.000000	9830568	0.000000
317891158	16298533.000000	846253	10000.000000	31871	1634	1.000000	31781	1640	1.000000	9825692	0.000000
317927942	15873613.000000	824940	10000.000000	31751	1519	1.000000	32115	1554	1.000000	9820776	0.000000
318009316	15457368.000000	804709	10000.000000	31797	1558	1.000000	31767	1499	1.000000	9815771	0.000000
318045110	15082671.000000	784093	10000.000000	31655	1578	1.000000	31929	1471	1.000000	9810909	0.000000
318093271	14715219.000000	765533	10000.000000	31542	1462	1.000000	31902	1399	1.000000	9806041	0.000000
318129389	14353557.000000	747212	10000.000000	31895	1471	1.000000	31771	1430	1.000000	9801125	-1.#IND00
318181762	14011863.000000	727866	10000.000000	31728	1454	1.000000	31630	1348	1.000000	9796238	0.129600
318222156	13686209.000000	709993	10000.000000	31851	1386	1.000000	31953	1377	1.000000	9791257	0.326100
318256399	13377061.000000	695690	10000.000000	31729	1305	1.000000	31819	1355	1.000000	9786307	0.540134
318269818	13072073.000000	680492	10000.000000	31852	1372	1.000000	31938	1306	1.000000	9781249	0.601642
318341175	12783877.000000	664357	10000.000000	31918	1285	1.000000	31871	1220	1.000000	9776393	0.690029
318348162	12504474.000000	649853	10000.000000	31944	1314	1.000000	31782	1196	1.000000	9771504	0.738174
318389130	12228920.000000	636713	10000.000000	31764	1249	1.000000	31604	1257	1.000000	9766644	0.793727
318418275	11974143.000000	622025	10000.000000	31931	1230	1.000000	31859	1175	1.000000	9761701	0.826937
318454955	11702180.000000	608745	10000.000000	31798	1210	1.000000	31855	1098	1.000000	9756901	0.853388
318456011	11452307.000000	596295	10000.000000	31966	1133	1.000000	31700	1164	1.000000	9752113	0.871449
318502001	11215849.000000	582114	10000.000000	31875	1119	1.000000	31894	1085	1.000000	9747159	0.883624
318543014	10997865.000000	570722	10000.000000	31738	1095	1.000000	31845	1083	1.000000	9742245	0.896022
318560608	10765530.000000	559725	10000.000000	31773	1049	1.000000	31655	1042	1.000000	9737271	0.909126
318602570	10553897.000000	549216	10000.000000	32005	1097	1.000000	31809	1063	1.000000	9732405	0.918180
318627532	10359942.000000	538664	10000.000000	31770	1059	1.000000	31995	1004	1.000000	9727571	0.925888
318643799	10171165.000000	527407	10000.000000	31879	1043	1.000000	31884	997	1.000000	9722729	0.930949
318673022	9958678.000000	517414	10000.000000	31709	1024	1.000000	31905	965	1.000000	9717828	0.936756
318697636	9776049.000000	506936	10000.000000	31721	1052	1.000000	31898	957	1.000000	9712846	0.941626
318698297	9600644.000000	498971	10000.000000	32055	1008	1.000000	31700	955	1.000000	9707967	0.945775
318737989	9420006.000000	490103	10000.000000	31715	899	1.000000	31915	935	1.000000	9702987	0.949416
318752697	9253203.000000	480298	10000.000000	31878	886	1.000000	31742	885	1.000000	9698078	0.952141
318783312	9094300.000000	472405	10000.000000	31856	934	1.000000	32076	898	1.000000	9693105	0.955179
318769834	8931719.000000	463259	10000.000000	31812	907	1.000000	31812	886	1.000000	9688195	0.957915
318825812	8779828.000000	455444	10000.000000	31893	923	1.000000	32038	841	1.000000	9683284	0.960104
318801742	8621200.000000	447633	10000.000000	31940	882	1.000000	31813	859	1.000000	9678406	0.962324
318853955	8473290.000000	440163	10000.000000	31812	893	1.000000	32023	822	1.000000	9673605	0.964087
318874909	8326468.000000	432438	10000.000000	31810	819	1.000000	31855	841	1.000000	9668806	0.965535
318882625	8204676.000000	425820	10000.000000	31719	851	1.000000	31710	849	1.000000	9663948	0.966927
318919152	8062328.000000	419381	10000.000000	31916	789	1.000000	31730	834	1.000000	9659077	0.968218
318941760	7920999.000000	412030	10000.000000	31944	735	1.000000	31857	750	1.000000	9654172	0.969497
318905491	7807698.000000	405653	10000.000000	32000	799	1.000000	31701	734	1.000000	9649331	0.970667
318926588	7682548.000000	399002	10000.000000	31956	797	1.000000	31853	716	1.000000	9644599	0.971867
318964522	7561825.000000	392846	10000.000000	31809	772	1.000000	31777	768	1.000000	9639777	0.972896
318946038	7439794.000000	386159	10000.000000	32008	782	1.000000	31769	750	1.000000	9634914	0.973882
318980767	7326507.000000	380807	10000.000000	31705	743	1.000000	31996	690	1.000000	9630056	0.974788
319006017	7221749.000000	375042	10000.000000	32290	742	1.000000	31910	694	1.000000	9625229	0.975642
319012580	7100312.000000	369385	10000.000000	31898	707	1.000000	31964	654	1.000000	9620542	0.976440
319037101	6998028.000000	362434	10000.000000	32014	758	1.000000	31638	731	1.000000	9615879	0.977272
319035303	6880600.000000	358403	10000.000000	31970	661	1.000000	31916	683	1.000000	9611013	0.977979
319029898	6780382.000000	351095	10000.000000	31776	647	1.000000	32013	661	1.000000	9606240	0.978699
319058358	6676853.000000	347418	10000.000000	31859	695	1.000000	31928	707	1.000000	9601394	0.979101
319078348	6574165.000000	342331	10000.000000	31924	628	1.000000	31872	654	1.000000	9596666	0.979713
319058567	6472708.000000	336386	10000.000000	32040	626	1.000000	31735	630	1.000000	9591846	0.980310
319086519	6385173.000000	331075	10000.000000	31888	629	1.000000	31849	638	1.000000	9587054	0.980871
319116309	6295708.000000	327561	10000.000000	31880	597	1.000000	32000	625	1.000000	9582278	0.981361
319105939	6220740.000000	323589	10000.000000	31652	648	1.000000	31993	624	1.000000	9577525	0.981775
319133843	6137271.000000	318888	10000.000000	32049	653	1.000000	31798	641	1.000000	9572669	0.982236
319126696	6057674.000000	315455	10000.000000	31876	568	1.000000	31928	568	1.000000	9567944	0.982615
319165579	5964617.000000	309150	10000.000000	32018	613	1.000000	31857	578	1.000000	9563142	0.982985
319127809	5887454.000000	305426	10000.000000	31795	615	1.000000	31913	568	1.000000	9558353	0.983380
319144824	5807108.000000	301510	10000.000000	31671	597	1.000000	31837	535	1.000000	9553554	0.983680
319164431	5726942.000000	297386	10000.000000	32024	630	1.000000	31962	575	1.000000	9548807	0.984034
319186451	5640926.000000	293970	10000.000000	31930	564	1.000000	31798	576	1.000000	9544079	0.984324
319201791	5559433.000000	288086	10000.000000	31939	581	1.000000	31891	583	1.000000	9539364	0.984670
319186601	5481245.000000	284511	10000.000000	31850	566	1.000000	32174	556	1.000000	9534482	0.984996
319189631	5410517.000000	280897	10000.000000	31795	516	1.000000	31859	525	1.000000	9529755	0.985311
319214004	5346015.000000	278559	10000.000000	32019	523	1.000000	32139	507	1.000000	9524740	0.985611
319219775	5274953.000000	274671	10000.000000	31904	491	1.000000	31834	510	1.000000	9520020	0.985866
319251581	5203775.000000	271369	10000.000000	31688	543	1.000000	31798	531	1.000000	9515311	0.986096
npatches	nstrain	runtime	dt	init_x	init_y	init_y_blood	init_z	init_S	beta0	beta1	beta2	beta3	mean_beta	B	d	delta	delta_blood	b[0]	mut	m	CTL	c	g	epsilon	k	het	lambda	rho	omega	x_max	patch.dyna	DELTA	A	VA
10000	1	100.000000	0.000100	21900	9499	5000000	0.001000	10000000	2.664115	3.842473	2.480732	3.446774	3	8000000000.000000	0.010000	1.000000	1.000000	800000	0.000050	0.048000	1	0.001000	1.000000	25.000000	3.000000	0.500000	0.000000	0.000000	0.000000	31987	0	10.000000	7.000000	1.000000
sus	inf	inf_blood	z	x[0]	y[0][0]	z[0]	x[1]	y[1][0]	z[1]	S[0]	synchrony
219000000	94990000.000000	5000000	10.000000	21900	9499	0.001000	21900	9499	0.001000	10000000	0.000000
315851895	32392757.000000	1685226	10000.000000	32021	3091	1.000000	31246	3451	1.000000	9994797	0.000000
318396430	11893336.000000	618698	10000.000000	31849	1200	1.000000	31822	1196	1.000000	9989711	0.000000
319306914	4437925.000000	231224	10000.000000	31742	448	1.000000	32012	468	1.000000	9984637	0.000000
319680830	1663609.000000	86332	10000.000000	31984	144	1.000000	31790	154	1.000000	9979523	0.000000
319815655	622398.000000	32457	10000.000000	32016	62	1.000000	32127	75	1.000000	9974475	0.000000
319863016	233103.000000	12123	10000.000000	31991	18	1.000000	32012	30	1.000000	9969491	0.000000
319864986	88454.000000	4636	9959.480701	31986	7	1.000000	31956	10	1.000000	9964553	0.000000
319882806	43087.000000	2181	7122.483039	31983	8	0.966186	31987	12	0.970292	9959604	0.000000
319872056	47588.000000	2534	5932.124683	31942	7	0.547122	32192	7	0.801768	9954669	0.000000
319888656	46103.000000	2417	6522.434400	31968	6	0.783485	32044	2	0.694686	9949610	0.000000
319872398	46677.000000	2482	6291.607627	32127	3	0.780479	31902	7	0.736392	9944725	0.000000
319844623	46071.000000	2364	6351.228632	31985	6	0.733525	31913	4	0.990760	9939705	0.000000
319873439	46715.000000	2460	6300.071296	32060	6	0.052399	31980	7	0.919968	9934777	0.000000
319881299	46165.000000	2366	6336.030910	32008	7	0.783639	31874	4	0.861329	9929840	0.000000
319869377	46746.000000	2509	6363.845556	31975	5	0.715129	32078	7	0.641214	9924889	0.000000
319851882	46340.000000	2465	6326.583569	32088	1	0.389176	32035	5	0.357512	9919859	0.000000
319887137	45901.000000	2434	6322.461232	32235	4	0.412823	31948	7	0.992486	9914949	0.000000
319868971	46687.000000	2447	6407.376538	32323	3	0.962757	31932	2	0.964712	9909943	0.000000
319868202	46042.000000	2444	6312.890670	31922	11	0.983934	32134	6	0.962445	9904938	0.000000
319886571	46433.000000	2419	6295.202240	32171	6	0.579635	31951	6	0.684896	9900018	0.000000
319842373	46558.000000	2448	6405.718654	31824	3	0.273809	32143	6	0.183244	9895028	0.000000
319855968	46114.000000	2366	6254.568075	32207	1	0.169007	32062	8	0.635958	9890186	0.000000
319873954	46754.000000	2403	6405.675384	31859	3	0.829855	31951	3	0.632067	9885196	0.000000
319860057	46487.000000	2442	6396.845113	31932	2	0.850642	31978	6	0.944961	9880326	0.000000
319862437	46575.000000	2364	6345.775927	32070	2	0.908221	32197	6	0.844014	9875388	0.000000
319850471	46923.000000	2414	6428.679329	32029	4	0.895333	32216	12	0.748984	9870435	0.000000
319865198	46642.000000	2428	6349.319460	32051	4	0.996840	31820	4	0.845010	9865568	0.000000
319881995	45837.000000	2322	6332.219729	31826	6	0.774479	31966	2	0.699545	9860646	0.000000
319868098	46185.000000	2363	6213.921666	32048	2	0.526751	32005	2	0.600154	9855686	0.000000
319872294	46739.000000	2393	6468.321897	32277	7	0.900366	32189	8	0.958277	9850761	0.000000
319879919	46402.000000	2465	6233.423064	32004	5	0.999603	31770	4	0.189266	9845771	0.000000
319882359	46781.000000	2368	6483.259175	32083	4	0.520938	31863	5	0.884220	9840909	0.000000
319852137	45782.000000	2382	6223.989454	32028	4	0.900457	32106	2	0.725499	9836056	0.000000
319870935	46568.000000	2440	6320.805970	31956	4	0.487539	31969	3	0.467063	9831003	0.000000
319875837	46454.000000	2442	6402.411335	31669	2	0.309428	32139	4	0.697390	9826054	0.000000
319850343	45968.000000	2341	6278.635360	31883	5	0.195700	32008	4	0.613731	9821212	0.000000
319849537	46169.000000	2424	6349.095031	31854	5	0.943881	31759	3	0.096359	9816312	0.000000
319877348	46320.000000	2357	6353.147058	32029	2	0.884797	31887	4	0.508305	9811266	0.000000
319857469	47168.000000	2407	6279.239620	31972	6	0.987504	32161	2	0.481320	9806440	0.000000
319878461	46216.000000	2275	6350.268521	31870	8	0.521098	31862	2	0.235551	9801445	-1.#IND00
319878643	46262.000000	2407	6247.467185	32021	10	0.975814	32003	2	0.116873	9796506	-1.#IND00
319875463	46490.000000	2451	6317.744859	31913	3	0.105695	31936	3	0.986904	9791634	-1.#IND00
319874657	46715.000000	2503	6410.719335	32120	6	0.221712	32232	4	0.965658	9786777	-0.009469
319848927	46246.000000	2304	6319.035771	31840	5	0.960759	31948	5	0.798308	9782012	-0.007187
319869121	46952.000000	2412	6419.620124	31840	5	0.874188	31827	0	0.394531	9777044	-0.008448
319848255	46422.000000	2462	6348.427024	31944	5	0.581845	32061	2	0.671089	9772145	-0.010322
319866151	46263.000000	2491	6240.857646	32235	6	0.940679	32082	4	0.416319	9767326	-0.000257
319876269	45721.000000	2419	6279.421352	31846	6	0.761770	31990	5	0.979999	9762423	-0.003490
319887801	46609.000000	2487	6358.299102	31812	3	0.255153	31979	3	0.996818	9757647	-0.001727
319897063	46070.000000	2337	6258.108403	32232	5	0.810564	32146	3	0.079917	9752799	-0.000768
319864769	46574.000000	2435	6342.822329	31921	5	0.953085	32032	7	0.644511	9747939	-0.001765
319862156	46273.000000	2415	6332.782673	31982	2	0.901231	31873	4	0.268375	9742946	-0.002565
319865259	45915.000000	2324	6372.939483	32122	4	0.994187	31986	2	0.663501	9738124	-0.001482
319865940	46556.000000	2317	6375.437831	32147	8	0.662957	32083	4	0.445874	9733197	-0.003175
319840776	46326.000000	2411	6382.633363	31998	4	0.651198	32096	7	0.946684	9728282	-0.002395
319860582	45886.000000	2463	6264.727801	31857	4	0.536616	31954	5	0.285947	9723466	-0.001422
319867518	46535.000000	2389	6355.210830	31947	4	0.891349	32012	11	0.823281	9718740	-0.004562
319851767	46316.000000	2375	6346.912553	32053	5	0.821370	31732	3	0.764251	9713983	-0.004107
319846889	45587.000000	2275	6242.530570	32069	4	0.329916	32148	2	0.906292	9709197	-0.006326
319875353	46761.000000	2465	6318.643326	31878	5	0.856119	31987	3	0.842958	9704295	-0.005605
319882634	46461.000000	2469	6505.552537	31877	2	0.553570	31764	7	0.851757	9699414	-0.005072
319866908	45802.000000	2310	6188.060608	31702	9	0.558137	31757	4	0.609875	9694589	-0.005434
319851121	46739.000000	2418	6436.531884	31928	5	0.836398	31987	7	0.941175	9689783	-0.005245
319862099	45971.000000	2313	6306.231348	32056	5	0.990703	32025	5	0.957277	9684890	-0.004670
319870706	46967.000000	2392	6385.932105	32187	4	0.925004	31945	5	0.842088	9680084	-0.004380
319880104	46089.000000	2462	6348.383448	31951	6	0.977666	32043	3	0.818004	9675226	-0.004549
319841880	46658.000000	2423	6362.809144	32122	5	0.640116	31893	4	0.796513	9670316	-0.004146
319865823	45980.000000	2491	6246.829818	31972	5	0.820120	31831	1	0.641042	9665401	-0.004426
319882870	46945.000000	2481	6469.397787	32042	1	0.170059	31802	5	0.206176	9660514	-0.003400
319840931	45961.000000	2378	6300.176716	31911	3	0.846977	32031	1	0.082558	9655757	-0.003176
319844494	46479.000000	2409	6334.478942	32152	8	0.934542	31949	8	0.362583	9650940	-0.003955
319866520	46998.000000	2505	6442.167285	31878	5	0.857395	31821	8	0.789471	9646057	-0.004170
319853202	45936.000000	2401	6318.353173	31983	5	0.439771	31910	7	0.124012	9641278	-0.004327
319860476	46247.000000	2492	6241.079642	31881	2	0.201939	32071	3	0.106073	9636473	-0.004236
319867068	46390.000000	2479	6421.068671	31856	3	0.130180	32104	6	0.650256	9631679	-0.004099
319865662	46008.000000	2409	6277.381361	32001	7	0.644779	31913	5	0.958197	9626794	-0.003703
319873194	46635.000000	2410	6339.177187	32016	1	0.577128	32275	6	0.822858	9621993	-0.003785
319873681	46028.000000	2398	6258.696993	31962	6	0.693070	32118	8	0.772419	9617282	-0.003559
319867178	46802.000000	2415	6327.233880	31939	5	0.934231	31840	2	0.247089	9612494	-0.004396
319876498	46239.000000	2447	6357.379392	31891	6	0.975224	32129	4	0.760152	9607723	-0.004317
319869483	46944.000000	2440	6396.692379	31812	7	0.830342	32234	7	0.759824	9602953	-0.005349
319867244	46073.000000	2407	6249.982750	31840	3	0.615601	31977	1	0.589438	9598128	-0.005911
319854200	46315.000000	2425	6322.566895	31880	2	0.519876	32309	6	0.636729	9593253	-0.005777
319867113	45970.000000	2413	6268.382368	31656	2	0.219544	31971	3	0.601205	9588379	-0.005856
319887152	46291.000000	2382	6282.641752	32198	9	0.889159	31821	4	0.278471	9583586	-0.005932
319879783	46467.000000	2417	6365.003627	31937	5	0.877337	32110	9	0.321588	9578910	-0.006158
319853658	46335.000000	2368	6284.412032	32161	3	0.966905	31807	3	0.297533	9574111	-0.005915
319893760	46529.000000	2444	6368.753016	32024	4	0.955734	32025	6	0.807917	9569322	-0.005957
319857773	46490.000000	2477	6379.313864	32010	3	0.270352	31714	2	0.344788	9564554	-0.005903
319880100	46221.000000	2356	6286.240074	32099	5	0.832973	31993	7	0.777129	9559788	-0.005583
319860504	46308.000000	2427	6244.878462	32172	6	0.390094	31918	7	0.882499	9554912	-0.005314
319855749	46207.000000	2496	6380.187951	32205	7	0.876134	31886	3	0.276893	9550169	-0.005516
319872015	46380.000000	2535	6332.456725	31888	5	0.122261	31938	8	0.964755	9545319	-0.006120
319870197	46480.000000	2375	6349.638479	31987	8	0.879639	31989	9	0.627666	9540484	-0.006084
319863272	46075.000000	2412	6377.064989	32089	7	0.961362	31976	2	0.220439	9535788	-0.005977
319861157	46987.000000	2447	6332.245535	32021	3	0.114750	31809	5	0.736847	9531002	-0.005993
319860095	45963.000000	2409	6306.152732	31773	3	0.963362	31847	7	0.745051	9526320	-0.005206
319862534	46813.000000	2491	6365.456804	31734	4	0.191164	32027	6	0.150461	9521586	-0.004796
319866844	45881.000000	2317	6268.234940	32182	3	0.545089	32004	4	0.640698	9516810	-0.004572
npatches	nstrain	runtime	dt	init_x	init_y	init_y_blood	init_z	init_S	beta0	beta1	beta2	beta3	mean_beta	B	d	delta	delta_blood	b[0]	mut	m	CTL	c	g	epsilon	k	het	lambda	rho	omega	x_max	patch.dyna	DELTA	A	VA
10000	1	100.000000	0.000100	21900	9499	5000000	0.001000	10000000	3.898788	1.905507	3.279443	1.586416	3	8000000000.000000	0.010000	1.000000	1.000000	800000	0.000050	0.048000	1	0.001000	1.000000	25.000000	4.000000	0.500000	0.000000	0.000000	0.000000	31987	0	10.000000	7.000000	1.000000
sus	inf	inf_blood	z	x[0]	y[0][0]	z[0]	x[1]	y[1][0]	z[1]	S[0]	synchrony
219000000	94990000.000000	5000000	10.000000	21900	9499	0.001000	21900	9499	0.001000	10000000	0.000000
318211735	12835999.000000	670014	10000.000000	31585	1341	1.000000	31659	1307	1.000000	9995103	0.000000
319626875	1866094.000000	97044	10000.000000	32159	182	1.000000	31988	190	1.000000	9990141	0.000000
319815193	272491.000000	14209	10000.000000	32036	30	1.000000	31980	21	1.000000	9985141	0.000000
319871858	41929.000000	2207	8290.004858	31938	4	0.703853	31802	2	1.000000	9980290	0.000000
319861015	45295.000000	2321	3457.474230	31922	2	0.406758	32074	3	0.444597	9975263	0.000000
319862282	41050.000000	2105	5469.397679	32072	1	0.535432	31824	2	0.658428	9970319	0.000000
319867123	43176.000000	2195	4374.923325	31916	5	0.797831	31771	3	0.380146	9965377	0.000000
319874440	41874.000000	2121	4944.326640	32009	3	0.330834	31849	0	0.411422	9960413	0.000000
319882070	42899.000000	2167	4629.346005	32072	4	0.913248	31859	3	0.317305	9955445	0.000000
319888390	42595.000000	2199	4757.046965	32121	6	0.717949	31775	0	0.429426	9950375	0.000000
319871109	42810.000000	2172	4750.728854	31816	5	0.237131	32202	5	0.630484	9945260	0.000000
319872910	42793.000000	2199	4795.135033	32266	4	0.482422	32236	3	0.552528	9940288	0.000000
319866183	42485.000000	2104	4594.370582	31996	3	0.334181	32057	7	0.298585	9935322	0.000000
319857608	41992.000000	2212	4832.210099	31899	0	0.531242	31915	6	0.549003	9930384	0.000000
319863962	42220.000000	2173	4651.576545	31798	6	0.566837	31999	4	0.593578	9925441	0.000000
319887049	42093.000000	2168	4715.157267	31924	3	0.416507	31792	2	0.555791	9920558	0.000000
319855467	42946.000000	2311	4765.534545	31924	5	0.376724	32150	4	0.052683	9915587	0.000000
319863352	41897.000000	2176	4703.920434	32263	5	0.468754	32149	4	0.142930	9910536	0.000000
319881276	43220.000000	2252	4792.757314	31806	7	0.768172	32105	6	0.716902	9905654	0.000000
319858067	42408.000000	2214	4744.015308	31916	9	0.756060	32013	6	0.381953	9900710	0.000000
319848333	42656.000000	2180	4729.231387	31806	8	0.681130	32077	4	0.223228	9895775	0.000000
319872151	42513.000000	2157	4697.393455	32105	2	0.204173	32219	2	0.868080	9890896	0.000000
319855422	42691.000000	2136	4686.123431	32015	3	0.670031	31885	3	0.320159	9885966	0.000000
319850135	42045.000000	2220	4685.096918	31936	4	0.497133	32253	8	0.732064	9881087	0.000000
319863653	42622.000000	2169	4706.234256	32061	3	0.336000	31722	5	0.392579	9876233	0.000000
319846289	42401.000000	2189	4730.382698	32076	5	0.179683	31845	2	0.432740	9871376	0.000000
319868228	42234.000000	2213	4750.695211	31920	5	0.279651	31778	8	0.868888	9866460	0.000000
319857456	42559.000000	2185	4730.258914	31755	5	0.555410	31796	3	0.437415	9861553	0.000000
319873798	42707.000000	2139	4720.869344	31920	7	0.791318	31919	2	0.585454	9856682	0.000000
319893632	42399.000000	2278	4722.407245	31971	6	0.980278	32150	1	0.268397	9851677	0.000000
319862463	42948.000000	2222	4900.306737	31947	5	0.482296	32101	2	0.274437	9846798	0.000000
319863798	42382.000000	2094	4605.099698	31989	2	0.286147	31739	2	0.353671	9841878	0.000000
319840558	42245.000000	2223	4776.892852	31827	2	0.485034	32136	8	0.365929	9837072	0.000000
319868277	42385.000000	2252	4767.661064	31830	3	0.626503	32161	2	0.550198	9832240	0.000000
319855002	42062.000000	2201	4710.334546	31962	1	0.411961	32058	3	0.174594	9827243	0.000000
319878835	42647.000000	2210	4814.857258	32174	7	0.257606	31826	4	0.543845	9822314	0.000000
319872830	42682.000000	2203	4662.717750	31978	6	0.474293	32090	5	0.118063	9817535	0.000000
319884193	42557.000000	2139	4748.868798	32179	2	0.731738	32087	4	0.366975	9812579	0.000000
319829300	41989.000000	2231	4689.128379	31869	6	0.342314	31992	4	0.959453	9807608	0.000000
319867178	42488.000000	2279	4722.419745	31932	2	0.618298	31874	5	0.316769	9802711	-1.#IND00
319854131	41957.000000	2189	4870.597892	31982	5	0.047653	31829	4	0.181804	9797821	-1.#IND00
319873969	43222.000000	2141	4758.577837	31963	4	0.588549	31864	9	0.117745	9792927	-1.#IND00
319871500	42452.000000	2182	4840.528859	31927	5	0.383671	31940	6	0.113621	9788030	-0.022211
319876186	42946.000000	2262	4693.080607	32019	6	0.639738	32114	8	0.835619	9783058	-0.004133
319871176	42249.000000	2181	4763.615606	31894	2	0.624219	32127	0	0.676153	9778187	0.001729
319866959	43452.000000	2292	4814.215504	32149	2	0.440363	32110	5	0.041645	9773224	0.003995
319874027	41988.000000	2195	4763.300230	32064	6	0.407841	32005	2	0.432192	9768344	0.001447
319860833	42569.000000	2212	4681.247177	31874	4	0.172862	31877	3	0.186667	9763537	-0.007171
319855616	42653.000000	2229	4774.204167	32207	10	0.632983	31951	2	0.522985	9758553	-0.007866
319888674	42887.000000	2198	4736.134081	32207	4	0.855519	31943	6	0.375406	9753742	-0.006404
319876612	41490.000000	2196	4672.602711	31926	5	0.918688	31906	4	0.321733	9748900	-0.010253
319859303	42552.000000	2120	4749.410722	31938	9	0.628225	32176	4	0.856878	9743998	-0.008156
319872437	42310.000000	2145	4693.879924	31974	3	0.870495	31988	2	0.091211	9739215	-0.007340
319870246	42601.000000	2209	4711.492375	32041	8	0.094246	31949	3	0.082349	9734338	-0.006524
319884939	42456.000000	2234	4709.841437	31916	6	0.618083	31909	3	0.108959	9729558	-0.005973
319855862	42248.000000	2244	4666.252765	31884	4	0.942005	32109	3	0.274823	9724665	-0.005430
319854315	43053.000000	2205	4728.582022	32037	3	0.954772	31802	5	0.775300	9719763	-0.004362
319858208	42564.000000	2142	4809.148493	31999	8	0.902212	31891	1	0.611393	9714978	-0.002487
319878587	42320.000000	2219	4636.748257	32239	8	0.469554	32158	4	0.205013	9710099	-0.001814
319862035	42459.000000	2133	4776.561716	31854	4	0.975439	31853	5	0.074890	9705196	-0.000414
319852515	42183.000000	2124	4707.494945	32110	6	0.884053	31924	1	0.192752	9700364	-0.000957
319848165	42517.000000	2265	4740.251443	31935	3	0.548087	32010	3	0.810427	9695428	-0.000739
319862572	42225.000000	2136	4706.860108	31943	7	0.165138	32024	2	0.137040	9690492	-0.000373
319866231	42672.000000	2281	4704.378933	31866	7	0.443330	31854	4	0.648713	9685683	-0.000224
319868108	42332.000000	2207	4745.961514	31984	3	0.716205	32072	3	0.309732	9680919	-0.000966
319878156	42338.000000	2167	4720.871427	32132	4	0.889418	31943	2	0.065080	9676123	-0.000736
319854687	43108.000000	2224	4884.861737	32119	5	0.900673	32203	6	0.856930	9671247	-0.002423
319877699	41640.000000	2151	4652.200490	31822	4	0.231438	31772	6	0.925760	9666308	-0.001970
319872372	42816.000000	2220	4736.800513	32055	9	0.679790	31972	3	0.948458	9661403	-0.001624
319862763	41834.000000	2276	4732.179710	32213	3	0.204478	31887	7	0.499314	9656571	-0.001413
319854979	42301.000000	2233	4701.832070	32094	5	0.241698	32004	3	0.268719	9651735	-0.002298
319861428	42617.000000	2284	4708.533491	31861	1	0.322463	32014	4	0.303431	9646884	-0.002256
319870225	42013.000000	2175	4667.144830	32191	0	0.112337	32074	4	0.925454	9641999	-0.002533
319863573	42547.000000	2170	4793.324037	32131	8	0.539166	31909	3	0.893178	9637348	-0.002590
319843276	42608.000000	2273	4746.737121	32153	6	0.988210	31996	4	0.042720	9632510	-0.002323
319875660	42096.000000	2113	4582.029352	31948	4	0.372217	31801	3	0.008861	9627799	-0.000366
319856823	42762.000000	2203	4727.463572	32106	1	0.153986	32157	4	0.171130	9622917	-0.000328
319880339	42284.000000	2159	4699.976068	31957	7	0.033822	32069	4	0.421254	9618088	-0.000206
319888594	41696.000000	2195	4838.092289	31684	2	0.131666	32034	3	0.470262	9613338	-0.000864
319863728	42831.000000	2170	4763.379301	31995	2	0.561148	32126	2	0.490013	9608497	-0.001108
319871591	42090.000000	2069	4821.013899	31798	4	0.772273	31980	7	0.738095	9603674	-0.000663
319861158	42755.000000	2328	4699.151602	31781	5	0.518096	31769	7	0.375649	9598791	0.000262
319868156	42241.000000	2211	4755.859987	31777	5	0.395964	31952	3	0.201168	9594021	-0.000509
319878599	43027.000000	2263	4742.287990	31987	5	0.050917	31880	4	0.196611	9589248	-0.000574
319880455	42366.000000	2110	4740.928379	32035	5	0.887273	31979	5	0.279470	9584396	-0.000283
319886957	42015.000000	2163	4611.437076	32066	4	0.716434	31937	5	0.171937	9579590	-0.000749
319877613	43243.000000	2231	4809.242502	31889	4	0.491481	32258	5	0.284943	9574795	-0.000770
319872842	42511.000000	2273	4712.525261	31743	4	0.705530	31920	4	0.832827	9570078	-0.000912
319843731	42157.000000	2203	4701.583260	31872	3	0.586847	31857	1	0.481941	9565312	-0.001529
319860086	42068.000000	2216	4611.684112	31775	3	0.394154	31995	1	0.048763	9560421	-0.001462
319872935	42785.000000	2247	4886.526241	32115	7	0.310060	31939	5	0.095192	9555676	-0.001291
319846244	41720.000000	2219	4479.733091	31921	3	0.432719	32061	1	0.040710	9550770	-0.002152
319875965	42756.000000	2287	5029.715837	31968	2	0.540747	31938	3	0.222146	9545989	-0.001965
319863553	42713.000000	2218	4553.582406	31917	6	0.287942	32024	5	0.535258	9541189	-0.002061
319876767	42395.000000	2171	4732.826040	32018	11	0.929955	31945	4	0.343709	9536409	-0.001859
319880272	42324.000000	2185	4846.009722	32011	2	0.596218	31863	5	0.228753	9531678	-0.001504
319854105	42543.000000	2118	4676.736529	32157	1	0.240812	31784	4	0.616591	9526963	-0.001671
319854607	42526.000000	2166	4748.712334	31957	3	0.050424	31971	1	0.197253	9522290	-0.001734
319871764	42105.000000	2228	4784.939155	31871	6	0.546945	31957	2	0.252124	9517650	-0.001726
npatches	nstrain	runtime	dt	init_x	init_y	init_y_blood	init_z	init_S	beta0	beta1	beta2	beta3	mean_beta	B	d	delta	delta_blood	b[0]	mut	m	CTL	c	g	epsilon	k	het	lambda	rho	omega	x_max	patch.dyna	DELTA	A	VA
10000	1	100.000000	0.000100	21900	9499	5000000	0.001000	10000000	1.890399	3.149936	3.159797	3.013636	3	8000000000.000000	0.010000	1.000000	1.000000	800000	0.000050	0.048000	1	0.001000	1.000000	25.000000	5.000000	0.500000	0.000000	0.000000	0.000000	31987	0	10.000000	7.000000	1.000000
sus	inf	inf_blood	z	x[0]	y[0][0]	z[0]	x[1]	y[1][0]	z[1]	S[0]	synchrony
219000000	94990000.000000	5000000	10.000000	21900	9499	0.001000	21900	9499	0.001000	10000000	0.000000
319169498	5019519.000000	263181	10000.000000	31709	501	1.000000	31897	445	1.000000	9994904	0.000000
319836142	283883.000000	14709	10000.000000	32181	34	1.000000	31860	34	1.000000	9990011	0.000000
319865046	27484.000000	1455	3712.213697	32106	1	0.443510	31823	0	0.028141	9984982	0.000000
319860253	54999.000000	2839	3576.697572	31890	7	0.549206	31812	4	0.006608	9979945	0.000000
319858817	34419.000000	1818	3589.422462	31888	4	0.757835	31699	4	0.194943	9974988	0.000000
319863188	45311.000000	2462	3999.609642	31848	6	0.586881	31752	4	0.013867	9970025	0.000000
319879510	38632.000000	2007	3471.943304	32378	5	0.187322	32052	3	0.012382	9965059	0.000000
319847426	41572.000000	2152	4010.586043	31716	10	0.463064	31836	4	0.400833	9960138	0.000000
319843993	40567.000000	2155	3641.109628	31986	2	0.138143	32019	2	0.417051	9955262	0.000000
319891424	40073.000000	2091	3783.317052	31919	3	0.808002	31933	14	0.240941	9950255	0.000000
319853826	41345.000000	2154	3835.589302	32118	3	0.410768	32323	3	0.381682	9945305	0.000000
319870372	39700.000000	2005	3695.984273	32142	6	0.062461	32229	3	0.836791	9940266	0.000000
319858521	41643.000000	2118	3933.514832	32069	6	0.548317	32009	3	0.767477	9935274	0.000000
319871156	40022.000000	2133	3611.491293	31992	3	0.059531	32005	6	0.045859	9930194	0.000000
319871177	41068.000000	2098	3844.953327	31915	8	0.162106	32111	3	0.446953	9925234	0.000000
319854543	40479.000000	2171	3739.249502	31917	3	0.078526	32003	1	0.061486	9920244	0.000000
319861668	41058.000000	2039	3801.096925	31958	5	0.498685	31849	4	0.648988	9915246	0.000000
319863889	40686.000000	2125	3747.379803	32052	6	0.421544	31926	8	0.168848	9910137	0.000000
319862386	40163.000000	2036	3772.722948	31780	6	0.562954	31973	3	0.185108	9905267	0.000000
319851461	40520.000000	2169	3823.223301	32199	5	0.668656	31994	8	0.504441	9900389	0.000000
319889545	40842.000000	2198	3779.079462	31938	9	0.121663	31928	2	0.902693	9895518	0.000000
319871803	40561.000000	2181	3749.474783	32171	3	0.157223	32040	4	0.040604	9890583	0.000000
319877284	40309.000000	1996	3748.914765	32078	5	0.220861	31981	1	0.190165	9885637	0.000000
319882898	40804.000000	2108	3856.430710	31911	2	0.033015	31929	5	0.227410	9880736	0.000000
319875077	40282.000000	2144	3692.313160	32006	5	0.494614	31964	7	0.867415	9875912	0.000000
319857896	40870.000000	2103	3713.608205	32147	4	0.308002	32032	2	0.801576	9870970	0.000000
319857551	40698.000000	2170	3833.627237	31884	2	0.649033	31703	5	0.117618	9865934	0.000000
319860121	40670.000000	2065	3785.209892	32083	5	0.758425	31852	5	0.604684	9861019	0.000000
319886396	40855.000000	2104	3699.994055	31967	3	0.387917	32144	5	0.771104	9856239	0.000000
319857062	40589.000000	2174	3780.682513	31989	5	0.206472	31713	4	0.275128	9851367	0.000000
319876484	40641.000000	2049	3794.887794	31959	2	0.023816	32192	4	0.432872	9846364	0.000000
319866746	40498.000000	2126	3773.874709	32007	1	0.006615	31842	3	0.625158	9841499	0.000000
319874101	40604.000000	2167	3780.843316	31939	4	0.266395	32136	6	0.537394	9836545	0.000000
319877651	39886.000000	2117	3801.869832	31918	3	0.363349	31923	6	0.439191	9831636	0.000000
319902107	40395.000000	2094	3751.905181	32103	3	0.205758	32114	2	0.003539	9826884	0.000000
319851131	41402.000000	2053	3847.080654	31901	4	0.191755	32056	4	0.016677	9822026	0.000000
319877854	40289.000000	2125	3738.283550	32183	1	0.160307	31941	3	0.151599	9817104	0.000000
319854411	40302.000000	2078	3826.147865	31970	1	0.283974	31901	8	0.333730	9812136	0.000000
319847049	41334.000000	2086	3678.941139	31813	3	0.099506	32127	4	0.565617	9807268	0.000000
319869934	40252.000000	2064	3900.694369	31770	3	0.330776	32049	2	0.303004	9802329	-1.#IND00
319868439	40878.000000	2078	3710.122406	32064	6	0.015978	32027	2	0.014440	9797531	-1.#IND00
319882122	40307.000000	1998	3762.960469	32048	7	0.150688	31927	3	0.015615	9792620	-1.#IND00
319839666	40521.000000	2158	3768.980203	32084	8	0.705085	31890	5	0.356846	9787726	-0.007797
319883712	40875.000000	2054	3587.440291	32032	3	0.128626	32033	4	0.435791	9782752	-0.005294
319889840	41091.000000	2093	3899.564156	31966	3	0.263099	31913	4	0.771711	9777859	-0.006482
319879742	40210.000000	2117	3804.079155	31998	2	0.132889	31985	4	0.778459	9773010	-0.005530
319860959	41478.000000	2191	3760.939772	31770	6	0.632437	32193	2	0.079925	9768144	-0.004152
319863823	40308.000000	2069	3756.792533	31915	4	0.216509	32026	3	0.352065	9763201	-0.004426
319868037	40999.000000	2122	3797.105152	31911	2	0.118662	32007	3	0.709698	9758314	-0.003253
319862534	40602.000000	2101	3746.903610	31998	4	0.087356	32028	8	0.416324	9753484	-0.003626
319854538	40804.000000	2133	3792.510400	32059	6	0.116714	31999	3	0.508459	9748593	-0.004254
319858278	40446.000000	2066	3753.586770	32072	6	0.857397	32192	4	0.629977	9743702	-0.003756
319847149	40763.000000	2089	3865.034354	31906	8	0.102555	32193	5	0.687946	9738811	-0.004172
319863902	40473.000000	2078	3707.116568	32100	3	0.025729	31949	3	0.806584	9733905	-0.003590
319853149	40146.000000	2062	3768.543039	31881	6	0.288086	31969	6	0.955540	9729050	-0.003415
319857865	40784.000000	2103	3711.232579	32117	2	0.020930	32023	9	0.123101	9724378	-0.003098
319846670	40303.000000	2099	3848.025157	31933	6	0.102938	31801	1	0.264313	9719657	-0.003061
319865985	40930.000000	2006	3694.391880	32170	4	0.281617	31888	3	0.667749	9714682	-0.002889
319881189	40622.000000	2141	3807.893033	31891	2	0.194139	31990	4	0.505508	9709767	-0.005629
319853326	40887.000000	2030	3768.938045	31945	5	0.171149	31872	3	0.703336	9705063	-0.005833
319861138	40182.000000	2131	3751.810301	31714	1	0.165597	31986	0	0.445507	9700348	-0.003095
319871987	41433.000000	2125	3761.495094	32320	1	0.487423	31877	5	0.341565	9695455	-0.003006
319872668	40527.000000	2161	3794.204831	31782	2	0.497673	31997	5	0.042260	9690546	-0.002689
319861016	40607.000000	2090	3745.436756	31820	2	0.414775	31879	4	0.622698	9685707	-0.002620
319866779	40698.000000	2117	3855.852696	31822	5	0.819462	31999	3	0.319125	9680839	-0.002579
319878629	40793.000000	2142	3655.776425	32008	4	0.144808	32078	5	0.464576	9676049	-0.001939
319876460	40301.000000	2126	3872.473748	31959	1	0.329104	31846	3	0.328016	9671255	-0.002380
319852038	41217.000000	2101	3793.600381	31973	3	0.122563	31869	3	0.427707	9666403	-0.002165
319873880	40282.000000	2092	3800.069943	31831	7	0.380569	31958	4	0.820330	9661483	-0.001680
319857362	40571.000000	2147	3759.231130	32034	5	0.673848	31767	6	0.497460	9656616	-0.001582
319861055	40482.000000	2097	3761.634780	32056	5	0.778267	31991	2	0.341380	9651799	-0.000392
319888031	41427.000000	2162	3854.678871	32036	4	0.186763	31918	5	0.493042	9647100	-0.000376
319865596	40027.000000	2124	3713.351166	31833	1	0.282485	31810	1	0.024037	9642107	-0.001373
319859216	41114.000000	2140	3759.919926	32071	5	0.542698	32114	4	0.070384	9637279	0.000053
319872319	39988.000000	2057	3867.014698	31851	3	0.641795	31961	3	0.702950	9632376	0.000580
319856566	40752.000000	2175	3783.142568	32179	2	0.030214	31828	3	0.152564	9627584	0.000689
319841338	40522.000000	2105	3815.825834	31880	5	0.088147	31887	5	0.029578	9622742	0.001078
319873554	40460.000000	2208	3824.139795	31915	6	0.255239	32163	4	0.016858	9617879	0.001523
319857345	41072.000000	2122	3704.278428	31943	4	0.085450	31939	6	0.056458	9613114	0.001373
319885874	40021.000000	2074	3785.783841	32267	7	0.752298	32222	5	0.293450	9608351	0.001525
319850879	41247.000000	2125	3749.426702	32038	6	0.753492	31849	6	0.526911	9603580	0.002791
319847061	39949.000000	2090	3824.354841	31962	2	0.878047	32337	4	0.153185	9598873	0.004393
319852813	41508.000000	2128	3766.494203	31793	6	0.335049	31903	2	0.048428	9593915	0.004330
319863455	40470.000000	2212	3827.600330	31934	1	0.344459	31941	6	0.128773	9589212	0.004312
319867019	40747.000000	2176	3839.111505	32193	1	0.217925	31933	3	0.672303	9584375	0.004484
319838337	40097.000000	2033	3676.411050	31915	4	0.120488	32281	5	0.407167	9579626	0.004287
319852350	40918.000000	2176	3855.519148	32159	4	0.170137	31840	5	0.544484	9574817	0.004042
319876069	40604.000000	2074	3786.586291	31966	6	0.273303	31871	5	0.808200	9569891	0.004155
319875206	41040.000000	2121	3725.932960	31920	5	0.022275	32193	4	0.059931	9565238	0.004519
319873926	40567.000000	2073	3749.837304	32115	5	0.419491	32066	6	0.078518	9560523	0.004498
319875564	40574.000000	2163	3747.831986	31767	5	0.180248	32248	4	0.199655	9555773	0.004322
319868656	40454.000000	2100	3860.693143	31789	4	0.022459	32094	6	0.109140	9550956	0.004193
319869521	41201.000000	2166	3755.099416	32100	3	0.035015	31992	4	0.164886	9546149	0.003904
319864928	40020.000000	2122	3775.725673	31672	3	0.004881	32258	5	0.198409	9541485	0.003865
319862275	41328.000000	2104	3725.597120	32174	3	0.022314	32013	3	0.691949	9536838	0.003915
319887105	39799.000000	2059	3749.212708	31947	3	0.192611	31967	3	0.103748	9532095	0.003793
319864203	40639.000000	2172	3712.338997	31899	4	0.075941	31938	7	0.324272	9527327	0.004381
319878058	40301.000000	2053	3779.972978	31982	5	0.407592	32035	6	0.365998	9522563	0.004166
319851126	41182.000000	2227	3765.546673	31926	3	0.307403	32173	2	0.048994	9517699	0.003930
npatches	nstrain	runtime	dt	init_x	init_y	init_y_blood	init_z	init_S	beta0	beta1	beta2	beta3	mean_beta	B	d	delta	delta_blood	b[0]	mut	m	CTL	c	g	epsilon	k	het	lambda	rho	omega	x_max	patch.dyna	DELTA	A	VA
10000	1	100.000000	0.000100	21900	9499	5000000	0.001000	10000000	2.788669	2.722183	1.558619	3.143332	3	8000000000.000000	0.010000	1.000000	1.000000	800000	0.000050	0.048000	1	0.001000	1.000000	25.000000	6.000000	0.500000	0.000000	0.000000	0.000000	31987	0	10.000000	7.000000	1.000000
sus	inf	inf_blood	z	x[0]	y[0][0]	z[0]	x[1]	y[1][0]	z[1]	S[0]	synchrony
219000000	94990000.000000	5000000	10.000000	21900	9499	0.001000	21900	9499	0.001000	10000000	0.000000
319611837	1972933.000000	103747	10000.000000	32136	190	1.000000	32038	190	1.000000	9995003	0.000000
319873246	44144.000000	2410	9202.980732	32204	7	0.450537	31990	4	0.917450	9990064	0.000000
319885496	46482.000000	2364	1382.500167	32118	8	0.043800	31885	3	0.126976	9985116	0.000000
319861284	35504.000000	1840	4585.898056	31881	7	0.494527	32101	1	0.703315	9980161	0.000000
319874474	45224.000000	2392	2584.086545	31902	4	0.412118	32131	7	0.082462	9975114	0.000000
319866829	35984.000000	1852	3314.306002	32080	3	0.037099	31991	2	0.163959	9970129	0.000000
319849560	42919.000000	2219	3214.254508	31991	2	0.519506	32023	3	0.435481	9965184	0.000000
319859432	37457.000000	1991	2986.264425	31900	3	0.502864	32074	2	0.101076	9960126	0.000000
319851097	41086.000000	2109	3395.039111	32052	5	0.190989	32093	1	0.081591	9955237	0.000000
319861335	39147.000000	2021	3037.542955	32218	5	0.148087	31985	5	0.198711	9950211	0.000000
319876811	40039.000000	2048	3258.698414	31864	2	0.161232	31958	4	0.112489	9945251	0.000000
319849333	38916.000000	2039	3037.076903	31886	8	0.501670	32106	0	0.031632	9940349	0.000000
319850622	39742.000000	2073	3268.187202	31975	1	0.060293	31663	8	0.094288	9935263	0.000000
319870466	40054.000000	2043	3164.301530	31892	6	0.160251	31954	4	0.169789	9930180	0.000000
319849178	39660.000000	2080	3142.824049	31968	2	0.615523	31922	5	0.067824	9925155	0.000000
319868695	39887.000000	2058	3210.414376	32092	6	0.768768	31958	2	0.604908	9920101	0.000000
319867933	39239.000000	2081	3069.047738	32101	6	0.677429	32039	2	0.278549	9915157	0.000000
319873490	39367.000000	2082	3118.705535	31841	4	0.834124	32130	1	0.562408	9910327	0.000000
319864912	39370.000000	1974	3215.413239	32072	3	0.481478	32125	4	0.522097	9905386	0.000000
319877171	40000.000000	2001	3127.482879	32014	3	0.480628	32008	6	0.275225	9900417	0.000000
319858236	39184.000000	2104	3164.604642	32086	4	0.179731	31969	5	0.356245	9895404	0.000000
319876890	39770.000000	1912	3165.023904	31857	3	0.287608	31698	6	0.214882	9890631	0.000000
319845342	39572.000000	2093	3221.630574	31793	4	0.302293	32039	7	0.614332	9885668	0.000000
319875649	39682.000000	2044	3219.860101	31916	1	0.426283	32023	1	0.085421	9880812	0.000000
319873790	39605.000000	2074	3149.920626	32077	6	0.052588	31821	5	0.041046	9875924	0.000000
319868693	40058.000000	2053	3217.190666	31975	4	0.052905	32112	8	0.025402	9871113	0.000000
319871693	39566.000000	2030	3125.283314	31934	3	0.037703	31960	3	0.018281	9866278	0.000000
319878844	39294.000000	2007	3113.606649	32080	5	0.090638	31919	3	0.156957	9861262	0.000000
319882826	40024.000000	1970	3204.848905	32019	13	0.429547	32070	5	0.028598	9856403	0.000000
319864999	39587.000000	2021	3078.690188	31739	4	0.408547	32124	2	0.135964	9851551	0.000000
319865338	39993.000000	2063	3207.488736	32076	5	0.236856	31888	4	0.235771	9846517	0.000000
319858210	39662.000000	2043	3179.780728	31938	3	0.884156	32047	8	0.151250	9841582	0.000000
319877762	39730.000000	2097	3128.056232	32047	5	0.440190	32044	4	0.193972	9836644	0.000000
319855439	39784.000000	2069	3214.461782	31979	4	0.081749	32045	3	0.417434	9831919	0.000000
319876775	39626.000000	2112	3148.679993	31886	5	0.243478	31981	3	0.751891	9826995	0.000000
319872558	39520.000000	1992	3153.460097	31878	4	0.591735	31829	3	0.660968	9822089	0.000000
319866626	39754.000000	2029	3235.416269	32024	1	0.110462	32037	5	0.566914	9817209	0.000000
319891113	39033.000000	2055	3107.757347	32025	3	0.047726	31935	4	0.331262	9812291	0.000000
319898244	39468.000000	2079	3203.873691	32089	2	0.614423	31981	9	0.052553	9807192	0.000000
319863134	39908.000000	2064	3130.706054	31952	2	0.252815	32034	4	0.030290	9802309	-1.#IND00
319861697	39605.000000	2136	3222.657497	32097	5	0.289222	32016	3	0.348656	9797280	-1.#IND00
319865189	39490.000000	2046	3105.450298	32032	2	0.793067	32171	6	0.006447	9792348	-1.#IND00
319871203	39108.000000	2068	3143.711346	32098	3	0.217659	31856	1	0.402746	9787402	-1.#IND00
319843522	39628.000000	2078	3172.251594	32026	6	0.019334	32030	6	0.428395	9782506	-0.002787
319853662	39346.000000	2045	3175.466169	32137	2	0.297660	32099	3	0.053810	9777697	-0.009256
319867086	40197.000000	2005	3247.115977	32028	3	0.850097	31966	7	0.126187	9772849	-0.000528
319855995	39311.000000	2019	3105.410067	31866	8	0.943024	31740	4	0.010529	9767967	0.003399
319883233	39632.000000	2129	3259.252097	32010	3	0.109270	32123	4	0.110140	9763086	0.002083
319879563	39608.000000	1985	3075.080649	32043	3	0.713681	32035	4	0.683765	9758244	0.001455
319851014	40622.000000	2131	3340.839630	31693	2	0.538681	32066	2	0.370992	9753326	0.000905
319872660	39337.000000	2053	2993.163938	31881	3	0.044026	32045	3	0.356504	9748493	-0.001776
319843547	39335.000000	2013	3323.541025	31880	6	0.005930	31951	3	0.653876	9743614	-0.003655
319862744	39539.000000	2017	2938.511730	32006	10	0.031799	32181	3	0.217232	9738667	-0.003008
319865799	39292.000000	2075	3317.880135	31957	1	0.119142	31874	3	0.446011	9733660	-0.001840
319863164	40088.000000	2043	3154.505044	32029	2	0.031204	32103	3	0.470866	9728811	-0.001229
319864345	39624.000000	2077	3174.600782	32163	3	0.421669	31965	4	0.149544	9723968	0.000168
319884568	39407.000000	2092	3096.354735	31899	7	0.065240	31909	2	0.032319	9719055	-0.000631
319864818	39853.000000	2212	3218.372920	32067	3	0.126638	32008	6	0.171570	9714087	0.000063
319872291	39651.000000	2092	3119.804280	31757	6	0.150908	32212	4	0.741927	9709253	0.000370
319871293	38951.000000	2067	3245.461266	31874	4	0.534051	32101	5	0.812629	9704406	0.001050
319870076	40345.000000	2133	3158.820871	31959	1	0.437799	31896	6	0.193251	9699582	0.000290
319855614	39787.000000	2060	3138.581062	32043	5	0.009314	31988	2	0.548547	9694717	0.000448
319861690	39358.000000	2006	3122.777107	31943	5	0.081072	31903	2	0.961464	9689814	0.000584
319857057	39314.000000	2056	3128.233023	31962	0	0.182255	31996	8	0.338971	9684950	0.001068
319876524	40072.000000	2159	3262.398679	32110	6	0.288042	32048	1	0.524212	9680070	0.000989
319870608	39105.000000	1963	3073.961585	31731	6	0.594389	31804	6	0.426113	9675179	0.002487
319873847	39927.000000	2002	3272.256295	32100	7	0.261528	32130	7	0.304301	9670393	0.002749
319870524	39484.000000	2121	3077.234677	32020	3	0.162128	32248	7	0.235385	9665537	0.002167
319846966	39707.000000	1983	3206.101417	31964	6	0.510296	32216	6	0.384637	9660709	0.002120
319855905	40056.000000	2043	3235.804355	31973	3	0.216412	31980	5	0.842315	9655862	0.001914
319865477	39182.000000	2040	3130.812138	31997	3	0.250955	31963	5	0.145998	9650970	0.001277
319880396	39697.000000	2186	3195.569671	31947	5	0.485457	32245	0	0.010836	9646155	0.001587
319856774	40303.000000	2153	3131.580853	31955	6	0.506091	31959	4	0.006601	9641371	0.001017
319870830	39612.000000	2073	3148.158706	31992	3	0.139871	32036	9	0.016897	9636536	0.000999
319852565	39494.000000	2025	3110.273065	32104	1	0.194182	31844	8	0.038438	9631581	0.001052
319849054	40280.000000	2140	3307.884727	31852	2	0.322609	31906	7	0.166491	9626765	0.001135
319850576	39363.000000	2058	3084.683777	32114	1	0.026211	31890	3	0.239217	9621975	0.001579
319885211	39508.000000	2063	3225.503748	32208	9	0.021568	31826	3	0.829148	9617080	0.001278
319864921	39934.000000	2044	3144.217658	31936	3	0.238386	31841	4	0.027406	9612273	0.001990
319859601	38966.000000	2073	3118.670396	31902	1	0.011998	31780	1	0.136775	9607406	0.002183
319879232	40391.000000	2065	3279.661224	32039	1	0.006337	32008	2	0.663988	9602612	0.002115
319881718	39894.000000	2080	3061.470944	31978	2	0.144875	32161	3	0.134564	9597771	0.002584
319850094	39494.000000	2073	3142.756678	31927	2	0.730986	32026	1	0.088880	9593137	0.002748
319861711	40343.000000	2117	3229.806201	32036	3	0.137379	31857	5	0.006264	9588347	0.002477
319876744	39315.000000	2058	3102.586070	32016	4	0.129343	31952	3	0.011576	9583489	0.002249
319877106	39827.000000	2051	3249.274215	32007	3	0.916747	31926	3	0.008490	9578685	0.002515
319872487	39640.000000	2087	3135.752369	31945	5	0.456266	32164	7	0.350866	9573704	0.001651
319874852	39059.000000	2054	3199.977514	31896	2	0.093440	32050	4	0.511246	9568996	0.001610
319869261	39972.000000	2109	3185.873827	31978	3	0.283804	31963	2	0.517784	9564085	0.001689
319860021	39536.000000	2047	3158.384822	31935	5	0.383617	31903	9	0.855914	9559203	-0.000366
319855522	39616.000000	2047	3163.660048	31948	6	0.941564	31947	5	0.282498	9554393	-0.000354
319873384	39852.000000	1966	3270.429017	31963	3	0.252945	31857	3	0.223024	9549663	-0.000372
319855304	40024.000000	2072	3159.405952	32048	4	0.393767	32013	6	0.071433	9544805	-0.000297
319891801	39809.000000	2021	3081.267690	32001	3	0.893255	32171	1	0.599186	9540156	-0.000347
319867839	40043.000000	2001	3293.209186	31988	1	0.582418	31767	3	0.829741	9535439	-0.000422
319870102	39406.000000	2050	3071.382926	31911	1	0.759173	32019	1	0.025104	9530754	-0.000209
319876219	39517.000000	2065	3203.917529	31889	4	0.447158	31967	5	0.540208	9525979	-0.000220
319869583	39994.000000	2064	3107.784563	31965	3	0.512047	31964	2	0.391598	9521168	-0.000223
319854938	39102.000000	2149	3192.924897	32060	2	0.804952	32172	1	0.013198	9516453	-0.000089
npatches	nstrain	runtime	dt	init_x	init_y	init_y_blood	init_z	init_S	beta0	beta1	beta2	beta3	mean_beta	B	d	delta	delta_blood	b[0]	mut	m	CTL	c	g	epsilon	k	het	lambda	rho	omega	x_max	patch.dyna	DELTA	A	VA
10000	1	100.000000	0.000100	21900	9499	5000000	0.001000	10000000	3.428284	2.142690	1.598464	2.716948	3	8000000000.000000	0.010000	1.000000	1.000000	800000	0.000050	0.048000	1	0.001000	1.000000	25.000000	7.000000	0.500000	0.000000	0.000000	0.000000	31987	0	10.000000	7.000000	1.000000
sus	inf	inf_blood	z	x[0]	y[0][0]	z[0]	x[1]	y[1][0]	z[1]	S[0]	synchrony
219000000	94990000.000000	5000000	10.000000	21900	9499	0.001000	21900	9499	0.001000	10000000	0.000000
319744578	762732.000000	40022	10000.000000	31876	95	1.000000	31926	69	1.000000	9994836	0.000000
319877814	21896.000000	1209	1516.242268	31992	1	0.164041	31892	4	0.075205	9989861	0.000000
319859856	66180.000000	3506	2694.268707	31848	5	0.782801	31897	13	0.518781	9984843	0.000000
319876072	29890.000000	1599	1903.164774	31910	6	0.383358	31998	3	0.008718	9979825	0.000000
319879581	47646.000000	2458	3496.087506	32185	5	0.608928	31701	2	0.002405	9974851	0.000000
319870477	36644.000000	1915	2058.862967	31851	2	0.652295	32020	4	0.003063	9969836	0.000000
319861013	39308.000000	2028	3172.681051	32197	1	0.321308	32042	6	0.003394	9965040	0.000000
319846146	40334.000000	2068	2479.782765	31915	3	0.037856	32200	1	0.016787	9960088	0.000000
319874681	37475.000000	1932	2836.907337	31927	2	0.061433	31910	3	0.152252	9955075	0.000000
319861605	40687.000000	2103	2694.292818	32112	5	0.008445	32125	4	0.185167	9950047	0.000000
319886089	37791.000000	1966	2643.651858	31980	2	0.171512	31705	2	0.070497	9945187	0.000000
319852654	39832.000000	2128	2844.255408	31906	1	0.174439	32016	3	0.077384	9940181	0.000000
319873612	38787.000000	1976	2622.840628	31881	3	0.850569	31978	7	0.135307	9935262	0.000000
319868558	38974.000000	1975	2717.611929	31983	3	0.580936	31943	6	0.073831	9930407	0.000000
319874515	39113.000000	2031	2675.879318	31847	5	0.384729	31937	13	0.616022	9925410	0.000000
319859327	38203.000000	1961	2647.915280	31809	4	0.638773	32158	4	0.246413	9920391	0.000000
319839762	38850.000000	2017	2728.956494	31713	2	0.808693	31773	4	0.398729	9915595	0.000000
319857344	39063.000000	1972	2730.548017	31896	3	0.231014	32022	2	0.434563	9910746	0.000000
319862771	38422.000000	2068	2693.297887	32018	5	0.325821	31754	5	0.233522	9905932	0.000000
319864239	38503.000000	1974	2749.447244	32113	1	0.089351	32084	2	0.541578	9901073	0.000000
319851333	39807.000000	2071	2695.542301	31963	2	0.028958	32099	1	0.319526	9896280	0.000000
319866916	37994.000000	1964	2575.024932	32298	6	0.030048	31967	5	0.218788	9891408	0.000000
319847909	38985.000000	2045	2865.264493	32025	8	0.333881	32189	1	0.698223	9886590	0.000000
319856083	39394.000000	2067	2585.007360	32303	3	0.106980	32117	4	0.622330	9881640	0.000000
319853768	38500.000000	2025	2783.302148	32024	10	0.673760	32157	1	0.622983	9876649	0.000000
319884723	39821.000000	2109	2670.435250	31978	2	0.414449	31804	1	0.156599	9871650	0.000000
319869632	38386.000000	2035	2722.644259	31841	7	0.739854	32117	4	0.413876	9866803	0.000000
319855285	39503.000000	2065	2758.032605	32064	5	0.660621	32097	3	0.377495	9861827	0.000000
319845822	39106.000000	2049	2715.623159	32155	2	0.393455	31993	6	0.598599	9857010	0.000000
319870912	38951.000000	1958	2678.737534	32020	3	0.377696	32251	3	0.540798	9852033	0.000000
319869974	39112.000000	1979	2630.856163	31926	1	0.051601	31908	1	0.060297	9847091	0.000000
319868627	38202.000000	1986	2660.015139	32010	5	0.006227	31786	4	0.644302	9842237	0.000000
319856679	39610.000000	2096	2809.401459	31888	3	0.053774	31796	6	0.760549	9837198	0.000000
319861527	38405.000000	1982	2585.055682	31724	4	0.365156	32005	6	0.500432	9832265	0.000000
319849930	39197.000000	2013	2825.553271	31943	3	0.316239	32128	5	0.576938	9827370	0.000000
319850718	38643.000000	2006	2677.005300	32125	3	0.048888	31942	4	0.110532	9822432	0.000000
319868340	39236.000000	2035	2774.424986	31883	8	0.204101	32029	0	0.042206	9817571	0.000000
319868808	39290.000000	2011	2617.167921	31911	6	0.246148	31994	5	0.003177	9812630	0.000000
319872119	39002.000000	2077	2705.783927	32159	2	0.049301	31832	4	0.320828	9807702	0.000000
319872763	39557.000000	1976	2720.978583	31908	3	0.443833	32124	2	0.114779	9802800	-1.#IND00
319886175	38625.000000	1908	2732.858481	32027	4	0.757777	31883	5	0.508802	9797788	-1.#IND00
319844750	39195.000000	1993	2743.039336	31973	4	0.414028	31986	4	0.007016	9792791	-0.000233
319884754	38597.000000	1958	2713.803183	32055	2	0.839470	31905	1	0.007794	9787881	0.001635
319848629	39083.000000	1980	2721.642989	32027	3	0.722094	31891	4	0.001561	9782991	0.000361
319860826	38893.000000	1998	2722.713951	32026	5	0.226502	32007	4	0.098330	9778029	0.001551
319864773	39138.000000	1996	2755.949483	31985	2	0.465712	31765	4	0.028045	9773131	-0.005254
319857572	38475.000000	2056	2713.957699	31946	4	0.119800	31865	7	0.209202	9768212	-0.005474
319873568	39520.000000	2101	2750.504083	32136	3	0.286385	32207	5	0.184674	9763183	-0.002887
319872496	37928.000000	1996	2667.175652	31983	2	0.093380	31787	4	0.020889	9758345	-0.003551
319859839	39465.000000	2044	2781.376659	31787	1	0.221584	32001	5	0.027978	9753347	-0.002274
319860920	39229.000000	1996	2620.405994	31853	2	0.126579	32199	2	0.014226	9748346	-0.001924
319848010	38643.000000	2000	2722.048099	31974	1	0.023342	32001	2	0.024898	9743426	-0.002930
319888277	38861.000000	2016	2647.471068	31830	2	0.091811	31909	4	0.008194	9738603	-0.002630
319861346	39071.000000	2048	2787.946303	31721	8	0.246519	31866	1	0.019210	9733703	-0.001805
319853518	38975.000000	2003	2635.033453	31899	2	0.547665	32005	4	0.052976	9728787	0.001093
319893795	38716.000000	1977	2668.919916	31726	4	0.030166	31924	3	0.302060	9723718	0.001162
319870557	39275.000000	2008	2771.301063	31952	5	0.349352	31939	2	0.137589	9718724	0.002537
319866857	38404.000000	2011	2643.905483	31958	5	0.417935	31895	5	0.022405	9713990	0.004158
319849878	39248.000000	2026	2758.346534	31826	3	0.715152	31981	1	0.031055	9709178	0.004137
319865821	38482.000000	1941	2622.402478	31964	5	0.055071	31931	4	0.157924	9704465	0.003612
319867057	38989.000000	2021	2761.631363	31944	4	0.579333	31867	2	0.567493	9699551	0.003217
319858463	39323.000000	2039	2760.631386	31778	2	0.066351	31899	1	0.184984	9694744	0.002455
319870361	38815.000000	1932	2633.444209	31950	6	0.088695	31950	5	0.666206	9689919	0.001687
319885490	38545.000000	2032	2801.925184	32058	3	0.509826	31954	7	0.724061	9685055	0.001674
319876224	38943.000000	1981	2689.562900	32077	2	0.369396	32144	3	0.095849	9680279	0.001640
319884710	38434.000000	2072	2687.790151	32131	3	0.092751	31789	6	0.222686	9675377	0.002373
319866882	38934.000000	2074	2707.619461	32190	3	0.141561	32030	2	0.258609	9670643	0.002292
319899817	38947.000000	2006	2683.731943	32194	7	0.099635	32048	9	0.233681	9665753	0.002970
319851419	39115.000000	2056	2668.935886	31979	3	0.187003	32133	4	0.391384	9660941	0.002421
319886022	38644.000000	2037	2801.160685	31816	5	0.117026	31815	3	0.321373	9656132	0.002129
319869506	39130.000000	2120	2669.270475	31987	2	0.837915	31899	5	0.135643	9651295	0.001785
319842984	38768.000000	2004	2748.031647	32073	1	0.074013	31913	2	0.201212	9646391	0.001496
319868681	39029.000000	2072	2713.242073	31912	4	0.030847	32070	2	0.325848	9641561	0.001302
319875238	38975.000000	1970	2677.302707	32058	2	0.090518	31869	0	0.308711	9636762	0.001639
319867187	39056.000000	2023	2745.123053	32037	1	0.080743	31981	2	0.019950	9631973	0.001191
319893551	38818.000000	2023	2747.475558	31951	8	0.238469	32059	5	0.128833	9627222	0.001224
319865421	39236.000000	2132	2727.715539	31933	3	0.483250	32145	4	0.345596	9622488	0.001178
319863075	38513.000000	2033	2699.674098	31995	9	0.208455	31892	5	0.444450	9617726	0.001558
319847127	39148.000000	1881	2772.649512	31928	3	0.213174	31937	5	0.136348	9612816	0.001449
319874217	38428.000000	2083	2732.549758	31974	2	0.512464	31890	5	0.278851	9608175	0.000261
319869123	39387.000000	2000	2783.094071	31794	10	0.331802	31835	5	0.694732	9603325	0.000369
319863491	38878.000000	2043	2679.718722	31987	2	0.155318	32015	5	0.675146	9598456	0.000372
319873644	38313.000000	1981	2680.385303	31953	6	0.343007	31914	4	0.619521	9593667	0.000391
319872758	39115.000000	2046	2670.728213	31856	8	0.535882	32248	0	0.260037	9588883	0.000303
319842024	38698.000000	1998	2715.013714	32186	5	0.262102	32027	0	0.519293	9584065	0.000266
319872120	38846.000000	2093	2693.042562	32153	6	0.124550	32055	2	0.102315	9579312	0.000601
319876651	38618.000000	2123	2783.183510	31956	7	0.126316	31685	5	0.715740	9574544	0.000304
319864635	39164.000000	1973	2663.875215	32146	3	0.228018	31947	2	0.247638	9569809	0.000416
319880569	38798.000000	2035	2679.451388	32099	2	0.607116	32066	7	0.393207	9564969	0.001150
319859144	38805.000000	1988	2727.331498	32015	9	0.245820	31847	3	0.687983	9560098	0.001167
319857348	38816.000000	1981	2741.894416	31923	3	0.584315	32103	3	0.363763	9555357	0.001039
319857940	39345.000000	2036	2747.465497	31847	3	0.030446	31907	4	0.348378	9550588	0.001309
319859310	38717.000000	2103	2667.355985	31976	6	0.168553	31934	2	0.726314	9545774	0.001354
319879929	39134.000000	2050	2745.335908	32089	3	0.056824	32013	6	0.023765	9540857	0.000790
319877968	38604.000000	2030	2674.224683	31860	2	0.605371	31933	4	0.100516	9536101	0.000521
319869387	38963.000000	2090	2707.172965	32051	3	0.411500	31821	1	0.020674	9531210	0.000609
319874735	38798.000000	1960	2736.949601	31882	4	0.398246	32013	3	0.091374	9526430	0.000576
319859700	38626.000000	2013	2721.304714	32014	5	0.642032	32034	3	0.095070	9521683	0.000280
319845642	39167.000000	2047	2736.857723	31908	8	0.147308	31893	8	0.177465	9516825	0.000245
npatches	nstrain	runtime	dt	init_x	init_y	init_y_blood	init_z	init_S	beta0	beta1	beta2	beta3	mean_beta	B	d	delta	delta_blood	b[0]	mut	m	CTL	c	g	epsilon	k	het	lambda	rho	omega	x_max	patch.dyna	DELTA	A	VA
10000	1	100.000000	0.000100	21900	9499	5000000	0.001000	10000000	3.150089	2.994031	3.731984	2.559376	3	8000000000.000000	0.010000	1.000000	1.000000	800000	0.000050	0.048000	1	0.001000	1.000000	25.000000	8.000000	0.500000	0.000000	0.000000	0.000000	31987	0	10.000000	7.000000	1.000000
sus	inf	inf_blood	z	x[0]	y[0][0]	z[0]	x[1]	y[1][0]	z[1]	S[0]	synchrony
219000000	94990000.000000	5000000	10.000000	21900	9499	0.001000	21900	9499	0.001000	10000000	0.000000
319828553	300320.000000	15761	10000.000000	32081	26	1.000000	31719	30	1.000000	9994988	0.000000
319873884	28321.000000	1400	406.011923	32158	3	0.029906	32094	0	0.001254	9990086	0.000000
319857215	64678.000000	3382	4401.811690	32065	5	0.807466	31993	8	0.031188	9984989	0.000000
319881868	34946.000000	1823	1035.712132	31911	6	0.024286	31982	4	0.115088	9979978	0.000000
319871779	40557.000000	2113	3848.232079	31926	7	0.613476	32130	6	0.551404	9974999	0.000000
319851700	41491.000000	2194	1726.544346	32131	9	0.018711	32083	7	0.102665	9970021	0.000000
319866987	34798.000000	1809	2675.609966	31872	4	0.223785	31903	2	0.559529	9965016	0.000000
319879362	42847.000000	2186	2371.909145	31929	3	0.193824	31957	7	0.090452	9960005	0.000000
319899414	35788.000000	1861	2247.545963	32011	2	0.324022	31964	7	0.179863	9955133	0.000000
319854327	40319.000000	2085	2661.919361	32078	1	0.159160	31895	5	0.377743	9950027	0.000000
319863478	38121.000000	1997	2232.959757	32011	2	0.193668	31967	5	0.219405	9945119	0.000000
319849739	37934.000000	2009	2444.591385	32225	5	0.884304	31959	2	0.474045	9940154	0.000000
319880501	37666.000000	2032	2330.752093	31712	1	0.136734	31799	3	0.004121	9935157	0.000000
319879693	38953.000000	1997	2496.974486	31998	2	0.104533	32035	5	0.028864	9930136	0.000000
319848632	38420.000000	2084	2271.510777	32116	5	0.301224	31972	4	0.159250	9925273	0.000000
319896494	38436.000000	2059	2515.175066	31901	2	0.008048	32080	3	0.194868	9920317	0.000000
319865996	38990.000000	2086	2377.158414	31924	3	0.224513	32041	1	0.209376	9915339	0.000000
319859258	38423.000000	2000	2345.869863	31637	3	0.172442	32048	6	0.030411	9910366	0.000000
319858616	38845.000000	2054	2449.119525	32052	3	0.194526	32163	2	0.447343	9905448	0.000000
319874156	38502.000000	2097	2342.195338	31913	6	0.229166	32045	1	0.110065	9900671	0.000000
319858843	38213.000000	1961	2484.575342	31970	6	0.065438	32019	3	0.466214	9895806	0.000000
319850612	38534.000000	1963	2316.931706	31899	6	0.224761	32003	1	0.390550	9890924	0.000000
319859739	38148.000000	1928	2419.293824	31838	4	0.564384	32022	2	0.160596	9886053	0.000000
319881508	38632.000000	1984	2402.532315	31827	6	0.116307	31790	5	0.268858	9881148	0.000000
319876573	38777.000000	2022	2320.177568	31960	4	0.302502	31983	6	0.163217	9876033	0.000000
319867996	37773.000000	1921	2490.003483	31758	5	0.348834	31874	6	0.409620	9871108	0.000000
319870489	39375.000000	1966	2399.163613	32111	8	0.267334	31881	4	0.627936	9866229	0.000000
319881381	38031.000000	1915	2312.597605	31893	5	0.303678	32048	3	0.493116	9861296	0.000000
319873213	39002.000000	2060	2465.142047	31786	5	0.284963	32059	6	0.774611	9856323	0.000000
319868168	38040.000000	1967	2359.332994	32032	5	0.045952	32168	4	0.045200	9851371	0.000000
319874558	38115.000000	1953	2387.896326	32205	6	0.711969	32125	4	0.639731	9846518	0.000000
319852746	39180.000000	2083	2345.421202	31959	1	0.312074	31962	6	0.488404	9841559	0.000000
319860518	38234.000000	1982	2352.336124	32022	5	0.099411	32202	3	0.208801	9836619	0.000000
319860779	38659.000000	2019	2415.239403	32085	2	0.014705	32083	3	0.077488	9831736	0.000000
319858556	38342.000000	1975	2324.304753	31789	9	0.026941	32184	4	0.425302	9826766	0.000000
319859278	38041.000000	2036	2456.539994	31847	3	0.764206	32064	5	0.080528	9821895	0.000000
319867620	39039.000000	2097	2392.610994	32131	3	0.500773	32016	2	0.249651	9817078	0.000000
319856080	38369.000000	1970	2338.641820	31944	0	0.024953	31965	1	0.076187	9812099	0.000000
319863941	38469.000000	1898	2404.756702	31961	6	0.130003	32028	4	0.030462	9807167	0.000000
319868517	38520.000000	1963	2379.660253	32007	8	0.297639	31924	2	0.579188	9802151	-1.#IND00
319850058	38029.000000	1989	2376.296084	32008	7	0.174509	32097	2	0.612724	9797240	-1.#IND00
319881223	39309.000000	2057	2475.254584	31935	1	0.477466	31963	5	0.008826	9792404	-1.#IND00
319868992	38203.000000	1990	2280.241776	31775	1	0.100673	31911	4	0.066454	9787454	-0.009279
319855715	38425.000000	2019	2489.833807	31812	7	0.326582	32038	2	0.328416	9782429	-0.010297
319848668	38802.000000	2058	2282.976222	31906	3	0.348737	31807	3	0.160052	9777569	-0.008911
319853377	38188.000000	1980	2490.780517	32182	1	0.018497	32040	3	0.214714	9772577	-0.003459
319859442	38422.000000	2006	2332.291691	31975	2	0.146591	31759	3	0.186791	9767663	-0.004292
319865973	37946.000000	1958	2423.826647	31787	1	0.052267	32053	5	0.393122	9762774	-0.007486
319878673	39149.000000	1990	2378.504342	31988	7	0.066930	31825	3	0.458710	9757870	-0.008217
319852282	38258.000000	1952	2375.863126	32067	5	0.284668	32058	5	0.441956	9753106	-0.011216
319879786	39224.000000	1949	2418.411429	31900	4	0.088985	32182	7	0.138011	9748226	-0.010931
319853940	37964.000000	1968	2345.584084	31832	5	0.066067	31943	4	0.232865	9743288	-0.009601
319878597	38474.000000	1949	2453.896836	32163	4	0.594055	31926	3	0.103192	9738472	-0.009154
319862663	38577.000000	1980	2355.605508	31883	4	0.227619	32143	2	0.555044	9733652	-0.009238
319874129	38646.000000	2045	2450.256582	31927	2	0.048478	31850	1	0.736102	9728720	-0.010012
319893884	38678.000000	1926	2399.033308	31910	2	0.543916	31992	5	0.255583	9723760	-0.009705
319868677	38184.000000	2033	2343.582785	32065	7	0.318174	31876	5	0.374110	9718895	-0.008950
319872030	38491.000000	1962	2351.000395	31990	5	0.178492	31878	4	0.268197	9713959	-0.008153
319879070	38110.000000	1930	2428.895843	31938	2	0.435534	31927	3	0.399605	9709078	-0.007515
319849905	39185.000000	1993	2377.174123	31948	6	0.603901	32002	1	0.322002	9704260	-0.007758
319875822	38250.000000	1978	2328.404806	31824	4	0.127459	32146	5	0.366894	9699371	-0.007173
319890933	38104.000000	2008	2451.629750	32110	6	0.311529	31839	1	0.506696	9694633	-0.006595
319864921	39100.000000	2057	2420.459814	32122	2	0.699256	32069	7	0.124318	9689710	-0.005434
319873890	37758.000000	1991	2282.727659	31791	8	0.738577	32104	4	0.303269	9684846	-0.005158
319853840	38036.000000	2028	2436.014288	32079	5	0.504832	31889	3	0.356633	9679929	-0.004394
319843524	39044.000000	2111	2427.861208	32044	4	0.628366	31997	3	0.270109	9675129	-0.004715
319861560	38475.000000	1904	2392.740711	32041	0	0.090117	32097	2	0.466901	9670302	-0.006257
319871868	38849.000000	2038	2373.735855	32033	5	0.148861	32079	6	0.102058	9665526	-0.003851
319874221	38045.000000	2047	2357.068597	31894	2	0.062588	32008	4	0.436013	9660704	-0.003208
319882473	38800.000000	2071	2459.770426	32165	3	0.062691	31910	5	0.775228	9655836	-0.003163
319874435	38468.000000	2154	2317.578046	32118	4	0.088025	32078	2	0.171421	9650946	-0.003201
319854311	37927.000000	1958	2481.379943	32001	2	0.024368	31976	1	0.139935	9646125	-0.002083
319881789	38590.000000	1961	2338.557278	32104	2	0.111286	31852	0	0.151111	9641463	-0.001053
319881068	38019.000000	2016	2404.293105	31971	5	0.142009	32045	5	0.563246	9636576	-0.001789
319866365	38513.000000	1942	2388.441423	31893	4	0.808180	31921	5	0.153852	9631705	-0.001710
319861658	38958.000000	2061	2408.548660	32110	2	0.332226	32010	2	0.069126	9626877	-0.001343
319855972	38270.000000	1932	2408.985230	31856	5	0.266888	31957	3	0.025848	9622016	-0.001204
319863044	38126.000000	1990	2410.704486	31891	4	0.436916	32085	5	0.156493	9617222	-0.002453
319867681	38689.000000	1991	2404.904938	32131	5	0.550771	31883	7	0.144455	9612452	-0.001932
319865883	38350.000000	1941	2383.865875	31937	7	0.849886	32072	8	0.218337	9607619	-0.001496
319866806	38331.000000	1982	2421.304887	31946	8	0.117844	32066	2	0.252851	9602853	-0.002543
319863923	38550.000000	1936	2307.650513	31831	7	0.168555	31970	4	0.050617	9598035	-0.002288
319852371	38304.000000	1960	2446.843923	32060	3	0.016363	32026	4	0.179048	9593219	-0.002240
319847435	38241.000000	2013	2303.562581	32031	3	0.006207	31944	4	0.231924	9588480	-0.002022
319874713	38186.000000	1962	2457.789403	31792	6	0.257589	32105	1	0.008382	9583743	-0.002052
319902737	38788.000000	2016	2392.779989	31860	0	0.037449	31916	3	0.337788	9578921	-0.001774
319861334	38027.000000	2023	2306.245100	32199	3	0.014300	31985	0	0.163414	9574205	-0.002005
319855130	38523.000000	2082	2435.846963	31894	5	0.396158	32074	2	0.778233	9569478	-0.002960
319864818	38071.000000	1995	2298.352091	32136	5	0.533537	31775	2	0.266611	9564682	-0.003173
319872620	38573.000000	1955	2413.378776	31978	3	0.231252	31940	3	0.708364	9560025	-0.003048
319837774	38762.000000	2022	2368.345768	32045	4	0.645703	32028	3	0.041598	9555336	-0.002340
319885770	37863.000000	2005	2351.394592	31709	0	0.059549	31894	4	0.158293	9550445	-0.002573
319870659	38584.000000	2026	2384.413499	31969	1	0.036397	32067	5	0.340665	9545657	-0.002475
319849365	38903.000000	1951	2440.851782	31754	2	0.278720	32062	5	0.009239	9540856	-0.001950
319859848	37901.000000	1900	2361.100871	32023	7	0.266259	32094	3	0.255353	9536175	-0.001626
319844124	39033.000000	1976	2389.556063	32076	4	0.065955	31878	4	0.096755	9531374	-0.001616
319878179	37615.000000	2032	2298.361668	32019	2	0.003570	32124	5	0.113017	9526669	-0.002488
319882933	38349.000000	2099	2491.873528	31940	0	0.035383	32038	0	0.413315	9521841	-0.002484
319839525	38653.000000	1971	2382.658005	32022	5	0.290140	31905	2	0.178992	9517081	-0.002365
npatches	nstrain	runtime	dt	init_x	init_y	init_y_blood	init_z	init_S	beta0	beta1	beta2	beta3	mean_beta	B	d	delta	delta_blood	b[0]	mut	m	CTL	c	g	epsilon	k	het	lambda	rho	omega	x_max	patch.dyna	DELTA	A	VA
10000	1	100.000000	0.000100	21900	9499	5000000	0.001000	10000000	1.539878	4.130876	2.008733	2.772075	3	8000000000.000000	0.010000	1.000000	1.000000	800000	0.000050	0.048000	1	0.001000	1.000000	25.000000	9.000000	0.500000	0.000000	0.000000	0.000000	31987	0	10.000000	7.000000	1.000000
sus	inf	inf_blood	z	x[0]	y[0][0]	z[0]	x[1]	y[1][0]	z[1]	S[0]	synchrony
219000000	94990000.000000	5000000	10.000000	21900	9499	0.001000	21900	9499	0.001000	10000000	0.000000
319855997	113637.000000	5960	9999.649162	32079	12	1.000000	31863	12	1.000000	9995041	0.000000
319876599	36336.000000	1888	221.431043	31971	4	0.006840	31738	3	0.001228	9990089	0.000000
319877154	51491.000000	2659	5278.696346	31759	12	0.539547	32133	7	0.353182	9985150	0.000000
319833162	41515.000000	2084	813.986094	32073	2	0.104600	31791	5	0.129907	9980046	0.000000
319857758	33688.000000	1749	3284.165185	31926	0	0.059008	32164	4	0.359447	9975120	0.000000
319872018	44644.000000	2363	1649.522923	32002	3	0.007426	31957	1	0.157145	9970137	0.000000
319874997	32977.000000	1753	2059.506472	32067	1	0.002930	31869	5	0.479607	9965019	0.000000
319878389	41870.000000	2231	2274.999329	32230	8	0.015005	32363	4	0.744665	9960067	0.000000
319850893	36724.000000	1878	1903.485548	31964	10	0.030627	32072	1	0.072557	9955030	0.000000
319860281	38396.000000	2019	2210.289958	31880	0	0.102629	32137	3	0.265017	9950138	0.000000
319872372	38018.000000	1922	2066.527574	32056	6	0.081547	31720	8	0.560688	9945258	0.000000
319871003	37906.000000	1922	2093.212530	31907	3	0.422068	31849	3	0.162174	9940244	0.000000
319862354	38305.000000	2013	2165.806443	32018	4	0.151513	31896	2	0.289495	9935420	0.000000
319849313	38464.000000	1962	2066.001881	32103	4	0.335919	31779	3	0.067471	9930586	0.000000
319884618	37573.000000	1915	2094.649025	31977	4	0.017251	32136	6	0.834913	9925810	0.000000
319847176	38490.000000	1933	2119.151650	32020	4	0.233789	31993	2	0.163325	9920817	0.000000
319872562	37741.000000	2001	2065.743816	31933	3	0.138736	32052	5	0.425513	9915813	0.000000
319877577	37870.000000	1953	2158.908564	31786	6	0.128267	31837	1	0.794918	9910854	0.000000
319870502	37402.000000	1882	2004.570542	31751	2	0.028618	31875	4	0.410704	9905945	0.000000
319874144	38626.000000	1996	2200.918438	31767	3	0.268527	32001	5	0.294374	9901053	0.000000
319860632	37775.000000	1959	2065.142884	31939	5	0.040924	31826	5	0.576193	9896146	0.000000
319848520	38294.000000	2003	2083.475548	31963	5	0.215065	32253	3	0.099344	9891026	0.000000
319861810	37830.000000	1970	2119.175731	31928	3	0.759662	32213	2	0.065933	9886188	0.000000
319878086	37953.000000	1967	2073.686237	31927	2	0.115903	31855	2	0.218522	9881213	0.000000
319858934	37863.000000	2035	2155.015807	32055	5	0.079026	32073	6	0.801788	9876223	0.000000
319865541	38654.000000	1934	2049.971957	32038	3	0.280814	32127	4	0.211435	9871255	0.000000
319846800	37378.000000	1923	2080.083716	32261	1	0.060319	31990	5	0.021599	9866322	0.000000
319853267	38922.000000	2087	2167.402155	31775	5	0.024980	31983	10	0.377275	9861416	0.000000
319850689	37196.000000	1940	2017.255752	32012	7	0.071993	32005	4	0.921281	9856563	0.000000
319862233	38958.000000	1948	2208.414150	31976	5	0.320202	32391	6	0.955116	9851444	0.000000
319857156	37887.000000	1968	2004.483195	32073	4	0.312840	32054	1	0.232633	9846462	0.000000
319876518	37778.000000	2046	2164.755328	31868	3	0.068280	31789	7	0.372769	9841405	0.000000
319887757	38168.000000	2053	1977.594549	32086	4	0.106476	31875	5	0.250213	9836406	0.000000
319861739	38120.000000	1945	2186.727662	32055	3	0.171144	31856	5	0.202375	9831441	0.000000
319853953	38198.000000	2004	2085.266340	31990	3	0.197267	32171	4	0.028297	9826473	0.000000
319865338	37298.000000	2013	2151.220865	31928	4	0.393078	31864	7	0.369444	9821493	0.000000
319862130	38483.000000	2052	2136.312153	31828	3	0.324976	32063	1	0.008540	9816615	0.000000
319845003	38234.000000	1921	2068.103608	31965	1	0.109420	31799	3	0.013683	9811794	0.000000
319858797	38152.000000	1906	2066.167809	32028	2	0.381406	31858	2	0.321695	9806858	0.000000
319870874	38019.000000	1898	2146.605889	31839	3	0.580369	31949	4	0.588586	9802063	-1.#IND00
319873194	37897.000000	2034	2084.926059	32075	3	0.573390	31988	4	0.367950	9797070	-1.#IND00
319853682	38087.000000	1908	2138.214680	31956	2	0.009572	31930	1	0.118824	9792230	-1.#IND00
319864898	38193.000000	2001	2076.129011	31865	5	0.040279	31968	6	0.007323	9787471	-1.#IND00
319862454	37810.000000	1978	2132.040054	32024	6	0.134787	32013	6	0.285848	9782553	0.009219
319850877	38089.000000	2006	2092.220067	31854	6	0.027305	31791	5	0.038557	9777563	0.000892
319884745	37944.000000	1898	2074.474362	31973	3	0.140121	32002	5	0.103868	9772523	-0.003193
319853991	37629.000000	1916	2097.545927	31834	2	0.355515	31931	7	0.225653	9767701	0.001453
319853201	38594.000000	2000	2132.305220	32005	4	0.544122	31883	2	0.420479	9762939	0.000754
319867089	37654.000000	1936	2063.076069	32107	7	0.073977	32156	3	0.133380	9758066	-0.003152
319858971	38015.000000	1951	2110.752887	31935	1	0.033419	31882	4	0.407938	9753279	-0.003974
319866974	37710.000000	1954	2076.082530	32038	3	0.047392	32054	2	0.426752	9748442	-0.004047
319875426	37775.000000	1941	2123.268584	31791	5	0.355041	31856	6	0.027946	9743482	-0.004928
319843814	38068.000000	1989	2039.622832	32035	3	0.502010	31958	1	0.063255	9738616	-0.004815
319875977	37777.000000	1924	2138.252388	31759	5	0.725379	31945	6	0.017710	9733712	-0.004015
319843671	38832.000000	2046	2068.185215	32098	4	0.288830	32117	3	0.350654	9728723	-0.003175
319844401	37206.000000	1935	2023.239677	32167	3	0.242580	31950	4	0.728856	9723902	-0.004380
319843129	38197.000000	2041	2147.591550	32042	3	0.479327	31871	7	0.739248	9718879	-0.004471
319862966	38300.000000	1907	2073.670081	31943	6	0.356407	31866	2	0.205998	9714072	-0.007254
319876233	37732.000000	1960	2072.273286	31774	3	0.474480	31842	6	0.398494	9709216	-0.006281
319854174	37308.000000	1967	2090.942078	32050	2	0.048868	32097	2	0.187874	9704419	-0.005519
319856966	38410.000000	2011	2103.494609	31870	4	0.000762	31987	6	0.302194	9699627	-0.006983
319858803	37752.000000	2045	2105.336663	31919	2	0.001549	31863	1	0.177036	9694766	-0.007006
319870126	38145.000000	1930	2088.114511	32142	4	0.021633	31858	2	0.247965	9689914	-0.006425
319886169	37944.000000	1994	2128.743909	31961	5	0.468218	31970	6	0.829739	9685048	-0.007152
319873670	38194.000000	1984	2091.303691	32135	1	0.020715	31959	6	0.172763	9680113	-0.007193
319836808	37569.000000	1922	2178.305574	31965	2	0.010354	31809	5	0.150854	9675220	-0.006967
319875171	38608.000000	1949	2091.753788	32135	3	0.071837	31950	4	0.053090	9670430	-0.007345
319847229	37635.000000	1993	2063.144848	31741	1	0.056318	31993	3	0.155374	9665492	-0.006918
319865028	38266.000000	1881	2110.190743	32069	2	0.001831	31934	2	0.074322	9660758	-0.007647
319872581	37827.000000	1966	2113.215012	31782	2	0.063080	32109	2	0.064255	9655969	-0.007593
319875085	37448.000000	2001	2063.641190	32151	4	0.029645	31975	4	0.120498	9651150	-0.007395
319847684	38361.000000	1996	2147.030539	31760	4	0.007817	31852	6	0.526293	9646365	-0.006261
319873838	38109.000000	2051	2056.582950	31977	2	0.271370	32029	3	0.294367	9641514	-0.006047
319871000	37322.000000	2012	2134.970019	31966	1	0.248279	32083	2	0.065985	9636609	-0.004799
319866477	38996.000000	1980	2124.046731	32206	3	0.036270	31992	3	0.562485	9631877	-0.004751
319876139	37481.000000	1920	2026.704628	31952	7	0.105135	32206	1	0.161746	9626885	-0.005354
319848474	37470.000000	1924	2221.852957	31864	5	0.131651	31757	3	0.226922	9622008	-0.005224
319872504	39103.000000	1990	2047.976418	32007	4	0.065744	32170	6	0.767420	9617123	-0.005257
319869448	36967.000000	2029	2073.245768	32012	3	0.462946	32081	3	0.302150	9612378	-0.004831
319869714	38828.000000	2022	2158.588092	31968	2	0.171573	32241	4	0.115947	9607537	-0.004646
319862994	37990.000000	2044	2040.509254	31945	3	0.333138	32118	3	0.172397	9602807	-0.004425
319884409	37723.000000	1916	2113.848713	31887	3	0.234135	31727	2	0.106473	9597961	-0.004170
319860572	37439.000000	1952	2090.868328	31802	2	0.018708	32038	2	0.012329	9593138	-0.004328
319862666	38286.000000	1925	2051.134301	31961	2	0.035323	31925	8	0.021998	9588323	-0.003839
319857178	37664.000000	1985	2137.797743	32102	5	0.004659	32188	4	0.264393	9583554	-0.004387
319871554	38343.000000	2008	2083.409743	31993	3	0.001318	32046	4	0.214440	9578754	-0.003947
319881074	37622.000000	1912	2101.466994	31862	3	0.148579	31982	6	0.042646	9573892	-0.003821
319861352	38694.000000	1927	2190.656128	31715	4	0.632449	31899	1	0.319435	9569108	-0.004021
319851516	37851.000000	1975	2073.621918	32065	4	0.041953	32048	2	0.004569	9564368	-0.003601
319859429	38290.000000	1906	2120.287466	31881	7	0.034334	32145	3	0.054942	9559634	-0.003450
319873116	37415.000000	1891	2084.465278	31853	1	0.038736	31849	1	0.211551	9554902	-0.002808
319854998	38724.000000	1981	2089.480061	31765	5	0.142648	32087	8	0.398516	9550147	-0.002689
319855958	37316.000000	1978	2088.623392	32444	5	0.009480	31941	3	0.762416	9545567	-0.002458
319865579	38912.000000	2010	2186.929953	32095	3	0.002401	32101	2	0.291960	9540719	-0.002372
319867584	37720.000000	1919	2049.702473	32149	1	0.001850	31908	3	0.394736	9535910	-0.002180
319846832	38001.000000	2006	2150.069984	31820	3	0.011228	32067	4	0.110912	9531075	-0.002172
319874547	38371.000000	2034	2058.182344	31947	4	0.001735	32113	2	0.144791	9526297	-0.002036
319864375	37813.000000	1965	2090.989731	32064	4	0.004672	31858	4	0.208397	9521553	-0.001728
319856697	37910.000000	1851	2150.107488	32009	5	0.011682	31996	6	0.107397	9516853	-0.001442
npatches	nstrain	runtime	dt	init_x	init_y	init_y_blood	init_z	init_S	beta0	beta1	beta2	beta3	mean_beta	B	d	delta	delta_blood	b[0]	mut	m	CTL	c	g	epsilon	k	het	lambda	rho	omega	x_max	patch.dyna	DELTA	A	VA
10000	1	100.000000	0.000100	21900	9499	5000000	0.001000	10000000	2.698318	3.747482	3.941358	2.234575	3	8000000000.000000	0.010000	1.000000	1.000000	800000	0.000050	0.048000	1	0.001000	1.000000	25.000000	10.000000	0.500000	0.000000	0.000000	0.000000	31987	0	10.000000	7.000000	1.000000
sus	inf	inf_blood	z	x[0]	y[0][0]	z[0]	x[1]	y[1][0]	z[1]	S[0]	synchrony
219000000	94990000.000000	5000000	10.000000	21900	9499	0.001000	21900	9499	0.001000	10000000	0.000000
319870984	44405.000000	2412	9573.440304	32051	5	1.000000	31964	7	1.000000	9995039	0.000000
319858082	44139.000000	2280	171.402677	32015	6	0.039873	31875	3	0.032355	9990148	0.000000
319857254	36941.000000	1920	5183.184134	32151	3	0.968333	31759	7	0.890274	9985119	0.000000
319862214	47496.000000	2486	734.711141	31804	3	0.004600	31993	2	0.041011	9980098	0.000000
319865549	29285.000000	1495	2589.123590	31933	4	0.273911	31953	3	0.709488	9975066	0.000000
319847325	48080.000000	2507	1661.650528	32197	6	0.093210	31674	4	0.181676	9970119	0.000000
319862402	31753.000000	1658	1611.635721	32014	4	0.087533	32111	0	0.009941	9965096	0.000000
319854595	42416.000000	2190	2280.408010	31910	5	0.210099	32072	7	0.136221	9960166	0.000000
319867490	36749.000000	1874	1544.834573	32033	2	0.174802	32193	3	0.075297	9955089	0.000000
319865947	37118.000000	1906	2193.811282	32007	5	0.496928	31955	5	0.365298	9950175	0.000000
319887955	39428.000000	1990	1770.368235	31887	3	0.272671	31964	4	0.073371	9945203	0.000000
319833210	36081.000000	1852	1933.600581	31765	2	0.234426	32154	3	0.086947	9940325	0.000000
319870622	39537.000000	2007	1919.009350	31935	1	0.080134	31923	2	0.106213	9935375	0.000000
319851100	36731.000000	1996	1815.456112	31948	4	0.307983	31888	4	0.002061	9930475	0.000000
319839935	37669.000000	1956	1945.791028	32088	5	0.031126	31955	2	0.096118	9925507	0.000000
319870753	37983.000000	1935	1828.725324	31936	4	0.016463	31946	2	0.346599	9920570	0.000000
319833621	37168.000000	1846	1935.781615	32121	4	0.034555	32059	6	0.045677	9915600	0.000000
319876365	38311.000000	1957	1921.412763	32205	3	0.216070	31998	4	0.140787	9910550	0.000000
319864175	37568.000000	1975	1925.654161	32001	8	0.495643	31975	4	0.006191	9905545	0.000000
319848407	37527.000000	2040	1886.004182	31984	2	0.392220	32061	7	0.135616	9900499	0.000000
319871326	38284.000000	1934	1963.230439	31976	3	0.464086	32067	3	0.230573	9895449	0.000000
319883814	37533.000000	2007	1807.775635	31704	5	0.330144	31931	4	0.065529	9890548	0.000000
319864843	37724.000000	1939	1902.329898	32079	5	0.449240	32007	4	0.009295	9885567	0.000000
319881387	37433.000000	1908	1825.364842	31992	1	0.012434	32152	4	0.096600	9880575	0.000000
319859697	37985.000000	2011	1946.180733	31935	3	0.144839	32010	10	0.110170	9875773	0.000000
319865450	37621.000000	1975	1836.838561	31915	2	0.180809	31832	3	0.131082	9870835	0.000000
319861790	37017.000000	1835	1855.944753	32011	9	0.096928	31946	3	0.433909	9865979	0.000000
319884799	38117.000000	2062	1953.576178	32049	8	0.423595	31904	4	0.159540	9861101	0.000000
319873611	37107.000000	1903	1810.211916	32013	2	0.364941	31915	5	0.007796	9856293	0.000000
319861107	37899.000000	1924	1915.505274	31883	3	0.056270	31952	10	0.566550	9851449	0.000000
319855503	38450.000000	2026	1892.752685	31871	3	0.292127	32110	5	0.905297	9846562	0.000000
319879574	36809.000000	1890	1847.771788	32152	6	0.010861	31798	8	0.584703	9841739	0.000000
319866214	37369.000000	1889	1929.828807	31950	4	0.248736	32109	6	0.605832	9836801	0.000000
319860480	37862.000000	1990	1828.373677	31872	2	0.034883	31951	5	0.450023	9831698	0.000000
319876914	37395.000000	1939	1920.840878	31804	3	0.611434	31858	2	0.477022	9826882	0.000000
319874640	37938.000000	1997	1900.846163	32109	2	0.829674	32145	2	0.584286	9821918	0.000000
319850066	37643.000000	1918	1921.678949	32067	3	0.059391	32258	1	0.047383	9816949	0.000000
319870424	37823.000000	2060	1847.855383	32208	1	0.147992	32056	2	0.015690	9812134	0.000000
319878966	37396.000000	1974	1898.762375	31955	2	0.011328	31752	1	0.361905	9807310	0.000000
319865277	37722.000000	1994	1899.767500	31981	0	0.025732	31838	2	0.123691	9802384	-1.#IND00
319873845	37886.000000	1979	1966.473812	32052	4	0.008155	32120	7	0.184007	9797465	-1.#IND00
319857363	37648.000000	1924	1801.749670	32020	1	0.165017	31813	2	0.134872	9792503	-1.#IND00
319886172	37360.000000	1942	1967.583735	32157	1	0.033052	31989	0	0.105888	9787538	-1.#IND00
319887742	38389.000000	2033	1832.010281	32170	1	0.058723	31911	2	0.100306	9782628	0.004008
319844904	37571.000000	1858	1836.715712	32022	4	0.378788	31954	3	0.468582	9777747	0.001533
319846713	37814.000000	1902	1940.466967	31873	2	0.382765	31945	3	0.238212	9772769	0.000953
319884548	37773.000000	1980	1862.442801	31855	8	0.108426	31877	3	0.444100	9767869	-0.001175
319849269	37570.000000	1949	1880.032327	31931	9	0.635372	32127	5	0.597312	9762953	-0.000524
319877491	37689.000000	1967	1930.303264	31848	1	0.328208	32068	4	0.508888	9758049	0.003074
319871658	37688.000000	1940	1886.602818	31923	3	0.581959	32074	6	0.508701	9753100	0.003284
319880314	37868.000000	1964	1874.076273	31804	5	0.690259	32023	8	0.199792	9748179	0.002700
319859260	37463.000000	1907	1923.494407	32084	2	0.015518	31958	7	0.000345	9743293	0.002517
319864530	37528.000000	2000	1845.073246	31840	1	0.038286	31925	2	0.023326	9738375	0.004004
319869468	37358.000000	1965	1953.565015	31808	3	0.045061	31866	2	0.067998	9733408	0.000905
319871072	38296.000000	1963	1851.268941	32032	3	0.047929	32013	3	0.062974	9728491	0.001052
319872710	37156.000000	1875	1887.069180	31964	2	0.144145	31991	4	0.135173	9723590	-0.000155
319857205	38024.000000	2033	1975.774133	31929	4	0.062505	31916	3	0.161710	9718757	-0.002874
319863382	37209.000000	1940	1849.064362	32295	5	0.214958	31843	6	0.363809	9713958	-0.002558
319871898	38188.000000	2009	1920.542335	31926	2	0.312170	32022	5	0.180583	9709205	-0.003288
319862769	37269.000000	1853	1852.230247	31754	0	0.179564	31947	5	0.009772	9704299	-0.004247
319871805	37873.000000	1934	1867.775940	32040	7	0.108894	31870	2	0.150204	9699568	-0.004538
319878925	37328.000000	2003	1944.371445	31966	2	0.106879	31884	4	0.080121	9694725	-0.003546
319862811	38031.000000	1973	1843.804766	31996	5	0.104212	31739	5	0.317683	9689834	-0.002707
319876107	37740.000000	1922	1892.796289	31983	4	0.595128	31914	5	0.147580	9684920	-0.002229
319858345	37446.000000	1940	1902.025464	31984	3	0.011823	31892	4	0.324716	9680073	0.000563
319867819	37366.000000	1943	1911.556242	32082	1	0.363035	31971	7	0.162411	9675404	0.000327
319864194	38095.000000	2026	1887.110179	31990	4	0.254459	31988	3	0.074876	9670678	0.000441
319866779	37243.000000	1921	1866.939311	31993	6	0.502780	32040	5	0.295759	9665832	0.000884
319878679	37484.000000	1915	1918.502605	32012	5	0.049230	31947	4	0.177035	9660987	0.001501
319888477	38216.000000	1976	1927.104031	32164	3	0.326175	31806	2	0.054286	9656150	0.002058
319861745	37555.000000	1944	1881.727570	32036	2	0.034048	32076	6	0.058522	9651368	0.002100
319858096	38140.000000	1933	1943.463721	31934	0	0.147466	32095	4	0.110368	9646564	0.002090
319849714	37962.000000	1900	1852.291914	32034	4	0.036692	31992	4	0.401063	9641644	0.001846
319867322	37645.000000	1950	1900.203639	32026	6	0.243421	31915	2	0.056548	9636745	0.002045
319860709	37399.000000	1896	1923.176055	31857	0	0.075109	31937	7	0.073879	9631821	0.001974
319873127	38300.000000	2103	1900.830570	32217	0	0.432371	32183	8	0.550213	9626913	0.002600
319880094	37564.000000	1965	1865.286668	31883	4	0.352429	31877	1	0.124147	9622028	0.002325
319871979	37751.000000	2022	1856.462068	31954	4	0.047516	32097	2	0.325341	9617069	0.002065
319829364	37511.000000	1937	1943.560015	31891	5	0.302148	32027	5	0.079407	9612280	0.002117
319874046	37763.000000	1913	1907.157324	31951	0	0.530684	31910	0	0.008655	9607422	0.002163
319854986	36738.000000	1838	1845.374797	31887	4	0.100927	32020	5	0.149258	9602606	0.002190
319857307	38435.000000	1950	1953.609052	32108	4	0.160587	31869	6	0.156115	9597871	0.002368
319874692	37986.000000	1905	1834.042032	32087	8	0.067951	32107	4	0.286995	9593122	0.000713
319858758	37025.000000	1982	1905.253707	31842	4	0.033544	31901	7	0.274104	9588341	0.000801
319853206	38355.000000	2017	1916.590235	32006	2	0.206171	31897	4	0.840923	9583380	0.000311
319886231	37605.000000	1928	1892.476503	31935	3	0.377920	32058	8	0.381393	9578598	0.000293
319865099	37368.000000	1978	1879.385995	32134	9	0.258655	32146	2	0.435497	9573741	0.001223
319874017	37917.000000	1968	1886.036188	32038	0	0.120478	32133	4	0.212070	9569022	0.001173
319858826	37615.000000	1945	1908.746880	32004	1	0.092296	31914	5	0.281263	9564266	0.001152
319888028	38207.000000	2027	1884.272442	31821	3	0.283221	31961	1	0.390068	9559533	0.001146
319879232	37431.000000	1894	1857.550352	32027	2	0.196092	31781	5	0.298195	9554760	0.001737
319890132	37429.000000	1912	1938.421355	31970	2	0.163546	31862	2	0.688350	9550079	0.001694
319873556	38741.000000	1978	1875.373727	32195	6	0.122986	32110	9	0.634758	9545215	0.001583
319866206	36863.000000	1930	1917.240508	32082	4	0.220477	32124	2	0.398782	9540508	0.001010
319874156	38296.000000	1960	1912.373472	32057	3	0.048651	32001	5	0.068934	9535911	0.001431
319880126	37354.000000	1964	1886.933443	32028	1	0.011329	31754	3	0.531256	9531172	0.001408
319873327	38447.000000	2015	1952.937190	31914	4	0.002158	32123	1	0.640464	9526294	0.001322
319847896	37376.000000	1893	1821.283354	31873	3	0.003914	32135	3	0.007770	9521571	0.001387
319867972	38098.000000	1939	1965.166570	32240	6	0.008518	31946	3	0.437268	9516798	0.002579
npatches	nstrain	runtime	dt	init_x	init_y	init_y_blood	init_z	init_S	beta0	beta1	beta2	beta3	mean_beta	B	d	delta	delta_blood	b[0]	mut	m	CTL	c	g	epsilon	k	het	lambda	rho	omega	x_max	patch.dyna	DELTA	A	VA
10000	1	100.000000	0.000100	21900	9499	5000000	0.001000	10000000	3.679057	3.427918	2.985060	4.202105	3	8000000000.000000	0.010000	1.000000	1.000000	800000	0.000050	0.048000	1	0.001000	1.000000	25.000000	11.000000	0.500000	0.000000	0.000000	0.000000	31987	0	10.000000	7.000000	1.000000
sus	inf	inf_blood	z	x[0]	y[0][0]	z[0]	x[1]	y[1][0]	z[1]	S[0]	synchrony
219000000	94990000.000000	5000000	10.000000	21900	9499	0.001000	21900	9499	0.001000	10000000	0.000000
319875713	20103.000000	1090	6035.194732	31726	4	0.827611	32011	5	0.122919	9995079	0.000000
319869440	52941.000000	2807	181.200419	31805	5	0.026418	32104	3	0.004631	9990045	0.000000
319853398	25631.000000	1331	3722.154284	32080	0	0.074907	31940	2	0.570140	9985193	0.000000
319872368	54169.000000	2731	858.005187	32010	10	0.012029	32045	3	0.168758	9980194	0.000000
319864643	27481.000000	1444	1736.098331	31711	5	0.596501	31934	2	0.098931	9975273	0.000000
319846755	48450.000000	2484	1947.258112	31868	8	0.057728	32047	7	0.525920	9970335	0.000000
319885356	33629.000000	1786	1256.598806	32076	3	0.257934	32038	3	0.631966	9965412	0.000000
319860679	38947.000000	2034	2229.732300	32012	7	0.300646	31960	2	0.094866	9960557	0.000000
319886232	38882.000000	2021	1457.645677	32100	1	0.015113	32259	3	0.612324	9955657	0.000000
319878118	35743.000000	1847	1866.625732	32154	9	0.132490	31893	2	0.064220	9950600	0.000000
319890352	39612.000000	2074	1718.895599	32035	3	0.354700	31875	8	0.243202	9945572	0.000000
319883974	36173.000000	1837	1600.977143	31771	1	0.134247	32054	0	0.137046	9940722	0.000000
319863154	37953.000000	1955	1873.996779	31924	5	0.000547	31780	4	0.129618	9935656	0.000000
319864468	37399.000000	1987	1676.113817	32084	2	0.000699	32136	7	0.108544	9930671	0.000000
319856297	37342.000000	1995	1778.593300	31940	2	0.048269	31912	3	0.507638	9925680	0.000000
319865053	37319.000000	2001	1642.998123	31854	2	0.466650	32165	4	0.445048	9920721	0.000000
319857015	36899.000000	1882	1771.827869	32094	5	0.163777	32079	5	0.315684	9915642	0.000000
319865405	38691.000000	1973	1804.119064	32059	4	0.370092	31811	2	0.171175	9910542	0.000000
319851910	36590.000000	1927	1690.559597	32255	6	0.037919	32108	2	0.109059	9905541	0.000000
319890105	37405.000000	1983	1781.742742	32155	1	0.215152	31968	1	0.482724	9900587	0.000000
319861102	38632.000000	1991	1739.891238	31693	3	0.197498	31965	6	0.016664	9895642	0.000000
319852762	37006.000000	1874	1669.911657	31984	3	0.107767	32097	1	0.291329	9890747	0.000000
319852416	37307.000000	2011	1776.666183	31904	2	0.108114	31791	5	0.028883	9885799	0.000000
319882835	37119.000000	1952	1688.895087	32019	1	0.220877	31837	3	0.248910	9880894	0.000000
319860599	37337.000000	1933	1772.042203	31986	3	0.283363	31980	6	0.195807	9876014	0.000000
319876115	37561.000000	2084	1702.958279	32020	4	0.105896	31918	11	0.306355	9871070	0.000000
319866342	37208.000000	1929	1772.487126	32113	2	0.068586	32038	4	0.001821	9866105	0.000000
319842602	37982.000000	1916	1745.374550	32063	7	0.345145	31933	2	0.017841	9861147	0.000000
319869590	37638.000000	1874	1743.649771	31862	2	0.050831	32093	4	0.004336	9856247	0.000000
319878529	36798.000000	1965	1734.079814	32101	4	0.709540	31962	7	0.000617	9851417	0.000000
319876541	38011.000000	1936	1780.222951	31863	4	0.375473	32075	2	0.002322	9846504	0.000000
319892088	37361.000000	1961	1723.475107	31954	7	0.261189	32030	3	0.001648	9841648	0.000000
319879087	37607.000000	1947	1740.836256	32041	5	0.053070	31814	5	0.019421	9836748	0.000000
319886145	37992.000000	1962	1759.832711	31946	2	0.011537	31929	3	0.000380	9831852	0.000000
319887993	37429.000000	2004	1731.352387	31749	2	0.399083	32002	5	0.003364	9826954	0.000000
319841130	37930.000000	1986	1793.480813	32055	3	0.196763	31989	5	0.021555	9822002	0.000000
319852091	36817.000000	1881	1693.972802	32207	4	0.211131	31943	3	0.523041	9817143	0.000000
319864161	37967.000000	1987	1790.904040	31712	1	0.151195	32175	8	0.177641	9812274	0.000000
319876276	37270.000000	2027	1697.006010	32170	5	0.303191	32041	4	0.102893	9807434	0.000000
319856392	37081.000000	1930	1745.644219	31815	5	0.879608	31950	8	0.070926	9802473	-1.#IND00
319877973	38316.000000	1883	1781.192803	32153	5	0.156990	32074	1	0.224261	9797593	-1.#IND00
319870299	37589.000000	1911	1668.089373	32116	4	0.369023	31959	4	0.301711	9792560	-1.#IND00
319877623	36732.000000	1981	1773.684954	32205	5	0.116360	31950	2	0.161645	9787640	-1.#IND00
319852419	37563.000000	1972	1693.724900	31956	2	0.157477	31864	5	0.093645	9782773	0.011594
319883414	36974.000000	1959	1741.313904	31729	7	0.441341	31969	4	0.440445	9777861	0.007452
319856454	37474.000000	1973	1760.844488	32113	2	0.413963	31951	2	0.100904	9772947	0.003640
319865643	37295.000000	1918	1740.929536	32129	8	0.430967	32134	2	0.022256	9768079	0.005031
319865393	37248.000000	2010	1724.365258	32043	4	0.214185	31977	4	0.065289	9763258	0.001082
319853115	37707.000000	1984	1740.856391	31970	3	0.467725	31961	5	0.005884	9758328	-0.005264
319860266	36936.000000	1871	1731.605620	32078	5	0.020283	31904	7	0.033234	9753409	-0.002349
319865813	37555.000000	1885	1760.499933	32048	3	0.173559	32074	3	0.051516	9748536	-0.002007
319855074	37507.000000	1933	1748.149958	31981	2	0.331962	31985	4	0.015965	9743678	-0.000775
319859029	37460.000000	1933	1745.699461	31955	4	0.357032	31960	3	0.175050	9738747	-0.003722
319864125	37621.000000	1934	1690.242716	31775	2	0.216538	32011	6	0.158279	9733897	-0.002686
319857201	37193.000000	1819	1785.147955	31968	1	0.059853	31659	5	0.266250	9729070	-0.001893
319880806	37703.000000	1992	1702.107389	32064	5	0.166716	31949	3	0.196424	9724185	-0.001457
319854767	36998.000000	1973	1807.630687	32173	3	0.084271	32052	8	0.230069	9719210	-0.001036
319867375	38107.000000	1880	1706.081365	31865	2	0.252304	31930	3	0.605371	9714333	-0.000780
319858051	36996.000000	1989	1723.052935	32112	4	0.807731	32018	8	0.262384	9709385	-0.000121
319859826	37508.000000	1963	1781.725616	32043	2	0.115742	31976	2	0.009629	9704480	-0.000329
319850082	37222.000000	1936	1739.366227	32227	4	0.182510	31947	2	0.009175	9699695	-0.000863
319882975	37531.000000	1943	1732.032090	31904	1	0.087777	32106	2	0.017789	9694934	-0.000131
319868105	37240.000000	1899	1755.101280	32033	7	0.069014	31635	4	0.232810	9690038	-0.000256
319872078	37464.000000	1998	1739.914614	31963	2	0.009793	32018	3	0.071673	9685082	-0.001064
319868791	37731.000000	1874	1790.869697	31790	4	0.214763	32148	3	0.553314	9680279	-0.000952
319869786	37288.000000	1867	1693.030497	32124	3	0.090785	32001	2	0.192664	9675516	0.000423
319878558	37908.000000	1996	1772.029404	32077	1	0.687822	31985	3	0.022143	9670642	0.000342
319890708	37679.000000	1963	1699.230078	31938	3	0.365911	31804	5	0.603617	9665863	0.000403
319898654	37456.000000	1950	1755.697538	31895	3	0.342885	31905	4	0.309782	9660962	0.000462
319887766	38027.000000	2005	1711.718502	31903	3	0.358503	31977	3	0.263678	9656094	0.001164
319856760	37205.000000	1944	1753.433587	32039	1	0.116903	32011	4	0.002388	9651250	0.000935
319857086	37733.000000	2020	1713.585913	32002	3	0.016612	31851	7	0.032552	9646332	0.001787
319831714	36680.000000	1941	1733.267762	32072	2	0.054789	31965	8	0.119797	9641461	0.000783
319870142	38109.000000	2013	1772.918191	31927	1	0.260572	32212	5	0.081695	9636830	0.000624
319849547	37471.000000	1997	1652.855393	32015	2	0.229254	31943	7	0.007017	9631955	0.000658
319883804	36672.000000	1887	1806.436935	31685	4	0.194209	31939	3	0.090512	9627101	0.001253
319839673	39084.000000	1988	1800.452320	32027	6	0.111029	32100	4	0.621624	9622423	0.000998
319876900	37059.000000	1861	1701.325085	31996	1	0.745923	31937	1	0.334230	9617596	0.000460
319862307	37787.000000	1966	1750.196122	31810	6	0.571529	32021	5	0.068490	9612791	0.000112
319877473	37184.000000	1945	1731.727142	32197	2	0.467681	31937	6	0.113114	9608019	-0.001232
319867781	37138.000000	1888	1707.285490	32214	1	0.119216	31876	3	0.230782	9603244	-0.001151
319870915	37494.000000	1978	1728.559657	31780	4	0.110763	31698	7	0.071159	9598463	-0.000453
319880821	36955.000000	1848	1700.499152	32025	3	0.134871	32068	4	0.012100	9593588	-0.000279
319867292	38125.000000	1937	1790.800803	32111	4	0.095042	31854	3	0.010681	9588866	0.001438
319859041	37285.000000	1914	1752.483546	31938	6	0.197444	31915	3	0.000784	9584076	0.001532
319877434	37637.000000	1905	1711.087540	32126	3	0.107283	32240	3	0.002091	9579275	0.001358
319889332	36808.000000	1919	1734.920865	31978	1	0.004147	31894	1	0.018157	9574460	0.001285
319863128	37385.000000	1936	1792.514577	31894	2	0.037946	32016	1	0.001482	9569600	0.001490
319885707	37834.000000	1946	1707.633882	31942	4	0.277379	32213	3	0.028115	9564835	0.001350
319864937	36945.000000	1916	1740.883776	31823	7	0.052677	31938	5	0.170505	9560040	0.001302
319871283	38075.000000	1982	1801.244319	31945	3	0.127591	31974	7	0.179302	9555225	0.000995
319876286	36574.000000	1954	1702.413511	32023	7	0.012281	32111	5	0.013577	9550322	0.001047
319868319	37493.000000	1957	1777.576458	31945	4	0.226830	32080	5	0.103628	9545516	0.000989
319842447	37921.000000	2039	1764.461423	32049	5	0.048170	32164	3	0.039298	9540747	0.000325
319889245	36907.000000	1923	1709.210113	31933	5	0.281509	32040	1	0.025354	9536073	0.000194
319885505	38154.000000	1948	1755.203716	31812	4	0.191990	31979	6	0.656460	9531307	0.000372
319849966	36692.000000	1879	1751.224224	31741	4	0.219705	32127	2	0.205419	9526598	0.000348
319866213	38367.000000	2011	1765.456734	31963	9	0.010890	31798	5	0.259565	9521758	0.000289
319878765	36732.000000	1941	1730.181357	32189	3	0.006397	31931	3	0.519235	9517047	-0.000053
npatches	nstrain	runtime	dt	init_x	init_y	init_y_blood	init_z	init_S	beta0	beta1	beta2	beta3	mean_beta	B	d	delta	delta_blood	b[0]	mut	m	CTL	c	g	epsilon	k	het	lambda	rho	omega	x_max	patch.dyna	DELTA	A	VA
10000	1	100.000000	0.000100	21900	9499	5000000	0.001000	10000000	2.871047	2.913382	1.668037	3.288412	3	8000000000.000000	0.010000	1.000000	1.000000	800000	0.000050	0.048000	1	0.001000	1.000000	25.000000	12.000000	0.500000	0.000000	0.000000	0.000000	31987	0	10.000000	7.000000	1.000000
sus	inf	inf_blood	z	x[0]	y[0][0]	z[0]	x[1]	y[1][0]	z[1]	S[0]	synchrony
219000000	94990000.000000	5000000	10.000000	21900	9499	0.001000	21900	9499	0.001000	10000000	0.000000
319875902	13749.000000	710	2332.252319	31906	0	0.028384	31904	2	0.416899	9994979	0.000000
319858893	59972.000000	3149	162.913687	31981	6	0.000399	31930	5	0.007845	9989992	0.000000
319839093	20605.000000	1045	2338.806115	32007	0	0.078735	31737	3	0.313887	9985004	0.000000
319873087	61147.000000	3162	889.003500	32061	6	0.176362	31982	2	0.006908	9979959	0.000000
319861006	25553.000000	1318	1174.708887	32216	1	0.376520	31784	4	0.496798	9974993	0.000000
319855222	50831.000000	2695	2058.811562	31896	5	0.288377	32091	4	0.459829	9970067	0.000000
319875027	34101.000000	1769	1023.171887	31985	1	0.060498	31912	4	0.164766	9965086	0.000000
319848251	37712.000000	1937	2175.001117	31873	2	0.406927	31766	2	0.048856	9960029	0.000000
319869612	40421.000000	2032	1310.457360	32049	2	0.007599	31915	5	0.014533	9955129	0.000000
319862063	33722.000000	1748	1595.938006	31723	1	0.021700	31996	5	0.115280	9950144	0.000000
319845008	40389.000000	2114	1753.910594	31934	5	0.009928	31932	6	0.018162	9945144	0.000000
319862360	36304.000000	1873	1365.805460	31941	2	0.426810	32066	5	0.441169	9940202	0.000000
319877864	36954.000000	1895	1823.192471	31823	5	0.717041	31911	0	0.118096	9935201	0.000000
319829110	38348.000000	2059	1496.995438	31892	2	0.100281	31945	6	0.244109	9930134	0.000000
319871805	36264.000000	1854	1601.749051	31677	5	0.006449	31861	4	0.063039	9925259	0.000000
319843157	38248.000000	1971	1665.987550	31913	3	0.162738	31860	0	0.335238	9920418	0.000000
319856470	37032.000000	1934	1514.740426	31939	4	0.024081	31992	2	0.128155	9915538	0.000000
319865357	36942.000000	1940	1650.238519	32101	3	0.081569	32018	2	0.017488	9910636	0.000000
319876193	37532.000000	1906	1516.994835	32130	6	0.059502	31849	5	0.129121	9905636	0.000000
319864621	36470.000000	1932	1640.314326	31978	3	0.008031	31965	4	0.035761	9900764	0.000000
319858444	37543.000000	1922	1614.019546	32020	7	0.063784	31850	2	0.149378	9895924	0.000000
319873039	37072.000000	1961	1562.292053	31935	5	0.305556	32083	2	0.363435	9890922	0.000000
319869606	37346.000000	1914	1630.300747	31932	3	0.261236	31752	3	0.318127	9886048	0.000000
319864078	37809.000000	1909	1603.604344	31866	1	0.233204	31969	7	0.067245	9880988	0.000000
319863565	36889.000000	1975	1498.683113	32071	7	0.380287	31904	4	0.068744	9876044	0.000000
319885250	37576.000000	1935	1646.283374	32006	4	0.047521	32033	8	0.499001	9871146	0.000000
319885523	38069.000000	1942	1539.263873	32277	2	0.628958	32109	7	0.398252	9866268	0.000000
319876413	36175.000000	1852	1546.562603	31911	0	0.032877	32118	1	0.202486	9861268	0.000000
319867799	37804.000000	1928	1668.668034	32014	4	0.008468	31823	1	0.049666	9856370	0.000000
319864207	37977.000000	1927	1586.068406	31944	3	0.007933	31879	7	0.175282	9851404	0.000000
319866450	36743.000000	1896	1595.857946	32104	3	0.127609	32013	5	0.372358	9846496	0.000000
319859847	37479.000000	1954	1665.556457	31934	5	0.154433	31878	7	0.264792	9841563	0.000000
319880593	37815.000000	1948	1545.391455	32109	2	0.037182	31862	4	0.073043	9836666	0.000000
319858520	36806.000000	1957	1613.366749	31906	0	0.102174	31934	4	0.015715	9831816	0.000000
319869057	37958.000000	1963	1611.899022	31912	4	0.312475	31945	3	0.002282	9826881	0.000000
319855069	37028.000000	1901	1585.562734	31937	7	0.152264	32068	1	0.005895	9821908	0.000000
319839545	38229.000000	2024	1636.845109	31888	1	0.403312	31775	2	0.007503	9817004	0.000000
319886535	36594.000000	1824	1568.723502	32087	0	0.059471	31972	4	0.017499	9812092	0.000000
319872521	37513.000000	1865	1610.890160	32026	3	0.096198	31868	6	0.211892	9807287	0.000000
319894959	37059.000000	1956	1562.139104	31916	2	0.329635	31956	5	0.003704	9802398	-1.#IND00
319845018	37389.000000	1928	1635.593431	32101	5	0.032287	31946	7	0.001648	9797534	-1.#IND00
319863364	37764.000000	1927	1558.020503	31912	0	0.245488	31897	3	0.016661	9792538	-1.#IND00
319845871	37064.000000	1832	1586.598267	31927	8	0.088361	32013	3	0.001232	9787495	-1.#IND00
319865083	37385.000000	1981	1619.120256	31877	5	0.334975	31910	6	0.074912	9782738	-0.009549
319850191	37682.000000	2015	1541.133150	32082	7	0.307776	31660	2	0.166430	9777947	0.001946
319873591	36899.000000	2007	1554.423500	32053	4	0.159617	31797	3	0.006340	9773103	-0.007473
319874447	37120.000000	2027	1641.229488	32015	4	0.116653	32102	3	0.001882	9768268	-0.010324
319881192	37462.000000	1954	1582.187291	32020	5	0.482405	32301	6	0.090532	9763389	-0.014380
319861576	37061.000000	1950	1545.374273	32086	3	0.375445	32041	3	0.120715	9758544	-0.008836
319867372	37089.000000	1940	1632.709887	31997	4	0.176184	31998	3	0.060607	9753548	-0.008406
319852651	37697.000000	1891	1601.759988	32088	4	0.064729	32005	1	0.086514	9748657	-0.008133
319872071	37603.000000	2041	1565.901401	32032	3	0.027600	31811	1	0.002749	9743784	-0.006622
319883125	37194.000000	1849	1630.425132	31888	6	0.112009	31951	5	0.034505	9738888	-0.005122
319845860	37607.000000	1941	1584.940270	31852	3	0.150440	31899	1	0.061572	9734023	-0.004809
319859286	36635.000000	1822	1570.054615	31877	5	0.018813	31955	5	0.152444	9729195	-0.004366
319860916	38216.000000	2014	1608.868092	32045	3	0.035065	31883	4	0.098411	9724297	-0.003778
319861782	36526.000000	1954	1580.409658	32031	2	0.084414	32121	6	0.643128	9719306	-0.001773
319836652	37832.000000	2025	1649.322050	31896	2	0.375020	31922	1	0.083890	9714470	-0.006039
319864498	36655.000000	1889	1536.187177	31942	1	0.390332	32119	1	0.110414	9709609	-0.005870
319873857	37291.000000	1882	1642.206720	31869	0	0.044137	32005	2	0.002730	9704729	-0.005475
319857532	37886.000000	1926	1520.142427	31902	3	0.104541	31960	8	0.028941	9699821	-0.004802
319864661	36706.000000	1942	1583.960126	31734	4	0.143950	31920	2	0.135693	9694985	-0.003877
319882299	38172.000000	2015	1630.102380	31897	5	0.340646	31766	2	0.039797	9690132	-0.001976
319892277	37061.000000	1972	1516.142163	31964	2	0.095869	31893	5	0.176009	9685358	-0.001926
319852623	37036.000000	2004	1679.113421	32025	3	0.091086	32109	5	0.078142	9680463	-0.001879
319833368	37921.000000	1949	1577.798686	31999	3	0.895059	32068	2	0.128154	9675649	-0.002143
319876942	36955.000000	1800	1560.753970	31865	6	0.023010	31914	4	0.028203	9670908	-0.001492
319862169	37107.000000	1924	1603.844187	32031	0	0.208972	32170	1	0.021540	9666069	-0.001647
319859994	37376.000000	1927	1554.154210	31883	4	0.040956	31906	2	0.481978	9661201	-0.001595
319847391	36830.000000	1942	1620.477620	32066	5	0.064575	31976	4	0.117930	9656367	-0.001726
319859109	37334.000000	1926	1593.688942	31991	7	0.055243	32128	4	0.233634	9651585	-0.000398
319873646	37139.000000	1942	1599.988623	31989	4	0.316851	32003	4	0.420777	9646690	-0.000338
319848144	37458.000000	1950	1581.443426	31930	7	0.044146	32154	4	0.216298	9641781	-0.000395
319871893	36883.000000	2015	1568.768378	31876	1	0.506504	32080	3	0.293132	9636963	-0.002652
319869462	37600.000000	1919	1625.506423	31938	1	0.072319	31800	6	0.026048	9632121	-0.002908
319864025	36900.000000	1955	1556.468133	31790	4	0.104578	32023	3	0.018961	9627327	-0.004360
319861604	37214.000000	1884	1635.269320	31894	4	0.057756	32255	5	0.052609	9622488	-0.004279
319855351	37626.000000	1946	1556.094829	32109	4	0.155272	32058	7	0.001644	9617555	-0.004146
319855810	37373.000000	1979	1558.702873	31969	7	0.323992	32134	5	0.011035	9612776	-0.004040
319883484	36936.000000	1971	1677.565212	31828	4	0.004217	32014	2	0.095335	9608044	-0.004734
319869131	37656.000000	2010	1562.212107	31853	3	0.078174	31906	4	0.315482	9603230	-0.004518
319868627	36928.000000	1904	1579.194557	32027	4	0.548005	32133	1	0.298835	9598542	-0.004344
319847746	37687.000000	1951	1617.202729	31988	6	0.643235	32179	3	0.009343	9593765	-0.004340
319885273	37254.000000	1989	1555.693553	31983	5	0.650222	31941	2	0.007894	9589020	-0.003608
319862935	37012.000000	1922	1636.101409	31821	2	0.029910	32058	6	0.018750	9584176	-0.003100
319860126	37157.000000	1935	1547.204347	32020	8	0.092100	32118	2	0.075957	9579542	-0.002912
319858921	37553.000000	2005	1607.172984	32105	1	0.047962	31854	4	0.052051	9574793	-0.003273
319878644	37407.000000	1948	1547.500219	32010	2	0.440797	31981	4	0.115049	9569993	-0.003253
319866794	36350.000000	1911	1583.483912	31838	3	0.546401	32131	1	0.284937	9565133	-0.003041
319876870	37951.000000	1928	1651.039251	32234	5	0.212710	31821	5	0.108131	9560351	-0.003148
319868546	37039.000000	1882	1534.322311	31962	3	0.173343	32076	6	0.596254	9555577	-0.002743
319863576	36640.000000	1911	1560.093493	32107	3	0.293766	32122	1	0.063442	9550736	-0.002848
319861587	37962.000000	1969	1683.250538	32200	6	0.163141	32002	5	0.193622	9545919	-0.002911
319887474	36484.000000	1872	1449.405272	31803	3	0.237907	32039	4	0.124048	9541171	-0.002716
319862350	36899.000000	1933	1719.417482	31896	6	0.331420	32045	3	0.040388	9536476	-0.002688
319878304	37890.000000	1928	1516.735347	31939	4	0.229327	31922	6	0.462720	9531746	-0.002717
319879799	36561.000000	1946	1630.884769	31859	3	0.407919	32048	8	0.556925	9526967	-0.002939
319873527	37663.000000	1921	1598.725183	31934	7	0.163929	31859	5	0.041913	9522233	-0.003077
319880509	37289.000000	1936	1593.304957	32092	5	0.022910	32198	5	0.294479	9517407	-0.003212
npatches	nstrain	runtime	dt	init_x	init_y	init_y_blood	init_z	init_S	beta0	beta1	beta2	beta3	mean_beta	B	d	delta	delta_blood	b[0]	mut	m	CTL	c	g	epsilon	k	het	lambda	rho	omega	x_max	patch.dyna	DELTA	A	VA
10000	1	100.000000	0.000100	21900	9499	5000000	0.001000	10000000	3.700960	4.427077	3.013260	3.004833	3	8000000000.000000	0.010000	1.000000	1.000000	800000	0.000050	0.048000	1	0.001000	1.000000	25.000000	13.000000	0.500000	0.000000	0.000000	0.000000	31987	0	10.000000	7.000000	1.000000
sus	inf	inf_blood	z	x[0]	y[0][0]	z[0]	x[1]	y[1][0]	z[1]	S[0]	synchrony
219000000	94990000.000000	5000000	10.000000	21900	9499	0.001000	21900	9499	0.001000	10000000	0.000000
319878409	12150.000000	642	848.308221	31699	0	0.006755	31758	3	0.447828	9995052	0.000000
319867319	66337.000000	3378	155.537645	31990	5	0.001357	31778	4	0.413144	9990074	0.000000
319877514	18554.000000	996	1408.952815	32117	1	0.021666	31870	3	0.272296	9985024	0.000000
319862149	65945.000000	3375	855.070344	31756	4	0.025217	32070	4	0.016848	9980115	0.000000
319850270	24797.000000	1292	919.895335	32090	4	0.576749	32186	4	0.019434	9975162	0.000000
319851532	53888.000000	2792	1985.858537	32116	9	0.458053	31877	5	0.253784	9970071	0.000000
319849493	34112.000000	1730	834.275450	32257	4	0.119519	31643	4	0.027250	9964973	0.000000
319860367	36512.000000	1857	2106.155963	32064	1	0.644780	31930	2	0.471276	9959945	0.000000
319852239	40507.000000	2139	1240.969048	31686	3	0.612149	31752	6	0.248925	9955025	0.000000
319880053	34263.000000	1761	1496.333362	32052	11	0.089600	32007	6	0.283049	9950017	0.000000
319875194	39506.000000	2122	1570.566181	31917	2	0.054857	31998	3	0.493164	9944910	0.000000
319868153	36352.000000	1950	1328.119843	31915	4	0.070672	32011	3	0.559888	9940007	0.000000
319866856	36862.000000	1872	1589.579263	31956	0	0.191841	31818	3	0.057565	9935162	0.000000
319872334	37374.000000	1945	1477.658050	32077	5	0.103514	31954	2	0.377555	9930124	0.000000
319871415	36841.000000	1928	1462.258042	31955	10	0.102239	32114	9	0.100099	9925231	0.000000
319861001	37261.000000	1931	1522.345328	31976	1	0.049315	32057	3	0.514565	9920281	0.000000
319841783	37203.000000	1955	1498.701094	31910	7	0.108130	31897	4	0.230395	9915383	0.000000
319879012	36878.000000	1862	1466.369997	32009	5	0.401117	31855	2	0.085310	9910512	0.000000
319863168	37555.000000	2005	1527.848178	31932	3	0.006641	32098	4	0.272617	9905557	0.000000
319847950	36990.000000	1935	1452.155574	31938	3	0.030288	31934	5	0.656072	9900523	0.000000
319861226	37314.000000	1938	1502.955208	32032	8	0.500901	31954	7	0.353772	9895592	0.000000
319858640	37190.000000	1984	1444.235878	32096	3	0.378695	31997	3	0.173107	9890587	0.000000
319857266	37183.000000	1979	1469.569846	31785	4	0.025517	31980	5	0.166840	9885628	0.000000
319863199	36422.000000	1876	1436.597242	32030	3	0.100302	31893	4	0.067757	9880737	0.000000
319865107	37676.000000	2037	1525.478910	32066	1	0.465788	31859	2	0.289609	9875777	0.000000
319886907	36501.000000	1938	1379.504799	32121	2	0.077778	32043	1	0.211594	9870891	0.000000
319862574	37083.000000	1991	1581.631151	32117	2	0.038168	31743	1	0.088674	9866083	0.000000
319862080	37334.000000	1988	1427.619433	31822	1	0.402816	32156	6	0.030221	9861180	0.000000
319875653	36977.000000	1868	1514.048096	32034	3	0.322236	31815	4	0.280932	9856251	0.000000
319874915	38532.000000	1960	1485.613915	32227	3	0.480365	31985	3	0.116367	9851370	0.000000
319869785	36336.000000	1922	1409.086396	32059	4	0.143167	32279	3	0.326505	9846345	0.000000
319844360	37437.000000	1965	1580.170598	32117	5	0.073437	32052	3	0.483653	9841357	0.000000
319872112	37557.000000	2012	1426.890616	31985	3	0.182655	31820	11	0.185446	9836476	0.000000
319856570	36472.000000	1994	1447.517038	32021	6	0.085614	32011	2	0.018184	9831533	0.000000
319866666	37211.000000	1975	1514.075819	32021	2	0.163401	32053	0	0.011162	9826691	0.000000
319861907	37134.000000	2023	1463.425738	31884	1	0.009696	31861	3	0.077786	9821735	0.000000
319880332	37054.000000	1788	1461.589584	32115	3	0.047015	31930	9	0.006134	9816856	0.000000
319870232	37308.000000	1975	1485.484749	32122	0	0.244977	32119	3	0.066780	9811981	0.000000
319839958	37251.000000	1891	1485.439783	32054	8	0.225755	31812	4	0.002347	9807086	0.000000
319870058	36896.000000	1936	1464.923398	31850	4	0.006477	32083	7	0.003504	9802075	-1.#IND00
319886175	37139.000000	2015	1470.039838	32129	1	0.006668	31938	4	0.029439	9797191	-1.#IND00
319869137	36433.000000	1841	1474.545958	31810	4	0.009884	32142	1	0.000230	9792401	-1.#IND00
319871327	37305.000000	1964	1492.144579	31975	6	0.017757	31918	8	0.001654	9787555	0.002944
319851990	36970.000000	1917	1468.306511	32046	7	0.312828	32064	4	0.260289	9782713	0.000359
319849656	37267.000000	1992	1502.745335	32017	0	0.093800	31821	3	0.020831	9777928	-0.007680
319880195	37111.000000	1920	1397.741432	31925	3	0.238336	31980	3	0.092219	9773031	-0.004430
319855659	37110.000000	1980	1472.644340	32118	5	0.220645	32015	2	0.006205	9768137	-0.003741
319877247	36838.000000	1867	1492.042008	31932	4	0.538963	32002	2	0.001366	9763178	-0.003758
319860195	37133.000000	1928	1505.775151	31796	3	0.033163	32081	4	0.001265	9758217	-0.001736
319866151	37236.000000	1990	1458.367760	32122	5	0.104600	31655	3	0.073769	9753292	0.005390
319866972	36739.000000	1939	1492.752399	32000	2	0.335179	31968	4	0.073003	9748423	0.005411
319852113	37210.000000	1994	1477.769979	32204	10	0.137168	31885	5	0.261277	9743574	0.004532
319877436	36854.000000	1883	1493.376784	31693	4	0.862255	32020	3	0.106334	9738634	0.005311
319878539	37395.000000	1919	1503.738288	31872	6	0.494560	32032	4	0.016234	9733724	0.004709
319860017	37495.000000	1943	1486.319441	31886	2	0.088324	31965	5	0.026156	9728839	0.005286
319870237	36786.000000	1967	1449.759914	32255	5	0.083126	31952	4	0.259988	9723931	0.004678
319874138	37037.000000	1940	1495.890127	32158	2	0.037857	32125	6	0.326383	9719086	0.003542
319868905	37076.000000	1940	1505.515341	31906	4	0.366849	31854	4	0.462473	9714396	0.003153
319878840	37642.000000	2018	1480.313320	31982	8	0.459564	31857	2	0.083679	9709496	0.003141
319868494	36611.000000	1943	1457.429901	31988	3	0.225885	31912	5	0.013207	9704525	0.001623
319877790	38002.000000	1937	1528.743734	32014	8	0.575197	31887	4	0.171423	9699768	0.000939
319856265	36812.000000	1920	1431.040703	31873	0	0.382703	32101	3	0.048303	9694923	0.001292
319883227	37021.000000	1915	1493.922624	32083	3	0.403872	32272	0	0.025818	9690101	0.001628
319857775	37298.000000	1900	1462.860620	31867	8	0.290500	31859	5	0.049999	9685315	0.000496
319867266	36960.000000	1859	1544.000700	32088	5	0.292820	32056	3	0.193125	9680414	-0.000633
319877070	37716.000000	2030	1492.397307	31968	5	0.064857	31868	2	0.006801	9675660	-0.001071
319869106	36340.000000	1855	1448.542582	31925	5	0.023417	31848	4	0.042750	9670842	-0.000532
319868596	37744.000000	2009	1558.899379	31956	4	0.038624	31985	5	0.235135	9666093	0.000205
319852902	37445.000000	1934	1367.558487	32133	1	0.000733	31866	1	0.105187	9661263	-0.000146
319833451	36782.000000	1941	1501.654248	31958	6	0.016348	32010	4	0.111887	9656460	-0.000769
319852182	37589.000000	1985	1450.908443	31896	7	0.347744	31957	1	0.042824	9651596	-0.000460
319857449	36713.000000	1857	1436.162596	32142	1	0.420814	31991	4	0.025669	9646704	-0.000328
319883799	37154.000000	1937	1505.114189	31909	7	0.004999	32099	9	0.028274	9641897	-0.000210
319876874	36733.000000	1990	1470.719321	31859	5	0.072118	31987	4	0.000530	9637049	0.000027
319861133	37405.000000	1981	1522.494829	31903	4	0.712399	32027	7	0.051801	9632287	-0.000784
319858224	36725.000000	1876	1426.031215	31942	3	0.266273	31995	3	0.491391	9627545	-0.000884
319873009	37202.000000	1920	1509.369794	32031	2	0.014363	31904	3	0.253818	9622661	-0.000949
319854319	37168.000000	1848	1414.686297	31913	5	0.013445	31995	7	0.036471	9617868	-0.001289
319851228	36723.000000	1953	1531.368524	31804	1	0.021463	31929	5	0.184517	9612953	-0.001152
319877022	37579.000000	2028	1494.526764	32016	7	0.134592	31992	2	0.093582	9608233	-0.000956
319885340	36732.000000	1935	1447.788116	32019	4	0.400579	31940	3	0.411645	9603403	-0.000834
319863280	37433.000000	1989	1464.885228	32152	7	0.231575	31758	4	0.522651	9598591	-0.000636
319881330	35811.000000	1802	1433.362441	31906	4	0.054323	32066	3	0.090375	9593828	-0.000540
319862967	38423.000000	2037	1537.371369	32043	1	0.052859	32105	3	0.111760	9588961	-0.000532
319861054	36643.000000	1852	1350.609416	32038	0	0.135084	32013	4	0.037643	9584115	-0.000827
319862438	36789.000000	1863	1558.682938	31772	5	0.142860	31918	3	0.015536	9579325	-0.000838
319868162	37721.000000	1843	1453.028849	32075	2	0.053982	31993	7	0.089417	9574566	-0.000867
319856290	36752.000000	1803	1462.535483	31952	6	0.292229	32102	4	0.053150	9569859	-0.000875
319862825	37143.000000	1942	1514.505396	31927	3	0.016874	32122	4	0.321483	9565060	-0.000726
319866796	37313.000000	1988	1438.562092	31902	4	0.014099	31863	6	0.072984	9560186	-0.001090
319853726	36951.000000	1924	1530.310380	31839	5	0.371842	31996	4	0.161405	9555493	-0.000846
319860038	37188.000000	1981	1456.740649	32155	2	0.304210	31977	4	0.269990	9550637	-0.000448
319857451	36815.000000	1918	1507.801774	32140	2	0.055905	31857	7	0.063892	9545831	-0.000412
319881864	37393.000000	1979	1473.262340	32101	2	0.623802	31998	6	0.240844	9541078	-0.000550
319853828	36983.000000	1901	1472.185833	31954	5	0.101193	31957	3	0.038763	9536432	-0.000323
319882628	37879.000000	1933	1505.374208	32081	3	0.750879	32009	4	0.045901	9531665	-0.000136
319871922	36714.000000	1897	1461.626797	31862	4	0.160152	31915	5	0.180042	9526796	-0.000163
319853977	37113.000000	1864	1491.961438	31813	8	0.121188	32037	3	0.598148	9521975	0.000084
319877657	36486.000000	1889	1484.786480	32020	3	0.214312	32068	3	0.181781	9517169	0.000042
npatches	nstrain	runtime	dt	init_x	init_y	init_y_blood	init_z	init_S	beta0	beta1	beta2	beta3	mean_beta	B	d	delta	delta_blood	b[0]	mut	m	CTL	c	g	epsilon	k	het	lambda	rho	omega	x_max	patch.dyna	DELTA	A	VA
10000	1	100.000000	0.000100	21900	9499	5000000	0.001000	10000000	2.476879	3.178599	2.523902	2.304559	3	8000000000.000000	0.010000	1.000000	1.000000	800000	0.000050	0.048000	1	0.001000	1.000000	25.000000	14.000000	0.500000	0.000000	0.000000	0.000000	31987	0	10.000000	7.000000	1.000000
sus	inf	inf_blood	z	x[0]	y[0][0]	z[0]	x[1]	y[1][0]	z[1]	S[0]	synchrony
219000000	94990000.000000	5000000	10.000000	21900	9499	0.001000	21900	9499	0.001000	10000000	0.000000
319858554	12127.000000	594	355.869982	31941	3	0.019021	32073	1	0.011720	9995006	0.000000
319872750	70660.000000	3604	135.247754	31989	7	0.003598	31985	7	0.004141	9990071	0.000000
319880824	17569.000000	908	900.571666	31988	2	0.009967	32009	3	0.002707	9985045	0.000000
319851407	70564.000000	3595	885.985747	32118	6	0.002921	32021	14	0.006397	9979987	0.000000
319866701	24811.000000	1234	670.124060	31972	0	0.002254	31803	3	0.018009	9975068	0.000000
319865356	54084.000000	2846	2092.852359	32048	4	0.045882	31993	6	0.009459	9970116	0.000000
319858990	34715.000000	1850	716.089266	31850	3	0.004744	32061	4	0.018530	9965193	0.000000
319873981	35726.000000	1864	2050.364626	31727	2	0.089257	31917	9	0.074314	9960332	0.000000
319861674	41419.000000	2146	1153.840619	32085	7	0.088454	31833	5	0.134678	9955455	0.000000
319856324	33218.000000	1796	1337.338366	31915	2	0.018959	31897	2	0.067534	9950460	0.000000
319868184	40432.000000	2048	1581.646264	31949	5	0.219309	32015	4	0.651628	9945494	0.000000
319860384	36085.000000	1896	1234.331292	31973	2	0.221969	31933	2	0.042648	9940520	0.000000
319879088	36776.000000	1937	1480.469864	32147	6	0.489976	31818	4	0.102504	9935477	0.000000
319887110	37634.000000	1987	1353.171528	32045	5	0.133511	31907	4	0.119419	9930444	0.000000
319862802	36095.000000	1899	1357.541311	32029	4	0.123272	31941	5	0.031829	9925489	0.000000
319859281	37377.000000	1885	1406.751645	31826	3	0.671076	31857	4	0.496860	9920554	0.000000
319879947	36965.000000	1947	1370.498272	31981	4	0.068577	31911	4	0.018457	9915567	0.000000
319870205	37035.000000	1886	1394.432761	32034	6	0.217159	32066	1	0.048255	9910547	0.000000
319863513	37876.000000	1965	1384.537188	31960	4	0.421411	32046	2	0.090412	9905672	0.000000
319881616	36501.000000	1873	1350.335118	32004	0	0.031227	31945	2	0.161586	9900614	0.000000
319842575	37638.000000	1983	1419.883384	31936	7	0.005155	31869	3	0.558521	9895753	0.000000
319867661	36123.000000	1914	1319.887576	31830	7	0.011997	31816	4	0.081365	9890943	0.000000
319864914	37288.000000	2003	1490.164850	32147	2	0.016016	32203	3	0.023892	9885890	0.000000
319862743	37345.000000	1911	1336.460033	31862	1	0.001527	31906	1	0.000822	9880944	0.000000
319861736	36845.000000	1963	1399.702681	31883	6	0.021489	31875	7	0.004366	9875985	0.000000
319870118	37190.000000	1938	1370.702821	32030	6	0.013924	32061	8	0.010330	9870973	0.000000
319873460	36821.000000	1991	1397.780633	31994	3	0.046719	31986	4	0.007335	9866048	0.000000
319872524	36580.000000	1847	1362.473879	32000	3	0.401677	31613	5	0.001391	9861063	0.000000
319890009	37544.000000	1991	1422.351430	32007	6	0.141299	32018	4	0.069165	9856152	0.000000
319875078	36992.000000	1898	1331.469682	32057	7	0.071387	31829	2	0.097124	9851093	0.000000
319853749	36526.000000	1833	1437.094320	32014	4	0.139560	32051	8	0.130424	9846119	0.000000
319871954	37899.000000	1846	1335.321313	31814	2	0.089007	31997	6	0.190253	9841155	0.000000
319893129	35859.000000	1926	1355.379433	32124	4	0.010478	32112	1	0.053124	9836146	0.000000
319889622	37628.000000	2021	1426.939189	32067	3	0.003757	32017	2	0.319511	9831277	0.000000
319878932	36997.000000	1942	1292.855303	31980	5	0.034929	31989	2	0.013479	9826396	0.000000
319894846	35970.000000	1791	1454.574570	32107	4	0.146110	32049	1	0.006406	9821537	0.000000
319877845	38546.000000	2085	1378.795883	32005	4	0.291197	31925	2	0.025619	9816751	0.000000
319879977	36055.000000	1832	1305.864639	31764	10	0.161648	32064	2	0.224013	9811823	0.000000
319877031	37420.000000	2021	1432.575741	32051	3	0.134633	31916	4	0.305217	9806882	0.000000
319886639	37438.000000	1942	1368.784231	31775	4	0.139519	32065	4	0.130824	9801930	-1.#IND00
319864639	37182.000000	1937	1359.231999	31877	3	0.363575	32173	2	0.160503	9796990	-1.#IND00
319887151	36787.000000	2031	1393.764953	31958	6	0.021464	32024	3	0.265952	9792079	-1.#IND00
319862179	37219.000000	1911	1394.963257	32161	6	0.039171	32120	4	0.429078	9787240	-1.#IND00
319855908	36632.000000	1979	1331.176198	32040	2	0.260224	31882	3	0.031473	9782471	-0.013297
319873087	36829.000000	1902	1444.111488	32206	3	0.517845	31825	3	0.043206	9777610	-0.010694
319860006	37281.000000	2022	1373.380509	32145	4	0.021301	32053	4	0.481659	9772906	-0.010127
319855469	36927.000000	1938	1388.987142	32190	3	0.005214	31805	4	0.166769	9767974	-0.010380
319852291	36667.000000	1886	1412.651178	32111	2	0.001855	32109	7	0.373685	9763111	-0.008899
319859573	37009.000000	1915	1338.033044	32160	8	0.037175	31773	4	0.224774	9758299	-0.005328
319868566	36847.000000	1879	1386.013413	31941	4	0.075978	31836	1	0.139569	9753364	-0.000606
319862668	37740.000000	1971	1395.935661	31896	5	0.233422	31786	3	0.427347	9748305	0.000445
319854010	36257.000000	1877	1328.661518	31973	3	0.423759	31998	5	0.462987	9743335	0.001179
319866515	37621.000000	1952	1430.751052	31966	3	0.394975	31858	4	0.179824	9738537	0.001263
319870088	36835.000000	1779	1360.219081	31864	4	0.300468	31963	2	0.077620	9733615	0.001462
319843621	36640.000000	1923	1364.558831	31906	5	0.000621	32093	2	0.094255	9728812	0.004064
319879850	36942.000000	1867	1411.427400	31939	3	0.039178	31823	3	0.019489	9723935	0.003625
319866583	37007.000000	1899	1360.784880	31997	3	0.044981	32044	3	0.040806	9719029	0.003442
319889879	36277.000000	1885	1415.847361	32105	11	0.002213	31965	5	0.186969	9714202	0.003078
319864637	37394.000000	1997	1405.144801	31871	5	0.132236	32110	3	0.371842	9709355	0.002643
319860209	37053.000000	1962	1376.549416	32158	1	0.113355	31824	4	0.405435	9704577	0.002746
319856295	37421.000000	1905	1337.949219	31849	6	0.301433	31921	5	0.211565	9699811	0.002887
319856783	36621.000000	1811	1434.501777	32077	5	0.026317	32011	1	0.122865	9694861	0.002081
319854345	37941.000000	1930	1334.909086	32051	8	0.017776	32062	2	0.200369	9689987	-0.000760
319858549	36541.000000	1923	1377.369529	32157	2	0.173998	31952	10	0.211881	9685132	-0.000647
319863357	37500.000000	1978	1441.838050	32076	0	0.012794	31709	4	0.098513	9680178	-0.000522
319880802	36667.000000	1941	1304.344851	31777	3	0.016577	32054	3	0.113105	9675277	-0.000941
319859135	36648.000000	1957	1402.498736	31924	3	0.008811	32046	5	0.595537	9670545	-0.001013
319855491	37783.000000	1978	1408.953018	31855	2	0.005984	32124	4	0.573811	9665771	-0.001102
319900307	36303.000000	1894	1320.765097	31937	1	0.047623	32030	3	0.011120	9661034	-0.001609
319874700	37005.000000	1945	1414.582932	31805	4	0.088124	31869	9	0.057418	9656121	-0.000891
319875644	37171.000000	1822	1346.953687	32017	3	0.446362	31967	7	0.096560	9651221	-0.000836
319878792	37013.000000	1954	1414.646775	31814	4	0.218570	32003	6	0.736021	9646477	-0.000660
319862930	36810.000000	1987	1391.945474	32001	2	0.025770	31863	5	0.315334	9641750	-0.000954
319874842	37558.000000	1892	1391.730644	31931	5	0.011011	31942	6	0.148881	9636907	-0.001076
319862853	36592.000000	1910	1339.811122	31805	1	0.053283	31877	5	0.537809	9632135	-0.000862
319876511	37239.000000	1907	1405.725532	31846	5	0.575200	32033	13	0.106103	9627354	-0.000437
319877285	37259.000000	1863	1371.733212	31689	6	0.492318	31829	4	0.360668	9622550	-0.000611
319863245	36684.000000	1873	1388.769607	32115	5	0.128041	32234	1	0.824901	9617680	-0.000407
319838135	37488.000000	1984	1398.784605	31870	3	0.412864	31951	2	0.213314	9612878	-0.000510
319877992	37143.000000	1889	1370.705400	32017	1	0.019623	31945	3	0.084984	9608069	-0.000581
319851001	36178.000000	1907	1375.208547	31757	1	0.055687	32029	3	0.331900	9603340	-0.000410
319893677	36770.000000	1976	1369.943628	31845	2	0.039558	32049	5	0.255333	9598523	-0.000244
319840114	36411.000000	1850	1389.471528	32233	3	0.020581	32139	3	0.072305	9593749	-0.000447
319877059	37127.000000	1891	1445.364167	31839	4	0.028258	32249	2	0.049690	9589060	-0.000509
319858363	37428.000000	1942	1319.244834	31874	5	0.008342	32059	5	0.039693	9584261	0.000226
319858930	36347.000000	1843	1426.354469	31870	6	0.290971	31907	2	0.063808	9579504	-0.000526
319859974	37830.000000	1930	1414.050204	32115	3	0.051084	31936	4	0.004386	9574709	-0.000548
319869789	36426.000000	1930	1375.505381	31903	2	0.391728	31983	2	0.237227	9569959	-0.000728
319860719	37642.000000	1950	1422.503855	32104	2	0.209947	31956	3	0.154646	9565186	-0.001268
319883430	36050.000000	1873	1366.409467	31999	3	0.175390	31935	6	0.085597	9560349	-0.001195
319865770	37186.000000	1958	1393.313473	31983	3	0.245613	31934	3	0.149665	9555484	-0.001147
319865047	36806.000000	1965	1365.707688	32056	2	0.059489	32198	9	0.112286	9550649	-0.001662
319868387	37089.000000	1931	1421.757465	31951	3	0.255408	32076	2	0.375857	9545872	-0.000983
319890918	37064.000000	1933	1376.223587	31828	5	0.010455	31968	8	0.042044	9541201	-0.000903
319859991	36724.000000	1921	1386.240527	31864	3	0.123522	31875	6	0.368425	9536358	-0.000760
319873045	37684.000000	1961	1421.375089	31992	3	0.058021	32005	3	0.034375	9531669	-0.000933
319884639	36208.000000	1922	1324.831725	32154	4	0.074299	32101	4	0.012506	9526924	-0.000843
319867697	37706.000000	2013	1446.282738	31897	2	0.089276	31954	6	0.322803	9522175	-0.000857
319862898	37252.000000	1949	1334.943136	32126	4	0.186992	32104	1	0.079794	9517375	-0.000573
npatches	nstrain	runtime	dt	init_x	init_y	init_y_blood	init_z	init_S	beta0	beta1	beta2	beta3	mean_beta	B	d	delta	delta_blood	b[0]	mut	m	CTL	c	g	epsilon	k	het	lambda	rho	omega	x_max	patch.dyna	DELTA	A	VA
10000	1	100.000000	0.000100	21900	9499	5000000	0.001000	10000000	2.668078	3.179201	3.657541	4.133832	3	8000000000.000000	0.010000	1.000000	1.000000	800000	0.000050	0.048000	1	0.001000	1.000000	25.000000	15.000000	0.500000	0.000000	0.000000	0.000000	31987	0	10.000000	7.000000	1.000000
sus	inf	inf_blood	z	x[0]	y[0][0]	z[0]	x[1]	y[1][0]	z[1]	S[0]	synchrony
219000000	94990000.000000	5000000	10.000000	21900	9499	0.001000	21900	9499	0.001000	10000000	0.000000
319880170	12497.000000	603	168.281785	31691	1	0.059114	31932	1	0.009116	9995045	0.000000
319878627	74408.000000	3854	133.924509	31823	12	0.021409	32101	4	0.008675	9990031	0.000000
319900804	17879.000000	915	652.556691	32038	3	0.007300	32140	2	0.003366	9985097	0.000000
319860879	70551.000000	3761	928.755378	32004	5	0.019571	31973	7	0.009552	9980195	0.000000
319867822	25591.000000	1333	571.779668	32042	2	0.000285	31799	2	0.004317	9975277	0.000000
319843536	51377.000000	2755	2120.370800	32084	5	0.012208	32065	8	0.161912	9970281	0.000000
319837422	36115.000000	1889	667.959916	32091	3	0.002777	31811	7	0.019276	9965264	0.000000
319859208	33538.000000	1792	1804.229473	31718	2	0.021645	32084	4	0.027539	9960272	0.000000
319869617	42558.000000	2259	1160.231750	31938	5	0.107329	32032	4	0.003533	9955369	0.000000
319872889	33184.000000	1774	1179.367170	31941	2	0.029599	32041	6	0.234143	9950422	0.000000
319880597	39326.000000	1972	1458.182393	31934	9	0.157058	31928	2	0.199888	9945544	0.000000
319870042	36130.000000	1853	1191.221102	32132	2	0.174161	31957	1	0.036421	9940659	0.000000
319869523	37259.000000	1882	1424.319874	31968	4	0.027542	32009	6	0.008491	9935766	0.000000
319871678	37813.000000	1932	1204.298520	32008	3	0.031148	31906	4	0.000517	9930773	0.000000
319879623	35873.000000	1821	1317.789055	31955	6	0.057936	32232	7	0.001897	9925834	0.000000
319878186	37994.000000	1999	1308.391113	31786	4	0.105844	32004	4	0.009521	9920851	0.000000
319858713	36726.000000	2044	1249.576460	32056	1	0.093437	31904	3	0.010159	9915852	0.000000
319879384	36104.000000	1894	1328.919157	31909	3	0.246001	31670	3	0.008866	9910887	0.000000
319863616	37133.000000	1929	1276.288209	32091	3	0.463704	32015	0	0.022927	9905878	0.000000
319865083	36478.000000	1881	1277.778912	31984	1	0.223636	32073	6	0.004664	9900875	0.000000
319853286	37742.000000	2014	1324.018959	32172	4	0.423305	32050	4	0.053404	9895849	0.000000
319859973	36376.000000	1867	1284.615755	31969	4	0.037737	31693	5	0.144147	9890934	0.000000
319875551	37026.000000	1951	1329.688957	32217	5	0.086623	32037	3	0.356084	9886031	0.000000
319886752	37230.000000	1864	1283.157025	31985	4	0.230510	31938	2	0.207098	9881044	0.000000
319869445	36108.000000	1928	1303.247918	31961	2	0.067216	32307	1	0.107289	9876146	0.000000
319862974	37625.000000	1929	1266.937803	31989	5	0.182807	31934	9	0.038965	9871255	0.000000
319877834	36313.000000	1937	1279.408455	31972	3	0.049482	31928	5	0.014620	9866349	0.000000
319857429	36893.000000	1909	1324.651696	31923	3	0.079915	32075	1	0.001036	9861271	0.000000
319884695	36970.000000	1981	1275.035470	32063	4	0.213389	31957	3	0.003198	9856264	0.000000
319869813	36703.000000	1895	1289.636014	31834	5	0.352182	31999	5	0.076682	9851460	0.000000
319846618	36571.000000	1922	1330.970746	31853	6	0.123783	32060	9	0.092060	9846650	0.000000
319861527	37181.000000	1941	1302.819910	32122	1	0.006930	31949	6	0.137259	9841741	0.000000
319861336	37069.000000	1869	1294.326654	32066	3	0.074307	31820	5	0.427413	9836774	0.000000
319876452	36581.000000	1916	1292.943822	32035	4	0.017269	32162	3	0.046149	9831875	0.000000
319878150	36959.000000	1872	1278.709551	31954	2	0.011798	31970	1	0.112942	9826997	0.000000
319866714	37173.000000	1842	1292.879257	31986	5	0.069401	31950	2	0.414294	9822153	0.000000
319867762	36257.000000	1973	1247.040500	31853	4	0.052151	32115	5	0.144690	9817263	0.000000
319842852	36945.000000	1898	1355.946683	31695	4	0.315780	31891	2	0.312051	9812359	0.000000
319863794	36570.000000	1928	1283.380862	32357	1	0.035926	31843	5	0.014332	9807428	0.000000
319873172	37106.000000	1824	1321.232512	31756	1	0.007058	31963	8	0.005124	9802464	-1.#IND00
319870875	37211.000000	1890	1311.742925	32299	3	0.026728	32188	5	0.036755	9797596	-1.#IND00
319856897	37021.000000	1971	1251.133002	32130	1	0.016786	31959	4	0.016527	9792823	-1.#IND00
319840361	36274.000000	1854	1327.841645	32112	3	0.176812	31775	2	0.123665	9787933	-1.#IND00
319880354	37870.000000	1901	1301.327155	31826	7	0.006127	31978	3	0.682207	9783039	0.018033
319867998	36072.000000	1833	1270.737507	31911	1	0.013484	32004	4	0.090009	9778209	0.011358
319869263	37400.000000	1995	1320.766786	31835	1	0.074795	32057	4	0.021320	9773294	0.007512
319862021	37045.000000	1931	1281.265681	31903	5	0.591595	31784	4	0.129989	9768310	0.003469
319869074	36501.000000	1874	1261.767664	32339	3	0.483542	32020	3	0.210741	9763452	0.001628
319852975	37292.000000	1966	1293.519606	32144	5	0.023584	32027	1	0.086974	9758621	-0.000059
319897386	37023.000000	1913	1242.493510	31929	3	0.048693	32210	2	0.177936	9753829	0.000104
319882990	36442.000000	1932	1275.206122	31990	2	0.002638	32049	6	0.048759	9748984	-0.000636
319878477	36764.000000	1906	1318.696029	31954	9	0.026568	32040	3	0.020357	9744270	-0.000634
319850219	37414.000000	1963	1291.249745	31837	6	0.033852	31982	1	0.081973	9739317	0.002064
319859473	36476.000000	1912	1261.216571	32027	1	0.001141	32128	5	0.091989	9734593	0.001418
319881154	37354.000000	1981	1375.479479	31964	7	0.005856	31822	3	0.090842	9729746	0.001268
319854293	37335.000000	1875	1204.625792	31805	3	0.016303	31719	2	0.154620	9724855	0.000226
319876258	35900.000000	1846	1305.214553	31823	5	0.002116	32188	5	0.239909	9719940	0.000504
319898260	37992.000000	1900	1318.727596	31694	6	0.003021	32078	1	0.009457	9715164	0.002145
319861371	36563.000000	1917	1245.714890	32056	5	0.009958	31824	1	0.007893	9710406	0.000134
319873509	36391.000000	1907	1280.202898	32069	4	0.096273	31976	9	0.122471	9705717	-0.000491
319887420	36880.000000	1915	1302.159370	32165	4	0.231453	31862	6	0.436862	9700746	-0.000537
319877133	36814.000000	1954	1265.243371	32038	8	0.197357	31974	7	0.191121	9696126	-0.000415
319880923	36799.000000	1870	1323.714407	32163	5	0.029996	32069	5	0.120922	9691215	-0.000673
319871142	37529.000000	2033	1312.403112	31838	4	0.006263	31957	4	0.017370	9686335	0.000218
319865908	36359.000000	1958	1261.107739	32172	6	0.297354	31937	4	0.012507	9681469	-0.000190
319867921	36966.000000	1941	1322.215575	31965	2	0.074212	31933	4	0.013971	9676433	-0.001100
319857905	37142.000000	1813	1273.964671	31967	7	0.009240	31849	3	0.145323	9671595	-0.001455
319856577	36795.000000	1875	1273.256104	31936	4	0.238289	31951	8	0.141836	9666731	-0.002770
319888370	36978.000000	1880	1260.692669	32054	5	0.002612	32016	2	0.157559	9661876	-0.002834
319857216	36766.000000	1944	1315.195552	31926	2	0.005617	32138	4	0.003088	9657091	-0.001962
319870772	37196.000000	1830	1305.009148	32156	9	0.225738	32131	4	0.005525	9652254	-0.001434
319872367	35968.000000	1871	1280.512723	32064	4	0.144960	32002	5	0.118542	9647345	-0.001305
319874997	37039.000000	1910	1357.114705	32117	7	0.236840	32102	4	0.200014	9642337	-0.001269
319892602	37294.000000	1966	1289.615324	32072	6	0.009208	32202	2	0.090518	9637522	-0.001735
319855592	36413.000000	1892	1281.453283	31931	5	0.006021	31868	2	0.108556	9632547	-0.001879
319881653	36702.000000	1925	1302.925942	31829	7	0.012315	32092	1	0.243057	9627638	-0.002253
319858697	37183.000000	1953	1293.936106	32043	4	0.092953	31850	5	0.132684	9622739	-0.002068
319853926	36496.000000	1896	1302.018561	32331	3	0.055711	32264	5	0.007002	9617785	-0.002600
319868847	37037.000000	1954	1338.837124	32030	2	0.035002	31976	7	0.000543	9612922	-0.002868
319861638	37212.000000	1857	1282.868905	32130	4	0.086230	31876	1	0.000113	9608194	-0.002809
319877501	37069.000000	1878	1310.758509	32113	6	0.031683	32088	2	0.000282	9603345	-0.002817
319853471	37447.000000	1883	1271.358822	31954	4	0.057599	31814	3	0.001140	9598509	-0.002959
319868594	36396.000000	1852	1301.903381	32154	6	0.144966	31925	5	0.060992	9593687	-0.002779
319852874	37631.000000	2038	1274.894704	32034	3	0.221570	32167	3	0.172589	9588851	-0.002814
319883228	36902.000000	1922	1277.640896	32036	4	0.154708	31936	5	0.020814	9584072	-0.002251
319861973	35968.000000	1888	1274.851552	31941	1	0.037996	31945	4	0.132640	9579201	-0.001980
319865198	37404.000000	1874	1328.538622	31900	1	0.007992	32094	8	0.277885	9574295	-0.002692
319870290	36368.000000	1890	1246.064223	32060	3	0.326609	31840	9	0.157115	9569352	-0.001783
319890296	36906.000000	1887	1352.709222	31799	4	0.051478	31859	3	0.078132	9564489	-0.002219
319856184	36357.000000	1839	1259.301104	31738	1	0.000477	31897	3	0.355871	9559702	-0.002248
319894221	37063.000000	1859	1333.116345	32011	0	0.027696	31890	2	0.131210	9555018	-0.002464
319860273	37713.000000	1957	1271.131440	32010	4	0.071402	31906	2	0.643743	9550242	-0.002681
319871695	36133.000000	1862	1263.497914	31864	6	0.169588	32133	3	0.302032	9545503	-0.003203
319864443	37358.000000	1954	1330.246182	31947	6	0.175224	31913	6	0.531273	9540752	-0.002921
319893782	36852.000000	1867	1245.564189	31845	7	0.245604	32001	5	0.414157	9536071	-0.002950
319852661	36358.000000	1842	1294.041840	32059	1	0.141678	31947	4	0.026858	9531370	-0.003146
319882497	36803.000000	1960	1271.434335	31921	3	0.403980	31789	5	0.005870	9526572	-0.003148
319864569	36809.000000	1923	1342.455694	32062	1	0.174368	32150	5	0.004543	9521887	-0.003264
319871315	37600.000000	1908	1290.446978	32182	4	0.073001	31886	2	0.094104	9517115	-0.002887
npatches	nstrain	runtime	dt	init_x	init_y	init_y_blood	init_z	init_S	beta0	beta1	beta2	beta3	mean_beta	B	d	delta	delta_blood	b[0]	mut	m	CTL	c	g	epsilon	k	het	lambda	rho	omega	x_max	patch.dyna	DELTA	A	VA
10000	1	100.000000	0.000100	21900	9499	5000000	0.001000	10000000	2.033855	4.367405	3.167006	4.403347	3	8000000000.000000	0.010000	1.000000	1.000000	800000	0.000050	0.048000	1	0.001000	1.000000	25.000000	16.000000	0.500000	0.000000	0.000000	0.000000	31987	0	10.000000	7.000000	1.000000
sus	inf	inf_blood	z	x[0]	y[0][0]	z[0]	x[1]	y[1][0]	z[1]	S[0]	synchrony
219000000	94990000.000000	5000000	10.000000	21900	9499	0.001000	21900	9499	0.001000	10000000	0.000000
319869344	12704.000000	627	85.767482	31857	4	0.058517	31959	0	0.002133	9995064	0.000000
319857455	78082.000000	4046	126.735628	31955	15	0.121167	32043	7	0.000659	9990109	0.000000
319863931	17933.000000	883	443.159347	32150	2	0.110765	32023	2	0.000446	9985121	0.000000
319863620	75000.000000	3921	980.663952	31944	9	0.272660	31960	8	0.128351	9980203	0.000000
319871801	26019.000000	1373	417.575977	32088	1	0.007415	32113	1	0.121760	9975215	0.000000
319862603	52141.000000	2677	2177.391591	32065	3	0.012394	32009	5	0.219180	9970372	0.000000
319869554	35975.000000	1872	565.062259	31975	2	0.002620	31754	7	0.036737	9965531	0.000000
319863704	33883.000000	1728	1738.741270	32265	5	0.004607	32159	1	0.059817	9960498	0.000000
319866327	41535.000000	2138	1029.098422	32023	4	0.001142	32069	3	0.017634	9955498	0.000000
319881181	32589.000000	1687	1113.378028	31965	6	0.029096	32015	1	0.005675	9950600	0.000000
319855173	40014.000000	2053	1406.428971	32172	7	0.186162	32119	3	0.004166	9945543	0.000000
319868643	37012.000000	1914	1013.000091	31794	3	0.439218	32170	4	0.061659	9940385	0.000000
319871298	34674.000000	1809	1315.655227	31865	5	0.065349	31799	4	0.123195	9935395	0.000000
319873256	38907.000000	1929	1288.954866	31859	1	0.066978	31791	4	0.060156	9930414	0.000000
319860345	35632.000000	1884	1101.451681	31962	2	0.015692	31947	2	0.161831	9925326	0.000000
319867394	36161.000000	2002	1261.853256	31942	5	0.034650	32173	2	0.305137	9920310	0.000000
319862833	36899.000000	1933	1167.871567	31990	5	0.217814	32011	4	0.370035	9915446	0.000000
319888089	36202.000000	1862	1192.033120	31944	2	0.016817	32048	4	0.564517	9910429	0.000000
319859845	36781.000000	1963	1226.549236	31964	5	0.029150	31852	2	0.283801	9905406	0.000000
319881282	36738.000000	1938	1192.574858	31961	6	0.603209	32012	6	0.022776	9900428	0.000000
319863564	36290.000000	1946	1205.406237	32067	1	0.174161	31939	6	0.113774	9895506	0.000000
319852979	36954.000000	1956	1244.126044	31986	1	0.198165	32140	9	0.021708	9890656	0.000000
319869568	37045.000000	1947	1198.853449	32057	0	0.060642	31926	3	0.170169	9885619	0.000000
319853566	36595.000000	1910	1171.499892	31852	1	0.003180	31896	5	0.127521	9880678	0.000000
319863633	36199.000000	1910	1248.289279	32206	6	0.004974	31987	4	0.042294	9875737	0.000000
319873823	36897.000000	1924	1173.047838	31956	2	0.005227	31934	0	0.139533	9870635	0.000000
319864675	36190.000000	1902	1211.095663	31799	8	0.026022	32162	5	0.463567	9865845	0.000000
319868755	36894.000000	1881	1175.149959	32008	2	0.274957	32061	6	0.366230	9860870	0.000000
319848615	36596.000000	1901	1210.222592	31971	3	0.169224	31958	5	0.523256	9855783	0.000000
319857527	37145.000000	1866	1214.025426	31919	3	0.038406	31834	5	0.586915	9850871	0.000000
319853529	36416.000000	1981	1178.036194	32027	2	0.482813	32239	4	0.269045	9845918	0.000000
319860812	36912.000000	1909	1195.048307	31878	2	0.109769	31808	4	0.147036	9841011	0.000000
319884060	36971.000000	1793	1199.009545	31803	3	0.119583	31772	1	0.217535	9836201	0.000000
319870424	36489.000000	1935	1195.837487	31934	4	0.022216	31979	3	0.448373	9831220	0.000000
319875518	36867.000000	1881	1195.287042	31955	6	0.006081	31907	5	0.038868	9826422	0.000000
319857781	35933.000000	1953	1216.415309	31945	3	0.026409	31809	3	0.088814	9821494	0.000000
319859389	37022.000000	1945	1222.406459	31942	3	0.050231	31791	3	0.252086	9816562	0.000000
319873488	36472.000000	1943	1194.189198	32026	3	0.064023	32114	10	0.054042	9811555	0.000000
319875456	36595.000000	1917	1205.573621	31886	2	0.316003	31835	4	0.219268	9806616	0.000000
319866840	36502.000000	1898	1210.747482	31867	1	0.000411	31841	1	0.066396	9801645	-1.#IND00
319876812	37202.000000	1953	1179.212565	32106	5	0.026875	31930	3	0.117960	9796785	-1.#IND00
319863819	36195.000000	1894	1216.230599	31966	7	0.032766	31783	3	0.235989	9791949	-1.#IND00
319852746	37056.000000	1877	1218.486358	32035	4	0.015466	32054	2	0.006470	9787015	0.001879
319876077	36294.000000	1927	1187.039313	32166	3	0.013688	31927	8	0.001599	9782078	0.002603
319870565	36960.000000	1952	1229.823967	32135	4	0.009349	32205	2	0.056828	9777340	0.002544
319869785	37138.000000	1900	1208.437234	32023	0	0.114377	31954	2	0.019446	9772504	0.000039
319871079	36231.000000	1825	1238.049087	32052	9	0.055285	31953	3	0.320764	9767635	0.000829
319875385	37351.000000	1907	1178.056553	31910	2	0.403739	31991	9	0.079370	9762684	0.000128
319868708	35675.000000	1866	1190.950522	32024	1	0.050078	32226	1	0.130597	9757755	0.005094
319835109	37129.000000	1940	1230.269318	32227	4	0.225371	31993	5	0.138300	9752910	0.006399
319859195	36808.000000	1950	1196.607952	32103	2	0.013199	32021	3	0.641406	9748111	0.006169
319861643	36827.000000	1936	1193.849285	31976	4	0.000103	32145	2	0.053525	9743258	0.005992
319885826	36990.000000	1880	1231.832041	31830	6	0.001765	31997	3	0.017085	9738486	0.006368
319871460	37168.000000	1855	1198.895836	31950	5	0.031053	31784	5	0.022426	9733583	0.006321
319879091	36470.000000	1876	1199.931211	32105	5	0.016724	32011	4	0.094255	9728684	0.006447
319864315	36984.000000	1997	1224.480627	31883	1	0.039042	32127	7	0.431757	9723846	0.005492
319869012	37188.000000	1913	1176.131650	32001	1	0.185609	31894	3	0.157273	9719137	0.005307
319841913	36298.000000	1892	1167.773053	31963	1	0.303430	31821	7	0.190925	9714148	0.004840
319851914	36686.000000	1965	1232.697287	32067	4	0.265982	32159	6	0.061384	9709470	0.006676
319864315	36823.000000	1919	1218.027882	31975	5	0.038871	32108	2	0.124187	9704591	0.006179
319881621	36860.000000	1861	1219.622859	31957	3	0.020583	32031	5	0.162433	9699714	0.005266
319866695	36792.000000	1957	1170.225791	32018	1	0.181415	32280	3	0.132892	9694960	0.005240
319857053	36631.000000	1882	1256.754579	31922	3	0.020228	32119	4	0.388687	9690141	0.005502
319857895	37494.000000	1989	1182.081941	31767	3	0.013860	32130	4	0.065173	9685240	0.004614
319850087	36182.000000	1864	1197.471673	31856	2	0.003063	31972	5	0.098254	9680491	0.004231
319860926	37392.000000	2016	1256.275792	31918	4	0.070719	31919	2	0.267761	9675562	0.003455
319858530	36687.000000	1921	1150.491347	32123	1	0.123666	32163	7	0.085193	9670819	0.002950
319871386	36132.000000	1933	1227.660727	32221	3	0.253995	32053	2	0.195651	9665954	0.005102
319879794	36874.000000	1973	1165.319178	32075	5	0.631988	31859	1	0.042427	9661124	0.004735
319876705	36027.000000	1824	1211.021977	32291	3	0.334351	32006	1	0.213008	9656287	0.000578
319867296	37872.000000	1943	1219.359587	31950	5	0.015405	31989	4	0.084481	9651357	0.000502
319873574	35612.000000	1888	1148.627345	32053	3	0.001551	31915	5	0.094981	9646512	0.000518
319876249	37501.000000	2002	1301.397292	31633	6	0.038985	31893	4	0.002265	9641688	0.002595
319875005	36579.000000	1899	1165.634309	32069	6	0.212081	31929	5	0.007177	9636913	0.002579
319861674	36612.000000	1905	1245.778092	31945	4	0.084634	31890	5	0.326407	9632014	0.002548
319860106	36742.000000	1910	1149.796076	32064	5	0.177473	32002	2	0.079237	9627257	0.002798
319849151	35886.000000	1899	1264.871313	31900	5	0.168956	31927	5	0.020130	9622438	0.002746
319861076	37503.000000	1971	1182.204412	31761	1	0.293224	31877	4	0.053930	9617703	0.002211
319864469	36040.000000	1921	1177.820892	31845	4	0.167594	32067	5	0.481207	9612912	0.001939
319856135	36767.000000	1966	1208.920357	32224	11	0.022384	32084	3	0.243129	9608094	0.001972
319857761	37038.000000	1905	1209.095711	32262	3	0.012824	31968	3	0.231473	9603377	0.002240
319838980	35943.000000	1904	1187.461447	31901	4	0.008836	31919	8	0.187510	9598533	0.002118
319856035	37745.000000	1922	1235.647534	31740	5	0.000919	31953	5	0.271516	9593793	0.002656
319867663	36554.000000	1921	1149.008422	32044	3	0.000400	31974	8	0.675459	9589099	0.002609
319866169	36806.000000	1853	1287.690432	31870	3	0.050185	32058	0	0.365583	9584385	0.002925
319851461	37535.000000	2023	1198.089766	32265	5	0.030418	31911	5	0.026567	9579672	0.002914
319849164	35583.000000	1862	1190.539359	32096	2	0.036938	32103	7	0.209749	9574821	0.002571
319878754	38039.000000	1953	1244.496822	32151	4	0.010328	31805	7	0.139213	9570029	0.002548
319839685	35625.000000	1899	1118.794387	32146	3	0.265475	32024	2	0.564548	9565329	0.002216
319882845	37103.000000	1963	1319.090634	31848	5	0.059228	31828	7	0.028844	9560666	0.002447
319882168	37575.000000	1952	1132.665017	31811	2	0.092241	32101	2	0.097675	9555884	0.002244
319861248	35702.000000	1901	1201.564841	32224	3	0.035979	31788	3	0.158963	9551078	0.002253
319870695	37444.000000	1968	1268.301400	31986	3	0.060103	32042	1	0.182559	9546240	0.001927
319879243	36684.000000	1946	1171.987584	32102	6	0.088029	32116	3	0.337145	9541493	0.001584
319882147	36704.000000	1854	1279.236062	31791	8	0.078827	32202	0	0.406189	9536761	0.001328
319848033	36567.000000	1908	1138.864911	32209	3	0.191809	31785	3	0.091158	9531998	0.001277
319849966	35890.000000	1845	1250.053040	32087	6	0.601270	31999	3	0.113721	9527251	0.001669
319844765	37481.000000	2011	1175.099498	32044	3	0.134009	31924	6	0.317938	9522410	0.001620
319894598	36491.000000	1932	1217.930607	31933	6	0.056926	31755	6	0.098028	9517729	0.001849
npatches	nstrain	runtime	dt	init_x	init_y	init_y_blood	init_z	init_S	beta0	beta1	beta2	beta3	mean_beta	B	d	delta	delta_blood	b[0]	mut	m	CTL	c	g	epsilon	k	het	lambda	rho	omega	x_max	patch.dyna	DELTA	A	VA
10000	1	100.000000	0.000100	21900	9499	5000000	0.001000	10000000	2.263001	2.590949	1.640613	2.182505	3	8000000000.000000	0.010000	1.000000	1.000000	800000	0.000050	0.048000	1	0.001000	1.000000	25.000000	17.000000	0.500000	0.000000	0.000000	0.000000	31987	0	10.000000	7.000000	1.000000
sus	inf	inf_blood	z	x[0]	y[0][0]	z[0]	x[1]	y[1][0]	z[1]	S[0]	synchrony
219000000	94990000.000000	5000000	10.000000	21900	9499	0.001000	21900	9499	0.001000	10000000	0.000000
319869488	13064.000000	683	49.114489	31822	1	0.082422	32043	0	0.000172	9995029	0.000000
319868752	80183.000000	4165	118.445037	31890	5	0.003218	31851	7	0.004849	9990049	0.000000
319845639	17712.000000	950	344.966616	32048	1	0.002696	31759	1	0.090309	9985021	0.000000
319853162	75462.000000	3970	813.599897	32005	4	0.001771	32081	8	0.635324	9980064	0.000000
319882592	25378.000000	1291	377.123327	31967	2	0.000111	31992	3	0.085766	9975148	0.000000
319880862	53723.000000	2743	2037.987971	31973	4	0.033476	31879	5	0.011911	9970109	0.000000
319857514	36074.000000	1880	531.274588	31986	3	0.003884	32174	2	0.009247	9965240	0.000000
319860996	33290.000000	1717	1628.523307	31893	5	0.099980	32117	2	0.098292	9960382	0.000000
319842090	42701.000000	2294	1016.936771	31882	5	0.030239	32090	3	0.039521	9955447	0.000000
319860024	32418.000000	1715	1007.937265	31797	3	0.001240	32070	2	0.094809	9950401	0.000000
319870801	38690.000000	2113	1384.654715	31991	1	0.044643	32113	4	0.184674	9945520	0.000000
319872651	37611.000000	1900	988.642859	32032	4	0.030998	31973	3	0.100660	9940532	0.000000
319870846	34130.000000	1766	1138.439483	31741	2	0.033448	31747	3	0.084055	9935642	0.000000
319884089	38425.000000	1987	1209.298623	31880	5	0.162340	32014	6	0.222413	9930527	0.000000
319880160	35844.000000	1867	1020.808790	32127	2	0.001168	31853	0	0.177992	9925645	0.000000
319881349	36163.000000	1874	1217.724855	32114	5	0.041484	32145	1	0.112755	9920694	0.000000
319873176	37597.000000	1909	1089.233647	31957	1	0.178477	32187	3	0.233332	9915782	0.000000
319855460	35609.000000	1937	1122.027766	31892	1	0.036171	31941	6	0.219154	9910858	0.000000
319877659	37911.000000	1988	1152.015866	32417	2	0.099887	32050	7	0.176034	9905646	0.000000
319876432	36408.000000	1799	1096.385768	32063	1	0.403375	31903	4	0.015779	9900643	0.000000
319873425	36535.000000	1853	1159.212985	31883	4	0.019289	32028	4	0.120409	9895697	0.000000
319862976	36661.000000	1909	1113.009592	32146	5	0.007864	32244	0	0.011171	9890739	0.000000
319867457	36134.000000	1943	1083.848043	31885	4	0.202233	32060	0	0.005218	9885835	0.000000
319857372	37156.000000	1913	1206.094217	32076	8	0.066422	31988	5	0.010402	9880994	0.000000
319883678	36677.000000	1967	1084.902732	31907	3	0.112758	31934	1	0.003989	9876144	0.000000
319870246	36849.000000	1842	1155.070603	31820	3	0.165145	31978	6	0.149101	9871335	0.000000
319878077	36273.000000	1848	1126.213967	32164	4	0.050199	32200	3	0.117345	9866395	0.000000
319850935	36542.000000	1936	1118.087683	31763	6	0.168422	32085	8	0.186134	9861464	0.000000
319861472	36581.000000	1826	1131.181138	32014	4	0.159570	32002	3	0.003732	9856458	0.000000
319898474	35681.000000	1929	1148.939479	31953	4	0.191887	32151	2	0.007336	9851541	0.000000
319891233	37519.000000	2049	1106.656559	32108	2	0.012912	32191	4	0.119860	9846671	0.000000
319855913	35901.000000	1882	1074.505041	32007	4	0.103227	32128	3	0.240205	9841713	0.000000
319836711	36829.000000	1917	1181.982281	31964	4	0.293882	31834	3	0.159550	9836792	0.000000
319866364	36412.000000	1912	1072.342114	32244	2	0.045999	31933	3	0.065824	9831854	0.000000
319866229	36783.000000	1906	1177.118890	31953	5	0.062119	31824	0	0.063427	9826865	0.000000
319852953	36540.000000	1884	1109.189322	31713	5	0.023067	31912	4	0.006528	9821958	0.000000
319882134	36554.000000	1847	1125.252438	31862	7	0.018075	31880	8	0.293080	9817083	0.000000
319860766	35993.000000	1851	1111.824820	32316	1	0.026343	31932	1	0.053753	9812120	0.000000
319851062	37728.000000	1955	1184.330723	32010	5	0.086971	32163	6	0.049862	9807158	0.000000
319858064	36586.000000	1847	1043.675993	31967	4	0.467886	31959	3	0.120052	9802259	-1.#IND00
319868418	35117.000000	1897	1147.155548	32064	4	0.112690	31972	5	0.078834	9797403	-1.#IND00
319864034	37797.000000	2024	1170.732051	31714	4	0.145496	31938	5	0.484036	9792565	-1.#IND00
319872918	36650.000000	1897	1078.322761	32192	7	0.209540	31785	2	0.215743	9787773	-0.004270
319856446	35994.000000	1890	1193.126297	31918	5	0.112996	31909	2	0.034856	9782862	-0.006032
319877954	37297.000000	1878	1154.375292	31994	2	0.028841	32000	3	0.009087	9778001	-0.008252
319894104	36591.000000	1958	1077.841830	31846	3	0.097046	32219	4	0.016650	9773157	-0.002709
319866672	36398.000000	1848	1136.090691	32223	2	0.010394	31939	2	0.034964	9768328	-0.003516
319866280	37030.000000	1963	1121.034032	31798	4	0.017452	31874	2	0.001455	9763496	-0.003082
319842497	36596.000000	1873	1125.624801	31762	3	0.000382	31854	4	0.004070	9758621	-0.001208
319867145	36761.000000	1902	1133.076044	32081	4	0.009847	32089	1	0.079230	9753752	-0.001608
319851940	36738.000000	1941	1141.903458	32283	4	0.171199	32216	4	0.001136	9748830	-0.000324
319869222	36781.000000	1884	1076.395298	32035	1	0.101987	31974	11	0.101787	9744023	0.000744
319891492	35772.000000	1794	1148.005186	32017	3	0.001841	32008	4	0.003384	9739349	0.000992
319869550	37217.000000	1967	1197.680677	31902	2	0.001939	31905	4	0.024071	9734577	-0.000789
319858752	36922.000000	1924	1092.081858	32115	2	0.000935	32058	4	0.116725	9729568	-0.001013
319866217	36045.000000	1876	1125.684140	31756	6	0.001494	31939	4	0.412811	9724634	-0.001900
319877779	36229.000000	1794	1156.531059	31943	0	0.004563	32025	3	0.064705	9719756	-0.001233
319865604	37078.000000	1984	1109.781982	32151	3	0.001868	31890	3	0.211275	9714837	-0.000454
319862682	36278.000000	1846	1139.337258	31742	2	0.001363	31963	3	0.043072	9710000	0.000142
319858869	37085.000000	1922	1154.356891	31915	3	0.001683	32141	3	0.055740	9705165	-0.000170
319871850	36657.000000	1978	1120.938584	31837	4	0.005402	32060	6	0.050652	9700327	0.000032
319868414	35999.000000	1918	1119.493553	32125	6	0.010009	32017	4	0.130883	9695371	0.001080
319871346	36838.000000	1959	1161.872298	31920	4	0.004126	31984	4	0.207504	9690642	0.000883
319862285	36645.000000	1988	1128.657431	31840	2	0.002561	31881	5	0.053858	9685766	0.000656
319865609	36254.000000	1863	1167.197506	31730	5	0.008439	32190	2	0.149407	9680957	0.000145
319870749	37507.000000	1967	1121.047952	31957	6	0.022614	32164	0	0.005819	9676068	0.000027
319860924	36017.000000	1860	1072.542741	32068	4	0.043112	31865	3	0.113452	9671283	0.000625
319885823	36495.000000	1931	1188.777881	31971	2	0.000452	31967	2	0.327929	9666564	0.000203
319865984	36784.000000	1854	1124.689123	31974	4	0.014862	32068	4	0.088678	9661804	0.000314
319857962	36148.000000	1836	1107.502784	31991	3	0.002957	32231	5	0.217928	9656972	0.001017
319871403	36672.000000	1949	1139.196932	32019	5	0.006217	31931	6	0.021317	9652091	0.000519
319857432	36268.000000	1856	1104.321555	32022	5	0.061336	32184	1	0.005099	9647252	0.000568
319885896	36732.000000	1861	1148.087026	32061	1	0.002754	31950	7	0.013879	9642435	0.000536
319885971	36818.000000	1932	1097.626899	31844	2	0.011250	32051	3	0.021288	9637683	-0.000289
319895974	36383.000000	1837	1102.156399	32037	2	0.024532	32234	5	0.009803	9632927	-0.001064
319877797	36479.000000	1997	1186.628161	32068	2	0.090073	32166	6	0.046863	9628070	-0.001006
319863417	37044.000000	1973	1065.058206	31960	4	0.541407	32084	3	0.082444	9623375	-0.000835
319866737	35784.000000	1835	1148.914354	31904	4	0.073237	32028	3	0.080852	9618515	-0.001282
319881470	37378.000000	1883	1127.848992	32009	5	0.028008	31877	6	0.079734	9613623	-0.001167
319869666	35822.000000	1890	1138.735366	32001	2	0.000385	32062	0	0.064427	9608775	-0.001675
319875140	36880.000000	1860	1114.435200	31952	2	0.002211	31971	6	0.005361	9603926	-0.003604
319868778	36614.000000	1831	1120.769758	31851	3	0.010830	32002	1	0.018353	9599084	-0.004051
319861253	36311.000000	1812	1140.684033	32045	1	0.058990	31905	2	0.029531	9594130	-0.004396
319866322	36850.000000	1897	1153.935136	32105	0	0.092815	32013	5	0.020342	9589360	-0.004980
319878006	36125.000000	1886	1084.424758	32191	1	0.158710	31886	4	0.464763	9584622	-0.004224
319856077	36454.000000	1979	1133.647214	31917	3	0.351519	31809	5	0.026666	9579676	-0.004068
319847625	37088.000000	1874	1092.863302	32064	4	0.564288	32046	4	0.011716	9574843	-0.004064
319882758	36498.000000	1918	1107.803402	32055	1	0.099364	32062	3	0.310596	9570009	-0.004102
319857294	36596.000000	1891	1152.282734	32003	5	0.082144	31694	2	0.374405	9565184	-0.004086
319875804	35724.000000	1821	1145.746374	31937	2	0.094570	31925	4	0.250469	9560493	-0.003423
319869167	37643.000000	2019	1164.847312	32021	3	0.035871	32022	6	0.312345	9555597	-0.003185
319846474	36300.000000	1903	1063.871697	32203	2	0.312966	32073	3	0.110190	9550931	-0.003466
319877165	36052.000000	1881	1152.245078	31968	4	0.012260	32218	4	0.130128	9546104	-0.003630
319839899	37223.000000	1933	1164.472180	31849	1	0.030294	31850	4	0.092284	9541381	-0.003272
319867728	36650.000000	1920	1073.047181	32119	4	0.140083	31906	3	0.116285	9536669	-0.002823
319859761	36205.000000	1884	1158.391267	32016	4	0.193265	31939	1	0.009087	9531805	-0.003146
319853159	37004.000000	1851	1099.495125	31960	3	0.330553	32076	6	0.003103	9526989	-0.002873
319869648	36787.000000	1959	1146.849475	32055	3	0.075196	31972	2	0.004325	9522137	-0.002886
319860314	36437.000000	1918	1087.492777	31840	4	0.044115	32114	6	0.035492	9517340	-0.002759
npatches	nstrain	runtime	dt	init_x	init_y	init_y_blood	init_z	init_S	beta0	beta1	beta2	beta3	mean_beta	B	d	delta	delta_blood	b[0]	mut	m	CTL	c	g	epsilon	k	het	lambda	rho	omega	x_max	patch.dyna	DELTA	A	VA
10000	1	100.000000	0.000100	21900	9499	5000000	0.001000	10000000	4.477344	3.139646	2.104367	3.966636	3	8000000000.000000	0.010000	1.000000	1.000000	800000	0.000050	0.048000	1	0.001000	1.000000	25.000000	18.000000	0.500000	0.000000	0.000000	0.000000	31987	0	10.000000	7.000000	1.000000
sus	inf	inf_blood	z	x[0]	y[0][0]	z[0]	x[1]	y[1][0]	z[1]	S[0]	synchrony
219000000	94990000.000000	5000000	10.000000	21900	9499	0.001000	21900	9499	0.001000	10000000	0.000000
319862489	13000.000000	657	27.786125	31884	2	0.000178	32024	2	0.000074	9994995	0.000000
319862748	80981.000000	4131	100.094230	32003	7	0.041482	32007	9	0.010155	9989933	0.000000
319863013	17964.000000	935	280.885575	31857	2	0.090893	32102	2	0.000496	9985035	0.000000
319878155	77949.000000	3910	929.356814	32044	8	0.269217	32037	4	0.041485	9979929	0.000000
319884648	26542.000000	1376	323.725310	32086	2	0.068287	31977	1	0.014998	9974803	0.000000
319875409	49473.000000	2623	2113.724677	32061	5	0.602481	31947	2	0.038357	9969871	0.000000
319857984	38228.000000	2055	533.382451	32195	4	0.000612	31708	4	0.002176	9964857	0.000000
319843967	31031.000000	1660	1424.043023	32186	3	0.043331	32159	1	0.034355	9959691	0.000000
319866212	44207.000000	2193	1023.107841	32040	3	0.137762	31870	5	0.002219	9954725	0.000000
319863927	32569.000000	1761	851.351245	31946	0	0.076395	32089	4	0.062088	9949763	0.000000
319872835	38271.000000	1948	1362.583209	32006	2	0.261113	32097	1	0.115082	9944877	0.000000
319862239	37654.000000	1999	891.397029	31928	3	0.044046	31970	3	0.024831	9939905	0.000000
319865586	33997.000000	1759	1132.077377	32038	6	0.183749	32027	1	0.152362	9934954	0.000000
319860519	39305.000000	2077	1107.385967	31780	6	0.651382	31905	5	0.168749	9930050	0.000000
319852254	35166.000000	1760	998.926812	32104	2	0.032336	32129	5	0.107837	9925115	0.000000
319864913	36783.000000	1916	1124.826183	31824	0	0.231129	32056	5	0.135353	9920137	0.000000
319862335	37046.000000	1921	1004.112384	32072	1	0.087002	31987	5	0.165642	9915286	0.000000
319861397	35649.000000	1847	1114.375430	32057	2	0.611713	32004	6	0.002458	9910329	0.000000
319879139	37350.000000	1976	1086.068710	32114	8	0.185075	32114	2	0.002611	9905468	0.000000
319864374	36641.000000	1856	1046.429700	31902	3	0.120904	31956	4	0.007132	9900528	0.000000
319861691	36182.000000	1870	1077.262143	31941	4	0.230463	32079	3	0.012513	9895614	0.000000
319881769	36352.000000	1809	1083.125411	31958	7	0.471355	31951	6	0.450511	9890677	0.000000
319868599	36655.000000	1857	1083.595853	32095	3	0.164703	31888	5	0.101793	9885821	0.000000
319871318	35686.000000	1855	1064.784212	31758	5	0.006783	31947	3	0.175644	9880894	0.000000
319878521	36956.000000	1940	1080.921390	31880	2	0.063740	31953	4	0.296150	9875904	0.000000
319858789	36525.000000	1848	1135.281715	32044	2	0.169993	31936	2	0.001569	9870947	0.000000
319857676	36729.000000	1895	1086.293336	31992	3	0.117291	32105	4	0.000432	9866026	0.000000
319891154	36770.000000	1804	1070.409686	31997	5	0.024084	31909	4	0.002855	9861110	0.000000
319873166	36477.000000	1902	1119.594804	31979	3	0.161766	31976	3	0.013637	9856129	0.000000
319866484	36521.000000	1787	1082.328830	32024	1	0.284165	32030	4	0.093481	9851201	0.000000
319845393	36605.000000	1880	1063.002486	31890	1	0.005997	32022	8	0.349784	9846283	0.000000
319854995	36195.000000	1946	1097.318000	32003	4	0.012943	31893	5	0.044373	9841328	0.000000
319873034	36616.000000	1882	1077.992748	31890	4	0.045132	31962	7	0.022467	9836410	0.000000
319884303	36734.000000	1869	1086.707368	32085	3	0.023546	32031	2	0.183796	9831496	0.000000
319866610	36019.000000	1821	1075.925580	31911	6	0.012221	31976	1	0.001768	9826594	0.000000
319856472	37003.000000	1908	1116.451697	32109	5	0.135984	31983	10	0.002598	9821666	0.000000
319869832	36636.000000	1958	1101.203130	32010	3	0.466096	32014	2	0.015693	9816670	0.000000
319879418	36454.000000	1841	1046.721090	32064	6	0.053084	32252	6	0.002205	9811738	0.000000
319863083	37087.000000	1939	1113.974234	31998	7	0.192812	31927	3	0.090835	9806852	0.000000
319869466	36520.000000	1934	1042.060020	32061	1	0.036586	32047	5	0.008987	9802043	-1.#IND00
319878603	36434.000000	1900	1083.081428	32081	4	0.033937	31993	4	0.121469	9797157	-1.#IND00
319857276	37213.000000	1935	1071.561386	32013	2	0.132321	31895	4	0.019820	9792317	-1.#IND00
319848247	36064.000000	1831	1055.024476	31997	4	0.350962	32083	5	0.048630	9787524	0.002911
319861969	36253.000000	1863	1115.494520	32234	2	0.145544	32054	6	0.103857	9782550	0.000663
319854358	37234.000000	1910	1083.997780	32006	4	0.230230	31965	5	0.229132	9777567	0.012014
319908337	35902.000000	1847	1045.556158	32264	3	0.150349	32081	2	0.174013	9772772	0.002862
319850121	36561.000000	1957	1107.767303	32027	2	0.072866	32018	4	0.091818	9767751	-0.002029
319862736	36283.000000	1856	1047.015480	31900	2	0.132245	31973	1	0.181522	9762886	-0.000204
319869247	36131.000000	1943	1117.097458	32066	4	0.143679	32013	6	0.042077	9758070	0.000558
319876790	36490.000000	1958	1043.053487	32139	5	0.567526	32061	1	0.103182	9753152	-0.000058
319860404	35833.000000	1878	1104.266911	31846	2	0.324798	31850	2	0.064451	9748237	0.001676
319854467	37739.000000	1928	1129.837281	31993	6	0.074819	31817	1	0.062673	9743367	0.000714
319867026	36687.000000	1837	1023.159722	32010	6	0.205977	32079	5	0.041066	9738471	0.000143
319851696	36099.000000	1875	1113.714592	31910	6	0.075753	31860	3	0.054581	9733647	0.000223
319869822	37104.000000	1934	1067.939832	31992	2	0.216732	31893	7	0.316183	9728806	0.000333
319848700	36594.000000	1921	1086.552681	32086	5	0.062548	32026	7	0.277637	9723911	0.001053
319867945	36428.000000	1888	1065.874457	32089	1	0.309957	31881	4	0.097628	9719025	0.000727
319886823	36013.000000	1910	1078.643326	32021	2	0.041593	31944	7	0.144373	9714145	0.000403
319871266	36732.000000	1959	1113.845137	31926	3	0.049230	32059	2	0.297666	9709257	0.000298
319868238	36599.000000	1886	1071.936339	32108	1	0.028933	32229	3	0.522897	9704437	-0.000208
319851621	36548.000000	1942	1102.443260	31888	3	0.003740	32067	2	0.013857	9699590	0.000010
319875827	36739.000000	1927	1075.512294	31955	3	0.021114	31905	6	0.001433	9694733	-0.000001
319883365	36122.000000	1883	1085.183457	32256	2	0.018905	32039	3	0.057219	9689881	-0.000066
319860248	36375.000000	1805	1082.608849	31806	3	0.037246	32086	9	0.327552	9685191	0.000721
319851445	36593.000000	1835	1083.425672	32024	2	0.081181	31926	0	0.264766	9680350	0.000850
319872760	37000.000000	1907	1102.863264	32063	2	0.155153	32051	7	0.021677	9675482	0.003407
319897376	36926.000000	1918	1069.520249	31956	2	0.061990	31956	5	0.259104	9670563	0.004267
319874859	36611.000000	1877	1037.791526	32023	5	0.057581	32031	1	0.014688	9665706	0.002681
319866711	36282.000000	1882	1088.938568	32011	6	0.086211	31992	4	0.329996	9660750	0.002730
319868573	37104.000000	1952	1097.027526	31942	6	0.029662	32133	4	0.108253	9655982	0.003279
319868617	36807.000000	1876	1048.702264	31897	3	0.074862	31965	3	0.268685	9651158	0.002819
319845374	36052.000000	1817	1075.235487	32036	4	0.229695	32134	2	0.026380	9646298	0.002662
319860639	36998.000000	1958	1064.184438	31913	3	0.236874	31882	7	0.015344	9641360	0.003251
319865062	36646.000000	1934	1097.555588	31952	4	0.036312	32024	3	0.004695	9636480	0.003410
319868972	36439.000000	1892	1065.244275	31929	2	0.187873	31899	1	0.099369	9631709	0.003463
319882513	36330.000000	1829	1097.612524	32104	3	0.130038	32049	1	0.085356	9626945	0.002637
319857284	37276.000000	1962	1081.444252	31729	3	0.017105	32158	6	0.202869	9622109	0.003931
319878416	36183.000000	1780	1040.829380	31989	3	0.003015	31886	2	0.212255	9617317	0.004101
319837328	36871.000000	1897	1118.416988	31981	2	0.001685	31935	4	0.171010	9612396	0.004004
319879675	36737.000000	1885	1050.002462	31893	3	0.122622	31897	5	0.016610	9607700	0.003864
319868568	36358.000000	1910	1088.455413	31853	1	0.453169	32158	4	0.031954	9602922	0.003775
319865080	36847.000000	1926	1087.268764	32189	6	0.145598	31919	3	0.053884	9598100	0.003728
319889783	36450.000000	1870	1067.982650	31981	4	0.014900	32236	5	0.336321	9593349	0.004837
319846554	37080.000000	1836	1108.575830	31855	5	0.143636	32091	5	0.324660	9588540	0.004733
319856796	37095.000000	1958	1085.282355	31996	6	0.027647	32007	2	0.002454	9583809	0.004522
319866099	36376.000000	1888	1068.357114	31997	3	0.250033	32039	5	0.003638	9578924	0.004062
319868345	36628.000000	1961	1044.195948	32028	5	0.618535	32012	4	0.024468	9574142	0.003714
319873364	36578.000000	1892	1083.578257	31856	4	0.177456	32265	2	0.208147	9569334	0.004088
319862262	36425.000000	1808	1045.293069	31997	5	0.361397	31953	3	0.064768	9564581	0.003894
319861624	36617.000000	1961	1120.287572	31976	5	0.005847	32114	4	0.150530	9559944	0.003788
319863424	36747.000000	1931	1044.884345	32189	1	0.000972	32037	5	0.024098	9555060	0.003488
319878239	36194.000000	1882	1082.868745	32052	1	0.000406	32200	7	0.069929	9550391	0.003587
319862168	36753.000000	2052	1082.990011	32002	2	0.001160	31832	5	0.109400	9545618	0.003797
319903029	36315.000000	1874	1029.594390	32008	1	0.000402	32058	3	0.201398	9540861	0.003884
319848141	36676.000000	1843	1130.249472	31775	3	0.008064	31938	0	0.163709	9536141	0.004317
319879525	36715.000000	1862	1055.379445	32185	3	0.018733	31982	5	0.520056	9531353	0.003010
319867408	36670.000000	1954	1116.948393	31917	6	0.344977	31838	1	0.057760	9526557	0.003045
319841842	37516.000000	1925	1070.986568	31881	8	0.022845	32010	3	0.002157	9521739	0.002986
319849072	36034.000000	1892	1068.997422	32134	3	0.149139	31987	3	0.004099	9516973	0.003129
npatches	nstrain	runtime	dt	init_x	init_y	init_y_blood	init_z	init_S	beta0	beta1	beta2	beta3	mean_beta	B	d	delta	delta_blood	b[0]	mut	m	CTL	c	g	epsilon	k	het	lambda	rho	omega	x_max	patch.dyna	DELTA	A	VA
10000	1	100.000000	0.000100	21900	9499	5000000	0.001000	10000000	2.645936	3.828083	2.151387	3.453777	3	8000000000.000000	0.010000	1.000000	1.000000	800000	0.000050	0.048000	1	0.001000	1.000000	25.000000	19.000000	0.500000	0.000000	0.000000	0.000000	31987	0	10.000000	7.000000	1.000000
sus	inf	inf_blood	z	x[0]	y[0][0]	z[0]	x[1]	y[1][0]	z[1]	S[0]	synchrony
219000000	94990000.000000	5000000	10.000000	21900	9499	0.001000	21900	9499	0.001000	10000000	0.000000
319857154	13359.000000	678	16.498164	32043	2	0.000127	32006	0	0.000074	9994986	0.000000
319851803	88344.000000	4562	130.530065	31930	3	0.016074	31900	10	0.003278	9990005	0.000000
319862432	18831.000000	902	180.020930	32045	3	0.096843	32117	0	0.000314	9984890	0.000000
319873411	81417.000000	4226	1060.073175	32164	11	0.530630	31981	14	0.036854	9979909	0.000000
319862013	27603.000000	1443	253.433814	31662	0	0.006567	31939	6	0.024110	9974907	0.000000
319876008	48415.000000	2412	2194.667966	31983	8	0.085875	32020	3	0.311809	9970041	0.000000
319858636	39275.000000	2000	444.095787	31893	7	0.000414	31939	4	0.139975	9965078	0.000000
319864787	30136.000000	1606	1399.636287	31987	6	0.102382	31786	3	0.647664	9960126	0.000000
319874154	45583.000000	2326	991.235913	32094	6	0.175202	32073	6	0.309555	9955083	0.000000
319861349	32794.000000	1671	787.854350	32046	3	0.036162	31807	2	0.099019	9950218	0.000000
319878911	37124.000000	1876	1303.793113	32023	2	0.145535	31893	8	0.129461	9945297	0.000000
319867193	38203.000000	1976	883.673761	32162	6	0.012269	31868	7	0.003544	9940379	0.000000
319862880	34413.000000	1869	1014.315486	31959	2	0.092659	31956	1	0.027665	9935223	0.000000
319862516	38132.000000	1995	1116.417828	31960	1	0.131564	31827	2	0.462265	9930334	0.000000
319862278	37267.000000	1818	942.817802	32049	1	0.099934	32049	1	0.502942	9925351	0.000000
319894851	35331.000000	1955	1064.590687	32194	1	0.005602	31965	4	0.156180	9920418	0.000000
319859945	36896.000000	1922	1033.991124	31874	7	0.131452	32105	5	0.098516	9915420	0.000000
319871329	36200.000000	1822	1013.622929	31845	2	0.102260	32190	3	0.158444	9910468	0.000000
319874356	35983.000000	1976	1032.470320	31888	3	0.174427	32097	9	0.044014	9905549	0.000000
319889970	36848.000000	1958	1019.209380	32250	2	0.006927	32058	2	0.104218	9900606	0.000000
319856662	35945.000000	1876	1037.784330	32025	6	0.020377	31949	9	0.036298	9895650	0.000000
319876922	36912.000000	1915	1038.700835	31932	9	0.003182	31833	4	0.373706	9890865	0.000000
319871927	36344.000000	1902	1063.196529	31886	1	0.006110	31885	2	0.071771	9885902	0.000000
319852865	37431.000000	1921	1035.909846	32216	1	0.087628	31810	4	0.067966	9880993	0.000000
319871883	35891.000000	1858	1016.465065	32036	4	0.183621	32095	7	0.103448	9876040	0.000000
319864977	37167.000000	1928	1009.481683	32070	0	0.010686	31961	0	0.100437	9870986	0.000000
319876446	36289.000000	1880	1051.876115	31968	7	0.009697	31841	9	0.009837	9866150	0.000000
319876492	37019.000000	1933	1028.306484	32084	2	0.101234	31938	5	0.096039	9861186	0.000000
319879073	35703.000000	1867	1007.348523	32213	3	0.005685	31989	6	0.152562	9856329	0.000000
319858308	36486.000000	1911	1034.942307	32038	5	0.002281	32090	7	0.072145	9851454	0.000000
319878398	36985.000000	1819	1016.274573	32172	4	0.004023	31863	8	0.324437	9846547	0.000000
319877317	35718.000000	1847	1023.482767	32009	5	0.001012	31953	4	0.240096	9841707	0.000000
319865787	36740.000000	1913	1075.135000	32112	5	0.006930	31939	3	0.075847	9836815	0.000000
319868350	36782.000000	1912	1018.201759	32023	1	0.016047	31964	3	0.109466	9831835	0.000000
319866075	35760.000000	1858	1007.947997	32002	1	0.027571	31720	3	0.175271	9826928	0.000000
319847087	36978.000000	1919	1047.253612	31886	3	0.133372	31978	3	0.163209	9822062	0.000000
319882885	36120.000000	1836	992.616805	31911	2	0.445820	31874	2	0.147261	9817173	0.000000
319856324	36217.000000	1862	1074.020608	32142	2	0.481131	31965	5	0.019995	9812255	0.000000
319865347	37532.000000	1961	1016.180879	31709	6	0.173897	31798	2	0.033380	9807375	0.000000
[truncated: 163 more rows]
