# Supplementary material for: Large Variations in HIV-1 Viral Load Explained by Shifting-Mosaic Metapopulation Dynamics
Source: PLoS Biol. 2016 Oct 5;14(10):e1002567. doi: 10.1371/journal.pbio.1002567 (PMC5051940; doi:10.1371/journal.pbio.1002567)
Supplement: S1 Data — Each file gives the output from the simulations indicated by the filename: low migration (ms1, db432); high migration (ms1, db1); very high migration (ms10, db1); number of patches (np); reservoir (storage); no reservoir (nostorage); CTL immigration model (CTLimmig); CTL proliferation model (CTLprolif); β¯ (beta1, beta2, …). Within each file, there are 21 simulations for (k = 0,1,..,20), and data is output each day. For measures of synchrony, the final entry should be used. See Methods and S1 Simulation Code for further details. (ZIP) [file pbio.1002567.s002.zip › S1_Data/ms10_np10000_nostorage_noPD_CTLprolif_db1_beta4.tsv]

npatches	nstrain	runtime	dt	init_x	init_y	init_y_blood	init_z	init_S	beta0	beta1	beta2	beta3	mean_beta	B	d	delta	delta_blood	b[0]	mut	m	CTL	c	g	epsilon	k	het	lambda	rho	omega	x_max	patch.dyna	DELTA	A	VA
10000	1	100.000000	0.000100	21900	9499	5000000	0.001000	10000000	4.704016	5.286067	2.252924	4.636061	4	8000000000.000000	0.010000	1.000000	1.000000	800000	0.000050	0.048000	1	0.001000	1.000000	25.000000	0.000000	0.500000	0.000000	0.000000	0.000000	31987	0	10.000000	7.000000	1.000000
sus	inf	inf_blood	z	x[0]	y[0][0]	z[0]	x[1]	y[1][0]	z[1]	S[0]	synchrony
219000000	94990000.000000	5000000	10.000000	21900	9499	0.001000	21900	9499	0.001000	10000000	0.000000
227685114	867343057.000000	44921408	10000.000000	21539	88237	1.000000	20457	88967	1.000000	9994938	0.000000
145392386	2548979617.000000	132308151	10000.000000	12889	256783	1.000000	11906	258000	1.000000	9989823	0.000000
112912046	3899910623.000000	202606543	10000.000000	9612	392747	1.000000	8865	392400	1.000000	9984925	0.000000
100113704	4677339018.000000	243039011	10000.000000	8530	469158	1.000000	7819	470373	1.000000	9979773	0.000000
94583602	5080092764.000000	263988663	10000.000000	7986	509797	1.000000	7339	510235	1.000000	9974697	0.000000
92060114	5280474933.000000	274426996	10000.000000	7814	529095	1.000000	7176	530342	1.000000	9969667	0.000000
90880228	5378493584.000000	279550882	10000.000000	7540	540375	1.000000	6939	540020	1.000000	9964706	0.000000
90295344	5426018012.000000	282020825	10000.000000	7607	544117	1.000000	6977	543366	1.000000	9959825	0.000000
90029664	5448955118.000000	283206728	10000.000000	7555	546882	1.000000	7020	547910	1.000000	9954886	0.000000
89902321	5460061872.000000	283799469	10000.000000	7493	546858	1.000000	6900	548633	1.000000	9949870	0.000000
89839844	5465393288.000000	284025459	10000.000000	7543	547637	1.000000	6944	549496	1.000000	9944995	0.000000
89807631	5467899549.000000	284213323	10000.000000	7614	547860	1.000000	6843	549079	1.000000	9940081	0.000000
89786453	5469257652.000000	284265137	10000.000000	7569	547787	1.000000	6900	548077	1.000000	9935102	0.000000
89778634	5469827457.000000	284283587	10000.000000	7558	548952	1.000000	7059	549457	1.000000	9930163	0.000000
89789817	5470064940.000000	284292360	10000.000000	7557	548251	1.000000	6833	547869	1.000000	9925293	0.000000
89774062	5470276745.000000	284313095	10000.000000	7756	547521	1.000000	6916	549238	1.000000	9920411	0.000000
89773001	5470302239.000000	284347426	10000.000000	7685	548650	1.000000	6838	550010	1.000000	9915428	0.000000
89786428	5470303593.000000	284314490	10000.000000	7530	548250	1.000000	6914	549247	1.000000	9910505	0.000000
89790041	5470342646.000000	284317849	10000.000000	7530	548459	1.000000	6847	548188	1.000000	9905496	0.000000
89772239	5470505194.000000	284299363	10000.000000	7658	547407	1.000000	7006	549060	1.000000	9900568	0.000000
89777579	5470402624.000000	284327106	10000.000000	7724	548869	1.000000	6978	548618	1.000000	9895677	0.000000
89777676	5470359234.000000	284354357	10000.000000	7668	549017	1.000000	6887	549203	1.000000	9890665	0.000000
89781565	5470352178.000000	284342531	10000.000000	7584	549092	1.000000	6952	548760	1.000000	9885757	0.000000
89766232	5470449425.000000	284338961	10000.000000	7619	548352	1.000000	6887	548951	1.000000	9880794	0.000000
89784592	5470395722.000000	284342673	10000.000000	7551	548094	1.000000	6871	548474	1.000000	9875824	0.000000
89786054	5470390123.000000	284327758	10000.000000	7583	547223	1.000000	6976	548879	1.000000	9870884	0.000000
89770179	5470479812.000000	284326052	10000.000000	7669	548916	1.000000	6957	549059	1.000000	9865879	0.000000
89789798	5470455553.000000	284338652	10000.000000	7481	548791	1.000000	6890	549404	1.000000	9860871	0.000000
89765111	5470512124.000000	284318081	10000.000000	7492	549530	1.000000	6934	548626	1.000000	9855952	0.000000
89769226	5470426885.000000	284323576	10000.000000	7619	547624	1.000000	6858	548931	1.000000	9851043	0.000000
89772048	5470397802.000000	284322479	10000.000000	7645	547152	1.000000	6903	549398	1.000000	9846101	0.000000
89784479	5470413412.000000	284314730	10000.000000	7610	547217	1.000000	6931	548728	1.000000	9841224	0.000000
89780191	5470315938.000000	284317740	10000.000000	7620	548972	1.000000	6947	549183	1.000000	9836420	0.000000
89763793	5470436784.000000	284302882	10000.000000	7552	547541	1.000000	6824	548535	1.000000	9831513	0.000000
89776834	5470475576.000000	284298787	10000.000000	7605	549314	1.000000	6938	548367	1.000000	9826523	0.000000
89777539	5470275105.000000	284329425	10000.000000	7580	547171	1.000000	6927	547945	1.000000	9821638	0.000000
89775254	5470340369.000000	284353400	10000.000000	7580	548539	1.000000	6887	549916	1.000000	9816682	0.000000
89778395	5470457294.000000	284299906	10000.000000	7496	546788	1.000000	7002	549768	1.000000	9811824	0.000000
89767318	5470433925.000000	284312149	10000.000000	7533	547763	1.000000	6875	549074	1.000000	9806893	0.000000
89778328	5470388230.000000	284305871	10000.000000	7469	550030	1.000000	6969	548772	1.000000	9801938	-1.#IND00
89779820	5470404512.000000	284312429	10000.000000	7590	548558	1.000000	6807	549061	1.000000	9797030	-0.019200
89768409	5470444191.000000	284318414	10000.000000	7449	548587	1.000000	6935	549204	1.000000	9792129	0.012441
89784775	5470326226.000000	284308155	10000.000000	7639	548354	1.000000	6842	548992	1.000000	9787259	0.012249
89776214	5470380170.000000	284320732	10000.000000	7638	547871	1.000000	6855	549544	1.000000	9782370	0.002241
89787900	5470334392.000000	284322558	10000.000000	7608	549066	1.000000	6937	548817	1.000000	9777618	0.001004
89776458	5470422385.000000	284322284	10000.000000	7577	547627	1.000000	6942	548340	1.000000	9772696	0.001608
89772264	5470381614.000000	284339084	10000.000000	7547	549692	1.000000	6785	549119	1.000000	9767810	-0.001992
89781213	5470390029.000000	284323108	10000.000000	7685	549133	1.000000	6819	548821	1.000000	9762860	0.003988
89785204	5470319617.000000	284342969	10000.000000	7585	548791	1.000000	6956	548471	1.000000	9757957	0.006478
89776954	5470272961.000000	284352397	10000.000000	7462	547629	1.000000	6870	547967	1.000000	9753077	0.007131
89772921	5470316906.000000	284329153	10000.000000	7672	548340	1.000000	6841	550469	1.000000	9748169	0.007721
89779999	5470329421.000000	284334149	10000.000000	7433	549525	1.000000	6883	549414	1.000000	9743331	0.008357
89784486	5470303533.000000	284343433	10000.000000	7532	547733	1.000000	6854	549075	1.000000	9738306	0.007370
89783291	5470372427.000000	284306377	10000.000000	7587	548493	1.000000	7046	549556	1.000000	9733482	0.006963
89774837	5470377566.000000	284330373	10000.000000	7647	548365	1.000000	6886	549384	1.000000	9728551	0.006141
89757918	5470376186.000000	284329542	10000.000000	7632	546740	1.000000	6866	548888	1.000000	9723689	0.006216
89777154	5470423816.000000	284296078	10000.000000	7599	548778	1.000000	6938	550148	1.000000	9718925	0.003814
89777812	5470449414.000000	284343962	10000.000000	7486	548427	1.000000	6956	549408	1.000000	9714063	0.003048
89771651	5470395539.000000	284295823	10000.000000	7623	549005	1.000000	6948	548681	1.000000	9709269	0.004658
89774036	5470386242.000000	284322833	10000.000000	7620	547263	1.000000	6960	549071	1.000000	9704521	0.004351
89763841	5470378405.000000	284311184	10000.000000	7588	547600	1.000000	6968	547899	1.000000	9699753	0.003777
89783681	5470313468.000000	284340190	10000.000000	7463	548320	1.000000	6942	548356	1.000000	9695031	0.001862
89772891	5470468337.000000	284335220	10000.000000	7570	549385	1.000000	6905	549939	1.000000	9690196	0.001548
89779310	5470502448.000000	284346391	10000.000000	7499	548869	1.000000	6820	549825	1.000000	9685271	0.002905
89778800	5470456018.000000	284306624	10000.000000	7651	548665	1.000000	6941	549332	1.000000	9680387	0.002549
89766603	5470581031.000000	284304027	10000.000000	7653	548574	1.000000	7032	547585	1.000000	9675542	0.002408
89785584	5470370792.000000	284314029	10000.000000	7577	549637	1.000000	6960	549427	1.000000	9670620	0.001862
89786308	5470392832.000000	284321420	10000.000000	7565	549180	1.000000	6926	548956	1.000000	9665718	0.002025
89768912	5470461149.000000	284334625	10000.000000	7558	547789	1.000000	7007	549162	1.000000	9660885	0.001821
89778261	5470613148.000000	284323330	10000.000000	7564	548319	1.000000	7000	550417	1.000000	9655960	0.003640
89777370	5470534089.000000	284319084	10000.000000	7503	548760	1.000000	6948	549046	1.000000	9651108	0.003379
89787631	5470417367.000000	284344387	10000.000000	7513	548888	1.000000	6833	548712	1.000000	9646261	0.003943
89775258	5470467261.000000	284320633	10000.000000	7638	547896	1.000000	6859	549212	1.000000	9641541	0.003877
89767932	5470422831.000000	284321531	10000.000000	7517	548303	1.000000	6904	548932	1.000000	9636677	0.003948
89770305	5470408282.000000	284318620	10000.000000	7524	548818	1.000000	6888	549379	1.000000	9631768	0.004173
89770547	5470461023.000000	284330040	10000.000000	7554	548515	1.000000	6941	549177	1.000000	9627068	0.003876
89768196	5470419499.000000	284338196	10000.000000	7516	547896	1.000000	6901	548490	1.000000	9622305	0.004095
89768967	5470341481.000000	284330881	10000.000000	7540	550334	1.000000	6969	549758	1.000000	9617503	0.005012
89770012	5470366461.000000	284332387	10000.000000	7588	548753	1.000000	7025	548106	1.000000	9612716	0.004126
89776679	5470348365.000000	284360131	10000.000000	7506	548834	1.000000	6913	547224	1.000000	9607844	0.004265
89771149	5470413967.000000	284359148	10000.000000	7579	548002	1.000000	6904	548324	1.000000	9603063	0.004406
89762620	5470336204.000000	284321629	10000.000000	7578	547999	1.000000	6893	550272	1.000000	9598179	0.004890
89772400	5470520395.000000	284294300	10000.000000	7556	548989	1.000000	6910	549180	1.000000	9593390	0.005126
89778132	5470438975.000000	284348077	10000.000000	7537	547721	1.000000	6816	548999	1.000000	9588584	0.004948
89779143	5470399931.000000	284341894	10000.000000	7662	549550	1.000000	6949	549038	1.000000	9583881	0.004679
89776457	5470426922.000000	284354857	10000.000000	7612	548440	1.000000	6937	548509	1.000000	9579113	0.004351
89780941	5470360309.000000	284317711	10000.000000	7581	547629	1.000000	6919	547891	1.000000	9574480	0.003958
89770524	5470456388.000000	284300679	10000.000000	7591	547085	1.000000	6878	549491	1.000000	9569701	0.003736
89769100	5470406995.000000	284324601	10000.000000	7565	548886	1.000000	6845	548591	1.000000	9564989	0.003642
89769448	5470440242.000000	284339181	10000.000000	7531	549174	1.000000	7000	549711	1.000000	9560255	0.003654
89789251	5470325130.000000	284323849	10000.000000	7511	549424	1.000000	6918	548587	1.000000	9555420	0.003371
89768790	5470403814.000000	284345827	10000.000000	7609	548266	1.000000	6949	548923	1.000000	9550559	0.003143
89783435	5470502053.000000	284329446	10000.000000	7614	548363	1.000000	7068	549106	1.000000	9545601	0.002834
89780550	5470361637.000000	284335086	10000.000000	7693	547341	1.000000	6957	548447	1.000000	9540814	0.002967
89765967	5470331788.000000	284326159	10000.000000	7474	548407	1.000000	6957	548674	1.000000	9536125	0.002622
89785520	5470330880.000000	284332462	10000.000000	7507	548981	1.000000	6972	549999	1.000000	9531324	0.002354
89773012	5470459115.000000	284327282	10000.000000	7574	549173	1.000000	7087	547852	1.000000	9526585	0.002066
89769332	5470321408.000000	284326695	10000.000000	7648	547917	1.000000	6904	548295	1.000000	9521874	0.002104
89779568	5470334531.000000	284325717	10000.000000	7521	548845	1.000000	6849	550343	1.000000	9517047	0.002093
npatches	nstrain	runtime	dt	init_x	init_y	init_y_blood	init_z	init_S	beta0	beta1	beta2	beta3	mean_beta	B	d	delta	delta_blood	b[0]	mut	m	CTL	c	g	epsilon	k	het	lambda	rho	omega	x_max	patch.dyna	DELTA	A	VA
10000	1	100.000000	0.000100	21900	9499	5000000	0.001000	10000000	5.958371	4.118546	5.081297	3.772848	4	8000000000.000000	0.010000	1.000000	1.000000	800000	0.000050	0.048000	1	0.001000	1.000000	25.000000	1.000000	0.500000	0.000000	0.000000	0.000000	31987	0	10.000000	7.000000	1.000000
sus	inf	inf_blood	z	x[0]	y[0][0]	z[0]	x[1]	y[1][0]	z[1]	S[0]	synchrony
219000000	94990000.000000	5000000	10.000000	21900	9499	0.001000	21900	9499	0.001000	10000000	0.000000
267621065	409510387.000000	21235800	10000.000000	24320	43346	1.000000	26476	41137	1.000000	9994935	0.000000
217559897	979369321.000000	50837718	10000.000000	18337	100760	1.000000	21337	98192	1.000000	9989776	0.000000
189708633	1427454775.000000	74149798	10000.000000	15342	145787	1.000000	18409	143268	1.000000	9984830	0.000000
178145688	1655374616.000000	86006490	10000.000000	14044	168820	1.000000	17291	165952	1.000000	9979902	0.000000
173625008	1752907936.000000	91094599	10000.000000	13832	178778	1.000000	16843	175632	1.000000	9974971	0.000000
171880947	1792011471.000000	93134459	10000.000000	13528	183158	1.000000	16690	179434	1.000000	9969961	0.000000
171205488	1807464258.000000	93936379	10000.000000	13506	184453	1.000000	16529	181336	1.000000	9964890	0.000000
170925771	1813441033.000000	94255960	10000.000000	13397	184292	1.000000	16665	181255	1.000000	9959902	0.000000
170837649	1815763077.000000	94371846	10000.000000	13551	185067	1.000000	16481	182133	1.000000	9955008	0.000000
170800252	1816620141.000000	94433139	10000.000000	13500	185343	1.000000	16617	181827	1.000000	9950102	0.000000
170777338	1816974056.000000	94438195	10000.000000	13459	185267	1.000000	16589	182736	1.000000	9945089	0.000000
170791587	1817064772.000000	94436119	10000.000000	13517	185895	1.000000	16548	182535	1.000000	9940025	0.000000
170780612	1817075619.000000	94442746	10000.000000	13558	184433	1.000000	16397	182140	1.000000	9935081	0.000000
170799628	1817057489.000000	94444657	10000.000000	13347	185554	1.000000	16464	182844	1.000000	9930203	0.000000
170788971	1817221476.000000	94443263	10000.000000	13367	184616	1.000000	16527	182482	1.000000	9925240	0.000000
170781804	1817169240.000000	94431128	10000.000000	13492	185074	1.000000	16470	182304	1.000000	9920339	0.000000
170799328	1817059564.000000	94438119	10000.000000	13358	185677	1.000000	16584	181224	1.000000	9915459	0.000000
170788706	1817190987.000000	94459107	10000.000000	13312	185498	1.000000	16479	182395	1.000000	9910491	0.000000
170797008	1817137411.000000	94448619	10000.000000	13425	184609	1.000000	16411	182433	1.000000	9905419	0.000000
170790794	1817095268.000000	94440413	10000.000000	13535	185254	1.000000	16478	182997	1.000000	9900481	0.000000
170774042	1817184846.000000	94438638	10000.000000	13545	184920	1.000000	16632	183372	1.000000	9895448	0.000000
170788999	1817174518.000000	94447987	10000.000000	13510	185694	1.000000	16517	181891	1.000000	9890367	0.000000
170788789	1817158326.000000	94438742	10000.000000	13277	184906	1.000000	16506	182204	1.000000	9885388	0.000000
170781902	1817058923.000000	94449967	10000.000000	13524	183882	1.000000	16466	182451	1.000000	9880491	0.000000
170790192	1817096743.000000	94444128	10000.000000	13390	185334	1.000000	16477	181654	1.000000	9875629	0.000000
170773743	1817076657.000000	94437352	10000.000000	13511	184365	1.000000	16474	182730	1.000000	9870732	0.000000
170803349	1817058737.000000	94435776	10000.000000	13495	185335	1.000000	16548	182023	1.000000	9865843	0.000000
170772210	1817052609.000000	94444556	10000.000000	13390	185354	1.000000	16538	183590	1.000000	9861019	0.000000
170792224	1816988539.000000	94451276	10000.000000	13448	185510	1.000000	16593	182634	1.000000	9856062	0.000000
170768947	1817125048.000000	94444610	10000.000000	13533	185321	1.000000	16446	183328	1.000000	9851061	0.000000
170774208	1817075647.000000	94443536	10000.000000	13527	184228	1.000000	16395	182676	1.000000	9846148	0.000000
170770726	1817204520.000000	94442121	10000.000000	13306	185993	1.000000	16506	181845	1.000000	9841178	0.000000
170800032	1817016645.000000	94446303	10000.000000	13401	185296	1.000000	16531	182893	1.000000	9836173	0.000000
170788148	1817180292.000000	94443179	10000.000000	13486	184935	1.000000	16524	182924	1.000000	9831245	0.000000
170789163	1817194701.000000	94432432	10000.000000	13516	185658	1.000000	16439	182721	1.000000	9826321	0.000000
170784621	1817194520.000000	94449680	10000.000000	13424	185070	1.000000	16636	182293	1.000000	9821377	0.000000
170798324	1817061706.000000	94456391	10000.000000	13408	185409	1.000000	16586	182215	1.000000	9816539	0.000000
170786819	1817127428.000000	94438878	10000.000000	13312	186092	1.000000	16459	182074	1.000000	9811645	0.000000
170794825	1817087928.000000	94425424	10000.000000	13383	185131	1.000000	16585	181983	1.000000	9806570	0.000000
170782937	1817129426.000000	94452244	10000.000000	13410	185424	1.000000	16538	182873	1.000000	9801607	-1.#IND00
170775749	1817106793.000000	94443448	10000.000000	13385	185554	1.000000	16477	182215	1.000000	9796638	0.009600
170801291	1817101048.000000	94440887	10000.000000	13456	184650	1.000000	16425	182073	1.000000	9791688	-0.000980
170757684	1817059616.000000	94445677	10000.000000	13531	185111	1.000000	16637	181837	1.000000	9786815	-0.002107
170780076	1817004660.000000	94444259	10000.000000	13508	184052	1.000000	16570	182213	1.000000	9781859	-0.001013
170793239	1817052743.000000	94450781	10000.000000	13339	184904	1.000000	16306	182243	1.000000	9777063	-0.003451
170779226	1817144889.000000	94430191	10000.000000	13379	185808	1.000000	16524	182167	1.000000	9772249	0.000810
170788011	1817013753.000000	94438489	10000.000000	13453	184852	1.000000	16551	181325	1.000000	9767267	0.001035
170793646	1817183981.000000	94453579	10000.000000	13524	184285	1.000000	16556	181457	1.000000	9762365	-0.000810
170794309	1817174377.000000	94435357	10000.000000	13521	185337	1.000000	16377	182207	1.000000	9757495	-0.002245
170795008	1817107230.000000	94429962	10000.000000	13439	185582	1.000000	16396	181896	1.000000	9752536	-0.006521
170805697	1817076751.000000	94449888	10000.000000	13569	185504	1.000000	16442	182051	1.000000	9747708	-0.006217
170784112	1817062046.000000	94437272	10000.000000	13590	185026	1.000000	16530	181813	1.000000	9742880	-0.007297
170784858	1816998914.000000	94431858	10000.000000	13497	185329	1.000000	16594	182188	1.000000	9738066	-0.006760
170782450	1817114826.000000	94428816	10000.000000	13394	185419	1.000000	16388	182704	1.000000	9733186	-0.006684
170778699	1817118041.000000	94446683	10000.000000	13359	185980	1.000000	16541	182899	1.000000	9728305	-0.006209
170782391	1817050854.000000	94455901	10000.000000	13615	185218	1.000000	16640	182324	1.000000	9723592	-0.006959
170797679	1817086817.000000	94459771	10000.000000	13635	184814	1.000000	16313	182932	1.000000	9718708	-0.005004
170774993	1817215489.000000	94454846	10000.000000	13494	185113	1.000000	16498	182582	1.000000	9713851	-0.003789
170766815	1817206876.000000	94459581	10000.000000	13462	185174	1.000000	16643	182550	1.000000	9709001	-0.004429
170792706	1817093218.000000	94435560	10000.000000	13519	185347	1.000000	16470	182617	1.000000	9704207	-0.004076
170765236	1817188058.000000	94453398	10000.000000	13338	184664	1.000000	16468	182553	1.000000	9699424	-0.002679
170757474	1817157703.000000	94445857	10000.000000	13327	184650	1.000000	16394	182384	1.000000	9694740	-0.004402
170789577	1817160502.000000	94446688	10000.000000	13529	184888	1.000000	16472	182722	1.000000	9689795	-0.004371
170778031	1817091193.000000	94453864	10000.000000	13334	184953	1.000000	16502	182026	1.000000	9684903	-0.005006
170795801	1817153829.000000	94439950	10000.000000	13399	185758	1.000000	16517	182738	1.000000	9680118	-0.004941
170795666	1817053942.000000	94441558	10000.000000	13573	185038	1.000000	16420	182852	1.000000	9675273	-0.005545
170792602	1817065006.000000	94456727	10000.000000	13457	185394	1.000000	16514	182025	1.000000	9670355	-0.005313
170788926	1817053923.000000	94457007	10000.000000	13517	184670	1.000000	16488	183090	1.000000	9665516	-0.006936
170777018	1817135754.000000	94436776	10000.000000	13498	185628	1.000000	16429	183197	1.000000	9660898	-0.006231
170789640	1817187173.000000	94438519	10000.000000	13502	184778	1.000000	16505	182153	1.000000	9656079	-0.005971
170783503	1817129209.000000	94444861	10000.000000	13444	185764	1.000000	16580	182475	1.000000	9651336	-0.005513
170786204	1817159814.000000	94438748	10000.000000	13406	184636	1.000000	16693	181311	1.000000	9646524	-0.005529
170785768	1817091005.000000	94469003	10000.000000	13310	184937	1.000000	16378	182178	1.000000	9641644	-0.005290
170786656	1817043369.000000	94464486	10000.000000	13491	185007	1.000000	16429	182699	1.000000	9636906	-0.005226
170783628	1817045244.000000	94438375	10000.000000	13372	184656	1.000000	16520	182625	1.000000	9632188	-0.005404
170780278	1817078316.000000	94445170	10000.000000	13486	185763	1.000000	16584	182354	1.000000	9627311	-0.005236
170789885	1817029693.000000	94446492	10000.000000	13483	185121	1.000000	16338	182654	1.000000	9622636	-0.005039
170792976	1816986228.000000	94454231	10000.000000	13426	185107	1.000000	16265	182439	1.000000	9617781	-0.004239
170782659	1817128532.000000	94461274	10000.000000	13460	184624	1.000000	16426	182213	1.000000	9612986	-0.004911
170795092	1817155497.000000	94436085	10000.000000	13366	184637	1.000000	16554	181834	1.000000	9608219	-0.004649
170777461	1817156332.000000	94456278	10000.000000	13538	185523	1.000000	16524	182279	1.000000	9603451	-0.004504
170774698	1817135861.000000	94442145	10000.000000	13406	185127	1.000000	16436	182165	1.000000	9598635	-0.004044
170786710	1817128922.000000	94434603	10000.000000	13339	185260	1.000000	16617	182289	1.000000	9593781	-0.004237
170788577	1817143369.000000	94421884	10000.000000	13331	184915	1.000000	16528	182215	1.000000	9589151	-0.004226
170787507	1817102931.000000	94446037	10000.000000	13303	185292	1.000000	16430	182099	1.000000	9584312	-0.004354
170798647	1817126759.000000	94439863	10000.000000	13461	185245	1.000000	16370	182104	1.000000	9579639	-0.006412
170800989	1817042867.000000	94450151	10000.000000	13510	185306	1.000000	16421	182483	1.000000	9574857	-0.006216
170778945	1817208597.000000	94445432	10000.000000	13487	185103	1.000000	16541	182184	1.000000	9570083	-0.006106
170776142	1817164660.000000	94445962	10000.000000	13399	185433	1.000000	16671	181346	1.000000	9565316	-0.006780
170802191	1817103779.000000	94437938	10000.000000	13458	185014	1.000000	16617	182309	1.000000	9560406	-0.006751
170779535	1817190141.000000	94456606	10000.000000	13358	185119	1.000000	16433	182779	1.000000	9555635	-0.006704
170774059	1817255135.000000	94447905	10000.000000	13641	184719	1.000000	16547	182623	1.000000	9550812	-0.006559
170794476	1817212872.000000	94454494	10000.000000	13428	184502	1.000000	16449	182197	1.000000	9546088	-0.006353
170777090	1817159108.000000	94445154	10000.000000	13328	185371	1.000000	16661	182594	1.000000	9541245	-0.006368
170795233	1817100659.000000	94449661	10000.000000	13540	184647	1.000000	16632	182367	1.000000	9536440	-0.006273
170786425	1817081378.000000	94465057	10000.000000	13343	185679	1.000000	16646	182444	1.000000	9531643	-0.006023
170775726	1817099593.000000	94456031	10000.000000	13346	185208	1.000000	16369	182397	1.000000	9526791	-0.005402
170787896	1817209291.000000	94432071	10000.000000	13421	184717	1.000000	16641	181462	1.000000	9521934	-0.005267
170776433	1817160796.000000	94451284	10000.000000	13546	185508	1.000000	16407	181590	1.000000	9517232	-0.005063
npatches	nstrain	runtime	dt	init_x	init_y	init_y_blood	init_z	init_S	beta0	beta1	beta2	beta3	mean_beta	B	d	delta	delta_blood	b[0]	mut	m	CTL	c	g	epsilon	k	het	lambda	rho	omega	x_max	patch.dyna	DELTA	A	VA
10000	1	100.000000	0.000100	21900	9499	5000000	0.001000	10000000	3.776974	5.724703	2.395863	4.895164	4	8000000000.000000	0.010000	1.000000	1.000000	800000	0.000050	0.048000	1	0.001000	1.000000	25.000000	2.000000	0.500000	0.000000	0.000000	0.000000	31987	0	10.000000	7.000000	1.000000
sus	inf	inf_blood	z	x[0]	y[0][0]	z[0]	x[1]	y[1][0]	z[1]	S[0]	synchrony
219000000	94990000.000000	5000000	10.000000	21900	9499	0.001000	21900	9499	0.001000	10000000	0.000000
293729169	181671064.000000	9431685	10000.000000	29538	18135	1.000000	28149	19383	1.000000	9994983	0.000000
278833539	299578476.000000	15563843	10000.000000	28054	30067	1.000000	25984	31255	1.000000	9989958	0.000000
266136097	410436041.000000	21315722	10000.000000	26981	41121	1.000000	24448	42981	1.000000	9984937	0.000000
257659927	490165855.000000	25465693	10000.000000	26035	49126	1.000000	23772	51012	1.000000	9979889	0.000000
252856397	538102796.000000	27948680	10000.000000	25268	53159	1.000000	22719	56059	1.000000	9974963	0.000000
250315048	564211280.000000	29323273	10000.000000	25273	56462	1.000000	22400	58821	1.000000	9969953	0.000000
249009976	577699591.000000	30018793	10000.000000	25029	57829	1.000000	22404	60447	1.000000	9965039	0.000000
248349185	584514971.000000	30385177	10000.000000	25064	57949	1.000000	22333	60295	1.000000	9960030	0.000000
248032805	587899640.000000	30556337	10000.000000	24826	58524	1.000000	22361	60611	1.000000	9955054	0.000000
247873204	589673802.000000	30656721	10000.000000	24938	58854	1.000000	22114	61067	1.000000	9950102	0.000000
247791002	590482636.000000	30697386	10000.000000	24991	58772	1.000000	22136	61331	1.000000	9945083	0.000000
247772413	590862896.000000	30707033	10000.000000	24980	58393	1.000000	22177	61672	1.000000	9940211	0.000000
247733634	590999160.000000	30716537	10000.000000	24970	59415	1.000000	22366	61675	1.000000	9935195	0.000000
247749727	591046604.000000	30706080	10000.000000	24921	58958	1.000000	22244	61327	1.000000	9930257	0.000000
247736323	591054865.000000	30721717	10000.000000	25192	58438	1.000000	22075	61554	1.000000	9925383	0.000000
247710923	591168349.000000	30712393	10000.000000	24988	58772	1.000000	22268	61576	1.000000	9920412	0.000000
247743980	591130223.000000	30726560	10000.000000	25354	58717	1.000000	22064	61509	1.000000	9915448	0.000000
247729301	591102863.000000	30725573	10000.000000	25089	59374	1.000000	22428	61407	1.000000	9910468	0.000000
247730027	591174847.000000	30724748	10000.000000	24966	58805	1.000000	22073	62044	1.000000	9905589	0.000000
247727126	591220215.000000	30722248	10000.000000	25097	58817	1.000000	22094	61143	1.000000	9900581	0.000000
247735498	591231367.000000	30731889	10000.000000	25152	59165	1.000000	22262	61292	1.000000	9895727	0.000000
247722496	591240357.000000	30726369	10000.000000	24984	59076	1.000000	22299	61187	1.000000	9890828	0.000000
247733269	591229494.000000	30724747	10000.000000	24994	59156	1.000000	22114	61612	1.000000	9885889	0.000000
247736375	591219008.000000	30725775	10000.000000	25040	58583	1.000000	22171	61056	1.000000	9880851	0.000000
247724782	591211270.000000	30719428	10000.000000	25004	58652	1.000000	22213	61320	1.000000	9875882	0.000000
247727214	591273267.000000	30724991	10000.000000	24982	59088	1.000000	22080	61766	1.000000	9870898	0.000000
247750388	591214099.000000	30732742	10000.000000	25096	58682	1.000000	22205	60967	1.000000	9865968	0.000000
247732247	591185671.000000	30733185	10000.000000	25048	58905	1.000000	22147	61491	1.000000	9860952	0.000000
247729176	591161288.000000	30714464	10000.000000	24860	59372	1.000000	22205	61549	1.000000	9856054	0.000000
247747972	591130474.000000	30715330	10000.000000	25078	58101	1.000000	22191	61159	1.000000	9851048	0.000000
247732587	591130770.000000	30718646	10000.000000	24791	59367	1.000000	22114	61191	1.000000	9846153	0.000000
247735836	591204253.000000	30728896	10000.000000	24927	59169	1.000000	22242	61300	1.000000	9841266	0.000000
247730604	591205097.000000	30728528	10000.000000	25002	58636	1.000000	22249	61199	1.000000	9836367	0.000000
247722290	591192972.000000	30732355	10000.000000	24947	58589	1.000000	22281	60877	1.000000	9831521	0.000000
247733703	591180246.000000	30721033	10000.000000	24977	59190	1.000000	22216	60971	1.000000	9826661	0.000000
247720398	591215858.000000	30724735	10000.000000	24997	58738	1.000000	22115	61966	1.000000	9821754	0.000000
247730814	591219872.000000	30729874	10000.000000	24924	58833	1.000000	22268	61763	1.000000	9816780	0.000000
247725090	591219783.000000	30729113	10000.000000	25083	58217	1.000000	21984	61921	1.000000	9811872	0.000000
247728269	591198079.000000	30724079	10000.000000	25080	59329	1.000000	22339	61482	1.000000	9806990	0.000000
247735676	591159144.000000	30724855	10000.000000	25048	58922	1.000000	22386	61182	1.000000	9801965	-1.#IND00
247717704	591179807.000000	30729688	10000.000000	25221	58860	1.000000	22017	61536	1.000000	9797038	0.006400
247721097	591180093.000000	30730158	10000.000000	25127	58559	1.000000	22381	61203	1.000000	9792100	0.004167
247743712	591071057.000000	30721705	10000.000000	25097	58657	1.000000	22208	61918	1.000000	9787200	0.005926
247759663	591090197.000000	30723042	10000.000000	25058	59017	1.000000	22220	61261	1.000000	9782403	0.004932
247719755	591120304.000000	30718836	10000.000000	24935	59236	1.000000	22339	61125	1.000000	9777435	0.001792
247731599	591188057.000000	30729777	10000.000000	24967	58678	1.000000	22236	61363	1.000000	9772478	0.004240
247726089	591166591.000000	30726137	10000.000000	25107	59227	1.000000	22176	61443	1.000000	9767583	0.004677
247730532	591211294.000000	30725337	10000.000000	25068	58608	1.000000	21906	61566	1.000000	9762684	0.003942
247722593	591230934.000000	30729581	10000.000000	25096	59065	1.000000	22211	61914	1.000000	9757804	0.005526
247727483	591244571.000000	30724325	10000.000000	24990	58446	1.000000	22312	61845	1.000000	9753011	0.004817
247730083	591183815.000000	30730579	10000.000000	25098	58869	1.000000	22154	61234	1.000000	9748181	0.004701
247748798	591204205.000000	30736247	10000.000000	25046	58472	1.000000	22171	61633	1.000000	9743332	0.003966
247728811	591218176.000000	30738872	10000.000000	24862	58650	1.000000	22075	60899	1.000000	9738391	0.003729
247729393	591149301.000000	30719233	10000.000000	25027	59180	1.000000	22130	61326	1.000000	9733583	0.003386
247727725	591136213.000000	30719481	10000.000000	24967	59306	1.000000	22038	61939	1.000000	9728663	0.002374
247719862	591228197.000000	30730841	10000.000000	25004	59015	1.000000	22100	61684	1.000000	9723887	0.001860
247738926	591267236.000000	30728278	10000.000000	25101	58600	1.000000	22256	61285	1.000000	9719044	0.001521
247739580	591259751.000000	30731313	10000.000000	25173	58997	1.000000	22269	61223	1.000000	9714132	0.004057
247722123	591190614.000000	30732368	10000.000000	24820	58693	1.000000	22128	61236	1.000000	9709257	0.003614
247729819	591217061.000000	30720265	10000.000000	24875	59212	1.000000	22046	61675	1.000000	9704480	0.003920
247740186	591224116.000000	30726830	10000.000000	25052	58880	1.000000	22379	61610	1.000000	9699706	0.003296
247713789	591273455.000000	30728973	10000.000000	25077	58957	1.000000	22195	61153	1.000000	9694933	0.003062
247737908	591238675.000000	30725268	10000.000000	24922	59346	1.000000	22159	61177	1.000000	9690140	0.002374
247723046	591186775.000000	30730992	10000.000000	25140	58663	1.000000	22307	61525	1.000000	9685374	0.003750
247751676	591123042.000000	30718909	10000.000000	24807	58783	1.000000	22413	61352	1.000000	9680439	0.003439
247730090	591242485.000000	30727474	10000.000000	24813	58739	1.000000	22107	61829	1.000000	9675521	0.005505
247747004	591236468.000000	30719058	10000.000000	25204	58986	1.000000	22198	61607	1.000000	9670614	0.005155
247715705	591239114.000000	30719145	10000.000000	25142	58733	1.000000	22078	61355	1.000000	9665743	0.004762
247714688	591261181.000000	30726286	10000.000000	24901	59069	1.000000	22232	61450	1.000000	9660912	0.004631
247723972	591221641.000000	30721824	10000.000000	25097	59191	1.000000	22029	61630	1.000000	9656114	0.004200
247704674	591197757.000000	30727093	10000.000000	24919	58678	1.000000	22178	61333	1.000000	9651362	0.005208
247724837	591224117.000000	30727740	10000.000000	25193	58619	1.000000	22338	61308	1.000000	9646487	0.005371
247736050	591228023.000000	30724265	10000.000000	24986	59117	1.000000	22246	61355	1.000000	9641635	0.004876
247713882	591244249.000000	30729220	10000.000000	25021	58863	1.000000	22252	61209	1.000000	9636943	0.005021
247718304	591252989.000000	30730151	10000.000000	25144	59092	1.000000	22170	61527	1.000000	9632134	0.004898
247719519	591189602.000000	30729486	10000.000000	25027	58687	1.000000	22077	61649	1.000000	9627445	0.004934
247730464	591187924.000000	30721756	10000.000000	25153	58703	1.000000	22058	61633	1.000000	9622666	0.004776
247716245	591146231.000000	30730206	10000.000000	25052	59006	1.000000	22131	61469	1.000000	9617737	0.004446
247738746	591175826.000000	30726930	10000.000000	25068	58847	1.000000	22232	61253	1.000000	9612950	0.004490
247757752	591127273.000000	30719537	10000.000000	25262	58619	1.000000	22256	61830	1.000000	9608087	0.005122
247738665	591200404.000000	30723322	10000.000000	24929	58830	1.000000	22382	61394	1.000000	9603338	0.005409
247732658	591257853.000000	30730062	10000.000000	25107	59259	1.000000	22295	61520	1.000000	9598618	0.005894
247725153	591195053.000000	30728170	10000.000000	25027	58621	1.000000	22289	61667	1.000000	9593717	0.005760
247728130	591243975.000000	30716063	10000.000000	24968	58842	1.000000	22238	61715	1.000000	9588831	0.005596
247710353	591282246.000000	30739593	10000.000000	25033	59068	1.000000	22130	61338	1.000000	9584064	0.005749
247725085	591179261.000000	30735978	10000.000000	25056	58906	1.000000	22206	61279	1.000000	9579373	0.005628
247717431	591192880.000000	30724563	10000.000000	24931	58956	1.000000	22118	61451	1.000000	9574652	0.005492
247731698	591272945.000000	30728156	10000.000000	25012	58400	1.000000	22484	60949	1.000000	9569765	0.005179
247714932	591238189.000000	30733258	10000.000000	25054	58290	1.000000	22233	61698	1.000000	9564891	0.005000
247718247	591278037.000000	30739523	10000.000000	24955	59144	1.000000	22280	61272	1.000000	9560199	0.006129
247717999	591200472.000000	30715329	10000.000000	25089	58954	1.000000	22109	61563	1.000000	9555501	0.006390
247706846	591263954.000000	30729193	10000.000000	25032	58552	1.000000	22214	61418	1.000000	9550791	0.006199
247712194	591263885.000000	30740858	10000.000000	25370	58758	1.000000	22075	61846	1.000000	9545978	0.005424
247738212	591155424.000000	30722287	10000.000000	24858	58737	1.000000	22076	61379	1.000000	9541180	0.005836
247746648	591191939.000000	30731061	10000.000000	25182	58867	1.000000	22241	61639	1.000000	9536299	0.005759
247734378	591225287.000000	30722476	10000.000000	24889	58696	1.000000	21969	61475	1.000000	9531537	0.004441
247748840	591177829.000000	30730918	10000.000000	24915	58936	1.000000	22486	60855	1.000000	9526830	0.003920
247706688	591261906.000000	30729805	10000.000000	25001	58677	1.000000	22152	62004	1.000000	9522004	0.003912
247735682	591154677.000000	30720440	10000.000000	25124	58908	1.000000	22249	61428	1.000000	9517318	0.003715
npatches	nstrain	runtime	dt	init_x	init_y	init_y_blood	init_z	init_S	beta0	beta1	beta2	beta3	mean_beta	B	d	delta	delta_blood	b[0]	mut	m	CTL	c	g	epsilon	k	het	lambda	rho	omega	x_max	patch.dyna	DELTA	A	VA
10000	1	100.000000	0.000100	21900	9499	5000000	0.001000	10000000	2.971714	4.770145	5.393919	4.211467	4	8000000000.000000	0.010000	1.000000	1.000000	800000	0.000050	0.048000	1	0.001000	1.000000	25.000000	3.000000	0.500000	0.000000	0.000000	0.000000	31987	0	10.000000	7.000000	1.000000
sus	inf	inf_blood	z	x[0]	y[0][0]	z[0]	x[1]	y[1][0]	z[1]	S[0]	synchrony
219000000	94990000.000000	5000000	10.000000	21900	9499	0.001000	21900	9499	0.001000	10000000	0.000000
307785171	77190755.000000	4011251	10000.000000	31189	7473	1.000000	30867	7969	1.000000	9994976	0.000000
309400445	66753593.000000	3472264	10000.000000	31092	6444	1.000000	30695	6949	1.000000	9989857	0.000000
310581648	58844391.000000	3058551	10000.000000	31115	5666	1.000000	30976	5995	1.000000	9984808	0.000000
311541545	52619106.000000	2735925	10000.000000	31295	5005	1.000000	30977	5397	1.000000	9979728	0.000000
312318979	47581867.000000	2476843	10000.000000	31664	4524	1.000000	30863	4710	1.000000	9974829	0.000000
312951218	43462840.000000	2261929	10000.000000	31375	4195	1.000000	31126	4451	1.000000	9969775	0.000000
313526276	40022879.000000	2080536	10000.000000	31592	3875	1.000000	31194	4153	1.000000	9964931	0.000000
313960751	37103803.000000	1930463	10000.000000	31697	3652	1.000000	31208	3870	1.000000	9959912	0.000000
314350140	34612111.000000	1799124	10000.000000	31701	3272	1.000000	31334	3582	1.000000	9954941	0.000000
314665027	32437760.000000	1687707	10000.000000	31457	3138	1.000000	31363	3441	1.000000	9949969	0.000000
314989699	30523476.000000	1587321	10000.000000	31652	2885	1.000000	31423	3110	1.000000	9945022	0.000000
315284044	28819618.000000	1499729	10000.000000	31622	2872	1.000000	31442	2969	1.000000	9939986	0.000000
315502636	27313419.000000	1420629	10000.000000	31578	2520	1.000000	31480	2801	1.000000	9934958	0.000000
315704235	25990863.000000	1348849	10000.000000	31779	2591	1.000000	31773	2630	1.000000	9930030	0.000000
315894213	24805549.000000	1289127	10000.000000	31679	2344	1.000000	31423	2487	1.000000	9924955	0.000000
316053741	23707396.000000	1233999	10000.000000	31841	2243	1.000000	31501	2364	1.000000	9919885	0.000000
316232403	22729248.000000	1182376	10000.000000	31611	2197	1.000000	31559	2357	1.000000	9914919	0.000000
316369631	21810929.000000	1134043	10000.000000	31478	2046	1.000000	31534	2264	1.000000	9909957	0.000000
316513631	20957941.000000	1089581	10000.000000	31627	2038	1.000000	31517	2124	1.000000	9904989	0.000000
316614022	20181027.000000	1048764	10000.000000	31711	1955	1.000000	31415	2116	1.000000	9900063	0.000000
316736511	19466101.000000	1012343	10000.000000	31573	1945	1.000000	31628	1997	1.000000	9895210	0.000000
316870913	18803904.000000	977342	10000.000000	31798	1780	1.000000	31805	1904	1.000000	9890183	0.000000
316954849	18207146.000000	946633	10000.000000	31807	1671	1.000000	31371	1789	1.000000	9885191	0.000000
317048536	17645799.000000	917079	10000.000000	31773	1751	1.000000	31646	1675	1.000000	9880234	0.000000
317095869	17095291.000000	889286	10000.000000	31794	1596	1.000000	31605	1881	1.000000	9875330	0.000000
317221411	16600654.000000	863488	10000.000000	31955	1607	1.000000	31509	1708	1.000000	9870400	0.000000
317269701	16123907.000000	838019	10000.000000	31860	1565	1.000000	31859	1635	1.000000	9865518	0.000000
317342578	15683929.000000	816816	10000.000000	31787	1464	1.000000	31572	1655	1.000000	9860527	0.000000
317428753	15267100.000000	794262	10000.000000	31878	1474	1.000000	31810	1546	1.000000	9855699	0.000000
317471222	14885429.000000	773942	10000.000000	31848	1362	1.000000	31620	1623	1.000000	9850776	0.000000
317528076	14531115.000000	756514	10000.000000	31670	1375	1.000000	31786	1471	1.000000	9845707	0.000000
317568389	14186170.000000	737251	10000.000000	31802	1337	1.000000	31470	1513	1.000000	9840803	0.000000
317648077	13854773.000000	721072	10000.000000	31696	1280	1.000000	31598	1418	1.000000	9835909	0.000000
317685735	13544699.000000	705461	10000.000000	32053	1283	1.000000	31904	1443	1.000000	9830978	0.000000
317743254	13249190.000000	688165	10000.000000	31696	1193	1.000000	31718	1338	1.000000	9826124	0.000000
317776921	12953733.000000	674883	10000.000000	31979	1251	1.000000	31758	1418	1.000000	9821156	0.000000
317828631	12688142.000000	659677	10000.000000	31864	1310	1.000000	31571	1288	1.000000	9816239	0.000000
317851623	12445031.000000	646409	10000.000000	31902	1161	1.000000	31830	1207	1.000000	9811358	0.000000
317879435	12224854.000000	635917	10000.000000	31917	1136	1.000000	31748	1291	1.000000	9806537	0.000000
317922062	11991174.000000	623825	10000.000000	31831	1091	1.000000	31648	1257	1.000000	9801710	-1.#IND00
317976812	11768191.000000	612033	10000.000000	31902	1156	1.000000	31521	1205	1.000000	9796811	-1.#IND00
318005215	11560712.000000	600566	10000.000000	31897	1103	1.000000	31707	1204	1.000000	9791967	0.309533
318025286	11363466.000000	591810	10000.000000	31736	1127	1.000000	31831	1132	1.000000	9787026	0.392989
318091684	11174629.000000	580659	10000.000000	31720	1077	1.000000	31708	1106	1.000000	9782142	0.483923
318084027	10998059.000000	569735	10000.000000	31970	1026	1.000000	31959	1166	1.000000	9777158	0.520607
318117601	10819657.000000	563764	10000.000000	32062	965	1.000000	32120	1084	1.000000	9772276	0.578203
318133780	10648303.000000	553376	10000.000000	31788	1087	1.000000	31953	1087	1.000000	9767454	0.636400
318180660	10493735.000000	546565	10000.000000	31931	1015	1.000000	31891	1097	1.000000	9762603	0.687637
318188053	10335388.000000	538682	10000.000000	31755	1016	1.000000	31710	1074	1.000000	9757696	0.726308
318229626	10174613.000000	527875	10000.000000	31847	960	1.000000	31761	1081	1.000000	9752834	0.761336
318226766	10029240.000000	521660	10000.000000	31789	942	1.000000	31720	1024	1.000000	9747999	0.785504
318289833	9892862.000000	514258	10000.000000	32085	983	1.000000	31823	991	1.000000	9743087	0.802838
318293739	9747322.000000	507147	10000.000000	31804	991	1.000000	31707	1028	1.000000	9738232	0.814862
318312365	9615772.000000	500497	10000.000000	31872	926	1.000000	31830	997	1.000000	9733487	0.830189
318327237	9489005.000000	493982	10000.000000	31822	929	1.000000	31833	957	1.000000	9728566	0.843441
318353133	9370606.000000	486747	10000.000000	31665	828	1.000000	31682	945	1.000000	9723700	0.855541
318378665	9247861.000000	479934	10000.000000	31889	860	1.000000	31979	988	1.000000	9718808	0.866542
318393481	9121156.000000	474753	10000.000000	31751	892	1.000000	31803	944	1.000000	9714070	0.876014
318394406	9017805.000000	467420	10000.000000	32074	891	1.000000	31703	922	1.000000	9709262	0.883487
318443786	8910415.000000	463453	10000.000000	31844	854	1.000000	31891	948	1.000000	9704443	0.890088
318450199	8820502.000000	456880	10000.000000	31834	822	1.000000	32017	922	1.000000	9699547	0.895678
318478158	8718691.000000	453889	10000.000000	31819	817	1.000000	32003	926	1.000000	9694833	0.900821
318477061	8626866.000000	447779	10000.000000	31681	895	1.000000	31921	890	1.000000	9689917	0.903968
318483056	8535113.000000	443303	10000.000000	31761	827	1.000000	31949	919	1.000000	9685111	0.909307
318522599	8436204.000000	438170	10000.000000	31730	811	1.000000	31851	894	1.000000	9680250	0.913506
318520654	8337840.000000	433542	10000.000000	31933	806	1.000000	31894	864	1.000000	9675344	0.917985
318548149	8249266.000000	429010	10000.000000	31816	825	1.000000	31997	864	1.000000	9670386	0.921054
318561528	8167063.000000	423232	10000.000000	31725	767	1.000000	32030	814	1.000000	9665561	0.924857
318550345	8081850.000000	420443	10000.000000	32100	748	1.000000	31751	821	1.000000	9660728	0.927669
318588189	7999756.000000	415467	10000.000000	31650	749	1.000000	32000	807	1.000000	9656012	0.930552
318581076	7912520.000000	411240	10000.000000	32075	742	1.000000	31780	790	1.000000	9651260	0.933071
318606246	7839092.000000	407680	10000.000000	32001	682	1.000000	31747	839	1.000000	9646458	0.935601
318642173	7779680.000000	404796	10000.000000	31794	740	1.000000	31872	792	1.000000	9641727	0.937748
318611267	7703528.000000	399618	10000.000000	31778	715	1.000000	31915	733	1.000000	9636856	0.939602
318642039	7617884.000000	396259	10000.000000	31936	706	1.000000	31832	842	1.000000	9632189	0.941256
318648579	7547419.000000	392725	10000.000000	31840	773	1.000000	31775	789	1.000000	9627372	0.942986
318673138	7470825.000000	388543	10000.000000	31911	767	1.000000	31835	753	1.000000	9622460	0.944564
318668802	7408921.000000	386164	10000.000000	32205	710	1.000000	31821	766	1.000000	9617715	0.945911
318689732	7355207.000000	382867	10000.000000	31897	689	1.000000	31869	738	1.000000	9612912	0.947432
318706528	7282194.000000	377952	10000.000000	31600	708	1.000000	31691	745	1.000000	9608147	0.948808
318715336	7227497.000000	375902	10000.000000	31894	680	1.000000	31843	784	1.000000	9603294	0.950181
318694487	7173584.000000	372974	10000.000000	31988	722	1.000000	31701	748	1.000000	9598580	0.951175
318717956	7120103.000000	369687	10000.000000	31920	673	1.000000	32019	696	1.000000	9593871	0.952360
318729417	7077723.000000	368089	10000.000000	31886	719	1.000000	31842	691	1.000000	9589053	0.953275
318754451	7031655.000000	364387	10000.000000	32165	698	1.000000	31757	740	1.000000	9584214	0.954110
318764090	6966058.000000	362458	10000.000000	31606	713	1.000000	31580	687	1.000000	9579460	0.955240
318761733	6908880.000000	359736	10000.000000	31808	611	1.000000	31801	715	1.000000	9574705	0.956380
318761547	6862601.000000	357073	10000.000000	31961	700	1.000000	31914	694	1.000000	9569961	0.957109
318791504	6807171.000000	353577	10000.000000	31720	649	1.000000	31635	651	1.000000	9565231	0.957777
318755091	6762737.000000	350474	10000.000000	31849	681	1.000000	31884	687	1.000000	9560465	0.958596
318807637	6713442.000000	348850	10000.000000	32033	640	1.000000	31631	678	1.000000	9555684	0.959260
318810750	6660188.000000	346421	10000.000000	31922	650	1.000000	31944	663	1.000000	9550979	0.959997
318787806	6607297.000000	343627	10000.000000	32039	657	1.000000	31958	685	1.000000	9546176	0.960727
318814929	6563239.000000	341338	10000.000000	31900	622	1.000000	31964	692	1.000000	9541498	0.961382
318810728	6523484.000000	338753	10000.000000	32177	600	1.000000	31995	704	1.000000	9536812	0.962073
318832737	6481900.000000	336301	10000.000000	32055	611	1.000000	31958	610	1.000000	9531867	0.962655
318828075	6438165.000000	335814	10000.000000	32249	612	1.000000	31954	640	1.000000	9527184	0.963220
318824482	6403570.000000	333113	10000.000000	31629	589	1.000000	31961	637	1.000000	9522463	0.963878
318833330	6350321.000000	330516	10000.000000	31651	608	1.000000	32087	660	1.000000	9517735	0.964366
npatches	nstrain	runtime	dt	init_x	init_y	init_y_blood	init_z	init_S	beta0	beta1	beta2	beta3	mean_beta	B	d	delta	delta_blood	b[0]	mut	m	CTL	c	g	epsilon	k	het	lambda	rho	omega	x_max	patch.dyna	DELTA	A	VA
10000	1	100.000000	0.000100	21900	9499	5000000	0.001000	10000000	2.652607	4.392975	3.604449	5.758659	4	8000000000.000000	0.010000	1.000000	1.000000	800000	0.000050	0.048000	1	0.001000	1.000000	25.000000	4.000000	0.500000	0.000000	0.000000	0.000000	31987	0	10.000000	7.000000	1.000000
sus	inf	inf_blood	z	x[0]	y[0][0]	z[0]	x[1]	y[1][0]	z[1]	S[0]	synchrony
219000000	94990000.000000	5000000	10.000000	21900	9499	0.001000	21900	9499	0.001000	10000000	0.000000
314640155	31591982.000000	1645189	10000.000000	31562	2995	1.000000	31214	3149	1.000000	9995029	0.000000
317914068	11784368.000000	614259	10000.000000	31762	1164	1.000000	31792	1150	1.000000	9990024	0.000000
319094577	4521158.000000	235399	10000.000000	31879	427	1.000000	31816	465	1.000000	9985035	0.000000
319570352	1752142.000000	91482	10000.000000	31778	159	1.000000	31856	178	1.000000	9980128	0.000000
319758123	680848.000000	35272	10000.000000	31865	53	1.000000	31949	71	1.000000	9975098	0.000000
319847708	266964.000000	14037	10000.000000	31939	27	1.000000	32024	35	1.000000	9970031	0.000000
319852990	102645.000000	5325	9988.009409	32141	10	1.000000	32246	7	1.000000	9964930	0.000000
319882332	48495.000000	2573	8066.191815	32264	10	0.997618	31918	4	0.998618	9959913	0.000000
319884034	51031.000000	2793	7144.497726	32019	2	0.093608	32206	9	0.628533	9954880	0.000000
319867666	49921.000000	2630	7362.540373	32065	5	0.925068	31825	6	0.982124	9950006	0.000000
319862170	49903.000000	2574	7364.613542	31987	3	0.561515	31923	6	0.962472	9945034	0.000000
319862719	50268.000000	2634	7334.779720	32138	2	0.604189	32045	8	0.177685	9940095	0.000000
319865690	50024.000000	2512	7287.636348	32067	5	0.786586	32078	2	0.916944	9935123	0.000000
319863419	50781.000000	2640	7352.619274	31909	5	0.574278	31959	9	0.689936	9930150	0.000000
319858326	49698.000000	2575	7267.602531	32119	6	0.995594	31901	5	0.959943	9925198	0.000000
319879577	50362.000000	2692	7415.739424	32051	4	0.945808	32083	1	0.200197	9920120	0.000000
319861665	50290.000000	2684	7272.610434	31953	7	0.620815	32206	2	0.847010	9915157	0.000000
319867334	50247.000000	2634	7354.058447	31964	6	0.998276	32014	5	0.309623	9910217	0.000000
319860969	50669.000000	2580	7369.269768	32236	5	0.641694	31835	5	0.818362	9905117	0.000000
319862584	49802.000000	2641	7303.474849	31961	5	0.537102	32033	5	0.580019	9900183	0.000000
319857336	49750.000000	2573	7302.522388	31801	4	0.975711	32284	7	0.749160	9895314	0.000000
319865628	50789.000000	2653	7412.264780	31983	5	0.685880	32159	5	0.561394	9890391	0.000000
319846387	50314.000000	2693	7385.047328	32020	2	0.936908	31939	4	0.354099	9885450	0.000000
319893618	50266.000000	2613	7164.261812	31836	3	0.901381	31831	3	0.865303	9880495	0.000000
319855478	50647.000000	2626	7414.832688	31852	2	0.466398	32085	6	0.201709	9875446	0.000000
319842727	51022.000000	2628	7385.283579	31956	11	0.871807	32099	4	0.814121	9870364	0.000000
319867057	50479.000000	2630	7275.816069	32050	5	0.740524	31721	5	0.492975	9865487	0.000000
319875426	49708.000000	2619	7306.738184	32207	4	0.538269	32207	13	0.962879	9860588	0.000000
319842485	50092.000000	2648	7287.040063	32044	3	0.853752	31882	7	0.930763	9855709	0.000000
319882151	50238.000000	2679	7316.891065	31986	1	0.943929	31890	7	0.973415	9850781	0.000000
319861408	50140.000000	2590	7347.164094	32021	5	0.030116	32023	3	0.498255	9845833	0.000000
319857524	50429.000000	2593	7367.923323	32077	3	0.267438	31991	5	0.611421	9840761	0.000000
319881655	50628.000000	2630	7340.906094	32074	1	0.843229	32077	5	0.518246	9835909	0.000000
319869514	50761.000000	2605	7334.048369	32125	3	0.952544	31813	2	0.864088	9830927	0.000000
319875503	50166.000000	2561	7101.650850	31988	3	0.908120	31968	8	0.509092	9825978	0.000000
319861405	49735.000000	2500	7342.474197	31898	4	0.566935	31949	6	0.941480	9821043	0.000000
319856800	50592.000000	2658	7341.468773	31885	8	0.983346	31936	4	0.868219	9816097	0.000000
319871934	50330.000000	2591	7277.675593	31881	7	0.989036	31909	7	0.750157	9811191	0.000000
319857252	50113.000000	2642	7351.806035	31906	5	0.324862	31912	5	0.865679	9806353	0.000000
319869672	50934.000000	2613	7403.256155	32053	2	0.684984	32306	9	0.992037	9801445	-1.#IND00
319857373	50134.000000	2448	7301.536206	32025	4	0.958903	32182	4	0.986906	9796529	-1.#IND00
319859691	50506.000000	2622	7371.829889	31884	11	0.866144	32070	3	0.308714	9791689	-1.#IND00
319875747	50010.000000	2635	7273.158660	32005	3	0.589337	31886	7	0.911621	9786867	0.021221
319857171	50240.000000	2667	7343.506667	31915	6	0.936456	32083	8	0.989802	9781989	0.012374
319856508	50227.000000	2662	7251.317788	31949	8	0.876754	31896	7	0.588660	9777079	0.008802
319850323	50261.000000	2563	7316.490084	32127	6	0.900698	31966	9	0.879129	9772209	0.004144
319852738	50510.000000	2616	7408.922442	31885	3	0.850690	31986	2	0.306955	9767309	0.002472
319873394	49320.000000	2554	7212.807569	32078	9	0.501925	31927	5	0.434621	9762464	0.002676
319862538	50698.000000	2650	7314.222360	31963	4	0.597764	31986	3	0.986447	9757500	0.003263
319873625	50160.000000	2582	7322.171829	31976	5	0.955308	32001	3	0.993568	9752690	0.003280
319868175	50746.000000	2696	7346.450521	31756	8	0.685995	31877	5	0.826434	9747775	0.003588
319852802	49846.000000	2581	7180.862642	32136	6	0.858686	31835	8	0.998880	9742921	0.004900
319858280	50469.000000	2619	7333.688959	32065	5	0.841918	32049	6	0.908152	9737951	0.004888
319867393	49877.000000	2581	7232.465593	32025	6	0.571060	31946	8	0.894639	9732986	0.004995
319845303	50218.000000	2609	7327.164761	32063	6	0.178969	32058	8	0.962702	9728103	0.004334
319851882	50403.000000	2601	7246.365890	31883	9	0.752750	31654	5	0.482949	9723298	0.004261
319858218	50324.000000	2600	7382.661197	32015	6	0.912607	32080	5	0.930515	9718413	0.003540
319861064	50307.000000	2617	7279.387810	32086	5	0.843548	31932	5	0.290377	9713541	0.003403
319887394	49679.000000	2546	7368.303951	32180	3	0.725055	31896	4	0.205915	9708628	0.003885
319847451	50448.000000	2612	7329.850721	32022	5	0.834572	31783	6	0.904245	9703926	0.003009
319862667	50703.000000	2598	7236.047989	32179	3	0.640428	32003	5	0.702351	9699051	0.001945
319863996	50129.000000	2627	7320.384214	32081	5	0.347487	31982	3	0.837760	9694262	0.001974
319876652	50189.000000	2647	7354.763522	32158	4	0.299081	32062	10	0.999049	9689456	0.001347
319857421	49965.000000	2542	7279.259301	31820	8	0.677369	32013	4	0.819413	9684661	0.001375
319850065	50358.000000	2659	7307.768822	31983	3	0.243483	32027	7	0.985076	9679713	0.002106
319872415	49828.000000	2638	7297.763698	31929	4	0.906581	32051	7	0.986956	9674817	0.002011
319861307	50313.000000	2696	7354.663381	31955	6	0.226732	32225	4	0.766416	9670046	0.001298
319881733	50413.000000	2635	7307.354509	31867	5	0.687204	32056	5	0.622909	9665142	0.001760
319872802	50407.000000	2671	7369.173591	32204	4	0.742015	31863	1	0.751128	9660342	0.001441
319870314	49874.000000	2633	7307.678990	31871	6	0.204637	32141	10	0.987863	9655568	-0.000114
319880407	49983.000000	2522	7243.900708	31828	3	0.842777	31957	3	0.995206	9650724	-0.000805
319871960	50024.000000	2610	7344.475421	31976	7	0.999205	31925	6	0.920210	9645907	-0.000781
319854651	50254.000000	2478	7332.914415	31945	2	0.587970	31950	3	0.195927	9641078	-0.000981
319871348	50086.000000	2600	7292.409815	32005	2	0.990866	31925	6	0.726080	9636252	-0.000773
319860409	50292.000000	2598	7317.836298	32171	5	0.970337	31784	3	0.827043	9631299	-0.000948
319850858	50059.000000	2598	7321.035549	31976	4	0.521949	32206	7	0.393884	9626465	0.000088
319865105	50343.000000	2645	7283.345279	32055	5	0.956784	31992	4	0.995233	9621606	-0.000339
319856533	50217.000000	2619	7256.108254	31898	4	0.818180	31910	2	0.999989	9616849	-0.000201
319849006	49715.000000	2622	7317.161179	32315	8	0.734529	32075	6	0.671786	9611933	-0.000215
319860698	49970.000000	2609	7358.862005	32119	4	0.832821	31991	5	0.867725	9607105	0.000065
319866148	49378.000000	2596	7218.263315	32018	0	0.154130	31997	2	0.617415	9602198	-0.000209
319840278	50927.000000	2690	7377.922741	31942	5	0.629087	32057	6	0.956619	9597339	-0.000205
319851337	50009.000000	2580	7266.284343	31879	8	0.230010	32165	4	0.508705	9592555	-0.000139
319863925	50088.000000	2670	7335.094172	32231	7	0.970892	31907	9	0.921316	9587811	-0.000344
319846514	50176.000000	2575	7291.867039	32208	5	0.784210	31927	9	0.893792	9583022	-0.000357
319879927	50258.000000	2674	7303.332548	32084	2	0.097511	31991	4	0.904909	9578332	-0.000300
319869175	49883.000000	2621	7319.620574	32057	5	0.853311	31905	7	0.960995	9573537	-0.000268
319873640	49951.000000	2564	7232.676514	31873	2	0.769609	32062	4	0.814288	9568669	0.000137
319868514	49973.000000	2684	7262.247451	32037	6	0.338650	32035	8	0.752430	9563926	0.001658
319875854	50544.000000	2578	7241.919681	32050	4	0.947280	31850	5	0.927085	9559176	0.001752
319867701	49965.000000	2587	7350.398373	31983	4	0.740080	32120	6	0.625688	9554477	0.000859
319891344	50334.000000	2642	7303.634179	32043	4	0.977371	32147	4	0.878821	9549565	0.000820
319844266	49949.000000	2572	7131.568965	32133	4	0.766549	32165	4	0.855442	9544715	-0.000048
319868370	50717.000000	2628	7318.370436	32038	2	0.607879	32080	4	0.849289	9539884	-0.000098
319882111	49916.000000	2613	7289.650262	32098	5	0.192611	32134	2	0.678361	9535072	-0.000193
319857161	50162.000000	2520	7273.812755	32003	8	0.728452	31809	5	0.980209	9530317	-0.000905
319827309	50141.000000	2591	7302.699958	32125	4	0.392407	32193	3	0.518759	9525569	-0.001045
319855969	50832.000000	2615	7318.336303	32064	2	0.430871	32212	10	0.956703	9520788	-0.001266
319884909	49595.000000	2603	7200.060030	32052	8	0.845697	31911	11	0.557669	9515961	-0.001172
npatches	nstrain	runtime	dt	init_x	init_y	init_y_blood	init_z	init_S	beta0	beta1	beta2	beta3	mean_beta	B	d	delta	delta_blood	b[0]	mut	m	CTL	c	g	epsilon	k	het	lambda	rho	omega	x_max	patch.dyna	DELTA	A	VA
10000	1	100.000000	0.000100	21900	9499	5000000	0.001000	10000000	4.740079	5.523454	3.481311	4.095064	4	8000000000.000000	0.010000	1.000000	1.000000	800000	0.000050	0.048000	1	0.001000	1.000000	25.000000	5.000000	0.500000	0.000000	0.000000	0.000000	31987	0	10.000000	7.000000	1.000000
sus	inf	inf_blood	z	x[0]	y[0][0]	z[0]	x[1]	y[1][0]	z[1]	S[0]	synchrony
219000000	94990000.000000	5000000	10.000000	21900	9499	0.001000	21900	9499	0.001000	10000000	0.000000
317672388	12529438.000000	654138	10000.000000	31764	1301	1.000000	31582	1350	1.000000	9994939	0.000000
319547677	1848484.000000	96252	10000.000000	31892	180	1.000000	32050	209	1.000000	9989968	0.000000
319831409	276134.000000	14390	10000.000000	31835	31	1.000000	32106	36	1.000000	9984950	0.000000
319873894	43872.000000	2298	8436.318596	32054	3	0.968450	32086	5	1.000000	9979864	0.000000
319866437	51948.000000	2766	5369.479894	31903	3	0.704972	31782	3	0.856051	9974905	0.000000
319879152	42010.000000	2096	5639.528006	31985	5	0.948954	32063	4	0.062701	9969963	0.000000
319872507	46877.000000	2398	6045.767498	31905	2	0.559599	32016	5	0.873330	9964989	0.000000
319856401	44714.000000	2354	5710.335563	31973	6	0.196383	31831	4	0.438039	9959989	0.000000
319869352	45733.000000	2432	5872.813813	32075	3	0.681640	31980	3	0.442339	9954980	0.000000
319856112	45646.000000	2388	5762.520483	32156	5	0.455824	32041	7	0.836144	9950087	0.000000
319873018	44684.000000	2334	5793.863692	32075	9	0.635703	32080	4	0.841377	9945114	0.000000
319876689	45357.000000	2359	5738.039146	31990	3	0.713591	32053	8	0.459895	9940276	0.000000
319874044	45027.000000	2369	5800.625600	31845	4	0.522726	32008	4	0.951929	9935250	0.000000
319863830	45424.000000	2366	5751.566588	32151	5	0.471437	31933	3	0.127547	9930186	0.000000
319861460	45171.000000	2327	5828.701330	32210	5	0.711703	31830	7	0.963695	9925245	0.000000
319852228	44932.000000	2369	5734.426549	32001	4	0.726153	31969	4	0.890829	9920299	0.000000
319858076	44902.000000	2260	5808.254365	32113	2	0.075285	32197	3	0.590156	9915391	0.000000
319874147	45846.000000	2329	5849.058485	31703	2	0.326642	31931	3	0.600397	9910379	0.000000
319872823	44404.000000	2347	5665.924236	31921	4	0.671948	32214	4	0.285671	9905339	0.000000
319855187	44648.000000	2251	5699.073085	31886	1	0.921206	32096	2	0.445331	9900456	0.000000
319872825	45662.000000	2425	5844.821888	31890	11	0.387022	31877	6	0.650180	9895572	0.000000
319873799	45006.000000	2377	5725.502864	32019	2	0.222983	31873	7	0.975056	9890643	0.000000
319875701	45013.000000	2409	5696.392727	32044	2	0.309058	31825	2	0.013959	9885694	0.000000
319862470	45289.000000	2399	5771.331875	32113	7	0.797172	32125	6	0.367735	9880710	0.000000
319856610	45247.000000	2320	5791.225363	31877	3	0.613180	31918	11	0.468463	9875646	0.000000
319857185	45405.000000	2370	5803.252181	32126	4	0.461326	32002	7	0.045185	9870665	0.000000
319861272	44883.000000	2387	5666.878292	32183	5	0.906196	32008	6	0.535641	9865732	0.000000
319848827	45155.000000	2169	5806.883316	32009	11	0.785022	32046	5	0.919470	9860868	0.000000
319870875	45729.000000	2311	5811.511088	31902	5	0.974254	32053	0	0.611745	9855711	0.000000
319852377	45544.000000	2384	5811.926662	31999	9	0.682316	32063	4	0.889420	9850801	0.000000
319887061	44736.000000	2243	5688.761897	32066	5	0.410533	32050	4	0.852158	9845823	0.000000
319854294	44952.000000	2299	5892.956154	31905	9	0.728366	31889	7	0.831801	9840879	0.000000
319856620	44921.000000	2354	5755.229208	32105	5	0.916551	32167	4	0.804524	9835884	0.000000
319882293	45276.000000	2298	5875.812650	32290	5	0.878859	32002	6	0.050205	9831117	0.000000
319864981	45612.000000	2416	5823.721705	31681	4	0.145266	31929	4	0.398577	9826157	0.000000
319856373	44624.000000	2317	5680.568833	31978	3	0.108989	31780	4	0.862091	9821220	0.000000
319873520	45361.000000	2323	5851.038572	31955	6	0.645896	31928	6	0.719651	9816197	0.000000
319882291	44976.000000	2358	5808.759634	32306	6	0.813562	32037	3	0.417412	9811292	0.000000
319863838	45808.000000	2442	5810.650774	31944	2	0.008977	31913	3	0.331280	9806306	0.000000
319855289	45309.000000	2348	5787.373506	31834	5	0.632729	31758	1	0.322874	9801353	-1.#IND00
319861317	45046.000000	2375	5769.169544	31981	3	0.859584	31893	4	0.942107	9796440	-1.#IND00
319892324	45219.000000	2368	5687.244290	31934	3	0.719861	32174	2	0.732025	9791581	-1.#IND00
319848771	44837.000000	2373	5822.059222	31902	4	0.323241	32079	4	0.790738	9786723	0.001403
319865187	46145.000000	2304	5767.554233	32014	8	0.853016	31860	7	0.660551	9781862	-0.000158
319887727	44625.000000	2333	5805.837946	32120	6	0.648748	32036	3	0.840818	9777000	0.002354
319882950	45143.000000	2376	5771.887043	31949	6	0.596529	31856	2	0.893587	9772042	0.004452
319859981	44856.000000	2408	5799.315120	32170	6	0.860555	31905	4	0.935297	9767083	0.003100
319870613	44974.000000	2285	5777.763544	31970	1	0.740603	31968	7	0.995628	9762198	0.005410
319855055	44920.000000	2269	5780.090525	31664	5	0.533578	31980	4	0.595592	9757241	0.006742
319866892	45082.000000	2376	5824.701971	32101	10	0.910052	32005	3	0.996828	9752430	0.008913
319864528	46087.000000	2499	5849.932889	31971	5	0.847980	31980	6	0.853075	9747550	0.007641
319858058	45372.000000	2266	5769.928618	31934	5	0.503000	31970	5	0.292286	9742720	0.008644
319859035	45575.000000	2412	5828.609931	31893	4	0.454353	32011	6	0.066091	9737869	0.007916
319873726	45141.000000	2303	5764.887401	31956	7	0.394579	31937	4	0.013407	9733001	0.008644
319881365	45606.000000	2313	5859.182926	32007	7	0.542909	32017	2	0.445723	9728130	0.011009
319858554	45546.000000	2380	5852.818265	31848	1	0.574585	32374	4	0.393681	9723210	0.011454
319870581	45964.000000	2392	5853.299575	31854	3	0.656795	31926	2	0.405052	9718305	0.011253
319866410	45260.000000	2323	5732.074888	31944	7	0.913715	32103	7	0.963189	9713431	0.011150
319858339	45296.000000	2374	5745.048168	32007	5	0.207584	32048	6	0.207150	9708612	0.009973
319874636	44966.000000	2333	5827.640209	32094	4	0.257786	32118	3	0.852409	9703743	0.009605
319877258	44841.000000	2418	5730.054704	32003	4	0.847079	31954	4	0.975603	9698962	0.010663
319865963	45527.000000	2289	5774.353895	32007	8	0.781200	32174	10	0.635419	9694102	0.010777
319842553	45280.000000	2462	5721.981436	31982	8	0.957229	32298	3	0.484688	9689217	0.010727
319864385	45406.000000	2430	5794.934856	31988	8	0.869093	32059	2	0.088315	9684311	0.011726
319853410	45342.000000	2253	5796.390802	31985	2	0.050603	31940	3	0.592957	9679419	0.012555
319857006	44774.000000	2299	5706.075763	31994	2	0.803446	31794	7	0.890639	9674706	0.011650
319870212	45334.000000	2353	5815.269522	32005	3	0.867994	32153	2	0.351175	9669877	0.011016
319869250	45579.000000	2340	5811.990740	32035	1	0.729364	31816	5	0.896469	9665115	0.009991
319880748	44985.000000	2317	5726.762614	31963	5	0.659777	32083	4	0.999541	9660338	0.009960
319859161	45532.000000	2403	5884.033219	31829	4	0.217527	31897	1	0.402765	9655479	0.011413
319865071	44964.000000	2319	5674.611450	31936	4	0.967348	31953	3	0.741058	9650701	0.011036
319896569	45747.000000	2400	5857.023316	31830	3	0.440562	31824	4	0.531869	9645754	0.010817
319854272	44925.000000	2306	5712.138194	31985	7	0.515198	32108	3	0.923678	9640931	0.010576
319860971	44925.000000	2314	5820.776024	32070	7	0.721812	31724	6	0.679578	9636202	0.010874
319884330	45469.000000	2341	5745.102005	31910	3	0.686768	31881	7	0.310890	9631317	0.010391
319849330	44769.000000	2440	5828.738269	32180	5	0.491781	31927	2	0.247207	9626643	0.010052
319869912	45762.000000	2343	5839.807458	32131	8	0.223651	32080	2	0.226012	9621849	0.010643
319852522	45307.000000	2332	5773.232899	31991	4	0.937192	31686	4	0.620588	9617031	0.010321
319884495	44915.000000	2360	5748.453965	32043	4	0.280256	31854	9	0.400063	9612238	0.010004
319868781	45985.000000	2443	5921.712813	32018	7	0.234373	31949	2	0.440408	9607376	0.009752
319861692	44472.000000	2230	5709.501109	31786	8	0.964370	32020	5	0.769986	9602600	0.009386
319888856	45667.000000	2397	5860.571998	31910	8	0.844480	32038	8	0.610157	9597790	0.009223
319863113	46230.000000	2336	5818.269992	31779	2	0.154487	32049	4	0.777011	9592937	0.009069
319855842	46010.000000	2373	5735.064420	32082	2	0.461553	32020	4	0.637299	9588112	0.008996
319868864	44785.000000	2267	5753.124523	31949	7	0.561181	31848	10	0.547974	9583290	0.008633
319875921	45907.000000	2453	5887.941776	31846	1	0.277559	31819	8	0.879649	9578498	0.007820
319848492	44832.000000	2344	5637.370827	32278	5	0.092364	31832	2	0.758004	9573725	0.007606
319855887	45175.000000	2295	5773.581402	31994	11	0.301028	31993	2	0.325232	9568920	0.007295
319858890	44979.000000	2298	5701.659050	31981	5	0.291951	31787	2	0.994034	9564159	0.006975
319861308	45033.000000	2371	5792.081818	32000	5	0.704988	31987	3	0.640445	9559275	0.006967
319863507	44945.000000	2399	5638.808536	31986	8	0.271041	31833	6	0.485894	9554474	0.006907
319860069	45726.000000	2317	5898.211183	31892	6	0.942594	31886	7	0.754047	9549738	0.006085
319866806	45643.000000	2395	5750.678267	31855	4	0.844178	31907	5	0.989720	9544923	0.006158
319861781	45268.000000	2272	5797.560242	32129	8	0.707963	32045	2	0.656289	9540215	0.005508
319894727	45584.000000	2305	5801.097735	32127	7	0.996166	31874	3	0.528399	9535583	0.005398
319866179	44928.000000	2315	5728.208983	31956	2	0.464346	31992	4	0.236959	9530875	0.005389
319883746	45461.000000	2398	5857.028504	32077	5	0.888021	31779	9	0.638959	9526090	0.005268
319866363	45208.000000	2330	5663.037413	32000	7	0.714867	32051	3	0.359309	9521379	0.005174
319867055	45384.000000	2331	5800.943705	31964	7	0.354459	31744	2	0.868352	9516643	0.004815
npatches	nstrain	runtime	dt	init_x	init_y	init_y_blood	init_z	init_S	beta0	beta1	beta2	beta3	mean_beta	B	d	delta	delta_blood	b[0]	mut	m	CTL	c	g	epsilon	k	het	lambda	rho	omega	x_max	patch.dyna	DELTA	A	VA
10000	1	100.000000	0.000100	21900	9499	5000000	0.001000	10000000	3.950704	2.780272	4.336084	4.361201	4	8000000000.000000	0.010000	1.000000	1.000000	800000	0.000050	0.048000	1	0.001000	1.000000	25.000000	6.000000	0.500000	0.000000	0.000000	0.000000	31987	0	10.000000	7.000000	1.000000
sus	inf	inf_blood	z	x[0]	y[0][0]	z[0]	x[1]	y[1][0]	z[1]	S[0]	synchrony
219000000	94990000.000000	5000000	10.000000	21900	9499	0.001000	21900	9499	0.001000	10000000	0.000000
318981243	4987074.000000	261232	10000.000000	32071	499	1.000000	32012	498	1.000000	9995097	0.000000
319824578	289670.000000	15019	10000.000000	31780	29	1.000000	32028	25	1.000000	9990106	0.000000
319866300	30933.000000	1545	4271.861983	32179	3	0.595884	32199	2	0.888491	9985066	0.000000
319869417	51456.000000	2675	6081.294853	32078	5	0.770425	31985	4	0.667772	9980127	0.000000
319898091	44040.000000	2248	4024.574897	32101	7	0.652115	32035	4	0.316169	9975076	0.000000
319883587	41070.000000	2025	4961.079617	31927	2	0.752832	31961	7	0.500274	9970159	0.000000
319862905	44448.000000	2276	4981.945581	31898	5	0.804862	32058	1	0.506867	9965352	0.000000
319868349	42642.000000	2323	4606.685472	32239	8	0.088769	32053	3	0.539554	9960352	0.000000
319885584	42802.000000	2172	4846.700580	31909	3	0.700845	32067	8	0.944657	9955375	0.000000
319876765	43094.000000	2224	4770.572509	31586	4	0.063258	31940	3	0.857622	9950340	0.000000
319892124	42730.000000	2289	4790.572350	31929	1	0.221962	32283	4	0.235162	9945369	0.000000
319861442	42790.000000	2259	4835.614577	31988	2	0.405783	32213	2	0.457630	9940415	0.000000
319864348	43160.000000	2258	4894.641941	31832	3	0.819107	32058	0	0.178372	9935544	0.000000
319888580	42933.000000	2330	4757.635202	31985	8	0.873770	32004	4	0.668367	9930636	0.000000
319853923	42308.000000	2224	4768.762161	31858	2	0.434439	31869	7	0.755013	9925652	0.000000
319859251	42951.000000	2124	4825.324351	32123	5	0.592202	32083	4	0.498648	9920678	0.000000
319891347	43529.000000	2251	4928.638962	31924	4	0.527767	32019	5	0.840201	9915727	0.000000
319891323	42832.000000	2274	4829.540459	32096	4	0.431408	32150	7	0.164289	9910727	0.000000
319867597	43003.000000	2152	4891.233683	32044	4	0.846529	32143	7	0.595370	9905797	0.000000
319865063	43200.000000	2253	4877.997967	31953	4	0.769110	32134	0	0.083673	9900808	0.000000
319853544	43453.000000	2257	4835.508946	32027	7	0.554575	32266	9	0.456338	9895835	0.000000
319881085	42303.000000	2155	4719.600834	31998	6	0.681202	32075	6	0.644067	9890977	0.000000
319856222	43404.000000	2223	4972.252761	31699	6	0.694442	31901	3	0.932213	9886096	0.000000
319875029	43099.000000	2152	4674.869028	31852	4	0.851662	31911	5	0.892816	9881048	0.000000
319876054	42976.000000	2249	4935.683113	32150	2	0.678515	32029	0	0.119247	9876090	0.000000
319855145	43205.000000	2194	4822.573880	32206	3	0.864638	31969	6	0.370695	9871196	0.000000
319884669	43058.000000	2161	4751.368190	31878	4	0.331482	31720	5	0.876506	9866274	0.000000
319873345	42483.000000	2215	4851.932296	31895	8	0.080901	32029	4	0.360854	9861358	0.000000
319900090	43428.000000	2258	4840.937707	31933	3	0.158853	32141	4	0.186690	9856452	0.000000
319875886	43133.000000	2292	4749.109522	32086	5	0.254050	31952	1	0.262005	9851549	0.000000
319856973	42252.000000	2195	4821.933460	32015	3	0.551679	31994	3	0.481563	9846401	0.000000
319851814	43085.000000	2230	4904.473866	32052	3	0.429404	31964	3	0.434489	9841451	0.000000
319869526	42969.000000	2291	4825.224279	31875	7	0.171415	31940	7	0.209247	9836429	0.000000
319866401	43024.000000	2215	4794.787767	32090	1	0.066230	32092	10	0.972770	9831548	0.000000
319844939	43475.000000	2224	4852.158553	31923	4	0.075537	32123	3	0.672141	9826572	0.000000
319888024	42735.000000	2276	4798.427773	31897	8	0.013478	32024	3	0.310802	9821527	0.000000
319867945	43185.000000	2216	4786.008668	31925	3	0.319804	31841	5	0.456054	9816617	0.000000
319854141	43102.000000	2169	4797.357926	32128	7	0.709349	32079	6	0.831612	9811600	0.000000
319855554	43510.000000	2279	4827.874343	32010	0	0.601111	32297	0	0.082973	9806669	0.000000
319878177	43144.000000	2157	4887.482308	31978	2	0.882384	32092	5	0.414201	9801688	-1.#IND00
319853482	43262.000000	2241	4862.239846	32039	5	0.893748	32147	3	0.266258	9796806	-1.#IND00
319861020	43479.000000	2252	4828.534485	31844	10	0.868823	31994	2	0.454100	9791938	-0.004036
319865601	43296.000000	2214	4830.790401	31857	0	0.303659	31980	5	0.241515	9787025	-0.000777
319856978	42193.000000	2147	4751.635036	31833	6	0.522911	32012	6	0.069578	9782096	-0.003133
319855523	43053.000000	2252	4831.366141	31838	4	0.799647	32024	5	0.404230	9777106	-0.000251
319850111	43142.000000	2221	4813.064719	31959	7	0.940684	31957	3	0.356395	9772156	0.000284
319860543	43030.000000	2255	4853.207942	32082	7	0.576929	31800	5	0.112360	9767360	0.000227
319872535	44229.000000	2325	4886.940196	31963	1	0.118189	31886	1	0.304692	9762289	-0.006521
319867570	43041.000000	2289	4792.444129	31945	8	0.565951	32012	4	0.903126	9757439	-0.009986
319869625	42883.000000	2249	4763.744293	31910	4	0.937158	31974	4	0.252989	9752554	-0.008400
319868895	42850.000000	2201	4815.406426	32179	4	0.133575	32173	6	0.600825	9747616	-0.006811
319856972	43125.000000	2196	4835.960400	32001	4	0.827461	32038	2	0.897319	9742651	-0.003428
319853650	43438.000000	2302	4714.380479	32056	2	0.218012	32098	4	0.124060	9737810	-0.000714
319867228	42674.000000	2243	4862.106192	32117	5	0.846211	31963	1	0.162572	9732925	-0.001067
319873499	42687.000000	2249	4813.953634	31885	7	0.276158	32133	6	0.290814	9728112	-0.003835
319854923	43134.000000	2227	4877.916149	32216	2	0.182297	32016	5	0.294425	9723198	-0.003482
319854991	43335.000000	2255	4847.925199	31939	6	0.175484	32128	6	0.315033	9718374	-0.001625
319876644	43136.000000	2195	4781.099950	31735	8	0.377353	31953	7	0.279682	9713605	-0.000933
319871506	43220.000000	2199	4855.678435	32004	3	0.861141	31841	3	0.439563	9708783	-0.002729
319843666	43326.000000	2170	4908.105017	31958	5	0.877304	31870	0	0.151767	9703837	-0.002039
319867241	43549.000000	2201	4830.549118	31856	5	0.838765	32269	5	0.006780	9698954	-0.002548
319848213	43002.000000	2240	4798.616177	32000	1	0.126721	32077	2	0.074067	9694137	-0.002303
319865985	42949.000000	2250	4821.109887	32175	3	0.476666	31926	8	0.125579	9689438	-0.001974
319876138	43380.000000	2259	4888.020164	32250	6	0.176924	31872	1	0.661125	9684723	-0.001416
319874250	42962.000000	2269	4762.247405	32028	3	0.943565	31915	7	0.394807	9679880	-0.001212
319869924	43323.000000	2234	4822.539816	32216	5	0.601314	31932	2	0.267120	9675022	-0.000243
319867978	43055.000000	2233	4820.045568	32040	3	0.449833	32072	3	0.822302	9670254	-0.000090
319866074	42695.000000	2194	4870.107970	31978	7	0.972136	32020	6	0.254452	9665416	0.000700
319862848	43452.000000	2266	4814.585931	32189	1	0.382859	31889	1	0.116475	9660592	0.000825
319851200	42793.000000	2238	4835.038376	31889	7	0.616347	32073	7	0.123915	9655786	0.000928
319854400	43283.000000	2222	4898.258976	32016	0	0.092793	32157	6	0.552156	9650925	0.001126
319855450	43503.000000	2291	4822.235536	31995	6	0.127642	31796	2	0.592434	9646185	0.001351
319847428	43170.000000	2248	4797.932137	31821	0	0.278731	32047	1	0.503835	9641461	0.000825
319889789	42785.000000	2256	4786.373324	32050	0	0.403813	31902	9	0.443622	9636706	0.000769
319863942	42560.000000	2221	4884.623274	32038	3	0.463796	31609	4	0.372669	9631770	0.000719
319882044	43387.000000	2307	4948.244895	32074	3	0.168588	32049	1	0.757769	9626859	0.000392
319868742	43948.000000	2259	4783.255174	32100	8	0.142454	32140	6	0.275521	9622189	0.000591
319888611	42323.000000	2188	4769.064276	31871	3	0.257891	31905	3	0.131661	9617376	0.001399
319855445	42823.000000	2263	4935.016189	31562	4	0.784273	31747	3	0.596323	9612525	0.001674
319855562	44072.000000	2252	4853.025975	31826	3	0.608285	31848	4	0.842027	9607868	0.000642
319859248	43310.000000	2275	4622.969585	32229	2	0.691420	31862	5	0.284171	9603000	0.000570
319874393	42545.000000	2251	4799.294312	32036	7	0.086637	31858	7	0.645411	9598366	0.000758
319867095	43157.000000	2261	4820.263558	31930	3	0.059425	31943	2	0.007009	9593507	0.000071
319879214	42706.000000	2279	4806.303478	32043	4	0.118102	32021	2	0.393170	9588683	0.000048
319865679	43567.000000	2241	4924.753944	31972	3	0.293978	32089	2	0.565867	9583855	-0.000002
319874972	43346.000000	2226	4796.718500	32059	4	0.699810	32253	1	0.136207	9579167	0.000245
319873445	42650.000000	2281	4800.879907	32119	4	0.616350	31894	5	0.113414	9574415	0.000135
319853222	43680.000000	2189	4886.909437	32099	1	0.744272	31917	0	0.370792	9569586	0.000123
319856734	43271.000000	2253	4864.333934	31953	3	0.338470	31860	6	0.550766	9564821	-0.000052
319886199	43510.000000	2247	4834.039389	31800	3	0.777237	31936	4	0.463266	9560064	-0.000251
319867436	42574.000000	2212	4705.321787	31839	9	0.518732	32193	2	0.213217	9555283	-0.000182
319871828	43662.000000	2329	4944.595954	32101	8	0.806532	31871	3	0.105325	9550512	-0.000146
319873807	42460.000000	2239	4645.318233	31789	3	0.067763	32062	7	0.074796	9545665	-0.000395
319880812	43493.000000	2271	4913.307370	31965	6	0.085303	31897	11	0.069063	9540959	-0.000352
319861807	42619.000000	2128	4669.188770	32235	4	0.078492	31989	4	0.129387	9536285	0.000117
319883426	42802.000000	2230	4952.787935	31953	6	0.609193	31975	4	0.433219	9531657	-0.000150
319879381	43777.000000	2210	4871.962556	31962	5	0.703258	31995	3	0.460685	9526844	-0.000409
319876838	43347.000000	2188	4726.234801	32037	3	0.467914	31900	2	0.423670	9522115	-0.000336
319877903	43288.000000	2241	4837.161105	32116	3	0.273082	31677	6	0.249248	9517403	-0.000102
npatches	nstrain	runtime	dt	init_x	init_y	init_y_blood	init_z	init_S	beta0	beta1	beta2	beta3	mean_beta	B	d	delta	delta_blood	b[0]	mut	m	CTL	c	g	epsilon	k	het	lambda	rho	omega	x_max	patch.dyna	DELTA	A	VA
10000	1	100.000000	0.000100	21900	9499	5000000	0.001000	10000000	5.653076	2.422980	2.094098	4.359614	4	8000000000.000000	0.010000	1.000000	1.000000	800000	0.000050	0.048000	1	0.001000	1.000000	25.000000	7.000000	0.500000	0.000000	0.000000	0.000000	31987	0	10.000000	7.000000	1.000000
sus	inf	inf_blood	z	x[0]	y[0][0]	z[0]	x[1]	y[1][0]	z[1]	S[0]	synchrony
219000000	94990000.000000	5000000	10.000000	21900	9499	0.001000	21900	9499	0.001000	10000000	0.000000
319503703	1940008.000000	102087	10000.000000	31963	223	1.000000	31709	177	1.000000	9995018	0.000000
319845015	43555.000000	2314	9081.657317	31795	6	1.000000	31860	9	1.000000	9989971	0.000000
319847387	60383.000000	3159	3387.532464	31857	5	0.501622	32163	6	0.085549	9984912	0.000000
319883986	35262.000000	1790	3221.193625	32002	6	0.552879	31956	1	0.108677	9979904	0.000000
319873469	41924.000000	2274	4932.748057	31932	7	0.722856	32027	3	0.150709	9974977	0.000000
319852938	44924.000000	2261	4008.119628	32235	12	0.698168	31931	3	0.107931	9970092	0.000000
319853136	40002.000000	2098	3871.430463	31944	0	0.468563	32096	1	0.071354	9965217	0.000000
319884700	41185.000000	2114	4244.261232	32010	2	0.097761	31933	4	0.326234	9960266	0.000000
319856965	42132.000000	2193	4157.522437	31846	6	0.382234	32154	4	0.976742	9955370	0.000000
319854962	41641.000000	2194	4019.782638	32056	5	0.074435	31996	3	0.757591	9950367	0.000000
319864171	40458.000000	2102	4101.113339	31987	4	0.859696	31957	6	0.458877	9945453	0.000000
319864439	41989.000000	2168	4181.133619	31608	5	0.173472	32039	1	0.153348	9940377	0.000000
319863189	42307.000000	2238	4115.267641	31950	7	0.139780	31987	6	0.098293	9935478	0.000000
319834632	41014.000000	2118	4033.299821	31948	2	0.768758	31940	0	0.012912	9930424	0.000000
319873702	41906.000000	2285	4192.408865	31789	0	0.085188	31908	3	0.584778	9925445	0.000000
319878106	41976.000000	2193	4201.408261	31885	8	0.748950	32051	4	0.255668	9920471	0.000000
319870569	41595.000000	2210	4016.329388	31930	1	0.558651	31785	2	0.277410	9915531	0.000000
319833869	40783.000000	2139	4099.650971	31868	5	0.680336	31963	0	0.095311	9910562	0.000000
319875098	41015.000000	2209	4127.372941	32027	5	0.779949	32109	2	0.317990	9905603	0.000000
319867351	41630.000000	2205	4227.263871	31919	2	0.420954	32034	2	0.802701	9900629	0.000000
319862653	41839.000000	2172	4083.128000	32062	4	0.038449	32080	2	0.648281	9895602	0.000000
319858641	42172.000000	2173	4125.131013	31987	3	0.505140	32042	1	0.359439	9890660	0.000000
319858117	41618.000000	2225	4055.547965	32075	4	0.132559	32200	3	0.323683	9885714	0.000000
319850218	41693.000000	2134	4170.122397	31871	5	0.669485	32098	2	0.161280	9880811	0.000000
319855789	41007.000000	2222	4032.027917	32040	6	0.441591	32150	5	0.118805	9875824	0.000000
319864328	41433.000000	2166	4164.443385	32153	3	0.088690	32063	4	0.213534	9870822	0.000000
319848376	41672.000000	2183	4166.224288	32038	5	0.700254	32040	3	0.310990	9865948	0.000000
319866628	42090.000000	2142	4163.371385	31869	3	0.051787	31656	6	0.441529	9860966	0.000000
319855075	41653.000000	2148	4066.050981	31746	9	0.161781	31857	4	0.864911	9856110	0.000000
319863274	41808.000000	2204	4059.411735	31982	3	0.565807	31951	5	0.112956	9851143	0.000000
319898654	41099.000000	2131	4096.475631	32019	7	0.890028	32065	4	0.853286	9846253	0.000000
319860317	41984.000000	2170	4193.122250	32228	2	0.530759	31881	0	0.137471	9841389	0.000000
319872411	41314.000000	2163	4045.486873	31857	5	0.749318	31838	0	0.046028	9836467	0.000000
319857067	41231.000000	2199	4168.476288	31796	2	0.845153	32304	3	0.384060	9831639	0.000000
319863299	42872.000000	2210	4158.411803	32063	5	0.040657	31998	8	0.257158	9826716	0.000000
319852805	41940.000000	2222	3983.077843	31898	5	0.383131	31799	7	0.462174	9821864	0.000000
319855873	41410.000000	2000	4055.869214	31864	3	0.212780	32123	4	0.567264	9817019	0.000000
319862898	41941.000000	2172	4248.045359	32234	4	0.921855	31860	2	0.401933	9812083	0.000000
319859490	41114.000000	2098	4024.698505	31661	2	0.416775	32224	8	0.570667	9807157	0.000000
319853763	41442.000000	2202	4156.782481	32091	3	0.652682	31929	5	0.103304	9802163	-1.#IND00
319853712	42131.000000	2199	4173.815211	32070	1	0.141207	32292	6	0.660528	9797288	-1.#IND00
319875297	41840.000000	2229	4093.794465	32043	6	0.262399	32330	4	0.846999	9792489	0.000698
319837535	40597.000000	2140	4048.497159	32080	5	0.873451	32120	1	0.160959	9787584	0.005036
319870256	41859.000000	2236	4240.541256	31579	5	0.635155	31994	7	0.020639	9782701	0.002403
319848662	41373.000000	2156	4081.522581	32059	4	0.882827	31929	2	0.562469	9777850	-0.004392
319858694	42595.000000	2257	4194.670753	32113	0	0.098600	32103	5	0.145152	9772790	-0.003868
319857070	41596.000000	2117	4022.463140	31726	6	0.168092	32039	1	0.353421	9768001	0.000491
319860716	41622.000000	2201	4160.122699	31776	2	0.121497	31869	2	0.558500	9763162	0.002124
319868718	41005.000000	2126	4044.387218	32020	4	0.755054	32173	4	0.445901	9758160	0.000173
319871236	41779.000000	2225	4208.848633	31890	0	0.234099	32141	2	0.706302	9753261	-0.000072
319870139	42062.000000	2156	4148.740645	32072	5	0.732068	32046	6	0.150548	9748472	0.000082
319883142	41957.000000	2193	4106.937165	32130	4	0.810397	31824	8	0.063358	9743600	-0.001113
319860033	42052.000000	2192	4058.161081	31701	7	0.757166	32038	1	0.101487	9738715	-0.000928
319854225	41343.000000	2078	4113.568986	32113	4	0.501538	31903	2	0.006492	9733882	-0.001153
319862379	41154.000000	2167	4148.154851	32180	1	0.291307	31958	4	0.046505	9729045	0.002057
319875062	42367.000000	2239	4166.054210	31797	4	0.980217	32197	4	0.344657	9724205	0.001377
319888258	41953.000000	2134	4086.880324	32085	2	0.405501	31927	3	0.531026	9719361	0.000908
319880336	41172.000000	2197	4057.905342	31971	3	0.835613	32014	3	0.218569	9714521	0.000308
319885091	41486.000000	2242	4257.012690	32020	1	0.203136	32238	6	0.012497	9709580	0.000891
319861393	42598.000000	2170	4174.204857	32158	4	0.004766	32238	5	0.244747	9704661	0.000881
319872309	41771.000000	2081	4032.799432	31879	2	0.001286	31920	4	0.749625	9699842	0.000391
319871703	41030.000000	2171	4035.710081	31908	4	0.144254	31844	3	0.875355	9694938	0.000652
319866571	41244.000000	2084	4216.204037	32041	2	0.430588	31979	5	0.141372	9690196	0.000668
319871313	41739.000000	2181	4074.514812	31843	12	0.911763	32158	4	0.594328	9685410	0.000105
319858070	40915.000000	2135	4051.472503	31995	4	0.152012	32102	6	0.106578	9680509	-0.000583
319865932	42108.000000	2127	4203.943364	31942	1	0.620679	32091	2	0.858482	9675695	-0.001311
319852796	41621.000000	2169	4098.855767	31992	4	0.292379	31849	3	0.035945	9670802	-0.001115
319862151	41693.000000	2180	4194.978150	32156	3	0.969980	32122	3	0.028209	9665874	-0.000734
319878467	41218.000000	2194	4156.077232	31850	1	0.414972	32072	3	0.124933	9661022	-0.000708
319879778	41982.000000	2179	4160.933973	31840	4	0.821365	32155	3	0.587078	9656155	-0.000862
319862775	42033.000000	2149	4122.634907	31937	4	0.593622	31924	1	0.203071	9651288	-0.000633
319869718	41603.000000	2155	4097.937075	31923	5	0.636206	32025	1	0.274519	9646475	-0.000484
319854330	41190.000000	2171	4122.614108	32256	4	0.546950	32029	3	0.033726	9641651	-0.000429
319867146	41448.000000	2193	4228.263347	32043	5	0.869594	31940	0	0.287737	9636792	-0.002117
319835019	41745.000000	2224	4091.560452	31931	2	0.314908	31810	5	0.411830	9632009	-0.001753
319868638	41525.000000	2127	4065.525778	31896	10	0.412528	32209	0	0.221897	9627163	-0.002314
319867635	41325.000000	2114	4180.482780	32062	5	0.733859	31822	3	0.582679	9622323	-0.002271
319872956	42424.000000	2262	4097.272535	32124	7	0.810260	31943	4	0.360303	9617652	-0.002308
319845013	41648.000000	2124	4059.546702	32117	4	0.729747	31799	3	0.231282	9612842	-0.001597
319859931	40647.000000	2220	4140.775284	31910	9	0.361208	31837	4	0.727078	9608128	-0.001918
319855850	42563.000000	2199	4256.272975	32132	5	0.713166	32007	6	0.647172	9603391	-0.001691
319871061	42458.000000	2149	4021.209697	32293	7	0.204886	32187	4	0.624115	9598556	-0.001518
319850876	41250.000000	2075	4124.625339	32042	2	0.517000	32042	2	0.856483	9593666	-0.002021
319874933	41180.000000	2149	4082.649030	31928	2	0.477588	31899	6	0.419103	9588803	-0.002200
319863908	41647.000000	2208	4159.105508	32106	1	0.520837	31756	2	0.077531	9584013	-0.001964
319860424	41549.000000	2216	4048.355467	31953	1	0.125400	31813	4	0.092092	9579160	-0.001820
319853305	41612.000000	2105	4205.640916	31990	5	0.085486	32117	4	0.368443	9574352	-0.002046
319871119	41327.000000	2076	4047.552894	31852	3	0.649027	31800	4	0.833938	9569595	-0.002548
319881747	41507.000000	2085	4253.038247	31963	6	0.300810	31997	3	0.986750	9564875	-0.001828
319852397	42254.000000	2164	4068.183903	32035	5	0.473502	31963	2	0.558751	9560026	-0.001945
319879095	40626.000000	2023	4038.176507	32013	1	0.129652	31973	4	0.304754	9555136	-0.001631
319856413	41197.000000	2194	4262.026480	31866	8	0.320346	32007	1	0.193167	9550324	-0.001505
319849532	42743.000000	2212	4140.146271	31888	2	0.186713	31914	4	0.072059	9545585	-0.001159
319877458	41798.000000	2149	4096.888879	32069	7	0.645411	32056	8	0.052035	9540820	-0.001686
319884243	40968.000000	2087	4103.029932	32036	9	0.070832	32002	1	0.362406	9536082	-0.001693
319884451	41883.000000	2141	4149.626792	31824	5	0.415778	32177	2	0.341933	9531224	-0.001599
319847345	42062.000000	2157	4095.907058	31928	1	0.725302	32103	3	0.048810	9526477	-0.001561
319855356	40948.000000	2190	4054.285879	31849	2	0.058841	31810	5	0.379160	9521761	-0.001518
319868842	41836.000000	2150	4191.086937	31832	3	0.885914	31892	4	0.955634	9516948	-0.001670
npatches	nstrain	runtime	dt	init_x	init_y	init_y_blood	init_z	init_S	beta0	beta1	beta2	beta3	mean_beta	B	d	delta	delta_blood	b[0]	mut	m	CTL	c	g	epsilon	k	het	lambda	rho	omega	x_max	patch.dyna	DELTA	A	VA
10000	1	100.000000	0.000100	21900	9499	5000000	0.001000	10000000	3.208498	3.116583	3.916466	2.621364	4	8000000000.000000	0.010000	1.000000	1.000000	800000	0.000050	0.048000	1	0.001000	1.000000	25.000000	8.000000	0.500000	0.000000	0.000000	0.000000	31987	0	10.000000	7.000000	1.000000
sus	inf	inf_blood	z	x[0]	y[0][0]	z[0]	x[1]	y[1][0]	z[1]	S[0]	synchrony
219000000	94990000.000000	5000000	10.000000	21900	9499	0.001000	21900	9499	0.001000	10000000	0.000000
319713540	765441.000000	40225	10000.000000	31799	72	1.000000	32120	66	1.000000	9994980	0.000000
319864181	25217.000000	1309	1880.117719	31936	5	0.219108	31859	2	0.172205	9989918	0.000000
319856476	53518.000000	2763	6001.362484	31993	6	0.610951	32009	6	0.390237	9985021	0.000000
319870474	47522.000000	2459	2762.858363	31933	4	0.387809	31907	2	0.579058	9980024	0.000000
319862098	35325.000000	1840	3205.158056	31944	0	0.155977	31767	2	0.536721	9974986	0.000000
319865903	41552.000000	2183	4257.959786	31876	7	0.035850	31843	5	0.743599	9969973	0.000000
319859258	42933.000000	2207	3527.519469	31942	5	0.561328	32084	6	0.333297	9965000	0.000000
319865514	39317.000000	2046	3472.630422	31978	6	0.051626	31702	9	0.607224	9960170	0.000000
319871934	40322.000000	2092	3709.826323	31888	1	0.005547	31894	5	0.738563	9955194	0.000000
319858405	42015.000000	2272	3660.697989	31868	6	0.225463	31998	4	0.105001	9950108	0.000000
319874505	40563.000000	2177	3481.203987	32138	7	0.556238	32245	4	0.373877	9945152	0.000000
319858976	40310.000000	2161	3598.199565	31984	7	0.774836	31961	5	0.498937	9940174	0.000000
319859253	40641.000000	2007	3632.272445	32140	5	0.478169	32106	0	0.228624	9935191	0.000000
319861016	41137.000000	2154	3666.295384	32031	2	0.439783	31931	6	0.227328	9930209	0.000000
319821956	39909.000000	2006	3522.426723	31938	5	0.012619	31723	1	0.145904	9925133	0.000000
319879528	41284.000000	2122	3789.139528	31976	3	0.120685	32108	3	0.028479	9920204	0.000000
319882186	40996.000000	2183	3588.421832	32031	5	0.202317	31909	4	0.153538	9915234	0.000000
319869320	39817.000000	2013	3642.434871	32074	1	0.040385	32094	4	0.392168	9910375	0.000000
319875720	40797.000000	2073	3658.497295	31921	2	0.195654	31895	4	0.388167	9905512	0.000000
319859722	40513.000000	2170	3626.448279	31999	6	0.521710	32002	6	0.081375	9900668	0.000000
319864763	40570.000000	2049	3628.953364	31930	2	0.034198	32099	5	0.279750	9895730	0.000000
319852253	40862.000000	2184	3577.933859	32046	4	0.092959	32016	3	0.608455	9890862	0.000000
319862988	40753.000000	2168	3590.928208	31955	3	0.824709	31861	4	0.386943	9886100	0.000000
319859022	40588.000000	2112	3638.409735	32009	1	0.215940	32061	9	0.300336	9881128	0.000000
319875585	41090.000000	2102	3654.540571	31821	7	0.493939	31818	5	0.368450	9876202	0.000000
319889265	40887.000000	2105	3625.811035	32000	7	0.388619	31998	7	0.056597	9871301	0.000000
319876153	40258.000000	2144	3577.019659	31964	3	0.450446	31769	7	0.233257	9866366	0.000000
319884669	39838.000000	2061	3703.276205	31993	3	0.498818	31834	1	0.023925	9861492	0.000000
319871867	41117.000000	2181	3652.493027	32050	5	0.055374	31860	1	0.201020	9856441	0.000000
319849159	40834.000000	2195	3532.061289	31968	3	0.080354	31894	3	0.445363	9851396	0.000000
319872259	40715.000000	2027	3575.073544	32029	6	0.154268	31958	6	0.900914	9846453	0.000000
319851104	40457.000000	2066	3596.766549	31988	3	0.605892	32032	4	0.114142	9841550	0.000000
319878697	40864.000000	2155	3704.654548	31868	3	0.398775	31921	5	0.259847	9836628	0.000000
319869618	41038.000000	2197	3601.666722	31901	2	0.202920	31929	7	0.035069	9831631	0.000000
319851048	39887.000000	2091	3547.545558	32065	3	0.309004	32069	3	0.050543	9826673	0.000000
319869569	40727.000000	2059	3635.075920	32071	10	0.231017	31981	8	0.206326	9821745	0.000000
319871870	40869.000000	2111	3613.629409	32084	3	0.105534	31799	3	0.275542	9816853	0.000000
319865339	40938.000000	2131	3582.136161	32147	2	0.393197	32146	2	0.526171	9812036	0.000000
319884487	40221.000000	2163	3607.208174	31860	6	0.084303	31973	1	0.086753	9807146	0.000000
319866927	40813.000000	2168	3641.131260	31849	4	0.069370	31867	4	0.074763	9802360	-1.#IND00
319858895	40629.000000	2155	3635.624280	32111	4	0.454717	31804	5	0.160863	9797493	-1.#IND00
319868249	40895.000000	2039	3658.345699	31832	3	0.193217	32057	3	0.741279	9792620	-1.#IND00
319874573	41657.000000	2115	3617.833828	31981	6	0.726688	32204	4	0.327705	9787596	-1.#IND00
319852466	40789.000000	2080	3578.364491	32189	10	0.814605	32061	2	0.249362	9782673	-0.005277
319862967	40947.000000	2106	3672.051608	31770	4	0.127656	32048	2	0.646259	9777764	-0.000774
319865438	40912.000000	2066	3569.522590	31779	6	0.555828	31855	1	0.158758	9772863	-0.012136
319849113	40415.000000	2131	3690.965748	32114	4	0.017944	32032	5	0.281389	9768116	-0.011158
319853502	40298.000000	2143	3611.812021	31782	2	0.164040	31844	4	0.162213	9763112	-0.010420
319857241	40689.000000	2133	3649.115454	31917	6	0.127521	32135	4	0.512314	9758226	-0.008144
319889099	40476.000000	2165	3622.676130	32019	5	0.237375	32108	4	0.069341	9753321	-0.008552
319871660	39925.000000	2087	3564.069853	31914	2	0.501999	31796	5	0.112102	9748389	-0.013156
319859743	40662.000000	2118	3655.002086	32073	3	0.477272	32032	2	0.395062	9743357	-0.010909
319844521	40645.000000	2065	3617.906596	31931	3	0.061631	32306	0	0.029986	9738486	-0.013773
319859673	40943.000000	2107	3661.525002	32186	3	0.012402	32140	2	0.329703	9733628	-0.015347
319862852	40651.000000	2123	3648.799180	32180	4	0.657614	31914	5	0.406146	9728787	-0.011111
319872409	41205.000000	2051	3635.547337	31992	4	0.251839	31904	4	0.320934	9723913	-0.010487
319856773	40747.000000	2188	3539.399945	31775	6	0.601530	31997	2	0.098907	9718897	-0.009002
319866615	41223.000000	2205	3712.920050	31967	3	0.108615	31908	7	0.154744	9714087	-0.008814
319852660	40486.000000	2112	3608.425593	32070	3	0.388215	31770	3	0.197979	9709279	-0.008665
319869688	40943.000000	2082	3676.421581	32000	3	0.141166	32080	2	0.505360	9704451	-0.008757
319862353	41409.000000	2210	3604.717852	32004	2	0.577181	32176	7	0.252899	9699651	-0.008811
319862545	40622.000000	2147	3503.635100	31921	3	0.525087	31946	3	0.521810	9694760	-0.008443
319864783	40196.000000	2066	3533.642021	31908	7	0.758107	31941	3	0.386715	9689859	-0.008343
319886058	40255.000000	2125	3653.579435	31881	4	0.021654	32065	5	0.735326	9685026	-0.006918
319862410	40554.000000	2217	3682.980199	31960	4	0.337089	31888	2	0.581062	9680240	-0.006269
319885159	40422.000000	2066	3596.484459	31950	0	0.298436	31884	4	0.385164	9675370	-0.005454
319860487	40460.000000	2156	3718.740775	31892	4	0.444003	31985	6	0.443341	9670517	-0.004946
319858779	40933.000000	2202	3603.824928	31937	8	0.753307	31992	3	0.396625	9665700	-0.004761
319869140	40861.000000	2025	3643.530376	31895	2	0.014585	31661	3	0.360857	9660844	-0.004346
319858869	40741.000000	2059	3644.283218	31942	8	0.063195	32194	6	0.058784	9656128	-0.004162
319888096	40662.000000	2136	3582.890045	31786	1	0.110534	32064	3	0.027674	9651169	-0.004026
319841435	41084.000000	2066	3676.290822	31977	3	0.414620	32000	8	0.114927	9646404	-0.004467
319871629	41266.000000	2080	3615.743001	32108	2	0.108485	31917	1	0.280947	9641686	-0.004459
319842984	40724.000000	2118	3628.270108	31792	4	0.631219	32020	4	0.311451	9636850	-0.004454
319850269	40630.000000	2135	3623.048169	31769	5	0.214181	31938	3	0.451756	9632081	-0.004439
319867714	40732.000000	2175	3577.736822	31728	2	0.041310	31959	6	0.143328	9627213	-0.004337
319865533	40914.000000	2107	3669.515373	32201	5	0.136453	31861	5	0.184014	9622413	-0.004960
319851577	40734.000000	2043	3593.041133	32186	2	0.794955	31893	1	0.266401	9617636	-0.005349
319879012	40775.000000	2191	3569.988529	31877	3	0.351277	31862	2	0.212270	9612876	-0.004772
319861955	40465.000000	2128	3639.442810	32122	6	0.111974	31976	2	0.479023	9608084	-0.004683
319884324	41240.000000	2097	3685.627678	32043	1	0.105174	32189	5	0.883442	9603301	-0.005039
319862436	41417.000000	2162	3662.278054	31953	2	0.531355	31963	5	0.389676	9598511	-0.005009
319866114	40992.000000	2084	3579.114847	32067	4	0.627055	31994	1	0.111427	9593725	-0.005408
319873257	40272.000000	2196	3600.337951	32151	4	0.338778	31966	4	0.460809	9588945	-0.005399
319853327	40895.000000	2075	3719.762993	32022	4	0.427739	31949	4	0.395689	9584243	-0.006995
319878789	40988.000000	2053	3670.173430	31980	4	0.150375	32048	2	0.203750	9579452	-0.006974
319883437	41345.000000	2134	3643.674049	32196	5	0.092894	32063	6	0.119539	9574791	-0.006889
319875299	40587.000000	2134	3616.814517	31735	6	0.287173	31818	4	0.494183	9569940	-0.006570
319869780	41051.000000	2137	3694.811564	32114	4	0.323404	32250	6	0.246896	9565101	-0.006420
319875368	40719.000000	2118	3541.486591	32084	5	0.380096	31905	3	0.124189	9560335	-0.005575
319864802	40949.000000	2204	3727.612103	32163	1	0.633935	31773	8	0.826301	9555555	-0.005765
319871048	41454.000000	2133	3621.235881	31997	9	0.312278	32125	3	0.715433	9550760	-0.005804
319870819	39986.000000	2053	3568.209239	32015	3	0.102916	31927	8	0.263061	9546041	-0.005467
319882532	40016.000000	2071	3649.941180	32071	1	0.679812	32094	5	0.730391	9541195	-0.005339
319852079	41328.000000	2065	3685.491158	31989	2	0.063721	31926	2	0.127014	9536471	-0.005224
319856521	40314.000000	2090	3550.403628	31956	1	0.009145	32326	3	0.720841	9531786	-0.005519
319856950	40164.000000	2109	3694.794532	32021	3	0.148903	31895	4	0.510966	9527009	-0.005874
319848215	41350.000000	2208	3647.433168	31953	3	0.230177	32101	1	0.248218	9522244	-0.005711
319876627	40649.000000	2171	3583.373937	31623	5	0.187790	31967	2	0.017809	9517497	-0.005722
npatches	nstrain	runtime	dt	init_x	init_y	init_y_blood	init_z	init_S	beta0	beta1	beta2	beta3	mean_beta	B	d	delta	delta_blood	b[0]	mut	m	CTL	c	g	epsilon	k	het	lambda	rho	omega	x_max	patch.dyna	DELTA	A	VA
10000	1	100.000000	0.000100	21900	9499	5000000	0.001000	10000000	5.843578	2.318490	5.892183	2.890195	4	8000000000.000000	0.010000	1.000000	1.000000	800000	0.000050	0.048000	1	0.001000	1.000000	25.000000	9.000000	0.500000	0.000000	0.000000	0.000000	31987	0	10.000000	7.000000	1.000000
sus	inf	inf_blood	z	x[0]	y[0][0]	z[0]	x[1]	y[1][0]	z[1]	S[0]	synchrony
219000000	94990000.000000	5000000	10.000000	21900	9499	0.001000	21900	9499	0.001000	10000000	0.000000
319814510	294867.000000	15567	10000.000000	31928	33	1.000000	31942	29	1.000000	9994948	0.000000
319874048	38912.000000	1985	867.193012	31948	2	0.003325	31949	6	0.064877	9989958	0.000000
319859085	32376.000000	1616	4860.318469	31880	3	0.398110	32211	2	0.175551	9984974	0.000000
319868102	54774.000000	2926	3634.122266	31934	7	0.121009	31992	3	0.196584	9979943	0.000000
319845901	39315.000000	2021	2296.702235	32120	2	0.011588	32010	0	0.042860	9975020	0.000000
319860454	36264.000000	1861	3408.840068	32078	3	0.440181	32027	3	0.183601	9970003	0.000000
319857205	42895.000000	2288	3617.849923	32232	4	0.491493	32038	6	0.044672	9965029	0.000000
319894704	41765.000000	2169	2966.063328	31705	7	0.667731	32051	3	0.002636	9959968	0.000000
319862205	38195.000000	1991	3094.582737	31738	5	0.464510	31807	3	0.019276	9955029	0.000000
319852134	39321.000000	2054	3339.640116	31996	8	0.365658	32078	2	0.086565	9950046	0.000000
319850874	41040.000000	2155	3209.709514	31795	1	0.308857	31878	6	0.546528	9945039	0.000000
319867087	39528.000000	2056	3165.195821	31925	6	0.024604	31966	7	0.720603	9940037	0.000000
319852036	39430.000000	2070	3199.204914	32219	5	0.737274	31858	4	0.584040	9934967	0.000000
319872823	39574.000000	2087	3266.880397	31813	5	0.448194	31965	2	0.040819	9930045	0.000000
319884370	40113.000000	2091	3270.337016	31917	1	0.514195	31815	4	0.076074	9925087	0.000000
319866156	40190.000000	1994	3249.070669	32314	8	0.374048	31774	3	0.234818	9920218	0.000000
319871603	39795.000000	1991	3196.309444	32015	4	0.413514	32058	3	0.496833	9915280	0.000000
319881138	40260.000000	2080	3284.556688	31984	2	0.080009	32001	4	0.900901	9910190	0.000000
319868253	40796.000000	2071	3190.696346	31969	6	0.006204	31764	1	0.082656	9905160	0.000000
319854153	39921.000000	2029	3158.393270	31897	9	0.386974	32028	3	0.255896	9900173	0.000000
319876620	39440.000000	2104	3193.894112	32111	2	0.493543	32229	0	0.120113	9895239	0.000000
319863523	40190.000000	1995	3220.399672	32110	3	0.147519	31952	4	0.357247	9890239	0.000000
319846874	40991.000000	2073	3212.557886	32065	4	0.311846	31889	3	0.028034	9885246	0.000000
319876032	39548.000000	2067	3193.649296	32139	3	0.864391	31970	5	0.003401	9880280	0.000000
319861541	40456.000000	2006	3260.958451	31963	2	0.160057	31861	11	0.028832	9875249	0.000000
319868170	40267.000000	2108	3191.624247	31827	5	0.005093	32019	1	0.018947	9870359	0.000000
319886970	39535.000000	2073	3209.119912	31802	4	0.411798	31856	5	0.054600	9865380	0.000000
319870723	40442.000000	2060	3226.677255	32145	4	0.049475	31978	4	0.017173	9860568	0.000000
319850245	40076.000000	2096	3155.505211	31982	2	0.451496	32022	2	0.240670	9855646	0.000000
319875844	39581.000000	2147	3152.689024	32047	5	0.436301	31925	0	0.018216	9850741	0.000000
319863946	39887.000000	2125	3262.623792	31817	7	0.367658	32198	2	0.455110	9845700	0.000000
319869392	40640.000000	2117	3193.774646	31977	6	0.180700	31890	5	0.011127	9840823	0.000000
319861935	39638.000000	2091	3139.611206	32076	4	0.023225	32154	3	0.425875	9835959	0.000000
319847825	39870.000000	2107	3224.426602	32162	5	0.860396	31837	2	0.463842	9831157	0.000000
319848901	39857.000000	2025	3206.748086	31980	0	0.126822	32045	1	0.099724	9826324	0.000000
319870816	40246.000000	2159	3207.237930	31996	1	0.026882	32018	2	0.117401	9821405	0.000000
319887765	39331.000000	2066	3127.651411	31797	4	0.594997	32185	0	0.015198	9816572	0.000000
319877452	40791.000000	2115	3360.615497	31847	7	0.604571	31877	1	0.177660	9811708	0.000000
319860272	40083.000000	2068	3140.965131	32028	8	0.707898	32002	5	0.217449	9806867	0.000000
319866489	39345.000000	1962	3228.402021	31901	5	0.887810	31924	3	0.055034	9801940	-1.#IND00
319871231	41017.000000	2154	3293.986177	31848	1	0.039217	32123	1	0.302174	9797037	-1.#IND00
319864225	39802.000000	2050	3066.757118	31956	6	0.506527	32029	7	0.134088	9792225	-1.#IND00
319862693	39621.000000	2123	3216.645904	31920	7	0.459106	31955	4	0.088675	9787256	0.004898
319880610	40312.000000	2102	3308.152917	32032	8	0.560480	31851	7	0.036361	9782261	-0.001675
319869358	40527.000000	2198	3182.620108	32128	2	0.437701	32052	5	0.271172	9777346	-0.002442
319884407	39688.000000	2116	3151.298913	32054	4	0.156688	32128	4	0.210892	9772433	-0.004821
319847465	39134.000000	2027	3225.738197	32174	3	0.869670	31761	4	0.272260	9767498	-0.003689
319847077	40740.000000	2087	3299.792807	31858	1	0.472686	31873	1	0.555241	9762613	0.000288
319854525	40388.000000	2090	3164.357878	31992	5	0.168542	32045	4	0.450047	9757735	0.001361
319874616	39093.000000	2022	3152.867938	31808	6	0.854981	32139	2	0.255166	9752892	-0.002140
319862139	39933.000000	2053	3280.064755	31875	3	0.618312	32162	2	0.083242	9748038	-0.010141
319858264	41059.000000	2123	3229.947627	31963	5	0.465625	31983	6	0.548651	9743320	-0.003484
319875442	39568.000000	2122	3163.384129	32085	6	0.470410	32051	1	0.025568	9738492	-0.002226
319862347	39630.000000	2084	3289.053332	31839	4	0.500956	32097	4	0.071808	9733569	-0.003888
319871397	40165.000000	2089	3273.720896	31983	6	0.231996	31882	3	0.102977	9728842	-0.003991
319863902	40911.000000	2159	3151.299290	32009	4	0.418873	32104	4	0.642274	9723931	-0.003348
319867289	40251.000000	2038	3154.691797	31753	7	0.267569	32023	7	0.363343	9719113	-0.003077
319849827	39064.000000	2027	3090.778734	32040	3	0.359470	32196	4	0.741483	9714330	-0.008513
319866992	39482.000000	2032	3203.319189	31736	5	0.218118	31899	4	0.349817	9709515	-0.007716
319877867	40276.000000	2164	3223.504612	31820	9	0.582596	31963	10	0.094550	9704707	-0.008366
319865293	40715.000000	2074	3233.604610	31993	3	0.646860	31712	2	0.033400	9699765	-0.008484
319863512	39799.000000	2052	3161.616832	31965	6	0.039771	31885	5	0.059506	9694931	-0.008686
319865148	39657.000000	2022	3220.274821	31884	7	0.215023	31902	4	0.115621	9690028	-0.008858
319872979	40207.000000	2146	3207.369861	32007	0	0.311306	32059	3	0.050735	9685210	-0.008833
319877641	40202.000000	2086	3182.768640	32067	4	0.269112	32102	8	0.606094	9680313	-0.008022
319876872	39833.000000	2101	3220.503363	31781	7	0.535789	31948	3	0.200557	9675495	-0.005987
319836780	40832.000000	2107	3258.469645	31985	5	0.500470	32084	3	0.256753	9670747	-0.005954
319883829	39861.000000	2124	3084.512058	31872	7	0.589352	32097	3	0.125583	9665917	-0.006876
319863036	39741.000000	2038	3215.003806	31812	2	0.679296	31817	2	0.067632	9661031	-0.005705
319862729	39912.000000	2115	3213.557509	31881	6	0.429004	32062	4	0.131435	9656226	-0.005585
319854737	40471.000000	2048	3263.343256	32007	2	0.467840	31985	1	0.043186	9651385	-0.005367
319870565	40453.000000	2203	3114.783014	32160	3	0.672250	31786	5	0.028728	9646575	-0.005514
319855290	40192.000000	2091	3104.733983	31888	2	0.099104	31869	4	0.587332	9641637	-0.005151
319858263	39619.000000	2088	3170.243544	31914	3	0.659805	31857	5	0.525007	9636811	-0.001788
319846429	40395.000000	2084	3273.287906	32102	3	0.168612	31879	4	0.117713	9632066	-0.001515
319874899	40521.000000	2126	3237.634673	31828	6	0.704015	32086	6	0.141169	9627242	-0.000728
319874573	40051.000000	2076	3282.763350	31899	8	0.575867	32041	4	0.044756	9622330	-0.000683
319864701	40340.000000	2088	3215.197090	32329	1	0.076977	31794	4	0.026602	9617543	-0.000406
319848983	40011.000000	2077	3156.847655	32065	4	0.017950	31891	2	0.212056	9612632	0.000173
319862510	40352.000000	2105	3194.750696	32099	10	0.085301	31991	7	0.249986	9607841	0.000577
319859891	40634.000000	2125	3200.101978	32004	3	0.793028	31804	7	0.274485	9603066	-0.000626
319866504	40246.000000	2114	3182.246116	31894	4	0.087235	31945	5	0.168664	9598264	-0.000364
319884204	40387.000000	2088	3202.644679	31965	7	0.230414	31870	7	0.178021	9593388	-0.000531
319870656	39928.000000	2098	3170.038749	31730	6	0.270024	32154	7	0.155525	9588509	-0.000229
319882357	40212.000000	2141	3218.405709	31895	1	0.465378	31804	5	0.159790	9583746	-0.000168
319849882	40208.000000	2135	3175.487256	31964	2	0.722795	31615	2	0.247641	9579019	-0.000178
319874177	39931.000000	2159	3275.625347	32021	8	0.595804	32076	2	0.339688	9574250	-0.000135
319872163	40911.000000	2154	3202.427927	31672	7	0.322573	31834	6	0.056479	9569627	-0.000102
319868477	39929.000000	2148	3174.108129	31910	5	0.639928	32005	1	0.005170	9564856	-0.000091
319886967	39299.000000	2079	3250.604916	32046	4	0.811751	32234	3	0.040383	9560078	0.000179
319876043	40751.000000	2052	3199.543460	32069	3	0.863918	31998	2	0.360772	9555310	0.000319
319874557	39867.000000	2076	3165.442371	31837	2	0.016687	32093	5	0.385728	9550627	0.000619
319867813	39802.000000	2058	3243.366128	31947	5	0.439988	31970	4	0.013237	9545944	0.000545
319848077	40668.000000	2055	3219.838994	32138	4	0.588279	32119	3	0.031467	9541184	0.000491
319873117	39815.000000	2081	3136.201265	32057	4	0.742578	31824	1	0.091054	9536506	0.000250
319859459	39587.000000	2063	3274.281203	31968	6	0.680837	32068	4	0.392383	9531763	0.000654
319873709	40455.000000	2118	3294.736402	31988	3	0.579608	31935	6	0.191296	9527107	0.000859
319842667	40468.000000	2091	3150.320414	31947	3	0.211890	32041	1	0.472167	9522363	0.000879
319854148	40046.000000	2095	3091.071727	32172	3	0.074686	32099	3	0.227795	9517655	0.001121
npatches	nstrain	runtime	dt	init_x	init_y	init_y_blood	init_z	init_S	beta0	beta1	beta2	beta3	mean_beta	B	d	delta	delta_blood	b[0]	mut	m	CTL	c	g	epsilon	k	het	lambda	rho	omega	x_max	patch.dyna	DELTA	A	VA
10000	1	100.000000	0.000100	21900	9499	5000000	0.001000	10000000	3.719142	5.210554	5.566471	2.961275	4	8000000000.000000	0.010000	1.000000	1.000000	800000	0.000050	0.048000	1	0.001000	1.000000	25.000000	10.000000	0.500000	0.000000	0.000000	0.000000	31987	0	10.000000	7.000000	1.000000
sus	inf	inf_blood	z	x[0]	y[0][0]	z[0]	x[1]	y[1][0]	z[1]	S[0]	synchrony
219000000	94990000.000000	5000000	10.000000	21900	9499	0.001000	21900	9499	0.001000	10000000	0.000000
319857115	115267.000000	6106	9999.565425	31897	13	1.000000	31876	10	1.000000	9995078	0.000000
319847798	57351.000000	2938	936.634313	32162	6	0.005832	31707	8	0.021470	9990042	0.000000
319882463	26203.000000	1348	2503.625294	31916	2	0.246666	32136	2	0.116251	9985075	0.000000
319850395	49225.000000	2547	4385.143160	31952	1	0.243705	31934	5	0.561054	9980047	0.000000
319885750	46448.000000	2367	2303.854894	31888	5	0.091005	31948	2	0.180110	9975094	0.000000
319888099	35081.000000	1812	2343.455602	31919	1	0.013871	32159	4	0.171729	9970017	0.000000
319878042	37759.000000	1875	3312.480445	31961	5	0.314074	32140	3	0.452672	9965141	0.000000
319872608	43133.000000	2261	3080.832822	32021	1	0.209912	31773	2	0.664452	9960156	0.000000
319861835	39441.000000	2070	2671.024655	32065	4	0.145436	31974	4	0.256657	9955186	0.000000
319873257	37991.000000	2007	2946.081192	32145	6	0.040838	32006	2	0.179320	9950154	0.000000
319858500	40207.000000	1991	3072.363589	31667	2	0.084470	31998	5	0.506697	9945082	0.000000
319877099	40837.000000	2130	2896.718239	31984	2	0.278700	32001	2	0.202191	9940163	0.000000
319861369	39703.000000	2037	2725.564918	32052	3	0.511997	32078	3	0.234640	9935168	0.000000
319855198	38045.000000	1964	2909.937496	32052	4	0.050666	31820	4	0.231288	9930226	0.000000
319876965	40738.000000	2121	3040.395624	32069	6	0.581787	32100	3	0.233250	9925148	0.000000
319862518	40003.000000	2143	2798.159999	31961	2	0.191574	31928	3	0.345071	9920162	0.000000
319875297	39101.000000	1953	2796.379488	32187	4	0.537607	32002	6	0.112397	9915209	0.000000
319862093	40070.000000	2029	3000.867899	32078	3	0.708123	32055	3	0.640216	9910199	0.000000
319871954	40152.000000	2061	2876.653128	32194	5	0.065286	32050	2	0.494238	9905166	0.000000
319856647	38505.000000	2015	2759.430090	31793	1	0.012823	32262	5	0.441313	9900262	0.000000
319881283	38824.000000	2073	2966.827170	31911	3	0.270408	31989	2	0.851041	9895371	0.000000
319864602	40107.000000	2093	2982.812006	32019	3	0.268024	32085	5	0.640307	9890418	0.000000
319854475	39719.000000	2086	2838.526055	31770	6	0.533925	31879	1	0.430709	9885488	0.000000
319856387	39162.000000	2067	2886.432191	32016	1	0.214365	32143	1	0.493831	9880442	0.000000
319835855	40374.000000	2095	2995.708636	31970	2	0.194210	31962	2	0.472830	9875514	0.000000
319879455	40495.000000	2100	2794.973515	31982	4	0.830891	31993	4	0.206941	9870610	0.000000
319869553	38697.000000	2001	2844.451790	31889	4	0.048437	32083	3	0.432505	9865734	0.000000
319865113	39176.000000	2048	2997.660542	31763	2	0.137632	31862	4	0.018416	9860891	0.000000
319869787	40105.000000	2056	2945.100646	31795	4	0.057453	32076	1	0.072952	9856018	0.000000
319857404	39861.000000	2077	2857.743498	31724	5	0.359863	31959	1	0.107336	9851111	0.000000
319875225	39059.000000	2051	2812.341739	32118	5	0.738993	32146	7	0.145930	9846128	0.000000
319869962	39620.000000	2033	2890.687337	31887	8	0.244537	32022	5	0.468712	9841182	0.000000
319882916	39527.000000	2123	2944.543098	31988	5	0.013732	31892	3	0.915187	9836237	0.000000
319885385	39441.000000	2105	2910.239347	31909	6	0.132119	32022	3	0.196147	9831378	0.000000
319850865	40254.000000	1985	2876.241348	32199	4	0.827049	32065	7	0.339709	9826559	0.000000
319860710	39170.000000	1979	2897.226646	31969	4	0.238316	32153	2	0.446455	9821675	0.000000
319870022	39877.000000	2050	2964.051502	32092	3	0.412446	31994	4	0.618853	9816835	0.000000
319883802	39469.000000	2037	2910.210153	31901	3	0.400061	32096	6	0.155749	9812003	0.000000
319877352	39758.000000	2093	2916.195616	32050	4	0.192736	31951	7	0.408020	9807062	0.000000
319873611	39699.000000	2076	2833.546071	32197	4	0.466944	32163	5	0.597585	9802254	-1.#IND00
319870189	39092.000000	2164	2844.218482	31893	2	0.629690	31718	7	0.381829	9797343	-1.#IND00
319871485	39375.000000	2037	2966.444911	32131	7	0.187966	31877	4	0.243679	9792406	-1.#IND00
319863847	40047.000000	2064	2954.819629	31844	5	0.443008	31864	2	0.293621	9787461	-1.#IND00
319889235	39479.000000	2032	2868.794832	31980	3	0.176805	32170	5	0.971858	9782600	-0.009825
319881614	39293.000000	2035	2975.993771	31917	6	0.235911	31932	3	0.201031	9777657	-0.006702
319871752	40509.000000	2064	2890.652204	31980	3	0.577735	32073	1	0.209925	9772686	-0.007812
319862663	39564.000000	2073	2842.653640	32180	4	0.470699	31939	4	0.580813	9767872	-0.007156
319877640	39460.000000	2107	2840.924430	31808	4	0.422048	32170	0	0.225030	9763021	-0.006957
319875577	39869.000000	2049	3001.955777	31775	1	0.035892	32164	3	0.333699	9758092	-0.006689
319875015	39535.000000	2054	2868.472660	32045	7	0.086225	31969	4	0.449463	9753290	-0.005516
319882187	39083.000000	1998	2876.598524	32092	2	0.388167	31897	5	0.703760	9748481	-0.003581
319865764	39697.000000	2080	3025.736346	32271	5	0.291890	31986	2	0.251599	9743703	-0.003749
319898434	40364.000000	2075	2894.084628	31778	1	0.281000	31863	6	0.122300	9738750	-0.001509
319862985	39117.000000	2075	2900.942763	31953	5	0.282237	32091	6	0.926147	9733828	-0.000846
319857226	39765.000000	2017	2932.064725	31767	1	0.697745	31815	3	0.790104	9729104	0.001536
319881047	39637.000000	2044	2910.530350	31790	8	0.037621	32016	5	0.613371	9724128	0.001574
319873718	39372.000000	2021	2864.413049	31864	2	0.166857	31900	9	0.317825	9719315	0.001631
319860827	39573.000000	2059	2927.321034	32053	5	0.455934	32258	8	0.694412	9714386	0.002808
319852808	40207.000000	2127	2918.976033	32062	5	0.700167	31981	4	0.457109	9709590	0.000028
319864592	39168.000000	2145	2839.458615	31783	5	0.829617	32288	5	0.076866	9704831	-0.000167
319851510	39268.000000	2113	2878.014699	32201	11	0.014315	32126	5	0.158642	9699989	-0.000596
319873613	39424.000000	2137	2970.315364	31995	3	0.092638	31861	1	0.667519	9695112	-0.000708
319858698	39941.000000	2067	2915.498154	31930	2	0.230851	32075	1	0.181330	9690228	0.001493
319861890	40352.000000	2120	2875.763290	31739	13	0.030605	31609	4	0.215792	9685369	0.000700
319879827	38976.000000	1987	2845.125004	32037	1	0.165235	31929	2	0.331726	9680702	0.000829
319868618	40215.000000	2083	2922.560769	32065	6	0.088095	32066	5	0.227951	9675670	0.003528
319859596	39874.000000	2077	2854.787667	32128	2	0.282327	32079	9	0.460843	9670809	0.005182
319875437	39284.000000	2077	2900.435109	32035	1	0.103025	32044	3	0.421832	9665941	0.004443
319876210	39472.000000	2058	2849.403454	32021	3	0.122438	31994	6	0.137072	9661149	0.004461
319852984	39664.000000	2042	2957.668650	32159	3	0.817909	31930	2	0.252777	9656350	0.004171
319877140	39893.000000	2043	2879.591575	31947	3	0.686887	31689	2	0.085491	9651596	0.003155
319864114	39517.000000	2048	2913.163783	32047	1	0.171970	32050	8	0.089230	9646789	0.003065
319867171	38903.000000	2097	2881.376196	32001	4	0.570255	32155	7	0.276880	9641926	0.004322
319868569	39637.000000	2070	3031.127482	31861	3	0.554111	32113	12	0.107385	9637097	0.004364
319878102	40131.000000	2053	2854.865059	32024	1	0.032440	32114	5	0.252750	9632262	0.004310
319881581	38771.000000	2087	2863.234986	32143	5	0.240342	32031	7	0.566966	9627455	0.003849
319858579	39285.000000	1980	2958.034588	31873	3	0.435967	31768	1	0.077739	9622692	0.003621
319864280	40252.000000	2069	2865.261781	31952	5	0.112533	31854	2	0.036411	9617907	0.004507
319886966	39537.000000	2055	2848.627961	31968	2	0.257889	31921	4	0.032539	9613056	0.004420
319877585	39402.000000	2035	2906.943094	31946	3	0.444600	32186	2	0.239711	9608194	0.004246
319860301	39073.000000	2092	2918.684182	32057	1	0.044520	32119	2	0.166458	9603504	0.003863
319840939	39837.000000	2032	2954.691922	31984	4	0.039251	31833	3	0.128231	9598599	0.003733
319867829	39529.000000	2070	2877.910230	31876	3	0.309381	31994	2	0.058887	9593834	0.004138
319876516	39873.000000	2045	2912.289606	32038	2	0.223645	31920	3	0.239013	9589041	0.004206
319853174	39219.000000	1989	2897.310820	31831	4	0.158064	32072	4	0.766980	9584291	0.004161
319862296	39184.000000	2066	2946.544521	31696	6	0.697878	32109	1	0.621068	9579664	0.003942
319877722	39927.000000	2083	2983.343733	31910	2	0.254825	31974	9	0.040489	9574900	0.002999
319841846	39665.000000	2055	2865.113026	32044	7	0.253102	32055	6	0.176165	9570064	0.002916
319878287	39380.000000	2016	2900.111379	31934	4	0.265231	31839	4	0.287307	9565256	0.003180
319861983	38965.000000	1969	2834.515997	32001	2	0.006606	32175	6	0.334762	9560501	0.003296
319853744	40277.000000	2016	3007.003349	31973	7	0.607983	32171	4	0.444108	9555743	0.003062
319850641	40156.000000	2120	2836.902584	32157	6	0.477015	31744	2	0.004996	9550949	0.003016
319879251	38887.000000	2069	2878.328967	32000	3	0.534912	31909	9	0.030716	9546148	0.002646
319854177	40041.000000	2079	2974.939169	32111	6	0.425756	32060	4	0.427706	9541377	0.003398
319866355	38997.000000	2002	2821.046354	31937	3	0.064949	32115	6	0.112110	9536715	0.003361
319849409	39890.000000	2047	3029.746448	31736	3	0.014459	32031	4	0.292435	9531928	0.002564
319854269	40239.000000	2089	2811.189880	31971	2	0.156579	31877	1	0.283668	9527144	0.002400
319862914	38543.000000	1998	2863.245199	32194	3	0.664711	32124	3	0.146151	9522295	0.002023
319860242	39539.000000	2122	2962.336780	31976	3	0.405821	32312	2	0.416380	9517653	0.002170
npatches	nstrain	runtime	dt	init_x	init_y	init_y_blood	init_z	init_S	beta0	beta1	beta2	beta3	mean_beta	B	d	delta	delta_blood	b[0]	mut	m	CTL	c	g	epsilon	k	het	lambda	rho	omega	x_max	patch.dyna	DELTA	A	VA
10000	1	100.000000	0.000100	21900	9499	5000000	0.001000	10000000	2.932062	3.929424	4.493737	2.665523	4	8000000000.000000	0.010000	1.000000	1.000000	800000	0.000050	0.048000	1	0.001000	1.000000	25.000000	11.000000	0.500000	0.000000	0.000000	0.000000	31987	0	10.000000	7.000000	1.000000
sus	inf	inf_blood	z	x[0]	y[0][0]	z[0]	x[1]	y[1][0]	z[1]	S[0]	synchrony
219000000	94990000.000000	5000000	10.000000	21900	9499	0.001000	21900	9499	0.001000	10000000	0.000000
319876498	44127.000000	2324	9553.092633	32032	4	1.000000	31926	6	0.967051	9995020	0.000000
319852185	75799.000000	3864	1235.067426	32064	3	0.110109	31965	7	0.085450	9990119	0.000000
319864431	26951.000000	1366	1306.010744	31979	3	0.429847	31906	4	0.130753	9985120	0.000000
319857401	41403.000000	2215	4509.036895	32199	4	0.741698	31995	1	0.378931	9980104	0.000000
319849100	50411.000000	2561	2465.905057	31997	3	0.105238	31752	10	0.198705	9975143	0.000000
319865482	36943.000000	1973	1898.826489	32032	3	0.030069	31894	2	0.229468	9970068	0.000000
319867011	35417.000000	1807	2887.121414	31951	6	0.084464	32316	3	0.031921	9965100	0.000000
319870615	42079.000000	2138	2933.863019	31874	3	0.316844	32116	9	0.130777	9960019	0.000000
319830212	40464.000000	2087	2409.523518	32037	5	0.395202	32056	4	0.823730	9955055	0.000000
319850796	37099.000000	1915	2475.471931	31973	3	0.619625	31896	2	0.075389	9949907	0.000000
319859350	38860.000000	2062	2792.290379	32302	5	0.420905	31722	6	0.034979	9944793	0.000000
319865854	39923.000000	2053	2671.378256	31693	5	0.533718	31859	1	0.361589	9939777	0.000000
319852627	40030.000000	2053	2556.917940	31966	6	0.229472	32096	3	0.051629	9934826	0.000000
319857470	38719.000000	2075	2607.274671	31970	4	0.285748	31801	1	0.057576	9929787	0.000000
319850933	39341.000000	2128	2620.036078	31920	1	0.234544	32038	2	0.023766	9924824	0.000000
319865169	38992.000000	2074	2644.401272	31919	1	0.040566	31898	7	0.031635	9919722	0.000000
319875254	39199.000000	2054	2619.025111	31955	4	0.205465	31970	4	0.247687	9914868	0.000000
319863886	39083.000000	2028	2682.051637	31833	4	0.288654	32057	0	0.011385	9909850	0.000000
319856597	39067.000000	2069	2582.260497	31777	1	0.034101	32143	4	0.035026	9904961	0.000000
319870262	38972.000000	2006	2680.379889	31856	1	0.070444	31731	7	0.085277	9900027	0.000000
319876232	39972.000000	2132	2666.908580	31915	4	0.050024	31935	1	0.025517	9895077	0.000000
319874856	39204.000000	2094	2540.815250	32005	5	0.538224	31775	5	0.133929	9890030	0.000000
319877260	39192.000000	2028	2656.500430	31820	4	0.080658	31814	3	0.706755	9885095	0.000000
319868535	39449.000000	2041	2621.053319	31809	6	0.363748	31975	3	0.556422	9880067	0.000000
319868419	39184.000000	2017	2581.848598	31836	5	0.134196	31736	1	0.129809	9875161	0.000000
319879164	38529.000000	1998	2578.369177	31971	2	0.515032	31842	8	0.452835	9870245	0.000000
319848694	38824.000000	1980	2628.263678	31900	5	0.032197	32050	2	0.534225	9865219	0.000000
319870590	39217.000000	1977	2655.678810	31930	4	0.294500	31970	1	0.533769	9860263	0.000000
319852277	38813.000000	1999	2606.589847	32093	4	0.083732	31827	3	0.126176	9855352	0.000000
319871061	39377.000000	2025	2672.926313	32067	3	0.329512	32133	2	0.166723	9850498	0.000000
319851687	38797.000000	1988	2646.640590	32114	1	0.090725	32094	4	0.187061	9845404	0.000000
319872824	39608.000000	2075	2641.212825	31971	5	0.185689	32167	7	0.125252	9840486	0.000000
319867500	38945.000000	2043	2590.593345	32078	2	0.145330	31929	6	0.067208	9835640	0.000000
319859982	39069.000000	2086	2658.104766	31846	6	0.471441	31961	5	0.058347	9830890	0.000000
319864586	38962.000000	2070	2586.194604	32115	0	0.107651	32148	1	0.325307	9825881	0.000000
319870363	38626.000000	2044	2645.008373	31714	5	0.131538	31787	10	0.123525	9820961	0.000000
319870634	39820.000000	2056	2698.064332	31963	6	0.222907	32215	5	0.143443	9816085	0.000000
319885376	39200.000000	2096	2530.663225	31841	3	0.131963	31848	7	0.138070	9811220	0.000000
319855406	38781.000000	1916	2606.387082	32058	5	0.109999	31911	1	0.209943	9806239	0.000000
319851775	39422.000000	1962	2699.809231	31900	3	0.048532	32177	3	0.128733	9801297	-1.#IND00
319872472	39784.000000	1996	2580.955373	32096	2	0.536491	32046	1	0.235335	9796348	-1.#IND00
319868565	38746.000000	2051	2593.988205	32016	5	0.409556	31951	1	0.273395	9791321	-1.#IND00
319857788	39272.000000	2044	2615.269168	32101	6	0.096457	31905	4	0.172708	9786362	-1.#IND00
319851362	38894.000000	2105	2608.796141	32081	2	0.458341	31985	6	0.218842	9781526	-0.007180
319864372	39324.000000	2043	2703.219241	31743	5	0.316205	31993	3	0.279115	9776638	-0.001107
319865039	39990.000000	2102	2601.404794	31843	1	0.647224	31937	9	0.160114	9771680	-0.001722
319857051	38546.000000	1983	2539.962376	32090	7	0.493577	32136	2	0.409472	9766680	-0.000640
319869780	38592.000000	1912	2653.537040	31954	3	0.107025	31994	7	0.516956	9761797	0.006224
319850233	39592.000000	2019	2693.253414	32002	5	0.136512	32140	3	0.382961	9756829	0.004198
319876079	38961.000000	1999	2593.029752	31941	3	0.086564	32077	4	0.549370	9752046	0.002935
319852227	39002.000000	2095	2648.002669	31924	4	0.303587	31901	6	0.004304	9747177	0.003403
319847452	39530.000000	2060	2649.703589	32074	1	0.633361	32038	3	0.125634	9742358	0.002803
319850518	39055.000000	1959	2579.898637	32039	5	0.458457	31837	4	0.759455	9737461	0.002573
319875478	38745.000000	2028	2578.002443	32074	4	0.389438	31971	1	0.313876	9732586	0.001691
319853148	38780.000000	1960	2704.805212	32045	3	0.032612	31920	3	0.519350	9727707	0.002147
319889903	39502.000000	2091	2733.351563	32122	5	0.128178	32210	7	0.293097	9722948	0.002320
319866933	40335.000000	2129	2634.383416	31841	5	0.029486	31953	6	0.131870	9718047	0.002018
319865221	39643.000000	2090	2582.554407	32029	6	0.244548	31903	1	0.043438	9713223	0.001655
319875303	39466.000000	2114	2588.967305	31857	5	0.237650	32318	2	0.213517	9708358	0.001316
319882977	39023.000000	1911	2646.561658	31987	6	0.297830	32057	3	0.289136	9703374	0.001619
319874647	38842.000000	2071	2551.528791	31932	1	0.031636	32301	5	0.028056	9698397	0.001481
319854069	39320.000000	2011	2656.462608	31764	2	0.031850	31825	4	0.007929	9693545	0.001626
319862717	39407.000000	2086	2577.331141	31921	3	0.004277	32019	3	0.336546	9688743	0.000881
319870781	39225.000000	2003	2548.614266	32026	6	0.145021	31856	1	0.550650	9683793	0.001224
319841004	38227.000000	1921	2599.176670	32017	5	0.039805	32019	0	0.008238	9678959	0.001352
319861030	39388.000000	2058	2755.870996	31868	4	0.106247	32089	4	0.153377	9673919	0.001051
319851809	39831.000000	2052	2536.333732	31924	2	0.273206	31954	2	0.214081	9669274	0.000863
319877761	37606.000000	1926	2557.076783	31916	9	0.175447	31839	3	0.297723	9664547	0.001017
319870772	39627.000000	2063	2806.191002	32248	4	0.214114	32252	4	0.361167	9659716	0.001035
319870955	40346.000000	2140	2635.174872	32026	5	0.442901	32085	2	0.002924	9654941	0.001189
319859453	38894.000000	1989	2516.547131	31864	2	0.346983	32103	2	0.097905	9650087	0.001019
319871069	38284.000000	1975	2637.875257	32050	3	0.323117	32165	2	0.313768	9645299	0.000872
319884859	39393.000000	1965	2826.129667	31983	4	0.049458	32166	1	0.080877	9640516	0.001233
319874379	40451.000000	2179	2579.062364	32057	8	0.266279	31960	5	0.228969	9635689	0.001149
319872800	38948.000000	2114	2541.311583	32164	6	0.209681	32003	3	0.134946	9630895	0.001140
319836144	38971.000000	1965	2616.599128	32005	6	0.066704	32294	6	0.351625	9626183	0.000372
319870711	39272.000000	2049	2713.417518	32131	2	0.095737	32089	3	0.106102	9621445	0.000247
319870164	39783.000000	2096	2676.292169	32033	5	0.274982	32177	0	0.280695	9616623	0.000244
319876121	38604.000000	2107	2530.278192	31994	4	0.085936	32030	6	0.091411	9611826	0.000549
319860282	38376.000000	1978	2603.570659	31841	5	0.155672	31791	1	0.006654	9607013	0.001175
319856087	39947.000000	2030	2741.920187	32212	3	0.169535	32105	3	0.095075	9602355	0.001020
319862573	39714.000000	2084	2544.880543	31879	7	0.714826	32234	7	0.100924	9597485	0.001367
319865388	38563.000000	1910	2567.886359	32165	2	0.220226	31849	4	0.362335	9592787	0.001117
319868324	39635.000000	2011	2749.990021	32075	5	0.109504	32273	5	0.086964	9588048	0.001369
319864521	39847.000000	2085	2592.872388	31958	7	0.337736	31906	2	0.010043	9583359	0.001225
319881614	38209.000000	2002	2636.337467	31883	2	0.288406	32201	3	0.292518	9578866	0.001130
319860296	39434.000000	2005	2703.628987	31767	8	0.150421	31931	3	0.000337	9574197	0.002771
319898994	39858.000000	2036	2612.983606	32072	1	0.359020	32066	6	0.004640	9569502	0.002185
319858704	38624.000000	2011	2539.555194	31914	4	0.333162	32044	5	0.428336	9564512	0.002121
319857206	38983.000000	2012	2641.425599	31603	5	0.103526	31925	5	0.563609	9559664	0.002769
319862953	38796.000000	2039	2561.434488	32206	4	0.234553	32000	1	0.586059	9554855	0.002453
319874934	39169.000000	2004	2663.455970	32174	4	0.467530	31775	3	0.014229	9550038	0.002878
319853587	39916.000000	2072	2644.749523	32244	5	0.203169	32130	5	0.318589	9545259	0.003530
319866147	38849.000000	2003	2552.485100	31980	5	0.640401	31826	5	0.429886	9540598	0.003004
319902448	39594.000000	1958	2697.117511	32080	4	0.753118	32151	8	0.100012	9535880	0.004442
319868626	39553.000000	2099	2623.618617	31824	3	0.474728	32009	2	0.414695	9531163	0.004407
319856559	38858.000000	2021	2649.882790	31917	2	0.029781	31903	7	0.237367	9526378	0.004315
319856577	39555.000000	2046	2625.549787	32094	2	0.422550	31894	6	0.066286	9521573	0.003972
319861235	39305.000000	1964	2588.408989	31977	6	0.199738	32302	3	0.138364	9516857	0.003986
npatches	nstrain	runtime	dt	init_x	init_y	init_y_blood	init_z	init_S	beta0	beta1	beta2	beta3	mean_beta	B	d	delta	delta_blood	b[0]	mut	m	CTL	c	g	epsilon	k	het	lambda	rho	omega	x_max	patch.dyna	DELTA	A	VA
10000	1	100.000000	0.000100	21900	9499	5000000	0.001000	10000000	2.559218	3.885546	4.946137	5.820836	4	8000000000.000000	0.010000	1.000000	1.000000	800000	0.000050	0.048000	1	0.001000	1.000000	25.000000	12.000000	0.500000	0.000000	0.000000	0.000000	31987	0	10.000000	7.000000	1.000000
sus	inf	inf_blood	z	x[0]	y[0][0]	z[0]	x[1]	y[1][0]	z[1]	S[0]	synchrony
219000000	94990000.000000	5000000	10.000000	21900	9499	0.001000	21900	9499	0.001000	10000000	0.000000
319870666	20210.000000	1087	5911.248153	32231	3	0.581023	32019	3	0.678982	9994919	0.000000
319857594	91165.000000	4641	1634.168729	32050	17	0.009412	31702	7	0.031363	9989896	0.000000
319849111	30719.000000	1624	878.719422	31918	4	0.052614	31930	4	0.045798	9984841	0.000000
319856901	34054.000000	1763	3961.987996	31968	4	0.386707	32172	3	0.216680	9979882	0.000000
319862911	51831.000000	2779	2588.973840	32027	3	0.283234	31856	5	0.428169	9974811	0.000000
319867963	38902.000000	2046	1670.363044	31989	2	0.127974	31811	4	0.329217	9969878	0.000000
319866764	33675.000000	1703	2392.230519	31848	8	0.209388	31970	4	0.037079	9964877	0.000000
319845858	40166.000000	2113	2816.942332	31864	7	0.008447	32147	0	0.416035	9959829	0.000000
319846871	41707.000000	2130	2328.842879	31960	6	0.001098	31856	5	0.203826	9954914	0.000000
319856241	37137.000000	1819	2154.356915	31927	4	0.002348	31739	3	0.463372	9949967	0.000000
319852131	37749.000000	1966	2613.012272	32058	1	0.005632	32062	5	0.152396	9944955	0.000000
319850612	40114.000000	2074	2422.706174	31869	1	0.000395	31765	5	0.460085	9939965	0.000000
319874111	39369.000000	2033	2315.095164	31986	3	0.003081	32091	5	0.466537	9935037	0.000000
319856551	37580.000000	1955	2368.689003	31904	7	0.052247	32086	3	0.086629	9930048	0.000000
319886829	39160.000000	1951	2496.183144	31958	5	0.143804	31959	3	0.162176	9925139	0.000000
319871458	39235.000000	2101	2357.313416	32018	2	0.040843	31855	3	0.297583	9920172	0.000000
319866973	38291.000000	1924	2394.122636	32009	5	0.065001	32155	1	0.036194	9915124	0.000000
319849116	38796.000000	1989	2466.815386	31880	4	0.138623	31893	6	0.181432	9910230	0.000000
319880884	39090.000000	1985	2464.038035	31911	3	0.563229	31828	3	0.126461	9905359	0.000000
319853374	40244.000000	2035	2432.718938	32099	2	0.342461	32080	4	0.298488	9900438	0.000000
319872429	38141.000000	2007	2291.972003	31986	4	0.433868	32040	7	0.060020	9895607	0.000000
319865580	38203.000000	1958	2456.647372	31899	3	0.049267	31969	5	0.258209	9890764	0.000000
319852192	39158.000000	2102	2395.448497	31937	3	0.481944	32056	4	0.007042	9885648	0.000000
319856506	38327.000000	2056	2368.222877	31958	2	0.339819	32230	4	0.412699	9880675	0.000000
319885741	38633.000000	2020	2475.086417	32000	2	0.190025	31900	2	0.351134	9875846	0.000000
319867256	39138.000000	2005	2382.514661	31855	1	0.560519	32114	4	0.676146	9870728	0.000000
319864165	38803.000000	1969	2465.056619	31936	3	0.393199	32199	5	0.078548	9865716	0.000000
319876511	40251.000000	2058	2380.515244	32082	3	0.004807	31829	7	0.377671	9860686	0.000000
319862625	38427.000000	2032	2330.037819	32089	5	0.040389	32136	6	0.087113	9855843	0.000000
319863121	38213.000000	2007	2438.498757	32070	2	0.003560	32208	4	0.120221	9850893	0.000000
319874795	39045.000000	1973	2432.175354	31899	6	0.015984	32139	6	0.023306	9846166	0.000000
319862448	39019.000000	1984	2421.835009	31876	6	0.140495	32152	3	0.084559	9841304	0.000000
319851375	39518.000000	2050	2350.061964	31901	4	0.075291	31986	5	0.211220	9836555	0.000000
319862236	38607.000000	2047	2310.437233	31965	6	0.129991	31872	3	0.631540	9831596	0.000000
319864193	38623.000000	2055	2406.286636	31959	3	0.021393	31979	3	0.032667	9826594	0.000000
319854078	39065.000000	2043	2453.053966	31900	4	0.038110	32121	3	0.028375	9821663	0.000000
319883540	39116.000000	2024	2398.589826	31998	2	0.220808	31958	5	0.188193	9816813	0.000000
319891172	39038.000000	1938	2382.651775	31949	6	0.688338	31912	6	0.276728	9811963	0.000000
319848600	38700.000000	1955	2393.832344	31876	3	0.127515	31794	5	0.771046	9807014	0.000000
319860097	38363.000000	1959	2506.149527	31971	7	0.020458	32164	5	0.562504	9802123	-1.#IND00
319860388	40273.000000	2135	2503.740212	32007	2	0.168850	31956	1	0.403069	9797219	-1.#IND00
319864269	38742.000000	2055	2284.649544	31988	4	0.062095	31932	1	0.112083	9792368	-1.#IND00
319881681	38101.000000	2001	2444.578109	32298	6	0.049856	31875	3	0.088619	9787518	0.008006
319849432	39474.000000	2020	2508.952900	32152	3	0.280385	31901	4	0.017680	9782628	0.002773
319851427	39762.000000	2078	2374.099657	31941	5	0.129530	31713	1	0.053802	9777790	-0.000129
319861991	38047.000000	2012	2292.743839	31977	2	0.038811	32120	3	0.110754	9773004	-0.001959
319867439	38245.000000	1978	2487.407384	31949	3	0.047532	31949	0	0.092540	9768134	0.003722
319852794	39706.000000	2205	2444.986120	32063	5	0.345766	31831	5	0.388110	9763239	0.006205
319865624	39067.000000	2001	2324.041903	32137	4	0.126308	31994	4	0.286483	9758375	0.006548
319887735	37940.000000	2000	2439.322968	32108	2	0.456806	32004	3	0.531991	9753584	0.004996
319860743	38738.000000	1991	2446.310898	32178	4	0.068111	31897	2	0.090322	9748706	0.003813
319865142	39155.000000	2002	2470.823397	31950	4	0.006217	32081	1	0.054439	9743843	0.001661
319863501	38821.000000	2041	2425.998897	31873	4	0.286746	32081	2	0.200980	9739044	-0.000534
319863898	39023.000000	2009	2398.302501	32065	6	0.029987	31838	4	0.598678	9734128	-0.001354
319875821	38740.000000	2065	2395.362217	31982	5	0.384966	32084	7	0.058436	9729267	-0.000674
319869468	38822.000000	1949	2422.970454	32001	5	0.228366	32007	5	0.139248	9724395	-0.001235
319861413	38604.000000	2087	2364.789612	32073	2	0.155268	31866	6	0.242706	9719516	-0.000036
319853372	38864.000000	2063	2439.252962	31914	7	0.078246	31841	2	0.030696	9714651	-0.000750
319871435	39118.000000	2023	2419.766912	31873	4	0.416351	32115	1	0.048735	9709929	-0.000774
319853693	38564.000000	2037	2393.065197	32009	4	0.079408	32116	6	0.374865	9705123	-0.000902
319868049	38551.000000	1993	2467.785708	32073	1	0.049025	31935	1	0.239714	9700226	-0.000559
319871308	39103.000000	2070	2420.618275	31752	6	0.111770	31948	4	0.079640	9695400	-0.001006
319879510	38551.000000	1967	2384.888861	31958	2	0.024344	31944	3	0.126241	9690608	-0.001464
319853564	39207.000000	2024	2511.204269	32061	3	0.083786	32119	2	0.224438	9685726	-0.001191
319867276	39281.000000	2118	2386.126154	32055	9	0.087152	32011	4	0.700777	9680925	0.000021
319883695	39034.000000	2054	2346.810103	31986	1	0.149467	32044	5	0.075796	9676156	0.000383
319848225	39177.000000	1952	2450.367404	31984	6	0.143507	31900	5	0.119408	9671279	0.002158
319870512	39189.000000	2053	2346.992048	31938	6	0.450867	32174	5	0.293550	9666441	0.001934
319855508	38310.000000	2049	2363.209556	31926	1	0.419822	31969	2	0.116259	9661603	0.000632
319883291	38258.000000	1995	2454.167324	32076	2	0.240661	31855	8	0.714213	9656721	0.000723
319862073	39391.000000	2047	2414.642104	32020	2	0.377022	31806	6	0.340724	9651813	0.000207
319871158	38650.000000	2078	2311.835130	32079	4	0.168932	32063	4	0.526422	9647002	-0.000124
319856408	37511.000000	1960	2381.056412	31891	1	0.057080	31706	4	0.237647	9642046	0.000584
319864615	38584.000000	2077	2522.484050	31945	6	0.375212	31919	4	0.080133	9637177	0.001708
319871178	40324.000000	2078	2490.804624	32070	3	0.093069	31998	2	0.118267	9632314	0.001521
319872109	39262.000000	2043	2342.006366	31859	4	0.043683	31878	3	0.109823	9627580	0.000820
319867454	38377.000000	2021	2337.009349	31955	3	0.210366	31795	1	0.368736	9622691	0.000833
319871655	38561.000000	1995	2414.504506	32060	2	0.189228	31976	8	0.337131	9617930	0.001228
319870441	39555.000000	2048	2454.699175	32116	3	0.367839	31919	1	0.500138	9613103	0.002737
319867578	39247.000000	2047	2355.006312	31942	6	0.082597	32038	5	0.583498	9608212	0.002450
319861361	38960.000000	1978	2403.440451	31933	4	0.107562	31929	6	0.167614	9603387	0.002788
319844191	38701.000000	1957	2403.725062	31995	3	0.156933	31998	6	0.456136	9598580	0.003182
319888905	38547.000000	1902	2448.743126	32014	2	0.250668	32148	5	0.335191	9593725	0.002910
319846589	38384.000000	1950	2425.702521	31829	3	0.127033	32068	7	0.423757	9588938	0.002678
319884173	39381.000000	2068	2504.492114	32015	5	0.343421	32100	4	0.097304	9584176	0.002892
319869030	39732.000000	1932	2325.675475	31986	5	0.035294	32224	4	0.117507	9579384	0.002900
319860466	37694.000000	2006	2348.028371	31959	4	0.451220	32017	3	0.089317	9574490	0.003379
319855700	39124.000000	2021	2510.761125	32029	2	0.530524	31937	4	0.635096	9569741	0.003357
319856100	39577.000000	2078	2362.333597	32208	5	0.002269	32037	4	0.397642	9564966	0.003315
319865081	38164.000000	1974	2290.669166	32004	1	0.017070	31965	4	0.072280	9560238	0.003016
319873656	38115.000000	2000	2443.303599	32052	5	0.014178	31833	3	0.348037	9555522	0.003687
319867534	39173.000000	2011	2468.696148	32086	2	0.159619	32054	3	0.024116	9550724	0.003649
319867326	39710.000000	2092	2438.876314	31921	2	0.314928	32088	3	0.257189	9545983	0.003423
319848423	39216.000000	2008	2319.652356	31965	10	0.357688	32236	6	0.143279	9541107	0.003354
319881826	38546.000000	1977	2381.684505	32000	7	0.385247	31938	3	0.630429	9536361	0.003372
319875766	38830.000000	2002	2482.446231	32003	3	0.007823	32017	2	0.080320	9531606	0.003331
319857903	39889.000000	2031	2511.412922	32184	2	0.010740	31979	2	0.268226	9526704	0.003020
319867776	40166.000000	2096	2363.425084	32121	3	0.090393	31759	3	0.132445	9521845	0.002644
319868576	38186.000000	1881	2289.234952	31970	4	0.092568	32178	2	0.162075	9517010	0.002700
npatches	nstrain	runtime	dt	init_x	init_y	init_y_blood	init_z	init_S	beta0	beta1	beta2	beta3	mean_beta	B	d	delta	delta_blood	b[0]	mut	m	CTL	c	g	epsilon	k	het	lambda	rho	omega	x_max	patch.dyna	DELTA	A	VA
10000	1	100.000000	0.000100	21900	9499	5000000	0.001000	10000000	4.487471	4.515395	5.681730	3.328080	4	8000000000.000000	0.010000	1.000000	1.000000	800000	0.000050	0.048000	1	0.001000	1.000000	25.000000	13.000000	0.500000	0.000000	0.000000	0.000000	31987	0	10.000000	7.000000	1.000000
sus	inf	inf_blood	z	x[0]	y[0][0]	z[0]	x[1]	y[1][0]	z[1]	S[0]	synchrony
219000000	94990000.000000	5000000	10.000000	21900	9499	0.001000	21900	9499	0.001000	10000000	0.000000
319849661	14388.000000	750	2337.585984	31981	5	0.374291	32198	1	0.131604	9995065	0.000000
319830337	103294.000000	5470	2210.752336	31683	7	0.396362	32001	8	0.078347	9989993	0.000000
319853046	35823.000000	1922	646.365140	32055	4	0.001711	32049	9	0.000509	9985052	0.000000
319865788	28563.000000	1438	3094.472124	32198	4	0.323917	31998	5	0.101685	9980098	0.000000
319854016	53651.000000	2817	2964.168130	31949	8	0.510862	32079	3	0.012910	9975168	0.000000
319884055	42584.000000	2238	1525.820411	31844	6	0.314283	32001	8	0.004880	9970232	0.000000
319870270	32271.000000	1728	1931.597864	31881	5	0.348972	31698	5	0.317020	9965323	0.000000
319849619	38173.000000	2026	2723.951021	31922	2	0.177868	31881	5	0.357810	9960402	0.000000
319853801	41787.000000	2211	2326.028480	31999	7	0.305196	31798	3	0.794886	9955399	0.000000
319849782	38735.000000	2031	1959.555835	31781	7	0.032118	32060	7	0.104889	9950425	0.000000
319878012	36672.000000	1871	2177.438455	32035	4	0.257787	31949	4	0.626533	9945425	0.000000
319854745	38486.000000	2036	2370.178792	31970	2	0.477557	32106	1	0.119594	9940412	0.000000
319856654	39717.000000	1992	2265.576763	31952	1	0.128316	31732	3	0.325774	9935455	0.000000
319849171	38905.000000	1999	2223.372623	32054	6	0.325956	31843	4	0.166206	9930618	0.000000
319889726	38764.000000	2047	2280.381094	32012	5	0.300148	32050	3	0.036145	9925725	0.000000
319860494	38681.000000	1956	2216.752782	31885	6	0.325126	32143	0	0.105217	9920747	0.000000
319870354	38132.000000	1994	2261.318290	32177	4	0.696392	31979	3	0.041094	9915725	0.000000
319872302	38636.000000	1980	2257.085482	31933	6	0.031376	31974	3	0.001148	9910717	0.000000
319864674	38721.000000	2020	2213.755378	31763	2	0.257029	31877	6	0.008310	9905656	0.000000
319881264	38529.000000	2027	2208.896578	32048	4	0.309283	32061	5	0.018443	9900785	0.000000
319849200	38235.000000	1980	2215.722615	31853	2	0.056780	32106	2	0.194951	9895694	0.000000
319865378	38458.000000	2032	2236.423047	32183	3	0.617482	32010	3	0.448992	9890810	0.000000
319843390	39557.000000	2071	2314.523785	31786	2	0.122919	32021	4	0.057491	9885826	0.000000
319860090	38841.000000	2046	2180.306027	31973	7	0.544032	32059	2	0.108738	9880925	0.000000
319860550	38823.000000	2109	2198.694469	31951	8	0.203652	31970	6	0.277805	9876056	0.000000
319873052	37313.000000	1975	2142.142349	32032	5	0.285298	31861	4	0.286561	9871096	0.000000
319877213	38688.000000	1958	2314.284496	32016	1	0.402337	31819	5	0.657952	9866062	0.000000
319878971	38935.000000	2041	2226.750335	32148	5	0.271437	31938	4	0.206574	9861155	0.000000
319888723	38588.000000	2004	2185.482475	32191	5	0.488159	31997	6	0.356646	9856146	0.000000
319830904	38023.000000	2061	2294.620677	32049	5	0.207064	31962	4	0.584570	9851227	0.000000
319852219	39205.000000	2157	2333.796467	31979	3	0.670062	32015	6	0.094470	9846329	0.000000
319858481	38728.000000	2048	2194.313569	31705	1	0.078567	31964	4	0.427797	9841266	0.000000
319859585	37110.000000	1947	2223.913039	31987	4	0.190739	32156	3	0.049273	9836288	0.000000
319888546	38699.000000	2035	2364.141910	32154	9	0.423486	32112	5	0.273407	9831277	0.000000
319875554	39321.000000	2165	2242.731284	31837	3	0.538737	32090	3	0.563535	9826273	0.000000
319869845	37901.000000	1910	2189.046965	31910	8	0.073034	32092	6	0.082609	9821231	0.000000
319877861	38385.000000	2010	2291.847971	32093	4	0.236547	32174	2	0.575819	9816262	0.000000
319880014	39099.000000	2071	2277.290586	31870	2	0.736495	31968	4	0.055117	9811311	0.000000
319872592	38926.000000	1920	2273.081798	32031	5	0.272228	31651	5	0.390405	9806400	0.000000
319868281	39026.000000	1982	2233.655015	32053	6	0.406946	31799	9	0.189417	9801599	-1.#IND00
319882541	38141.000000	2005	2193.688818	31852	6	0.251988	31886	2	0.112899	9796717	-1.#IND00
319859256	38905.000000	2018	2296.920661	31908	7	0.282287	32002	6	0.057320	9791925	-1.#IND00
319898758	39012.000000	2026	2213.216511	31970	4	0.210881	32057	2	0.481045	9787086	0.004713
319870625	38845.000000	2080	2232.623425	32069	3	0.515066	32110	1	0.171143	9782234	0.005188
319847208	38487.000000	1967	2198.841223	32028	3	0.577762	31861	4	0.103043	9777378	0.005968
319863673	37855.000000	2061	2234.878211	32023	6	0.240013	32271	1	0.071176	9772411	0.011468
319868101	38628.000000	2005	2316.445272	32030	4	0.091035	31889	4	0.145469	9767596	0.006786
319871237	39264.000000	1955	2217.642715	32186	1	0.101060	32026	2	0.520209	9762757	0.003169
319854752	38076.000000	2005	2122.692685	32108	3	0.094149	31958	4	0.148488	9757899	0.003714
319858105	38533.000000	2015	2306.306312	32062	6	0.502685	31861	7	0.380938	9753100	0.003814
319872741	38901.000000	1968	2241.447395	31887	6	0.614277	32098	5	0.364975	9748070	0.005512
319857284	38224.000000	2047	2209.918738	31978	2	0.275968	31989	6	0.447153	9743066	0.009879
319850912	38797.000000	2038	2278.885564	31966	2	0.325643	32105	2	0.245058	9738189	0.009022
319875809	38929.000000	2053	2248.017869	32114	2	0.467318	31912	7	0.208718	9733313	0.006971
319851312	38225.000000	2012	2220.411227	31865	7	0.233221	31913	3	0.436553	9728476	0.008074
319857035	38341.000000	1983	2196.103329	32017	5	0.207440	31845	2	0.673926	9723716	0.006994
319862144	38931.000000	2075	2274.014415	32080	5	0.855920	32044	5	0.236307	9718799	0.005844
319869381	38831.000000	2032	2283.700283	32007	0	0.128167	32125	3	0.425161	9713961	-0.000340
319874908	37797.000000	1977	2183.559498	32339	5	0.435874	31901	3	0.339063	9709092	-0.000307
319835813	38244.000000	1941	2289.569326	31951	4	0.609609	32020	2	0.368048	9704251	0.002437
319870927	38901.000000	2025	2228.715110	32023	2	0.665636	31976	2	0.805142	9699346	0.002292
319865135	38531.000000	2000	2211.716756	31840	4	0.439021	31974	4	0.459148	9694501	0.001554
319841398	38474.000000	2033	2221.376134	32016	6	0.054868	32039	2	0.192545	9689593	0.001998
319850474	38602.000000	1966	2225.680892	31583	3	0.061847	32045	4	0.318358	9684834	0.001974
319875284	38901.000000	2036	2250.407216	31878	3	0.047569	32135	4	0.421790	9679979	0.002520
319873735	38633.000000	2061	2184.092841	31966	2	0.020180	31969	2	0.387104	9675065	0.004043
319863829	38297.000000	1956	2241.647523	31852	4	0.209825	31979	5	0.197835	9670281	0.003875
319862706	39554.000000	2044	2216.170154	31990	4	0.087232	32019	4	0.042819	9665487	0.003697
319856316	38531.000000	2018	2175.129680	32051	5	0.046891	31918	8	0.167939	9660737	0.003950
319886460	38014.000000	1979	2221.099721	32167	5	0.083687	32028	3	0.207103	9655779	0.004046
319862122	38504.000000	2075	2269.588014	31936	6	0.474333	31919	6	0.064080	9650910	0.003708
319889055	39535.000000	2049	2225.750475	31833	5	0.464434	32003	5	0.199622	9645986	0.004712
319860986	38119.000000	1973	2142.638619	32112	5	0.326777	32158	4	0.926668	9641093	0.004433
319841548	38307.000000	2037	2215.620006	31899	5	0.286325	32092	2	0.551229	9636185	0.004594
319860437	38501.000000	1954	2231.656991	31867	2	0.115657	31711	5	0.237881	9631375	0.004599
319853753	38653.000000	2061	2297.200803	31914	4	0.026029	32105	3	0.296602	9626609	0.004435
319880806	38682.000000	2097	2163.449018	32081	3	0.386297	32018	5	0.063893	9621796	0.004337
319863198	38115.000000	2020	2231.406512	31954	3	0.622340	32274	2	0.485431	9616977	0.004254
319893515	39043.000000	2046	2298.621686	31907	5	0.267425	32061	7	0.054189	9612218	0.004239
319858169	39002.000000	1937	2113.903481	31942	2	0.270221	31999	2	0.010839	9607398	0.004503
319852932	37745.000000	1940	2276.650694	32217	4	0.353578	32019	2	0.249124	9602592	0.004943
319872973	39243.000000	2063	2347.446181	32045	3	0.159255	31769	7	0.327087	9597763	0.005081
319847118	39511.000000	2115	2192.454458	31897	4	0.497785	31995	4	0.407717	9593081	0.004719
319877068	37688.000000	1932	2200.045711	31825	1	0.127975	31961	5	0.230944	9588255	0.004575
319854947	38444.000000	1995	2280.988667	32137	2	0.076854	31941	1	0.357341	9583451	0.004503
319860392	39010.000000	1977	2282.905463	31768	4	0.429709	31972	3	0.535792	9578685	0.004442
319859929	39061.000000	2006	2192.415833	32098	5	0.141093	32336	7	0.767135	9573821	0.004432
319834576	37902.000000	1916	2194.219111	32002	5	0.139130	31742	4	0.568985	9569073	0.004004
319847088	38769.000000	1982	2179.750505	31838	2	0.030093	32058	3	0.106602	9564323	0.003994
319855744	37965.000000	1975	2260.913299	31757	5	0.046219	31993	1	0.147339	9559632	0.004422
319863067	39455.000000	2067	2253.455762	32080	4	0.192995	31892	7	0.524694	9554968	0.004083
319868618	38305.000000	1999	2150.756585	32016	1	0.190337	31893	2	0.311907	9550156	0.004134
319871221	37996.000000	1974	2318.581404	31910	4	0.040429	31981	3	0.365626	9545376	0.003905
319861866	39396.000000	2039	2254.419476	32023	2	0.547716	32020	4	0.330621	9540608	0.003756
319901842	38037.000000	1994	2207.317902	31846	6	0.220477	31910	7	0.249293	9535812	0.003353
319852094	37469.000000	1988	2243.085983	31907	3	0.014698	32106	4	0.011914	9531092	0.003333
319866605	38900.000000	1992	2336.086165	32147	4	0.009037	31905	4	0.116830	9526328	0.004001
319876931	39417.000000	1992	2255.668624	31945	7	0.037677	31761	2	0.032858	9521434	0.005524
319878601	38102.000000	1970	2166.581207	32168	4	0.261239	32240	8	0.144738	9516666	0.005327
npatches	nstrain	runtime	dt	init_x	init_y	init_y_blood	init_z	init_S	beta0	beta1	beta2	beta3	mean_beta	B	d	delta	delta_blood	b[0]	mut	m	CTL	c	g	epsilon	k	het	lambda	rho	omega	x_max	patch.dyna	DELTA	A	VA
10000	1	100.000000	0.000100	21900	9499	5000000	0.001000	10000000	4.666496	3.196285	4.463710	5.274175	4	8000000000.000000	0.010000	1.000000	1.000000	800000	0.000050	0.048000	1	0.001000	1.000000	25.000000	14.000000	0.500000	0.000000	0.000000	0.000000	31987	0	10.000000	7.000000	1.000000
sus	inf	inf_blood	z	x[0]	y[0][0]	z[0]	x[1]	y[1][0]	z[1]	S[0]	synchrony
219000000	94990000.000000	5000000	10.000000	21900	9499	0.001000	21900	9499	0.001000	10000000	0.000000
319855817	13752.000000	721	999.602630	31865	0	0.005388	32106	2	0.092474	9995123	0.000000
319843758	110406.000000	5708	2558.450333	31896	16	0.052346	31929	13	0.313719	9990088	0.000000
319864546	39827.000000	2008	559.977086	31788	2	0.331409	31830	4	0.018774	9985162	0.000000
319873025	25942.000000	1351	2440.064046	32051	2	0.886530	31972	2	0.409554	9980141	0.000000
319867412	50992.000000	2760	3110.042322	32008	10	0.103138	32113	2	0.417266	9975105	0.000000
319876764	45121.000000	2333	1571.567787	31948	4	0.083941	31993	7	0.015110	9970092	0.000000
319868539	33495.000000	1758	1685.981989	32093	3	0.163506	31950	2	0.008400	9965125	0.000000
319852889	36121.000000	1881	2559.802356	32126	3	0.011989	31960	6	0.306303	9960035	0.000000
319874813	43158.000000	2308	2322.102968	32063	5	0.073564	31958	5	0.789355	9955053	0.000000
319852576	39459.000000	2041	1774.432742	31980	4	0.122500	32263	4	0.036700	9950192	0.000000
319867925	35868.000000	1792	1979.993011	32129	4	0.001953	31937	4	0.132126	9945260	0.000000
319881936	38378.000000	1999	2278.739697	31950	2	0.030707	31855	4	0.105450	9940170	0.000000
319860153	40466.000000	2113	2090.963538	31994	7	0.453988	32085	3	0.158748	9935267	0.000000
319847099	38074.000000	1927	1912.438079	31941	9	0.098493	31934	4	0.026569	9930341	0.000000
319880363	36830.000000	1976	2043.221831	31993	1	0.103271	31805	1	0.054973	9925349	0.000000
319873132	38036.000000	2041	2170.708183	31929	7	0.018461	31909	2	0.191704	9920419	0.000000
319875470	38891.000000	2070	2113.682264	32238	4	0.053724	31948	2	0.245023	9915422	0.000000
319861678	38644.000000	1966	2071.109366	31944	2	0.530863	31857	4	0.034190	9910517	0.000000
319864734	38049.000000	1918	2085.667427	31980	5	0.307080	31875	4	0.168371	9905626	0.000000
319850850	38709.000000	2005	2143.512532	31992	2	0.706076	31705	6	0.022851	9900756	0.000000
319862978	38456.000000	1996	2106.012070	32144	3	0.042176	32168	2	0.013233	9895694	0.000000
319863021	37571.000000	2068	2061.334676	32049	2	0.457291	31766	2	0.000464	9890745	0.000000
319879313	37969.000000	2026	2143.170052	32035	1	0.017263	32096	3	0.063966	9885868	0.000000
319864082	38958.000000	2109	2115.154432	31957	3	0.082728	32197	5	0.230505	9881000	0.000000
319879337	38490.000000	1960	2074.824783	31858	0	0.090848	31962	5	0.022060	9876047	0.000000
319865611	38850.000000	2020	2111.271173	32062	5	0.123676	31889	1	0.011655	9871021	0.000000
319853182	38592.000000	1978	2107.333134	31950	1	0.443801	32177	11	0.003716	9865927	0.000000
319865510	38331.000000	2073	2150.209360	31970	5	0.187258	32140	5	0.202096	9860968	0.000000
319856040	39196.000000	2042	2079.559468	32004	3	0.088001	32049	0	0.071950	9856026	0.000000
319866062	38494.000000	1999	2049.270258	32082	5	0.249315	31795	3	0.064624	9851074	0.000000
319840595	37684.000000	1941	2094.031377	32118	5	0.520550	32064	1	0.149229	9845975	0.000000
319854699	38068.000000	2025	2076.618908	31962	6	0.584854	31936	3	0.239349	9841050	0.000000
319879877	38507.000000	1998	2113.083425	32268	1	0.238018	31883	3	0.122385	9836071	0.000000
319874518	38414.000000	1987	2089.840001	32003	1	0.043915	31859	5	0.427209	9831128	0.000000
319865327	38991.000000	2016	2154.537869	32033	2	0.126070	31976	6	0.158166	9826200	0.000000
319864415	38963.000000	1994	2091.699580	31900	8	0.107018	31994	2	0.285635	9821340	0.000000
319874809	38272.000000	2036	2065.260741	32058	4	0.178170	31772	4	0.172237	9816273	0.000000
319862105	37323.000000	1865	2079.003830	32080	3	0.351047	31960	3	0.083320	9811449	0.000000
319883201	38825.000000	2048	2174.437629	32247	1	0.106503	31874	7	0.082022	9806661	0.000000
319862686	39158.000000	2062	2059.531443	31932	5	0.645386	32021	1	0.117130	9801795	-1.#IND00
319865747	38003.000000	1983	2057.588801	32017	2	0.274680	31834	4	0.487665	9796797	-1.#IND00
319858446	38606.000000	2013	2116.909932	31925	5	0.143711	32003	3	0.869244	9791944	-1.#IND00
319855844	38805.000000	2042	2074.687220	32135	2	0.143144	32018	4	0.031517	9787008	-1.#IND00
319847747	38675.000000	1921	2085.430344	31929	2	0.101950	31859	4	0.028218	9782087	-0.009210
319872422	38665.000000	1938	2172.087822	32060	5	0.271672	31871	7	0.155872	9777223	0.004444
319860501	38969.000000	2025	2097.413565	32089	2	0.111431	32092	4	0.016395	9772283	0.007140
319869222	38220.000000	2024	2096.734654	32184	6	0.021104	31840	5	0.381206	9767359	0.004021
319855159	38153.000000	1962	2099.635402	31950	6	0.040590	31861	3	0.133359	9762458	0.002941
319860851	39195.000000	2077	2109.586833	31805	2	0.337789	31961	5	0.641714	9757563	-0.002822
319874838	37640.000000	1915	1948.719487	31857	8	0.155236	31796	5	0.107607	9752643	-0.001499
319854770	37027.000000	1928	2148.634748	32158	5	0.104209	32011	3	0.035278	9747820	-0.001331
319868730	39001.000000	2000	2194.982383	32097	2	0.281486	31851	1	0.010087	9742961	-0.000094
319846171	38899.000000	2057	2001.691244	31892	5	0.274750	31824	2	0.001650	9738120	-0.001115
319863674	37524.000000	1874	2064.201056	31867	2	0.628868	31941	3	0.006901	9733129	-0.001048
319874509	37859.000000	1995	2174.374372	32174	1	0.035525	31895	5	0.149945	9728340	-0.001076
319861731	39122.000000	2039	2147.255637	32089	5	0.019012	31932	1	0.007350	9723477	0.000533
319873824	38234.000000	2013	2073.982287	32097	3	0.047544	31991	4	0.266633	9718610	0.000097
319861341	38854.000000	2027	2100.542682	31977	7	0.136358	31802	6	0.287156	9713818	0.000179
319890034	38322.000000	1994	2099.286575	31926	1	0.003985	32080	4	0.946531	9708938	0.000196
319875459	39145.000000	2006	2120.257149	32235	7	0.011517	31926	5	0.193653	9704226	-0.000347
319846402	39173.000000	2022	2069.605955	31938	7	0.064537	32023	6	0.050023	9699262	0.000079
319880901	37806.000000	1984	2063.848080	31976	3	0.385500	31696	5	0.224635	9694299	0.000657
319863679	38250.000000	1944	2138.340171	31940	1	0.136955	31960	2	0.024666	9689454	-0.002598
319861625	38937.000000	2013	2167.580542	31929	5	0.058832	32074	2	0.093772	9684580	-0.003055
319860843	38120.000000	2077	2035.304034	31947	4	0.306134	32047	6	0.392881	9679709	-0.002767
319856488	37475.000000	1953	2104.633930	31979	4	0.077452	32055	1	0.438476	9674866	-0.006150
319890052	38858.000000	1944	2189.895415	31881	5	0.112880	31831	3	0.312543	9669968	-0.006024
319886284	38901.000000	2009	2067.724909	32034	4	0.380432	32007	4	0.014771	9665155	-0.004173
319868844	38369.000000	2053	2062.405770	31857	5	0.031732	31746	4	0.013443	9660455	-0.005740
319852364	38423.000000	1920	2097.848260	32054	6	0.212538	32384	4	0.476092	9655735	-0.005257
319873746	38181.000000	2002	2079.742015	31671	2	0.138901	32035	3	0.109382	9650831	-0.005603
319854914	38570.000000	2017	2052.118884	32078	2	0.008126	31844	2	0.070754	9646012	-0.005352
319866229	38677.000000	1895	2120.905341	32155	5	0.024871	31764	2	0.360119	9641174	-0.004857
319882680	38808.000000	2046	2133.676624	31967	2	0.276100	32083	3	0.162518	9636464	-0.005464
319875007	38609.000000	2045	1997.762958	32004	5	0.385221	32111	7	0.146156	9631622	-0.005546
319870028	37559.000000	1974	2050.650094	31849	5	0.571123	31920	3	0.341830	9626820	-0.005547
319859357	38446.000000	2028	2161.805904	31790	1	0.054410	31885	6	0.366185	9621943	-0.005880
319861675	38314.000000	1944	2092.641413	31906	7	0.285849	32088	5	0.423176	9616997	-0.005742
319873132	38494.000000	2041	2147.926516	32087	4	0.017495	31708	2	0.049903	9612243	-0.005833
319865958	38413.000000	1973	2096.277346	31679	5	0.198218	32120	4	0.129786	9607433	-0.005849
319842160	37902.000000	1930	2117.629658	32018	5	0.494674	31786	3	0.046794	9602503	-0.005398
319850348	38530.000000	2001	2194.123103	32031	3	0.063674	32033	3	0.097123	9597643	-0.004610
319865892	39500.000000	2146	2084.172899	32154	7	0.050714	31965	4	0.365338	9592851	-0.004448
319874222	38441.000000	1975	2046.920785	32022	2	0.126579	31979	5	0.122124	9588118	-0.004168
319844969	37799.000000	1939	2083.056547	32190	7	0.012518	31793	3	0.328847	9583204	-0.004075
319866597	37997.000000	1956	2163.199829	31988	3	0.293216	32082	3	0.053732	9578259	-0.003849
319867183	38989.000000	2095	2144.634354	31977	4	0.187145	32187	6	0.024764	9573518	-0.004660
319872395	39178.000000	2065	2030.304337	32016	5	0.294390	32037	3	0.318487	9568802	-0.003522
319870525	37931.000000	1949	2037.993133	32046	3	0.232571	31988	5	0.160855	9564033	-0.003537
319892760	38469.000000	1974	2161.546675	31939	2	0.614947	31971	2	0.312750	9559251	-0.003392
319860336	39602.000000	1973	2082.087638	31881	4	0.262991	31853	5	0.273672	9554426	-0.003321
319892903	38249.000000	2057	1996.650488	32186	5	0.005455	32063	6	0.026654	9549616	-0.002880
319864286	38202.000000	1856	2063.275194	31918	4	0.470536	31968	5	0.047991	9544837	-0.002223
319857564	38369.000000	2018	2103.570297	31879	5	0.564558	32096	3	0.093357	9539956	-0.001851
319842959	38809.000000	2025	2071.685998	31836	6	0.156894	31943	3	0.057898	9535051	-0.001942
319877514	37966.000000	1955	2068.435442	31856	5	0.077894	31782	8	0.159710	9530284	-0.001828
319864214	38297.000000	1931	2081.490578	31990	3	0.252024	31963	3	0.183050	9525433	-0.002083
319886343	38250.000000	2000	2095.075274	32132	6	0.407104	32091	6	0.285637	9520599	-0.002173
319856573	39168.000000	2107	2053.478572	31790	4	0.210168	31777	3	0.013909	9515821	-0.002153
npatches	nstrain	runtime	dt	init_x	init_y	init_y_blood	init_z	init_S	beta0	beta1	beta2	beta3	mean_beta	B	d	delta	delta_blood	b[0]	mut	m	CTL	c	g	epsilon	k	het	lambda	rho	omega	x_max	patch.dyna	DELTA	A	VA
10000	1	100.000000	0.000100	21900	9499	5000000	0.001000	10000000	4.109886	3.093778	3.674983	2.100931	4	8000000000.000000	0.010000	1.000000	1.000000	800000	0.000050	0.048000	1	0.001000	1.000000	25.000000	15.000000	0.500000	0.000000	0.000000	0.000000	31987	0	10.000000	7.000000	1.000000
sus	inf	inf_blood	z	x[0]	y[0][0]	z[0]	x[1]	y[1][0]	z[1]	S[0]	synchrony
219000000	94990000.000000	5000000	10.000000	21900	9499	0.001000	21900	9499	0.001000	10000000	0.000000
319849552	14390.000000	708	435.786032	31990	2	0.154203	31824	4	0.047111	9995128	0.000000
319835070	111400.000000	5789	3074.481386	31763	9	0.739763	31896	9	0.110206	9990015	0.000000
319883897	44854.000000	2349	507.673836	31763	1	0.007366	31996	3	0.004853	9984872	0.000000
319887305	24605.000000	1249	1813.331633	32085	0	0.047336	31954	1	0.003360	9979946	0.000000
319887313	49825.000000	2586	3165.291261	31873	6	0.087197	31936	6	0.010431	9974976	0.000000
319853427	46326.000000	2390	1471.476703	32016	6	0.213582	31976	2	0.010491	9970084	0.000000
319853889	33486.000000	1787	1484.304912	31896	3	0.026129	32009	3	0.031262	9965012	0.000000
319869478	35112.000000	1897	2276.460007	31749	6	0.063121	31999	7	0.221365	9959964	0.000000
319869335	41754.000000	2189	2129.005028	31961	3	0.186853	31893	5	0.002130	9954997	0.000000
319861641	39415.000000	2030	1734.818558	32090	2	0.145979	32049	3	0.064577	9950120	0.000000
319857894	35949.000000	1916	1816.558515	31888	7	0.784890	32095	6	0.498536	9945227	0.000000
319848055	37732.000000	1893	2085.533956	31863	7	0.124628	32114	5	0.207844	9940264	0.000000
319854878	40456.000000	2076	2029.561434	32114	0	0.077389	31766	4	0.043250	9935247	0.000000
319871991	38753.000000	2065	1765.014011	31967	5	0.052148	31994	6	0.081697	9930331	0.000000
319867870	36593.000000	1883	1887.712867	31779	4	0.113041	31837	4	0.015574	9925402	0.000000
319881285	38126.000000	1924	2037.981550	32103	5	0.109282	32121	4	0.045774	9920422	0.000000
319870537	39217.000000	2023	1965.467917	32125	3	0.006283	31935	8	0.247476	9915609	0.000000
319844909	38505.000000	2025	1871.436928	32139	5	0.069131	32161	5	0.066485	9910774	0.000000
319886290	37299.000000	1925	1896.634950	31918	2	0.007046	32116	3	0.276779	9905896	0.000000
319866668	37370.000000	2000	2000.952870	31873	4	0.184314	32019	2	0.132425	9901010	0.000000
319860499	38422.000000	1959	1969.188246	32039	5	0.015635	32061	3	0.049335	9896006	0.000000
319872411	38647.000000	1987	1929.570509	31927	3	0.005721	32190	3	0.006236	9890956	0.000000
319870555	37782.000000	1980	1886.997267	32056	4	0.063947	32054	5	0.009405	9886026	0.000000
319856085	37360.000000	1953	1989.382495	31943	3	0.117117	31865	2	0.459898	9881156	0.000000
319852259	38138.000000	2020	2002.308024	31847	4	0.080489	31853	3	0.247289	9876228	0.000000
319876177	38678.000000	2008	1969.321268	32100	6	0.141042	32144	9	0.013249	9871352	0.000000
319887954	38109.000000	1923	1923.351079	32014	3	0.345975	31962	3	0.521883	9866477	0.000000
319851116	38009.000000	2019	1938.548483	31885	3	0.415637	32240	2	0.326436	9861427	0.000000
319871884	38620.000000	1969	1997.782051	31928	2	0.037639	32039	8	0.592261	9856425	0.000000
319887289	38529.000000	1940	1980.372518	31953	3	0.074325	32079	4	0.081762	9851584	0.000000
319854381	37842.000000	1876	1906.148541	31949	3	0.106425	32025	4	0.006647	9846650	0.000000
319861132	37818.000000	1963	2010.939114	32104	6	0.036219	32134	5	0.084501	9841697	0.000000
319841732	39086.000000	2010	1985.169177	32104	5	0.236449	31804	6	0.017486	9836793	0.000000
319874369	38552.000000	2065	1943.747530	32141	6	0.019898	32179	3	0.057534	9831881	0.000000
319850614	37943.000000	1991	1900.606782	31960	4	0.103233	32142	3	0.349947	9826918	0.000000
319854781	37853.000000	2014	1948.633775	32087	7	0.020299	31752	4	0.059493	9822092	0.000000
319843554	39030.000000	2038	1931.815960	32045	4	0.018925	32029	3	0.263453	9817144	0.000000
319858717	38222.000000	2012	1888.668627	31805	3	0.009974	31986	4	0.168420	9812278	0.000000
319859211	37759.000000	1881	1920.810251	31956	2	0.069096	32104	5	0.132035	9807400	0.000000
319827238	37634.000000	1975	1976.678819	31917	2	0.392490	31835	3	0.323808	9802449	-1.#IND00
319863559	38586.000000	2008	1965.497439	31974	2	0.298208	31920	1	0.212521	9797547	-1.#IND00
319870037	38519.000000	2058	1889.757957	32055	5	0.151795	31770	5	0.155505	9792684	-1.#IND00
319866089	38325.000000	2042	1883.125812	32030	5	0.138075	31957	3	0.347925	9787862	-0.008461
319875102	38143.000000	2029	1967.193483	31911	5	0.382462	32143	1	0.316006	9782950	-0.010006
319871946	38288.000000	1971	1976.588174	31876	3	0.605879	32155	5	0.198649	9778080	-0.008860
319876874	38483.000000	1962	1960.671113	31973	3	0.282931	31845	7	0.126132	9773173	-0.010610
319838619	38169.000000	2018	1903.825832	32055	0	0.241528	32085	4	0.003635	9768338	-0.008588
319844054	37619.000000	1969	1988.644236	31939	2	0.217008	32029	3	0.082854	9763462	-0.008231
319859303	39472.000000	2068	2001.543547	32075	7	0.305151	31953	2	0.004284	9758669	-0.007700
319893738	38103.000000	2084	1885.937557	31911	3	0.166594	32015	4	0.029303	9753920	-0.012352
319868544	37843.000000	1951	1908.033966	31982	2	0.278935	31989	5	0.171419	9749009	-0.012540
319895002	37719.000000	1963	2034.029011	32036	4	0.073538	32046	4	0.205631	9744032	-0.012594
319860042	38560.000000	2030	1961.957192	31908	2	0.027683	31768	3	0.283926	9739161	-0.011667
319878165	38343.000000	1911	1970.351440	31859	5	0.321201	31992	3	0.095041	9734247	-0.011216
319871672	38491.000000	1958	1908.898440	31864	2	0.486198	32154	4	0.043118	9729526	-0.010432
319884652	38062.000000	2009	1955.728088	32110	4	0.051391	31992	8	0.173642	9724561	-0.013093
319862014	38351.000000	2054	1936.151423	32077	3	0.289326	32098	4	0.088826	9719861	-0.012066
319850841	37466.000000	1977	1928.564443	32061	1	0.212367	32128	1	0.007572	9714962	-0.010111
319881633	37989.000000	1981	1998.960710	32022	2	0.150236	32013	4	0.005738	9710107	-0.010718
319860163	38742.000000	2065	1900.993136	31961	4	0.027007	32308	4	0.189090	9705160	-0.007980
319865966	37762.000000	1839	1944.984762	31937	3	0.452685	31773	5	0.074781	9700373	-0.010244
319868253	38635.000000	1971	1984.771575	31675	4	0.094691	31754	3	0.104465	9695535	-0.009733
319866551	38761.000000	2017	1920.266467	32013	8	0.246532	32171	2	0.099463	9690745	-0.004473
319874283	38100.000000	1909	1902.502881	31869	2	0.077084	31998	9	0.110403	9685950	-0.003961
319886190	38449.000000	2058	1917.205698	31924	2	0.455026	31998	2	0.525045	9681147	-0.002672
319873251	37878.000000	1943	1922.997830	31818	1	0.086612	31914	4	0.778210	9676249	-0.001053
319882481	39025.000000	1994	2019.110525	31985	1	0.048350	31859	2	0.057846	9671510	-0.000800
319857932	38895.000000	2027	1875.212224	32254	6	0.278882	32095	9	0.128272	9666630	0.000732
319873633	37163.000000	1892	1892.773212	32161	6	0.109345	31909	4	0.132700	9661706	0.000978
319860070	38582.000000	1962	1963.410515	32013	4	0.023805	31798	3	0.177773	9656875	0.001019
319848621	38405.000000	1987	1919.608302	32086	8	0.031263	32022	1	0.297629	9652128	0.000990
319875888	37327.000000	1954	1962.788033	31957	2	0.166160	31937	4	0.086863	9647369	0.000967
319872760	38723.000000	1993	2064.944899	32110	5	0.052131	32065	5	0.012744	9642618	0.002874
319877796	39707.000000	2020	1958.728825	31825	7	0.124170	31862	4	0.022061	9637918	0.002313
319855606	37595.000000	2013	1847.361697	31977	1	0.273949	32083	5	0.143441	9633100	0.002038
319863191	37671.000000	1926	1994.451218	32131	5	0.152636	31938	0	0.126864	9628198	0.002067
319859639	38391.000000	1981	1985.151359	31909	6	0.771594	31783	1	0.081861	9623413	0.002853
319871434	38766.000000	2000	1926.724482	32152	2	0.026959	31960	3	0.049704	9618668	0.003181
319853768	37437.000000	1907	1929.210752	32200	10	0.037449	31917	7	0.024130	9613911	0.002712
319884085	38241.000000	2042	1990.747170	32017	2	0.580554	31806	1	0.362853	9609133	0.002616
319859143	38654.000000	1970	1964.613928	31956	4	0.052351	31928	4	0.128934	9604394	0.003747
319884725	37592.000000	1918	1889.032467	32065	2	0.595951	32038	7	0.480175	9599567	0.003723
319852379	37898.000000	1971	2059.989150	31800	1	0.122136	31987	2	0.350109	9594708	0.003514
319869938	39680.000000	2035	2021.938742	32125	1	0.398647	31874	4	0.114729	9589929	0.003323
319866239	38985.000000	1972	1825.137014	31937	1	0.012767	32088	7	0.323988	9585244	0.003240
319866758	36834.000000	1965	1862.968140	32015	4	0.002954	31831	2	0.325580	9580564	0.003010
319855678	37655.000000	2023	2048.840266	31816	4	0.005967	32110	2	0.164674	9575647	0.003537
319875605	39559.000000	2058	1978.993867	31765	4	0.041908	31972	2	0.192514	9570855	0.002781
319860727	38650.000000	2017	1879.901011	31813	3	0.299836	32075	9	0.118518	9566160	0.002641
319848538	37777.000000	1913	1950.041893	32172	4	0.563570	31948	5	0.190922	9561389	0.002625
319881171	38705.000000	2040	2027.967897	31900	1	0.016651	32124	5	0.121990	9556709	0.002728
319876893	39070.000000	2021	1875.761340	31874	8	0.100330	31918	3	0.307295	9551873	0.002200
319876334	37679.000000	1948	1897.531007	31704	3	0.130531	32007	5	0.597642	9547073	0.002028
319877282	37960.000000	2017	2023.888760	31963	1	0.195526	31874	6	0.241268	9542380	0.002329
319878218	39345.000000	2064	1968.380730	31948	2	0.580298	31719	1	0.181974	9537593	0.002425
319860545	38303.000000	2058	1851.188073	32020	2	0.380085	31587	6	0.001586	9532788	0.002735
319877611	37025.000000	1911	1908.924656	31821	3	0.407391	31917	9	0.006667	9528040	0.002859
319888699	38539.000000	2006	2076.031830	31888	2	0.196974	32073	5	0.071552	9523272	0.002815
319855082	39146.000000	2116	1899.770182	31931	5	0.076157	32033	3	0.035611	9518412	0.002795
npatches	nstrain	runtime	dt	init_x	init_y	init_y_blood	init_z	init_S	beta0	beta1	beta2	beta3	mean_beta	B	d	delta	delta_blood	b[0]	mut	m	CTL	c	g	epsilon	k	het	lambda	rho	omega	x_max	patch.dyna	DELTA	A	VA
10000	1	100.000000	0.000100	21900	9499	5000000	0.001000	10000000	3.786305	2.159470	3.033398	3.904918	4	8000000000.000000	0.010000	1.000000	1.000000	800000	0.000050	0.048000	1	0.001000	1.000000	25.000000	16.000000	0.500000	0.000000	0.000000	0.000000	31987	0	10.000000	7.000000	1.000000
sus	inf	inf_blood	z	x[0]	y[0][0]	z[0]	x[1]	y[1][0]	z[1]	S[0]	synchrony
219000000	94990000.000000	5000000	10.000000	21900	9499	0.001000	21900	9499	0.001000	10000000	0.000000
319861645	15431.000000	853	226.644903	31947	0	0.007272	31890	1	0.007150	9994903	0.000000
319873936	108489.000000	5678	3719.257638	32213	15	0.214686	31996	6	0.386665	9989972	0.000000
319860233	49347.000000	2543	454.927635	32059	3	0.001863	31783	4	0.012499	9984875	0.000000
319843181	23149.000000	1254	1406.549404	32039	3	0.388690	31993	2	0.391327	9979812	0.000000
319866069	48096.000000	2478	3312.060277	31906	0	0.536304	31960	6	0.363325	9974844	0.000000
319862199	50950.000000	2722	1471.981556	32117	10	0.016372	31882	6	0.006155	9969872	0.000000
319862504	33785.000000	1691	1206.395607	31770	2	0.213531	31895	2	0.160333	9964890	0.000000
319850899	32715.000000	1728	2173.144388	32133	0	0.323625	32061	0	0.031880	9959909	0.000000
319867725	43109.000000	2169	2290.148987	32079	7	0.255581	31937	4	0.487133	9954973	0.000000
319870754	41804.000000	2181	1637.665880	31840	2	0.308308	32004	6	0.064981	9949934	0.000000
319855338	35897.000000	1876	1604.868154	31843	1	0.048135	31905	10	0.135088	9944954	0.000000
319851335	36218.000000	1831	1942.526058	32075	8	0.002912	31991	4	0.059680	9940193	0.000000
319874576	39553.000000	2057	2012.816471	31993	3	0.006311	32123	0	0.009523	9935151	0.000000
319876613	39587.000000	2058	1726.776828	31962	6	0.052703	31866	6	0.014038	9930169	0.000000
319876833	37333.000000	1945	1722.263768	31997	1	0.141517	32189	7	0.074081	9925175	0.000000
319879463	37039.000000	1950	1868.651483	31826	5	0.410698	31854	3	0.446783	9920315	0.000000
319849187	38908.000000	2036	1935.821754	32017	1	0.110168	32064	3	0.066043	9915263	0.000000
319850325	38314.000000	1960	1799.195815	32020	4	0.294682	32037	5	0.377285	9910178	0.000000
319884009	38903.000000	1973	1850.759627	31917	5	0.098926	32035	1	0.151087	9905240	0.000000
319861932	38460.000000	1986	1828.646429	31999	3	0.021067	31908	1	0.050828	9900384	0.000000
319853541	37291.000000	1996	1761.616773	31981	6	0.015490	32027	4	0.055509	9895497	0.000000
319878307	37608.000000	2061	1878.027444	32194	5	0.491905	32096	1	0.052377	9890404	0.000000
319885591	39017.000000	1982	1877.455068	32067	3	0.271771	31969	4	0.428510	9885559	0.000000
319875439	37763.000000	1958	1728.203856	32112	3	0.195665	32005	4	0.184308	9880683	0.000000
319859406	37020.000000	1897	1823.798366	31801	2	0.147893	32197	2	0.012956	9875845	0.000000
319874179	37424.000000	1980	1884.042747	32215	3	0.119807	32101	4	0.006729	9870981	0.000000
319866808	38541.000000	1979	1842.594178	32101	5	0.035531	31803	3	0.025764	9865997	0.000000
319886188	38571.000000	1947	1816.265274	31725	1	0.051922	31940	4	0.157673	9861015	0.000000
319875984	37977.000000	1986	1849.340076	32021	4	0.440012	32043	4	0.118389	9855986	0.000000
319863283	38443.000000	1981	1846.295339	32233	7	0.227712	31830	8	0.029029	9851122	0.000000
319857079	38756.000000	1947	1826.994398	31919	1	0.004885	32187	1	0.019050	9846172	0.000000
319867847	37667.000000	2032	1835.934778	31767	3	0.004901	31860	8	0.023335	9841205	0.000000
319858722	38976.000000	2042	1931.641763	31960	2	0.012374	31894	6	0.013808	9836244	0.000000
319837609	39214.000000	2010	1744.590823	32036	11	0.013850	32058	4	0.020700	9831494	0.000000
319855961	37794.000000	1943	1755.196640	32224	8	0.105717	32166	1	0.082169	9826574	0.000000
319862815	37562.000000	1986	1873.330491	32112	3	0.154499	32057	4	0.258618	9821705	0.000000
319854921	37341.000000	2033	1869.557776	31951	1	0.078338	31905	4	0.167689	9816756	0.000000
319871661	37758.000000	2014	1933.257966	31930	7	0.148605	31952	2	0.106116	9811978	0.000000
319841466	39685.000000	2037	1835.529342	32222	3	0.251067	32091	4	0.434966	9806984	0.000000
319853116	38240.000000	1899	1759.801771	32067	4	0.083630	31827	3	0.307908	9802094	-1.#IND00
319858355	36878.000000	1942	1787.385359	32020	1	0.179020	32008	4	0.163045	9797092	-1.#IND00
319887793	38309.000000	2003	1911.844141	32198	0	0.002000	31926	0	0.235095	9792240	-0.002219
319877870	38974.000000	1952	1841.304573	32050	5	0.000724	31877	2	0.168488	9787433	0.011912
319867015	38306.000000	1932	1779.811519	31911	5	0.042853	31758	6	0.286340	9782445	-0.000671
319880553	37314.000000	1889	1860.126932	31963	3	0.137203	31687	3	0.069125	9777462	-0.000204
319867333	38182.000000	2008	1854.236725	31993	8	0.189021	31915	5	0.016086	9772575	-0.000456
319869536	38643.000000	2030	1837.409057	31893	4	0.002099	31936	6	0.033102	9767745	0.001023
319862886	38020.000000	1926	1800.636771	32007	7	0.038605	32112	3	0.318613	9762904	-0.003934
319861506	37393.000000	1959	1860.193025	32082	3	0.101875	32122	2	0.191780	9758172	-0.005602
319864338	39317.000000	2102	1894.973975	31929	2	0.072355	31987	5	0.034666	9753240	-0.006576
319870537	38558.000000	1978	1778.222529	31988	4	0.140984	31903	5	0.169505	9748366	-0.006641
319872864	37451.000000	1962	1830.686449	32051	3	0.319108	32144	2	0.159507	9743420	-0.006588
319852009	38002.000000	1982	1860.247964	32206	5	0.156554	32101	5	0.284419	9738525	-0.007590
319865484	37962.000000	2009	1848.421568	32016	3	0.011606	32173	1	0.313579	9733647	-0.006718
319867893	38051.000000	2024	1882.658019	31893	3	0.246622	32056	5	0.083943	9728791	-0.004529
319886684	37927.000000	2068	1824.234185	32045	7	0.661328	31867	3	0.069203	9723955	-0.004586
319862992	38160.000000	1993	1819.509375	32085	6	0.582382	31970	6	0.267668	9719001	-0.004828
319874627	37545.000000	1864	1812.530830	32013	2	0.094999	32099	4	0.345461	9714071	-0.004366
319859103	38026.000000	1965	1930.589112	31983	6	0.098865	31915	2	0.029219	9709083	-0.004027
319869447	39002.000000	1987	1844.972026	31912	4	0.346221	32263	5	0.038006	9704178	-0.003547
319866786	38214.000000	2000	1789.907215	32005	5	0.218635	31864	4	0.248124	9699429	-0.002065
319865545	37624.000000	1872	1828.592473	31896	6	0.459994	31911	1	0.021230	9694634	-0.000431
319865065	37847.000000	1951	1896.357184	31793	4	0.189239	31890	1	0.517549	9689707	0.001003
319881385	37956.000000	2047	1899.173539	31940	8	0.040610	32147	2	0.062735	9684938	0.000233
319864289	38293.000000	1971	1843.031236	32090	6	0.011693	31998	7	0.376570	9680069	0.000725
319855186	37783.000000	1975	1803.985774	31843	6	0.013641	32135	4	0.154186	9675141	0.000670
319860672	38384.000000	1948	1895.843469	31929	5	0.043530	31895	2	0.294212	9670178	0.001197
319870614	37956.000000	1944	1817.936561	31931	3	0.107854	31778	4	0.623672	9665340	0.001257
319872457	38165.000000	2007	1825.167920	31996	5	0.048291	31952	5	0.162742	9660504	0.001062
319864656	38215.000000	1935	1814.954600	31827	4	0.027368	31772	2	0.066549	9655643	0.002368
319855208	37479.000000	1965	1771.423269	32016	3	0.010643	31869	0	0.386804	9650832	0.002681
319874347	37209.000000	1954	1858.190275	32075	5	0.002923	32147	4	0.138666	9646059	0.003122
319866404	37663.000000	2058	1870.354517	31932	6	0.007952	31816	4	0.143253	9641285	0.002761
319866981	38386.000000	1969	1889.468935	31869	1	0.229674	32060	5	0.139494	9636377	0.002843
319864148	38890.000000	1998	1813.102568	32228	2	0.009103	32118	3	0.090630	9631549	0.002797
319865005	38374.000000	1945	1791.627403	31982	1	0.022643	32095	4	0.021240	9626632	0.002639
319858415	37340.000000	2018	1808.301317	32080	5	0.056970	31950	1	0.110013	9621667	0.002497
319852150	37790.000000	1983	1887.798889	31982	1	0.084633	32073	3	0.177360	9616936	0.002394
319891351	38695.000000	1997	1843.366988	31871	3	0.315019	31722	2	0.168240	9612211	0.002433
319865967	38191.000000	1955	1829.626216	31897	4	0.155318	31833	3	0.063459	9607434	0.003786
319857006	38605.000000	1982	1866.913247	31988	6	0.064956	31812	6	0.018550	9602536	0.003752
319850526	38245.000000	2098	1807.008053	32121	5	0.253867	31920	2	0.092112	9597749	0.003021
319849227	38401.000000	1895	1809.161414	31917	4	0.261989	31975	3	0.379536	9592936	0.002821
319870745	37681.000000	2016	1794.349034	32151	5	0.085735	32112	7	0.158536	9588096	0.002765
319860288	37469.000000	1945	1852.162518	31803	3	0.126715	32058	3	0.154556	9583223	0.002472
319872796	38645.000000	1994	1869.877111	31940	4	0.163088	32000	10	0.232703	9578463	0.002500
319871238	37224.000000	1890	1776.588845	31745	6	0.436314	31991	2	0.071144	9573643	0.002622
319856749	37994.000000	1975	1944.161551	32068	2	0.221397	32071	3	0.395958	9568796	0.002637
319848400	39105.000000	2014	1848.524714	32020	1	0.273698	32100	4	0.070593	9563981	0.002607
319866248	38182.000000	1940	1786.631420	31801	4	0.210861	32026	1	0.278476	9559140	0.002516
319852107	37354.000000	1938	1854.361232	32017	1	0.004477	32065	1	0.062491	9554237	0.003403
319847596	39222.000000	2072	1888.423595	31996	7	0.058317	31985	6	0.002020	9549446	0.003436
319868688	38906.000000	1998	1759.877926	31920	6	0.127772	31845	4	0.119457	9544542	0.002667
319855861	37643.000000	1956	1729.968822	32065	3	0.285640	31938	5	0.054471	9539747	0.003010
319847494	37452.000000	1990	1893.129394	32071	3	0.211621	31964	6	0.137778	9535070	0.003524
319868442	38402.000000	2026	1901.447722	31911	4	0.274229	32085	2	0.207253	9530262	0.004385
319867298	39440.000000	2084	1816.302919	32338	3	0.284895	31921	4	0.069720	9525480	0.004537
319877679	37958.000000	1996	1769.509317	32080	9	0.388346	32000	5	0.293106	9520666	0.004447
319874436	37696.000000	1983	1790.047311	32111	8	0.009426	31949	5	0.004592	9515805	0.004034
npatches	nstrain	runtime	dt	init_x	init_y	init_y_blood	init_z	init_S	beta0	beta1	beta2	beta3	mean_beta	B	d	delta	delta_blood	b[0]	mut	m	CTL	c	g	epsilon	k	het	lambda	rho	omega	x_max	patch.dyna	DELTA	A	VA
10000	1	100.000000	0.000100	21900	9499	5000000	0.001000	10000000	2.566384	4.550357	3.610554	5.118679	4	8000000000.000000	0.010000	1.000000	1.000000	800000	0.000050	0.048000	1	0.001000	1.000000	25.000000	17.000000	0.500000	0.000000	0.000000	0.000000	31987	0	10.000000	7.000000	1.000000
sus	inf	inf_blood	z	x[0]	y[0][0]	z[0]	x[1]	y[1][0]	z[1]	S[0]	synchrony
219000000	94990000.000000	5000000	10.000000	21900	9499	0.001000	21900	9499	0.001000	10000000	0.000000
319883347	16355.000000	829	128.948567	32100	2	0.003000	31942	1	0.001665	9994912	0.000000
319884716	105599.000000	5564	3964.368475	31899	9	0.530822	32064	10	0.615378	9989927	0.000000
319847188	53639.000000	2755	422.188866	32079	2	0.051731	31899	6	0.003173	9985076	0.000000
319853242	23261.000000	1285	1093.981532	32112	3	0.239547	31887	2	0.066069	9980143	0.000000
319851261	45236.000000	2380	3183.858126	32127	4	0.339262	31833	1	0.287657	9975091	0.000000
319864301	49754.000000	2571	1454.363967	31863	7	0.011043	31880	2	0.174907	9970070	0.000000
319870037	35438.000000	1816	1191.033133	32011	5	0.032930	31705	0	0.045181	9965157	0.000000
319855788	32877.000000	1775	1854.558821	31822	3	0.046459	31779	2	0.171692	9960203	0.000000
319891661	39842.000000	2056	2051.896548	32136	3	0.000741	31991	2	0.686750	9955190	0.000000
319864174	41603.000000	2153	1659.536265	31839	4	0.002609	31895	2	0.646261	9950034	0.000000
319859507	36372.000000	1889	1457.558663	32015	2	0.157409	31886	5	0.291986	9945056	0.000000
319871140	35343.000000	1776	1765.532448	32206	2	0.047549	31853	2	0.106734	9940041	0.000000
319854985	39082.000000	2128	1936.177662	31802	6	0.088864	32151	4	0.549578	9935092	0.000000
319867980	40127.000000	2035	1705.658833	31875	2	0.295580	32089	6	0.232249	9930144	0.000000
319868801	37588.000000	2018	1552.164001	32059	8	0.158013	32074	3	0.155631	9925238	0.000000
319854680	36535.000000	1869	1730.182849	32187	2	0.217039	31967	5	0.162734	9920429	0.000000
319863998	37914.000000	2036	1714.516001	31845	13	0.107300	32001	1	0.094191	9915527	0.000000
319865711	37985.000000	2071	1726.519646	32084	3	0.557819	32100	1	0.016434	9910600	0.000000
319851889	38043.000000	2040	1710.001482	31849	3	0.225110	31978	5	0.019133	9905728	0.000000
319853963	37918.000000	2053	1689.464507	32068	2	0.038787	32011	5	0.010501	9900802	0.000000
319859678	38039.000000	2001	1699.962070	31972	2	0.169648	31847	6	0.013110	9895698	0.000000
319856066	37158.000000	1911	1667.250982	32046	4	0.552993	32169	8	0.546826	9890672	0.000000
319884530	37476.000000	1945	1761.618828	31962	1	0.522358	32180	3	0.431268	9885734	0.000000
319861419	38549.000000	1993	1717.844262	31820	4	0.329159	32032	1	0.646116	9880853	0.000000
319861333	37350.000000	1906	1702.493276	32025	3	0.031689	31778	5	0.060823	9875975	0.000000
319873248	37711.000000	1974	1744.539138	32113	8	0.007003	32104	0	0.392484	9871042	0.000000
319866850	38790.000000	1997	1715.134957	32077	3	0.106503	32117	4	0.038162	9866184	0.000000
319862507	37375.000000	1955	1622.494567	31897	5	0.094409	31848	1	0.206803	9861201	0.000000
319857322	37149.000000	1920	1741.119375	31860	3	0.274644	31978	6	0.396409	9856379	0.000000
319869200	38493.000000	2062	1755.539883	31962	5	0.169238	31986	5	0.296581	9851365	0.000000
319872414	38470.000000	2060	1692.931787	31863	5	0.004538	31984	1	0.040456	9846535	0.000000
319859311	38152.000000	2036	1651.105175	31833	5	0.006563	31739	2	0.126228	9841610	0.000000
319876286	37363.000000	1945	1661.263428	31983	1	0.113642	31950	1	0.000451	9836754	0.000000
319876048	36569.000000	1855	1737.374091	32400	3	0.102779	31912	7	0.003110	9831861	0.000000
319885646	38199.000000	1939	1822.651513	31973	6	0.431650	31885	5	0.008379	9827083	0.000000
319853927	38733.000000	1963	1682.147234	31977	2	0.195840	31956	2	0.125071	9822227	0.000000
319871891	37117.000000	1970	1640.069451	32066	2	0.262224	32033	5	0.266910	9817362	0.000000
319839385	37155.000000	1944	1775.007712	31873	6	0.429188	32167	4	0.705043	9812445	0.000000
319868521	39372.000000	2001	1752.126151	31830	5	0.319658	32015	5	0.325000	9807589	0.000000
319880688	37649.000000	1796	1631.536788	32016	5	0.317362	31867	2	0.427445	9802705	-1.#IND00
319871328	36900.000000	1926	1692.372412	31798	4	0.171174	31882	1	0.174243	9797875	-1.#IND00
319852469	37878.000000	1904	1816.340457	31985	2	0.153917	31717	4	0.564942	9793054	0.005349
319870204	39045.000000	2090	1747.708280	31813	0	0.106720	32059	8	0.149192	9788161	-0.002768
319853316	38673.000000	2004	1618.735541	31894	2	0.023831	31811	3	0.539351	9783268	-0.005457
319862881	36723.000000	1879	1625.929801	31965	5	0.031053	31878	1	0.073324	9778429	-0.002540
319849697	36854.000000	1905	1778.787761	32038	1	0.034121	32044	4	0.047748	9773451	-0.007922
319866777	39245.000000	2042	1814.254053	32054	4	0.015573	31819	3	0.193084	9768698	0.001448
319865842	39558.000000	2061	1618.181226	31916	4	0.133804	31901	2	0.113967	9763764	0.003562
319867173	36312.000000	1893	1566.353591	31858	2	0.215867	32231	5	0.027748	9758829	0.003898
319847799	36288.000000	1793	1845.192163	32226	5	0.203416	31973	4	0.137043	9753845	0.003573
319860996	39641.000000	2045	1908.299791	32094	4	0.220563	32170	6	0.371400	9749000	-0.000962
319856303	39284.000000	1999	1590.775289	31969	6	0.224731	31748	4	0.007650	9744117	-0.003021
319874635	36608.000000	1897	1561.472720	32010	3	0.683338	31912	5	0.014222	9739300	-0.003391
319856773	36506.000000	1925	1735.705806	31864	4	0.175146	31835	6	0.237958	9734455	-0.002509
319868252	38409.000000	2062	1899.728988	32171	5	0.070118	32263	3	0.355893	9729592	0.002328
319876232	40011.000000	2116	1752.169047	32094	4	0.010951	31740	6	0.199520	9724646	0.002258
319884014	38116.000000	1959	1559.630136	31771	2	0.015157	31920	4	0.378605	9719808	0.003754
319871473	36491.000000	1868	1674.971467	31945	6	0.039563	32152	4	0.031748	9714876	0.003128
319882480	37570.000000	1959	1814.773612	31997	5	0.043826	32100	3	0.030235	9710109	0.003027
319875965	38403.000000	1992	1697.964254	31810	1	0.060581	31951	8	0.138194	9705284	0.003074
319867651	37305.000000	1899	1665.186449	31968	6	0.046659	31977	3	0.028919	9700407	0.000540
319850479	37280.000000	1907	1738.350093	32065	3	0.084660	32114	3	0.152914	9695522	0.001033
319886912	37299.000000	1988	1747.135542	31932	2	0.004283	32037	3	0.159419	9690679	0.001232
319864256	38120.000000	2013	1756.243422	32107	4	0.001658	32193	4	0.462514	9685804	0.000676
319867140	38660.000000	2030	1703.872581	31928	5	0.026246	31894	1	0.188748	9681014	0.000286
319884784	37954.000000	1950	1696.503211	32032	9	0.085778	32128	1	0.235337	9676204	0.000106
319859960	38131.000000	1958	1760.943390	31769	6	0.163288	32123	6	0.149180	9671476	0.004203
319880838	38923.000000	2021	1718.405166	32184	4	0.010797	32073	6	0.024848	9666643	0.004541
319864363	38361.000000	2027	1680.492572	32029	4	0.077776	31779	6	0.252128	9661720	0.004005
319864531	37861.000000	1931	1715.434697	32105	2	0.350217	31828	6	0.612458	9656916	0.004144
319879298	37499.000000	1902	1757.170856	32106	5	0.257368	32031	0	0.033006	9652060	0.003365
319888357	38253.000000	1968	1763.394790	31907	1	0.109898	31884	1	0.104078	9647131	0.002592
319862170	38292.000000	1975	1711.304954	32066	2	0.000281	31742	2	0.084721	9642291	0.001807
319874433	38079.000000	1950	1721.116647	31898	3	0.011290	32056	2	0.167642	9637495	0.000274
319883958	38205.000000	1985	1769.662925	31870	8	0.288134	32006	6	0.546440	9632558	-0.000391
319852071	38685.000000	2053	1747.485749	32216	0	0.045395	31948	6	0.186636	9627833	-0.000410
319866804	37707.000000	1992	1648.125942	32119	2	0.373250	31930	5	0.005921	9623016	0.000900
319868738	36622.000000	1971	1702.695547	32002	2	0.106545	32017	5	0.050643	9618134	0.002345
319865275	37571.000000	1984	1811.193039	31986	2	0.490984	32007	6	0.147422	9613489	0.001986
319858153	39178.000000	2087	1769.366759	31905	7	0.302752	31917	3	0.276808	9608638	0.002712
319862019	38806.000000	2041	1650.736122	32018	0	0.242617	31692	4	0.281255	9603792	0.002504
319868145	36548.000000	1909	1671.232934	31985	0	0.228240	32039	2	0.039232	9598915	0.001810
319868311	37831.000000	1935	1794.909403	31848	2	0.265714	32182	5	0.121555	9594140	0.001346
319867827	38866.000000	1953	1697.815370	31864	3	0.041819	32097	8	0.392855	9589344	0.001407
319863628	37448.000000	2012	1653.295427	32087	3	0.248466	32229	6	0.598122	9584516	0.001387
319850477	38020.000000	1951	1721.706405	31954	4	0.329278	31835	5	0.178510	9579649	0.001305
319873506	38323.000000	2043	1723.749946	31956	6	0.475704	32060	3	0.005790	9574810	0.002001
319850055	37925.000000	1971	1668.728903	32157	3	0.031434	31976	2	0.358768	9570099	0.001740
319852235	37119.000000	1909	1703.121391	32084	6	0.003559	32119	5	0.336496	9565413	0.001392
319882010	37795.000000	1927	1804.891736	32114	1	0.086343	32027	3	0.082176	9560687	0.001566
319834940	38606.000000	2145	1759.720638	31946	4	0.076893	32042	4	0.036977	9555887	0.001135
319879491	37973.000000	1963	1676.259858	32013	8	0.011653	32097	5	0.409942	9551081	0.001468
319892548	37912.000000	1938	1759.266024	32082	5	0.147548	32079	2	0.378337	9546322	0.001336
319861790	38302.000000	2011	1725.514152	32055	5	0.403506	31993	1	0.044435	9541570	0.000985
319876496	38364.000000	2003	1678.246370	32055	6	0.323715	32024	3	0.097483	9536756	0.000985
319879353	36908.000000	1939	1675.707873	32136	5	0.029120	31825	4	0.313246	9531966	0.001280
319867842	37993.000000	1999	1795.174113	31892	3	0.031975	32078	2	0.012017	9527144	0.001808
319871548	38825.000000	1984	1737.113811	32036	2	0.181043	32014	9	0.020393	9522492	0.002091
319860969	37637.000000	1960	1654.084062	31994	4	0.056309	31962	7	0.178785	9517616	0.002132
npatches	nstrain	runtime	dt	init_x	init_y	init_y_blood	init_z	init_S	beta0	beta1	beta2	beta3	mean_beta	B	d	delta	delta_blood	b[0]	mut	m	CTL	c	g	epsilon	k	het	lambda	rho	omega	x_max	patch.dyna	DELTA	A	VA
10000	1	100.000000	0.000100	21900	9499	5000000	0.001000	10000000	2.702782	3.147622	2.485495	2.616771	4	8000000000.000000	0.010000	1.000000	1.000000	800000	0.000050	0.048000	1	0.001000	1.000000	25.000000	18.000000	0.500000	0.000000	0.000000	0.000000	31987	0	10.000000	7.000000	1.000000
sus	inf	inf_blood	z	x[0]	y[0][0]	z[0]	x[1]	y[1][0]	z[1]	S[0]	synchrony
219000000	94990000.000000	5000000	10.000000	21900	9499	0.001000	21900	9499	0.001000	10000000	0.000000
319857756	17516.000000	872	85.024037	32025	0	0.000146	32189	2	0.000119	9995009	0.000000
319858981	98448.000000	5230	4336.285968	31794	7	0.331831	31723	7	0.374173	9990019	0.000000
319905203	57305.000000	3047	373.914928	32049	7	0.002065	32086	3	0.007599	9984854	0.000000
319846535	22645.000000	1203	868.676006	32082	3	0.039247	32069	1	0.011004	9979947	0.000000
319849847	43508.000000	2252	3186.502626	31855	8	0.088592	31988	0	0.333227	9974997	0.000000
319852310	52788.000000	2804	1426.579216	31955	11	0.074761	31861	2	0.118176	9970028	0.000000
319874026	36253.000000	1806	1023.612379	32076	5	0.104134	32102	4	0.299218	9964908	0.000000
319851140	32072.000000	1718	1667.320417	32116	2	0.173040	31886	2	0.323224	9959986	0.000000
319849278	40304.000000	2073	1990.919703	31872	7	0.242016	32053	7	0.186542	9954968	0.000000
319890006	41322.000000	2101	1556.464432	31804	5	0.171794	32144	3	0.411508	9949987	0.000000
319865327	36917.000000	1885	1443.082327	32009	3	0.001813	31944	3	0.085699	9945031	0.000000
319852286	35998.000000	1824	1641.912790	31834	3	0.046919	32230	2	0.051110	9940118	0.000000
319869564	38163.000000	2000	1746.730191	32233	4	0.314898	32041	1	0.099180	9935092	0.000000
319872646	39385.000000	2009	1588.860829	32071	5	0.018560	31977	7	0.230304	9930071	0.000000
319857925	36650.000000	1891	1553.775832	32081	5	0.001359	32004	8	0.095105	9925307	0.000000
319866699	37193.000000	1908	1679.038723	31976	0	0.000111	32101	5	0.233318	9920187	0.000000
319849636	39202.000000	2077	1722.765030	31912	4	0.001276	31985	6	0.130677	9915296	0.000000
319872208	39118.000000	1960	1569.904944	31908	5	0.001126	31990	1	0.136710	9910254	0.000000
319853523	37712.000000	1872	1583.081964	31862	2	0.000669	32040	4	0.093131	9905339	0.000000
319866001	37429.000000	2004	1652.392753	31995	0	0.008858	32045	2	0.300334	9900314	0.000000
319864381	37924.000000	1964	1628.895239	31876	2	0.201555	32077	4	0.338370	9895339	0.000000
319864437	37676.000000	2000	1613.277833	31893	2	0.337240	31945	5	0.010820	9890442	0.000000
319861905	37772.000000	2009	1615.773116	32110	4	0.110062	31901	6	0.051001	9885504	0.000000
319864987	37705.000000	1880	1640.084197	31822	4	0.296866	31748	5	0.104773	9880486	0.000000
319865436	37984.000000	1993	1644.486896	32134	5	0.251528	32065	4	0.078741	9875524	0.000000
319864210	37599.000000	2006	1605.645846	31799	2	0.315996	31752	2	0.073628	9870623	0.000000
319854761	37672.000000	1902	1639.432613	31891	6	0.107076	31997	3	0.391578	9865735	0.000000
319866447	38482.000000	2048	1722.138405	31896	5	0.103579	31950	4	0.033869	9860743	0.000000
319867623	38305.000000	1969	1559.750483	31780	5	0.045289	31963	7	0.140266	9855799	0.000000
319844317	36795.000000	1912	1574.102169	32050	2	0.152434	31998	5	0.005927	9850809	0.000000
319849229	36978.000000	1884	1650.272521	32186	3	0.114798	31821	1	0.139788	9845915	0.000000
319858295	38111.000000	1989	1691.605360	32042	4	0.340577	31839	4	0.073033	9840883	0.000000
319864201	38464.000000	2078	1585.930876	32064	3	0.085321	31912	2	0.020943	9835824	0.000000
319860012	37681.000000	1965	1566.167151	32092	2	0.147323	32079	5	0.020439	9830966	0.000000
319848622	37639.000000	1908	1652.417955	31835	3	0.020391	32011	4	0.057734	9826017	0.000000
319884603	38482.000000	1946	1703.971821	32146	4	0.269871	31859	2	0.099976	9821151	0.000000
319865379	38626.000000	2003	1608.251859	31906	1	0.393333	32011	5	0.169976	9816299	0.000000
319857743	37521.000000	1930	1559.369612	31772	4	0.076335	31997	3	0.038858	9811448	0.000000
319869963	37411.000000	1917	1668.253104	32066	2	0.187687	32005	0	0.301790	9806513	0.000000
319877922	38133.000000	2023	1643.923565	31832	4	0.002663	31897	3	0.262368	9801657	-1.#IND00
319825590	37913.000000	1994	1607.790803	32020	6	0.008133	32187	1	0.029227	9796775	-1.#IND00
319874662	37501.000000	1925	1614.187721	32145	3	0.008965	31775	2	0.001943	9791891	-1.#IND00
319861454	37885.000000	1983	1590.499362	31830	3	0.001259	31938	5	0.007486	9786988	-1.#IND00
319852726	37572.000000	1959	1632.098405	31878	6	0.007643	32061	6	0.105799	9782074	0.004308
319879497	38952.000000	1919	1647.563923	31810	8	0.045863	32012	5	0.256277	9777028	-0.004524
319841681	37799.000000	1970	1540.827435	32028	5	0.066076	32176	2	0.092976	9772171	0.009290
319882921	36809.000000	1966	1612.725021	32087	2	0.190968	31950	5	0.500475	9767252	0.008283
319890520	37401.000000	1992	1661.495578	32033	0	0.056355	32103	5	0.076106	9762392	0.007343
319873510	39191.000000	1980	1672.796775	31880	1	0.133003	32108	6	0.107009	9757620	0.005808
319873522	38364.000000	2013	1558.681116	31938	4	0.057882	32002	4	0.007829	9752813	0.006997
319865106	36637.000000	1850	1580.819969	31948	1	0.097577	31984	2	0.021354	9747864	0.001110
319868213	37548.000000	1896	1735.529795	32077	4	0.244470	31858	7	0.043502	9742919	0.001466
319871215	38952.000000	1948	1668.919461	31981	3	0.244065	32064	4	0.069151	9737984	0.004890
319874763	37955.000000	1928	1530.659220	32041	4	0.143350	32003	4	0.186005	9733061	0.005580
319868756	35813.000000	1922	1604.720637	31993	3	0.118770	31875	3	0.017971	9728131	0.008365
319862937	38197.000000	1921	1728.448380	31969	2	0.041511	31988	4	0.076499	9723236	0.008006
319861576	38781.000000	2031	1644.779485	31918	4	0.078591	31907	8	0.028167	9718392	0.007745
319865769	38288.000000	1919	1570.736406	31932	5	0.171461	31833	2	0.022044	9713447	0.007845
319875623	36712.000000	1832	1561.283456	32133	5	0.065557	31640	3	0.051375	9708634	0.008845
319875121	37714.000000	1996	1683.110663	32080	10	0.125791	32214	3	0.071220	9703782	0.007802
319850822	38528.000000	2021	1614.033766	31882	3	0.080244	32154	4	0.074664	9698976	0.008416
319857280	37609.000000	1957	1580.226810	32051	1	0.242524	31916	5	0.176947	9694047	0.008114
319863611	37280.000000	1900	1692.719107	32063	4	0.247227	31942	2	0.029553	9689174	0.006443
319851362	38823.000000	2063	1652.801674	32029	5	0.125346	32069	2	0.061765	9684418	0.005982
319859107	37948.000000	2033	1517.318249	31807	4	0.253309	31964	5	0.083372	9679544	0.004137
319857025	36821.000000	1918	1603.840749	31939	2	0.366600	31927	4	0.160797	9674787	0.004284
319884420	37691.000000	1941	1655.254632	32040	6	0.646219	31857	5	0.200420	9670002	0.004047
319866946	38709.000000	1976	1634.234909	32035	7	0.116201	32062	1	0.022495	9665278	0.002805
319867107	37945.000000	1990	1567.396275	32038	2	0.572402	31921	3	0.023694	9660344	0.002117
319867989	36758.000000	1913	1634.329823	32141	3	0.569784	32109	4	0.300944	9655544	0.001433
319870276	38088.000000	2019	1724.252133	31764	3	0.111470	32044	2	0.385363	9650757	0.001385
319899368	38684.000000	2027	1654.015457	31743	2	0.143285	31962	8	0.087605	9645930	0.001319
319863351	38195.000000	1872	1524.511133	31663	6	0.041777	32032	3	0.054659	9641100	0.001081
319879007	36553.000000	1914	1534.515793	32136	3	0.037246	31992	2	0.208196	9636154	0.000803
319849978	36322.000000	1813	1701.178046	32110	5	0.227859	31994	3	0.646228	9631386	0.001631
319853130	38539.000000	1985	1691.951112	32112	2	0.044527	32035	4	0.574033	9626673	0.001649
319858759	38186.000000	1969	1508.007393	32109	2	0.243462	32001	6	0.065556	9621920	0.002155
319851489	35751.000000	1858	1603.858299	31959	3	0.091234	32007	1	0.097486	9617011	0.001422
319869683	38955.000000	1993	1824.185093	31881	5	0.104237	31837	5	0.330641	9612264	0.002947
319858312	39711.000000	2053	1560.339044	31881	3	0.011010	31789	2	0.053688	9607456	0.003242
319844966	36679.000000	1884	1500.072861	31954	3	0.067875	31890	1	0.011951	9602636	0.002610
319874698	36919.000000	1912	1750.343082	32025	4	0.001058	31813	3	0.060669	9597764	0.002519
319854179	38976.000000	2077	1678.452249	31918	4	0.001112	32024	4	0.013182	9592970	0.002463
319854337	38101.000000	1984	1608.021205	32043	2	0.019406	32032	4	0.295371	9588199	0.002367
319847992	38133.000000	2054	1609.584660	31952	1	0.085146	32000	4	0.437473	9583300	0.002344
319882076	36934.000000	1891	1596.893482	32215	3	0.023746	32017	3	0.147053	9578634	0.002267
319858543	37598.000000	1986	1658.842562	32040	4	0.057677	31993	5	0.109470	9573899	0.002158
319865636	37590.000000	1972	1624.842125	31947	5	0.169098	31921	4	0.092179	9569280	0.002203
319861269	37651.000000	2029	1611.702555	31785	5	0.162815	31811	1	0.022343	9564517	0.002152
319863712	36898.000000	1989	1622.203706	32168	4	0.001312	31733	2	0.396684	9559705	0.001671
319850812	37183.000000	1987	1614.632277	32093	2	0.009863	31827	4	0.190524	9554921	0.001646
319838981	37930.000000	2015	1701.706520	32071	0	0.004239	31870	3	0.175511	9550069	0.002141
319859093	37959.000000	1987	1656.270639	32028	4	0.008826	32058	1	0.053135	9545236	0.001849
319872491	37404.000000	1847	1578.895990	31991	3	0.004357	31851	2	0.032592	9540463	0.001853
319893333	38118.000000	1997	1661.695551	31947	0	0.034534	32190	4	0.356089	9535609	0.001583
319877424	38275.000000	1931	1609.136153	32000	3	0.007720	32028	5	0.174893	9530913	0.001478
319864085	37171.000000	1977	1608.978371	32000	4	0.015987	31823	3	0.720116	9526215	0.000621
319843796	37474.000000	1880	1686.908738	32160	3	0.167361	32333	6	0.239286	9521554	0.000769
319879760	38356.000000	2068	1597.026965	31829	1	0.070548	31875	3	0.139662	9516818	0.000551
npatches	nstrain	runtime	dt	init_x	init_y	init_y_blood	init_z	init_S	beta0	beta1	beta2	beta3	mean_beta	B	d	delta	delta_blood	b[0]	mut	m	CTL	c	g	epsilon	k	het	lambda	rho	omega	x_max	patch.dyna	DELTA	A	VA
10000	1	100.000000	0.000100	21900	9499	5000000	0.001000	10000000	2.623478	3.934491	3.780434	5.671283	4	8000000000.000000	0.010000	1.000000	1.000000	800000	0.000050	0.048000	1	0.001000	1.000000	25.000000	19.000000	0.500000	0.000000	0.000000	0.000000	31987	0	10.000000	7.000000	1.000000
sus	inf	inf_blood	z	x[0]	y[0][0]	z[0]	x[1]	y[1][0]	z[1]	S[0]	synchrony
219000000	94990000.000000	5000000	10.000000	21900	9499	0.001000	21900	9499	0.001000	10000000	0.000000
319861875	18083.000000	932	52.512246	32079	2	0.000259	31900	1	0.000270	9995035	0.000000
319842186	93159.000000	4822	4624.503698	32203	12	0.286142	31929	12	0.368621	9990121	0.000000
319854325	60051.000000	3145	345.846519	31907	7	0.001047	31881	5	0.001283	9985147	0.000000
319853099	22230.000000	1183	744.892905	31969	1	0.017769	31864	1	0.015036	9980170	0.000000
319886130	45758.000000	2386	3222.186537	31928	4	0.100857	32141	2	0.435410	9975179	0.000000
319874169	53785.000000	2795	1243.614674	31792	5	0.007034	32041	1	0.443468	9970326	0.000000
319877009	34333.000000	1837	924.436128	31958	7	0.002221	31993	1	0.086521	9965322	0.000000
319852662	31199.000000	1611	1679.985758	32011	3	0.165360	31900	2	0.091034	9960411	0.000000
319876089	40819.000000	2088	1989.568027	32152	3	0.184101	32153	1	0.081751	9955364	0.000000
319847133	42093.000000	2199	1430.674474	32254	4	0.000746	31959	2	0.006987	9950410	0.000000
319883405	36362.000000	1857	1315.169828	32138	2	0.009692	31916	4	0.012540	9945533	0.000000
319852256	35245.000000	1769	1548.316499	31992	3	0.030330	32110	2	0.188050	9940597	0.000000
319872514	38337.000000	1922	1689.251984	31880	1	0.023736	32045	5	0.440571	9935635	0.000000
319867497	39752.000000	2053	1515.661809	32000	6	0.037663	31954	3	0.378808	9930712	0.000000
319878643	37648.000000	1981	1455.391704	32110	4	0.276217	31874	4	0.097257	9925678	0.000000
319836886	36222.000000	1898	1516.480995	31884	4	0.744305	31943	2	0.073441	9920803	0.000000
319864635	37550.000000	1920	1628.015630	32052	4	0.175775	32044	1	0.115847	9915862	0.000000
319855578	38754.000000	2049	1563.486209	32047	1	0.033202	31832	4	0.577305	9910766	0.000000
319855902	37599.000000	2005	1547.682849	31988	2	0.257887	31935	2	0.501405	9905797	0.000000
319881239	37872.000000	1956	1553.599193	31880	4	0.123855	32057	2	0.131599	9900860	0.000000
319863073	38061.000000	1919	1551.682132	31702	0	0.230958	32110	3	0.192313	9895929	0.000000
319861965	38237.000000	1914	1538.697200	31980	8	0.053951	32045	2	0.141354	9890884	0.000000
319873304	38217.000000	1977	1544.288528	32147	1	0.296224	32043	3	0.078401	9885811	0.000000
319869753	37431.000000	1931	1524.458127	31835	1	0.095878	31981	5	0.358476	9880932	0.000000
319872974	37719.000000	1956	1563.173434	32018	1	0.262379	31976	5	0.228544	9875971	0.000000
319879679	38753.000000	2021	1567.987965	31850	4	0.013493	32024	4	0.549714	9870955	0.000000
319882060	37715.000000	1936	1470.099008	32019	3	0.032555	31825	2	0.003000	9866114	0.000000
319896383	36505.000000	1909	1558.749741	32176	2	0.109827	32044	4	0.007802	9861165	0.000000
319879311	38252.000000	1994	1627.427133	31991	2	0.041629	32026	2	0.046572	9856333	0.000000
319868764	38569.000000	1986	1533.510986	31924	5	0.142387	32232	3	0.067316	9851424	0.000000
319873542	37331.000000	1906	1521.958907	31932	2	0.270663	32004	2	0.092788	9846426	0.000000
319860430	36737.000000	1981	1543.247600	32022	2	0.127135	31874	7	0.145436	9841631	0.000000
319850872	37375.000000	1876	1608.091582	32033	2	0.059755	31976	1	0.338216	9836671	0.000000
319842761	37885.000000	1925	1551.274020	31690	6	0.001520	31992	1	0.076310	9831781	0.000000
319852146	37868.000000	1964	1526.852535	31855	1	0.002216	31979	5	0.001563	9826853	0.000000
319856959	37763.000000	1890	1528.120609	31848	4	0.000323	31866	2	0.009590	9821977	0.000000
319866669	37837.000000	2042	1526.716292	32053	3	0.009836	31821	3	0.016661	9817217	0.000000
319872527	37786.000000	1939	1534.651669	32048	1	0.044344	31957	1	0.023804	9812244	0.000000
319858601	37300.000000	2000	1500.760182	31986	8	0.240845	31947	6	0.428483	9807321	0.000000
[truncated: 163 more rows]
