# Supplementary material for: Large Variations in HIV-1 Viral Load Explained by Shifting-Mosaic Metapopulation Dynamics
Source: PLoS Biol. 2016 Oct 5;14(10):e1002567. doi: 10.1371/journal.pbio.1002567 (PMC5051940; doi:10.1371/journal.pbio.1002567)
Supplement: S1 Data — Each file gives the output from the simulations indicated by the filename: low migration (ms1, db432); high migration (ms1, db1); very high migration (ms10, db1); number of patches (np); reservoir (storage); no reservoir (nostorage); CTL immigration model (CTLimmig); CTL proliferation model (CTLprolif); β¯ (beta1, beta2, …). Within each file, there are 21 simulations for (k = 0,1,..,20), and data is output each day. For measures of synchrony, the final entry should be used. See Methods and S1 Simulation Code for further details. (ZIP) [file pbio.1002567.s002.zip › S1_Data/ms10_np10000_nostorage_noPD_CTLprolif_db1_beta5.tsv]

npatches	nstrain	runtime	dt	init_x	init_y	init_y_blood	init_z	init_S	beta0	beta1	beta2	beta3	mean_beta	B	d	delta	delta_blood	b[0]	mut	m	CTL	c	g	epsilon	k	het	lambda	rho	omega	x_max	patch.dyna	DELTA	A	VA
10000	1	100.000000	0.000100	21900	9499	5000000	0.001000	10000000	5.880020	6.607584	2.816155	5.795076	5	8000000000.000000	0.010000	1.000000	1.000000	800000	0.000050	0.048000	1	0.001000	1.000000	25.000000	0.000000	0.500000	0.000000	0.000000	0.000000	31987	0	10.000000	7.000000	1.000000
sus	inf	inf_blood	z	x[0]	y[0][0]	z[0]	x[1]	y[1][0]	z[1]	S[0]	synchrony
219000000	94990000.000000	5000000	10.000000	21900	9499	0.001000	21900	9499	0.001000	10000000	0.000000
180976869	1321781165.000000	68469796	10000.000000	16381	133642	1.000000	15517	134599	1.000000	9994993	0.000000
107858771	3362434775.000000	174562707	10000.000000	9334	337476	1.000000	8520	339115	1.000000	9990057	0.000000
86077921	4653749369.000000	241788395	10000.000000	7249	468105	1.000000	6433	466785	1.000000	9985093	0.000000
78095319	5308508535.000000	275855780	10000.000000	6483	532376	1.000000	5950	532048	1.000000	9980070	0.000000
74813037	5620146747.000000	292096842	10000.000000	6190	564149	1.000000	5653	563044	1.000000	9975063	0.000000
73379405	5765096879.000000	299636333	10000.000000	5990	577309	1.000000	5513	577493	1.000000	9970069	0.000000
72744897	5831745450.000000	303056641	10000.000000	6088	584832	1.000000	5503	583891	1.000000	9965046	0.000000
72458396	5862256885.000000	304672246	10000.000000	6054	587740	1.000000	5410	587623	1.000000	9959989	0.000000
72323392	5876224228.000000	305414783	10000.000000	5999	588641	1.000000	5329	591780	1.000000	9955026	0.000000
72255616	5882619797.000000	305760204	10000.000000	5989	588838	1.000000	5465	589762	1.000000	9949982	0.000000
72234497	5885665569.000000	305878311	10000.000000	6027	589660	1.000000	5423	591032	1.000000	9944909	0.000000
72215952	5886891936.000000	305972731	10000.000000	6010	589168	1.000000	5396	590118	1.000000	9939966	0.000000
72208195	5887615249.000000	306032676	10000.000000	6060	590512	1.000000	5484	590472	1.000000	9935133	0.000000
72220750	5887801462.000000	306005888	10000.000000	5944	590171	1.000000	5413	589798	1.000000	9930125	0.000000
72210756	5887877524.000000	306022679	10000.000000	6005	589646	1.000000	5563	590781	1.000000	9925107	0.000000
72204613	5888112243.000000	306033791	10000.000000	5907	589504	1.000000	5507	589672	1.000000	9920174	0.000000
72208279	5888047539.000000	306032400	10000.000000	6072	590435	1.000000	5526	590035	1.000000	9915159	0.000000
72205479	5887986297.000000	306046404	10000.000000	5923	589286	1.000000	5409	589495	1.000000	9910334	0.000000
72207611	5888060624.000000	306028699	10000.000000	6036	588848	1.000000	5442	591370	1.000000	9905213	0.000000
72204346	5887961090.000000	306024359	10000.000000	5940	589374	1.000000	5521	591833	1.000000	9900226	0.000000
72207435	5887949012.000000	306007175	10000.000000	6037	589943	1.000000	5438	589805	1.000000	9895266	0.000000
72211686	5888022871.000000	306046449	10000.000000	5946	591178	1.000000	5452	591305	1.000000	9890354	0.000000
72209457	5888022212.000000	306021924	10000.000000	6013	589745	1.000000	5465	591775	1.000000	9885371	0.000000
72205156	5888045309.000000	306028304	10000.000000	6003	590750	1.000000	5480	590196	1.000000	9880366	0.000000
72212812	5887992755.000000	305998362	10000.000000	5900	591342	1.000000	5481	589378	1.000000	9875284	0.000000
72197869	5888004906.000000	306023714	10000.000000	5964	589979	1.000000	5419	591237	1.000000	9870376	0.000000
72210073	5887998523.000000	306065154	10000.000000	5984	589545	1.000000	5365	590587	1.000000	9865453	0.000000
72222316	5887942273.000000	306027171	10000.000000	6033	590359	1.000000	5432	589920	1.000000	9860532	0.000000
72200442	5887962105.000000	306029320	10000.000000	6067	589472	1.000000	5469	591906	1.000000	9855539	0.000000
72209362	5888007749.000000	306033806	10000.000000	6003	591189	1.000000	5421	590948	1.000000	9850595	0.000000
72211510	5888054609.000000	306050670	10000.000000	6035	589832	1.000000	5493	589960	1.000000	9845717	0.000000
72213723	5887986551.000000	306024112	10000.000000	5968	589767	1.000000	5446	590780	1.000000	9840823	0.000000
72200221	5888050602.000000	306025383	10000.000000	6043	589804	1.000000	5541	589945	1.000000	9835892	0.000000
72203739	5888059470.000000	306019787	10000.000000	5937	591268	1.000000	5436	591068	1.000000	9830888	0.000000
72206985	5888038111.000000	305998179	10000.000000	5923	590130	1.000000	5369	591507	1.000000	9826034	0.000000
72216143	5888080941.000000	306043529	10000.000000	5965	589772	1.000000	5445	590231	1.000000	9821165	0.000000
72211900	5888029869.000000	306037071	10000.000000	5992	589824	1.000000	5408	591712	1.000000	9816123	0.000000
72205655	5888027613.000000	306035008	10000.000000	6044	589721	1.000000	5509	590507	1.000000	9811195	0.000000
72207322	5888019563.000000	306043124	10000.000000	6055	590590	1.000000	5458	588618	1.000000	9806254	0.000000
72206570	5888111828.000000	306043578	10000.000000	6066	590626	1.000000	5394	590569	1.000000	9801391	-1.#IND00
72199231	5887897834.000000	306051699	10000.000000	5925	589979	1.000000	5428	590114	1.000000	9796451	-0.001600
72215085	5887976677.000000	306047686	10000.000000	5979	589470	1.000000	5379	590952	1.000000	9791695	0.009293
72213461	5888075083.000000	305993410	10000.000000	5948	591196	1.000000	5458	589290	1.000000	9786757	0.002674
72198795	5888052902.000000	306023263	10000.000000	6032	590038	1.000000	5370	591336	1.000000	9781806	0.003253
72217456	5888044389.000000	306023814	10000.000000	6063	589776	1.000000	5496	589496	1.000000	9776959	-0.002641
72232106	5888001942.000000	306011152	10000.000000	5983	587806	1.000000	5436	588175	1.000000	9772002	-0.001754
72207541	5888086288.000000	306007635	10000.000000	5985	589408	1.000000	5480	590628	1.000000	9767127	-0.001714
72210626	5888148528.000000	306019445	10000.000000	6056	589387	1.000000	5556	589396	1.000000	9762230	-0.001679
72219204	5888046783.000000	306068090	10000.000000	5933	590761	1.000000	5401	590573	1.000000	9757274	-0.001215
72214037	5888020417.000000	306037883	10000.000000	5990	589646	1.000000	5409	590023	1.000000	9752444	-0.000276
72207332	5888023912.000000	305994227	10000.000000	5959	589768	1.000000	5477	589899	1.000000	9747582	-0.000656
72215825	5887973051.000000	306032479	10000.000000	5994	590068	1.000000	5446	590980	1.000000	9742767	-0.000411
72214833	5888029386.000000	306048272	10000.000000	6048	589380	1.000000	5414	591281	1.000000	9737894	-0.000638
72207643	5888068550.000000	306042198	10000.000000	6057	590135	1.000000	5477	591477	1.000000	9733013	0.003471
72200610	5888021373.000000	306029678	10000.000000	5989	590462	1.000000	5378	591743	1.000000	9728140	0.003145
72201200	5888027080.000000	306024611	10000.000000	6065	589151	1.000000	5409	589043	1.000000	9723230	0.006327
72207392	5888053894.000000	306063600	10000.000000	5969	590714	1.000000	5421	590072	1.000000	9718441	0.006400
72214161	5887934578.000000	306003125	10000.000000	6112	590725	1.000000	5530	589970	1.000000	9713599	0.006917
72211782	5888047293.000000	306028846	10000.000000	6007	589562	1.000000	5452	589224	1.000000	9708873	0.006519
72207294	5887976622.000000	306072677	10000.000000	6006	588968	1.000000	5461	589929	1.000000	9704000	0.006490
72207965	5888190775.000000	306030542	10000.000000	6007	589828	1.000000	5518	590621	1.000000	9699075	0.005731
72211333	5888041352.000000	306003328	10000.000000	6079	589911	1.000000	5428	588239	1.000000	9694234	0.005214
72212299	5888126621.000000	306023579	10000.000000	5993	589526	1.000000	5389	589962	1.000000	9689371	0.003445
72203129	5888147826.000000	306035050	10000.000000	6032	589515	1.000000	5522	591294	1.000000	9684583	0.003605
72211702	5888130724.000000	306013638	10000.000000	5953	588994	1.000000	5424	590719	1.000000	9679751	0.004176
72214227	5888068744.000000	306035851	10000.000000	6026	590474	1.000000	5535	591159	1.000000	9675012	0.003694
72196106	5888091323.000000	306040688	10000.000000	5948	589641	1.000000	5469	590198	1.000000	9670233	0.003739
72212703	5888016929.000000	306024435	10000.000000	6053	588450	1.000000	5545	590174	1.000000	9665368	0.003530
72210090	5887899226.000000	306036136	10000.000000	5963	591854	1.000000	5482	591013	1.000000	9660487	0.003527
72186701	5888060215.000000	306045582	10000.000000	5980	590645	1.000000	5439	588977	1.000000	9655599	0.003310
72217305	5888054967.000000	306029383	10000.000000	6033	588602	1.000000	5477	590427	1.000000	9650749	0.003202
72210033	5888067977.000000	306014320	10000.000000	5960	590584	1.000000	5472	591143	1.000000	9645917	0.002547
72203895	5888053363.000000	306020492	10000.000000	5953	591053	1.000000	5486	590254	1.000000	9641148	0.002375
72210455	5887984443.000000	306030779	10000.000000	5885	589708	1.000000	5448	589329	1.000000	9636238	0.002422
72206626	5888008085.000000	306030728	10000.000000	5986	589320	1.000000	5485	591073	1.000000	9631394	0.003735
72201412	5888053157.000000	306053689	10000.000000	5879	590115	1.000000	5450	589272	1.000000	9626544	0.003613
72209314	5888004015.000000	306002676	10000.000000	5982	589638	1.000000	5376	590721	1.000000	9621706	0.003618
72206035	5888020425.000000	306035806	10000.000000	5933	588415	1.000000	5435	589688	1.000000	9616764	0.003568
72210647	5887896538.000000	306020492	10000.000000	5851	589525	1.000000	5449	589906	1.000000	9611917	0.003345
72207537	5888064010.000000	306024495	10000.000000	6048	590145	1.000000	5478	589973	1.000000	9607177	0.003597
72209268	5888040553.000000	306040384	10000.000000	6064	590908	1.000000	5474	589975	1.000000	9602424	0.002892
72206765	5888057614.000000	306031793	10000.000000	6021	590559	1.000000	5511	590185	1.000000	9597604	0.002714
72207761	5888064630.000000	306021776	10000.000000	6016	589892	1.000000	5490	589949	1.000000	9592800	0.001717
72213075	5888078062.000000	306050658	10000.000000	5982	590547	1.000000	5434	591155	1.000000	9588133	0.002024
72199307	5887936048.000000	306031232	10000.000000	6007	589723	1.000000	5484	589239	1.000000	9583459	0.001945
72214037	5887897182.000000	306021304	10000.000000	6056	589132	1.000000	5380	591434	1.000000	9578616	0.001530
72216431	5887964693.000000	306033950	10000.000000	6007	590668	1.000000	5491	589156	1.000000	9573887	0.001505
72211727	5887921835.000000	306011569	10000.000000	6025	590067	1.000000	5513	589334	1.000000	9569130	0.001340
72210336	5887845221.000000	306028880	10000.000000	6061	588848	1.000000	5390	591545	1.000000	9564355	0.001298
72210281	5887916804.000000	306026106	10000.000000	6027	589410	1.000000	5486	590580	1.000000	9559616	0.001308
72205744	5888051861.000000	306011283	10000.000000	5917	589688	1.000000	5492	589957	1.000000	9554613	0.001701
72207456	5887924441.000000	306040010	10000.000000	6020	588953	1.000000	5528	589993	1.000000	9549917	0.001643
72216320	5887907681.000000	306017924	10000.000000	6006	589396	1.000000	5415	590326	1.000000	9545227	0.001689
72213297	5887931806.000000	306044048	10000.000000	5933	589894	1.000000	5396	588493	1.000000	9540481	0.001512
72210327	5887966610.000000	305996792	10000.000000	5962	590024	1.000000	5354	590865	1.000000	9535759	0.001330
72204705	5887954642.000000	306004339	10000.000000	5961	590585	1.000000	5505	590204	1.000000	9530904	0.001335
72219963	5887807575.000000	306045069	10000.000000	5915	590269	1.000000	5439	589057	1.000000	9526166	0.001135
72216683	5887920562.000000	306018636	10000.000000	5913	588761	1.000000	5435	590498	1.000000	9521398	0.001519
72200532	5888035057.000000	306054589	10000.000000	6040	589828	1.000000	5532	590760	1.000000	9516657	0.001556
npatches	nstrain	runtime	dt	init_x	init_y	init_y_blood	init_z	init_S	beta0	beta1	beta2	beta3	mean_beta	B	d	delta	delta_blood	b[0]	mut	m	CTL	c	g	epsilon	k	het	lambda	rho	omega	x_max	patch.dyna	DELTA	A	VA
10000	1	100.000000	0.000100	21900	9499	5000000	0.001000	10000000	7.059682	4.998758	7.313368	3.428797	5	8000000000.000000	0.010000	1.000000	1.000000	800000	0.000050	0.048000	1	0.001000	1.000000	25.000000	1.000000	0.500000	0.000000	0.000000	0.000000	31987	0	10.000000	7.000000	1.000000
sus	inf	inf_blood	z	x[0]	y[0][0]	z[0]	x[1]	y[1][0]	z[1]	S[0]	synchrony
219000000	94990000.000000	5000000	10.000000	21900	9499	0.001000	21900	9499	0.001000	10000000	0.000000
226330689	701788427.000000	36383837	10000.000000	19802	72894	1.000000	22404	70428	1.000000	9994930	0.000000
166044253	1559126474.000000	80969488	10000.000000	13228	158375	1.000000	16275	156065	1.000000	9989954	0.000000
146667635	1986806487.000000	103229380	10000.000000	11429	201512	1.000000	14401	198520	1.000000	9985011	0.000000
140786731	2140975442.000000	111262071	10000.000000	10861	217935	1.000000	13570	214622	1.000000	9979990	0.000000
138953745	2191633815.000000	113900226	10000.000000	10876	222406	1.000000	13462	220233	1.000000	9975023	0.000000
138376257	2207925636.000000	114761364	10000.000000	10767	223641	1.000000	13417	221126	1.000000	9970057	0.000000
138185748	2213157947.000000	115011735	10000.000000	10624	224732	1.000000	13394	221711	1.000000	9965062	0.000000
138131926	2214705917.000000	115105098	10000.000000	10710	224746	1.000000	13352	222537	1.000000	9960113	0.000000
138112154	2215150079.000000	115138230	10000.000000	10723	223918	1.000000	13288	222139	1.000000	9954973	0.000000
138096317	2215389975.000000	115122504	10000.000000	10780	224237	1.000000	13373	221863	1.000000	9949965	0.000000
138098296	2215436161.000000	115141923	10000.000000	10749	224043	1.000000	13299	223626	1.000000	9944971	0.000000
138100483	2215480285.000000	115159876	10000.000000	10762	223994	1.000000	13432	222360	1.000000	9940069	0.000000
138111783	2215468415.000000	115155269	10000.000000	10738	224650	1.000000	13223	221891	1.000000	9934994	0.000000
138093278	2215521103.000000	115138670	10000.000000	10757	224379	1.000000	13406	222291	1.000000	9929993	0.000000
138110063	2215454688.000000	115125859	10000.000000	10791	224460	1.000000	13536	222204	1.000000	9924879	0.000000
138108767	2215483486.000000	115157244	10000.000000	10633	224055	1.000000	13408	221248	1.000000	9919920	0.000000
138095593	2215489817.000000	115148362	10000.000000	10926	224641	1.000000	13339	222085	1.000000	9914919	0.000000
138089678	2215533995.000000	115155568	10000.000000	10791	225228	1.000000	13378	221337	1.000000	9909975	0.000000
138111677	2215444055.000000	115132497	10000.000000	10733	225308	1.000000	13476	222158	1.000000	9904959	0.000000
138089416	2215553616.000000	115157494	10000.000000	10795	223926	1.000000	13359	222166	1.000000	9899984	0.000000
138108250	2215536791.000000	115143855	10000.000000	10646	225150	1.000000	13319	221897	1.000000	9895093	0.000000
138121615	2215478645.000000	115154600	10000.000000	10940	223473	1.000000	13264	222915	1.000000	9890114	0.000000
138105127	2215507171.000000	115146059	10000.000000	10662	224707	1.000000	13497	221476	1.000000	9885134	0.000000
138085491	2215463073.000000	115148523	10000.000000	10824	224460	1.000000	13398	222141	1.000000	9880102	0.000000
138101938	2215430222.000000	115146495	10000.000000	10685	224109	1.000000	13311	222648	1.000000	9874977	0.000000
138111430	2215476988.000000	115134109	10000.000000	10725	224808	1.000000	13481	221304	1.000000	9870158	0.000000
138102271	2215503152.000000	115159211	10000.000000	10773	223909	1.000000	13475	221721	1.000000	9865249	0.000000
138101327	2215412278.000000	115147743	10000.000000	10753	224639	1.000000	13451	221554	1.000000	9860377	0.000000
138100940	2215422068.000000	115157095	10000.000000	10830	223874	1.000000	13498	221656	1.000000	9855460	0.000000
138109468	2215443584.000000	115156740	10000.000000	10673	224640	1.000000	13434	221742	1.000000	9850486	0.000000
138086314	2215531500.000000	115150906	10000.000000	10809	224332	1.000000	13452	222136	1.000000	9845642	0.000000
138103961	2215558866.000000	115125825	10000.000000	10754	224206	1.000000	13374	222586	1.000000	9840699	0.000000
138098973	2215478005.000000	115135500	10000.000000	10576	224255	1.000000	13403	222412	1.000000	9835758	0.000000
138093019	2215475014.000000	115149975	10000.000000	10694	224886	1.000000	13335	221785	1.000000	9830813	0.000000
138114770	2215426683.000000	115165111	10000.000000	10747	224995	1.000000	13186	222713	1.000000	9825854	0.000000
138097456	2215500476.000000	115153676	10000.000000	10779	223920	1.000000	13331	221503	1.000000	9820913	0.000000
138098294	2215579151.000000	115141079	10000.000000	10723	223620	1.000000	13432	221823	1.000000	9815980	0.000000
138105822	2215424955.000000	115169575	10000.000000	10630	224355	1.000000	13513	221616	1.000000	9811158	0.000000
138101248	2215426501.000000	115139406	10000.000000	10683	224471	1.000000	13325	222752	1.000000	9806185	0.000000
138104808	2215460425.000000	115155950	10000.000000	10718	224295	1.000000	13369	222068	1.000000	9801394	-1.#IND00
138080307	2215518494.000000	115162261	10000.000000	10724	223934	1.000000	13371	222109	1.000000	9796530	0.000000
138092896	2215528863.000000	115165040	10000.000000	10828	223919	1.000000	13431	222262	1.000000	9791696	-0.001084
138087157	2215470907.000000	115140058	10000.000000	10785	224184	1.000000	13376	222108	1.000000	9786856	-0.015988
138104838	2215418938.000000	115146649	10000.000000	10707	224356	1.000000	13183	223323	1.000000	9781854	-0.005017
138098341	2215418960.000000	115148629	10000.000000	10725	224203	1.000000	13568	221843	1.000000	9777043	-0.003833
138110941	2215514939.000000	115144087	10000.000000	10852	224037	1.000000	13380	222023	1.000000	9772140	-0.000100
138099538	2215430398.000000	115156743	10000.000000	10618	224421	1.000000	13531	221652	1.000000	9767165	0.000066
138105452	2215474646.000000	115143243	10000.000000	10680	224324	1.000000	13360	221927	1.000000	9762260	0.000664
138099677	2215398100.000000	115147424	10000.000000	10814	224743	1.000000	13428	221996	1.000000	9757394	0.000536
138112973	2215405037.000000	115150378	10000.000000	10736	225277	1.000000	13329	222155	1.000000	9752527	0.000491
138101629	2215510216.000000	115139849	10000.000000	10761	224190	1.000000	13298	223223	1.000000	9747665	0.000268
138095513	2215383472.000000	115162388	10000.000000	10840	224555	1.000000	13448	222186	1.000000	9742789	-0.000398
138105849	2215504221.000000	115165964	10000.000000	10731	224970	1.000000	13328	221812	1.000000	9737889	0.000565
138114040	2215440006.000000	115143063	10000.000000	10671	224521	1.000000	13373	221755	1.000000	9732982	0.001495
138097537	2215430874.000000	115153325	10000.000000	10692	224822	1.000000	13285	221927	1.000000	9728164	0.002591
138103142	2215491531.000000	115156980	10000.000000	10721	224507	1.000000	13315	221486	1.000000	9723251	0.003346
138114923	2215443296.000000	115146732	10000.000000	10852	224245	1.000000	13317	222100	1.000000	9718322	0.003345
138097927	2215501381.000000	115125052	10000.000000	10672	225031	1.000000	13488	221351	1.000000	9713499	0.002586
138077220	2215452513.000000	115158259	10000.000000	10813	224314	1.000000	13391	221563	1.000000	9708712	0.002197
138085578	2215498838.000000	115145868	10000.000000	10724	225275	1.000000	13295	221852	1.000000	9703849	0.002021
138103796	2215526448.000000	115140432	10000.000000	10770	224845	1.000000	13272	221899	1.000000	9698927	0.002066
138109164	2215448824.000000	115145696	10000.000000	10816	224060	1.000000	13370	222274	1.000000	9694078	0.002099
138101425	2215449316.000000	115174383	10000.000000	10706	223486	1.000000	13401	221648	1.000000	9689300	0.002059
138100176	2215457492.000000	115160117	10000.000000	10781	224004	1.000000	13349	221933	1.000000	9684541	0.003127
138091886	2215399742.000000	115170952	10000.000000	10785	223604	1.000000	13568	222046	1.000000	9679635	0.002725
138088759	2215521449.000000	115134714	10000.000000	10762	223437	1.000000	13470	222040	1.000000	9674864	0.002756
138086546	2215541476.000000	115148758	10000.000000	10836	223820	1.000000	13454	220838	1.000000	9670096	0.003034
138084734	2215551927.000000	115148910	10000.000000	10778	224059	1.000000	13371	221979	1.000000	9665147	0.003288
138103440	2215512807.000000	115136639	10000.000000	10716	225071	1.000000	13455	221456	1.000000	9660149	0.003513
138084689	2215556564.000000	115139671	10000.000000	10719	223693	1.000000	13404	221372	1.000000	9655375	0.003718
138097870	2215435932.000000	115133304	10000.000000	10592	224491	1.000000	13325	222764	1.000000	9650585	0.003480
138105076	2215430770.000000	115152316	10000.000000	10642	224550	1.000000	13382	221418	1.000000	9645661	0.003350
138107398	2215472170.000000	115144357	10000.000000	10820	224346	1.000000	13423	222006	1.000000	9640710	0.004134
138105448	2215428206.000000	115156089	10000.000000	10723	224057	1.000000	13486	221175	1.000000	9635947	0.006826
138100755	2215456141.000000	115137630	10000.000000	10698	224502	1.000000	13518	222238	1.000000	9631187	0.006300
138090482	2215485114.000000	115150060	10000.000000	10761	223923	1.000000	13458	221678	1.000000	9626358	0.005229
138089951	2215514013.000000	115148104	10000.000000	10725	223917	1.000000	13457	221708	1.000000	9621597	0.004453
138098252	2215425412.000000	115170587	10000.000000	10778	225347	1.000000	13481	221958	1.000000	9616807	0.004363
138097572	2215506361.000000	115141062	10000.000000	10831	223545	1.000000	13301	222376	1.000000	9612084	0.004128
138087556	2215419751.000000	115146248	10000.000000	10716	224473	1.000000	13407	221450	1.000000	9607218	0.004313
138093862	2215419828.000000	115157478	10000.000000	10701	224445	1.000000	13385	222429	1.000000	9602441	0.004241
138086964	2215543705.000000	115138624	10000.000000	10678	224688	1.000000	13526	221661	1.000000	9597687	0.004084
138112062	2215488557.000000	115169668	10000.000000	10874	224213	1.000000	13258	222120	1.000000	9592870	0.004287
138108190	2215491403.000000	115153334	10000.000000	10742	224551	1.000000	13403	221856	1.000000	9588050	0.004342
138092912	2215549865.000000	115166009	10000.000000	10752	224124	1.000000	13258	222389	1.000000	9583293	0.004458
138092585	2215541677.000000	115167785	10000.000000	10759	224287	1.000000	13382	222273	1.000000	9578554	0.004259
138100357	2215532678.000000	115151527	10000.000000	10668	224633	1.000000	13451	221243	1.000000	9573912	0.004311
138099279	2215425989.000000	115182175	10000.000000	10872	224626	1.000000	13402	222451	1.000000	9569151	0.005247
138101981	2215441295.000000	115137913	10000.000000	10754	223886	1.000000	13430	221893	1.000000	9564219	0.005122
138103964	2215475845.000000	115129025	10000.000000	10962	224481	1.000000	13403	221959	1.000000	9559409	0.004646
138109133	2215457593.000000	115152416	10000.000000	10753	224108	1.000000	13366	221854	1.000000	9554558	0.004514
138112998	2215432623.000000	115167962	10000.000000	10709	223761	1.000000	13342	221780	1.000000	9549815	0.004396
138106531	2215418582.000000	115157718	10000.000000	10609	224629	1.000000	13227	221760	1.000000	9544996	0.004322
138117571	2215393125.000000	115141369	10000.000000	10610	224703	1.000000	13386	222113	1.000000	9540305	0.003971
138100023	2215535534.000000	115160008	10000.000000	10766	224570	1.000000	13318	221683	1.000000	9535654	0.003884
138096294	2215498462.000000	115174129	10000.000000	10603	224634	1.000000	13446	220990	1.000000	9530768	0.003442
138107709	2215487313.000000	115158572	10000.000000	10787	224151	1.000000	13431	221818	1.000000	9526020	0.003686
138095683	2215451523.000000	115152019	10000.000000	10751	224197	1.000000	13399	221673	1.000000	9521226	0.003659
138094718	2215493462.000000	115141378	10000.000000	10821	224001	1.000000	13290	221693	1.000000	9516382	0.002653
npatches	nstrain	runtime	dt	init_x	init_y	init_y_blood	init_z	init_S	beta0	beta1	beta2	beta3	mean_beta	B	d	delta	delta_blood	b[0]	mut	m	CTL	c	g	epsilon	k	het	lambda	rho	omega	x_max	patch.dyna	DELTA	A	VA
10000	1	100.000000	0.000100	21900	9499	5000000	0.001000	10000000	5.274929	5.211479	7.369029	4.254180	5	8000000000.000000	0.010000	1.000000	1.000000	800000	0.000050	0.048000	1	0.001000	1.000000	25.000000	2.000000	0.500000	0.000000	0.000000	0.000000	31987	0	10.000000	7.000000	1.000000
sus	inf	inf_blood	z	x[0]	y[0][0]	z[0]	x[1]	y[1][0]	z[1]	S[0]	synchrony
219000000	94990000.000000	5000000	10.000000	21900	9499	0.001000	21900	9499	0.001000	10000000	0.000000
263912511	352404794.000000	18280782	10000.000000	26167	35937	1.000000	26145	35319	1.000000	9994933	0.000000
226051351	684944546.000000	35574321	10000.000000	21794	68779	1.000000	22200	69496	1.000000	9989907	0.000000
209321798	869864910.000000	45204375	10000.000000	20181	87374	1.000000	20278	87896	1.000000	9984982	0.000000
203606167	940290617.000000	48872646	10000.000000	19702	94702	1.000000	19872	94502	1.000000	9979856	0.000000
201754145	963884776.000000	50097632	10000.000000	19291	97360	1.000000	19707	96668	1.000000	9974835	0.000000
201173153	971424701.000000	50486908	10000.000000	19571	97024	1.000000	19531	97812	1.000000	9969888	0.000000
200985853	973792008.000000	50599772	10000.000000	19316	98501	1.000000	19480	97627	1.000000	9964767	0.000000
200919808	974533040.000000	50663064	10000.000000	19481	98169	1.000000	19568	97875	1.000000	9959762	0.000000
200907131	974803031.000000	50667891	10000.000000	19332	97986	1.000000	19496	98028	1.000000	9954835	0.000000
200906304	974849051.000000	50670939	10000.000000	19447	97992	1.000000	19481	98016	1.000000	9949879	0.000000
200890636	974871570.000000	50669456	10000.000000	19355	98231	1.000000	19662	97598	1.000000	9944863	0.000000
200920150	974882090.000000	50667857	10000.000000	19385	98175	1.000000	19526	98220	1.000000	9939808	0.000000
200904403	974837926.000000	50667574	10000.000000	19660	97905	1.000000	19658	98157	1.000000	9934881	0.000000
200907616	974855612.000000	50663509	10000.000000	19383	97423	1.000000	19584	98002	1.000000	9929900	0.000000
200909429	974891833.000000	50661732	10000.000000	19552	97832	1.000000	19471	97719	1.000000	9924909	0.000000
200900175	974854274.000000	50659452	10000.000000	19547	98111	1.000000	19639	97802	1.000000	9920006	0.000000
200902391	974934057.000000	50666680	10000.000000	19330	98111	1.000000	19619	98062	1.000000	9914996	0.000000
200911601	974903753.000000	50666925	10000.000000	19399	97843	1.000000	19408	98101	1.000000	9910033	0.000000
200899625	974864125.000000	50680326	10000.000000	19518	98284	1.000000	19623	97873	1.000000	9905178	0.000000
200934577	974885234.000000	50669357	10000.000000	19518	97587	1.000000	19512	98173	1.000000	9900279	0.000000
200924210	974968797.000000	50665992	10000.000000	19441	97884	1.000000	19475	97766	1.000000	9895147	0.000000
200901363	974872867.000000	50656537	10000.000000	19546	97859	1.000000	19591	98055	1.000000	9890172	0.000000
200904773	974947169.000000	50668334	10000.000000	19481	98019	1.000000	19629	97825	1.000000	9885263	0.000000
200909915	974905275.000000	50685134	10000.000000	19388	97316	1.000000	19556	98310	1.000000	9880288	0.000000
200900252	974913789.000000	50671845	10000.000000	19517	97535	1.000000	19541	98175	1.000000	9875311	0.000000
200911325	974834109.000000	50672651	10000.000000	19487	98137	1.000000	19538	98283	1.000000	9870399	0.000000
200894155	974819999.000000	50676033	10000.000000	19363	97592	1.000000	19391	98043	1.000000	9865447	0.000000
200915232	974843122.000000	50664499	10000.000000	19400	98191	1.000000	19370	98028	1.000000	9860425	0.000000
200902164	974787265.000000	50670119	10000.000000	19329	97629	1.000000	19527	98109	1.000000	9855627	0.000000
200911248	974811221.000000	50651154	10000.000000	19523	98057	1.000000	19487	97986	1.000000	9850673	0.000000
200906950	974944765.000000	50676462	10000.000000	19523	97997	1.000000	19655	97875	1.000000	9845818	0.000000
200903821	974924310.000000	50671178	10000.000000	19344	97650	1.000000	19292	98767	1.000000	9840791	0.000000
200899208	974920316.000000	50663741	10000.000000	19437	97770	1.000000	19432	97804	1.000000	9835833	0.000000
200898541	974943202.000000	50675382	10000.000000	19269	98540	1.000000	19479	97792	1.000000	9830857	0.000000
200906044	974930110.000000	50663211	10000.000000	19305	98611	1.000000	19264	98306	1.000000	9826068	0.000000
200894637	974908858.000000	50669440	10000.000000	19540	98179	1.000000	19647	97747	1.000000	9821083	0.000000
200890102	974946986.000000	50668509	10000.000000	19310	98223	1.000000	19494	97744	1.000000	9816229	0.000000
200906587	974932998.000000	50674382	10000.000000	19450	97904	1.000000	19558	98088	1.000000	9811290	0.000000
200907938	974847421.000000	50675417	10000.000000	19382	98673	1.000000	19640	98042	1.000000	9806302	0.000000
200925263	974864384.000000	50662297	10000.000000	19559	97623	1.000000	19475	98160	1.000000	9801477	-1.#IND00
200885073	974904016.000000	50676851	10000.000000	19252	98298	1.000000	19543	98173	1.000000	9796545	0.025600
200900745	974931286.000000	50673370	10000.000000	19184	97785	1.000000	19537	98007	1.000000	9791578	0.014402
200898071	974925257.000000	50676632	10000.000000	19315	98664	1.000000	19542	98190	1.000000	9786710	0.012719
200890573	974982581.000000	50683602	10000.000000	19598	97416	1.000000	19644	98263	1.000000	9781893	0.006526
200903874	974930270.000000	50668429	10000.000000	19352	97740	1.000000	19629	97539	1.000000	9776971	0.008999
200911039	974913037.000000	50670244	10000.000000	19325	98078	1.000000	19425	98699	1.000000	9772103	0.006492
200898541	974918211.000000	50674370	10000.000000	19388	98716	1.000000	19434	98010	1.000000	9767236	0.015462
200908844	974858904.000000	50668362	10000.000000	19473	98362	1.000000	19390	98240	1.000000	9762463	0.011170
200903973	974942644.000000	50684736	10000.000000	19411	98006	1.000000	19457	98367	1.000000	9757513	0.011442
200889826	974922421.000000	50672751	10000.000000	19209	98619	1.000000	19563	98155	1.000000	9752744	0.011182
200909887	974924865.000000	50660280	10000.000000	19602	97782	1.000000	19371	97996	1.000000	9747851	0.016596
200909881	974968533.000000	50679297	10000.000000	19401	97909	1.000000	19505	97772	1.000000	9742952	0.015975
200908255	974881760.000000	50679239	10000.000000	19489	98357	1.000000	19595	97754	1.000000	9738226	0.016140
200911904	974878233.000000	50677055	10000.000000	19426	97703	1.000000	19444	97787	1.000000	9733479	0.014921
200926986	974807401.000000	50661528	10000.000000	19449	98540	1.000000	19372	98025	1.000000	9728682	0.014579
200913772	974882205.000000	50664148	10000.000000	19383	98188	1.000000	19436	98225	1.000000	9723696	0.012843
200921155	974906125.000000	50670734	10000.000000	19289	98189	1.000000	19600	97764	1.000000	9718824	0.012007
200896621	974868058.000000	50667028	10000.000000	19461	98132	1.000000	19674	97593	1.000000	9714046	0.009183
200891910	974914816.000000	50665663	10000.000000	19412	98591	1.000000	19540	97902	1.000000	9709189	0.007323
200900367	974963122.000000	50671260	10000.000000	19634	97634	1.000000	19514	98186	1.000000	9704385	0.008006
200907402	974966903.000000	50663076	10000.000000	19561	97720	1.000000	19407	98130	1.000000	9699542	0.007689
200897908	974978533.000000	50688556	10000.000000	19343	97959	1.000000	19589	98493	1.000000	9694677	0.007465
200911564	974904668.000000	50677474	10000.000000	19298	98122	1.000000	19426	98331	1.000000	9689932	0.006634
200898515	974953673.000000	50670332	10000.000000	19655	98215	1.000000	19618	97901	1.000000	9685120	0.007263
200893059	974926748.000000	50675806	10000.000000	19273	98461	1.000000	19547	98166	1.000000	9680412	0.006119
200907222	974937066.000000	50671105	10000.000000	19458	97981	1.000000	19432	97893	1.000000	9675566	0.004731
200912372	974881456.000000	50655203	10000.000000	19579	97769	1.000000	19503	98156	1.000000	9670773	0.004226
200909723	974885125.000000	50664945	10000.000000	19446	98072	1.000000	19556	97994	1.000000	9665959	0.004104
200909808	974896605.000000	50674833	10000.000000	19637	97353	1.000000	19539	97615	1.000000	9661172	0.004059
200911999	974901000.000000	50675091	10000.000000	19324	97570	1.000000	19477	98286	1.000000	9656388	0.005900
200902014	974809970.000000	50671382	10000.000000	19382	97549	1.000000	19455	98403	1.000000	9651518	0.005597
200932505	974816840.000000	50665621	10000.000000	19396	98372	1.000000	19528	97677	1.000000	9646735	0.005304
200899109	974876484.000000	50673346	10000.000000	19349	97987	1.000000	19467	98231	1.000000	9641843	0.004885
200916144	974890740.000000	50665784	10000.000000	19278	97875	1.000000	19574	98719	1.000000	9637109	0.004917
200896239	974892770.000000	50656576	10000.000000	19232	97991	1.000000	19593	98107	1.000000	9632241	0.004311
200915772	974884961.000000	50668663	10000.000000	19451	98006	1.000000	19439	98043	1.000000	9627290	0.003178
200917839	974855245.000000	50673809	10000.000000	19476	97738	1.000000	19614	97281	1.000000	9622381	0.002443
200898416	974849144.000000	50666413	10000.000000	19314	97935	1.000000	19387	98314	1.000000	9617566	0.002266
200892727	974917350.000000	50671845	10000.000000	19459	97783	1.000000	19479	97418	1.000000	9612563	0.002879
200918624	974862042.000000	50663039	10000.000000	19410	97915	1.000000	19678	97835	1.000000	9607847	0.002934
200916504	974820213.000000	50661348	10000.000000	19396	98060	1.000000	19380	97974	1.000000	9603113	0.003064
200895914	974874264.000000	50676908	10000.000000	19352	98530	1.000000	19437	97724	1.000000	9598268	0.003037
200907998	974934167.000000	50675413	10000.000000	19552	98009	1.000000	19506	98310	1.000000	9593512	0.002817
200891520	974974153.000000	50676169	10000.000000	19412	98032	1.000000	19547	97870	1.000000	9588813	0.003408
200891721	974956454.000000	50670948	10000.000000	19396	98068	1.000000	19398	97396	1.000000	9584012	0.003025
200915552	974863762.000000	50652672	10000.000000	19488	98239	1.000000	19580	97816	1.000000	9579158	0.003046
200910309	974870791.000000	50658164	10000.000000	19374	98205	1.000000	19409	97864	1.000000	9574286	0.003142
200916188	974830372.000000	50661387	10000.000000	19363	98168	1.000000	19368	97812	1.000000	9569506	0.003171
200917086	974870577.000000	50654899	10000.000000	19412	98668	1.000000	19554	97458	1.000000	9564772	0.003519
200894215	974911211.000000	50681715	10000.000000	19276	98394	1.000000	19506	98239	1.000000	9560028	0.003355
200922551	974860791.000000	50669896	10000.000000	19354	98640	1.000000	19533	98336	1.000000	9555219	0.003181
200897289	974969571.000000	50677761	10000.000000	19281	97479	1.000000	19399	98866	1.000000	9550538	0.002474
200922846	974913583.000000	50677697	10000.000000	19541	97695	1.000000	19704	97733	1.000000	9545607	0.003325
200903955	974870483.000000	50669051	10000.000000	19303	98049	1.000000	19689	98011	1.000000	9540972	0.003365
200899723	974857450.000000	50670086	10000.000000	19114	98314	1.000000	19663	98034	1.000000	9536264	0.002912
200911803	974935578.000000	50666423	10000.000000	19444	97870	1.000000	19485	98355	1.000000	9531525	0.002868
200910257	974888938.000000	50665474	10000.000000	19426	98036	1.000000	19614	97812	1.000000	9526837	0.002805
200906771	974879140.000000	50672252	10000.000000	19565	97742	1.000000	19724	97730	1.000000	9522106	0.002583
200915917	974818227.000000	50666520	10000.000000	19512	97807	1.000000	19450	97375	1.000000	9517420	0.002662
npatches	nstrain	runtime	dt	init_x	init_y	init_y_blood	init_z	init_S	beta0	beta1	beta2	beta3	mean_beta	B	d	delta	delta_blood	b[0]	mut	m	CTL	c	g	epsilon	k	het	lambda	rho	omega	x_max	patch.dyna	DELTA	A	VA
10000	1	100.000000	0.000100	21900	9499	5000000	0.001000	10000000	6.252753	4.067777	3.478786	7.085831	5	8000000000.000000	0.010000	1.000000	1.000000	800000	0.000050	0.048000	1	0.001000	1.000000	25.000000	3.000000	0.500000	0.000000	0.000000	0.000000	31987	0	10.000000	7.000000	1.000000
sus	inf	inf_blood	z	x[0]	y[0][0]	z[0]	x[1]	y[1][0]	z[1]	S[0]	synchrony
219000000	94990000.000000	5000000	10.000000	21900	9499	0.001000	21900	9499	0.001000	10000000	0.000000
290164802	165558628.000000	8598077	10000.000000	28378	17177	1.000000	29709	16098	1.000000	9995026	0.000000
277932407	243240518.000000	12630924	10000.000000	26634	25429	1.000000	28589	23598	1.000000	9990062	0.000000
269571657	300500888.000000	15613471	10000.000000	25805	30962	1.000000	27946	29562	1.000000	9984996	0.000000
264902351	333905130.000000	17355170	10000.000000	25413	34302	1.000000	27278	32167	1.000000	9979953	0.000000
262558826	351053376.000000	18243918	10000.000000	25015	36230	1.000000	27029	34371	1.000000	9975041	0.000000
261478036	359218874.000000	18665516	10000.000000	24759	36851	1.000000	27164	35225	1.000000	9970135	0.000000
260944351	363032554.000000	18862786	10000.000000	24613	37812	1.000000	27010	35332	1.000000	9965201	0.000000
260755375	364735479.000000	18953882	10000.000000	24851	37543	1.000000	27179	35421	1.000000	9960204	0.000000
260629434	365565178.000000	18996919	10000.000000	24643	38052	1.000000	27005	35616	1.000000	9955117	0.000000
260564848	365927673.000000	19018458	10000.000000	24947	37976	1.000000	27077	35492	1.000000	9950139	0.000000
260539442	366122153.000000	19035186	10000.000000	24812	37939	1.000000	26910	35578	1.000000	9945189	0.000000
260559478	366225791.000000	19034719	10000.000000	24878	37689	1.000000	27086	35890	1.000000	9940202	0.000000
260523410	366316160.000000	19042232	10000.000000	24783	38268	1.000000	26949	35783	1.000000	9935339	0.000000
260510770	366298258.000000	19040033	10000.000000	24694	37609	1.000000	26798	35797	1.000000	9930326	0.000000
260533706	366264562.000000	19037883	10000.000000	24630	37466	1.000000	27112	35724	1.000000	9925469	0.000000
260528107	366214026.000000	19029333	10000.000000	24641	38119	1.000000	26988	35587	1.000000	9920431	0.000000
260516484	366256553.000000	19042246	10000.000000	24637	37973	1.000000	26999	36037	1.000000	9915584	0.000000
260542440	366240711.000000	19033037	10000.000000	24747	37918	1.000000	27115	35793	1.000000	9910556	0.000000
260526455	366296435.000000	19040041	10000.000000	24796	37949	1.000000	27069	36051	1.000000	9905663	0.000000
260516323	366290696.000000	19041330	10000.000000	24713	37694	1.000000	27149	35725	1.000000	9900737	0.000000
260535797	366319980.000000	19040236	10000.000000	24753	38221	1.000000	27015	35618	1.000000	9895736	0.000000
260516059	366288255.000000	19037604	10000.000000	24570	37935	1.000000	27307	35874	1.000000	9890751	0.000000
260547698	366266999.000000	19030679	10000.000000	24635	37687	1.000000	26958	36063	1.000000	9885888	0.000000
260521699	366269587.000000	19040439	10000.000000	24656	37764	1.000000	26930	35877	1.000000	9881023	0.000000
260514102	366334416.000000	19043789	10000.000000	24706	37729	1.000000	27134	35859	1.000000	9876177	0.000000
260511702	366333802.000000	19037665	10000.000000	24657	37889	1.000000	27122	35622	1.000000	9871206	0.000000
260528933	366315955.000000	19040753	10000.000000	24805	37639	1.000000	26996	35456	1.000000	9866341	0.000000
260529512	366280992.000000	19035187	10000.000000	24788	37561	1.000000	27065	35739	1.000000	9861288	0.000000
260525011	366248667.000000	19043131	10000.000000	24467	38094	1.000000	27027	35943	1.000000	9856496	0.000000
260537672	366216129.000000	19034568	10000.000000	24740	38004	1.000000	26971	35942	1.000000	9851500	0.000000
260531731	366284977.000000	19040165	10000.000000	24803	37931	1.000000	27187	35800	1.000000	9846449	0.000000
260522827	366340398.000000	19042371	10000.000000	24559	38234	1.000000	27103	35853	1.000000	9841565	0.000000
260524498	366338248.000000	19042460	10000.000000	24674	38121	1.000000	27107	35835	1.000000	9836710	0.000000
260540595	366345737.000000	19038384	10000.000000	24597	38099	1.000000	27128	35980	1.000000	9831751	0.000000
260524563	366312881.000000	19035774	10000.000000	24686	37693	1.000000	26907	35465	1.000000	9826921	0.000000
260528397	366298562.000000	19030700	10000.000000	24859	37686	1.000000	27004	35592	1.000000	9821933	0.000000
260524238	366324670.000000	19038778	10000.000000	24576	37545	1.000000	26969	35536	1.000000	9817005	0.000000
260532648	366299015.000000	19047769	10000.000000	24668	37516	1.000000	27005	35654	1.000000	9812067	0.000000
260524298	366277531.000000	19043263	10000.000000	24525	37875	1.000000	27094	35738	1.000000	9807190	0.000000
260528992	366289941.000000	19032972	10000.000000	24700	37847	1.000000	27209	35442	1.000000	9802279	-1.#IND00
260513302	366337019.000000	19040656	10000.000000	24850	37639	1.000000	26968	35748	1.000000	9797359	-0.000000
260525532	366308466.000000	19044371	10000.000000	24727	37864	1.000000	27226	35430	1.000000	9792597	0.002216
260532118	366299883.000000	19044740	10000.000000	24764	37907	1.000000	27152	35446	1.000000	9787717	0.014741
260543775	366267488.000000	19036724	10000.000000	24534	37851	1.000000	27143	35769	1.000000	9782748	0.008634
260524861	366310489.000000	19034848	10000.000000	24662	37594	1.000000	27052	35855	1.000000	9777802	0.008652
260524140	366285075.000000	19042994	10000.000000	24609	37771	1.000000	27125	35774	1.000000	9772874	0.007436
260524375	366312531.000000	19033748	10000.000000	24742	37646	1.000000	26970	35813	1.000000	9768023	0.005562
260526070	366264964.000000	19043400	10000.000000	24812	37632	1.000000	27263	35642	1.000000	9763196	0.006812
260513571	366301985.000000	19035181	10000.000000	24716	37937	1.000000	27016	35765	1.000000	9758316	0.006571
260527763	366251233.000000	19039618	10000.000000	24656	37731	1.000000	27087	35786	1.000000	9753387	0.005614
260531260	366242326.000000	19032406	10000.000000	24854	37518	1.000000	27177	35543	1.000000	9748468	0.001873
260530240	366247573.000000	19042490	10000.000000	24731	37789	1.000000	26998	35572	1.000000	9743695	0.000454
260519488	366304863.000000	19036411	10000.000000	24596	38074	1.000000	26968	35572	1.000000	9738914	-0.001823
260539370	366304310.000000	19044403	10000.000000	24534	37705	1.000000	27181	35812	1.000000	9734030	-0.001831
260534117	366311650.000000	19035755	10000.000000	24619	37361	1.000000	27076	35382	1.000000	9729279	-0.004415
260547328	366282615.000000	19039848	10000.000000	24793	37632	1.000000	26981	35879	1.000000	9724455	-0.004964
260495377	366343895.000000	19038318	10000.000000	24663	37761	1.000000	26916	35893	1.000000	9719625	-0.004024
260526057	366304609.000000	19046237	10000.000000	24694	37794	1.000000	27169	35515	1.000000	9714738	-0.002536
260521235	366301932.000000	19033844	10000.000000	24892	37670	1.000000	27028	35880	1.000000	9709875	-0.002185
260529429	366282523.000000	19033902	10000.000000	24719	37343	1.000000	26794	36078	1.000000	9704993	-0.001628
260515875	366250495.000000	19041271	10000.000000	24536	37864	1.000000	26998	35753	1.000000	9700045	-0.001095
260536813	366319082.000000	19033744	10000.000000	24660	37652	1.000000	27053	35846	1.000000	9695165	-0.001585
260513497	366325725.000000	19036528	10000.000000	24483	38220	1.000000	27049	35761	1.000000	9690298	-0.001627
260525395	366282793.000000	19033009	10000.000000	24592	37839	1.000000	27030	35660	1.000000	9685408	-0.000990
260543552	366282529.000000	19039722	10000.000000	24862	37796	1.000000	27317	35679	1.000000	9680636	-0.000873
260532029	366281549.000000	19034517	10000.000000	24780	37910	1.000000	27194	35720	1.000000	9675738	-0.000728
260540148	366247505.000000	19030184	10000.000000	24609	37854	1.000000	26957	35833	1.000000	9670999	-0.000461
260545952	366246529.000000	19033579	10000.000000	24713	37834	1.000000	26859	35774	1.000000	9666169	-0.000067
260526813	366295480.000000	19040084	10000.000000	24679	37869	1.000000	27116	35413	1.000000	9661397	-0.001077
260507699	366306187.000000	19037380	10000.000000	24680	38000	1.000000	27035	35802	1.000000	9656643	-0.002188
260550650	366264976.000000	19034179	10000.000000	24648	37907	1.000000	27107	35901	1.000000	9651857	-0.002013
260539226	366303028.000000	19039992	10000.000000	24682	37788	1.000000	27026	35573	1.000000	9647039	-0.002376
260522515	366297563.000000	19039286	10000.000000	24683	37699	1.000000	26930	35977	1.000000	9642210	-0.002660
260506166	366309814.000000	19030453	10000.000000	24721	37960	1.000000	27165	35783	1.000000	9637271	-0.004791
260512979	366322411.000000	19034873	10000.000000	24647	37806	1.000000	26897	35602	1.000000	9632555	-0.004149
260557369	366211179.000000	19029552	10000.000000	24931	37531	1.000000	26901	35692	1.000000	9627933	-0.004368
260549615	366239760.000000	19034121	10000.000000	24648	37703	1.000000	27172	35699	1.000000	9623168	-0.004086
260549741	366213744.000000	19040685	10000.000000	24798	38038	1.000000	26978	35522	1.000000	9618441	-0.003730
260534307	366244832.000000	19032242	10000.000000	24858	37742	1.000000	27226	35784	1.000000	9613607	-0.003517
260522593	366255077.000000	19041353	10000.000000	24529	37848	1.000000	27144	35676	1.000000	9608737	-0.003053
260526832	366300255.000000	19043633	10000.000000	24615	37801	1.000000	26915	35652	1.000000	9604064	-0.003120
260526260	366354383.000000	19035705	10000.000000	24668	38041	1.000000	27205	35621	1.000000	9599148	-0.003793
260532615	366273235.000000	19039887	10000.000000	24670	37919	1.000000	26995	35641	1.000000	9594426	-0.003670
260542493	366296007.000000	19040378	10000.000000	24755	37897	1.000000	27156	35839	1.000000	9589461	-0.003723
260532656	366242798.000000	19038957	10000.000000	24735	37669	1.000000	26993	35820	1.000000	9584647	-0.003726
260544743	366231028.000000	19032142	10000.000000	24874	37611	1.000000	27014	36221	1.000000	9579815	-0.003677
260526937	366319036.000000	19037930	10000.000000	24774	37717	1.000000	27136	35724	1.000000	9574997	-0.003755
260571053	366246469.000000	19040696	10000.000000	24634	37820	1.000000	27036	35728	1.000000	9570331	-0.004020
260547175	366258682.000000	19036996	10000.000000	24740	37562	1.000000	27267	35524	1.000000	9565548	-0.005019
260543606	366206978.000000	19038240	10000.000000	24653	38154	1.000000	27050	35699	1.000000	9560852	-0.004594
260541798	366259913.000000	19039570	10000.000000	24802	37634	1.000000	26957	35656	1.000000	9556144	-0.004052
260537157	366263628.000000	19037202	10000.000000	24799	37832	1.000000	27027	35774	1.000000	9551464	-0.003812
260524415	366269675.000000	19042989	10000.000000	24712	37844	1.000000	27104	35490	1.000000	9546789	-0.003641
260532683	366248662.000000	19034209	10000.000000	24689	37677	1.000000	27092	35514	1.000000	9542027	-0.003787
260533246	366239712.000000	19032655	10000.000000	24572	37515	1.000000	27140	35595	1.000000	9537222	-0.003277
260527844	366267948.000000	19035255	10000.000000	24860	37284	1.000000	26888	35733	1.000000	9532474	-0.003258
260528508	366324400.000000	19044263	10000.000000	24719	37577	1.000000	27123	35876	1.000000	9527809	-0.003320
260505797	366326966.000000	19026329	10000.000000	24660	37786	1.000000	27173	35819	1.000000	9523022	-0.003267
260521905	366365071.000000	19039222	10000.000000	24814	37678	1.000000	27253	35495	1.000000	9518203	-0.003274
npatches	nstrain	runtime	dt	init_x	init_y	init_y_blood	init_z	init_S	beta0	beta1	beta2	beta3	mean_beta	B	d	delta	delta_blood	b[0]	mut	m	CTL	c	g	epsilon	k	het	lambda	rho	omega	x_max	patch.dyna	DELTA	A	VA
10000	1	100.000000	0.000100	21900	9499	5000000	0.001000	10000000	5.109979	4.177646	5.582290	4.812531	5	8000000000.000000	0.010000	1.000000	1.000000	800000	0.000050	0.048000	1	0.001000	1.000000	25.000000	4.000000	0.500000	0.000000	0.000000	0.000000	31987	0	10.000000	7.000000	1.000000
sus	inf	inf_blood	z	x[0]	y[0][0]	z[0]	x[1]	y[1][0]	z[1]	S[0]	synchrony
219000000	94990000.000000	5000000	10.000000	21900	9499	0.001000	21900	9499	0.001000	10000000	0.000000
306107300	70838082.000000	3685273	10000.000000	30794	7102	1.000000	30871	6901	1.000000	9995161	0.000000
308497925	58068528.000000	3018335	10000.000000	30828	5698	1.000000	31097	5627	1.000000	9990281	0.000000
310153852	49281592.000000	2563925	10000.000000	30985	4824	1.000000	31325	4729	1.000000	9985303	0.000000
311394938	42860443.000000	2227707	10000.000000	31137	4291	1.000000	31098	4232	1.000000	9980352	0.000000
312345572	37984921.000000	1975275	10000.000000	31161	3804	1.000000	31180	3736	1.000000	9975321	0.000000
313090207	34141062.000000	1772264	10000.000000	31176	3393	1.000000	31522	3310	1.000000	9970419	0.000000
313690954	31027762.000000	1613740	10000.000000	31322	3108	1.000000	31399	2818	1.000000	9965450	0.000000
314209862	28470321.000000	1478950	10000.000000	31338	2835	1.000000	31381	2812	1.000000	9960576	0.000000
314623338	26351129.000000	1369111	10000.000000	31568	2628	1.000000	31530	2558	1.000000	9955510	0.000000
314961659	24531423.000000	1275059	10000.000000	31346	2476	1.000000	31588	2422	1.000000	9950604	0.000000
315292890	22987714.000000	1194929	10000.000000	31400	2393	1.000000	31431	2154	1.000000	9945592	0.000000
315543002	21635567.000000	1125380	10000.000000	31612	2166	1.000000	31557	2039	1.000000	9940543	0.000000
315759743	20482756.000000	1064791	10000.000000	31654	2092	1.000000	31594	1958	1.000000	9935557	0.000000
315970995	19424202.000000	1009268	10000.000000	31618	1902	1.000000	31503	1898	1.000000	9930625	0.000000
316168365	18507797.000000	961703	10000.000000	31459	1804	1.000000	31599	1759	1.000000	9925668	0.000000
316339454	17675184.000000	919317	10000.000000	31529	1753	1.000000	31729	1686	1.000000	9920693	0.000000
316458045	16936111.000000	880612	10000.000000	31485	1709	1.000000	31682	1615	1.000000	9915672	0.000000
316594807	16264666.000000	845353	10000.000000	31611	1515	1.000000	31834	1498	1.000000	9910688	0.000000
316730846	15646669.000000	812527	10000.000000	31962	1597	1.000000	31628	1509	1.000000	9905794	0.000000
316851283	15087635.000000	784552	10000.000000	31696	1485	1.000000	31823	1540	1.000000	9900904	0.000000
316933883	14588887.000000	758793	10000.000000	31875	1460	1.000000	31727	1454	1.000000	9895873	0.000000
317032800	14132691.000000	734468	10000.000000	31546	1408	1.000000	31728	1354	1.000000	9890960	0.000000
317107919	13716893.000000	711979	10000.000000	31762	1345	1.000000	31756	1369	1.000000	9886146	0.000000
317197154	13303305.000000	690830	10000.000000	31733	1348	1.000000	31605	1256	1.000000	9881153	0.000000
317273463	12926159.000000	670306	10000.000000	31758	1266	1.000000	31681	1306	1.000000	9876116	0.000000
317365114	12553646.000000	653450	10000.000000	31678	1227	1.000000	31832	1213	1.000000	9871108	0.000000
317412992	12237136.000000	635585	10000.000000	31908	1165	1.000000	31617	1210	1.000000	9866188	0.000000
317494211	11949770.000000	621496	10000.000000	31617	1149	1.000000	31936	1198	1.000000	9861285	0.000000
317506786	11662406.000000	606117	10000.000000	31874	1196	1.000000	31808	1045	1.000000	9856364	0.000000
317579257	11391249.000000	592045	10000.000000	31934	1153	1.000000	31809	1075	1.000000	9851552	0.000000
317633761	11151133.000000	579813	10000.000000	31791	1191	1.000000	31952	1100	1.000000	9846603	0.000000
317689539	10905452.000000	566285	10000.000000	31719	1126	1.000000	31706	1076	1.000000	9841617	0.000000
317722896	10688976.000000	555144	10000.000000	31742	1113	1.000000	31964	994	1.000000	9836681	0.000000
317784968	10470381.000000	543518	10000.000000	31741	1052	1.000000	32019	1015	1.000000	9831791	0.000000
317830418	10270105.000000	533516	10000.000000	31681	1033	1.000000	31867	1017	1.000000	9826855	0.000000
317860082	10076363.000000	523931	10000.000000	31604	1002	1.000000	31602	957	1.000000	9822022	0.000000
317880714	9917696.000000	514491	10000.000000	31923	986	1.000000	31945	958	1.000000	9817157	0.000000
317908013	9752137.000000	506389	10000.000000	31772	1059	1.000000	31758	948	1.000000	9812174	0.000000
317944628	9596536.000000	498767	10000.000000	31564	956	1.000000	31924	937	1.000000	9807442	0.000000
317976306	9448935.000000	492100	10000.000000	31645	974	1.000000	31631	937	1.000000	9802619	-1.#IND00
317985960	9311696.000000	484469	10000.000000	31795	970	1.000000	31797	898	1.000000	9797767	0.014400
318002320	9169841.000000	475801	10000.000000	31922	921	1.000000	31798	921	1.000000	9792941	0.096558
318045602	9032488.000000	469842	10000.000000	31636	949	1.000000	31757	882	1.000000	9787968	0.157682
318070462	8909775.000000	462810	10000.000000	31874	874	1.000000	31874	846	1.000000	9783110	0.253272
318094671	8790830.000000	456199	10000.000000	31692	874	1.000000	31822	862	1.000000	9778135	0.351591
318118251	8676618.000000	452302	10000.000000	31895	887	1.000000	31848	830	1.000000	9773250	0.419035
318156148	8564176.000000	446097	10000.000000	31722	805	1.000000	31750	807	1.000000	9768338	0.455605
318153768	8452266.000000	439639	10000.000000	31699	793	1.000000	31972	821	1.000000	9763562	0.527953
318191902	8350298.000000	433795	10000.000000	31843	843	1.000000	31832	828	1.000000	9758637	0.585816
318204662	8255995.000000	429505	10000.000000	31866	824	1.000000	31720	777	1.000000	9753663	0.613480
318225314	8164338.000000	425014	10000.000000	32134	805	1.000000	31965	772	1.000000	9748754	0.642662
318255303	8075459.000000	419291	10000.000000	31872	773	1.000000	31912	812	1.000000	9743846	0.657540
318251371	8011954.000000	416745	10000.000000	31847	835	1.000000	32036	758	1.000000	9738871	0.674217
318262613	7935169.000000	412444	10000.000000	31635	828	1.000000	31972	813	1.000000	9733924	0.693086
318304225	7854407.000000	408554	10000.000000	31984	825	1.000000	32002	770	1.000000	9729110	0.714142
318290760	7754499.000000	403172	10000.000000	31902	728	1.000000	31779	721	1.000000	9724205	0.732502
318333464	7674209.000000	398836	10000.000000	31786	751	1.000000	31883	765	1.000000	9719274	0.747149
318364050	7600666.000000	394138	10000.000000	31892	741	1.000000	31838	774	1.000000	9714335	0.764821
318359797	7532176.000000	391187	10000.000000	31605	721	1.000000	31850	747	1.000000	9709473	0.778369
318385281	7461676.000000	388485	10000.000000	31987	723	1.000000	31880	691	1.000000	9704631	0.788151
318386326	7394625.000000	385356	10000.000000	31583	771	1.000000	31817	724	1.000000	9699802	0.799460
318392835	7334715.000000	381309	10000.000000	31720	690	1.000000	31700	711	1.000000	9695022	0.811073
318424088	7257632.000000	376821	10000.000000	31849	724	1.000000	31876	712	1.000000	9690156	0.821771
318430937	7206411.000000	374823	10000.000000	31850	653	1.000000	31620	712	1.000000	9685262	0.829028
318422521	7143704.000000	371660	10000.000000	31649	742	1.000000	31833	734	1.000000	9680309	0.837641
318440390	7082879.000000	367036	10000.000000	31889	682	1.000000	31969	673	1.000000	9675514	0.843750
318457967	7026181.000000	364593	10000.000000	31765	662	1.000000	32023	672	1.000000	9670782	0.849277
318506883	6966013.000000	360986	10000.000000	31721	724	1.000000	31838	662	1.000000	9665986	0.853739
318477106	6922491.000000	359150	10000.000000	31689	707	1.000000	31736	698	1.000000	9661206	0.859098
318473506	6874017.000000	357325	10000.000000	31941	675	1.000000	31960	599	1.000000	9656408	0.863081
318509421	6830256.000000	354685	10000.000000	31817	710	1.000000	31835	605	1.000000	9651705	0.868139
318474639	6778061.000000	351312	10000.000000	31973	659	1.000000	31863	609	1.000000	9646964	0.872083
318507330	6740080.000000	350318	10000.000000	31878	719	1.000000	31935	658	1.000000	9642185	0.876123
318524005	6707421.000000	348485	10000.000000	31830	696	1.000000	31796	605	1.000000	9637447	0.879288
318531295	6677460.000000	347392	10000.000000	31764	656	1.000000	31874	591	1.000000	9632641	0.883027
318531970	6635802.000000	344375	10000.000000	31810	652	1.000000	31832	643	1.000000	9627811	0.885634
318534731	6587246.000000	342769	10000.000000	31730	662	1.000000	31841	602	1.000000	9622985	0.889063
318589952	6557077.000000	340847	10000.000000	31780	689	1.000000	31874	662	1.000000	9618136	0.891681
318561047	6514826.000000	338960	10000.000000	31618	682	1.000000	31725	655	1.000000	9613477	0.893639
318544715	6483335.000000	336693	10000.000000	32043	637	1.000000	32004	621	1.000000	9608701	0.895527
318600415	6442138.000000	334127	10000.000000	31844	698	1.000000	32239	639	1.000000	9603897	0.897693
318589654	6406250.000000	333944	10000.000000	31886	668	1.000000	31801	606	1.000000	9599182	0.900113
318601409	6372566.000000	330581	10000.000000	31907	661	1.000000	31915	619	1.000000	9594395	0.901865
318572033	6345057.000000	330348	10000.000000	31663	597	1.000000	31860	609	1.000000	9589530	0.903823
318601830	6316831.000000	329575	10000.000000	32057	633	1.000000	31827	620	1.000000	9584855	0.905310
318606286	6285007.000000	327334	10000.000000	31772	606	1.000000	32024	613	1.000000	9580008	0.907181
318582055	6252547.000000	324732	10000.000000	31861	603	1.000000	31942	629	1.000000	9575045	0.908905
318603322	6220626.000000	323045	10000.000000	31768	620	1.000000	31888	631	1.000000	9570345	0.910523
318612798	6191570.000000	321257	10000.000000	31935	571	1.000000	31867	615	1.000000	9565504	0.911858
318648667	6165278.000000	321982	10000.000000	31723	611	1.000000	31944	579	1.000000	9560758	0.912889
318643089	6135598.000000	319445	10000.000000	31740	623	1.000000	31797	592	1.000000	9555966	0.913927
318649831	6111299.000000	317817	10000.000000	31786	626	1.000000	32117	604	1.000000	9551172	0.915228
318656800	6079493.000000	315443	10000.000000	32015	608	1.000000	31964	575	1.000000	9546462	0.916642
318634648	6048690.000000	314289	10000.000000	32013	595	1.000000	31877	618	1.000000	9541708	0.917425
318630118	6026766.000000	313591	10000.000000	32038	609	1.000000	31852	557	1.000000	9537055	0.918909
318632093	6009540.000000	311535	10000.000000	31899	596	1.000000	31985	618	1.000000	9532255	0.919842
318657730	5978428.000000	310655	10000.000000	31871	568	1.000000	31981	576	1.000000	9527472	0.920771
318643647	5972928.000000	310135	10000.000000	31969	634	1.000000	31856	605	1.000000	9522584	0.921409
318679278	5950723.000000	308894	10000.000000	31807	573	1.000000	31966	597	1.000000	9517966	0.922238
npatches	nstrain	runtime	dt	init_x	init_y	init_y_blood	init_z	init_S	beta0	beta1	beta2	beta3	mean_beta	B	d	delta	delta_blood	b[0]	mut	m	CTL	c	g	epsilon	k	het	lambda	rho	omega	x_max	patch.dyna	DELTA	A	VA
10000	1	100.000000	0.000100	21900	9499	5000000	0.001000	10000000	5.402731	3.400548	4.523328	6.956961	5	8000000000.000000	0.010000	1.000000	1.000000	800000	0.000050	0.048000	1	0.001000	1.000000	25.000000	5.000000	0.500000	0.000000	0.000000	0.000000	31987	0	10.000000	7.000000	1.000000
sus	inf	inf_blood	z	x[0]	y[0][0]	z[0]	x[1]	y[1][0]	z[1]	S[0]	synchrony
219000000	94990000.000000	5000000	10.000000	21900	9499	0.001000	21900	9499	0.001000	10000000	0.000000
313808548	29401829.000000	1531162	10000.000000	31385	2947	1.000000	31790	2762	1.000000	9995090	0.000000
317648614	10718744.000000	557644	10000.000000	32006	1128	1.000000	32006	1013	1.000000	9990078	0.000000
319023919	4073217.000000	212491	10000.000000	31826	409	1.000000	31845	339	1.000000	9985230	0.000000
319546061	1567488.000000	81103	10000.000000	32188	142	1.000000	32122	139	1.000000	9980205	0.000000
319737628	611410.000000	31590	10000.000000	31996	66	1.000000	32001	57	1.000000	9975118	0.000000
319812825	238685.000000	12415	10000.000000	31832	17	1.000000	32080	32	1.000000	9970166	0.000000
319829611	92995.000000	4780	9964.603559	32040	5	1.000000	32274	10	1.000000	9965193	0.000000
319857383	49674.000000	2661	7856.786375	31856	6	0.948422	32059	2	0.593424	9960134	0.000000
319852084	53930.000000	2856	7928.754655	32057	2	0.827185	31913	4	0.491303	9955123	0.000000
319881329	53178.000000	2676	7822.407699	31983	7	0.999631	31880	5	0.826060	9950166	0.000000
319866707	53315.000000	2771	7864.717827	31911	0	0.513581	31936	3	0.950983	9945174	0.000000
319844225	53315.000000	2705	7750.477561	32140	3	0.897742	32074	3	0.754738	9940196	0.000000
319827538	52383.000000	2706	7786.364375	31693	6	0.988893	32081	2	0.913990	9935201	0.000000
319841215	54182.000000	2815	7920.424901	32103	7	0.742904	31910	5	0.678589	9930234	0.000000
319853284	52710.000000	2696	7797.330069	32020	8	0.638528	32110	7	0.768492	9925053	0.000000
319835724	53325.000000	2756	7879.799219	32246	11	0.872754	31745	4	0.669986	9920085	0.000000
319852173	52356.000000	2673	7744.875112	32118	10	0.604524	31928	6	0.742073	9915063	0.000000
319850696	52798.000000	2738	7856.922857	31958	7	0.732874	32088	4	0.820687	9910019	0.000000
319841518	53510.000000	2864	7775.233927	31932	2	0.259724	32016	6	0.809291	9905068	0.000000
319857288	53326.000000	2761	7848.107140	31698	4	0.901701	32056	4	0.709090	9900189	0.000000
319852155	52997.000000	2786	7770.674726	31800	4	0.568891	31933	4	0.904388	9895211	0.000000
319849675	53770.000000	2837	7906.513992	32083	7	0.953856	32237	7	0.993202	9890138	0.000000
319852574	53222.000000	2666	7788.320696	32147	4	0.502478	31984	4	0.721657	9885080	0.000000
319861344	52881.000000	2769	7798.504227	32021	4	0.217512	31945	5	0.538122	9880066	0.000000
319867648	53287.000000	2855	7830.880416	31821	6	0.708597	32065	6	0.941030	9875148	0.000000
319858849	52827.000000	2697	7788.811291	31969	5	0.302309	31813	7	0.852258	9870210	0.000000
319849984	52978.000000	2736	7778.750239	32176	8	0.932122	32130	3	0.642885	9865326	0.000000
319855247	53675.000000	2732	7782.001353	31734	10	0.112130	32106	6	0.274605	9860389	0.000000
319852425	52996.000000	2734	7755.818145	31963	4	0.397904	32063	3	0.333053	9855445	0.000000
319856991	52834.000000	2787	7774.248482	31911	10	0.979742	32219	1	0.389176	9850500	0.000000
319879112	53122.000000	2749	7784.143141	32220	6	0.573923	31858	4	0.372181	9845627	0.000000
319842943	52289.000000	2706	7867.062980	32039	5	0.921270	31900	4	0.884637	9840681	0.000000
319862201	53948.000000	2712	7842.111221	31913	3	0.974315	31993	4	0.199299	9835825	0.000000
319848395	53210.000000	2715	7932.844967	31870	4	0.539112	32040	0	0.622287	9830908	0.000000
319859001	53294.000000	2784	7781.206346	31826	3	0.568696	31881	4	0.658305	9826187	0.000000
319876763	52903.000000	2817	7801.191213	32019	4	0.985010	31948	1	0.485331	9821279	0.000000
319868281	52879.000000	2733	7818.216646	32108	5	0.757290	32115	9	0.504234	9816307	0.000000
319867098	52348.000000	2806	7751.265510	32131	6	0.927498	31867	5	0.948233	9811503	0.000000
319869250	53264.000000	2815	7762.954154	32009	5	0.988487	31907	7	0.870555	9806612	0.000000
319866352	54333.000000	2817	7898.107759	32156	5	0.667212	32045	7	0.761323	9801665	-1.#IND00
319864394	52908.000000	2739	7793.937244	31779	3	0.992860	31764	4	0.312576	9796754	-1.#IND00
319868486	52979.000000	2822	7773.259244	32232	5	0.375149	32033	4	0.624941	9791894	-1.#IND00
319848101	52506.000000	2720	7761.161438	31892	5	0.359472	31961	9	0.635264	9786807	0.000828
319855507	53164.000000	2816	7837.547036	31885	4	0.555385	31817	3	0.976056	9781812	0.015328
319844519	53631.000000	2861	7855.775789	32065	6	0.991755	32125	5	0.892539	9776907	0.006386
319848976	52578.000000	2697	7744.029647	32111	11	0.954821	31886	5	0.633435	9771945	0.000014
319860163	53708.000000	2802	7861.388411	32172	4	0.590643	32144	7	0.957331	9767075	-0.000022
319879817	53785.000000	2741	7883.405501	31853	11	0.779064	32004	8	0.939156	9762150	0.000253
319869417	52787.000000	2799	7777.237526	32067	8	0.209466	31999	5	0.807306	9757231	-0.000669
319869711	53686.000000	2735	7810.027817	31893	9	0.922210	31771	6	0.303640	9752448	0.000195
319845683	53191.000000	2818	7816.263642	32056	8	0.979212	31917	5	0.669802	9747582	0.000765
319851397	53141.000000	2741	7804.506382	32000	8	0.944630	31994	4	0.997179	9742755	-0.000937
319855989	53042.000000	2775	7687.621213	31765	2	0.379048	31956	6	0.931150	9737893	-0.001579
319853511	53205.000000	2646	7834.321141	32048	5	0.973662	31883	6	0.964124	9732936	-0.000908
319888795	53492.000000	2761	7792.586113	31959	4	0.981430	31980	4	0.986853	9728088	-0.000509
319857647	53089.000000	2746	7816.424973	32139	10	0.630951	32207	3	0.867065	9723189	-0.000097
319851589	52551.000000	2695	7776.301736	32094	10	0.997877	31800	4	0.274833	9718340	0.000204
319847583	52890.000000	2717	7753.272923	31903	6	0.937369	31877	3	0.855574	9713477	0.001437
319858604	52310.000000	2708	7755.641913	31951	5	0.528181	32055	3	0.500412	9708543	0.001679
319872345	52729.000000	2794	7738.898625	31951	7	0.856812	32167	9	0.921778	9703728	0.000845
319871196	53286.000000	2809	7865.412951	31797	3	0.997510	31961	3	0.986955	9698886	0.001115
319866523	53132.000000	2875	7798.986890	32055	5	0.856723	31711	1	0.404147	9694155	0.000679
319876441	52975.000000	2806	7682.481562	32046	2	0.938363	31929	6	0.191242	9689277	0.000554
319848517	53447.000000	2843	7862.347777	32031	2	0.878758	32130	5	0.449589	9684477	0.000215
319860598	52506.000000	2711	7768.196024	32149	7	0.872255	31986	6	0.928419	9679678	-0.000031
319865426	53097.000000	2764	7792.893447	31961	9	0.982265	32072	7	0.244785	9674834	-0.000036
319848606	53409.000000	2860	7877.839961	32005	6	0.872894	31893	6	0.963104	9670070	-0.001633
319870239	52927.000000	2715	7761.578639	31861	4	0.397826	31893	3	0.897431	9665212	-0.001500
319865908	53008.000000	2705	7799.825360	32020	6	0.837271	31879	4	0.953809	9660324	-0.000834
319852205	53395.000000	2841	7899.209665	31861	2	0.996071	32208	4	0.999797	9655602	-0.000698
319852808	52797.000000	2762	7795.515609	32076	5	0.998219	31896	6	0.618520	9650818	-0.001172
319844190	53091.000000	2780	7775.855431	32060	3	0.893590	31740	3	0.970568	9646041	0.000090
319867327	52503.000000	2785	7823.538917	31880	7	0.203403	32088	6	0.926369	9641284	0.000182
319855951	54159.000000	2856	7874.801324	32064	6	0.924310	32029	8	0.660141	9636463	0.000718
319868698	53157.000000	2769	7793.682812	31986	7	0.860993	31969	8	0.877778	9631716	0.000935
319848227	53050.000000	2781	7810.772502	32048	4	0.986975	31869	6	0.620246	9626911	0.000647
319852456	53502.000000	2739	7861.979793	32087	4	0.259436	32046	4	0.496569	9622105	-0.000298
319873515	53445.000000	2755	7853.421795	31715	5	0.971947	32150	4	0.938601	9617129	0.000342
319865492	52823.000000	2808	7767.691180	32221	2	0.376869	31968	4	0.695100	9612313	0.000337
319854537	52704.000000	2788	7812.985966	32226	4	0.979176	31954	7	0.710927	9607451	-0.000415
319875512	53020.000000	2769	7753.504952	32062	10	0.998423	32104	6	0.524476	9602601	-0.000881
319852188	53176.000000	2754	7742.571260	31999	4	0.242104	32049	4	0.560645	9597742	-0.000966
319844690	53297.000000	2724	7794.592784	32025	3	0.459444	31978	7	0.699271	9593012	-0.000714
319864550	52645.000000	2709	7727.472475	32074	4	0.560494	31792	5	0.622007	9588202	-0.000766
319856006	53807.000000	2785	7939.212730	32008	1	0.757661	31889	5	0.987404	9583401	-0.001629
319849904	53131.000000	2708	7803.442507	32032	7	0.578483	32040	10	0.901394	9578704	-0.002421
319860422	53149.000000	2729	7855.656813	31977	5	0.991386	32182	5	0.988384	9573908	-0.003264
319854656	53022.000000	2861	7888.771162	32103	2	0.959541	31764	2	0.900971	9569111	-0.002978
319849210	53276.000000	2826	7748.422517	31987	11	0.997311	31696	5	0.998668	9564380	-0.003428
319857846	52579.000000	2808	7765.374249	32227	5	0.959256	31728	3	0.884558	9559554	-0.004934
319863843	53993.000000	2668	7869.002946	31800	7	0.956754	31927	3	0.959212	9554927	-0.004784
319845031	53352.000000	2720	7849.416031	31725	3	0.181863	32253	4	0.986579	9550012	-0.004538
319875383	53350.000000	2791	7784.746711	32020	3	0.531124	31753	5	0.767948	9545207	-0.004355
319865512	52411.000000	2797	7703.614181	32088	4	0.535443	32101	2	0.928250	9540434	-0.004101
319878290	53497.000000	2701	7872.850986	31992	10	0.980738	32055	4	0.829908	9535739	-0.004226
319853834	52803.000000	2665	7821.393110	31894	5	0.986915	31805	11	0.607559	9530900	-0.004556
319866128	53239.000000	2703	7760.063132	32119	5	0.500816	31929	8	0.992907	9526150	-0.004516
319859948	53553.000000	2853	7830.502269	32095	2	0.848165	32058	4	0.357740	9521357	-0.004254
319872560	52259.000000	2799	7827.218620	32198	2	0.550520	31996	5	0.623000	9516579	-0.004396
npatches	nstrain	runtime	dt	init_x	init_y	init_y_blood	init_z	init_S	beta0	beta1	beta2	beta3	mean_beta	B	d	delta	delta_blood	b[0]	mut	m	CTL	c	g	epsilon	k	het	lambda	rho	omega	x_max	patch.dyna	DELTA	A	VA
10000	1	100.000000	0.000100	21900	9499	5000000	0.001000	10000000	5.215695	7.166512	3.807027	5.440082	5	8000000000.000000	0.010000	1.000000	1.000000	800000	0.000050	0.048000	1	0.001000	1.000000	25.000000	6.000000	0.500000	0.000000	0.000000	0.000000	31987	0	10.000000	7.000000	1.000000
sus	inf	inf_blood	z	x[0]	y[0][0]	z[0]	x[1]	y[1][0]	z[1]	S[0]	synchrony
219000000	94990000.000000	5000000	10.000000	21900	9499	0.001000	21900	9499	0.001000	10000000	0.000000
317236687	12213683.000000	636855	10000.000000	31698	1193	1.000000	31412	1431	1.000000	9995078	0.000000
319470873	1851660.000000	96585	10000.000000	31924	156	1.000000	31824	198	1.000000	9990065	0.000000
319825948	285045.000000	14904	10000.000000	31892	31	1.000000	32175	30	1.000000	9985112	0.000000
319863494	47668.000000	2488	8815.735179	32049	4	0.610905	32108	3	0.963972	9980079	0.000000
319848423	55076.000000	2920	6641.265231	32145	4	0.693238	31826	8	0.992244	9975212	0.000000
319865843	46741.000000	2394	6096.957156	32005	1	0.607743	31861	4	0.853664	9970290	0.000000
319872402	47349.000000	2442	6622.414011	32165	5	0.660714	31927	2	0.729675	9965228	0.000000
319859702	47942.000000	2505	6549.899357	31930	4	0.929066	32266	5	0.750054	9960131	0.000000
319845434	48065.000000	2438	6489.794538	32047	6	0.691813	31760	1	0.886697	9955064	0.000000
319867279	48490.000000	2528	6563.125824	31991	7	0.194704	32012	3	0.930440	9950128	0.000000
319867875	48204.000000	2457	6469.798372	31932	6	0.532849	32060	4	0.838762	9945179	0.000000
319876323	47267.000000	2497	6541.064408	32030	10	0.903663	31989	7	0.578190	9940048	0.000000
319862642	47782.000000	2462	6506.980889	31828	5	0.999778	31815	3	0.893420	9935101	0.000000
319855656	47933.000000	2537	6427.419352	31962	4	0.790668	31673	6	0.972072	9930127	0.000000
319865309	47311.000000	2497	6487.765586	31987	2	0.213440	31976	7	0.654890	9925193	0.000000
319847088	47897.000000	2427	6599.645854	31990	3	0.243618	32069	2	0.924356	9920204	0.000000
319865178	48224.000000	2525	6469.512521	32036	7	0.951233	32009	4	0.815146	9915354	0.000000
319857421	47810.000000	2441	6451.079280	32006	4	0.578950	32096	5	0.718147	9910293	0.000000
319845367	47753.000000	2437	6571.820749	32051	2	0.264141	31921	4	0.987064	9905370	0.000000
319875250	47963.000000	2416	6495.635285	31841	4	0.112392	31882	3	0.661681	9900386	0.000000
319859775	48002.000000	2509	6489.086302	32020	7	0.591829	31815	8	0.733896	9895375	0.000000
319886395	48146.000000	2441	6587.202209	31727	1	0.528889	31853	3	0.950489	9890315	0.000000
319846371	48228.000000	2446	6362.050962	32158	6	0.533219	32312	7	0.999814	9885414	0.000000
319857408	47796.000000	2448	6473.049625	32180	1	0.554439	31967	3	0.879922	9880453	0.000000
319863554	48244.000000	2449	6508.845038	32076	2	0.514304	32081	5	0.494473	9875691	0.000000
319858874	47763.000000	2494	6483.660428	32052	2	0.920370	32031	4	0.910607	9870767	0.000000
319824104	47667.000000	2445	6423.439307	32000	3	0.652410	31846	3	0.021753	9865649	0.000000
319859439	47330.000000	2591	6562.783043	32009	2	0.501968	31947	7	0.521855	9860721	0.000000
319850266	49008.000000	2610	6572.546497	32031	1	0.637030	31971	11	0.766625	9855835	0.000000
319851404	47957.000000	2431	6487.909524	32091	7	0.667992	32119	2	0.405111	9850977	0.000000
319854227	47311.000000	2446	6518.010699	32069	5	0.715771	32106	5	0.973325	9846188	0.000000
319865870	48211.000000	2493	6536.115255	31910	3	0.544520	31804	2	0.941412	9841160	0.000000
319856661	47708.000000	2517	6529.482001	32038	7	0.628929	31888	3	0.388576	9836231	0.000000
319860458	47220.000000	2457	6543.900608	32095	3	0.543883	31835	8	0.930944	9831357	0.000000
319872061	48641.000000	2558	6556.052559	32003	8	0.917941	31876	3	0.998745	9826443	0.000000
319876205	47944.000000	2517	6414.916517	31947	2	0.556490	32062	4	0.770913	9821454	0.000000
319879311	47781.000000	2515	6465.108748	31656	4	0.983884	31722	10	0.978238	9816511	0.000000
319876467	47609.000000	2506	6485.244931	32073	3	0.883384	32048	3	0.823479	9811568	0.000000
319866373	48311.000000	2557	6613.940891	31960	7	0.335173	32130	4	0.986058	9806599	0.000000
319864757	48519.000000	2580	6437.558742	32128	4	0.518402	32089	4	0.989996	9801654	-1.#IND00
319854273	47926.000000	2471	6524.577887	32002	3	0.488168	31892	3	0.856456	9796785	-1.#IND00
319829384	48178.000000	2424	6495.277706	32065	6	0.926818	31772	4	0.621719	9791890	0.001698
319859155	48202.000000	2509	6384.537014	32043	3	0.282550	31789	3	0.495513	9787000	0.017663
319872940	47097.000000	2433	6523.224099	31816	6	0.120861	32023	7	0.998268	9782192	0.009752
319882856	48048.000000	2483	6528.823218	32095	6	0.641491	32057	4	0.082199	9777196	0.006305
319871072	48366.000000	2504	6569.604381	32084	5	0.741009	32009	6	0.497486	9772307	-0.000473
319881613	47372.000000	2556	6469.319075	31927	6	0.965805	32091	6	0.997422	9767322	-0.001305
319860530	47538.000000	2482	6551.290357	31827	1	0.362575	31910	3	0.444739	9762445	-0.002354
319880258	47756.000000	2555	6519.775740	31898	4	0.228759	32046	1	0.651844	9757483	-0.001897
319866810	47922.000000	2497	6546.757866	31785	4	0.713296	31814	3	0.914178	9752473	-0.001235
319866497	48071.000000	2511	6493.566309	31972	7	0.747059	31939	8	0.808510	9747518	-0.001053
319852437	47964.000000	2376	6594.227368	32019	6	0.875052	31938	4	0.763071	9742659	-0.000659
319855403	48037.000000	2482	6522.705617	31927	11	0.600270	32142	9	0.537968	9737826	0.002011
319866365	48156.000000	2534	6544.338604	31947	11	0.277459	32110	13	0.993780	9732954	0.001521
319859801	47971.000000	2546	6477.235121	32004	9	0.843691	32008	3	0.890907	9728053	0.002933
319857420	47944.000000	2446	6530.190393	32116	7	0.808501	32128	5	0.621352	9723231	0.004234
319883226	48155.000000	2524	6476.520376	31898	2	0.152605	31825	8	0.523775	9718349	0.004475
319867928	47188.000000	2432	6371.798428	32022	1	0.683706	32173	6	0.472463	9713523	0.003835
319839127	47668.000000	2425	6589.813323	31847	2	0.799137	31945	2	0.389161	9708607	0.003650
319846024	48395.000000	2390	6428.645108	32031	3	0.369128	31994	7	0.713447	9703516	0.001796
319860102	47041.000000	2364	6488.656073	32136	2	0.726358	32016	9	0.995636	9698768	0.001263
319848708	47826.000000	2528	6480.281068	32162	2	0.921538	32074	7	0.990630	9693869	0.000277
319868122	48152.000000	2431	6566.325505	31999	4	0.732333	32082	6	0.684693	9688984	-0.000676
319887377	47376.000000	2529	6508.089387	31984	3	0.953744	32045	4	0.704791	9684081	-0.000876
319866855	48153.000000	2416	6506.768260	32007	3	0.183708	32137	4	0.963517	9679273	-0.001354
319854184	47592.000000	2463	6554.984697	31998	1	0.740238	31978	10	0.587520	9674429	0.000090
319850320	48299.000000	2449	6562.095753	32023	7	0.852581	31877	4	0.829073	9669646	0.000095
319865682	48017.000000	2471	6444.612578	31883	6	0.963907	32168	4	0.769817	9664697	0.000200
319878030	47699.000000	2501	6461.261284	31959	4	0.719288	32173	8	0.548938	9659803	0.000132
319855302	47995.000000	2471	6447.843644	31903	4	0.584953	31923	9	0.394500	9654981	0.000401
319855269	47437.000000	2448	6480.430537	32170	5	0.697665	31869	5	0.814083	9650171	0.000393
319854810	48386.000000	2524	6585.045805	31987	5	0.963145	32071	4	0.294586	9645321	0.000794
319850000	47494.000000	2415	6407.422329	32022	6	0.818660	31929	2	0.882279	9640624	0.000975
319848008	47228.000000	2529	6516.271539	31894	7	0.547261	31940	2	0.350849	9635777	0.000797
319883462	48098.000000	2471	6621.392292	31761	3	0.198389	32071	11	0.925256	9630955	0.000888
319866094	48070.000000	2570	6465.318754	31968	10	0.993223	32120	6	0.832455	9626237	0.000640
319854287	47548.000000	2518	6486.355818	32179	3	0.585469	32150	4	0.658315	9621319	0.003245
319862606	47729.000000	2483	6471.313088	31880	2	0.943955	31970	11	0.091904	9616621	0.003273
319852560	47498.000000	2549	6542.967878	31968	3	0.715412	31929	13	0.649579	9611746	0.004041
319855570	47710.000000	2463	6527.491697	31895	1	0.417805	31855	3	0.748009	9606942	0.004460
319871722	47440.000000	2544	6506.968408	31966	5	0.604479	32016	7	0.796035	9602164	0.004463
319862361	47385.000000	2495	6530.260646	31956	9	0.862892	31945	3	0.804304	9597466	0.004388
319883355	48433.000000	2468	6540.387027	32030	1	0.974150	32212	5	0.612856	9592728	0.004249
319848207	47379.000000	2466	6474.484721	31935	4	0.663346	31948	4	0.517033	9587934	0.003970
319845416	48042.000000	2422	6453.133626	31838	6	0.622642	31921	12	0.681524	9583182	0.004027
319838783	47207.000000	2518	6469.389937	31986	2	0.099969	32210	5	0.975439	9578224	0.004639
319861847	47662.000000	2579	6550.642403	31971	6	0.677430	31651	8	0.492640	9573552	0.004453
319850860	47472.000000	2459	6520.764847	32004	1	0.545786	31964	3	0.816761	9568890	0.004325
319850172	47698.000000	2517	6575.084117	32016	5	0.853877	32035	6	0.273310	9564255	0.004288
319879632	47817.000000	2468	6519.931985	32159	3	0.242675	32072	5	0.872996	9559449	0.004359
319855138	48398.000000	2534	6432.360470	32126	4	0.207009	32102	3	0.804567	9554715	0.005478
319836177	47481.000000	2361	6444.631785	31903	4	0.612892	31832	6	0.996330	9549974	0.005395
319868952	47797.000000	2503	6556.649865	31926	3	0.903519	31786	3	0.604197	9545384	0.005603
319833314	47821.000000	2458	6492.776367	31798	2	0.792665	31958	4	0.906526	9540680	0.005632
319882418	48129.000000	2527	6522.879011	32018	4	0.186459	31932	3	0.145904	9535913	0.006044
319854313	48243.000000	2525	6627.898352	31947	6	0.847867	31968	6	0.553164	9531138	0.005928
319888607	47665.000000	2445	6430.536170	31868	2	0.440895	31914	6	0.947041	9526420	0.005917
319860788	47471.000000	2382	6472.326325	31824	8	0.663299	31989	3	0.889468	9521650	0.005828
319849081	48495.000000	2580	6605.950805	32208	5	0.613143	32017	4	0.627486	9516915	0.005166
npatches	nstrain	runtime	dt	init_x	init_y	init_y_blood	init_z	init_S	beta0	beta1	beta2	beta3	mean_beta	B	d	delta	delta_blood	b[0]	mut	m	CTL	c	g	epsilon	k	het	lambda	rho	omega	x_max	patch.dyna	DELTA	A	VA
10000	1	100.000000	0.000100	21900	9499	5000000	0.001000	10000000	6.068775	6.971702	6.825986	3.183421	5	8000000000.000000	0.010000	1.000000	1.000000	800000	0.000050	0.048000	1	0.001000	1.000000	25.000000	7.000000	0.500000	0.000000	0.000000	0.000000	31987	0	10.000000	7.000000	1.000000
sus	inf	inf_blood	z	x[0]	y[0][0]	z[0]	x[1]	y[1][0]	z[1]	S[0]	synchrony
219000000	94990000.000000	5000000	10.000000	21900	9499	0.001000	21900	9499	0.001000	10000000	0.000000
318733481	4898307.000000	256423	10000.000000	31727	543	1.000000	31788	487	1.000000	9995043	0.000000
319832141	291669.000000	15275	10000.000000	32032	28	1.000000	31924	36	1.000000	9989996	0.000000
319860919	33505.000000	1724	4627.873135	31845	2	0.055875	31869	8	0.701181	9984952	0.000000
319860224	46501.000000	2411	6807.938407	31832	4	0.551876	31932	7	0.932008	9979942	0.000000
319875478	49189.000000	2505	5640.684629	31907	8	0.980937	31961	2	0.789660	9975045	0.000000
319856979	45186.000000	2384	5318.652254	31980	10	0.865508	32036	0	0.360160	9969980	0.000000
319866099	44346.000000	2364	5590.167338	32253	2	0.905604	31981	6	0.892938	9964979	0.000000
319860098	44887.000000	2397	5636.343442	32201	2	0.796890	32006	8	0.651612	9960094	0.000000
319860935	45581.000000	2270	5584.073054	32330	2	0.354501	31958	3	0.534448	9955174	0.000000
319862942	44585.000000	2282	5555.455846	31982	4	0.940053	32006	8	0.941944	9950215	0.000000
319877774	44578.000000	2315	5554.398122	31993	3	0.617721	31826	6	0.678554	9945324	0.000000
319860398	45288.000000	2393	5614.222414	32000	0	0.258182	31967	9	0.668415	9940373	0.000000
319847204	45627.000000	2388	5520.439383	31983	6	0.430317	31993	4	0.644881	9935498	0.000000
319867045	44432.000000	2272	5457.348839	32037	7	0.896154	31934	8	0.252597	9930618	0.000000
319864807	45596.000000	2373	5582.589885	31903	2	0.414956	32104	1	0.297767	9925602	0.000000
319867854	45185.000000	2298	5535.867425	31710	3	0.121876	32033	5	0.676329	9920616	0.000000
319863344	45425.000000	2315	5560.450052	32034	7	0.159848	32208	6	0.608973	9915817	0.000000
319868032	45325.000000	2347	5574.053811	32055	4	0.336637	31826	3	0.580585	9910855	0.000000
319870945	45022.000000	2408	5492.534636	31805	5	0.648052	31908	5	0.674106	9905963	0.000000
319845850	44811.000000	2288	5587.829131	31998	4	0.989337	32062	3	0.348688	9901014	0.000000
319849412	44706.000000	2302	5601.188275	31709	1	0.585494	31782	4	0.635344	9896100	0.000000
319860619	45029.000000	2381	5511.776449	32032	9	0.455660	31971	6	0.946936	9891200	0.000000
319863719	45417.000000	2418	5609.564140	32000	8	0.222997	31899	6	0.793737	9886289	0.000000
319847671	45198.000000	2294	5501.764677	31750	5	0.460922	31928	6	0.671717	9881237	0.000000
319853603	44436.000000	2284	5455.647198	32083	5	0.718537	31961	9	0.194744	9876351	0.000000
319858231	44578.000000	2358	5659.363662	31910	3	0.285673	32042	4	0.955889	9871343	0.000000
319858788	45222.000000	2468	5447.078681	31921	8	0.471770	32014	5	0.321502	9866448	0.000000
319860438	45230.000000	2327	5576.676476	31855	4	0.970404	31944	8	0.954994	9861546	0.000000
319843321	44082.000000	2386	5539.250284	31879	6	0.563754	32036	4	0.469141	9856564	0.000000
319863011	45509.000000	2306	5709.334482	31930	5	0.992439	32084	10	0.916524	9851571	0.000000
319856993	45587.000000	2358	5605.926657	31846	3	0.426415	31787	6	0.210943	9846811	0.000000
319864469	45099.000000	2380	5549.086174	31895	4	0.927832	32081	2	0.813618	9841828	0.000000
319848161	45155.000000	2254	5553.949748	31939	8	0.515737	31875	1	0.876031	9836978	0.000000
319858587	45565.000000	2387	5595.418017	32021	4	0.651098	31856	4	0.874290	9832018	0.000000
319874205	45670.000000	2361	5559.798599	31867	1	0.373911	32158	4	0.590221	9827060	0.000000
319865686	44823.000000	2343	5532.587551	31996	1	0.355362	32422	6	0.623818	9822094	0.000000
319845221	45035.000000	2318	5577.145797	31986	8	0.871802	32029	6	0.807740	9817096	0.000000
319855146	45868.000000	2374	5635.735898	31936	7	0.783968	31809	2	0.562015	9812094	0.000000
319875755	44915.000000	2370	5486.623607	31990	1	0.103796	31991	4	0.367073	9807181	0.000000
319862592	45076.000000	2374	5627.424185	32100	4	0.949624	32195	7	0.607212	9802329	-1.#IND00
319861321	45057.000000	2422	5550.504141	32016	7	0.794070	31936	1	0.520324	9797385	-1.#IND00
319875299	45463.000000	2379	5627.459582	31973	4	0.424650	31802	1	0.549867	9792466	-1.#IND00
319877788	45032.000000	2333	5504.709704	31868	6	0.642791	32135	5	0.988982	9787612	0.003954
319852734	44591.000000	2285	5482.361838	32115	7	0.729494	31831	4	0.836424	9782756	0.003341
319856015	45520.000000	2418	5570.736640	32111	7	0.612128	32175	4	0.999326	9777778	0.000791
319847339	45242.000000	2435	5448.459965	32053	3	0.924137	32042	2	0.254766	9773006	-0.004185
319872658	45071.000000	2336	5637.281653	31844	12	0.788087	31785	6	0.765664	9768068	-0.002376
319858895	45304.000000	2361	5500.253884	32100	3	0.778210	32032	2	0.885672	9763254	-0.000826
319853952	44429.000000	2385	5459.981346	31806	6	0.923467	31955	3	0.033517	9758390	0.001894
319875954	45335.000000	2270	5536.990879	32176	10	0.326469	31974	3	0.857845	9753480	0.000690
319871160	44665.000000	2303	5517.556533	31740	9	0.963049	31924	3	0.148423	9748665	0.003358
319852824	45132.000000	2244	5637.929630	31806	5	0.888439	31924	5	0.774876	9743789	0.002719
319855229	44506.000000	2364	5509.151690	31721	5	0.981337	32011	4	0.597881	9738901	0.003106
319840383	45216.000000	2264	5508.572833	31913	3	0.507242	32003	5	0.308035	9733982	0.004304
319874221	44846.000000	2335	5511.444916	32047	3	0.397216	31869	2	0.809824	9729118	0.002143
319863391	45465.000000	2297	5525.129887	32140	9	0.387544	31814	5	0.483009	9724333	0.002559
319874748	43974.000000	2182	5430.134371	32068	5	0.663627	31982	0	0.758996	9719451	0.003690
319853832	45530.000000	2282	5726.085017	31930	5	0.078867	31942	7	0.844678	9714559	0.001651
319875562	45887.000000	2332	5630.034408	31968	1	0.558312	31950	2	0.701535	9709660	0.002444
319861915	45279.000000	2296	5476.658151	32021	6	0.016533	31910	5	0.521353	9704837	0.001908
319870532	45063.000000	2333	5521.052579	32079	5	0.314728	31841	3	0.564236	9699862	0.002056
319872430	44957.000000	2368	5561.792229	31926	9	0.582539	32065	2	0.403232	9695164	0.001477
319863538	44979.000000	2299	5609.050437	31788	4	0.242844	32142	3	0.584967	9690272	0.001063
319865334	45131.000000	2284	5608.484904	31868	3	0.835475	31950	5	0.595307	9685360	0.000880
319852277	44902.000000	2321	5634.743062	32210	7	0.616584	31925	2	0.629088	9680509	0.000817
319863408	45238.000000	2327	5563.311927	32054	8	0.702200	31751	11	0.806666	9675619	0.001025
319878302	44916.000000	2339	5611.627809	31905	6	0.651621	31845	2	0.685282	9670697	0.000145
319867642	44716.000000	2348	5441.051737	32050	2	0.490274	31968	5	0.751937	9665816	0.000406
319858526	44521.000000	2243	5622.339548	32292	1	0.518618	31790	3	0.688628	9660962	0.001814
319859761	46058.000000	2304	5728.782645	31922	7	0.752633	31828	6	0.941217	9656205	0.001776
319858722	46104.000000	2417	5599.029388	32122	3	0.724857	31938	3	0.672440	9651274	0.002029
319871648	44183.000000	2377	5483.221089	32071	3	0.358387	32023	5	0.783164	9646554	0.001846
319875195	44962.000000	2388	5597.686193	32001	5	0.434785	31840	6	0.405054	9641764	0.001417
319845883	44963.000000	2438	5474.728414	31783	4	0.669900	32180	3	0.326440	9637016	0.001533
319866811	45237.000000	2402	5514.973470	32156	8	0.592179	31971	1	0.209629	9632258	0.001007
319846920	45001.000000	2369	5567.257412	32068	7	0.087685	32069	1	0.123648	9627487	0.001079
319864849	45236.000000	2353	5593.741779	32158	4	0.880903	31958	4	0.450951	9622668	0.003111
319864771	45747.000000	2356	5601.673918	32004	4	0.694665	31880	2	0.858795	9617898	0.002807
319835692	44928.000000	2375	5465.986913	32084	6	0.875614	31968	3	0.715210	9613180	0.003198
319865828	44738.000000	2307	5573.400244	32220	4	0.854109	31805	4	0.557416	9608427	0.002396
319879493	45364.000000	2345	5639.933799	32254	5	0.945000	31950	1	0.337705	9603590	0.001790
319849711	45572.000000	2331	5696.274904	32072	6	0.557898	32059	4	0.661979	9598810	0.001786
319846584	46027.000000	2364	5599.836296	31997	15	0.106181	31857	8	0.907592	9594061	0.001729
319849397	45650.000000	2364	5535.210664	31933	4	0.803418	32350	3	0.447058	9589250	0.001615
319889034	44613.000000	2381	5501.573315	32171	2	0.913216	31985	1	0.752436	9584459	0.001452
319867960	44635.000000	2332	5546.343686	32016	5	0.505546	32188	5	0.668594	9579656	0.000891
319865188	45072.000000	2365	5521.002620	32049	6	0.682563	31971	8	0.977739	9574799	0.000832
319858524	44959.000000	2294	5545.551633	31893	2	0.594211	31946	3	0.684709	9570048	0.000723
319862512	45482.000000	2429	5659.244417	31924	6	0.988870	31877	7	0.246399	9565258	0.000713
319863610	45510.000000	2291	5627.770426	32034	4	0.752357	32119	6	0.584360	9560324	0.000269
319850977	44898.000000	2340	5581.678591	32016	8	0.605442	31912	4	0.408104	9555456	-0.000711
319878335	45156.000000	2380	5639.050610	31915	3	0.819997	32172	5	0.418545	9550629	-0.000624
319862708	45501.000000	2308	5499.896989	32039	7	0.565545	32036	1	0.589709	9545869	-0.000880
319858512	45199.000000	2335	5478.223616	31953	3	0.900047	31949	2	0.748693	9541060	-0.000886
319863735	45071.000000	2334	5527.620574	32215	7	0.901750	32035	4	0.082539	9536345	-0.000998
319846090	44821.000000	2418	5607.973095	31924	4	0.547034	32026	13	0.569969	9531467	-0.001424
319874657	45047.000000	2378	5578.151089	31940	3	0.630031	31763	4	0.989883	9526665	-0.002071
319869393	45471.000000	2363	5576.022468	31929	2	0.878853	31956	6	0.954063	9521934	-0.001837
319861076	44779.000000	2335	5565.724091	31835	4	0.226990	31997	4	0.717547	9517301	-0.001624
npatches	nstrain	runtime	dt	init_x	init_y	init_y_blood	init_z	init_S	beta0	beta1	beta2	beta3	mean_beta	B	d	delta	delta_blood	b[0]	mut	m	CTL	c	g	epsilon	k	het	lambda	rho	omega	x_max	patch.dyna	DELTA	A	VA
10000	1	100.000000	0.000100	21900	9499	5000000	0.001000	10000000	2.636252	5.010997	3.128356	4.801478	5	8000000000.000000	0.010000	1.000000	1.000000	800000	0.000050	0.048000	1	0.001000	1.000000	25.000000	8.000000	0.500000	0.000000	0.000000	0.000000	31987	0	10.000000	7.000000	1.000000
sus	inf	inf_blood	z	x[0]	y[0][0]	z[0]	x[1]	y[1][0]	z[1]	S[0]	synchrony
219000000	94990000.000000	5000000	10.000000	21900	9499	0.001000	21900	9499	0.001000	10000000	0.000000
319452295	1869796.000000	97667	10000.000000	32102	176	1.000000	31806	193	1.000000	9995016	0.000000
319857924	43165.000000	2294	9013.047579	31730	7	1.000000	31917	4	0.780644	9989994	0.000000
319867517	62469.000000	3253	5521.278607	31932	5	0.648344	31998	2	0.903995	9984994	0.000000
319852849	46166.000000	2482	3870.694687	32076	3	0.529087	31990	8	0.282207	9980124	0.000000
319860976	39510.000000	2041	4412.857250	31857	2	0.177989	31924	4	0.487417	9975089	0.000000
319874693	41971.000000	2115	5146.648190	32096	6	0.276552	31894	0	0.775963	9969882	0.000000
319872670	44913.000000	2403	5091.831911	32295	5	0.224649	32046	5	0.512083	9965050	0.000000
319890149	44779.000000	2354	4769.607914	31963	5	0.302744	31835	2	0.360160	9960034	0.000000
319831560	42325.000000	2261	4642.590586	32209	3	0.354719	32054	5	0.513714	9955159	0.000000
319862933	43235.000000	2341	4870.841245	32041	4	0.297550	31882	3	0.596011	9950180	0.000000
319850662	44287.000000	2327	4854.678569	31887	1	0.238913	32044	4	0.708000	9945201	0.000000
319871697	44170.000000	2351	4749.929231	32014	3	0.689870	31898	3	0.215586	9940315	0.000000
319863830	42928.000000	2209	4664.196864	31982	5	0.426250	32093	6	0.557438	9935333	0.000000
319855061	42980.000000	2337	4860.172619	31823	6	0.725118	32017	5	0.441838	9930569	0.000000
319885224	43429.000000	2354	4756.109631	31878	3	0.849945	31912	4	0.292751	9925523	0.000000
319866093	42443.000000	2171	4692.758259	31921	2	0.062862	32016	7	0.506186	9920489	0.000000
319885397	43101.000000	2273	4929.610911	32256	5	0.075631	32114	5	0.609549	9915528	0.000000
319868096	43844.000000	2268	4814.752136	31998	3	0.177260	32013	5	0.225029	9910582	0.000000
319848491	43420.000000	2235	4776.555186	32070	7	0.399101	31754	1	0.634623	9905644	0.000000
319891528	43044.000000	2263	4796.594935	31922	3	0.105379	31924	4	0.304549	9900816	0.000000
319873111	43301.000000	2255	4914.936077	32067	5	0.266116	32063	3	0.525160	9895922	0.000000
319859481	43137.000000	2291	4845.423199	31899	5	0.313885	31972	3	0.683953	9890935	0.000000
319872269	43108.000000	2163	4799.591402	32085	3	0.290210	31963	3	0.609302	9885985	0.000000
319881138	43623.000000	2281	4830.635670	31980	7	0.497502	32050	4	0.331780	9881160	0.000000
319858788	43143.000000	2308	4823.418893	31815	3	0.175875	31726	4	0.860126	9876217	0.000000
319881400	43662.000000	2293	4882.719570	31697	3	0.379781	31942	6	0.789053	9871320	0.000000
319856540	43804.000000	2218	4887.573726	32000	6	0.601394	31826	8	0.529816	9866291	0.000000
319856994	44144.000000	2274	4880.710450	31838	2	0.313979	31947	12	0.552010	9861329	0.000000
319853405	44117.000000	2201	4820.985735	32075	1	0.448262	32072	5	0.719752	9856452	0.000000
319860954	43014.000000	2253	4736.765921	31679	3	0.478460	31984	2	0.430074	9851616	0.000000
319866926	42222.000000	2138	4764.316081	31892	7	0.336580	32196	1	0.033399	9846602	0.000000
319865582	43169.000000	2245	4902.450522	31887	2	0.467917	32028	4	0.170401	9841641	0.000000
319875111	43943.000000	2313	4795.288665	31893	3	0.393343	31931	4	0.365304	9836685	0.000000
319852920	43656.000000	2246	4835.497371	31864	4	0.302246	31902	1	0.115903	9831653	0.000000
319856651	43711.000000	2315	4780.558445	32034	5	0.088405	32026	4	0.704487	9826758	0.000000
319859716	43488.000000	2252	4797.338042	32045	3	0.649180	32137	4	0.678691	9821932	0.000000
319887482	44259.000000	2298	4842.912745	31964	5	0.287473	31810	4	0.082958	9817135	0.000000
319869026	43944.000000	2215	4760.839047	32178	4	0.696730	32035	5	0.452582	9812234	0.000000
319853954	42645.000000	2236	4735.095258	32034	4	0.845375	31883	5	0.941683	9807152	0.000000
319857906	43405.000000	2313	4864.861085	32107	2	0.082443	32096	5	0.515376	9802260	-1.#IND00
319873625	43239.000000	2307	4897.911197	32124	6	0.057645	32039	7	0.783922	9797324	-1.#IND00
319878926	43456.000000	2219	4846.079636	32047	4	0.031468	32039	5	0.396687	9792422	-1.#IND00
319868562	43331.000000	2298	4762.537123	31787	5	0.244147	32137	10	0.927991	9787647	-0.053748
319858617	42871.000000	2214	4762.791696	32072	6	0.377552	32115	1	0.118188	9782691	-0.039139
319873735	43241.000000	2320	4864.742537	32111	2	0.385409	32111	10	0.214765	9777921	-0.026011
319861652	43508.000000	2237	4838.324803	31852	5	0.894887	31974	4	0.237584	9773084	-0.018780
319851763	43120.000000	2289	4816.288164	32047	4	0.818130	31904	5	0.444040	9768247	-0.016477
319846102	43457.000000	2365	4761.782930	32124	11	0.333328	31861	4	0.780306	9763356	-0.011797
319880644	43724.000000	2201	4786.551586	31989	3	0.241829	32195	4	0.087405	9758498	-0.010241
319853159	42776.000000	2253	4821.129436	31678	7	0.248561	31683	4	0.047421	9753673	-0.008941
319867684	44186.000000	2324	4950.947046	31969	2	0.414573	32076	5	0.709461	9748821	-0.003680
319873931	43796.000000	2302	4767.673540	31922	7	0.711082	32085	1	0.140675	9743881	-0.005347
319878345	43127.000000	2287	4744.833093	31815	3	0.064106	31962	6	0.705458	9738917	-0.004836
319851991	43111.000000	2300	4775.694389	32073	3	0.091309	32024	4	0.127601	9733998	-0.004612
319853974	42916.000000	2181	4781.916720	31823	5	0.425185	31915	4	0.117635	9729110	-0.001682
319877444	43256.000000	2215	4807.120221	31958	1	0.495224	31926	2	0.660651	9724315	-0.002105
319878221	43949.000000	2252	4847.628942	32151	4	0.462977	32065	6	0.412493	9719401	-0.001475
319871605	43744.000000	2229	4765.204896	32179	6	0.866442	31795	2	0.196066	9714553	-0.001343
319884104	43195.000000	2270	4755.567435	31865	2	0.089956	32004	2	0.288937	9709686	-0.001261
319865954	43250.000000	2288	4829.727264	31867	9	0.301913	31945	1	0.057146	9704846	-0.000923
319851024	43352.000000	2291	4839.327264	31925	6	0.659244	31994	1	0.392273	9700115	-0.000739
319874046	43279.000000	2267	4739.838808	31878	3	0.870349	32076	4	0.610998	9695323	0.001096
319859258	44023.000000	2240	4915.032124	32086	3	0.294847	32028	6	0.920093	9690532	0.000774
319865297	43688.000000	2331	4785.908088	32063	2	0.120893	31959	2	0.472886	9685726	0.000802
319878526	43333.000000	2271	4669.290991	32106	9	0.541985	31899	5	0.096161	9680980	0.001733
319849851	42769.000000	2212	4789.197120	31960	6	0.142562	31990	2	0.491963	9676110	0.001105
319848672	43140.000000	2241	4859.879091	31937	2	0.315959	32030	3	0.103081	9671201	0.001106
319883649	43891.000000	2317	4949.189107	32091	6	0.662693	32071	5	0.933048	9666432	0.001054
319883254	44272.000000	2252	4821.179412	32144	3	0.292588	32015	4	0.715805	9661605	0.002090
319854889	43518.000000	2210	4689.702953	31935	3	0.169209	32111	6	0.375472	9656657	0.001610
319870495	42832.000000	2259	4792.894062	32140	4	0.740494	31942	1	0.707658	9651812	-0.000163
319874944	44246.000000	2211	4915.435429	32191	3	0.494853	31911	8	0.198131	9646874	-0.000662
319882731	43881.000000	2363	4723.218941	31972	6	0.262277	31866	7	0.293895	9641861	-0.000211
319847757	42520.000000	2159	4755.139579	31986	7	0.234012	32171	4	0.512014	9636981	-0.000575
319842908	42804.000000	2210	4862.399109	32012	1	0.265196	32098	7	0.284779	9632054	-0.000830
319876231	43462.000000	2300	4863.354648	31963	4	0.303926	31845	1	0.399018	9627320	-0.001004
319874838	43181.000000	2322	4795.970237	31944	1	0.033323	31852	8	0.480563	9622354	-0.002416
319868783	43495.000000	2276	4802.871024	31919	4	0.032859	31996	10	0.411414	9617518	-0.001882
319857636	43470.000000	2214	4883.265319	31820	4	0.067850	31818	1	0.319457	9612593	-0.002208
319860855	43542.000000	2162	4902.127495	32095	6	0.096985	31920	4	0.335966	9607731	-0.002238
319871017	43644.000000	2167	4873.074679	32112	7	0.546766	31854	2	0.316975	9602940	-0.002186
319861343	43762.000000	2253	4830.335237	31939	6	0.139495	31743	7	0.674598	9598141	-0.001937
319863470	43202.000000	2350	4856.197861	32064	3	0.312748	32035	1	0.282249	9593433	0.000086
319840133	43679.000000	2319	4756.967853	32056	3	0.277879	31906	5	0.387096	9588658	0.000108
319863909	42406.000000	2267	4662.959054	31776	2	0.157260	31924	2	0.285088	9583889	0.000304
319868031	42711.000000	2178	4895.424251	32072	3	0.347482	32071	5	0.327764	9579102	-0.000511
319885698	44439.000000	2240	4878.772727	31541	5	0.147415	32010	3	0.183647	9574209	-0.000441
319860446	43403.000000	2236	4668.580423	32028	2	0.300280	31978	6	0.803746	9569514	-0.000449
319864689	42875.000000	2123	4789.064224	32172	1	0.056177	32146	1	0.040045	9564725	-0.000140
319863646	42748.000000	2238	4936.351135	32115	5	0.349225	31888	10	0.109911	9559913	-0.000615
319864695	43168.000000	2235	4886.692309	32070	2	0.660259	31874	4	0.628251	9555015	-0.000440
319876245	43352.000000	2224	4893.742033	31920	1	0.112541	31998	4	0.745050	9550169	-0.000361
319861916	43537.000000	2224	4886.740162	31929	6	0.022140	31925	7	0.459393	9545444	-0.000231
319859132	44099.000000	2261	4843.784344	31943	5	0.138014	31850	3	0.409569	9540612	-0.000285
319846811	44006.000000	2286	4795.549153	32007	7	0.145268	31788	7	0.458661	9535765	-0.000783
319891193	44508.000000	2307	4860.499270	31915	6	0.846287	32076	2	0.335190	9530917	0.000526
319848727	44309.000000	2285	4749.673637	32006	4	0.402236	31828	4	0.310946	9526153	0.001032
319853124	43780.000000	2275	4710.383185	32084	1	0.011345	31891	6	0.831450	9521327	0.001046
319881197	43199.000000	2242	4717.893871	31911	3	0.204153	32180	1	0.407947	9516611	0.001053
npatches	nstrain	runtime	dt	init_x	init_y	init_y_blood	init_z	init_S	beta0	beta1	beta2	beta3	mean_beta	B	d	delta	delta_blood	b[0]	mut	m	CTL	c	g	epsilon	k	het	lambda	rho	omega	x_max	patch.dyna	DELTA	A	VA
10000	1	100.000000	0.000100	21900	9499	5000000	0.001000	10000000	5.508668	3.790714	7.005011	3.784121	5	8000000000.000000	0.010000	1.000000	1.000000	800000	0.000050	0.048000	1	0.001000	1.000000	25.000000	9.000000	0.500000	0.000000	0.000000	0.000000	31987	0	10.000000	7.000000	1.000000
sus	inf	inf_blood	z	x[0]	y[0][0]	z[0]	x[1]	y[1][0]	z[1]	S[0]	synchrony
219000000	94990000.000000	5000000	10.000000	21900	9499	0.001000	21900	9499	0.001000	10000000	0.000000
319697072	737436.000000	38858	10000.000000	31961	63	1.000000	32097	49	1.000000	9994975	0.000000
319874769	29540.000000	1551	2173.994072	32169	0	0.026710	32122	0	0.177325	9990016	0.000000
319866688	37794.000000	1977	6014.608334	31999	5	0.693875	31952	5	0.846532	9985148	0.000000
319852993	51332.000000	2674	5185.191832	31725	7	0.920264	31903	5	0.673297	9980167	0.000000
319856847	47216.000000	2476	3938.829314	31821	8	0.696902	32011	3	0.128991	9975075	0.000000
319855689	41028.000000	2134	3866.338499	32116	4	0.565944	31934	5	0.234431	9970107	0.000000
319847670	39950.000000	2067	4343.356292	32022	4	0.572018	31808	2	0.498594	9965182	0.000000
319859142	42835.000000	2233	4500.848209	32183	8	0.811500	31985	5	0.938519	9960196	0.000000
319867718	43250.000000	2283	4282.073040	32077	2	0.501145	32147	4	0.345868	9955312	0.000000
319848797	41886.000000	2237	4145.350034	31906	3	0.746690	32064	3	0.733760	9950454	0.000000
319863085	41417.000000	2126	4291.044978	31946	1	0.490452	31988	1	0.139983	9945484	0.000000
319833874	42769.000000	2348	4433.542328	32180	6	0.389676	31893	4	0.040331	9940574	0.000000
319865949	43904.000000	2234	4266.470774	31768	5	0.390570	31915	7	0.335944	9935664	0.000000
319878117	41841.000000	2190	4086.866886	32008	4	0.462756	32056	3	0.571186	9930608	0.000000
319862233	41414.000000	2224	4269.482020	31859	6	0.823279	32339	4	0.652135	9925705	0.000000
319884044	41168.000000	2168	4288.360956	32079	3	0.592501	31924	8	0.422302	9920818	0.000000
319862395	42750.000000	2243	4412.662272	32166	0	0.536654	31985	4	0.216054	9915855	0.000000
319878004	43253.000000	2185	4435.327048	32084	5	0.596603	31995	4	0.714196	9910829	0.000000
319862213	42836.000000	2193	4234.621963	31973	4	0.616192	32026	3	0.362384	9905849	0.000000
319871172	42419.000000	2209	4329.997897	32010	12	0.758251	31882	0	0.180845	9900909	0.000000
319868910	41841.000000	2315	4246.483000	32137	6	0.436520	32001	10	0.071778	9896001	0.000000
319868500	42348.000000	2142	4308.861171	31803	5	0.217577	32244	3	0.351187	9891079	0.000000
319840141	42715.000000	2245	4352.282740	31943	5	0.229491	32210	6	0.320878	9886167	0.000000
319868458	43023.000000	2135	4298.810236	31746	2	0.273551	32105	2	0.399392	9881233	0.000000
319852071	42164.000000	2167	4226.734396	31950	1	0.111129	31789	1	0.091517	9876286	0.000000
319868247	41659.000000	2203	4244.502471	32163	10	0.644662	31899	1	0.087262	9871401	0.000000
319867022	42375.000000	2191	4335.235904	32083	6	0.556198	32071	6	0.307255	9866440	0.000000
319852341	41645.000000	2258	4244.570574	32036	3	0.046381	31821	1	0.064541	9861544	0.000000
319846942	42549.000000	2214	4289.016993	31855	2	0.712781	31984	2	0.136480	9856560	0.000000
319864755	42164.000000	2224	4242.256606	32209	2	0.414413	31845	0	0.214561	9851645	0.000000
319857646	42287.000000	2265	4348.725475	31971	9	0.147523	32151	5	0.187456	9846692	0.000000
319855582	42756.000000	2206	4303.675833	31993	4	0.586426	31859	5	0.230885	9841748	0.000000
319887135	42844.000000	2211	4233.030477	31864	3	0.085719	32074	5	0.237011	9836918	0.000000
319876610	42022.000000	2124	4321.389441	31969	5	0.311962	32054	2	0.315191	9832123	0.000000
319863265	42613.000000	2277	4260.706512	31923	5	0.712418	31903	8	0.828393	9827228	0.000000
319862265	42404.000000	2115	4249.601974	32001	1	0.477139	31973	0	0.163590	9822311	0.000000
319882534	42243.000000	2246	4268.328456	32065	3	0.441303	32054	3	0.402826	9817512	0.000000
319877772	41736.000000	2213	4236.201865	31868	3	0.320619	31880	5	0.505977	9812681	0.000000
319858662	41878.000000	2181	4361.625079	31936	2	0.056656	31873	0	0.452176	9807757	0.000000
319868286	43158.000000	2226	4471.093548	31907	5	0.382820	31997	4	0.048384	9802795	-1.#IND00
319848795	43470.000000	2386	4355.215678	32170	7	0.620677	31885	2	0.100247	9797899	-1.#IND00
319865511	42237.000000	2143	4204.238898	32128	4	0.429425	31823	4	0.104433	9792975	-1.#IND00
319874929	42475.000000	2261	4314.290001	31943	2	0.512068	32056	4	0.671322	9788100	-0.004256
319875747	42875.000000	2243	4351.236122	32082	4	0.113714	31875	4	0.625547	9783239	-0.010777
319864349	42213.000000	2163	4214.790029	31944	1	0.541180	31819	7	0.390133	9778282	-0.009633
319869974	42050.000000	2198	4300.172893	31972	3	0.139392	31968	5	0.091815	9773383	-0.002924
319876464	42477.000000	2230	4338.241389	31990	3	0.327375	31968	5	0.856934	9768391	-0.003262
319865608	42627.000000	2253	4233.550170	31950	1	0.202729	31972	7	0.172403	9763594	-0.002825
319867426	42475.000000	2247	4247.910330	31906	3	0.522985	32108	3	0.635321	9758756	-0.001424
319853898	42661.000000	2236	4210.906688	32096	4	0.304623	32035	2	0.953023	9753803	-0.004447
319855291	42115.000000	2187	4223.794948	32107	4	0.168533	31779	3	0.663544	9748994	0.001932
319870384	42014.000000	2205	4289.285484	32034	5	0.096583	31849	5	0.313294	9744173	0.002091
319862642	42297.000000	2238	4428.908752	31940	7	0.628216	31914	2	0.517782	9739146	0.005966
319869337	43470.000000	2252	4365.387334	31930	3	0.784383	31826	7	0.481178	9734243	0.005134
319861080	42985.000000	2328	4274.575254	32096	3	0.623793	31936	6	0.073382	9729345	0.006304
319871370	42663.000000	2203	4308.900614	32056	5	0.625499	32109	3	0.541440	9724505	0.006611
319865216	42729.000000	2184	4334.039631	31897	2	0.340675	31978	4	0.140306	9719640	0.004351
319870264	42530.000000	2221	4198.034936	32129	9	0.456585	31849	11	0.077666	9714878	0.011497
319851426	42243.000000	2148	4262.600760	32058	5	0.245387	31989	8	0.465146	9710126	0.010054
319875553	42534.000000	2191	4279.266524	31951	9	0.244310	31932	5	0.252473	9705257	0.009341
319872059	43097.000000	2234	4266.751125	31934	4	0.552887	32003	5	0.325450	9700482	0.008805
319853077	43132.000000	2216	4299.437065	32035	1	0.320888	32124	6	0.642971	9695577	0.009054
319862987	42184.000000	2226	4145.772611	32021	2	0.975900	31965	5	0.621503	9690855	0.008905
319845127	41750.000000	2162	4234.481971	32364	2	0.155673	31938	2	0.429327	9686253	0.008480
319872091	41658.000000	2166	4334.522723	32036	5	0.393026	32111	3	0.722180	9681357	0.009325
319874811	43276.000000	2292	4318.365048	31944	4	0.427611	31648	0	0.389146	9676505	0.010783
319857519	42141.000000	2094	4203.499351	31636	5	0.312656	32080	2	0.762004	9671709	0.009700
319865496	42407.000000	2224	4295.816195	32021	5	0.361499	31965	5	0.321524	9666830	0.009973
319870197	42765.000000	2234	4235.396114	31900	2	0.366072	32098	1	0.328470	9662015	0.009908
319872452	42524.000000	2159	4248.343011	31917	1	0.247677	31945	7	0.950984	9657200	0.009633
319871808	42524.000000	2184	4289.520943	31810	5	0.296015	31986	1	0.809441	9652290	0.008833
319840788	42198.000000	2163	4280.198668	31895	3	0.260356	32107	3	0.253452	9647515	0.007975
319852850	41926.000000	2130	4309.669024	32051	4	0.370777	32137	4	0.296482	9642682	0.007311
319842265	42206.000000	2214	4243.434187	32189	5	0.339375	31999	2	0.523233	9637808	0.007014
319866178	42158.000000	2183	4296.102050	32113	1	0.154145	31917	3	0.593118	9632900	0.007878
319865904	42586.000000	2262	4312.226976	31980	6	0.950147	32136	4	0.256274	9627989	0.007924
319852945	41837.000000	2166	4245.735765	31973	5	0.972401	32413	8	0.417098	9623122	0.007844
319860830	42328.000000	2178	4389.784864	32071	5	0.716114	32014	2	0.109737	9618336	0.007447
319889888	42467.000000	2193	4394.491430	32004	7	0.083614	31965	3	0.057741	9613470	0.007766
319868207	42794.000000	2177	4373.998097	32120	6	0.765258	31831	4	0.352104	9608642	0.007595
319875040	43400.000000	2344	4333.089685	32046	9	0.345540	31914	8	0.918453	9603801	0.007172
319876628	42456.000000	2138	4235.483914	31949	2	0.904253	31921	6	0.643457	9598978	0.007333
319870033	41429.000000	2258	4329.200860	32069	2	0.296507	31956	4	0.428119	9594211	0.007142
319861853	42014.000000	2265	4323.758652	32002	2	0.250963	31963	5	0.327370	9589323	0.006900
319878368	42516.000000	2207	4308.862850	31990	3	0.516129	32034	3	0.311166	9584499	0.006843
319859365	42388.000000	2252	4347.676549	32006	6	0.443726	32119	2	0.261678	9579680	0.006325
319855756	42152.000000	2233	4293.832186	31956	2	0.146134	31935	5	0.301942	9574898	0.006451
319853266	42371.000000	2214	4320.811337	31908	4	0.239178	32124	0	0.315258	9570050	0.006076
319860225	42675.000000	2275	4270.847511	32031	7	0.349085	31989	6	0.472840	9565241	0.006003
319845345	41381.000000	2232	4228.413728	32011	2	0.115826	32010	3	0.010976	9560519	0.005982
319868512	41589.000000	2164	4350.406021	31980	4	0.564152	31906	3	0.358029	9555846	0.005581
319873383	42440.000000	2270	4444.232457	32198	3	0.597900	31690	1	0.520821	9551133	0.005483
319876911	43263.000000	2193	4384.554832	32119	6	0.989731	32209	4	0.291141	9546346	0.005400
319861391	42279.000000	2138	4215.413274	32067	2	0.459912	31966	1	0.584616	9541562	0.005340
319869279	41597.000000	2085	4238.799677	31920	4	0.663197	32036	1	0.133061	9536787	0.005276
319879567	42111.000000	2124	4419.024101	31822	8	0.311719	32024	8	0.079788	9531967	0.005205
319869629	43276.000000	2170	4286.368953	32010	5	0.847087	31814	4	0.093576	9527080	0.005067
319858211	42497.000000	2212	4219.951192	31857	1	0.257996	32046	3	0.050255	9522358	0.005296
319863909	41989.000000	2084	4184.237444	32067	8	0.357265	31761	3	0.069717	9517497	0.005615
npatches	nstrain	runtime	dt	init_x	init_y	init_y_blood	init_z	init_S	beta0	beta1	beta2	beta3	mean_beta	B	d	delta	delta_blood	b[0]	mut	m	CTL	c	g	epsilon	k	het	lambda	rho	omega	x_max	patch.dyna	DELTA	A	VA
10000	1	100.000000	0.000100	21900	9499	5000000	0.001000	10000000	3.586622	3.514450	5.811042	4.296539	5	8000000000.000000	0.010000	1.000000	1.000000	800000	0.000050	0.048000	1	0.001000	1.000000	25.000000	10.000000	0.500000	0.000000	0.000000	0.000000	31987	0	10.000000	7.000000	1.000000
sus	inf	inf_blood	z	x[0]	y[0][0]	z[0]	x[1]	y[1][0]	z[1]	S[0]	synchrony
219000000	94990000.000000	5000000	10.000000	21900	9499	0.001000	21900	9499	0.001000	10000000	0.000000
319794668	294742.000000	15437	10000.000000	31863	32	1.000000	32143	17	1.000000	9994952	0.000000
319876557	50143.000000	2602	1664.984482	31955	1	0.041255	32213	5	0.035109	9990061	0.000000
319893741	30628.000000	1597	2999.229885	32092	0	0.074518	32133	4	0.283931	9984927	0.000000
319870439	37809.000000	1989	4939.441330	32060	7	0.287624	32002	4	0.564213	9980001	0.000000
319836119	46836.000000	2516	4574.434599	31902	6	0.165547	32172	2	0.220132	9974938	0.000000
319846193	45940.000000	2412	3817.031669	32123	4	0.498395	31988	10	0.379515	9969943	0.000000
319852033	41755.000000	2182	3453.183082	31796	2	0.351976	31977	3	0.325482	9964959	0.000000
319858610	39477.000000	2105	3749.126316	32129	6	0.188433	31880	6	0.050173	9959930	0.000000
319853312	40188.000000	2021	4062.304982	32218	4	0.768435	31825	4	0.636478	9954964	0.000000
319867801	41988.000000	2222	4009.585000	31977	5	0.682997	31942	3	0.721796	9949995	0.000000
319856138	42003.000000	2253	3962.151238	32001	5	0.628970	31887	5	0.173739	9945084	0.000000
319865503	42377.000000	2125	3816.422233	32307	10	0.583365	31975	1	0.405203	9940203	0.000000
319880625	41524.000000	2219	3895.396807	32214	3	0.253230	32099	5	0.370529	9935221	0.000000
319852094	42424.000000	2155	3954.632762	32310	8	0.409951	31899	4	0.016709	9930209	0.000000
319873303	42478.000000	2318	3868.144550	32043	3	0.431906	31779	2	0.008856	9925234	0.000000
319862173	41057.000000	2071	3738.454768	31841	2	0.074105	31899	2	0.132151	9920209	0.000000
319856603	40555.000000	2170	3814.608671	32128	3	0.037868	32210	1	0.164356	9915231	0.000000
319846728	40783.000000	2013	4001.923103	32011	9	0.172197	32102	2	0.007751	9910327	0.000000
319874025	42408.000000	2188	4144.483924	32282	4	0.283578	31874	2	0.091453	9905415	0.000000
319832710	44226.000000	2293	4080.112105	32012	5	0.162476	31992	8	0.214570	9900371	0.000000
319860883	42616.000000	2229	3745.410311	32190	6	0.011147	32212	3	0.334212	9895328	0.000000
319859816	40890.000000	2085	3659.799121	32006	7	0.201361	32087	3	0.055849	9890253	0.000000
319883670	40664.000000	2162	3761.385856	32040	7	0.832099	31846	7	0.468542	9885308	0.000000
319888473	40791.000000	2166	3804.903538	32153	4	0.327506	31830	2	0.121960	9880417	0.000000
319846215	41084.000000	2126	3935.697459	32169	6	0.427050	32002	3	0.411290	9875519	0.000000
319865134	41771.000000	2220	4034.637735	31912	3	0.817780	31896	2	0.238013	9870698	0.000000
319876303	42482.000000	2193	3929.313681	31861	6	0.246416	31872	2	0.076228	9865747	0.000000
319867047	42186.000000	2282	3893.484845	32005	3	0.630568	32113	4	0.194423	9860866	0.000000
319858964	42091.000000	2205	3904.182439	31764	8	0.132784	31806	4	0.064623	9855896	0.000000
319842028	41667.000000	2197	3848.512702	31815	3	0.522985	32100	9	0.078674	9851010	0.000000
319861629	41105.000000	2194	3945.136578	32232	3	0.019068	31984	4	0.409836	9846068	0.000000
319865802	42042.000000	2152	4021.037044	31866	7	0.154857	32210	8	0.403713	9841307	0.000000
319846428	42457.000000	2270	3937.259290	32172	1	0.065005	31917	4	0.253688	9836385	0.000000
319867197	41414.000000	2096	3726.944323	31907	4	0.052573	32204	6	0.109512	9831609	0.000000
319865249	41315.000000	2166	3904.588061	31733	2	0.448828	31987	4	0.012025	9826799	0.000000
319848897	41623.000000	2181	3893.091492	31870	3	0.451383	31947	5	0.334197	9821819	0.000000
319868219	41712.000000	2188	3848.023635	31982	7	0.038662	31995	4	0.752784	9816939	0.000000
319866443	41624.000000	2125	3805.266489	31863	4	0.334949	31950	1	0.780275	9811998	0.000000
319852693	41473.000000	2221	3915.082700	32088	1	0.232170	31853	6	0.471225	9807018	0.000000
319850402	41429.000000	2123	3860.997204	31862	5	0.013809	31867	1	0.411305	9802085	-1.#IND00
319865355	41570.000000	2185	3900.291131	32172	1	0.029664	31908	5	0.263289	9797085	-1.#IND00
319880275	42561.000000	2230	3934.048519	31910	3	0.537441	31922	6	0.133367	9792293	-0.021079
319852267	42404.000000	2144	3842.404376	32155	4	0.190585	32073	6	0.039457	9787392	-0.024536
319868717	41505.000000	2162	3821.346130	31883	6	0.475902	31803	8	0.577570	9782399	-0.016397
319877783	40927.000000	2144	3802.052750	32240	6	0.598211	31903	6	0.893062	9777432	-0.010863
319843375	40989.000000	2182	3899.955076	32052	4	0.357409	31822	2	0.115680	9772522	0.000023
319856450	41169.000000	2153	3884.404125	32180	3	0.395845	31972	4	0.189176	9767581	-0.006699
319865076	42567.000000	2236	3964.204631	31955	4	0.511099	32022	8	0.121106	9762793	-0.000726
319849394	41966.000000	2159	3834.047777	32103	4	0.147828	31800	6	0.697057	9757925	-0.003372
319863804	40661.000000	2194	3862.916308	31740	5	0.022831	32146	0	0.273181	9753083	-0.004479
319844182	40877.000000	2105	3897.330625	32029	7	0.572792	31883	5	0.336991	9748116	-0.004558
319862214	41520.000000	2162	3903.535545	31897	3	0.909945	32035	5	0.280296	9743287	-0.004308
319886548	41962.000000	2270	3952.860533	32113	4	0.668202	31974	2	0.084205	9738422	-0.005278
319866077	41482.000000	2175	3816.356754	31933	3	0.134264	32088	4	0.107975	9733573	-0.004035
319850471	40908.000000	2074	3874.219658	32251	5	0.008349	32222	5	0.323861	9728675	-0.003155
319840453	41084.000000	2155	3916.701979	31938	6	0.341949	31951	1	0.220202	9723882	-0.004245
319860314	42160.000000	2146	3955.467796	32009	3	0.493032	31919	6	0.578563	9719033	-0.004653
319849721	41846.000000	2181	3808.109649	32008	4	0.099452	31830	6	0.435822	9714189	-0.003942
319831982	41173.000000	2113	3851.206312	32001	8	0.292438	31926	7	0.216234	9709329	-0.004762
319866807	41083.000000	2100	3954.469633	32218	6	0.914183	31992	4	0.635564	9704461	-0.004931
319882717	42303.000000	2282	4034.796381	32123	2	0.585449	31889	5	0.144915	9699649	-0.004007
319861948	41613.000000	2242	3894.155499	31942	3	0.124100	31803	2	0.712213	9694793	-0.005404
319876217	41821.000000	2207	3939.381658	31994	3	0.076803	31940	2	0.030682	9689859	-0.005187
319878196	40851.000000	2114	3819.460488	31960	2	0.601133	31921	1	0.140731	9684995	-0.005482
319862648	41936.000000	2179	3952.715104	32075	2	0.543662	31755	1	0.139197	9680173	-0.006632
319848395	42513.000000	2266	3896.913582	31924	4	0.472938	31985	3	0.378438	9675279	-0.007002
319863297	41862.000000	2263	3859.986383	32220	2	0.315870	32173	5	0.486504	9670447	-0.006275
319884511	41526.000000	2139	3897.600895	31921	3	0.155937	31896	5	0.234800	9665471	-0.005894
319859340	42011.000000	2186	3925.628286	31885	3	0.437813	31985	4	0.075697	9660708	-0.007636
319852508	42180.000000	2213	3889.996982	31668	3	0.363879	32022	5	0.289019	9655808	-0.007339
319848639	41749.000000	2112	3874.086240	32114	6	0.109899	31862	3	0.513481	9650884	-0.007806
319861852	42155.000000	2169	3950.144084	31872	1	0.222991	31960	11	0.014968	9646066	-0.007557
319876713	42027.000000	2169	3903.536520	31860	3	0.611480	31897	4	0.276750	9641262	-0.007810
319886720	41856.000000	2240	3845.598431	31831	6	0.611308	31786	2	0.219314	9636450	-0.007239
319855040	41929.000000	2095	3919.618903	31792	6	0.351137	32074	4	0.063103	9631539	-0.008449
319867340	42533.000000	2155	3979.362386	32055	2	0.209690	32183	7	0.089266	9626840	-0.008197
319854032	42134.000000	2145	3855.491191	31976	5	0.456473	31794	5	0.573141	9622020	-0.007675
319874449	41598.000000	2148	3849.634715	31991	3	0.568727	31978	5	0.370652	9617151	-0.008204
319858134	41266.000000	2094	3825.856640	31938	0	0.585479	31792	3	0.188206	9612317	-0.009032
319862514	41482.000000	2114	3951.040468	31962	9	0.724589	32176	9	0.349267	9607437	-0.009127
319874519	41472.000000	2208	3954.429080	32013	7	0.057493	32086	1	0.696081	9602631	-0.008518
319870261	41572.000000	2160	3931.188681	31902	3	0.205375	32168	2	0.613186	9597889	-0.008320
319890912	41546.000000	2180	3905.819872	31641	2	0.520001	32027	1	0.788679	9593095	-0.007932
319883037	42532.000000	2234	3949.453080	32023	2	0.607368	32122	1	0.054662	9588236	-0.007424
319882121	41712.000000	2139	3855.077546	32094	3	0.305021	32070	1	0.170495	9583479	-0.007086
319870234	41255.000000	2119	3846.660624	31924	2	0.454910	32077	1	0.214575	9578680	-0.006906
319866478	40843.000000	2136	3869.935200	31978	5	0.679686	31993	4	0.492585	9573935	-0.006742
319861432	41141.000000	2156	3952.728071	32027	5	0.230181	32337	4	0.643139	9569245	-0.006488
319870311	42194.000000	2109	3879.067262	32030	8	0.571507	32076	7	0.544471	9564434	-0.006589
319850048	41574.000000	2170	3860.110629	31946	6	0.031697	31865	5	0.866470	9559725	-0.006358
319865141	41609.000000	2110	3909.309996	32079	3	0.254099	31822	3	0.773611	9555101	-0.005313
319875611	41581.000000	2168	3915.837717	31915	3	0.102841	32013	4	0.084125	9550260	-0.005080
319870405	41120.000000	2165	3803.262415	31719	3	0.558297	31933	2	0.100205	9545394	-0.004328
319848879	40787.000000	2096	3909.130791	32038	4	0.100711	32049	5	0.229250	9540748	-0.004222
319845074	41261.000000	2148	4007.981901	31947	4	0.628339	31949	2	0.641858	9535955	-0.004178
319859118	42402.000000	2271	3971.136885	31985	5	0.069910	31806	6	0.695997	9531236	-0.003984
319873194	42788.000000	2219	3863.941611	31984	7	0.321765	32119	2	0.699595	9526460	-0.004079
319830238	41574.000000	2145	3764.445156	31862	5	0.025544	31831	3	0.128098	9521568	-0.003988
319858486	40432.000000	2130	3855.668029	31925	5	0.626323	31959	3	0.125127	9516823	-0.003911
npatches	nstrain	runtime	dt	init_x	init_y	init_y_blood	init_z	init_S	beta0	beta1	beta2	beta3	mean_beta	B	d	delta	delta_blood	b[0]	mut	m	CTL	c	g	epsilon	k	het	lambda	rho	omega	x_max	patch.dyna	DELTA	A	VA
10000	1	100.000000	0.000100	21900	9499	5000000	0.001000	10000000	4.655242	2.624588	4.286137	7.101556	5	8000000000.000000	0.010000	1.000000	1.000000	800000	0.000050	0.048000	1	0.001000	1.000000	25.000000	11.000000	0.500000	0.000000	0.000000	0.000000	31987	0	10.000000	7.000000	1.000000
sus	inf	inf_blood	z	x[0]	y[0][0]	z[0]	x[1]	y[1][0]	z[1]	S[0]	synchrony
219000000	94990000.000000	5000000	10.000000	21900	9499	0.001000	21900	9499	0.001000	10000000	0.000000
319820263	115523.000000	6040	9999.569662	32168	8	1.000000	31912	5	1.000000	9994891	0.000000
319872574	76073.000000	3955	2390.676567	31877	4	0.432288	31866	5	0.008607	9989944	0.000000
319865769	37687.000000	2058	1888.118697	32050	10	0.008637	31983	5	0.078364	9984917	0.000000
319856489	32076.000000	1668	3302.442482	31858	4	0.285244	31982	0	0.497393	9979866	0.000000
319845808	38456.000000	2027	4326.725053	31789	5	0.300462	31831	2	0.212593	9974846	0.000000
319845299	44870.000000	2265	4059.574892	32024	4	0.858606	32068	4	0.080657	9969799	0.000000
319872359	45518.000000	2418	3477.353480	31940	4	0.544861	32113	1	0.212236	9964887	0.000000
319847020	41550.000000	2109	3193.945616	31989	5	0.206971	31984	7	0.497045	9959876	0.000000
319883707	38902.000000	2066	3289.166285	31839	5	0.230335	31786	3	0.045920	9954910	0.000000
319872340	39183.000000	2029	3631.088581	31873	4	0.361979	31966	5	0.199422	9949810	0.000000
319855960	40876.000000	2072	3689.576920	32056	3	0.441302	31980	3	0.158313	9944783	0.000000
319846175	41722.000000	2173	3605.402226	32100	3	0.397056	31623	3	0.571777	9939757	0.000000
319874801	41254.000000	2163	3544.998423	31730	3	0.183986	32053	3	0.300963	9934665	0.000000
319863774	41227.000000	2188	3487.823261	31946	6	0.005828	32039	4	0.367969	9929617	0.000000
319853617	40486.000000	2075	3449.449526	31955	7	0.248123	32108	3	0.471203	9924712	0.000000
319849860	39063.000000	2005	3475.236405	31813	4	0.277627	31787	4	0.339084	9919784	0.000000
319854403	40473.000000	2054	3716.237484	32027	2	0.812164	31855	4	0.189108	9914894	0.000000
319865595	42986.000000	2159	3611.587388	31824	3	0.119007	32181	7	0.621039	9909975	0.000000
319873449	42156.000000	2183	3443.728990	32051	6	0.640963	32123	3	0.407483	9904963	0.000000
319855938	40405.000000	2095	3477.278375	32007	9	0.368490	32106	3	0.081215	9899968	0.000000
319880980	41335.000000	2156	3554.568115	31999	3	0.059671	31981	2	0.001148	9894980	0.000000
319865152	40767.000000	2156	3360.614633	31946	5	0.137213	32036	5	0.126415	9890014	0.000000
319855582	40503.000000	2038	3529.265563	31838	2	0.397374	32185	1	0.001150	9885147	0.000000
319861027	40472.000000	2096	3610.239522	31788	8	0.070014	32023	1	0.003098	9880210	0.000000
319854768	41173.000000	2086	3671.323477	31938	4	0.276784	32114	5	0.304923	9875221	0.000000
319870620	41393.000000	2174	3615.168855	31864	5	0.467900	31984	5	0.893881	9870282	0.000000
319876823	41015.000000	2147	3508.018083	32029	3	0.057331	32018	3	0.049916	9865411	0.000000
319849189	39865.000000	2107	3461.344936	32040	3	0.918552	31944	4	0.352053	9860427	0.000000
319845430	40612.000000	2042	3629.992589	32156	8	0.041062	31810	6	0.034415	9855383	0.000000
319853521	40995.000000	2194	3611.466916	32043	2	0.082435	31839	3	0.133438	9850398	0.000000
319853301	41128.000000	2119	3575.862271	31948	6	0.559915	31907	5	0.298579	9845374	0.000000
319856398	40644.000000	2097	3519.263261	31941	4	0.296389	32101	4	0.202482	9840434	0.000000
319877144	40453.000000	2097	3576.262750	32039	2	0.592013	32078	4	0.458582	9835498	0.000000
319860648	41410.000000	2162	3712.506292	32026	2	0.701156	32119	5	0.322200	9830447	0.000000
319872284	42020.000000	2164	3529.220814	32196	6	0.304052	32136	4	0.181484	9825558	0.000000
319857404	40335.000000	2084	3539.591903	32133	4	0.020103	32312	4	0.840169	9820628	0.000000
319862357	41098.000000	2168	3634.093503	32047	6	0.216448	32068	4	0.588953	9815833	0.000000
319862472	41626.000000	2220	3576.588731	31925	7	0.404760	32047	1	0.433853	9810862	0.000000
319846198	41468.000000	2093	3469.276088	31993	3	0.161792	31951	5	0.160995	9805968	0.000000
319867845	40752.000000	2124	3479.259254	31998	3	0.085292	32078	4	0.137998	9800944	-1.#IND00
319877545	40048.000000	2089	3567.275603	31953	6	0.074814	31888	3	0.072607	9796072	-1.#IND00
319874183	40889.000000	2123	3612.572083	31907	9	0.328917	31896	4	0.398470	9791166	-1.#IND00
319834586	41579.000000	2169	3602.039545	31835	2	0.684967	32010	0	0.102133	9786233	-0.012754
319854427	41532.000000	2125	3605.373159	32097	4	0.710734	32069	5	0.315523	9781351	-0.011229
319856695	40700.000000	2099	3560.713160	31973	7	0.508394	31983	3	0.553982	9776531	-0.010105
319871805	40653.000000	2158	3534.989203	32142	2	0.630412	31903	2	0.395462	9771567	-0.001645
319852467	41549.000000	2093	3670.872080	31996	9	0.610346	32026	4	0.209368	9766692	0.002695
319876382	41538.000000	2264	3527.904583	31936	7	0.622465	32011	4	0.505140	9761928	0.005647
319880020	40910.000000	2125	3537.749396	32049	2	0.359844	32141	2	0.078523	9756986	0.011705
319876513	41646.000000	2163	3507.483371	31797	3	0.254690	31996	4	0.077392	9752080	0.010603
319872290	40983.000000	2183	3473.938292	31890	4	0.339956	31922	3	0.226119	9747171	0.011020
319848761	40160.000000	2110	3460.991544	31831	1	0.000784	31925	1	0.082812	9742299	0.008532
319881113	40786.000000	2145	3565.725615	31982	4	0.010460	31988	3	0.428821	9737433	0.011955
319839759	41568.000000	2264	3540.760141	32108	8	0.032124	31895	3	0.308978	9732568	0.011067
319859054	40734.000000	2065	3584.970210	31853	2	0.195979	32008	0	0.279936	9727720	0.009892
319867389	40924.000000	2140	3606.556530	31836	2	0.623125	31769	6	0.080550	9722911	0.008494
319873120	40604.000000	2044	3475.924357	32002	4	0.242774	32034	3	0.032281	9718026	0.008273
319844526	40617.000000	2126	3548.128381	32114	7	0.721477	31887	2	0.466246	9713127	0.007130
319853380	40678.000000	2057	3503.086322	31909	3	0.160549	31904	3	0.044815	9708284	0.006868
319892080	40900.000000	2195	3492.551712	31972	5	0.537281	31939	2	0.436963	9703551	0.005940
319848462	40311.000000	2091	3509.069634	32067	4	0.150996	31978	6	0.024736	9698757	0.004663
319866609	40918.000000	2136	3495.592540	32022	3	0.095229	32089	1	0.158247	9693943	0.003918
319864913	41494.000000	2196	3620.543986	31874	2	0.338781	32130	1	0.236649	9689214	0.003649
319877273	41508.000000	2250	3569.168767	31842	8	0.006597	32058	4	0.590230	9684328	0.004315
319860546	41056.000000	2128	3483.415026	32184	6	0.288270	31953	5	0.402810	9679491	0.004110
319853630	41507.000000	2210	3547.110108	32088	3	0.184531	32030	2	0.013381	9674672	0.004374
319876413	40614.000000	2091	3567.567433	32120	7	0.444011	32016	6	0.004388	9669791	0.004357
319871519	41559.000000	2122	3560.162047	31979	8	0.409690	31917	3	0.008406	9664993	0.003909
319862472	41419.000000	2246	3534.734706	31921	4	0.129246	31911	6	0.146512	9660089	0.003230
319877467	40970.000000	2109	3554.399332	32043	4	0.438463	32136	3	0.229765	9655219	0.002578
319872326	41737.000000	2191	3546.489799	31946	6	0.050432	31998	1	0.343787	9650246	0.002921
319871193	40413.000000	2081	3519.824277	32172	1	0.086250	31964	3	0.282640	9645457	0.002774
319864944	41611.000000	2129	3615.733212	32085	7	0.053363	31827	2	0.041405	9640650	0.002649
319859129	41524.000000	2115	3539.738369	31846	4	0.417757	32025	3	0.193290	9636021	0.001901
319852484	41524.000000	2170	3532.273708	32189	4	0.205621	31765	6	0.602980	9631339	0.002512
319899395	41180.000000	2131	3496.634836	32070	6	0.904099	32205	5	0.055016	9626428	0.002281
319872858	40734.000000	2107	3579.381294	32194	5	0.365072	31925	2	0.010712	9621678	0.002279
319864486	41266.000000	2177	3543.879919	32029	3	0.545589	32159	4	0.541449	9616897	0.002443
319878397	40542.000000	2209	3535.054079	31874	2	0.209393	31691	4	0.327344	9611984	0.002443
319852245	40543.000000	2188	3556.413230	31834	7	0.632288	32087	2	0.580306	9607126	0.001938
319867678	41051.000000	2132	3586.274789	31694	5	0.349667	32118	2	0.828154	9602317	0.001952
319867924	41395.000000	2163	3445.941107	31818	4	0.162447	32132	4	0.324891	9597435	0.001656
319842139	40679.000000	2172	3517.791570	32169	5	0.270379	31966	4	0.158444	9592592	0.001915
319858814	40546.000000	2124	3545.349394	31966	5	0.149330	31890	2	0.303471	9587927	0.001997
319837431	41096.000000	2148	3561.375010	32144	3	0.188370	32110	4	0.232503	9583159	0.001937
319860361	41136.000000	2184	3569.314281	32064	5	0.235824	31962	7	0.131059	9578346	0.002340
319858581	41133.000000	2109	3574.243256	32174	2	0.210536	32133	2	0.627871	9573517	0.002325
319872212	40910.000000	2055	3477.637851	32035	4	0.658237	31917	6	0.160369	9568709	0.001967
319844136	40841.000000	2131	3517.846696	32085	2	0.204600	31945	2	0.154010	9563949	0.002165
319861402	40629.000000	2042	3588.076262	32251	7	0.101756	31879	2	0.574910	9559226	0.002164
319852954	41093.000000	2147	3592.544790	31962	6	0.718963	31755	5	0.550230	9554472	0.001619
319856353	41626.000000	2210	3543.477459	32094	3	0.672614	31865	7	0.110449	9549764	0.001760
319880421	41349.000000	2075	3459.969413	32074	5	0.248898	31963	10	0.025437	9545005	0.001963
319894979	40894.000000	2049	3502.690807	32037	1	0.292852	31842	1	0.223143	9540259	0.001943
319863173	40937.000000	2204	3525.266894	31939	5	0.177101	32194	3	0.008125	9535475	0.001773
319876350	40786.000000	2124	3579.482575	31923	7	0.306966	32071	3	0.042663	9530650	0.001623
319863276	41431.000000	2143	3594.636602	31840	8	0.464276	32021	5	0.535489	9525929	0.001490
319880174	40720.000000	2176	3507.412933	31993	9	0.526271	32348	3	0.459518	9521082	0.001306
319842945	40677.000000	2202	3520.553559	31855	5	0.508022	31904	3	0.016254	9516298	0.001159
npatches	nstrain	runtime	dt	init_x	init_y	init_y_blood	init_z	init_S	beta0	beta1	beta2	beta3	mean_beta	B	d	delta	delta_blood	b[0]	mut	m	CTL	c	g	epsilon	k	het	lambda	rho	omega	x_max	patch.dyna	DELTA	A	VA
10000	1	100.000000	0.000100	21900	9499	5000000	0.001000	10000000	7.117675	6.880001	4.818810	4.585459	5	8000000000.000000	0.010000	1.000000	1.000000	800000	0.000050	0.048000	1	0.001000	1.000000	25.000000	12.000000	0.500000	0.000000	0.000000	0.000000	31987	0	10.000000	7.000000	1.000000
sus	inf	inf_blood	z	x[0]	y[0][0]	z[0]	x[1]	y[1][0]	z[1]	S[0]	synchrony
219000000	94990000.000000	5000000	10.000000	21900	9499	0.001000	21900	9499	0.001000	10000000	0.000000
319863010	45842.000000	2430	9560.023291	31966	7	1.000000	32123	9	1.000000	9995088	0.000000
319847654	87558.000000	4568	3635.260457	31749	4	0.434434	32067	13	0.907622	9990120	0.000000
319861524	48181.000000	2567	1855.696755	31859	1	0.197142	32102	2	0.145618	9985007	0.000000
319843247	33812.000000	1737	2281.301720	31775	3	0.066827	32177	1	0.355799	9980126	0.000000
319868887	33778.000000	1669	3431.802549	32034	4	0.049344	32057	3	0.305941	9975036	0.000000
319876498	40961.000000	2156	4051.020799	32107	10	0.432123	31961	6	0.396580	9970012	0.000000
319839614	46175.000000	2353	3563.143056	32123	6	0.592734	31765	2	0.360113	9964986	0.000000
319880234	43785.000000	2302	3036.103740	31875	4	0.017486	32129	1	0.110590	9959974	0.000000
319872417	40872.000000	2137	2985.277768	32071	5	0.208494	32006	9	0.308855	9955010	0.000000
319868853	38895.000000	2085	3093.503727	31913	1	0.574590	32188	3	0.374784	9950054	0.000000
319883907	38638.000000	2036	3307.409908	31997	2	0.631382	31969	1	0.112381	9945115	0.000000
319877088	41329.000000	2128	3496.408861	32053	3	0.521504	31927	2	0.077120	9940222	0.000000
319850415	42577.000000	2208	3325.913836	31820	10	0.059144	32105	4	0.759154	9935303	0.000000
319868284	41705.000000	2225	3244.449813	32023	6	0.824684	32004	1	0.539750	9930325	0.000000
319873780	41421.000000	2169	3229.702025	31605	3	0.981642	31987	5	0.342272	9925408	0.000000
319859789	40740.000000	2128	3245.193772	32083	3	0.708879	31734	7	0.188193	9920337	0.000000
319874574	40652.000000	2125	3240.253945	31982	1	0.325329	32152	7	0.047303	9915303	0.000000
319886711	40636.000000	2088	3228.547488	31943	8	0.366609	32085	1	0.253024	9910349	0.000000
319868758	39984.000000	2102	3175.410926	32207	3	0.243970	31960	4	0.836140	9905407	0.000000
319864781	40048.000000	2123	3255.983794	32025	3	0.294360	31986	6	0.487731	9900321	0.000000
319876284	40697.000000	2131	3230.603095	31816	5	0.350780	31850	5	0.177951	9895318	0.000000
319850899	40565.000000	2115	3164.436391	32091	3	0.412864	32074	6	0.163929	9890291	0.000000
319881597	40018.000000	2033	3189.818682	31948	3	0.498494	32070	2	0.044480	9885366	0.000000
319836429	40694.000000	2160	3211.195208	31903	4	0.823339	31843	7	0.323023	9880419	0.000000
319870234	40678.000000	2057	3183.758524	31893	4	0.769981	31879	6	0.452247	9875564	0.000000
319874644	39386.000000	2072	3251.249755	32103	8	0.281204	32080	5	0.203621	9870597	0.000000
319869465	40951.000000	2172	3410.510480	31981	2	0.683166	31939	5	0.102090	9865695	0.000000
319875569	41685.000000	2114	3404.682952	31916	1	0.206865	31957	2	0.690272	9860745	0.000000
319856739	42036.000000	2262	3284.497171	32194	4	0.712486	32113	5	0.354712	9855879	0.000000
319872960	40882.000000	2142	3222.431434	31964	5	0.177401	31877	7	0.132414	9850963	0.000000
319857942	41398.000000	2112	3263.441573	32057	3	0.728289	31783	3	0.290333	9846005	0.000000
319845004	40083.000000	2025	3203.869813	32136	2	0.459017	32109	2	0.317149	9841160	0.000000
319870186	40082.000000	2057	3285.103015	31993	5	0.026783	31736	7	0.655110	9836230	0.000000
319870688	40347.000000	2129	3275.028554	32069	8	0.443083	31695	5	0.031919	9831223	0.000000
319872220	41633.000000	2172	3328.365935	31946	2	0.783552	32099	5	0.779748	9826291	0.000000
319853257	41293.000000	2144	3248.384377	32067	5	0.398349	32030	6	0.459262	9821355	0.000000
319865585	40323.000000	2010	3141.529917	31987	6	0.271830	31925	3	0.177268	9816445	0.000000
319853637	40493.000000	2113	3283.144128	31894	2	0.947411	31993	4	0.172024	9811530	0.000000
319860313	40199.000000	2074	3277.541670	31882	0	0.123314	32030	3	0.556517	9806695	0.000000
319872961	40775.000000	2100	3283.734332	32098	1	0.210977	31987	3	0.224943	9801832	-1.#IND00
319853859	40989.000000	2161	3341.110898	31793	5	0.365947	32032	4	0.356667	9796870	-1.#IND00
319848643	41112.000000	2064	3273.234963	31862	6	0.409538	31828	2	0.120776	9792051	-1.#IND00
319881859	40983.000000	2219	3196.747666	31852	7	0.227658	31925	2	0.355166	9787143	0.014634
319857631	40663.000000	2098	3296.251048	31940	5	0.077628	31694	6	0.692672	9782190	0.013170
319876190	41550.000000	2157	3246.222716	31979	6	0.327729	32048	1	0.473158	9777425	0.011348
319876867	41016.000000	2155	3227.906006	31941	3	0.181263	31951	3	0.614163	9772526	0.010319
319850615	40613.000000	2059	3273.165153	31724	3	0.774932	32020	3	0.537688	9767746	0.004505
319864770	41291.000000	2106	3319.579414	32010	6	0.850145	32020	4	0.416670	9762911	0.001030
319873978	40976.000000	2136	3291.466986	31962	7	0.660765	32221	4	0.229706	9758043	0.016212
319885777	41009.000000	2059	3203.097310	32004	2	0.056600	32093	3	0.144065	9753194	0.016812
319858219	40368.000000	2171	3268.094647	31857	9	0.604067	31932	5	0.534864	9748382	0.014367
319847581	40972.000000	2030	3244.532751	31980	5	0.335127	31851	3	0.244726	9743537	0.011871
319888175	40335.000000	2123	3175.345168	31978	7	0.512163	31852	7	0.944378	9738636	0.011569
319872565	40121.000000	2022	3202.150986	32126	4	0.095911	32047	9	0.850523	9733764	0.010612
319863654	39366.000000	2103	3214.888003	31863	4	0.644874	31963	3	0.181089	9728897	0.009483
319869360	40485.000000	2113	3435.982567	32144	8	0.313710	31948	1	0.164950	9724056	0.008378
319870070	41537.000000	2122	3416.772902	32152	3	0.607780	31846	3	0.596229	9719176	0.007115
319864346	42648.000000	2188	3234.339820	32057	10	0.691532	32125	8	0.129806	9714255	0.007435
319869874	41521.000000	2173	3058.545087	31947	3	0.137444	31751	5	0.561921	9709478	0.006979
319864468	39138.000000	2051	3071.576347	32082	10	0.528358	31927	5	0.296103	9704704	0.008641
319846971	39504.000000	2085	3305.161840	31715	7	0.259583	32258	3	0.224442	9699960	0.007852
319867778	40898.000000	2247	3385.471289	32002	3	0.405835	31862	9	0.928086	9695072	0.007319
319876166	40994.000000	2164	3328.238620	32004	6	0.300599	32085	6	0.242632	9690232	0.007709
319838858	41487.000000	2181	3260.092808	31871	3	0.014289	31841	6	0.377655	9685455	0.007627
319861095	39966.000000	2107	3160.817575	32059	5	0.416524	32023	1	0.286209	9680604	0.007053
319863808	39833.000000	2060	3346.042597	31938	7	0.173124	32190	3	0.055252	9675758	0.007037
319848726	40222.000000	2096	3364.021408	32065	4	0.470633	32203	4	0.779182	9670895	0.006868
319865012	40665.000000	2199	3285.750480	32099	4	0.449478	31674	7	0.407626	9666092	0.006458
319853581	40557.000000	2135	3264.544887	31854	3	0.274254	31937	2	0.169629	9661256	0.006159
319874013	40976.000000	2121	3345.472672	31953	0	0.208711	31942	6	0.764167	9656439	0.005942
319836504	41215.000000	2231	3339.988042	32103	3	0.362898	31952	3	0.543555	9651720	0.005448
319869708	41026.000000	2110	3225.541721	31761	3	0.918624	32048	0	0.256295	9646921	0.005598
319832830	40721.000000	2161	3185.081202	31885	2	0.559377	31959	3	0.429834	9642133	0.005454
319855814	40199.000000	2171	3227.063380	31848	5	0.301795	32146	2	0.321565	9637323	0.004529
319856868	41131.000000	2162	3304.591384	32151	5	0.162676	32240	1	0.109167	9632480	0.004295
319886933	41227.000000	2169	3191.700368	31790	3	0.347796	31954	6	0.468094	9627652	0.003956
319843248	40502.000000	2100	3163.185669	32245	7	0.123937	31760	3	0.739734	9622802	0.003964
319880185	39449.000000	2009	3157.560848	31995	1	0.602313	32153	1	0.198284	9617975	0.004065
319904467	39058.000000	2057	3351.816186	32233	12	0.428439	31945	3	0.129460	9613261	0.003721
319869712	41328.000000	2103	3436.370657	31992	3	0.675526	31903	7	0.281019	9608351	0.003364
319851523	41125.000000	2115	3282.575370	31893	6	0.150429	32129	6	0.126566	9603570	0.003499
319875442	40994.000000	2115	3231.526614	32188	4	0.084291	31859	2	0.218321	9598741	0.003634
319875726	41379.000000	2166	3154.886691	31915	3	0.725461	32077	5	0.582404	9593893	0.003875
319865617	40189.000000	2058	3211.884049	31994	2	0.580854	32277	3	0.793717	9589083	0.002900
319859378	39746.000000	2063	3272.071166	31922	4	0.323531	31779	2	0.472718	9584304	0.002920
319856631	39745.000000	2082	3319.213965	32064	4	0.509280	32032	7	0.306207	9579457	0.002929
319868223	40640.000000	2022	3336.903317	31885	3	0.118215	31969	3	0.383339	9574780	0.001514
319861731	40575.000000	2105	3281.983208	32000	1	0.241862	32047	4	0.331015	9570021	0.002899
319877098	40042.000000	2131	3290.326309	32093	4	0.325102	31958	1	0.346931	9565247	0.002809
319864629	41135.000000	2164	3394.626578	32098	2	0.029018	31837	4	0.085880	9560514	0.002972
319842620	41880.000000	2237	3272.616003	31919	5	0.637733	31927	3	0.660331	9555905	0.002754
319863076	41003.000000	2137	3101.723897	31978	2	0.354425	32030	3	0.382069	9551132	0.002502
319859480	39277.000000	1998	3179.346748	31686	2	0.411137	31961	4	0.269027	9546329	0.002800
319856094	40060.000000	2000	3309.435782	32128	3	0.725473	32016	3	0.055991	9541414	0.002893
319872832	39944.000000	2067	3305.570790	32019	0	0.318477	32053	7	0.248733	9536648	0.002686
319862204	40267.000000	2151	3377.696604	32046	1	0.073459	32172	1	0.137350	9531796	0.002592
319854186	41258.000000	2162	3309.199551	32026	4	0.474160	31931	4	0.313203	9527094	0.002545
319853569	41084.000000	2129	3276.530085	31985	4	0.899798	32090	4	0.422251	9522308	0.002478
319861574	40892.000000	2133	3273.479663	32028	3	0.140713	31867	3	0.624041	9517581	0.002448
npatches	nstrain	runtime	dt	init_x	init_y	init_y_blood	init_z	init_S	beta0	beta1	beta2	beta3	mean_beta	B	d	delta	delta_blood	b[0]	mut	m	CTL	c	g	epsilon	k	het	lambda	rho	omega	x_max	patch.dyna	DELTA	A	VA
10000	1	100.000000	0.000100	21900	9499	5000000	0.001000	10000000	6.649072	2.959713	3.347206	3.561609	5	8000000000.000000	0.010000	1.000000	1.000000	800000	0.000050	0.048000	1	0.001000	1.000000	25.000000	13.000000	0.500000	0.000000	0.000000	0.000000	31987	0	10.000000	7.000000	1.000000
sus	inf	inf_blood	z	x[0]	y[0][0]	z[0]	x[1]	y[1][0]	z[1]	S[0]	synchrony
219000000	94990000.000000	5000000	10.000000	21900	9499	0.001000	21900	9499	0.001000	10000000	0.000000
319862081	20987.000000	1104	6013.691117	31971	1	0.948841	32202	3	0.266036	9995005	0.000000
319843051	89365.000000	4698	4799.055926	31862	11	0.314465	32111	7	0.471079	9989947	0.000000
319860942	59463.000000	3111	1969.283140	31981	2	0.250207	32248	6	0.001280	9984985	0.000000
319865933	37480.000000	1856	1780.817631	31990	4	0.060654	31860	0	0.009994	9979980	0.000000
319870887	31954.000000	1639	2625.920728	31962	2	0.757951	31970	3	0.087432	9975047	0.000000
319859901	36418.000000	1848	3661.612021	31906	3	0.626933	31947	2	0.603557	9969978	0.000000
319854936	42916.000000	2234	3613.233025	32150	4	0.362271	32243	7	0.084183	9964908	0.000000
319880798	45140.000000	2321	3148.766027	31924	3	0.226887	32088	3	0.210118	9959937	0.000000
319885797	42747.000000	2227	2752.454013	32143	3	0.151676	32025	3	0.125879	9954898	0.000000
319860155	39548.000000	2048	2728.389805	32099	7	0.034838	31780	4	0.197638	9949786	0.000000
319849766	37654.000000	2002	2908.813347	31954	7	0.275530	32290	4	0.221915	9944765	0.000000
319835307	39114.000000	2138	3174.869464	31999	3	0.534413	31952	8	0.421867	9939822	0.000000
319861888	40230.000000	2097	3080.951676	32213	5	0.668549	32265	6	0.628454	9934910	0.000000
319855025	40884.000000	2101	3050.664027	31865	2	0.428811	31670	10	0.364815	9930005	0.000000
319879478	40412.000000	2226	2989.943694	32057	6	0.052065	31817	0	0.308859	9925043	0.000000
319889519	40083.000000	2108	3002.157196	32165	2	0.159974	32067	3	0.103373	9920030	0.000000
319865773	40180.000000	2147	3035.943826	32050	7	0.303892	32003	6	0.183618	9915189	0.000000
319886368	40951.000000	2210	3068.955674	32013	2	0.036814	31956	3	0.241384	9910174	0.000000
319845354	40299.000000	2182	2931.635228	32071	4	0.123352	32016	2	0.162066	9905282	0.000000
319874314	39274.000000	2064	2815.190280	32183	7	0.749860	32194	4	0.256896	9900378	0.000000
319863046	38683.000000	2014	2996.268048	32100	5	0.133604	31943	6	0.340910	9895420	0.000000
319880401	39424.000000	2063	3088.743945	31915	3	0.368340	32213	4	0.138219	9890562	0.000000
319850216	40722.000000	2102	3035.692847	31926	4	0.304272	31922	4	0.140113	9885601	0.000000
319847082	40648.000000	2142	3023.674763	32069	2	0.325524	31971	7	0.709262	9880728	0.000000
319880746	40731.000000	2062	2978.113126	32088	2	0.151545	32062	8	0.311779	9875883	0.000000
319850814	40402.000000	2060	2912.464797	32043	10	0.328970	31950	5	0.616335	9870941	0.000000
319858894	40580.000000	2066	2943.781277	32130	5	0.741341	31863	4	0.382936	9866096	0.000000
319846043	40015.000000	2107	2945.656141	32067	4	0.421580	31893	1	0.373381	9861219	0.000000
319861466	40142.000000	2062	3083.617261	31962	3	0.370615	31981	0	0.054348	9856282	0.000000
319871502	40309.000000	2081	3117.568583	32190	4	0.073992	32033	7	0.043515	9851369	0.000000
319857871	40966.000000	2110	3025.768648	31903	8	0.211708	32044	5	0.060623	9846405	0.000000
319865352	39963.000000	2087	2958.598023	31951	4	0.579549	32024	2	0.299963	9841457	0.000000
319869968	40139.000000	2091	3019.655131	32042	2	0.124899	31966	9	0.197823	9836562	0.000000
319853203	40235.000000	2014	2936.198076	31913	5	0.326848	32055	6	0.113977	9831540	0.000000
319864953	40300.000000	2104	2942.747579	32024	6	0.400811	31789	7	0.225936	9826637	0.000000
319874806	40256.000000	2101	2996.228830	31839	7	0.219418	31752	4	0.279110	9821777	0.000000
319877633	40305.000000	2172	3049.323686	32008	3	0.589697	31896	3	0.347338	9816841	0.000000
319861463	39845.000000	2120	3031.199395	31891	5	0.078303	32158	3	0.183495	9811975	0.000000
319867514	40004.000000	2061	3031.002047	31902	7	0.035725	31874	3	0.061703	9807028	0.000000
319844521	40788.000000	2092	3012.414695	31772	2	0.530055	31998	8	0.106104	9802184	-1.#IND00
319851689	40122.000000	2096	2999.658131	31858	6	0.032301	32054	6	0.142572	9797260	-1.#IND00
319856041	39919.000000	2067	2954.655933	31923	0	0.223392	32011	3	0.040055	9792311	-0.007169
319860793	39670.000000	2041	3036.022137	32068	6	0.885713	32282	6	0.237351	9787333	0.001615
319857261	40741.000000	2131	3021.748136	31809	5	0.392558	32038	5	0.100314	9782427	-0.000259
319842400	40550.000000	2107	2892.098759	31939	1	0.010604	32178	4	0.109677	9777661	-0.006623
319862287	39921.000000	2054	2907.640505	32174	5	0.003542	32243	1	0.236774	9772720	-0.006334
319862103	39712.000000	2077	2954.398889	32064	5	0.044338	31672	4	0.324145	9767773	-0.007784
319861581	39861.000000	2029	2999.615897	31837	2	0.826658	31971	2	0.309011	9762967	-0.007481
319870297	39954.000000	2068	2965.937486	32075	3	0.054307	32093	4	0.284223	9758090	-0.006526
319861541	39231.000000	2101	2980.783278	31808	1	0.073163	31901	5	0.314666	9753241	-0.006604
319853583	39532.000000	2064	3052.579593	32119	4	0.097056	32052	6	0.281844	9748492	-0.004867
319861007	39876.000000	1935	3106.202581	31670	5	0.779060	31994	4	0.812341	9743627	-0.003891
319873922	40399.000000	2143	3118.394427	32243	1	0.190383	31833	6	0.394668	9738824	-0.002838
319868706	41111.000000	2110	3055.096210	32073	7	0.487171	32189	0	0.136423	9733914	-0.001332
319890638	41212.000000	2145	2866.614181	31771	5	0.207302	32063	3	0.329264	9729033	-0.002566
319879491	39959.000000	2069	2926.645171	32034	3	0.362977	31991	6	0.278338	9724268	-0.002875
319849356	39392.000000	2069	2947.450060	32002	2	0.331379	31924	0	0.092143	9719388	-0.002693
319876021	39570.000000	2122	2932.797901	32032	5	0.022017	32338	8	0.073194	9714537	-0.003336
319871010	39029.000000	2029	3012.223915	31840	3	0.672340	32011	0	0.225043	9709806	-0.004523
319867265	39217.000000	2023	3113.930199	32160	3	0.428985	31992	4	0.069895	9704855	-0.004304
319839113	40366.000000	2157	3128.038862	31901	4	0.324540	31853	5	0.033575	9700001	-0.004653
319878475	41068.000000	2179	3078.422291	31905	4	0.391087	32061	5	0.259590	9695034	-0.004597
319890186	40032.000000	2034	2877.741448	31911	8	0.143916	31784	2	0.413557	9690193	-0.004386
319848381	40201.000000	2105	2981.179716	31883	9	0.173853	32023	2	0.310308	9685297	-0.003673
319865362	39771.000000	2088	2907.949990	32169	3	0.787403	31904	3	0.088633	9680489	-0.003777
319860976	39392.000000	1993	2939.663686	32006	1	0.439883	31947	4	0.703585	9675651	-0.003552
319881834	39487.000000	2013	3044.984071	31975	9	0.450358	31953	3	0.058426	9670869	-0.002669
319859518	39630.000000	2095	3040.529583	32242	2	0.379337	32092	4	0.292852	9666028	-0.001621
319845706	41111.000000	2166	3086.959989	31892	4	0.381606	31980	5	0.201600	9661164	-0.001302
319845689	41539.000000	2092	2930.007317	31909	6	0.344478	32032	7	0.675061	9656344	-0.001087
319866741	40621.000000	2074	2873.170443	31905	4	0.460954	31923	1	0.002780	9651529	-0.001337
319853743	39710.000000	2073	2909.274017	32026	4	0.242316	31844	3	0.001865	9646715	-0.001174
319853989	39241.000000	2084	2932.383935	31958	9	0.649552	31804	6	0.055822	9641877	-0.003516
319871571	39100.000000	2060	3017.474910	31943	1	0.159702	31919	3	0.366706	9637086	-0.003660
319854512	39795.000000	2000	3023.845068	32144	6	0.288494	31961	6	0.130078	9632147	-0.004538
319852915	40737.000000	2071	3008.173423	31699	7	0.066362	31931	2	0.358808	9627324	-0.004099
319857509	40253.000000	2200	3033.037517	32081	3	0.206989	31835	5	0.015719	9622527	-0.002793
319849719	40671.000000	2143	2958.408519	31933	5	0.200179	32054	4	0.172434	9617786	-0.002814
319858602	40347.000000	2131	2988.134292	31974	4	0.704353	32130	3	0.362330	9613010	-0.001869
319862536	39757.000000	2069	2995.491350	32062	6	0.724127	32067	4	0.655760	9608264	-0.001649
319872257	39468.000000	2051	3016.118338	32086	9	0.460301	31875	2	0.040820	9603558	-0.001628
319859900	39834.000000	2168	3002.655677	32030	8	0.632439	32093	1	0.008010	9598708	-0.001527
319881793	39973.000000	2100	3022.859563	32148	6	0.459336	32008	3	0.024338	9593926	-0.001549
319864635	40321.000000	2144	2986.397513	31780	6	0.024703	31948	1	0.012220	9589112	-0.000529
319843456	39609.000000	2129	3033.197662	31985	6	0.205554	32094	2	0.212331	9584361	-0.000495
319877690	39487.000000	2095	3123.931727	31908	6	0.611545	31912	2	0.180080	9579530	-0.000857
319831580	41209.000000	2176	3223.586891	31940	7	0.154700	31975	2	0.012850	9574740	-0.000997
319834493	41459.000000	2150	2969.038053	32032	1	0.172461	31929	2	0.035753	9569940	-0.001039
319887678	39857.000000	2107	2925.686638	32147	3	0.435624	31946	5	0.130642	9565241	-0.001585
319856968	38977.000000	2041	3039.008544	32132	4	0.237208	31828	3	0.340042	9560326	-0.001510
319836691	39700.000000	2143	3151.502146	32084	7	0.812056	32027	2	0.072069	9555438	-0.001533
319874437	41224.000000	2014	3104.395499	32043	4	0.230316	32002	3	0.223997	9550667	-0.002271
319852955	41338.000000	2016	3041.106133	31743	3	0.256303	31958	0	0.129903	9545849	-0.002900
319849618	40649.000000	2132	3019.986314	32065	1	0.608287	32043	4	0.022555	9541102	-0.002869
319852091	40712.000000	2127	3014.849046	31915	13	0.080249	31888	4	0.355179	9536320	-0.002075
319847954	40805.000000	2091	2929.336256	31771	5	0.662996	32092	5	0.135815	9531699	-0.002030
319864966	40116.000000	1966	2888.465121	31752	4	0.596151	31919	6	0.229303	9526844	-0.002286
319839880	39527.000000	2047	2897.688656	32119	6	0.179467	32042	6	0.153719	9522022	-0.002274
319857122	40068.000000	2057	2977.816674	32191	1	0.654938	32020	15	0.405969	9517294	-0.002553
npatches	nstrain	runtime	dt	init_x	init_y	init_y_blood	init_z	init_S	beta0	beta1	beta2	beta3	mean_beta	B	d	delta	delta_blood	b[0]	mut	m	CTL	c	g	epsilon	k	het	lambda	rho	omega	x_max	patch.dyna	DELTA	A	VA
10000	1	100.000000	0.000100	21900	9499	5000000	0.001000	10000000	6.359576	2.965135	6.514216	5.351287	5	8000000000.000000	0.010000	1.000000	1.000000	800000	0.000050	0.048000	1	0.001000	1.000000	25.000000	14.000000	0.500000	0.000000	0.000000	0.000000	31987	0	10.000000	7.000000	1.000000
sus	inf	inf_blood	z	x[0]	y[0][0]	z[0]	x[1]	y[1][0]	z[1]	S[0]	synchrony
219000000	94990000.000000	5000000	10.000000	21900	9499	0.001000	21900	9499	0.001000	10000000	0.000000
319861284	15839.000000	810	2511.765273	32063	2	0.329385	32150	0	0.213565	9995009	0.000000
319853584	72861.000000	3817	5838.057711	31848	8	0.474810	31886	5	0.882129	9990195	0.000000
319871979	68460.000000	3576	2461.727016	31973	8	0.227385	32225	5	0.046682	9985246	0.000000
319863806	43724.000000	2201	1640.743266	32053	5	0.052878	32004	7	0.051980	9980193	0.000000
319860518	33451.000000	1736	2074.932683	32123	1	0.145369	32153	2	0.248115	9975240	0.000000
319876452	33169.000000	1717	2860.706672	32225	4	0.250574	32054	2	0.383095	9970325	0.000000
319856977	38325.000000	2007	3400.997085	32014	6	0.556967	31830	2	0.464359	9965473	0.000000
319868251	43381.000000	2220	3229.356133	32071	7	0.639430	31917	5	0.111103	9960605	0.000000
319841070	43507.000000	2295	2721.499035	31981	5	0.065823	31774	5	0.276623	9955660	0.000000
319880399	40604.000000	2109	2509.104338	31967	4	0.676011	31923	2	0.130776	9950556	0.000000
319855035	39054.000000	2097	2657.803243	32051	5	0.137689	32138	8	0.021761	9945649	0.000000
319863703	38562.000000	1968	2786.387754	31897	1	0.165805	31978	7	0.054286	9940699	0.000000
319847852	38795.000000	1987	2894.649672	31911	2	0.359090	31782	1	0.250977	9935717	0.000000
319875703	39801.000000	2011	2940.952365	31845	2	0.568245	31841	3	0.677070	9930738	0.000000
319847295	40029.000000	2077	2814.821087	31983	4	0.364024	32081	5	0.703328	9925712	0.000000
319857983	39928.000000	2086	2766.334924	32068	2	0.380472	32291	6	0.238409	9920605	0.000000
319885614	39915.000000	2009	2826.690525	31908	1	0.154642	31796	1	0.158783	9915683	0.000000
319870477	40483.000000	2115	2804.073346	31894	4	0.244699	31855	1	0.173064	9910702	0.000000
319881218	39431.000000	2077	2717.784442	32161	9	0.763474	32139	4	0.136191	9905646	0.000000
319854560	38715.000000	2027	2740.291316	31952	9	0.613991	31810	4	0.679079	9900726	0.000000
319858604	38942.000000	1990	2839.834296	31957	1	0.176913	31867	6	0.549196	9895837	0.000000
319874675	38832.000000	1986	2882.989603	31896	13	0.461149	32019	1	0.038408	9890881	0.000000
319877844	40028.000000	2005	2932.382862	32022	5	0.054694	32244	8	0.055188	9885907	0.000000
319866241	40975.000000	2050	2784.078516	32109	3	0.486133	31992	3	0.203567	9880837	0.000000
319888031	39339.000000	1972	2723.601757	31902	7	0.429493	31965	2	0.077117	9875984	0.000000
319842901	38795.000000	1998	2773.507302	32117	5	0.034424	32057	7	0.110485	9871210	0.000000
319844973	39363.000000	2076	2824.555431	32214	12	0.085892	32012	4	0.280493	9866196	0.000000
319867629	39926.000000	2012	2869.064360	31879	8	0.104075	31806	2	0.242416	9861246	0.000000
319877934	39860.000000	2021	2855.958469	31770	4	0.258115	31936	1	0.018468	9856106	0.000000
319881461	39872.000000	2025	2865.342547	31832	3	0.547276	32284	1	0.616342	9851207	0.000000
319864301	40329.000000	2008	2865.948157	31997	4	0.015986	31935	6	0.530427	9846312	0.000000
319881736	40296.000000	2111	2859.229224	32095	2	0.164662	31976	2	0.183467	9841442	0.000000
319875828	39394.000000	2080	2830.792765	31989	2	0.632567	31853	3	0.400573	9836414	0.000000
319869544	39554.000000	2092	2838.569451	31955	5	0.178725	31996	2	0.085318	9831501	0.000000
319859245	40574.000000	2126	2845.669338	31999	4	0.504838	32040	3	0.018717	9826591	0.000000
319853856	40137.000000	2087	2849.187481	31994	4	0.580186	31894	2	0.011436	9821695	0.000000
319866172	39993.000000	2101	2725.614353	32007	6	0.197473	31902	3	0.008309	9816915	0.000000
319858871	39726.000000	2169	2779.229706	31908	3	0.546812	31929	2	0.091717	9812128	0.000000
319867911	39378.000000	2037	2722.072931	32025	6	0.163235	31828	5	0.117801	9807237	0.000000
319858423	39028.000000	2000	2702.135902	32239	6	0.282729	32084	2	0.030296	9802373	-1.#IND00
319863026	38705.000000	1966	2782.793006	32075	3	0.238454	31975	4	0.027116	9797468	-1.#IND00
319866917	39513.000000	2067	2884.356593	31936	3	0.343508	32072	2	0.032842	9792679	-1.#IND00
319842934	40442.000000	2177	2916.277373	32019	3	0.484131	32015	5	0.048760	9787686	0.023839
319873408	40748.000000	2141	2845.252510	31977	6	0.189995	32108	2	0.267433	9782760	0.020445
319869553	40592.000000	2135	2749.597553	32115	11	0.292986	31832	5	0.191262	9777855	0.016987
319875652	39506.000000	2060	2625.796380	32201	6	0.066196	31935	3	0.226632	9772967	0.015566
319881048	38294.000000	2002	2702.149347	31817	3	0.563306	31884	3	0.211423	9768083	0.012667
319853050	38937.000000	1983	2939.691829	31787	3	0.777679	32046	3	0.052793	9763216	0.009754
319876275	40891.000000	2138	2915.953730	31875	4	0.739513	31842	4	0.303206	9758446	0.010524
319855362	40800.000000	2153	2826.374819	31894	4	0.257547	32076	6	0.393583	9753472	0.009485
319860273	40792.000000	2066	2797.377921	32108	6	0.076085	31861	4	0.094961	9748547	0.007671
319856673	40331.000000	2114	2693.848409	31874	1	0.087286	32116	4	0.002140	9743540	0.002567
319860177	39628.000000	2080	2781.569677	32059	6	0.359716	31971	7	0.063902	9738598	0.003563
319867898	40057.000000	2064	2815.409980	31957	1	0.110951	32100	2	0.305127	9733672	0.004278
319862961	39497.000000	1993	2753.462373	31971	7	0.027725	31937	2	0.311526	9728774	0.004208
319885511	38872.000000	1948	2836.392330	31879	8	0.098427	31932	3	0.057530	9723911	0.003806
319851551	39220.000000	1930	2917.701958	31892	4	0.183893	31760	2	0.057976	9718920	0.003707
319882069	40419.000000	2103	2948.318034	32168	3	0.950595	31931	3	0.138885	9713988	0.003803
319855400	40531.000000	2193	2776.336815	31822	1	0.489573	31927	4	0.376457	9709097	0.003471
319867318	39840.000000	2119	2780.232697	32159	7	0.341824	32136	3	0.255299	9704236	0.004964
319864169	40180.000000	2057	2780.669226	31831	9	0.250128	32045	2	0.153175	9699304	0.004844
319869290	39610.000000	2088	2835.424947	31947	1	0.162043	31940	3	0.667374	9694354	0.004222
319866615	39305.000000	2065	2859.770693	32077	5	0.585658	31952	2	0.129974	9689348	0.003109
319861442	40190.000000	2016	2867.840125	31938	7	0.623573	32005	5	0.003670	9684536	0.002475
319863298	40770.000000	2097	2860.034968	32098	2	0.078481	31873	3	0.005824	9679702	0.003469
319868176	39963.000000	2125	2804.553895	31970	2	0.432246	31921	7	0.093336	9674881	0.005112
319856404	40714.000000	2079	2757.703705	32081	4	0.345248	32028	3	0.277996	9669938	0.004842
319868422	40375.000000	2081	2767.446324	31932	4	0.491194	32197	2	0.108415	9665006	0.004785
319855574	39637.000000	2083	2762.202620	32159	3	0.288361	31974	5	0.370694	9660090	0.003918
319861346	39333.000000	2026	2786.379094	31908	6	0.145977	32010	7	0.377023	9655273	0.003568
319876663	39630.000000	2060	2831.515573	32116	8	0.202506	31827	3	0.149418	9650497	0.004130
319845449	39869.000000	2073	2792.936391	31860	8	0.075810	32107	2	0.609574	9645743	0.004157
319882388	39744.000000	2074	2854.661544	31976	3	0.497251	31963	5	0.095487	9640826	0.003780
319855236	40438.000000	2077	2866.400318	32046	2	0.469934	32024	3	0.161840	9635936	0.003292
319847437	41361.000000	2147	2855.109041	32102	1	0.391761	31924	4	0.435748	9631049	0.003007
319872574	40995.000000	2129	2749.862084	31987	6	0.220381	31790	1	0.576693	9626189	0.003032
319860494	39880.000000	2114	2705.320993	31930	6	0.453554	32201	4	0.193505	9621393	0.003049
319866988	38962.000000	2091	2740.377008	31999	5	0.846074	31969	1	0.576670	9616574	0.003085
319878491	39485.000000	2087	2786.452019	32075	0	0.058951	31760	2	0.232846	9611626	0.003012
319910518	38818.000000	2020	2754.834436	32188	5	0.067360	31879	3	0.408915	9606966	0.002969
319862079	39497.000000	1952	2868.756077	32134	1	0.631015	31928	3	0.724174	9602130	0.002887
319865479	40088.000000	2133	2960.943900	32021	2	0.430920	31859	2	0.292129	9597221	0.002793
319847231	41162.000000	2097	2849.846334	32090	3	0.124501	31870	5	0.412134	9592489	0.002356
319884892	40605.000000	2158	2679.789700	32091	3	0.177907	32148	5	0.079806	9587593	0.002383
319871773	39886.000000	2185	2740.437860	31961	6	0.546326	32043	3	0.257896	9582790	0.002342
319865799	39233.000000	2018	2714.348421	32107	0	0.088412	32037	3	0.251916	9577989	0.002237
319886313	38092.000000	1947	2751.983325	31701	5	0.493460	31857	0	0.052733	9573245	0.002419
319876084	39257.000000	1971	2950.148052	32245	1	0.062612	32042	2	0.624275	9568462	0.002523
319883968	41191.000000	2100	2852.474986	31861	2	0.306134	31868	3	0.371469	9563832	0.002489
319855014	41037.000000	2229	2832.771492	32069	7	0.180266	31785	6	0.359864	9559086	0.002488
319880421	41073.000000	2142	2680.981195	31941	3	0.077128	31930	7	0.214126	9554347	0.002423
319862394	39751.000000	2068	2699.215361	31954	4	0.367567	31947	4	0.128757	9549536	0.002422
319876692	39226.000000	2030	2826.640882	32058	3	0.019619	31890	2	0.018518	9544739	0.002328
319857595	40455.000000	2089	2884.458562	32023	8	0.152357	31620	2	0.029520	9539786	0.002342
319855468	40147.000000	2023	2849.147548	31928	5	0.280232	31969	4	0.464563	9535114	0.002036
319860097	40614.000000	2068	2809.521072	32157	3	0.345946	32247	4	0.598265	9530259	0.001866
319881519	39913.000000	2141	2739.569667	32117	1	0.304797	32113	4	0.024365	9525528	0.001906
319851851	39791.000000	2074	2802.435536	32034	4	0.458999	31704	2	0.032748	9520703	0.002253
319881883	40441.000000	1991	2773.636448	32008	2	0.363362	31954	1	0.097504	9515959	0.002060
npatches	nstrain	runtime	dt	init_x	init_y	init_y_blood	init_z	init_S	beta0	beta1	beta2	beta3	mean_beta	B	d	delta	delta_blood	b[0]	mut	m	CTL	c	g	epsilon	k	het	lambda	rho	omega	x_max	patch.dyna	DELTA	A	VA
10000	1	100.000000	0.000100	21900	9499	5000000	0.001000	10000000	5.816642	3.923742	5.775648	5.951218	5	8000000000.000000	0.010000	1.000000	1.000000	800000	0.000050	0.048000	1	0.001000	1.000000	25.000000	15.000000	0.500000	0.000000	0.000000	0.000000	31987	0	10.000000	7.000000	1.000000
sus	inf	inf_blood	z	x[0]	y[0][0]	z[0]	x[1]	y[1][0]	z[1]	S[0]	synchrony
219000000	94990000.000000	5000000	10.000000	21900	9499	0.001000	21900	9499	0.001000	10000000	0.000000
319865871	15458.000000	772	1038.220086	31882	2	0.035361	32006	3	0.343323	9994905	0.000000
319842845	60355.000000	3102	6220.883791	31961	10	0.652598	31814	4	0.735090	9989949	0.000000
319866706	73896.000000	3809	2646.112922	31936	7	0.569862	31828	7	0.456793	9985002	0.000000
319865807	48023.000000	2360	1548.340666	32029	4	0.000894	31752	7	0.107506	9980091	0.000000
319855787	34368.000000	1736	1686.011167	32126	4	0.014839	31809	3	0.169193	9975081	0.000000
319893261	32169.000000	1660	2440.802432	31980	0	0.100960	32014	1	0.154326	9970069	0.000000
319871672	35673.000000	1864	3038.848974	32174	7	0.022660	32092	3	0.122776	9965167	0.000000
319851148	41336.000000	2157	3179.280230	31826	5	0.224329	32004	5	0.416587	9960276	0.000000
319883535	43473.000000	2254	2804.089532	32067	5	0.251141	32132	4	0.345167	9955199	0.000000
319847934	41487.000000	2236	2500.141687	31916	9	0.353734	32175	10	0.181258	9950139	0.000000
319870724	39022.000000	2107	2389.451940	31918	4	0.656179	31899	3	0.093258	9945136	0.000000
319866188	37966.000000	1984	2533.779673	32007	1	0.123006	31819	4	0.689020	9940056	0.000000
319872185	38648.000000	1947	2592.705377	31923	4	0.477642	31994	4	0.273206	9935090	0.000000
319875023	39415.000000	1974	2676.515812	32112	6	0.090334	31896	6	0.104978	9930119	0.000000
319866383	40386.000000	2111	2689.018921	32025	4	0.171297	32045	5	0.662833	9925193	0.000000
319867505	40833.000000	2180	2528.055704	32024	5	0.391011	32079	5	0.074617	9920164	0.000000
319883126	39653.000000	2020	2482.195553	32131	4	0.445870	32085	3	0.331745	9915209	0.000000
319847101	39341.000000	2061	2535.119782	32090	2	0.284563	31870	5	0.087408	9910304	0.000000
319872488	39176.000000	2074	2576.643901	31875	2	0.023007	32010	5	0.596284	9905478	0.000000
319871680	39537.000000	2041	2630.659905	31704	7	0.325632	31857	4	0.487547	9900540	0.000000
319855826	39495.000000	2093	2640.742156	31907	6	0.709330	31978	7	0.281419	9895600	0.000000
319874100	39822.000000	2003	2591.674857	31707	5	0.274702	31989	3	0.068090	9890678	0.000000
319834482	39460.000000	2097	2529.801255	32042	5	0.763836	31994	6	0.245971	9885643	0.000000
319851916	39212.000000	2087	2567.075515	31838	1	0.145792	31900	4	0.549086	9880632	0.000000
319844254	39360.000000	2058	2575.457537	32067	2	0.312080	31768	2	0.297411	9875667	0.000000
319868797	39569.000000	2057	2625.027785	32103	3	0.108032	31950	5	0.474191	9870790	0.000000
319867411	39667.000000	2047	2599.289575	32005	1	0.095835	31989	3	0.641290	9865851	0.000000
319860682	38930.000000	2002	2613.404999	32068	4	0.348810	31817	3	0.153260	9860912	0.000000
319872326	38973.000000	2062	2583.055427	32020	7	0.645903	32187	9	0.246176	9855944	0.000000
319866138	39157.000000	1919	2570.184497	31765	3	0.497103	31969	4	0.039133	9850939	0.000000
319886577	39160.000000	2015	2625.046915	32260	7	0.390859	32075	1	0.025049	9846101	0.000000
319846772	40474.000000	2089	2681.874856	32024	7	0.522172	31804	5	0.006098	9841127	0.000000
319862570	39968.000000	1985	2543.841695	31887	3	0.535863	31937	11	0.072279	9836234	0.000000
319851189	39354.000000	2127	2566.106059	31906	7	0.345276	31879	2	0.133511	9831314	0.000000
319846359	39934.000000	2119	2603.970509	31850	6	0.782236	31709	4	0.261653	9826379	0.000000
319839691	39780.000000	2152	2632.116651	31946	5	0.737113	31871	4	0.012950	9821519	0.000000
319841111	39632.000000	2011	2597.310490	31943	4	0.627523	31936	4	0.092361	9816571	0.000000
319861959	39956.000000	1964	2665.621610	32132	1	0.117782	31925	5	0.190538	9811687	0.000000
319885023	40248.000000	2133	2628.558498	32116	5	0.518420	32041	3	0.202054	9806810	0.000000
319859791	39874.000000	2129	2568.758531	31822	6	0.204660	31944	6	0.450502	9801915	-1.#IND00
319873182	39152.000000	1991	2510.632307	31854	3	0.061016	32083	2	0.049981	9796918	-1.#IND00
319876881	37927.000000	2052	2563.573696	32068	1	0.048167	31930	1	0.166833	9791934	-1.#IND00
319894937	38849.000000	1975	2739.529266	32198	7	0.012708	31988	2	0.009431	9787128	-1.#IND00
319854970	39636.000000	2037	2827.893846	32147	4	0.319094	31987	4	0.137354	9782224	-0.006864
319866407	40355.000000	2172	2739.534703	31986	1	0.485493	31868	2	0.242526	9777235	-0.002761
319853813	40109.000000	2152	2597.683399	32007	1	0.215767	31763	1	0.188888	9772231	-0.007591
319862003	39698.000000	1988	2577.698315	31985	3	0.435830	31856	2	0.171869	9767278	-0.005899
319877337	39342.000000	1979	2629.675663	31843	4	0.631311	31737	2	0.279737	9762506	-0.006951
319861893	40114.000000	2042	2641.800341	31867	4	0.014691	32055	6	0.386594	9757615	-0.007481
319851942	40465.000000	2133	2704.801929	31978	4	0.335049	31900	3	0.187153	9752740	-0.005723
319864728	41191.000000	2209	2606.246082	32116	6	0.446815	32105	1	0.023203	9747809	-0.005846
319869214	40155.000000	2112	2449.383499	31809	5	0.235404	31898	3	0.040210	9743043	-0.006010
319874675	39184.000000	2018	2464.306439	31814	5	0.268316	32028	2	0.152430	9738101	-0.005874
319846035	38209.000000	1935	2385.367308	32153	2	0.218435	32033	2	0.655911	9733296	-0.003416
319881117	37375.000000	1926	2518.231307	32136	1	0.027640	31692	1	0.073234	9728333	-0.003372
319865013	38658.000000	2013	2684.074576	32031	2	0.161810	32034	5	0.329629	9723505	-0.006519
319883899	40231.000000	2035	2759.470685	31934	2	0.819896	32015	5	0.638995	9718651	-0.007206
319870383	41184.000000	2124	2675.940604	32093	1	0.086404	32125	3	0.019593	9713844	-0.006582
319874334	39813.000000	2125	2558.130914	32064	5	0.164919	32193	3	0.167669	9708952	-0.005898
319859382	40100.000000	2042	2579.468742	31839	6	0.224300	32019	5	0.356333	9704142	-0.005321
319868690	39817.000000	2033	2585.455760	31812	4	0.553093	31934	0	0.124154	9699318	-0.003136
319874206	39432.000000	1998	2566.001716	31797	3	0.015256	32002	4	0.554617	9694494	-0.002405
319890849	38863.000000	2085	2618.862407	31996	7	0.389344	31988	6	0.334496	9689631	-0.002184
319869119	38777.000000	2050	2586.115448	32099	3	0.040866	31996	4	0.673332	9684783	-0.000662
319862037	39022.000000	2053	2688.555428	31997	6	0.261675	31969	7	0.139629	9679951	-0.000720
319873351	40043.000000	2095	2673.882457	32091	4	0.136767	31819	6	0.023581	9675155	-0.001060
319846395	40591.000000	2017	2572.940494	31920	2	0.057970	31879	5	0.074799	9670328	-0.001700
319849832	39105.000000	2038	2515.758916	31785	4	0.005582	31911	2	0.304994	9665520	-0.000827
319862631	38658.000000	1886	2508.526585	31861	5	0.574383	32067	2	0.011134	9660755	-0.000693
319864158	39124.000000	2031	2635.953200	32226	3	0.041228	31891	6	0.041195	9655827	-0.001592
319865122	39846.000000	2111	2636.877853	32056	0	0.008977	32073	4	0.217166	9651079	-0.002329
319854728	40464.000000	2139	2558.818559	31789	5	0.497362	31953	2	0.157520	9646320	-0.002465
319870033	40116.000000	2138	2595.765460	32155	1	0.071040	32022	4	0.497499	9641533	-0.002317
319859649	39476.000000	2030	2563.483095	32028	4	0.409701	31841	7	0.638355	9636766	-0.002262
319870935	39716.000000	2087	2583.775276	31966	5	0.181568	31912	3	0.212711	9631973	-0.002101
319855552	38945.000000	2030	2625.917898	32045	3	0.431942	32044	3	0.193773	9627160	-0.002064
319881427	38583.000000	2029	2629.607172	31949	5	0.369503	32005	3	0.084620	9622315	-0.001910
319855149	39241.000000	2005	2674.630833	31947	10	0.126024	32123	3	0.052547	9617433	-0.001935
319861965	39522.000000	2009	2668.158394	31973	3	0.255960	31968	1	0.314979	9612655	-0.001767
319875482	39912.000000	2070	2717.538173	31981	3	0.498658	31951	1	0.153269	9607945	-0.001712
319872732	41194.000000	2029	2677.225317	31926	1	0.308122	32128	1	0.144113	9603258	-0.001794
319860068	39790.000000	2024	2543.360267	32265	4	0.067865	32316	2	0.331578	9598441	-0.000843
319846785	38958.000000	2020	2542.308887	32073	10	0.066265	31939	3	0.090178	9593716	-0.000774
319858721	38934.000000	2062	2612.170686	31842	10	0.197037	31749	1	0.130437	9588970	-0.000778
319858873	39223.000000	2016	2599.254980	32032	8	0.021320	31799	3	0.100160	9584223	-0.000580
319864444	39510.000000	2037	2612.290663	31923	3	0.463811	31871	5	0.100717	9579464	-0.000534
319850143	39606.000000	2042	2577.381685	32134	3	0.228512	31997	7	0.042865	9574663	-0.000496
319873431	39173.000000	2034	2571.547650	32035	4	0.525951	32025	1	0.180902	9569999	-0.000480
319863093	38848.000000	2032	2627.408272	32080	3	0.293356	31839	4	0.105657	9565287	-0.000637
319856795	39100.000000	2077	2646.858214	32036	6	0.497830	32048	2	0.596126	9560483	-0.000659
319853761	39228.000000	2024	2622.515318	31855	4	0.595312	31988	4	0.627903	9555731	-0.000838
319852476	39337.000000	2116	2607.848756	31709	0	0.175179	32055	5	0.410253	9550983	0.000513
319877371	40410.000000	2077	2627.534928	32144	7	0.071611	31988	4	0.190460	9546303	0.000588
319866554	39413.000000	2068	2586.873639	31840	3	0.252087	31824	2	0.012108	9541497	0.000651
319843777	39100.000000	2031	2584.608739	31875	4	0.179479	31957	3	0.131582	9536802	0.000810
319849694	39304.000000	2025	2638.033634	31887	3	0.186522	32287	2	0.208472	9532068	0.000996
319856975	39857.000000	1995	2640.415985	32000	6	0.210612	32087	3	0.105790	9527374	0.001002
319867742	39164.000000	1987	2549.219330	32103	2	0.117840	32019	5	0.032388	9522620	0.000994
319838183	39343.000000	1967	2617.103956	31943	4	0.314098	31989	2	0.104159	9517931	0.000904
npatches	nstrain	runtime	dt	init_x	init_y	init_y_blood	init_z	init_S	beta0	beta1	beta2	beta3	mean_beta	B	d	delta	delta_blood	b[0]	mut	m	CTL	c	g	epsilon	k	het	lambda	rho	omega	x_max	patch.dyna	DELTA	A	VA
10000	1	100.000000	0.000100	21900	9499	5000000	0.001000	10000000	5.786017	6.228673	5.194110	5.384086	5	8000000000.000000	0.010000	1.000000	1.000000	800000	0.000050	0.048000	1	0.001000	1.000000	25.000000	16.000000	0.500000	0.000000	0.000000	0.000000	31987	0	10.000000	7.000000	1.000000
sus	inf	inf_blood	z	x[0]	y[0][0]	z[0]	x[1]	y[1][0]	z[1]	S[0]	synchrony
219000000	94990000.000000	5000000	10.000000	21900	9499	0.001000	21900	9499	0.001000	10000000	0.000000
319873800	17347.000000	912	584.192484	31817	1	0.019502	31827	0	0.043383	9994915	0.000000
319866705	43546.000000	2140	6150.161063	31922	4	0.237247	31875	3	0.979676	9989880	0.000000
319839341	75784.000000	3906	3120.963547	31853	9	0.597885	32147	11	0.119933	9984910	0.000000
319855875	53539.000000	2809	1650.789336	31980	2	0.012642	32087	6	0.067287	9979941	0.000000
319868373	37865.000000	1962	1544.209202	31917	4	0.365973	32010	1	0.034641	9974919	0.000000
319862464	31766.000000	1584	2011.554569	32162	2	0.483985	31918	3	0.341246	9969971	0.000000
319857259	34223.000000	1686	2857.935315	31816	5	0.308776	31898	6	0.546121	9964972	0.000000
319842765	40015.000000	2098	3023.211690	31979	4	0.228251	32192	6	0.139497	9960010	0.000000
319853933	43270.000000	2275	2726.927921	31817	3	0.298303	32003	3	0.262132	9955057	0.000000
319867111	42244.000000	2101	2475.933032	32052	3	0.695635	31948	5	0.017712	9950140	0.000000
319856985	40346.000000	2156	2302.996398	31816	2	0.140281	31964	5	0.417722	9945154	0.000000
319875132	39008.000000	1979	2241.751024	32180	1	0.302123	31923	7	0.376951	9940191	0.000000
319876850	37406.000000	1866	2286.377910	32141	0	0.082379	31931	3	0.236522	9935267	0.000000
319851768	37616.000000	2021	2517.242400	32090	6	0.177635	31979	2	0.474529	9930436	0.000000
319835531	39226.000000	2015	2659.044007	32036	7	0.785955	32013	0	0.189743	9925366	0.000000
319838498	39820.000000	2215	2595.583327	31913	1	0.139957	31974	5	0.152086	9920530	0.000000
319864579	40345.000000	2029	2567.406898	31923	3	0.008192	31811	2	0.041954	9915558	0.000000
319849938	40844.000000	2096	2505.461946	32142	3	0.361456	32166	9	0.060754	9910591	0.000000
319867089	40195.000000	2068	2342.967475	31937	1	0.101838	31850	2	0.059254	9905734	0.000000
319901851	39036.000000	1936	2312.030808	31907	5	0.146494	32027	9	0.213174	9900690	0.000000
319888149	38387.000000	1997	2401.950810	31887	6	0.496416	32181	2	0.693428	9895768	0.000000
319880511	38038.000000	1937	2487.332549	32096	2	0.057545	31639	4	0.854164	9890782	0.000000
319847775	39588.000000	2040	2649.831597	32006	3	0.172440	32225	2	0.154221	9885990	0.000000
319880531	41094.000000	2106	2570.958336	32176	1	0.037400	32010	2	0.136532	9881118	0.000000
319860907	41049.000000	2107	2476.874043	32069	5	0.106724	31938	3	0.243360	9876137	0.000000
319868881	39695.000000	2105	2390.983473	31999	4	0.262461	32121	3	0.343549	9871072	0.000000
319877289	38838.000000	2078	2440.124128	31905	4	0.637632	31847	6	0.099070	9866058	0.000000
319849010	39293.000000	1968	2433.310196	32211	1	0.272025	31933	6	0.408848	9861223	0.000000
319884688	38911.000000	2030	2433.371263	32094	3	0.022397	32144	4	0.416280	9856377	0.000000
319850837	39419.000000	2096	2406.291743	31810	5	0.308197	31878	4	0.255813	9851560	0.000000
319874740	38952.000000	2013	2433.556319	32019	3	0.337870	32050	5	0.321152	9846550	0.000000
319877570	38746.000000	2028	2440.298200	31962	1	0.071763	32144	3	0.235995	9841684	0.000000
319856449	38534.000000	2014	2386.133824	32047	2	0.082024	32056	2	0.460838	9836806	0.000000
319854464	38849.000000	2037	2494.773603	31854	5	0.175602	31890	5	0.311085	9831908	0.000000
319884063	40265.000000	2135	2478.132931	32038	4	0.104696	31870	5	0.049760	9826942	0.000000
319871714	40473.000000	2071	2407.683618	32075	4	0.563768	31992	4	0.382698	9822007	0.000000
319870740	39082.000000	2060	2347.917567	32092	2	0.010659	31835	3	0.448149	9817028	0.000000
319824012	38591.000000	2008	2379.696752	31971	3	0.111172	31790	3	0.362205	9812206	0.000000
319876320	38500.000000	2101	2444.378233	32035	2	0.210066	32008	3	0.317351	9807297	0.000000
319877067	38922.000000	2059	2506.418036	31796	4	0.716771	32020	4	0.157538	9802415	-1.#IND00
319869712	40052.000000	2084	2533.837883	32091	2	0.514110	32011	9	0.576145	9797547	-1.#IND00
319860859	39520.000000	2092	2453.997392	31903	3	0.210377	32112	7	0.461319	9792752	-1.#IND00
319858584	39241.000000	2194	2522.582476	31938	7	0.013076	32118	3	0.188410	9787703	0.003756
319853407	39861.000000	2104	2483.654103	31933	4	0.058254	32088	5	0.287059	9782804	0.007241
319854668	39847.000000	2074	2415.150379	32007	5	0.006619	31989	5	0.770869	9777915	0.006208
319865583	38967.000000	2019	2430.387165	32139	1	0.176612	31986	4	0.542351	9773107	0.004928
319863758	39162.000000	2051	2503.401429	31714	1	0.312103	32176	2	0.121758	9768190	0.003722
319856348	39379.000000	1981	2424.737931	32211	1	0.302821	32199	6	0.010781	9763317	0.008772
319866554	39100.000000	2091	2498.645072	31747	9	0.017998	32105	1	0.271644	9758449	0.004652
319878191	40215.000000	2058	2522.059786	32032	8	0.158509	31968	2	0.139077	9753588	0.004190
319858160	39708.000000	1967	2426.769255	32085	6	0.488048	31898	4	0.117302	9748663	0.003091
319853831	38797.000000	2027	2409.179611	32004	4	0.179955	31817	4	0.215271	9743707	0.002656
319874159	38628.000000	1957	2477.404731	32083	4	0.387858	31972	4	0.044773	9738839	0.003159
319860250	38423.000000	2017	2512.536089	32069	2	0.260793	32026	5	0.077838	9733883	0.004389
319865549	38545.000000	2081	2595.846135	31885	2	0.574743	32138	1	0.422311	9729050	0.004960
319852679	40552.000000	2072	2537.687144	31761	3	0.060721	31732	5	0.531432	9724042	0.004207
319847320	40677.000000	2138	2506.552539	31898	5	0.020801	31937	3	0.889960	9719113	0.003771
319871399	40096.000000	2108	2451.235350	32016	5	0.401666	31837	6	0.272223	9714259	0.004070
319872109	39681.000000	2107	2423.081617	31829	3	0.427832	31923	7	0.462287	9709422	0.004039
319847381	39017.000000	2049	2389.866827	32060	9	0.241919	32252	6	0.154486	9704401	0.002907
319894767	38760.000000	2037	2436.000471	31951	3	0.695073	31904	9	0.170578	9699634	0.002379
319862100	38486.000000	2015	2492.590307	31977	6	0.278900	32053	0	0.046471	9694780	0.002495
319866457	39203.000000	2037	2572.629074	32067	5	0.127477	31897	3	0.574201	9689846	0.002768
319854502	39918.000000	2025	2539.301915	31897	2	0.289218	32344	3	0.361390	9684993	0.001304
319869281	40137.000000	2147	2521.554196	31706	6	0.034571	31942	5	0.075346	9680094	0.002223
319886930	40416.000000	2087	2484.826396	32044	5	0.338703	32062	4	0.279941	9675299	0.003084
319888666	40432.000000	2098	2425.713900	32113	7	0.286520	31780	7	0.028443	9670474	0.001155
319849023	40196.000000	2130	2435.956979	32025	3	0.027708	32159	5	0.162394	9665588	0.000616
319861133	39951.000000	2163	2408.958851	32130	5	0.639910	32050	4	0.617411	9660698	0.000551
319867209	39190.000000	2100	2453.130044	31798	2	0.255723	31937	2	0.049506	9655936	0.000518
319844458	39366.000000	2033	2516.554943	31979	3	0.091544	31810	5	0.242635	9651065	-0.001209
319872285	39100.000000	2105	2447.761464	32032	5	0.272026	31956	1	0.270944	9646189	-0.000795
319882972	38479.000000	1972	2443.095900	31998	1	0.004769	31985	3	0.661847	9641332	-0.001522
319860664	39063.000000	2088	2442.276147	32044	3	0.006540	32221	6	0.141137	9636469	-0.002918
319865213	39486.000000	1983	2477.953167	31680	6	0.234311	32040	4	0.212237	9631745	-0.002632
319879750	39751.000000	1958	2429.158082	31923	2	0.151210	31778	2	0.159092	9626838	-0.002873
319866207	38693.000000	2017	2378.375545	31917	2	0.108290	31991	3	0.498013	9622022	-0.002708
319859224	38950.000000	2095	2460.512673	32016	4	0.272653	31753	11	0.711100	9617246	-0.002898
319878013	39654.000000	2058	2482.927963	31827	2	0.078963	31771	0	0.142987	9612438	-0.002721
319865625	40045.000000	2109	2463.798797	32054	4	0.421733	32031	6	0.177298	9607732	-0.002468
319853047	40272.000000	2026	2427.966023	31998	4	0.436225	32246	3	0.075869	9602860	-0.002820
319846265	39315.000000	2092	2391.115206	31833	3	0.221535	31891	0	0.227596	9598107	-0.002866
319852412	38804.000000	2029	2429.388521	32125	5	0.296736	31858	0	0.039239	9593256	-0.002098
319863341	39084.000000	2101	2438.439014	31845	5	0.166765	31888	3	0.244335	9588464	-0.002278
319879194	39472.000000	2119	2484.032747	31777	6	0.389932	32011	2	0.011232	9583513	-0.002709
319860898	39368.000000	2123	2439.975082	31965	6	0.875781	31802	2	0.163272	9578742	-0.002626
319856127	39164.000000	2008	2438.526364	32103	7	0.643203	32002	3	0.300288	9573923	-0.002659
319877385	38684.000000	2037	2424.675180	31829	7	0.315367	31922	0	0.394431	9569154	-0.002735
319861593	38969.000000	2028	2448.231011	31940	2	0.355092	32116	2	0.067454	9564250	-0.002581
319848541	39067.000000	2055	2433.200116	31907	2	0.136481	32010	4	0.188748	9559447	-0.002497
319863736	39118.000000	2056	2456.115303	31928	1	0.171685	31942	4	0.155819	9554643	-0.002336
319844644	39659.000000	2075	2468.623252	32194	3	0.201933	31883	4	0.242026	9549903	-0.001809
319861738	39406.000000	2012	2406.679290	31870	2	0.103821	31985	3	0.092857	9545189	-0.002007
319868012	39428.000000	2075	2424.701859	31920	2	0.081379	31954	1	0.048396	9540516	-0.001902
319854275	39430.000000	1999	2475.196092	31793	2	0.163502	32087	5	0.482562	9535904	-0.001937
319874029	39220.000000	2121	2447.336273	32175	3	0.574830	32036	1	0.010134	9531008	-0.001668
319885397	39109.000000	2117	2504.369270	31953	2	0.335601	32129	6	0.015613	9526223	-0.001924
319852691	40448.000000	2100	2502.222473	32160	4	0.202500	32117	5	0.156401	9521464	-0.001714
319830296	40683.000000	2152	2432.772015	31809	2	0.424270	31981	9	0.223633	9516714	-0.001571
npatches	nstrain	runtime	dt	init_x	init_y	init_y_blood	init_z	init_S	beta0	beta1	beta2	beta3	mean_beta	B	d	delta	delta_blood	b[0]	mut	m	CTL	c	g	epsilon	k	het	lambda	rho	omega	x_max	patch.dyna	DELTA	A	VA
10000	1	100.000000	0.000100	21900	9499	5000000	0.001000	10000000	4.536729	5.804562	5.216179	5.848692	5	8000000000.000000	0.010000	1.000000	1.000000	800000	0.000050	0.048000	1	0.001000	1.000000	25.000000	17.000000	0.500000	0.000000	0.000000	0.000000	31987	0	10.000000	7.000000	1.000000
sus	inf	inf_blood	z	x[0]	y[0][0]	z[0]	x[1]	y[1][0]	z[1]	S[0]	synchrony
219000000	94990000.000000	5000000	10.000000	21900	9499	0.001000	21900	9499	0.001000	10000000	0.000000
319856985	19157.000000	931	320.382503	31899	2	0.005508	31974	2	0.007767	9995061	0.000000
319851336	34765.000000	1731	5870.990316	32077	1	0.578903	32028	2	0.337483	9990067	0.000000
319859487	75983.000000	3986	3299.538769	31982	8	0.520740	32054	9	0.065449	9985006	0.000000
319877920	56215.000000	2869	1635.738556	31853	5	0.044073	31892	7	0.162544	9980102	0.000000
319887265	39417.000000	2043	1418.111007	31885	2	0.532132	31914	8	0.261690	9975191	0.000000
319853783	32702.000000	1676	1730.748982	31952	2	0.745523	32077	5	0.190268	9970186	0.000000
319878651	32555.000000	1767	2400.901984	32029	2	0.036609	31886	1	0.247286	9965160	0.000000
319874499	37698.000000	2091	2827.553684	31819	4	0.033722	32133	3	0.115269	9960157	0.000000
319875704	42926.000000	2172	2656.749881	31946	4	0.167294	32058	2	0.077274	9955231	0.000000
319853007	43011.000000	2187	2349.113907	31993	7	0.355822	31970	2	0.022908	9950240	0.000000
319870791	40953.000000	2161	2137.745342	31875	9	0.535385	32116	1	0.160402	9945199	0.000000
319876884	39133.000000	1997	2110.269216	31778	1	0.100265	31814	7	0.141503	9940283	0.000000
319847548	38015.000000	1882	2250.212287	31994	2	0.261512	31892	8	0.266541	9935259	0.000000
319878708	38444.000000	1981	2261.277349	32115	1	0.092337	31929	3	0.401436	9930327	0.000000
319869609	38349.000000	1992	2283.080638	32131	5	0.296746	32175	3	0.241461	9925400	0.000000
319851141	38824.000000	2102	2376.128382	31947	3	0.389458	31946	3	0.420504	9920509	0.000000
319868460	39553.000000	2010	2358.769144	31942	6	0.226805	32124	7	0.286052	9915505	0.000000
319862672	39511.000000	2077	2302.628958	31689	6	0.024403	31996	4	0.643829	9910444	0.000000
319862700	38204.000000	1926	2322.520209	31736	4	0.103161	32037	3	0.204475	9905534	0.000000
319852734	38822.000000	1995	2400.481989	32013	4	0.232400	32273	2	0.099767	9900534	0.000000
319880303	40027.000000	2034	2395.470021	31965	2	0.138871	32006	6	0.110320	9895536	0.000000
319843346	39274.000000	2002	2344.669752	32026	3	0.140634	31905	3	0.612273	9890672	0.000000
319866698	39118.000000	2061	2417.409691	31796	4	0.082729	32195	6	0.496730	9885676	0.000000
319847704	39573.000000	2056	2369.327165	32025	6	0.327056	31705	5	0.340615	9880702	0.000000
319846779	39663.000000	2071	2349.001132	31848	1	0.218402	31893	4	0.627169	9875663	0.000000
319858845	39866.000000	2039	2262.473664	31948	6	0.151365	32273	6	0.432298	9870675	0.000000
319872969	39853.000000	2075	2304.036165	31930	1	0.192329	32165	5	0.195869	9865854	0.000000
319872039	38896.000000	1986	2253.269253	31790	2	0.095028	32001	2	0.195224	9860896	0.000000
319868045	38245.000000	1972	2254.693551	32134	9	0.100067	32020	3	0.608718	9855984	0.000000
319872744	38390.000000	1983	2319.833851	31962	2	0.065391	32070	1	0.096969	9851019	0.000000
319858660	39117.000000	2077	2410.727144	31923	6	0.145263	32059	2	0.226840	9846117	0.000000
319845901	39533.000000	2112	2393.093988	32039	8	0.254757	32158	1	0.374069	9841235	0.000000
319869276	39877.000000	2034	2313.117078	31896	8	0.568072	32031	4	0.458685	9836386	0.000000
319855598	39822.000000	2039	2280.769799	32135	2	0.536236	31986	5	0.065827	9831320	0.000000
319866954	38712.000000	2001	2263.306665	32131	0	0.174023	31957	4	0.435586	9826385	0.000000
319860863	38722.000000	1999	2253.418644	31822	2	0.383211	31987	5	0.231885	9821483	0.000000
319864040	38498.000000	1971	2252.074676	31932	5	0.079207	32013	1	0.067863	9816479	0.000000
319852361	38605.000000	2070	2335.006645	32112	4	0.327976	31876	5	0.073389	9811593	0.000000
319866631	38428.000000	2084	2275.022053	32299	2	0.357692	31984	4	0.061423	9806699	0.000000
319865749	38427.000000	1953	2300.284372	32005	3	0.147142	31882	5	0.171070	9801752	-1.#IND00
319855770	38764.000000	1933	2297.894427	32047	3	0.020548	32040	1	0.496432	9796877	-1.#IND00
319861692	38674.000000	2005	2382.923756	31809	2	0.074094	32032	3	0.480593	9792042	-1.#IND00
319875401	38853.000000	2051	2405.873409	31934	3	0.020061	31897	6	0.231782	9787169	-0.005039
319850749	39332.000000	1952	2360.222545	31867	8	0.197825	32012	2	0.594524	9782270	-0.002276
319876317	39744.000000	2094	2327.176935	32008	7	0.310917	32025	2	0.527189	9777504	-0.001249
319876439	39826.000000	2098	2231.499534	31970	5	0.143580	31900	5	0.043299	9772622	0.001939
319868707	38366.000000	2045	2184.071046	31956	1	0.387537	31651	2	0.063604	9767825	-0.007788
319868870	37934.000000	1980	2284.185397	31932	5	0.498715	32018	7	0.398625	9762917	-0.006938
319861138	38417.000000	2071	2378.394388	32031	9	0.095058	31974	5	0.079815	9758015	-0.007389
319849110	39284.000000	2151	2345.991468	32106	2	0.786843	31866	2	0.021670	9753094	-0.007806
319880416	40028.000000	2003	2319.405920	31948	6	0.364591	31943	2	0.312096	9748170	-0.009166
319866717	39199.000000	2026	2256.338223	32006	10	0.031457	32059	6	0.098554	9743363	-0.008463
319896172	38865.000000	1963	2268.752572	31880	5	0.027829	31935	6	0.418934	9738576	-0.006925
319866026	39079.000000	2127	2266.555775	31700	4	0.289634	31975	4	0.185325	9733771	-0.006188
319868099	38996.000000	2002	2305.035469	31994	7	0.054820	32253	6	0.235121	9728893	-0.005439
319844119	39387.000000	2062	2302.807317	31763	2	0.392124	31887	1	0.126578	9724084	-0.004939
319868874	39506.000000	2076	2347.841387	31973	8	0.124171	32011	4	0.486916	9719159	-0.005449
319847607	39595.000000	2055	2252.119601	31866	1	0.209862	32207	4	0.536280	9714292	-0.003605
319887781	39359.000000	2017	2251.698805	32079	3	0.186852	32193	4	0.190550	9709410	-0.003552
319868967	38242.000000	2088	2231.714523	32265	4	0.287735	32087	1	0.042834	9704416	-0.003462
319873081	38888.000000	2013	2336.311828	31762	5	0.356549	32083	5	0.079547	9699713	-0.003227
319850938	39429.000000	2053	2358.461640	31965	8	0.053104	32075	3	0.135631	9694911	-0.003633
319839402	40070.000000	2093	2336.769629	32024	3	0.028173	31917	2	0.008030	9690061	-0.003439
319840057	39756.000000	2035	2362.009548	32192	2	0.013879	31933	1	0.225404	9685235	-0.003321
319864016	40000.000000	2055	2336.343826	31702	7	0.069109	32083	4	0.169853	9680268	-0.003328
319887355	39510.000000	2065	2293.725937	31903	1	0.528375	31995	3	0.030882	9675414	-0.004416
319839756	39351.000000	1969	2243.392241	32034	4	0.024008	31990	10	0.329954	9670722	-0.005344
319846645	39297.000000	2058	2224.560819	32112	2	0.028233	32269	4	0.184106	9665902	-0.004882
319864101	38004.000000	1916	2227.048454	31890	6	0.066875	31968	5	0.458060	9661010	-0.004480
319860970	38529.000000	2076	2369.500509	32072	1	0.228105	32282	6	0.324191	9656269	-0.004057
319876734	38640.000000	2002	2358.179341	31926	0	0.213355	31755	1	0.353377	9651523	-0.004027
319853348	39817.000000	2115	2354.188112	31910	7	0.057373	31991	5	0.270548	9646685	-0.003843
319841748	39887.000000	2130	2361.842567	31726	6	0.419761	31863	7	0.166147	9641874	-0.003716
319864343	40103.000000	2128	2237.982832	32005	3	0.203985	31938	8	0.428920	9637206	-0.002426
319861258	38448.000000	2062	2196.329943	31780	1	0.166569	31930	4	0.295662	9632450	-0.001886
319898939	38218.000000	2110	2283.374299	32104	4	0.011382	31910	1	0.187893	9627595	-0.001549
319886898	38571.000000	1925	2281.010271	32018	1	0.064515	32112	5	0.203782	9622849	-0.002161
319855149	38653.000000	2062	2326.151913	32000	4	0.097490	32030	1	0.306684	9617933	-0.002181
319867680	39060.000000	2069	2305.240202	32184	6	0.278337	32009	6	0.063622	9613129	-0.002932
319855640	38780.000000	1961	2298.757413	31756	6	0.105503	31926	4	0.385434	9608453	-0.002967
319849563	39492.000000	2106	2314.640900	31926	2	0.252032	31836	7	0.300588	9603567	-0.002880
319834792	38993.000000	2105	2237.035270	31840	6	0.124499	32220	2	0.042647	9598780	-0.002797
319876445	38557.000000	2013	2324.833216	31933	3	0.134959	31995	6	0.102821	9593926	-0.002589
319887397	39190.000000	2094	2354.372715	31954	5	0.194069	32118	2	0.011214	9589103	-0.002267
319885618	38631.000000	1974	2295.720880	32102	7	0.430899	31920	3	0.056516	9584238	-0.001930
319864974	38264.000000	1989	2280.178183	31808	3	0.182465	32038	3	0.008442	9579427	-0.001382
319870234	39022.000000	1996	2305.656303	31980	10	0.027352	32090	4	0.262214	9574567	-0.001363
319854856	38440.000000	2082	2254.281931	31830	4	0.251435	32120	4	0.258970	9569792	-0.001761
319840055	38490.000000	2005	2312.344081	32117	3	0.175380	31869	6	0.073712	9565073	-0.001283
319863179	38572.000000	1906	2306.631119	31849	3	0.289552	31992	6	0.230453	9560317	-0.001150
319852919	38689.000000	1991	2369.052865	32094	3	0.332002	32117	6	0.157144	9555456	-0.002534
319863289	39253.000000	2085	2428.053025	32192	5	0.930296	32071	3	0.387289	9550809	-0.001887
319858327	40823.000000	2057	2401.950629	31927	5	0.465841	31754	3	0.431850	9545999	-0.002003
319867618	40632.000000	2086	2274.862357	32004	2	0.017310	31899	1	0.100955	9541413	-0.002028
319867791	39385.000000	2090	2180.474896	32195	6	0.062764	31827	5	0.034498	9536625	-0.001995
319856008	38231.000000	1966	2223.837992	31940	5	0.453807	31895	6	0.466335	9531905	-0.001873
319849525	38627.000000	1942	2343.188801	32133	6	0.083652	31906	4	0.021333	9527116	-0.002184
319836537	39333.000000	2099	2295.692569	32170	3	0.127673	31840	6	0.164125	9522246	-0.002095
319850333	39575.000000	2135	2317.829247	32101	3	0.021804	32132	3	0.325089	9517617	-0.001997
npatches	nstrain	runtime	dt	init_x	init_y	init_y_blood	init_z	init_S	beta0	beta1	beta2	beta3	mean_beta	B	d	delta	delta_blood	b[0]	mut	m	CTL	c	g	epsilon	k	het	lambda	rho	omega	x_max	patch.dyna	DELTA	A	VA
10000	1	100.000000	0.000100	21900	9499	5000000	0.001000	10000000	5.330077	6.365743	4.035658	3.674989	5	8000000000.000000	0.010000	1.000000	1.000000	800000	0.000050	0.048000	1	0.001000	1.000000	25.000000	18.000000	0.500000	0.000000	0.000000	0.000000	31987	0	10.000000	7.000000	1.000000
sus	inf	inf_blood	z	x[0]	y[0][0]	z[0]	x[1]	y[1][0]	z[1]	S[0]	synchrony
219000000	94990000.000000	5000000	10.000000	21900	9499	0.001000	21900	9499	0.001000	10000000	0.000000
319867939	21140.000000	1035	203.942490	32000	1	0.000417	31795	5	0.093806	9995011	0.000000
319861285	25727.000000	1379	5096.858239	32010	5	0.120581	32046	4	0.932796	9989974	0.000000
319869724	80332.000000	4241	3632.290638	31974	10	0.672282	32054	10	0.814621	9984928	0.000000
319848501	62199.000000	3188	1622.967996	31937	5	0.240834	31988	4	0.219266	9979929	0.000000
319845472	41921.000000	2148	1255.624276	32043	10	0.034946	31767	4	0.395374	9974939	0.000000
319875389	32743.000000	1746	1548.140389	32013	7	0.181124	31902	2	0.156435	9970002	0.000000
319877497	32252.000000	1686	2268.443414	31886	0	0.297842	31985	3	0.192580	9964855	0.000000
319870528	36778.000000	1912	2678.097207	32081	1	0.028054	31984	2	0.538030	9959840	0.000000
319852403	41949.000000	2209	2618.541476	31981	7	0.051150	32144	7	0.492327	9954830	0.000000
319861861	42495.000000	2234	2361.889647	31947	5	0.460999	31945	3	0.084360	9949863	0.000000
319885468	41367.000000	2078	2099.432437	31768	7	0.002773	31993	2	0.286849	9944757	0.000000
319860540	39260.000000	2046	2071.653114	32150	3	0.011091	32204	5	0.241039	9939861	0.000000
319877301	38576.000000	2054	2064.727932	31990	4	0.180273	31851	3	0.421888	9934827	0.000000
319879747	38038.000000	1993	2188.454964	31965	6	0.315586	32046	4	0.114637	9929825	0.000000
319871383	37837.000000	1916	2181.860975	31951	5	0.247312	31972	2	0.198868	9924780	0.000000
319874329	38422.000000	1946	2250.857680	31859	7	0.398213	31971	1	0.460785	9919894	0.000000
319841466	38784.000000	2056	2271.109204	32105	7	0.216778	31999	5	0.021167	9914892	0.000000
319882355	39187.000000	2124	2247.187861	32065	3	0.283848	32027	6	0.113978	9909936	0.000000
319876632	40485.000000	2152	2217.076469	31909	5	0.354721	31993	4	0.176795	9904956	0.000000
319865039	39306.000000	2125	2180.404080	32128	3	0.001259	32274	3	0.083531	9900084	0.000000
319877279	38863.000000	2040	2147.676542	32083	5	0.043711	32098	2	0.381913	9895081	0.000000
319866374	38354.000000	1947	2160.866321	31954	2	0.358356	31894	6	0.613938	9890220	0.000000
319869180	38519.000000	2027	2193.832949	31856	8	0.309781	32083	2	0.016800	9885332	0.000000
319883715	38478.000000	1977	2253.012906	32134	2	0.153598	31963	4	0.106538	9880438	0.000000
319875453	39021.000000	2071	2249.531973	32078	4	0.188858	32076	2	0.218264	9875463	0.000000
319863121	38823.000000	2059	2222.203257	31741	6	0.062746	32093	4	0.221989	9870605	0.000000
319869741	39129.000000	2069	2190.067651	32129	8	0.270766	32087	4	0.136177	9865680	0.000000
319839811	39279.000000	1988	2205.605714	32019	1	0.337188	31789	4	0.129047	9860728	0.000000
319881905	39266.000000	1960	2133.404889	31806	4	0.115483	32043	3	0.271538	9855801	0.000000
319865811	38199.000000	1990	2171.167709	32026	2	0.472745	31994	2	0.307119	9850860	0.000000
319880345	38872.000000	1998	2186.918833	32218	6	0.459984	31872	1	0.300981	9846005	0.000000
319862342	39604.000000	2043	2203.585357	32044	2	0.050213	31751	4	0.215249	9841079	0.000000
319881266	39188.000000	1973	2119.753990	31802	4	0.002708	31822	7	0.024301	9836092	0.000000
319846978	38425.000000	2071	2133.260696	32034	2	0.293517	32029	5	0.092833	9831197	0.000000
319883161	38633.000000	2065	2149.579690	31930	7	0.136596	32161	5	0.080671	9826353	0.000000
319865838	37934.000000	2071	2200.776939	32099	4	0.229401	32018	1	0.400871	9821329	0.000000
319869917	39047.000000	1997	2265.266647	31991	4	0.199483	31796	4	0.391260	9816370	0.000000
319899288	39757.000000	2107	2243.617264	32015	7	0.521925	31694	5	0.516762	9811472	0.000000
319842458	39428.000000	2165	2185.154849	32302	7	0.180325	32174	4	0.114566	9806575	0.000000
319895036	39260.000000	1983	2166.276097	31975	5	0.412389	31961	3	0.242555	9801676	-1.#IND00
319855048	39121.000000	2000	2189.588438	32006	6	0.092072	31964	5	0.435549	9796727	-1.#IND00
319868269	38124.000000	1995	2247.745743	32028	1	0.096352	31997	3	0.247920	9791810	-1.#IND00
319887575	39225.000000	2025	2171.549041	31866	3	0.167006	31977	3	0.097185	9786938	0.017768
319878562	38569.000000	2091	2142.679830	32053	1	0.135910	31909	3	0.252732	9782069	0.003861
319849131	38528.000000	1975	2153.617153	31974	5	0.363367	31947	2	0.035201	9777365	0.002780
319870619	38733.000000	2022	2211.171519	31930	4	0.016686	31961	4	0.130469	9772464	0.003686
319856550	39208.000000	2048	2172.794274	31977	7	0.410278	32219	5	0.486443	9767629	-0.001216
319854879	38510.000000	2103	2200.108186	32085	3	0.342178	31884	4	0.006517	9762796	-0.000414
319855122	38890.000000	1982	2242.228001	31812	5	0.121459	31966	3	0.008950	9757843	0.003169
319853923	39360.000000	2066	2212.107381	31880	4	0.056707	31840	9	0.001360	9752992	0.002499
319864351	39034.000000	1993	2164.026468	31867	6	0.463330	31848	3	0.071568	9748112	0.003444
319885982	38883.000000	1969	2219.432043	32015	11	0.188349	32031	0	0.074396	9743286	0.001994
319850600	38888.000000	1959	2154.951959	31920	5	0.246990	31950	12	0.088773	9738378	0.005011
319856193	38934.000000	2040	2166.075570	31941	3	0.207430	32143	5	0.024884	9733423	0.003487
319885419	38464.000000	2001	2167.063095	32151	4	0.578857	32062	5	0.201040	9728554	0.006581
319872687	38459.000000	2006	2275.853222	31979	3	0.063160	31905	5	0.075792	9723685	0.008568
319894723	39261.000000	2083	2324.181191	32159	3	0.026097	32184	3	0.201822	9718781	0.008280
319869403	39646.000000	2072	2166.237846	31978	5	0.054984	32010	5	0.466379	9713971	0.007938
319849811	38990.000000	2081	2173.417125	32100	1	0.006660	31903	4	0.363923	9709090	0.005247
319883722	38593.000000	2041	2150.539672	32088	1	0.217045	32037	5	0.441139	9704252	0.004176
319872278	38279.000000	1970	2191.829688	32117	1	0.364479	31875	4	0.230317	9699362	0.003600
319858192	38455.000000	2022	2259.232103	31981	1	0.376525	31981	1	0.091089	9694468	0.003526
319864247	39279.000000	2049	2241.413046	32076	1	0.538000	32413	2	0.004888	9689525	0.003388
319871708	39809.000000	2053	2261.372725	31981	4	0.266871	31827	7	0.046183	9684649	0.002957
319857263	39546.000000	2021	2211.502485	31915	6	0.088149	31992	3	0.089304	9679785	0.003106
319846403	39692.000000	2095	2223.816817	32096	1	0.348829	31980	6	0.288036	9674751	0.003529
319871461	39001.000000	2045	2180.922450	32044	5	0.274772	32160	3	0.277544	9669857	0.003671
319872550	38831.000000	2056	2206.992819	31978	3	0.238114	31889	2	0.511472	9665094	0.003745
319865404	38586.000000	2058	2227.506396	32128	5	0.260249	31901	3	0.419024	9660335	0.003819
319866632	39554.000000	2039	2187.714617	31629	4	0.152617	31907	7	0.118046	9655575	0.004119
319868418	39026.000000	1995	2127.389446	32067	3	0.198365	32118	2	0.022077	9650808	0.004418
319851375	38740.000000	2015	2194.265506	31851	2	0.675981	32158	3	0.025676	9646022	0.004507
319861120	38997.000000	1953	2206.025215	31785	2	0.215561	31855	7	0.583831	9641159	0.003914
319869779	38901.000000	1961	2281.975401	31944	4	0.368796	31957	2	0.503697	9636321	0.003955
319860361	40138.000000	2144	2326.413945	32116	3	0.539926	31867	4	0.185279	9631573	0.003965
319889822	40391.000000	2080	2210.440834	31860	5	0.109561	32006	6	0.202967	9626781	0.003404
319859783	39935.000000	2121	2140.875383	32061	2	0.123800	31780	7	0.389014	9621875	0.003294
319868544	39292.000000	1942	2097.519274	31954	6	0.052718	32140	3	0.113657	9617109	0.002607
319857535	37701.000000	2017	2109.273329	32007	4	0.110166	31810	1	0.025805	9612360	0.002427
319850978	37358.000000	1930	2254.544658	31919	1	0.163734	32016	6	0.021778	9607560	0.002285
319883813	39165.000000	2000	2370.528857	31958	1	0.115659	32098	10	0.130159	9602771	0.002323
319860876	40974.000000	2120	2297.813189	32127	5	0.036258	32182	5	0.303901	9598021	0.001952
319870642	41179.000000	2167	2242.679534	31927	4	0.377127	32205	4	0.042799	9593238	0.000700
319868382	40259.000000	2175	2074.971696	31845	4	0.160758	32133	5	0.303557	9588407	0.000828
319854692	38480.000000	2024	2035.317727	31995	3	0.082708	32005	3	0.497833	9583654	0.000509
319868439	38211.000000	1907	2133.420932	31906	5	0.120953	32022	1	0.404549	9578874	0.000452
319853355	38510.000000	2021	2220.625013	31959	2	0.414156	31846	9	0.203048	9574088	0.001244
319858851	38993.000000	2033	2206.713256	32144	3	0.555282	31876	5	0.486049	9569288	0.001279
319854805	38600.000000	1960	2174.373310	31947	6	0.021587	31985	5	0.870624	9564449	0.001296
319845941	38989.000000	2044	2216.590879	31969	2	0.571227	31880	7	0.355979	9559552	0.001398
319875332	38781.000000	2030	2158.711112	32110	2	0.028917	32160	5	0.160550	9554702	0.001553
319861924	38516.000000	2003	2160.888753	32123	4	0.361400	32082	2	0.080801	9549931	0.001775
319856106	38076.000000	1965	2207.957403	31745	4	0.039247	31879	6	0.101905	9545235	0.002315
319877507	37558.000000	2070	2256.139965	32008	1	0.399817	31791	1	0.236598	9540360	0.003012
319845533	39180.000000	2043	2315.975986	31900	1	0.033890	31851	5	0.028094	9535457	0.002704
319862778	40116.000000	2093	2253.572664	32081	3	0.011711	32251	11	0.224931	9530695	0.002911
319866993	39938.000000	2058	2204.534107	31727	12	0.171364	31884	8	0.184125	9525887	0.002806
319873271	39909.000000	2048	2159.758054	31943	1	0.062110	32003	5	0.088089	9521144	0.002615
319855995	38907.000000	2059	2160.384392	31832	4	0.683763	32026	1	0.147840	9516465	0.002207
npatches	nstrain	runtime	dt	init_x	init_y	init_y_blood	init_z	init_S	beta0	beta1	beta2	beta3	mean_beta	B	d	delta	delta_blood	b[0]	mut	m	CTL	c	g	epsilon	k	het	lambda	rho	omega	x_max	patch.dyna	DELTA	A	VA
10000	1	100.000000	0.000100	21900	9499	5000000	0.001000	10000000	4.027986	2.910247	6.769451	5.338216	5	8000000000.000000	0.010000	1.000000	1.000000	800000	0.000050	0.048000	1	0.001000	1.000000	25.000000	19.000000	0.500000	0.000000	0.000000	0.000000	31987	0	10.000000	7.000000	1.000000
sus	inf	inf_blood	z	x[0]	y[0][0]	z[0]	x[1]	y[1][0]	z[1]	S[0]	synchrony
219000000	94990000.000000	5000000	10.000000	21900	9499	0.001000	21900	9499	0.001000	10000000	0.000000
319884071	23796.000000	1294	149.335831	32126	1	0.001400	31968	2	0.000576	9994981	0.000000
319864272	20656.000000	1081	3868.598281	31783	1	0.336592	32031	2	0.047127	9989887	0.000000
319866076	76294.000000	3999	3903.843652	31985	10	0.017929	31856	11	0.067832	9984932	0.000000
319875570	64964.000000	3412	1642.528646	31867	5	0.098512	31920	5	0.157478	9980048	0.000000
319878193	43407.000000	2241	1103.405253	31825	5	0.107530	31932	1	0.038294	9975047	0.000000
319881913	31757.000000	1626	1314.645151	32142	5	0.033428	31798	2	0.110276	9969967	0.000000
319858690	30842.000000	1581	2045.301587	31868	1	0.023226	31904	2	0.270277	9964933	0.000000
319865913	35008.000000	1817	2561.238580	31915	8	0.044131	31846	4	0.362721	9959940	0.000000
319889896	41963.000000	2265	2629.559008	32012	2	0.293926	31775	5	0.001476	9955021	0.000000
319874627	44535.000000	2383	2240.599027	32150	4	0.214862	31800	4	0.014142	9949983	0.000000
319866171	42495.000000	2181	1927.578606	32147	2	0.560060	32130	6	0.216744	9945009	0.000000
319873183	39725.000000	2068	1867.635020	31868	6	0.185411	32069	4	0.499381	9940145	0.000000
319865581	38041.000000	1945	1858.928803	32110	5	0.308693	32019	4	0.068292	9935148	0.000000
319877394	36828.000000	1937	1984.896418	32104	0	0.047069	31858	7	0.121389	9930210	0.000000
319881763	37125.000000	1930	2129.951039	32027	1	0.043640	31843	3	0.548915	9925253	0.000000
319852266	38432.000000	1913	2128.513450	31991	6	0.151178	32190	2	0.426666	9920421	0.000000
319859374	38395.000000	1956	2117.511499	32111	4	0.651748	31875	5	0.113897	9915401	0.000000
319871572	38667.000000	1986	2065.508263	31914	0	0.084324	31855	3	0.330374	9910391	0.000000
319858229	38483.000000	2071	2065.809516	32130	6	0.013844	32010	4	0.074052	9905435	0.000000
319862714	39034.000000	1986	2066.485476	31888	3	0.232050	32127	7	0.488456	9900395	0.000000
319884625	38743.000000	2055	2044.529995	32249	4	0.177197	31918	8	0.024034	9895414	0.000000
319857648	38688.000000	1923	2133.828211	32061	6	0.002322	31923	4	0.045698	9890449	0.000000
319869023	38557.000000	1929	2068.015782	32173	2	0.193338	31785	2	0.177784	9885418	0.000000
319879499	38494.000000	2012	2018.209253	32078	4	0.166488	31882	4	0.070564	9880491	0.000000
319863139	38430.000000	1918	2058.179836	31917	0	0.162079	31967	6	0.020919	9875543	0.000000
319863046	38719.000000	1994	2109.123613	32124	10	0.372477	31948	5	0.347204	9870601	0.000000
319865125	38149.000000	2037	2173.013585	32119	4	0.105708	31962	4	0.462384	9865739	0.000000
319875273	39831.000000	2017	2192.725788	31978	3	0.567828	31888	1	0.036894	9860740	0.000000
319865468	39887.000000	2087	2095.577842	32126	6	0.017167	31976	4	0.034441	9855726	0.000000
319886577	40052.000000	1999	2067.688139	32107	2	0.113197	32118	2	0.190927	9850816	0.000000
319871054	39415.000000	1997	1971.127356	32118	7	0.098688	32068	2	0.218427	9845871	0.000000
319845815	38687.000000	2025	1975.909622	32027	6	0.316485	32000	4	0.213529	9841009	0.000000
319870983	38286.000000	1997	1995.142691	31874	1	0.309314	32050	5	0.183051	9836148	0.000000
319851186	38114.000000	1937	2072.616396	32044	8	0.094500	31909	3	0.377735	9831181	0.000000
319866964	38696.000000	1923	2092.069253	32033	2	0.078752	32002	6	0.369437	9826331	0.000000
319852318	38971.000000	2064	2096.107377	32081	3	0.028598	31876	4	0.250766	9821446	0.000000
319860348	39422.000000	2013	2079.664175	32059	2	0.072953	31996	5	0.247295	9816631	0.000000
319869921	39177.000000	2108	2075.152986	32040	2	0.334714	32214	1	0.027421	9811733	0.000000
319862900	39536.000000	2123	2059.728090	32019	4	0.029708	31932	3	0.002123	9806902	0.000000
[truncated: 160 more rows]
