# Supplementary material for: Large Variations in HIV-1 Viral Load Explained by Shifting-Mosaic Metapopulation Dynamics
Source: PLoS Biol. 2016 Oct 5;14(10):e1002567. doi: 10.1371/journal.pbio.1002567 (PMC5051940; doi:10.1371/journal.pbio.1002567)
Supplement: S1 Data — Each file gives the output from the simulations indicated by the filename: low migration (ms1, db432); high migration (ms1, db1); very high migration (ms10, db1); number of patches (np); reservoir (storage); no reservoir (nostorage); CTL immigration model (CTLimmig); CTL proliferation model (CTLprolif); β¯ (beta1, beta2, …). Within each file, there are 21 simulations for (k = 0,1,..,20), and data is output each day. For measures of synchrony, the final entry should be used. See Methods and S1 Simulation Code for further details. (ZIP) [file pbio.1002567.s002.zip › S1_Data/ms10_np10000_nostorage_noPD_CTLprolif_db1_beta6.tsv]

npatches	nstrain	runtime	dt	init_x	init_y	init_y_blood	init_z	init_S	beta0	beta1	beta2	beta3	mean_beta	B	d	delta	delta_blood	b[0]	mut	m	CTL	c	g	epsilon	k	het	lambda	rho	omega	x_max	patch.dyna	DELTA	A	VA
10000	1	100.000000	0.000100	21900	9499	5000000	0.001000	10000000	3.716085	4.779388	8.061965	4.378978	6	8000000000.000000	0.010000	1.000000	1.000000	800000	0.000050	0.048000	1	0.001000	1.000000	25.000000	0.000000	0.500000	0.000000	0.000000	0.000000	31987	0	10.000000	7.000000	1.000000
sus	inf	inf_blood	z	x[0]	y[0][0]	z[0]	x[1]	y[1][0]	z[1]	S[0]	synchrony
219000000	94990000.000000	5000000	10.000000	21900	9499	0.001000	21900	9499	0.001000	10000000	0.000000
144663637	1745974485.000000	90471409	10000.000000	18129	171431	1.000000	15963	173152	1.000000	9994982	0.000000
85638303	3925750261.000000	203861199	10000.000000	11499	389160	1.000000	9679	392455	1.000000	9990037	0.000000
70006124	5130561453.000000	266558352	10000.000000	9589	511568	1.000000	7953	512488	1.000000	9985074	0.000000
64451010	5700485658.000000	296241634	10000.000000	8809	567850	1.000000	7190	569335	1.000000	9980189	0.000000
62220714	5958728079.000000	309680853	10000.000000	8581	592890	1.000000	7078	594706	1.000000	9975132	0.000000
61274039	6073902654.000000	315703881	10000.000000	8409	605724	1.000000	7082	606025	1.000000	9970156	0.000000
60854467	6125016277.000000	318338515	10000.000000	8346	610123	1.000000	6935	611200	1.000000	9965210	0.000000
60689619	6147536441.000000	319521052	10000.000000	8309	612312	1.000000	6906	613392	1.000000	9960172	0.000000
60608601	6157474483.000000	320024525	10000.000000	8302	613371	1.000000	6872	613721	1.000000	9955212	0.000000
60577274	6161854969.000000	320260103	10000.000000	8186	614991	1.000000	6974	614603	1.000000	9950243	0.000000
60549940	6163899117.000000	320383532	10000.000000	8465	614769	1.000000	6822	616893	1.000000	9945296	0.000000
60554207	6164686137.000000	320406135	10000.000000	8423	614723	1.000000	6850	616041	1.000000	9940338	0.000000
60538582	6164985048.000000	320421266	10000.000000	8289	615132	1.000000	6900	614466	1.000000	9935433	0.000000
60540382	6165187420.000000	320442554	10000.000000	8274	615663	1.000000	6961	615015	1.000000	9930417	0.000000
60550254	6165345583.000000	320422960	10000.000000	8311	613449	1.000000	6850	615855	1.000000	9925477	0.000000
60540299	6165334596.000000	320456788	10000.000000	8125	614952	1.000000	6796	615882	1.000000	9920552	0.000000
60547949	6165216377.000000	320469346	10000.000000	8327	614637	1.000000	6738	614913	1.000000	9915648	0.000000
60553337	6165330761.000000	320447367	10000.000000	8331	613989	1.000000	6850	614114	1.000000	9910661	0.000000
60539155	6165351246.000000	320432691	10000.000000	8243	614258	1.000000	6865	617206	1.000000	9905674	0.000000
60544610	6165296880.000000	320454081	10000.000000	8277	614743	1.000000	6800	615993	1.000000	9900724	0.000000
60551320	6165215826.000000	320448178	10000.000000	8313	615002	1.000000	6844	615060	1.000000	9895795	0.000000
60555196	6165314973.000000	320442622	10000.000000	8220	615365	1.000000	6962	615230	1.000000	9890733	0.000000
60526897	6165393242.000000	320436461	10000.000000	8279	614502	1.000000	6803	615586	1.000000	9885915	0.000000
60548831	6165291291.000000	320447259	10000.000000	8352	613123	1.000000	6921	615547	1.000000	9881035	0.000000
60553145	6165283999.000000	320441562	10000.000000	8309	614322	1.000000	6967	615380	1.000000	9876100	0.000000
60542319	6165265375.000000	320439366	10000.000000	8324	614686	1.000000	6879	615248	1.000000	9871163	0.000000
60549554	6165430860.000000	320420314	10000.000000	8218	615075	1.000000	6862	615908	1.000000	9866246	0.000000
60549583	6165521448.000000	320446850	10000.000000	8343	614056	1.000000	6817	615148	1.000000	9861327	0.000000
60544816	6165474168.000000	320489978	10000.000000	8339	614560	1.000000	6837	615466	1.000000	9856525	0.000000
60543110	6165319411.000000	320446253	10000.000000	8357	613707	1.000000	6847	615271	1.000000	9851577	0.000000
60541933	6165384082.000000	320453046	10000.000000	8235	616606	1.000000	6868	615307	1.000000	9846674	0.000000
60543879	6165349585.000000	320435872	10000.000000	8254	615750	1.000000	6783	616622	1.000000	9841764	0.000000
60543878	6165268070.000000	320424561	10000.000000	8406	614277	1.000000	6899	615367	1.000000	9836819	0.000000
60540941	6165332097.000000	320480770	10000.000000	8222	614637	1.000000	6939	614799	1.000000	9832015	0.000000
60547929	6165318219.000000	320469650	10000.000000	8160	613559	1.000000	6840	616547	1.000000	9827095	0.000000
60537771	6165412266.000000	320454358	10000.000000	8317	614350	1.000000	6817	615693	1.000000	9822112	0.000000
60550356	6165303405.000000	320467271	10000.000000	8319	614223	1.000000	6838	616211	1.000000	9817140	0.000000
60553300	6165303839.000000	320440501	10000.000000	8388	613787	1.000000	6751	614872	1.000000	9812220	0.000000
60551325	6165270439.000000	320439692	10000.000000	8231	615721	1.000000	6744	615484	1.000000	9807457	0.000000
60546814	6165336892.000000	320414637	10000.000000	8404	614690	1.000000	6878	616100	1.000000	9802493	-1.#IND00
60537377	6165305636.000000	320461283	10000.000000	8198	614896	1.000000	6931	615256	1.000000	9797549	-0.044800
60556047	6165348831.000000	320430399	10000.000000	8205	616083	1.000000	6826	615392	1.000000	9792738	0.017059
60533646	6165368828.000000	320464441	10000.000000	8393	615025	1.000000	6752	615178	1.000000	9787817	0.012497
60547946	6165262732.000000	320446563	10000.000000	8290	614372	1.000000	6740	616179	1.000000	9782770	0.013090
60540870	6165301065.000000	320425629	10000.000000	8251	614331	1.000000	6744	614925	1.000000	9777942	0.010253
60547551	6165307392.000000	320467100	10000.000000	8152	613893	1.000000	6847	615294	1.000000	9773008	0.011869
60533925	6165462312.000000	320433467	10000.000000	8334	614253	1.000000	6711	615640	1.000000	9768026	0.011525
60552946	6165333827.000000	320460299	10000.000000	8264	614155	1.000000	6935	614453	1.000000	9763133	0.010390
60536958	6165347870.000000	320465188	10000.000000	8436	613832	1.000000	6801	615785	1.000000	9758303	0.008305
60535196	6165316942.000000	320450611	10000.000000	8417	614103	1.000000	6851	615969	1.000000	9753355	0.008000
60550603	6165306130.000000	320431654	10000.000000	8256	614485	1.000000	6899	615974	1.000000	9748505	0.008415
60539704	6165362608.000000	320443381	10000.000000	8207	614758	1.000000	6876	617091	1.000000	9743609	0.007755
60542905	6165357749.000000	320469290	10000.000000	8120	614268	1.000000	6876	615929	1.000000	9738897	0.005699
60558275	6165329166.000000	320422809	10000.000000	8279	613792	1.000000	6901	615430	1.000000	9733926	0.004679
60544439	6165325516.000000	320469881	10000.000000	8252	614765	1.000000	6765	614482	1.000000	9728978	0.001938
60547373	6165364443.000000	320423415	10000.000000	8373	614253	1.000000	6764	616566	1.000000	9724155	0.001303
60552128	6165290249.000000	320475291	10000.000000	8267	614228	1.000000	6867	615275	1.000000	9719408	0.002852
60541502	6165327626.000000	320455429	10000.000000	8224	614080	1.000000	6936	615655	1.000000	9714552	0.003008
60540473	6165465749.000000	320418012	10000.000000	8351	614575	1.000000	6775	615531	1.000000	9709693	0.002069
60547494	6165370486.000000	320461245	10000.000000	8249	613963	1.000000	6892	614125	1.000000	9704756	0.003113
60539298	6165337636.000000	320426022	10000.000000	8378	613981	1.000000	6814	615936	1.000000	9699761	0.002970
60543373	6165389401.000000	320449907	10000.000000	8323	614315	1.000000	6853	616505	1.000000	9694990	0.003126
60542923	6165340356.000000	320436041	10000.000000	8305	613776	1.000000	6874	617051	1.000000	9690122	0.003419
60552758	6165251936.000000	320474325	10000.000000	8383	614612	1.000000	6727	615664	1.000000	9685208	0.003394
60545970	6165322912.000000	320431788	10000.000000	8246	614095	1.000000	6824	616564	1.000000	9680476	0.004995
60541998	6165369942.000000	320465874	10000.000000	8378	615314	1.000000	6923	615153	1.000000	9675653	0.005304
60546870	6165296530.000000	320444288	10000.000000	8274	614107	1.000000	6759	617298	1.000000	9670837	0.005235
60539904	6165260853.000000	320461202	10000.000000	8331	615177	1.000000	6895	616058	1.000000	9665910	0.004900
60544475	6165226648.000000	320438165	10000.000000	8356	614465	1.000000	6926	615198	1.000000	9661061	0.004992
60531844	6165242531.000000	320414134	10000.000000	8187	613340	1.000000	6836	615770	1.000000	9656309	0.003794
60543487	6165259925.000000	320444558	10000.000000	8330	614388	1.000000	6811	616127	1.000000	9651512	0.003513
60542054	6165328070.000000	320411739	10000.000000	8343	615969	1.000000	6851	615089	1.000000	9646643	0.003544
60545403	6165403124.000000	320427784	10000.000000	8363	614071	1.000000	6873	615803	1.000000	9641971	0.003399
60535561	6165445469.000000	320449857	10000.000000	8377	613676	1.000000	6814	615592	1.000000	9637221	0.003620
60558417	6165237797.000000	320485484	10000.000000	8359	614520	1.000000	6795	616103	1.000000	9632307	0.001856
60539472	6165297289.000000	320435545	10000.000000	8251	614289	1.000000	6877	616556	1.000000	9627538	0.001659
60542179	6165349987.000000	320445345	10000.000000	8411	615769	1.000000	6763	615216	1.000000	9622735	0.000356
60552389	6165411500.000000	320435126	10000.000000	8237	615185	1.000000	6834	615654	1.000000	9617952	0.000822
60547479	6165313988.000000	320461780	10000.000000	8283	613692	1.000000	6893	616495	1.000000	9613081	0.000556
60541213	6165291867.000000	320429423	10000.000000	8217	614299	1.000000	6816	616334	1.000000	9608188	0.000156
60547245	6165359351.000000	320482239	10000.000000	8428	612714	1.000000	6867	617059	1.000000	9603373	0.000152
60543933	6165296022.000000	320442087	10000.000000	8344	614453	1.000000	6932	615990	1.000000	9598676	0.000272
60534919	6165303881.000000	320445207	10000.000000	8183	614681	1.000000	6795	616510	1.000000	9593879	0.000095
60535036	6165276408.000000	320447948	10000.000000	8296	612836	1.000000	6787	615765	1.000000	9589133	0.000180
60543250	6165265926.000000	320482495	10000.000000	8420	612645	1.000000	6815	616440	1.000000	9584391	-0.000384
60548757	6165191486.000000	320429290	10000.000000	8402	613174	1.000000	6785	616666	1.000000	9579590	-0.000229
60543754	6165224090.000000	320433066	10000.000000	8294	613613	1.000000	6832	615501	1.000000	9574706	-0.000476
60549374	6165346636.000000	320442563	10000.000000	8334	613447	1.000000	6849	616178	1.000000	9569973	-0.000370
60547516	6165348616.000000	320423902	10000.000000	8374	615366	1.000000	6841	615711	1.000000	9565194	-0.000242
60546291	6165196967.000000	320449911	10000.000000	8375	613562	1.000000	6901	614951	1.000000	9560445	-0.000398
60542018	6165334492.000000	320461053	10000.000000	8219	613348	1.000000	6736	616994	1.000000	9555812	-0.000325
60544186	6165319915.000000	320436701	10000.000000	8390	614722	1.000000	6853	615731	1.000000	9551030	0.000499
60548244	6165220294.000000	320452376	10000.000000	8250	613870	1.000000	6797	615511	1.000000	9546185	0.000726
60544974	6165428409.000000	320410486	10000.000000	8336	615838	1.000000	6845	615562	1.000000	9541415	0.000710
60554115	6165335971.000000	320475353	10000.000000	8285	615464	1.000000	6939	615500	1.000000	9536725	0.000759
60538990	6165348612.000000	320486239	10000.000000	8296	615250	1.000000	6828	615881	1.000000	9532023	0.000800
60535318	6165398912.000000	320458680	10000.000000	8224	614609	1.000000	6724	615672	1.000000	9527151	0.000263
60547377	6165365495.000000	320456348	10000.000000	8288	615136	1.000000	6813	615987	1.000000	9522308	0.000298
60539761	6165227295.000000	320473673	10000.000000	8324	613649	1.000000	6839	614746	1.000000	9517600	0.000424
npatches	nstrain	runtime	dt	init_x	init_y	init_y_blood	init_z	init_S	beta0	beta1	beta2	beta3	mean_beta	B	d	delta	delta_blood	b[0]	mut	m	CTL	c	g	epsilon	k	het	lambda	rho	omega	x_max	patch.dyna	DELTA	A	VA
10000	1	100.000000	0.000100	21900	9499	5000000	0.001000	10000000	6.317221	8.923800	5.815373	8.230969	6	8000000000.000000	0.010000	1.000000	1.000000	800000	0.000050	0.048000	1	0.001000	1.000000	25.000000	1.000000	0.500000	0.000000	0.000000	0.000000	31987	0	10.000000	7.000000	1.000000
sus	inf	inf_blood	z	x[0]	y[0][0]	z[0]	x[1]	y[1][0]	z[1]	S[0]	synchrony
219000000	94990000.000000	5000000	10.000000	21900	9499	0.001000	21900	9499	0.001000	10000000	0.000000
185761985	1023131856.000000	53042025	10000.000000	17851	102846	1.000000	14836	105832	1.000000	9995005	0.000000
132554008	1987587639.000000	103242970	10000.000000	12541	199736	1.000000	9921	201002	1.000000	9990015	0.000000
119936207	2344536970.000000	121828185	10000.000000	11266	234307	1.000000	8795	237515	1.000000	9985089	0.000000
116660431	2450457771.000000	127357888	10000.000000	10970	246095	1.000000	8513	248102	1.000000	9980125	0.000000
115779462	2480367852.000000	128914946	10000.000000	10752	249420	1.000000	8399	251082	1.000000	9975054	0.000000
115535396	2488580634.000000	129334343	10000.000000	10806	250141	1.000000	8285	252177	1.000000	9970094	0.000000
115455845	2490860614.000000	129477893	10000.000000	10771	249625	1.000000	8262	252086	1.000000	9964961	0.000000
115432165	2491542338.000000	129506460	10000.000000	10826	249976	1.000000	8516	253143	1.000000	9959984	0.000000
115425768	2491799872.000000	129507753	10000.000000	10615	249642	1.000000	8338	252938	1.000000	9955016	0.000000
115420441	2491735504.000000	129524811	10000.000000	10625	249661	1.000000	8396	250945	1.000000	9950014	0.000000
115431294	2491865864.000000	129501565	10000.000000	10680	250144	1.000000	8465	251929	1.000000	9944948	0.000000
115426462	2491855025.000000	129503592	10000.000000	10711	249833	1.000000	8361	251837	1.000000	9939884	0.000000
115423184	2491732984.000000	129519021	10000.000000	10807	249691	1.000000	8461	251340	1.000000	9934883	0.000000
115437295	2491783024.000000	129524271	10000.000000	10744	250481	1.000000	8510	251785	1.000000	9929862	0.000000
115433345	2491847690.000000	129502712	10000.000000	10571	250099	1.000000	8435	251348	1.000000	9924978	0.000000
115429358	2491727048.000000	129529205	10000.000000	10663	251272	1.000000	8333	252344	1.000000	9920010	0.000000
115429265	2491830029.000000	129537982	10000.000000	10756	249431	1.000000	8340	252397	1.000000	9915034	0.000000
115433396	2491721921.000000	129520671	10000.000000	10723	249506	1.000000	8436	250432	1.000000	9910072	0.000000
115436213	2491872621.000000	129509340	10000.000000	10793	249916	1.000000	8473	251844	1.000000	9905084	0.000000
115426840	2491892854.000000	129521882	10000.000000	10691	249644	1.000000	8449	252597	1.000000	9900194	0.000000
115433552	2491746434.000000	129529108	10000.000000	10720	249631	1.000000	8394	251758	1.000000	9895256	0.000000
115423774	2491776806.000000	129512476	10000.000000	10723	250244	1.000000	8437	252562	1.000000	9890335	0.000000
115418721	2491801854.000000	129519963	10000.000000	10765	249245	1.000000	8441	252548	1.000000	9885408	0.000000
115433365	2491779767.000000	129505640	10000.000000	10709	250555	1.000000	8409	252981	1.000000	9880452	0.000000
115441654	2491832865.000000	129484621	10000.000000	10729	249912	1.000000	8366	252465	1.000000	9875625	0.000000
115420557	2491831671.000000	129466485	10000.000000	10785	250284	1.000000	8437	252822	1.000000	9870611	0.000000
115421047	2491802140.000000	129512406	10000.000000	10688	250040	1.000000	8416	252238	1.000000	9865705	0.000000
115439328	2491746173.000000	129498624	10000.000000	10760	249619	1.000000	8387	252117	1.000000	9860769	0.000000
115442574	2491752567.000000	129504586	10000.000000	10740	250367	1.000000	8471	252636	1.000000	9855869	0.000000
115421603	2491855781.000000	129508758	10000.000000	10903	249863	1.000000	8429	251710	1.000000	9850929	0.000000
115430760	2491861154.000000	129519003	10000.000000	10672	249511	1.000000	8433	251851	1.000000	9845965	0.000000
115414141	2491762287.000000	129515615	10000.000000	10838	249470	1.000000	8422	252541	1.000000	9841082	0.000000
115425949	2491747746.000000	129510151	10000.000000	10700	248995	1.000000	8379	251341	1.000000	9836171	0.000000
115424254	2491785767.000000	129507182	10000.000000	10873	248920	1.000000	8436	251651	1.000000	9831247	0.000000
115438991	2491804655.000000	129505825	10000.000000	10867	249615	1.000000	8406	252774	1.000000	9826414	0.000000
115426082	2491766753.000000	129517684	10000.000000	10728	250679	1.000000	8371	251985	1.000000	9821571	0.000000
115425317	2491775339.000000	129490434	10000.000000	10704	250159	1.000000	8397	252271	1.000000	9816644	0.000000
115426739	2491810293.000000	129518409	10000.000000	10778	250247	1.000000	8431	252031	1.000000	9811783	0.000000
115438032	2491726190.000000	129524476	10000.000000	10802	249964	1.000000	8372	252251	1.000000	9806834	0.000000
115435767	2491785418.000000	129501160	10000.000000	10742	250500	1.000000	8379	252675	1.000000	9801826	-1.#IND00
115425362	2491865050.000000	129502716	10000.000000	10640	250886	1.000000	8401	250407	1.000000	9796900	-0.000000
115428872	2491858908.000000	129493961	10000.000000	10656	250824	1.000000	8343	252146	1.000000	9792019	-0.003549
115422407	2491785908.000000	129515510	10000.000000	10786	249493	1.000000	8398	252033	1.000000	9787239	0.000585
115431808	2491795333.000000	129510497	10000.000000	10795	249554	1.000000	8347	251723	1.000000	9782418	-0.003328
115444073	2491686128.000000	129513834	10000.000000	10741	250632	1.000000	8424	251853	1.000000	9777674	-0.003853
115422577	2491826071.000000	129519870	10000.000000	10633	250162	1.000000	8288	252482	1.000000	9772834	-0.002092
115433648	2491769630.000000	129506991	10000.000000	10721	249897	1.000000	8340	252621	1.000000	9767891	-0.001282
115423308	2491773813.000000	129498449	10000.000000	10705	250022	1.000000	8481	252225	1.000000	9762964	0.004644
115422117	2491778403.000000	129524030	10000.000000	10803	250630	1.000000	8391	252690	1.000000	9758028	0.008178
115422045	2491691818.000000	129533901	10000.000000	10855	250166	1.000000	8324	251958	1.000000	9753162	0.008381
115432927	2491781555.000000	129501627	10000.000000	10784	249930	1.000000	8393	251982	1.000000	9748403	0.007704
115433680	2491852572.000000	129522619	10000.000000	10869	249161	1.000000	8372	252930	1.000000	9743592	0.008845
115434272	2491818245.000000	129506748	10000.000000	10744	249133	1.000000	8384	251938	1.000000	9738862	0.007161
115427745	2491787985.000000	129511218	10000.000000	10815	250205	1.000000	8348	252404	1.000000	9733907	0.003722
115428324	2491764111.000000	129499171	10000.000000	10714	249482	1.000000	8480	251780	1.000000	9728901	0.004276
115431016	2491752293.000000	129498331	10000.000000	10796	249330	1.000000	8451	253477	1.000000	9724083	0.004191
115425059	2491740137.000000	129518606	10000.000000	10622	249547	1.000000	8378	250817	1.000000	9719190	0.005092
115429667	2491804467.000000	129512878	10000.000000	10748	250024	1.000000	8443	252191	1.000000	9714292	0.004525
115431103	2491740496.000000	129509891	10000.000000	10585	250544	1.000000	8320	252739	1.000000	9709378	0.004603
115426994	2491689814.000000	129504898	10000.000000	10708	249893	1.000000	8378	252568	1.000000	9704378	0.004777
115443331	2491722030.000000	129510767	10000.000000	10751	250159	1.000000	8428	252257	1.000000	9699520	0.006227
115427026	2491711708.000000	129495663	10000.000000	10756	249591	1.000000	8405	250945	1.000000	9694680	0.002743
115434651	2491763313.000000	129514217	10000.000000	10848	250613	1.000000	8506	251933	1.000000	9689743	0.002780
115427311	2491783827.000000	129522630	10000.000000	10763	249418	1.000000	8396	251176	1.000000	9684987	0.002577
115420224	2491782408.000000	129504019	10000.000000	10629	249892	1.000000	8335	252633	1.000000	9680259	0.002247
115424160	2491697157.000000	129521014	10000.000000	11008	250863	1.000000	8416	252339	1.000000	9675351	0.002816
115428118	2491829162.000000	129506784	10000.000000	10696	249023	1.000000	8361	252533	1.000000	9670443	0.003778
115439605	2491812038.000000	129504825	10000.000000	10664	249968	1.000000	8341	252113	1.000000	9665684	0.003824
115441415	2491805237.000000	129531561	10000.000000	10731	250154	1.000000	8396	251517	1.000000	9660752	0.003371
115436487	2491800568.000000	129509689	10000.000000	10802	249660	1.000000	8390	251512	1.000000	9655915	0.004089
115441298	2491815256.000000	129491091	10000.000000	10880	250261	1.000000	8333	252925	1.000000	9651098	0.004045
115427057	2491795215.000000	129508594	10000.000000	10856	249801	1.000000	8364	251470	1.000000	9646201	0.004144
115421225	2491794182.000000	129525536	10000.000000	10811	249902	1.000000	8528	252524	1.000000	9641194	0.003649
115446005	2491796012.000000	129513809	10000.000000	10691	250459	1.000000	8344	252075	1.000000	9636385	0.002916
115432342	2491825364.000000	129526381	10000.000000	10814	249605	1.000000	8407	252285	1.000000	9631430	0.003350
115428384	2491847802.000000	129503453	10000.000000	10777	250083	1.000000	8339	251400	1.000000	9626625	0.003305
115429020	2491819493.000000	129513620	10000.000000	10802	248783	1.000000	8433	252745	1.000000	9621721	0.003912
115445346	2491711151.000000	129511786	10000.000000	10823	249511	1.000000	8340	251462	1.000000	9616821	0.003343
115429311	2491789999.000000	129493112	10000.000000	10761	250188	1.000000	8232	252062	1.000000	9612145	0.003218
115430321	2491834547.000000	129496956	10000.000000	10732	249109	1.000000	8456	251841	1.000000	9607328	0.003006
115423167	2491760068.000000	129505049	10000.000000	10832	249891	1.000000	8487	251575	1.000000	9602482	0.003469
115441309	2491769928.000000	129507052	10000.000000	10665	249350	1.000000	8244	252473	1.000000	9597751	0.003354
115428181	2491799842.000000	129502525	10000.000000	10755	249741	1.000000	8356	251976	1.000000	9593068	0.003187
115418104	2491768093.000000	129504150	10000.000000	10648	249444	1.000000	8371	251985	1.000000	9588187	0.002669
115424648	2491803142.000000	129517188	10000.000000	10699	249861	1.000000	8516	251670	1.000000	9583374	0.002791
115443258	2491742014.000000	129499813	10000.000000	10621	250871	1.000000	8295	252557	1.000000	9578663	0.002694
115434841	2491732217.000000	129493037	10000.000000	10868	250029	1.000000	8502	251428	1.000000	9573826	0.001766
115436383	2491749532.000000	129519834	10000.000000	10736	248962	1.000000	8342	252595	1.000000	9569068	0.002025
115439713	2491848442.000000	129491973	10000.000000	10687	249803	1.000000	8269	252625	1.000000	9564355	0.002015
115415255	2491823298.000000	129516559	10000.000000	10707	250085	1.000000	8357	252487	1.000000	9559653	0.001826
115430490	2491811756.000000	129502030	10000.000000	10770	249898	1.000000	8497	250804	1.000000	9554896	0.001955
115420564	2491846882.000000	129504228	10000.000000	10675	250360	1.000000	8356	252880	1.000000	9550069	0.001931
115433405	2491820162.000000	129503867	10000.000000	10794	249579	1.000000	8426	251493	1.000000	9545302	0.001956
115433300	2491760294.000000	129507719	10000.000000	10787	250792	1.000000	8384	251627	1.000000	9540482	0.000819
115436903	2491812208.000000	129509830	10000.000000	10841	249587	1.000000	8297	251882	1.000000	9535765	0.001284
115432879	2491718848.000000	129505396	10000.000000	10797	249349	1.000000	8318	252110	1.000000	9530904	0.001295
115442886	2491769449.000000	129496507	10000.000000	10644	250595	1.000000	8339	252664	1.000000	9526203	0.001395
115420046	2491704514.000000	129512114	10000.000000	10787	249978	1.000000	8446	252754	1.000000	9521464	0.001343
115433085	2491717686.000000	129527560	10000.000000	10770	250206	1.000000	8429	251601	1.000000	9516754	0.001255
npatches	nstrain	runtime	dt	init_x	init_y	init_y_blood	init_z	init_S	beta0	beta1	beta2	beta3	mean_beta	B	d	delta	delta_blood	b[0]	mut	m	CTL	c	g	epsilon	k	het	lambda	rho	omega	x_max	patch.dyna	DELTA	A	VA
10000	1	100.000000	0.000100	21900	9499	5000000	0.001000	10000000	4.756846	6.145641	7.494830	6.630450	6	8000000000.000000	0.010000	1.000000	1.000000	800000	0.000050	0.048000	1	0.001000	1.000000	25.000000	2.000000	0.500000	0.000000	0.000000	0.000000	31987	0	10.000000	7.000000	1.000000
sus	inf	inf_blood	z	x[0]	y[0][0]	z[0]	x[1]	y[1][0]	z[1]	S[0]	synchrony
219000000	94990000.000000	5000000	10.000000	21900	9499	0.001000	21900	9499	0.001000	10000000	0.000000
227553718	568897223.000000	29501687	10000.000000	24307	55504	1.000000	22442	56921	1.000000	9994972	0.000000
183997620	1025789087.000000	53281967	10000.000000	20175	101390	1.000000	17902	103342	1.000000	9989995	0.000000
172729113	1181798532.000000	61421518	10000.000000	18762	116631	1.000000	16769	119014	1.000000	9984944	0.000000
170057864	1221767519.000000	63494548	10000.000000	18610	120992	1.000000	16663	122246	1.000000	9980024	0.000000
169432698	1231429990.000000	63991013	10000.000000	18520	121904	1.000000	16371	123745	1.000000	9975074	0.000000
169295680	1233583367.000000	64117349	10000.000000	18558	121517	1.000000	16435	123605	1.000000	9969894	0.000000
169255412	1234139852.000000	64142935	10000.000000	18546	121871	1.000000	16387	123746	1.000000	9964932	0.000000
169254108	1234233218.000000	64158938	10000.000000	18505	121892	1.000000	16432	123273	1.000000	9960018	0.000000
169252121	1234271653.000000	64154184	10000.000000	18451	122530	1.000000	16479	123550	1.000000	9955014	0.000000
169249715	1234277876.000000	64143142	10000.000000	18565	122175	1.000000	16364	124432	1.000000	9950175	0.000000
169260073	1234291873.000000	64141688	10000.000000	18664	122424	1.000000	16426	123941	1.000000	9945165	0.000000
169251862	1234253336.000000	64156030	10000.000000	18652	121952	1.000000	16262	123321	1.000000	9940110	0.000000
169243608	1234391662.000000	64163262	10000.000000	18528	122436	1.000000	16454	123591	1.000000	9935244	0.000000
169241561	1234316882.000000	64154792	10000.000000	18584	121380	1.000000	16470	122994	1.000000	9930308	0.000000
169241331	1234290472.000000	64144956	10000.000000	18493	122522	1.000000	16471	124036	1.000000	9925390	0.000000
169229190	1234266667.000000	64157244	10000.000000	18587	122243	1.000000	16304	124112	1.000000	9920580	0.000000
169243752	1234252077.000000	64150265	10000.000000	18569	122123	1.000000	16409	123856	1.000000	9915625	0.000000
169260788	1234238213.000000	64153889	10000.000000	18444	122055	1.000000	16403	124130	1.000000	9910647	0.000000
169227536	1234343079.000000	64152001	10000.000000	18555	122009	1.000000	16449	123787	1.000000	9905772	0.000000
169249108	1234309341.000000	64136469	10000.000000	18497	121850	1.000000	16585	123328	1.000000	9901039	0.000000
169245064	1234309159.000000	64145670	10000.000000	18601	121900	1.000000	16403	123570	1.000000	9896144	0.000000
169249528	1234345043.000000	64146872	10000.000000	18468	121687	1.000000	16422	124156	1.000000	9891218	0.000000
169231730	1234308173.000000	64153431	10000.000000	18469	122125	1.000000	16332	124513	1.000000	9886311	0.000000
169267708	1234241659.000000	64149753	10000.000000	18458	122112	1.000000	16439	124344	1.000000	9881348	0.000000
169250380	1234365492.000000	64155137	10000.000000	18529	121875	1.000000	16384	124016	1.000000	9876343	0.000000
169249892	1234316819.000000	64161682	10000.000000	18499	122252	1.000000	16230	124161	1.000000	9871487	0.000000
169242385	1234312510.000000	64161485	10000.000000	18507	121885	1.000000	16436	124167	1.000000	9866588	0.000000
169253442	1234302614.000000	64154000	10000.000000	18606	122050	1.000000	16486	123587	1.000000	9861599	0.000000
169242742	1234308052.000000	64159409	10000.000000	18743	122239	1.000000	16419	123316	1.000000	9856539	0.000000
169252446	1234322909.000000	64155734	10000.000000	18449	122176	1.000000	16327	124252	1.000000	9851595	0.000000
169236022	1234344306.000000	64155316	10000.000000	18594	121535	1.000000	16412	124114	1.000000	9846615	0.000000
169244419	1234367134.000000	64159492	10000.000000	18644	122365	1.000000	16415	124244	1.000000	9841707	0.000000
169228041	1234384796.000000	64164131	10000.000000	18453	122258	1.000000	16419	124340	1.000000	9836697	0.000000
169253664	1234285686.000000	64153721	10000.000000	18392	122627	1.000000	16479	124327	1.000000	9831763	0.000000
169246997	1234251993.000000	64150805	10000.000000	18582	122258	1.000000	16279	124036	1.000000	9826877	0.000000
169243528	1234239552.000000	64153484	10000.000000	18508	121199	1.000000	16333	124414	1.000000	9822079	0.000000
169254142	1234247343.000000	64144459	10000.000000	18656	122517	1.000000	16380	123928	1.000000	9817197	0.000000
169231746	1234298123.000000	64160795	10000.000000	18572	120887	1.000000	16193	123839	1.000000	9812326	0.000000
169254590	1234302919.000000	64146459	10000.000000	18644	121937	1.000000	16309	124179	1.000000	9807347	0.000000
169264398	1234240035.000000	64155440	10000.000000	18599	122100	1.000000	16403	123818	1.000000	9802515	-1.#IND00
169241934	1234237178.000000	64145143	10000.000000	18462	122074	1.000000	16354	123808	1.000000	9797669	0.009600
169257602	1234315710.000000	64153370	10000.000000	18571	121931	1.000000	16459	123848	1.000000	9792815	0.009301
169284431	1234213828.000000	64146763	10000.000000	18598	121770	1.000000	16409	124289	1.000000	9787896	0.016430
169242501	1234214842.000000	64143664	10000.000000	18521	122248	1.000000	16419	124714	1.000000	9782901	0.008231
169232276	1234259652.000000	64161747	10000.000000	18485	122174	1.000000	16479	124039	1.000000	9777999	0.006883
169246700	1234268968.000000	64148277	10000.000000	18416	121760	1.000000	16306	123878	1.000000	9773115	0.007605
169241680	1234311767.000000	64144967	10000.000000	18557	121532	1.000000	16418	123655	1.000000	9768257	0.007487
169243026	1234315794.000000	64162612	10000.000000	18469	122646	1.000000	16324	124469	1.000000	9763389	0.008073
169257139	1234297792.000000	64154139	10000.000000	18612	122267	1.000000	16349	123754	1.000000	9758547	0.008911
169252222	1234309863.000000	64162892	10000.000000	18449	122484	1.000000	16410	123618	1.000000	9753733	0.009151
169256753	1234343528.000000	64149038	10000.000000	18547	122023	1.000000	16451	123946	1.000000	9748796	0.008000
169263538	1234321215.000000	64154990	10000.000000	18495	121837	1.000000	16289	124329	1.000000	9743811	0.007149
169239585	1234351787.000000	64150060	10000.000000	18775	122020	1.000000	16535	123990	1.000000	9738864	0.006558
169255468	1234313169.000000	64145903	10000.000000	18548	121387	1.000000	16435	123669	1.000000	9733918	0.005581
169242130	1234330848.000000	64154728	10000.000000	18271	122128	1.000000	16263	124232	1.000000	9729005	0.005258
169268229	1234308035.000000	64142662	10000.000000	18445	121882	1.000000	16527	123492	1.000000	9724140	0.003701
169258732	1234347662.000000	64141918	10000.000000	18405	122134	1.000000	16461	123635	1.000000	9719213	0.002494
169241199	1234287771.000000	64148874	10000.000000	18406	122189	1.000000	16473	123856	1.000000	9714390	0.003399
169259045	1234315822.000000	64153704	10000.000000	18417	122222	1.000000	16438	124286	1.000000	9709566	0.002390
169249932	1234257219.000000	64154011	10000.000000	18546	122531	1.000000	16399	124191	1.000000	9704616	0.002504
169250391	1234274888.000000	64165392	10000.000000	18570	122425	1.000000	16327	123708	1.000000	9699739	0.002631
169261555	1234270938.000000	64141290	10000.000000	18636	122294	1.000000	16466	123435	1.000000	9694866	0.003066
169249525	1234257205.000000	64152471	10000.000000	18497	121443	1.000000	16356	124297	1.000000	9690054	0.003567
169260430	1234284425.000000	64142374	10000.000000	18626	122464	1.000000	16171	124024	1.000000	9685143	0.002988
169270538	1234272622.000000	64143106	10000.000000	18494	122478	1.000000	16291	124147	1.000000	9680288	0.003697
169244109	1234325836.000000	64141247	10000.000000	18367	121941	1.000000	16539	124388	1.000000	9675425	0.003511
169241034	1234386579.000000	64161483	10000.000000	18504	121780	1.000000	16292	123813	1.000000	9670661	0.003447
169257040	1234308312.000000	64146049	10000.000000	18666	121753	1.000000	16472	123442	1.000000	9666006	0.004075
169240157	1234344902.000000	64144148	10000.000000	18591	121572	1.000000	16432	123536	1.000000	9661097	0.003917
169236555	1234329971.000000	64161204	10000.000000	18417	121279	1.000000	16268	123791	1.000000	9656206	0.004197
169249893	1234264635.000000	64148341	10000.000000	18630	122174	1.000000	16584	124056	1.000000	9651418	0.004005
169257295	1234306596.000000	64149465	10000.000000	18416	122317	1.000000	16171	123997	1.000000	9646458	0.002646
169259741	1234280386.000000	64161042	10000.000000	18424	122220	1.000000	16506	123917	1.000000	9641671	0.002496
169231312	1234292799.000000	64151827	10000.000000	18575	121361	1.000000	16312	124479	1.000000	9636876	0.002528
169244235	1234323504.000000	64161992	10000.000000	18513	122390	1.000000	16446	124050	1.000000	9632022	0.002470
169284426	1234290377.000000	64144007	10000.000000	18666	121919	1.000000	16446	123825	1.000000	9627240	0.001586
169261062	1234246645.000000	64152950	10000.000000	18456	121319	1.000000	16434	123670	1.000000	9622476	0.002503
169243388	1234302024.000000	64141995	10000.000000	18403	122739	1.000000	16379	123872	1.000000	9617760	0.000693
169252560	1234358799.000000	64155857	10000.000000	18471	121598	1.000000	16466	123948	1.000000	9613077	0.000894
169265529	1234228094.000000	64150506	10000.000000	18551	122730	1.000000	16450	123633	1.000000	9608194	0.002047
169244542	1234348858.000000	64145039	10000.000000	18517	122136	1.000000	16438	124376	1.000000	9603357	0.002022
169252577	1234233671.000000	64144484	10000.000000	18335	122132	1.000000	16449	123595	1.000000	9598621	0.002115
169254719	1234272682.000000	64154417	10000.000000	18531	121501	1.000000	16380	122952	1.000000	9593726	0.001763
169233356	1234347201.000000	64158527	10000.000000	18628	122231	1.000000	16392	123902	1.000000	9588936	0.001619
169241315	1234302082.000000	64153406	10000.000000	18565	121930	1.000000	16368	124386	1.000000	9584079	0.001566
169246321	1234283230.000000	64147436	10000.000000	18535	122274	1.000000	16478	123576	1.000000	9579183	0.002800
169242470	1234274296.000000	64150947	10000.000000	18538	121537	1.000000	16212	124370	1.000000	9574330	0.002556
169232578	1234265258.000000	64144620	10000.000000	18448	122576	1.000000	16394	124297	1.000000	9569602	0.002420
169251572	1234299034.000000	64151579	10000.000000	18691	121867	1.000000	16273	123519	1.000000	9564699	0.002088
169251213	1234322785.000000	64162207	10000.000000	18502	121881	1.000000	16391	124376	1.000000	9559978	0.002704
169254267	1234321284.000000	64160084	10000.000000	18574	121873	1.000000	16580	123784	1.000000	9555152	0.002563
169256280	1234314046.000000	64151875	10000.000000	18458	121643	1.000000	16367	123723	1.000000	9550306	0.002077
169240122	1234253415.000000	64157492	10000.000000	18403	122173	1.000000	16228	125100	1.000000	9545625	0.002001
169244250	1234305931.000000	64147905	10000.000000	18595	122081	1.000000	16286	123882	1.000000	9540804	0.002649
169247093	1234284879.000000	64149102	10000.000000	18500	121775	1.000000	16225	124220	1.000000	9535959	0.002148
169248095	1234312728.000000	64149881	10000.000000	18547	121908	1.000000	16319	123781	1.000000	9531257	0.001982
169239080	1234301620.000000	64143180	10000.000000	18666	121477	1.000000	16487	124328	1.000000	9526547	0.002232
169259511	1234397890.000000	64147671	10000.000000	18551	121787	1.000000	16333	123808	1.000000	9521713	0.002288
169259279	1234269329.000000	64155350	10000.000000	18625	121864	1.000000	16375	123704	1.000000	9516892	0.002687
npatches	nstrain	runtime	dt	init_x	init_y	init_y_blood	init_z	init_S	beta0	beta1	beta2	beta3	mean_beta	B	d	delta	delta_blood	b[0]	mut	m	CTL	c	g	epsilon	k	het	lambda	rho	omega	x_max	patch.dyna	DELTA	A	VA
10000	1	100.000000	0.000100	21900	9499	5000000	0.001000	10000000	3.593803	6.157899	8.765057	3.855591	6	8000000000.000000	0.010000	1.000000	1.000000	800000	0.000050	0.048000	1	0.001000	1.000000	25.000000	3.000000	0.500000	0.000000	0.000000	0.000000	31987	0	10.000000	7.000000	1.000000
sus	inf	inf_blood	z	x[0]	y[0][0]	z[0]	x[1]	y[1][0]	z[1]	S[0]	synchrony
219000000	94990000.000000	5000000	10.000000	21900	9499	0.001000	21900	9499	0.001000	10000000	0.000000
262734894	299521540.000000	15541952	10000.000000	28607	27988	1.000000	26018	30030	1.000000	9994882	0.000000
234974042	493934010.000000	25655031	10000.000000	26619	46376	1.000000	23400	49541	1.000000	9989975	0.000000
224856448	576232535.000000	29949914	10000.000000	25658	55236	1.000000	22268	57975	1.000000	9984965	0.000000
221907860	601662508.000000	31276260	10000.000000	25610	57345	1.000000	21772	60783	1.000000	9979961	0.000000
221125945	608801932.000000	31639388	10000.000000	25428	58311	1.000000	21752	61062	1.000000	9974975	0.000000
220877292	610760693.000000	31754322	10000.000000	25328	58421	1.000000	21691	61236	1.000000	9969918	0.000000
220828561	611283310.000000	31779408	10000.000000	25563	58165	1.000000	21753	61686	1.000000	9964890	0.000000
220804093	611434645.000000	31779388	10000.000000	25370	58890	1.000000	21773	61346	1.000000	9959899	0.000000
220827012	611423487.000000	31783341	10000.000000	25251	58212	1.000000	21657	61803	1.000000	9954886	0.000000
220812083	611432001.000000	31782189	10000.000000	25583	58811	1.000000	21718	61275	1.000000	9949915	0.000000
220783260	611495629.000000	31780941	10000.000000	25310	58762	1.000000	21563	61612	1.000000	9944922	0.000000
220810115	611467153.000000	31786248	10000.000000	25166	57848	1.000000	21681	61452	1.000000	9939945	0.000000
220797023	611424629.000000	31783746	10000.000000	25287	58487	1.000000	21654	61471	1.000000	9935038	0.000000
220807119	611471554.000000	31789859	10000.000000	25269	58240	1.000000	21657	60951	1.000000	9929959	0.000000
220797986	611451399.000000	31787035	10000.000000	25395	58153	1.000000	21898	61404	1.000000	9925003	0.000000
220807700	611455630.000000	31775676	10000.000000	25355	58088	1.000000	21706	61167	1.000000	9920039	0.000000
220822051	611401432.000000	31769241	10000.000000	25430	58242	1.000000	21825	61463	1.000000	9915114	0.000000
220799852	611451710.000000	31776848	10000.000000	25375	58130	1.000000	21535	61586	1.000000	9910066	0.000000
220797713	611448577.000000	31776941	10000.000000	25360	58393	1.000000	21674	61192	1.000000	9905172	0.000000
220803584	611467710.000000	31791860	10000.000000	25105	58139	1.000000	21848	61456	1.000000	9900108	0.000000
220812861	611463930.000000	31779188	10000.000000	25500	58276	1.000000	21615	61518	1.000000	9895084	0.000000
220812089	611491560.000000	31781096	10000.000000	25298	58674	1.000000	21818	61429	1.000000	9890114	0.000000
220802329	611525886.000000	31779153	10000.000000	25508	58729	1.000000	21779	61480	1.000000	9885229	0.000000
220804641	611476285.000000	31781545	10000.000000	25487	57869	1.000000	21782	61461	1.000000	9880274	0.000000
220810718	611524801.000000	31792430	10000.000000	25298	58470	1.000000	21540	61632	1.000000	9875344	0.000000
220767465	611525343.000000	31783816	10000.000000	25172	58474	1.000000	21847	60745	1.000000	9870361	0.000000
220824962	611509730.000000	31775977	10000.000000	25096	58291	1.000000	21693	61670	1.000000	9865313	0.000000
220797826	611509906.000000	31778371	10000.000000	25194	57983	1.000000	21904	60815	1.000000	9860421	0.000000
220786852	611542965.000000	31775739	10000.000000	25316	58117	1.000000	21595	61175	1.000000	9855459	0.000000
220809242	611409985.000000	31776419	10000.000000	25168	58219	1.000000	21570	61593	1.000000	9850496	0.000000
220810326	611462875.000000	31775799	10000.000000	25334	58339	1.000000	21622	61553	1.000000	9845525	0.000000
220805201	611535081.000000	31781934	10000.000000	25409	58239	1.000000	21754	61316	1.000000	9840559	0.000000
220786530	611473938.000000	31785573	10000.000000	25281	58477	1.000000	21571	60957	1.000000	9835827	0.000000
220805549	611540565.000000	31779617	10000.000000	25450	58674	1.000000	21803	61280	1.000000	9830822	0.000000
220811478	611510483.000000	31786006	10000.000000	25342	58472	1.000000	21731	61090	1.000000	9825979	0.000000
220830562	611446320.000000	31782181	10000.000000	25323	58237	1.000000	21784	61879	1.000000	9821147	0.000000
220796912	611421217.000000	31790677	10000.000000	25434	58453	1.000000	21655	61671	1.000000	9816233	0.000000
220821146	611466800.000000	31776039	10000.000000	25285	58772	1.000000	21516	61904	1.000000	9811179	0.000000
220801467	611444391.000000	31778805	10000.000000	25356	58691	1.000000	21724	61439	1.000000	9806243	0.000000
220806273	611492435.000000	31783299	10000.000000	25355	58369	1.000000	21551	61470	1.000000	9801309	-1.#IND00
220799253	611495825.000000	31779732	10000.000000	25585	58044	1.000000	21803	61654	1.000000	9796348	0.014400
220801006	611483422.000000	31787417	10000.000000	25411	58018	1.000000	21676	61381	1.000000	9791455	0.009575
220823719	611477971.000000	31782598	10000.000000	25391	58544	1.000000	21675	61242	1.000000	9786466	0.001699
220815345	611457093.000000	31784162	10000.000000	25327	58766	1.000000	21721	61866	1.000000	9781539	0.001743
220798806	611455396.000000	31785257	10000.000000	25360	58683	1.000000	21630	61723	1.000000	9776606	0.003839
220802159	611425824.000000	31772982	10000.000000	25490	58199	1.000000	21787	61684	1.000000	9771596	0.003578
220813902	611459468.000000	31775254	10000.000000	25395	58628	1.000000	21599	61539	1.000000	9766909	0.001432
220802284	611504495.000000	31783177	10000.000000	25340	58640	1.000000	21871	61088	1.000000	9761916	0.001354
220794008	611478491.000000	31785710	10000.000000	25308	58441	1.000000	21720	61318	1.000000	9756942	0.000273
220797195	611505414.000000	31793126	10000.000000	25238	58242	1.000000	21476	62119	1.000000	9751994	0.000658
220804012	611483077.000000	31776271	10000.000000	25147	58600	1.000000	21848	61133	1.000000	9747124	-0.001465
220803950	611458849.000000	31778424	10000.000000	25524	58715	1.000000	21799	61427	1.000000	9742170	-0.002046
220809210	611432218.000000	31786167	10000.000000	25035	58246	1.000000	21872	61356	1.000000	9737248	-0.001907
220799839	611473039.000000	31769682	10000.000000	25251	58210	1.000000	21687	61577	1.000000	9732327	-0.001342
220792867	611508431.000000	31788808	10000.000000	25302	58218	1.000000	21840	61732	1.000000	9727581	-0.001217
220798603	611549721.000000	31775656	10000.000000	25325	58532	1.000000	21824	61402	1.000000	9722814	-0.001066
220779169	611500912.000000	31784840	10000.000000	25451	57843	1.000000	21716	61110	1.000000	9717895	-0.004626
220819845	611487756.000000	31781856	10000.000000	25186	58303	1.000000	21651	61693	1.000000	9713038	-0.002665
220781218	611473212.000000	31777971	10000.000000	25473	58387	1.000000	21706	61664	1.000000	9708136	-0.001374
220817050	611376358.000000	31779566	10000.000000	25300	58579	1.000000	21548	61458	1.000000	9703323	0.001419
220823550	611414127.000000	31785988	10000.000000	25597	58247	1.000000	21704	61486	1.000000	9698445	0.001296
220819283	611436451.000000	31774795	10000.000000	25205	58251	1.000000	21866	61379	1.000000	9693559	0.001499
220810223	611416552.000000	31769568	10000.000000	25442	58137	1.000000	21653	61640	1.000000	9688744	0.002740
220813860	611437424.000000	31776138	10000.000000	25377	58621	1.000000	21692	61161	1.000000	9683919	0.001173
220810727	611412413.000000	31780329	10000.000000	25356	58288	1.000000	21798	61363	1.000000	9679124	0.000138
220824936	611449356.000000	31779578	10000.000000	25176	58024	1.000000	21694	61744	1.000000	9674296	0.001178
220823874	611459958.000000	31780851	10000.000000	25371	58061	1.000000	21707	61077	1.000000	9669586	0.000866
220799393	611490991.000000	31779839	10000.000000	25297	58396	1.000000	21466	61358	1.000000	9664802	0.001281
220795275	611482516.000000	31781495	10000.000000	25267	58449	1.000000	21627	61546	1.000000	9660050	0.001111
220791988	611478185.000000	31791657	10000.000000	25419	58780	1.000000	21980	61697	1.000000	9655369	0.000961
220801297	611492361.000000	31776893	10000.000000	25258	58199	1.000000	21850	61246	1.000000	9650505	0.000494
220786095	611558475.000000	31778379	10000.000000	25354	58322	1.000000	21727	61148	1.000000	9645705	0.000580
220787858	611492002.000000	31777531	10000.000000	25252	58532	1.000000	21752	61653	1.000000	9640856	0.001559
220805783	611487955.000000	31784165	10000.000000	25335	58273	1.000000	21692	61347	1.000000	9636122	0.001404
220793853	611468221.000000	31789492	10000.000000	25351	58178	1.000000	21453	61769	1.000000	9631215	0.001353
220811196	611459312.000000	31777171	10000.000000	25615	58190	1.000000	21586	61647	1.000000	9626259	0.000745
220813663	611468902.000000	31777805	10000.000000	25295	58607	1.000000	21699	61291	1.000000	9621494	0.000614
220800669	611491914.000000	31783549	10000.000000	25299	58449	1.000000	21630	61543	1.000000	9616583	0.000465
220806763	611456036.000000	31779424	10000.000000	25237	57847	1.000000	21833	61506	1.000000	9611858	0.000603
220792066	611447898.000000	31791517	10000.000000	25256	58283	1.000000	21698	62033	1.000000	9607082	0.000671
220794728	611406839.000000	31781151	10000.000000	25397	58115	1.000000	21848	61266	1.000000	9602320	0.001082
220809332	611432412.000000	31785734	10000.000000	25259	58574	1.000000	21833	61372	1.000000	9597492	0.001109
220803523	611437506.000000	31790683	10000.000000	25232	58333	1.000000	21726	61372	1.000000	9592627	0.000880
220812803	611473145.000000	31777268	10000.000000	25403	58256	1.000000	21870	61565	1.000000	9587842	0.000354
220808902	611449279.000000	31775304	10000.000000	25391	58378	1.000000	21690	62002	1.000000	9583116	0.000573
220812035	611437539.000000	31785606	10000.000000	25334	58286	1.000000	21728	61444	1.000000	9578331	0.000583
220811110	611447438.000000	31785319	10000.000000	25100	58646	1.000000	21519	62013	1.000000	9573531	0.000689
220794585	611519661.000000	31785866	10000.000000	25256	58571	1.000000	21745	61386	1.000000	9568668	0.000739
220821940	611406006.000000	31776273	10000.000000	25293	58242	1.000000	21949	61238	1.000000	9563979	0.000678
220802181	611474875.000000	31778218	10000.000000	25421	58329	1.000000	21746	61805	1.000000	9559246	0.000708
220794448	611444460.000000	31775827	10000.000000	25264	58339	1.000000	21632	61904	1.000000	9554415	0.000670
220806430	611475810.000000	31781721	10000.000000	25332	58110	1.000000	21656	61604	1.000000	9549620	-0.000014
220803557	611462274.000000	31778519	10000.000000	25336	58771	1.000000	21732	61585	1.000000	9544913	0.000037
220822648	611415240.000000	31773176	10000.000000	25321	58261	1.000000	21664	61893	1.000000	9540164	0.000183
220808343	611454000.000000	31792518	10000.000000	25318	58534	1.000000	21630	61614	1.000000	9535369	0.000165
220821920	611414914.000000	31772359	10000.000000	25409	58133	1.000000	21677	61547	1.000000	9530604	0.000307
220794151	611486973.000000	31789178	10000.000000	25149	58658	1.000000	21853	61652	1.000000	9525743	0.000215
220789818	611455079.000000	31781911	10000.000000	25338	58549	1.000000	21796	61722	1.000000	9521095	0.000636
220805635	611446233.000000	31779968	10000.000000	25308	58433	1.000000	21526	61333	1.000000	9516401	0.000884
npatches	nstrain	runtime	dt	init_x	init_y	init_y_blood	init_z	init_S	beta0	beta1	beta2	beta3	mean_beta	B	d	delta	delta_blood	b[0]	mut	m	CTL	c	g	epsilon	k	het	lambda	rho	omega	x_max	patch.dyna	DELTA	A	VA
10000	1	100.000000	0.000100	21900	9499	5000000	0.001000	10000000	5.557438	5.398240	4.850566	4.382080	6	8000000000.000000	0.010000	1.000000	1.000000	800000	0.000050	0.048000	1	0.001000	1.000000	25.000000	4.000000	0.500000	0.000000	0.000000	0.000000	31987	0	10.000000	7.000000	1.000000
sus	inf	inf_blood	z	x[0]	y[0][0]	z[0]	x[1]	y[1][0]	z[1]	S[0]	synchrony
219000000	94990000.000000	5000000	10.000000	21900	9499	0.001000	21900	9499	0.001000	10000000	0.000000
288131438	147644891.000000	7665426	10000.000000	29177	14609	1.000000	29049	14452	1.000000	9994920	0.000000
279170505	195001249.000000	10133622	10000.000000	28284	19093	1.000000	28230	19218	1.000000	9989945	0.000000
274018386	223554362.000000	11615481	10000.000000	27853	22096	1.000000	27906	22063	1.000000	9984937	0.000000
271471918	237923958.000000	12364996	10000.000000	27357	23426	1.000000	27661	23550	1.000000	9980002	0.000000
270320866	244576035.000000	12718778	10000.000000	27572	23965	1.000000	27777	23837	1.000000	9974870	0.000000
269800182	247491678.000000	12866842	10000.000000	27327	24522	1.000000	27690	24334	1.000000	9969849	0.000000
269585741	248744406.000000	12927821	10000.000000	27443	24880	1.000000	27528	24251	1.000000	9964927	0.000000
269506280	249262627.000000	12960682	10000.000000	27256	24620	1.000000	27453	24937	1.000000	9959988	0.000000
269467828	249462355.000000	12963867	10000.000000	27441	24609	1.000000	27183	24396	1.000000	9954994	0.000000
269443063	249538453.000000	12973039	10000.000000	27421	24814	1.000000	27543	24585	1.000000	9949925	0.000000
269461238	249556422.000000	12974826	10000.000000	27473	24521	1.000000	27205	24532	1.000000	9944938	0.000000
269458047	249591936.000000	12964705	10000.000000	27397	24880	1.000000	27464	24454	1.000000	9939947	0.000000
269440566	249636612.000000	12978142	10000.000000	27213	24684	1.000000	27566	24610	1.000000	9934802	0.000000
269441777	249659378.000000	12976988	10000.000000	27274	24546	1.000000	27559	24479	1.000000	9929771	0.000000
269443396	249665764.000000	12973692	10000.000000	27227	24714	1.000000	27371	24366	1.000000	9924774	0.000000
269449880	249633271.000000	12967502	10000.000000	27283	24635	1.000000	27594	24607	1.000000	9919717	0.000000
269452860	249600317.000000	12975426	10000.000000	27520	24416	1.000000	27617	24543	1.000000	9914629	0.000000
269447629	249645177.000000	12975686	10000.000000	27322	24783	1.000000	27152	24609	1.000000	9909753	0.000000
269432568	249674459.000000	12975305	10000.000000	27275	24735	1.000000	27156	24674	1.000000	9904708	0.000000
269447635	249696917.000000	12977149	10000.000000	27300	24593	1.000000	27320	24229	1.000000	9899781	0.000000
269439619	249616167.000000	12976777	10000.000000	27217	24562	1.000000	27577	24320	1.000000	9894785	0.000000
269458661	249607971.000000	12966893	10000.000000	27246	24784	1.000000	27405	24553	1.000000	9889830	0.000000
269459155	249638629.000000	12972610	10000.000000	27350	24626	1.000000	27453	24364	1.000000	9884794	0.000000
269444342	249676058.000000	12976664	10000.000000	27401	24569	1.000000	27421	24466	1.000000	9879780	0.000000
269437049	249670362.000000	12974628	10000.000000	27147	24547	1.000000	27342	24801	1.000000	9874744	0.000000
269435425	249698745.000000	12980697	10000.000000	27272	24753	1.000000	27261	24617	1.000000	9869834	0.000000
269444068	249658960.000000	12967926	10000.000000	27322	24526	1.000000	27260	24559	1.000000	9864885	0.000000
269456672	249639366.000000	12977513	10000.000000	27284	24564	1.000000	27551	24673	1.000000	9859903	0.000000
269442096	249646114.000000	12972712	10000.000000	27450	24351	1.000000	27352	24763	1.000000	9854973	0.000000
269449633	249670969.000000	12974169	10000.000000	27271	25067	1.000000	27492	24590	1.000000	9850067	0.000000
269433169	249737138.000000	12979969	10000.000000	27427	24460	1.000000	27404	24545	1.000000	9845238	0.000000
269426147	249672852.000000	12978728	10000.000000	27364	24628	1.000000	27471	24585	1.000000	9840271	0.000000
269458219	249612726.000000	12974149	10000.000000	27346	24685	1.000000	27297	24407	1.000000	9835271	0.000000
269457535	249616544.000000	12968043	10000.000000	27208	24620	1.000000	27388	24606	1.000000	9830408	0.000000
269437423	249670660.000000	12977792	10000.000000	27234	24760	1.000000	27675	24548	1.000000	9825471	0.000000
269450718	249643370.000000	12976384	10000.000000	27434	24636	1.000000	27365	24724	1.000000	9820644	0.000000
269433537	249625629.000000	12987556	10000.000000	27178	24586	1.000000	27545	24381	1.000000	9815737	0.000000
269457294	249640498.000000	12973062	10000.000000	27275	24643	1.000000	27462	24453	1.000000	9810850	0.000000
269446238	249639022.000000	12974018	10000.000000	27283	24611	1.000000	27501	24586	1.000000	9805853	0.000000
269440567	249676817.000000	12984158	10000.000000	27288	24600	1.000000	27307	24949	1.000000	9800903	-1.#IND00
269447278	249653585.000000	12982151	10000.000000	27519	24656	1.000000	27420	24519	1.000000	9795936	0.004800
269459235	249548532.000000	12966673	10000.000000	27272	24692	1.000000	27325	24595	1.000000	9791058	-0.001386
269453967	249608274.000000	12972503	10000.000000	27638	24825	1.000000	27588	24518	1.000000	9786098	-0.008853
269436359	249636445.000000	12980048	10000.000000	27337	24469	1.000000	27369	24672	1.000000	9781274	-0.005968
269429712	249673427.000000	12971419	10000.000000	27307	24853	1.000000	27171	24519	1.000000	9776313	-0.008014
269425336	249701069.000000	12975968	10000.000000	27172	24437	1.000000	27559	24511	1.000000	9771324	-0.006796
269451177	249697004.000000	12973841	10000.000000	27404	24458	1.000000	27620	24610	1.000000	9766410	-0.004614
269440290	249710199.000000	12980878	10000.000000	27526	24678	1.000000	27402	24632	1.000000	9761567	-0.002045
269421916	249642110.000000	12973839	10000.000000	27136	24336	1.000000	27557	24720	1.000000	9756653	-0.001705
269464459	249575261.000000	12968012	10000.000000	27309	24683	1.000000	27540	24434	1.000000	9751757	-0.003487
269455439	249530676.000000	12971618	10000.000000	27344	24580	1.000000	27624	24518	1.000000	9746809	-0.003456
269453233	249572191.000000	12968780	10000.000000	27415	24626	1.000000	27647	24357	1.000000	9742036	-0.002875
269465838	249579352.000000	12971385	10000.000000	27304	24434	1.000000	27610	24602	1.000000	9737195	-0.003717
269459745	249583021.000000	12968862	10000.000000	27282	24522	1.000000	27340	24573	1.000000	9732369	-0.004528
269442309	249610866.000000	12972382	10000.000000	27187	24480	1.000000	27375	24368	1.000000	9727515	-0.006155
269466333	249671784.000000	12971830	10000.000000	27382	24712	1.000000	27770	24644	1.000000	9722613	-0.004764
269431298	249666649.000000	12973015	10000.000000	27446	24408	1.000000	27417	24360	1.000000	9717598	-0.004546
269446015	249614269.000000	12978300	10000.000000	27185	24665	1.000000	27482	24433	1.000000	9712680	-0.005910
269443966	249623229.000000	12972208	10000.000000	27300	24840	1.000000	27426	24553	1.000000	9707856	-0.005460
269425834	249653548.000000	12983537	10000.000000	27276	24813	1.000000	27487	24823	1.000000	9702962	-0.003475
269447999	249631840.000000	12971773	10000.000000	27304	24756	1.000000	27536	24405	1.000000	9698167	-0.004088
269443942	249648020.000000	12973504	10000.000000	27372	24708	1.000000	27668	24371	1.000000	9693241	-0.004285
269445158	249616972.000000	12975329	10000.000000	27376	24650	1.000000	27599	24215	1.000000	9688410	-0.005082
269441368	249652332.000000	12968606	10000.000000	27341	24443	1.000000	27311	24586	1.000000	9683559	-0.005042
269464554	249635005.000000	12979878	10000.000000	27457	24735	1.000000	27575	24768	1.000000	9678886	-0.006305
269461044	249615346.000000	12968747	10000.000000	27366	24908	1.000000	27421	24507	1.000000	9674083	-0.005925
269450084	249608552.000000	12973586	10000.000000	27247	24838	1.000000	27358	24739	1.000000	9669379	-0.004186
269445085	249649974.000000	12974418	10000.000000	27302	24465	1.000000	27518	24390	1.000000	9664566	-0.003959
269459377	249632546.000000	12974982	10000.000000	27293	24359	1.000000	27526	24630	1.000000	9659624	-0.003898
269438349	249641852.000000	12975902	10000.000000	27236	24607	1.000000	27304	24673	1.000000	9654817	-0.004353
269448570	249654733.000000	12973831	10000.000000	27382	24522	1.000000	27638	24372	1.000000	9650007	-0.004335
269463841	249612447.000000	12972473	10000.000000	27202	24768	1.000000	27396	24682	1.000000	9645031	-0.003155
269451042	249598866.000000	12970961	10000.000000	27209	24876	1.000000	27395	24700	1.000000	9640296	-0.003159
269453637	249641978.000000	12976943	10000.000000	27292	24518	1.000000	27603	24747	1.000000	9635467	-0.003219
269445536	249685847.000000	12980536	10000.000000	27394	24518	1.000000	27375	24626	1.000000	9630584	-0.002590
269431281	249672213.000000	12981774	10000.000000	27291	24652	1.000000	27462	24522	1.000000	9625735	-0.002660
269459444	249602227.000000	12971014	10000.000000	27176	24825	1.000000	27290	24693	1.000000	9620969	-0.002852
269443696	249615242.000000	12974890	10000.000000	27142	24739	1.000000	27460	24433	1.000000	9616200	-0.002631
269434386	249625012.000000	12974073	10000.000000	27207	24664	1.000000	27461	24421	1.000000	9611448	-0.002428
269435321	249650261.000000	12981594	10000.000000	27361	24619	1.000000	27257	24297	1.000000	9606630	-0.002296
269447247	249661248.000000	12973722	10000.000000	27519	24610	1.000000	27683	24708	1.000000	9601905	-0.002089
269435368	249642891.000000	12978263	10000.000000	27300	24408	1.000000	27252	24600	1.000000	9597071	-0.002791
269451471	249636823.000000	12970356	10000.000000	27364	24663	1.000000	27400	24827	1.000000	9592275	-0.002742
269450674	249660893.000000	12971807	10000.000000	27202	24541	1.000000	27632	24489	1.000000	9587558	-0.002510
269440287	249666211.000000	12970194	10000.000000	27190	24882	1.000000	27426	24675	1.000000	9582754	-0.002503
269453425	249636935.000000	12969908	10000.000000	27333	24771	1.000000	27478	24893	1.000000	9577959	-0.002476
269461249	249616587.000000	12969073	10000.000000	27432	24614	1.000000	27251	24731	1.000000	9573243	-0.002037
269462355	249631732.000000	12971150	10000.000000	27352	24679	1.000000	27556	24813	1.000000	9568403	-0.002035
269447232	249624211.000000	12980163	10000.000000	27423	24626	1.000000	27390	24815	1.000000	9563652	-0.001813
269441351	249621908.000000	12974715	10000.000000	27187	24932	1.000000	27421	24695	1.000000	9558902	-0.002420
269455584	249646012.000000	12974581	10000.000000	27334	24622	1.000000	27648	24375	1.000000	9554233	-0.002852
269431604	249682443.000000	12969758	10000.000000	27377	24483	1.000000	27449	24191	1.000000	9549439	-0.002810
269460118	249624818.000000	12971619	10000.000000	27056	24507	1.000000	27550	24604	1.000000	9544643	-0.001934
269450202	249605443.000000	12983141	10000.000000	27393	24859	1.000000	27447	24528	1.000000	9539819	-0.001826
269458367	249610499.000000	12980165	10000.000000	27115	24606	1.000000	27594	24420	1.000000	9534960	-0.002206
269456136	249634922.000000	12980312	10000.000000	27280	24388	1.000000	27445	24307	1.000000	9530077	-0.002230
269439463	249640770.000000	12976828	10000.000000	27475	24546	1.000000	27455	24604	1.000000	9525231	-0.002223
269432902	249668945.000000	12979643	10000.000000	27299	24700	1.000000	27456	24340	1.000000	9520534	-0.002291
269435877	249683596.000000	12974743	10000.000000	27345	24765	1.000000	27464	24379	1.000000	9515761	-0.001904
npatches	nstrain	runtime	dt	init_x	init_y	init_y_blood	init_z	init_S	beta0	beta1	beta2	beta3	mean_beta	B	d	delta	delta_blood	b[0]	mut	m	CTL	c	g	epsilon	k	het	lambda	rho	omega	x_max	patch.dyna	DELTA	A	VA
10000	1	100.000000	0.000100	21900	9499	5000000	0.001000	10000000	6.599035	3.541668	3.720550	5.520042	6	8000000000.000000	0.010000	1.000000	1.000000	800000	0.000050	0.048000	1	0.001000	1.000000	25.000000	5.000000	0.500000	0.000000	0.000000	0.000000	31987	0	10.000000	7.000000	1.000000
sus	inf	inf_blood	z	x[0]	y[0][0]	z[0]	x[1]	y[1][0]	z[1]	S[0]	synchrony
219000000	94990000.000000	5000000	10.000000	21900	9499	0.001000	21900	9499	0.001000	10000000	0.000000
304067518	67550754.000000	3513777	10000.000000	30454	6800	1.000000	31364	6300	1.000000	9995042	0.000000
306966083	54738945.000000	2845442	10000.000000	30403	5595	1.000000	31252	4976	1.000000	9990090	0.000000
308819209	46530725.000000	2420553	10000.000000	31092	4696	1.000000	31325	4163	1.000000	9985133	0.000000
310159621	40879917.000000	2124146	10000.000000	31014	4171	1.000000	31457	3729	1.000000	9980169	0.000000
311083936	36796970.000000	1912558	10000.000000	30900	3680	1.000000	31557	3292	1.000000	9975133	0.000000
311817286	33697671.000000	1752723	10000.000000	31086	3398	1.000000	31423	3074	1.000000	9970129	0.000000
312366205	31281366.000000	1626599	10000.000000	31166	3307	1.000000	31654	2901	1.000000	9965137	0.000000
312816528	29367710.000000	1525932	10000.000000	31354	2976	1.000000	31658	2699	1.000000	9960328	0.000000
313200508	27783015.000000	1444130	10000.000000	31200	2815	1.000000	31647	2430	1.000000	9955439	0.000000
313521465	26484233.000000	1376339	10000.000000	31375	2700	1.000000	31624	2456	1.000000	9950419	0.000000
313765469	25356240.000000	1318056	10000.000000	31271	2562	1.000000	31698	2262	1.000000	9945416	0.000000
313992669	24438208.000000	1269651	10000.000000	31159	2550	1.000000	31537	2231	1.000000	9940406	0.000000
314213577	23654842.000000	1229069	10000.000000	31342	2395	1.000000	31685	2054	1.000000	9935479	0.000000
314327188	22984324.000000	1195288	10000.000000	31408	2378	1.000000	31651	2034	1.000000	9930535	0.000000
314468935	22395055.000000	1164237	10000.000000	31382	2369	1.000000	31571	2021	1.000000	9925630	0.000000
314595175	21873438.000000	1136270	10000.000000	31289	2269	1.000000	31525	1978	1.000000	9920757	0.000000
314711688	21422629.000000	1115204	10000.000000	31389	2203	1.000000	31741	2007	1.000000	9915700	0.000000
314790347	21038288.000000	1093403	10000.000000	31267	2196	1.000000	31861	1941	1.000000	9910786	0.000000
314878250	20693417.000000	1075760	10000.000000	31354	2130	1.000000	31842	1950	1.000000	9905663	0.000000
314936584	20388133.000000	1059154	10000.000000	31354	2106	1.000000	31795	1873	1.000000	9900727	0.000000
315009612	20124679.000000	1043092	10000.000000	31623	2091	1.000000	31693	1819	1.000000	9895886	0.000000
315053763	19891343.000000	1032656	10000.000000	31448	1972	1.000000	31881	1804	1.000000	9890891	0.000000
315129884	19645370.000000	1020823	10000.000000	31373	2061	1.000000	31818	1835	1.000000	9885982	0.000000
315181600	19431150.000000	1010223	10000.000000	31534	1996	1.000000	31479	1796	1.000000	9881014	0.000000
315233655	19241602.000000	1000296	10000.000000	31412	1976	1.000000	31827	1702	1.000000	9876066	0.000000
315262382	19078546.000000	993254	10000.000000	31548	1872	1.000000	31852	1739	1.000000	9871068	0.000000
315296419	18931229.000000	982710	10000.000000	31441	1933	1.000000	31652	1622	1.000000	9866117	0.000000
315328772	18801422.000000	978699	10000.000000	31424	1926	1.000000	31859	1721	1.000000	9861126	0.000000
315345655	18679319.000000	971022	10000.000000	31371	1974	1.000000	31645	1702	1.000000	9856231	0.000000
315385813	18574523.000000	964167	10000.000000	31498	1855	1.000000	31997	1721	1.000000	9851131	0.000000
315405854	18486064.000000	960147	10000.000000	31547	1842	1.000000	31706	1697	1.000000	9846130	0.000000
315414629	18406280.000000	956624	10000.000000	31488	1859	1.000000	31831	1659	1.000000	9841364	0.000000
315447041	18332888.000000	953533	10000.000000	31471	1918	1.000000	31652	1678	1.000000	9836335	0.000000
315455475	18260803.000000	948835	10000.000000	31537	1889	1.000000	31668	1615	1.000000	9831456	0.000000
315456825	18203584.000000	945913	10000.000000	31300	1866	1.000000	31713	1547	1.000000	9826554	0.000000
315461478	18168386.000000	942170	10000.000000	31436	1879	1.000000	31730	1648	1.000000	9821725	0.000000
315501514	18142788.000000	944613	10000.000000	31448	1809	1.000000	31768	1571	1.000000	9816887	0.000000
315501066	18084772.000000	939990	10000.000000	31636	1870	1.000000	31876	1609	1.000000	9812049	0.000000
315517037	18031811.000000	937340	10000.000000	31551	1755	1.000000	31622	1644	1.000000	9807195	0.000000
315513053	17990503.000000	935837	10000.000000	31531	1812	1.000000	31787	1635	1.000000	9802347	-1.#IND00
315527389	17978135.000000	934478	10000.000000	31431	1830	1.000000	31970	1659	1.000000	9797478	-1.#IND00
315538466	17943211.000000	934128	10000.000000	31714	1897	1.000000	31892	1624	1.000000	9792510	0.012136
315539805	17903225.000000	931510	10000.000000	31543	1936	1.000000	31740	1651	1.000000	9787710	0.015714
315570960	17872055.000000	930073	10000.000000	31533	1801	1.000000	31848	1585	1.000000	9782708	0.022892
315563887	17845446.000000	926874	10000.000000	31638	1852	1.000000	32038	1671	1.000000	9777842	0.017269
315566002	17819631.000000	925750	10000.000000	31716	1878	1.000000	31759	1586	1.000000	9772867	0.018017
315559020	17803050.000000	924658	10000.000000	31530	1837	1.000000	31623	1622	1.000000	9767913	0.013606
315551734	17784187.000000	925138	10000.000000	31411	1770	1.000000	31758	1594	1.000000	9763039	0.038995
315561425	17753664.000000	921797	10000.000000	31523	1755	1.000000	31712	1624	1.000000	9758180	0.034911
315589082	17727756.000000	921691	10000.000000	31405	1778	1.000000	31693	1679	1.000000	9753216	0.037102
315610208	17706195.000000	918626	10000.000000	31688	1844	1.000000	31907	1538	1.000000	9748446	0.046669
315596955	17679733.000000	918222	10000.000000	31570	1748	1.000000	31817	1615	1.000000	9743605	0.049995
315592506	17665037.000000	919965	10000.000000	31446	1773	1.000000	31676	1606	1.000000	9738742	0.062486
315605330	17656726.000000	917081	10000.000000	31640	1836	1.000000	31766	1534	1.000000	9733934	0.064657
315592394	17642415.000000	916904	10000.000000	31627	1735	1.000000	31861	1598	1.000000	9728941	0.067551
315627019	17632749.000000	918894	10000.000000	31774	1819	1.000000	31876	1565	1.000000	9724060	0.071385
315601607	17648425.000000	916782	10000.000000	31475	1790	1.000000	31708	1660	1.000000	9719229	0.071477
315614501	17643387.000000	917127	10000.000000	31385	1882	1.000000	32057	1543	1.000000	9714257	0.073167
315592876	17658924.000000	917282	10000.000000	31422	1757	1.000000	31772	1583	1.000000	9709406	0.078133
315587804	17646733.000000	915909	10000.000000	31419	1852	1.000000	31700	1612	1.000000	9704537	0.079799
315610714	17658837.000000	918447	10000.000000	31630	1773	1.000000	31975	1603	1.000000	9699610	0.072187
315622495	17664307.000000	917732	10000.000000	31576	1907	1.000000	31833	1593	1.000000	9694798	0.070622
315602186	17662508.000000	917466	10000.000000	31531	1793	1.000000	31499	1582	1.000000	9689996	0.067467
315608198	17634081.000000	916880	10000.000000	31291	1811	1.000000	31753	1622	1.000000	9685262	0.065199
315595553	17609690.000000	914900	10000.000000	31415	1846	1.000000	31680	1578	1.000000	9680368	0.062914
315631998	17606385.000000	914607	10000.000000	31642	1786	1.000000	31715	1577	1.000000	9675580	0.062399
315617066	17613462.000000	914562	10000.000000	31502	1882	1.000000	31767	1719	1.000000	9670697	0.060382
315600017	17620307.000000	914391	10000.000000	31434	1739	1.000000	31759	1565	1.000000	9665923	0.058191
315633095	17593797.000000	915390	10000.000000	31468	1831	1.000000	31634	1641	1.000000	9661177	0.058557
315615728	17585777.000000	916051	10000.000000	31409	1825	1.000000	31732	1623	1.000000	9656398	0.058870
315617861	17566799.000000	913094	10000.000000	31488	1796	1.000000	31801	1564	1.000000	9651562	0.061871
315637224	17575844.000000	914156	10000.000000	31611	1850	1.000000	31919	1598	1.000000	9646864	0.060829
315623753	17539769.000000	912326	10000.000000	31539	1770	1.000000	31694	1624	1.000000	9641921	0.061794
315610811	17540026.000000	911934	10000.000000	31482	1905	1.000000	31926	1504	1.000000	9636945	0.063770
315640500	17552960.000000	911952	10000.000000	31770	1720	1.000000	31703	1556	1.000000	9632142	0.063318
315646047	17546336.000000	913407	10000.000000	31454	1853	1.000000	31648	1650	1.000000	9627457	0.064940
315649008	17538112.000000	910282	10000.000000	31517	1859	1.000000	31874	1607	1.000000	9622586	0.065466
315621221	17542298.000000	910705	10000.000000	31676	1793	1.000000	31764	1606	1.000000	9617814	0.066107
315634698	17526683.000000	912036	10000.000000	31132	1825	1.000000	31801	1625	1.000000	9612979	0.067323
315629928	17528443.000000	911227	10000.000000	31536	1733	1.000000	31766	1598	1.000000	9608302	0.070141
315622303	17535301.000000	910721	10000.000000	31285	1784	1.000000	31794	1652	1.000000	9603565	0.068880
315635683	17532020.000000	911943	10000.000000	31510	1794	1.000000	31668	1652	1.000000	9598719	0.069028
315632151	17534706.000000	911246	10000.000000	31507	1799	1.000000	31817	1617	1.000000	9593951	0.068853
315643456	17538437.000000	910842	10000.000000	31516	1797	1.000000	31820	1632	1.000000	9589176	0.069187
315621937	17548446.000000	909976	10000.000000	31485	1768	1.000000	31726	1572	1.000000	9584447	0.068168
315631928	17547905.000000	912554	10000.000000	31462	1772	1.000000	31678	1526	1.000000	9579637	0.069025
315622222	17548751.000000	913950	10000.000000	31461	1761	1.000000	31571	1601	1.000000	9574920	0.068727
315613488	17540354.000000	911992	10000.000000	31512	1874	1.000000	31523	1597	1.000000	9570175	0.069650
315599514	17555029.000000	912519	10000.000000	31844	1833	1.000000	31843	1570	1.000000	9565372	0.070141
315612015	17543795.000000	912622	10000.000000	31513	1850	1.000000	31962	1563	1.000000	9560611	0.070615
315664498	17544062.000000	912186	10000.000000	31640	1828	1.000000	31748	1603	1.000000	9555832	0.070012
315625425	17528596.000000	910618	10000.000000	31509	1814	1.000000	31616	1539	1.000000	9550986	0.070644
315638856	17519304.000000	910509	10000.000000	31479	1816	1.000000	31609	1594	1.000000	9546279	0.071967
315619627	17504964.000000	910464	10000.000000	31393	1799	1.000000	31697	1608	1.000000	9541604	0.071761
315627426	17527194.000000	910502	10000.000000	31554	1831	1.000000	31681	1648	1.000000	9536707	0.071454
315642106	17489458.000000	909770	10000.000000	31363	1807	1.000000	31817	1648	1.000000	9532052	0.072466
315648333	17500937.000000	907834	10000.000000	31493	1817	1.000000	31669	1557	1.000000	9527261	0.073167
315614893	17531684.000000	912143	10000.000000	31548	1800	1.000000	31608	1636	1.000000	9522556	0.072242
315660469	17516072.000000	910166	10000.000000	31503	1802	1.000000	31633	1612	1.000000	9517810	0.071692
npatches	nstrain	runtime	dt	init_x	init_y	init_y_blood	init_z	init_S	beta0	beta1	beta2	beta3	mean_beta	B	d	delta	delta_blood	b[0]	mut	m	CTL	c	g	epsilon	k	het	lambda	rho	omega	x_max	patch.dyna	DELTA	A	VA
10000	1	100.000000	0.000100	21900	9499	5000000	0.001000	10000000	8.953695	6.421309	4.604023	5.012108	6	8000000000.000000	0.010000	1.000000	1.000000	800000	0.000050	0.048000	1	0.001000	1.000000	25.000000	6.000000	0.500000	0.000000	0.000000	0.000000	31987	0	10.000000	7.000000	1.000000
sus	inf	inf_blood	z	x[0]	y[0][0]	z[0]	x[1]	y[1][0]	z[1]	S[0]	synchrony
219000000	94990000.000000	5000000	10.000000	21900	9499	0.001000	21900	9499	0.001000	10000000	0.000000
312863911	28201188.000000	1470715	10000.000000	31028	3190	1.000000	31432	2760	1.000000	9995091	0.000000
317227502	10456235.000000	543930	10000.000000	31510	1145	1.000000	31593	1028	1.000000	9990177	0.000000
318855784	4103759.000000	213988	10000.000000	31727	460	1.000000	32080	409	1.000000	9985231	0.000000
319457364	1641409.000000	84893	10000.000000	31876	170	1.000000	32059	178	1.000000	9980088	0.000000
319701132	663933.000000	34468	10000.000000	32192	70	1.000000	31875	76	1.000000	9975106	0.000000
319796031	271945.000000	14041	10000.000000	31895	34	1.000000	31986	31	1.000000	9970140	0.000000
319833530	111307.000000	5792	9991.451145	32246	15	1.000000	31734	3	1.000000	9965234	0.000000
319860228	54560.000000	2872	8659.175719	32119	6	0.977455	31797	4	1.000000	9960136	0.000000
319863982	57204.000000	2846	8227.364165	31931	2	0.950687	31776	10	0.999044	9955176	0.000000
319891009	56418.000000	3026	8254.580193	31801	6	0.999898	32090	6	0.934981	9950218	0.000000
319865079	55743.000000	2981	8183.753491	32076	9	0.983848	31878	10	0.988261	9945188	0.000000
319851102	56464.000000	2921	8250.388635	32123	6	0.999472	32083	4	0.548256	9940275	0.000000
319866135	56296.000000	2969	8243.468924	32016	6	0.999635	32129	4	0.555334	9935434	0.000000
319852513	56425.000000	2881	8225.053723	31973	12	0.995834	32084	6	0.908344	9930395	0.000000
319887181	56922.000000	3019	8263.547541	31791	2	0.469851	31896	4	0.984529	9925389	0.000000
319871255	55817.000000	3065	8215.554902	31849	4	0.788935	31845	6	0.999041	9920433	0.000000
319842278	56762.000000	3013	8306.489673	31935	8	0.605943	31869	3	0.947531	9915518	0.000000
319870907	55879.000000	2968	8129.360442	31883	8	0.684926	32042	3	0.929543	9910549	0.000000
319881441	56120.000000	2974	8290.501353	32074	4	0.999721	32110	7	0.927917	9905558	0.000000
319864501	56959.000000	2950	8298.200542	32035	6	0.995648	31974	3	0.999608	9900618	0.000000
319869984	56060.000000	2841	8189.652388	32161	7	0.969672	31888	8	0.972804	9895708	0.000000
319878563	56166.000000	2861	8257.492713	31953	7	0.975787	31939	2	0.696277	9890638	0.000000
319857660	56552.000000	2821	8241.526980	31897	4	0.945247	31913	9	0.768267	9885768	0.000000
319855748	56458.000000	3036	8287.196849	32096	8	0.958891	31913	12	0.582339	9880820	0.000000
319846725	55436.000000	2914	8190.173425	32258	6	0.997643	32118	9	0.995395	9875871	0.000000
319867571	56344.000000	3019	8282.053150	32218	4	0.954228	31937	0	0.460115	9870925	0.000000
319856916	56318.000000	2889	8294.149993	32021	14	0.986461	31992	5	0.917708	9866027	0.000000
319845230	56004.000000	2921	8212.340896	32282	10	0.781558	32106	5	0.888486	9861054	0.000000
319867395	56541.000000	2879	8233.252004	31984	11	0.966598	31912	5	0.873923	9856186	0.000000
319873780	55211.000000	2835	8160.601118	31927	6	0.928848	31910	5	0.467814	9851310	0.000000
319851014	56357.000000	2957	8327.372773	31821	9	0.841541	31841	5	0.760836	9846292	0.000000
319860617	56859.000000	2979	8236.735182	31897	4	0.840516	31763	3	0.946728	9841313	0.000000
319849772	55946.000000	2870	8208.130516	31747	8	0.866890	32093	5	0.924028	9836389	0.000000
319845998	55185.000000	2942	8157.752515	31868	2	0.921514	32003	8	0.925092	9831504	0.000000
319839517	55915.000000	2887	8269.988331	32030	5	0.998351	31888	6	0.944283	9826656	0.000000
319872056	56939.000000	2950	8349.646040	32000	10	0.961912	31989	2	0.963076	9821712	0.000000
319859973	55799.000000	2868	8144.908141	32015	10	0.992383	31972	6	0.998268	9816807	0.000000
319851810	56450.000000	2947	8363.563603	32040	2	0.936794	31847	9	0.999374	9811950	0.000000
319837977	56897.000000	2974	8141.184834	32047	6	0.995115	32013	7	0.943557	9806980	0.000000
319851941	55785.000000	2818	8297.781148	32024	2	0.474271	31897	3	0.872456	9802078	-1.#IND00
319853883	56862.000000	2940	8316.596617	32114	3	0.886756	31773	10	0.545795	9797191	-1.#IND00
319853487	56139.000000	2921	8240.388413	31839	10	0.970924	31895	8	0.676694	9792372	-1.#IND00
319861742	57138.000000	2928	8360.655144	31996	4	0.891674	31821	5	0.999097	9787436	-1.#IND00
319874338	55869.000000	2881	8121.185483	32076	4	0.644527	32119	4	0.949659	9782510	0.003107
319858419	56432.000000	2908	8265.144093	31864	4	0.885879	31816	7	0.463811	9777684	-0.000604
319857405	56111.000000	2948	8188.805858	32015	8	0.998603	31975	7	0.709843	9772735	0.003748
319891800	55676.000000	2911	8160.312508	31958	3	0.700758	31871	9	0.728594	9767997	0.000526
319859763	55498.000000	2932	8193.221781	31832	4	0.973987	32142	3	0.835705	9763140	-0.000845
319855723	56709.000000	3014	8258.123170	31833	4	0.998622	32113	8	0.992651	9758247	-0.001266
319848670	56125.000000	2978	8154.424653	32133	7	0.925415	31992	5	0.778020	9753413	-0.006669
319866041	56544.000000	2886	8288.936097	32054	7	0.848772	32089	6	0.881748	9748546	-0.006528
319854702	55858.000000	2862	8198.872536	31874	6	0.999797	31870	4	0.924815	9743582	-0.007481
319833310	57031.000000	2901	8297.251588	31766	5	0.888936	31812	3	0.999864	9738612	-0.007367
319848055	56463.000000	2841	8206.019075	32117	11	0.956284	32009	4	0.708302	9733844	-0.006895
319860759	56509.000000	2957	8227.267151	32064	5	0.999583	31928	11	0.998944	9729092	-0.005928
319854466	56340.000000	2924	8291.560234	32033	5	1.000000	32111	3	0.976261	9724172	-0.006744
319862419	56052.000000	2915	8209.316697	32038	8	0.723575	31953	4	0.971249	9719325	-0.005774
319857535	56261.000000	2904	8263.199489	31845	2	0.725917	31889	8	0.958778	9714460	-0.004461
319858676	55621.000000	2938	8204.653346	32208	11	0.999364	31743	4	0.988461	9709540	-0.006076
319860294	56627.000000	3003	8235.587318	31861	5	0.999999	31945	6	0.999979	9704712	-0.005194
319852547	56438.000000	2804	8220.557643	32021	5	1.000000	31876	4	1.000000	9699824	-0.004820
319841289	56585.000000	2940	8275.429512	31978	6	0.967828	31972	4	0.506528	9694978	-0.004891
319854621	55924.000000	2860	8195.058825	31895	3	0.990796	32058	4	0.755193	9690119	-0.004535
319870364	56418.000000	2912	8282.985343	31984	2	0.998012	32277	5	0.999357	9685240	-0.002923
319848939	55360.000000	2877	8205.212931	31728	11	0.999571	32068	6	0.996650	9680339	-0.003057
319841408	56477.000000	2996	8293.314604	31935	6	0.791857	31893	6	0.996997	9675458	-0.001460
319850996	55398.000000	2845	8177.268820	32023	10	0.978486	32212	10	0.995254	9670634	-0.001466
319863173	56060.000000	2915	8227.640647	32093	7	0.999987	32045	5	0.942236	9665648	-0.002124
319867041	56196.000000	2978	8223.492316	31938	6	0.972414	32185	6	0.979443	9660801	-0.002601
319872099	56010.000000	2926	8249.492228	32023	7	0.871559	32012	3	0.927463	9655857	-0.002680
319853502	56019.000000	2885	8250.664847	32024	3	0.973182	32019	4	0.855201	9651105	-0.001405
319866098	56444.000000	2953	8323.716761	31803	10	0.923818	31925	12	0.880814	9646290	-0.001371
319841509	56431.000000	2916	8226.033740	31901	7	0.948800	31770	9	0.997661	9641603	-0.001128
319848684	55951.000000	3042	8173.145981	31973	12	0.743104	31768	9	0.955012	9636869	-0.000970
319861161	55802.000000	2820	8187.470624	31830	13	0.999911	31933	8	0.952232	9632071	-0.000328
319846711	56416.000000	2911	8289.661962	32007	7	0.998049	31999	4	0.879029	9627289	-0.000448
319869561	56069.000000	2937	8229.301828	31817	6	0.999999	32115	8	0.857373	9622443	-0.000474
319842993	56202.000000	2940	8300.981463	32042	2	0.750399	32045	5	0.890646	9617712	0.000734
319844802	55957.000000	2968	8204.054945	31878	5	0.849540	32040	7	0.530494	9612845	0.001059
319869829	55977.000000	3015	8204.178956	32170	4	0.913676	32031	11	0.808727	9608159	0.001249
319839391	56931.000000	3091	8266.679230	32172	5	0.870732	31983	6	0.891299	9603390	0.001198
319846872	56381.000000	2864	8208.030571	32188	5	0.997386	31855	8	0.985397	9598574	0.000945
319878061	55950.000000	2837	8197.308506	32029	4	0.996317	31938	3	0.900580	9593754	0.000792
319866572	56264.000000	2889	8213.694943	32076	0	0.567059	31905	11	0.995700	9589044	0.000820
319860919	56002.000000	2894	8248.740971	32045	6	0.997389	31992	6	0.996717	9584239	0.000625
319854270	56253.000000	2953	8306.704730	31760	5	0.699947	31987	2	0.797068	9579443	0.000690
319853304	55931.000000	2890	8270.710938	31969	6	0.768819	32020	4	0.812311	9574634	0.000619
319836216	55824.000000	3001	8220.148250	31853	7	0.743798	32097	4	0.991191	9569830	0.000833
319854066	56087.000000	2935	8307.446665	32014	5	0.976103	31993	10	0.931624	9565017	0.001395
319864794	56672.000000	2821	8295.378959	31947	3	0.979708	31838	5	0.989819	9560147	0.002135
319856580	55596.000000	2863	8144.418651	31845	10	0.996890	32036	3	0.999980	9555425	0.001820
319851987	55978.000000	2884	8280.529975	31916	13	0.990030	31907	5	0.548016	9550643	0.001715
319861064	56230.000000	3068	8319.217027	31927	8	0.609765	31991	13	0.908581	9545877	0.001842
319847254	56307.000000	2945	8266.772202	32038	5	0.816639	32071	6	0.512661	9541089	0.002766
319856771	56299.000000	2901	8292.412189	32158	5	0.700716	31909	4	0.860400	9536350	0.003058
319868915	55744.000000	2868	8170.819858	31954	7	0.999733	31816	11	0.681600	9531528	0.003243
319861666	56529.000000	2887	8204.926822	31766	4	0.919731	32104	10	0.960284	9526836	0.002839
319845021	56080.000000	2948	8232.394831	32104	5	0.968419	32208	6	0.999921	9522199	0.002891
319851858	55926.000000	2911	8197.042315	32022	4	0.271707	32021	7	0.841569	9517381	0.002773
npatches	nstrain	runtime	dt	init_x	init_y	init_y_blood	init_z	init_S	beta0	beta1	beta2	beta3	mean_beta	B	d	delta	delta_blood	b[0]	mut	m	CTL	c	g	epsilon	k	het	lambda	rho	omega	x_max	patch.dyna	DELTA	A	VA
10000	1	100.000000	0.000100	21900	9499	5000000	0.001000	10000000	3.195348	7.937949	5.983206	4.531792	6	8000000000.000000	0.010000	1.000000	1.000000	800000	0.000050	0.048000	1	0.001000	1.000000	25.000000	7.000000	0.500000	0.000000	0.000000	0.000000	31987	0	10.000000	7.000000	1.000000
sus	inf	inf_blood	z	x[0]	y[0][0]	z[0]	x[1]	y[1][0]	z[1]	S[0]	synchrony
219000000	94990000.000000	5000000	10.000000	21900	9499	0.001000	21900	9499	0.001000	10000000	0.000000
316818717	11685850.000000	609701	10000.000000	31939	1161	1.000000	31645	1256	1.000000	9994970	0.000000
319364572	1786945.000000	93448	10000.000000	32108	153	1.000000	31786	178	1.000000	9990025	0.000000
319786317	280548.000000	14547	10000.000000	31918	23	1.000000	31892	33	1.000000	9985013	0.000000
319883195	47822.000000	2495	8671.364501	31908	3	1.000000	32008	5	0.942092	9979983	0.000000
319863737	55980.000000	2887	7424.796296	32132	4	0.504972	31953	2	0.531138	9975033	0.000000
319865480	51214.000000	2603	6845.077655	32154	6	0.962011	31975	3	0.725809	9970122	0.000000
319883066	49688.000000	2609	6896.735984	32030	5	0.651674	31864	5	0.832063	9965111	0.000000
319867617	49997.000000	2597	6964.341840	31938	9	0.987757	31908	5	0.594506	9960180	0.000000
319860580	49325.000000	2554	6901.293978	31995	3	0.201889	32051	5	0.153591	9955227	0.000000
319844032	49081.000000	2592	6991.083634	32119	2	0.493938	31915	5	0.501468	9950349	0.000000
319850233	49676.000000	2572	6954.407664	31834	3	0.979107	32004	4	0.857947	9945421	0.000000
319871219	49599.000000	2604	7070.769255	32079	3	0.495726	32152	8	0.921803	9940542	0.000000
319863794	50693.000000	2758	6992.389272	32006	7	0.972068	31916	7	0.815814	9935485	0.000000
319874907	50220.000000	2616	7126.179663	31951	3	0.961442	32116	7	0.712313	9930528	0.000000
319847990	50738.000000	2675	7076.410696	32006	7	0.675051	32057	8	0.972707	9925587	0.000000
319850179	50973.000000	2562	6985.098039	32102	3	0.896836	31881	8	0.965092	9920781	0.000000
319854718	49930.000000	2610	6924.873883	31791	4	0.986659	31893	10	0.919399	9915975	0.000000
319867135	49661.000000	2646	7048.009137	31977	4	0.870136	32153	7	0.984706	9911053	0.000000
319848942	50230.000000	2641	7092.564185	32070	7	0.999695	31877	4	0.828935	9906100	0.000000
319874966	49673.000000	2516	6910.248716	31812	6	0.999998	32070	7	0.933159	9901056	0.000000
319849064	50523.000000	2613	7035.196500	32042	4	0.862625	32188	10	0.797448	9896042	0.000000
319855426	49818.000000	2675	6983.683792	32092	2	0.628727	31899	6	0.670630	9891127	0.000000
319856149	49736.000000	2640	7051.603435	31976	8	0.878166	32284	8	0.981108	9886237	0.000000
319872354	50772.000000	2584	7031.168082	32074	3	0.564874	31997	4	0.820484	9881408	0.000000
319877533	50012.000000	2654	6964.409000	31940	3	0.276441	32110	9	0.377355	9876597	0.000000
319862480	50339.000000	2579	7000.154221	31871	3	0.983682	31933	7	0.146214	9871555	0.000000
319879187	50001.000000	2576	6958.070091	32153	5	0.265856	31934	4	0.945558	9866706	0.000000
319852041	49773.000000	2640	7061.626465	32012	4	0.822573	31912	5	0.890036	9861833	0.000000
319867689	50040.000000	2573	7012.216172	32150	4	0.463825	32033	7	0.717587	9856818	0.000000
319851879	49521.000000	2574	6967.895185	32167	7	0.356891	31885	3	0.678777	9852079	0.000000
319862687	50321.000000	2618	6970.129273	31923	10	0.963387	31943	5	0.750375	9846995	0.000000
319866868	50579.000000	2644	6974.391426	32007	3	0.958665	31889	6	0.758797	9842074	0.000000
319849796	48920.000000	2555	6916.976879	31940	3	0.427152	32009	4	0.342754	9837086	0.000000
319828804	50156.000000	2678	7078.880350	32028	8	0.530779	31788	3	0.822012	9832279	0.000000
319851576	50950.000000	2625	7013.710465	31884	3	0.408473	31884	13	0.948145	9827477	0.000000
319853741	50572.000000	2645	6940.917960	32044	5	0.673721	31816	5	0.796831	9822630	0.000000
319871599	49141.000000	2580	7010.809299	31956	3	0.868600	32045	8	0.868146	9817719	0.000000
319859060	50166.000000	2643	7046.462927	31908	4	0.434870	31999	5	0.803895	9812766	0.000000
319865948	49818.000000	2602	7019.018290	31921	4	0.528420	31829	6	0.549061	9807810	0.000000
319860345	50113.000000	2629	6986.672134	31958	4	0.598863	32190	15	0.822875	9802951	-1.#IND00
319841930	49695.000000	2582	6957.670866	32115	3	0.873921	32002	0	0.648005	9797979	-1.#IND00
319867754	50116.000000	2598	7117.386344	31885	4	0.757716	31826	2	0.187893	9793208	-0.005230
319871043	50462.000000	2646	7131.287581	31968	5	0.630476	31847	3	0.643783	9788369	-0.006047
319870841	50318.000000	2593	6930.619547	32038	6	0.494646	31952	3	0.935781	9783477	-0.004533
319873533	50223.000000	2713	7026.840985	31894	7	0.603238	31951	8	0.852385	9778599	-0.000406
319876998	50605.000000	2645	7084.584523	32185	7	0.686558	32129	4	0.705386	9773724	-0.000133
319844267	49922.000000	2527	6943.114579	32057	5	0.545310	32132	2	0.259250	9768872	0.002102
319857030	50078.000000	2530	7070.310765	32042	4	0.738899	32084	7	0.425775	9764061	0.007757
319885214	50131.000000	2575	6929.705905	31823	6	0.840664	32097	0	0.636600	9759173	0.007799
319874179	49365.000000	2662	6932.761048	31984	9	0.972590	31781	6	0.911100	9754249	0.008088
319869745	50159.000000	2677	7095.228002	32012	4	0.884860	31898	3	0.992180	9749430	0.007876
319875976	49893.000000	2581	6980.680416	31964	5	0.519500	32116	4	0.746402	9744573	0.007888
319843660	50062.000000	2558	6978.054512	31872	5	0.449208	31949	3	0.880125	9739680	0.009337
319861025	49575.000000	2602	6985.989062	32039	5	0.979152	32070	4	0.603762	9734759	0.007847
319853703	48811.000000	2612	6944.791813	32027	3	0.786263	31766	3	0.751851	9729823	0.004648
319854429	50071.000000	2679	7137.569190	32135	9	0.964863	31808	3	0.345134	9725064	0.004663
319865891	50910.000000	2651	7055.799770	32151	5	0.588954	31766	15	0.819918	9720122	0.004601
319857680	50734.000000	2576	7034.148031	32015	0	0.412940	32036	4	0.660859	9715234	0.004856
319861862	50344.000000	2661	6958.174014	31883	9	0.342906	31866	6	0.590997	9710498	0.005849
319873243	48862.000000	2569	6870.633995	31877	6	0.708275	32030	3	0.966972	9705754	0.011247
319873520	50644.000000	2608	7135.017627	31924	5	0.914860	32143	6	0.365123	9700921	0.010570
319863839	50515.000000	2652	6982.122426	32065	4	0.686410	32152	3	0.991390	9696202	0.010679
319870290	50435.000000	2599	6949.355572	32211	3	0.822719	31927	6	0.281706	9691323	0.010449
319854030	50171.000000	2557	7015.959932	32048	4	0.741375	32150	1	0.840802	9686547	0.009853
319866074	49664.000000	2566	6915.159197	31910	3	0.738602	31787	9	0.942031	9681702	0.008421
319861384	49573.000000	2516	6967.655428	32030	4	0.522227	32134	7	0.740479	9676894	0.007711
319850116	50196.000000	2564	7045.880030	32009	10	0.494005	31946	4	0.968767	9671993	0.007971
319890076	49558.000000	2617	7025.747391	32008	3	0.291000	32065	3	0.997749	9667208	0.007409
319852788	50203.000000	2616	7051.661363	32157	5	0.872441	32062	7	0.961870	9662278	0.007783
319861125	50663.000000	2529	6952.674575	32224	8	0.345611	32073	6	0.477195	9657478	0.008628
319858907	49499.000000	2651	6966.195967	32000	6	0.571259	31949	2	0.980761	9652667	0.008324
319865863	51671.000000	2726	7121.180559	32189	5	0.795686	31947	2	0.338723	9647901	0.008325
319833162	49939.000000	2608	6885.533914	31787	5	0.439178	32006	3	0.942141	9643019	0.008016
319845111	49909.000000	2678	6990.959107	31910	3	0.756066	31950	7	0.875981	9638215	0.008455
319869172	50157.000000	2610	7052.009602	32199	3	0.270406	31812	3	0.790196	9633405	0.008069
319860894	49796.000000	2632	6933.063543	31853	5	0.473576	31859	8	0.672743	9628527	0.007607
319868823	49890.000000	2536	7062.820913	32150	7	0.655477	31986	6	0.973070	9623794	0.007340
319874279	50816.000000	2657	7075.221122	31852	5	0.658214	31839	5	0.452532	9619021	0.006949
319853549	50365.000000	2620	6935.332569	31986	8	0.737139	31954	5	0.980250	9614178	0.006919
319883884	50175.000000	2561	6943.485247	31974	5	0.467649	31935	5	0.441074	9609372	0.006084
319849943	50186.000000	2603	6974.911237	32091	7	0.795647	31861	3	0.910259	9604597	0.006668
319861933	50058.000000	2614	6957.071429	31872	3	0.354535	32011	4	0.150818	9599725	0.005990
319859580	50021.000000	2672	6897.622686	32146	7	0.680497	31963	4	0.956100	9594975	0.005731
319856990	49853.000000	2525	7001.716223	31965	6	0.532069	32264	6	0.994516	9590150	0.005493
319864369	50142.000000	2569	6973.832279	32084	4	0.431696	32070	9	0.857103	9585319	0.005102
319862407	48859.000000	2504	6868.526401	31634	3	0.872961	32009	6	0.971421	9580537	0.005806
319860651	49854.000000	2534	7076.152373	31896	4	0.812757	31811	6	0.631138	9575879	0.005095
319842093	50283.000000	2609	7048.033493	31886	5	0.581284	31870	6	0.993820	9571106	0.005187
319860091	50813.000000	2686	7111.299497	32009	5	0.436058	31842	3	0.852577	9566392	0.005162
319852092	49979.000000	2627	6953.609984	31916	7	0.895733	32067	5	0.977943	9561524	0.005527
319861988	49508.000000	2672	7067.488011	31974	2	0.553363	31980	3	0.817728	9556679	0.005454
319870682	50166.000000	2502	6993.033307	31984	5	0.336095	32162	3	0.976896	9552002	0.005340
319879084	49983.000000	2570	6969.188695	31899	1	0.704375	31814	2	0.994046	9547168	0.004721
319851299	50832.000000	2698	7043.567308	31918	3	0.157795	32172	9	0.731952	9542391	0.004440
319872886	50148.000000	2600	7008.983485	31982	4	0.374381	32106	5	0.958188	9537678	0.003873
319869136	50225.000000	2571	7024.407387	32049	3	0.535004	31971	5	0.928574	9532834	0.003828
319858044	51015.000000	2597	7025.231626	32089	3	0.631364	32093	5	0.998353	9527985	0.004177
319899771	50546.000000	2648	7030.454468	32002	4	0.557624	31901	9	0.998933	9523353	0.004083
319856481	50276.000000	2625	6946.640080	32052	1	0.284478	32226	6	0.827474	9518614	0.003792
npatches	nstrain	runtime	dt	init_x	init_y	init_y_blood	init_z	init_S	beta0	beta1	beta2	beta3	mean_beta	B	d	delta	delta_blood	b[0]	mut	m	CTL	c	g	epsilon	k	het	lambda	rho	omega	x_max	patch.dyna	DELTA	A	VA
10000	1	100.000000	0.000100	21900	9499	5000000	0.001000	10000000	8.831935	8.352898	4.958930	7.951908	6	8000000000.000000	0.010000	1.000000	1.000000	800000	0.000050	0.048000	1	0.001000	1.000000	25.000000	8.000000	0.500000	0.000000	0.000000	0.000000	31987	0	10.000000	7.000000	1.000000
sus	inf	inf_blood	z	x[0]	y[0][0]	z[0]	x[1]	y[1][0]	z[1]	S[0]	synchrony
219000000	94990000.000000	5000000	10.000000	21900	9499	0.001000	21900	9499	0.001000	10000000	0.000000
318557334	4771832.000000	249862	10000.000000	31821	529	1.000000	31670	540	1.000000	9994997	0.000000
319778281	291239.000000	15172	10000.000000	31922	26	1.000000	31835	27	1.000000	9989992	0.000000
319893421	36553.000000	1938	5042.435512	32066	4	0.993395	32132	6	0.932548	9984986	0.000000
319848673	43737.000000	2258	6803.575633	31967	3	0.685697	32106	2	0.459150	9980104	0.000000
319853678	48592.000000	2561	6543.277553	32021	6	0.991260	31841	4	0.964861	9975168	0.000000
319873321	49572.000000	2646	6224.985972	31881	3	0.981680	31811	5	0.712119	9970168	0.000000
319845196	48039.000000	2540	5950.275747	32063	3	0.565152	31645	2	0.922948	9965195	0.000000
319856858	46760.000000	2473	6035.373323	32003	4	0.316398	32165	2	0.999618	9960134	0.000000
319877710	47165.000000	2412	6217.541117	31853	6	0.954640	31788	8	0.711990	9955214	0.000000
319835358	47137.000000	2416	6177.677468	32079	5	0.926352	31762	3	0.926219	9950326	0.000000
319851881	47743.000000	2541	6166.368411	31953	8	0.393203	32144	5	0.655138	9945435	0.000000
319870638	47878.000000	2441	6112.958843	32044	3	0.372089	31970	3	0.254087	9940352	0.000000
319864771	47263.000000	2426	6107.895429	31949	3	0.232378	32125	3	0.797926	9935316	0.000000
319843526	46214.000000	2457	6056.542730	32086	2	0.468789	32057	4	0.826551	9930323	0.000000
319849865	46655.000000	2401	6181.453410	32097	12	0.428572	32007	2	0.088969	9925462	0.000000
319859382	47304.000000	2437	6223.535812	31829	7	0.305070	31987	9	0.599590	9920580	0.000000
319865111	47394.000000	2433	6098.627551	31931	10	0.691887	31811	4	0.656181	9915520	0.000000
319874201	46039.000000	2462	5955.505822	31849	3	0.131417	32016	7	0.163078	9910706	0.000000
319848550	45881.000000	2364	6048.117281	31900	2	0.426437	31825	0	0.111513	9905630	0.000000
319843918	46668.000000	2405	6199.806939	31937	7	0.992302	31863	3	0.619213	9900747	0.000000
319860197	47418.000000	2501	6211.011822	32317	3	0.856262	31916	6	0.593537	9895821	0.000000
319870124	47114.000000	2412	6117.456152	31849	0	0.726569	31668	7	0.473317	9890938	0.000000
319854232	47131.000000	2493	6057.834166	32101	8	0.644852	31897	4	0.800619	9886135	0.000000
319841368	46922.000000	2463	6147.194865	32075	5	0.652417	32092	7	0.277886	9881254	0.000000
319880348	46693.000000	2419	6188.140288	32111	7	0.638454	32051	7	0.601695	9876442	0.000000
319853122	47970.000000	2515	6154.130735	32140	0	0.139182	31861	3	0.979532	9871541	0.000000
319872027	47289.000000	2512	6162.794642	31833	4	0.850559	32034	4	0.723150	9866683	0.000000
319839899	47389.000000	2561	6042.165780	31949	9	0.972606	31950	8	0.122680	9861656	0.000000
319835686	47055.000000	2479	6123.878345	31782	3	0.438674	31829	2	0.211751	9856620	0.000000
319857637	45986.000000	2380	5990.593317	31889	5	0.927984	32037	3	0.157110	9851720	0.000000
319877190	46234.000000	2469	6202.261834	32058	3	0.334170	31999	3	0.773944	9846792	0.000000
319864764	47530.000000	2445	6207.668974	31845	1	0.929918	31952	5	0.825798	9841891	0.000000
319859586	47307.000000	2484	6031.838406	31856	1	0.044487	32080	8	0.987716	9836927	0.000000
319882540	47072.000000	2442	6098.222509	32041	6	0.823186	31955	6	0.424095	9831940	0.000000
319862708	47207.000000	2464	6047.312271	31900	9	0.975839	31819	3	0.732116	9827040	0.000000
319866886	46498.000000	2343	6136.226205	32006	4	0.999934	32221	1	0.816552	9821997	0.000000
319872039	46789.000000	2471	6153.926266	31965	2	0.576248	31828	5	0.977836	9816967	0.000000
319857545	47687.000000	2525	6193.245840	31944	4	0.507269	31968	2	0.402303	9812147	0.000000
319829432	47901.000000	2350	6194.436154	32029	8	0.920272	31993	6	0.764759	9807269	0.000000
319877555	46982.000000	2394	6008.052971	31831	6	0.851512	32045	4	0.943812	9802320	-1.#IND00
319856949	46718.000000	2400	6164.257097	31985	6	0.910002	31885	6	0.207942	9797307	-1.#IND00
319855132	48045.000000	2431	6081.848545	32011	5	0.835417	32150	3	0.326183	9792417	-1.#IND00
319835809	47867.000000	2446	6027.527634	31965	3	0.883040	32038	13	0.818471	9787592	-0.003504
319855566	47063.000000	2371	6128.883796	31840	4	0.856123	32138	6	0.378896	9782563	-0.002679
319849875	47130.000000	2428	6171.168108	32102	5	0.635274	31882	6	0.415395	9777669	-0.002378
319835675	46491.000000	2427	6091.881872	32018	6	0.617397	31938	3	0.817347	9772709	-0.002931
319847996	47769.000000	2496	6148.667394	32038	2	0.959016	32140	4	0.896095	9767895	-0.001859
319876698	47050.000000	2425	6164.661758	32021	6	0.841888	31756	2	0.896032	9763071	-0.001045
319856454	47842.000000	2474	6147.794597	32077	6	0.935319	32023	11	0.100314	9758179	-0.001383
319860404	46914.000000	2461	6040.022684	31829	2	0.155272	31833	2	0.834513	9753233	-0.001081
319883883	46385.000000	2451	6071.286544	32130	4	0.374217	32034	3	0.062327	9748457	-0.000339
319857145	46733.000000	2411	6210.384796	32021	6	0.671658	31842	2	0.924044	9743648	-0.002486
319857436	47870.000000	2443	6168.542190	32074	7	0.708782	31947	6	0.743378	9738721	-0.001523
319855847	47314.000000	2426	6193.221678	31910	5	0.812186	31880	5	0.849112	9733884	-0.002456
319842170	47451.000000	2375	6228.449747	31898	8	0.853295	31855	2	0.929607	9729053	-0.004438
319861599	47415.000000	2509	6166.129608	31875	6	0.965334	32139	1	0.749969	9724231	-0.003453
319861086	47181.000000	2422	6073.736425	31813	6	0.960127	31914	2	0.839064	9719452	-0.004966
319865533	47773.000000	2417	6146.828525	31994	9	0.707062	31743	6	0.934769	9714509	-0.004593
319859176	47521.000000	2484	6066.089706	31930	6	0.579420	31912	8	0.983316	9709580	-0.004026
319852369	46615.000000	2393	5990.901938	32070	10	0.494637	32153	8	0.828534	9704814	-0.003218
319839880	46900.000000	2495	6185.272098	31740	8	0.443967	32124	7	0.750329	9699986	-0.003331
319891776	47211.000000	2437	6098.361887	31862	11	0.422242	32085	2	0.834958	9695159	-0.003703
319864719	47249.000000	2359	6036.278030	32020	4	0.806451	32095	13	0.709446	9690247	-0.005191
319858902	46734.000000	2394	6051.600860	32099	5	0.925049	31907	2	0.998177	9685371	-0.004969
319853041	46581.000000	2365	6093.223251	32002	7	0.208304	31839	6	0.621303	9680577	-0.004922
319853474	47319.000000	2441	6217.855805	31967	4	0.893810	32105	4	0.938546	9675625	-0.006233
319864331	46651.000000	2474	6145.568408	32327	4	0.730992	31973	2	0.821148	9670796	-0.005276
319879084	47401.000000	2403	6181.644654	31792	6	0.979803	31993	5	0.685881	9665813	-0.004686
319845562	47837.000000	2432	6137.941003	31882	3	0.557444	32053	7	0.715677	9660993	-0.005060
319852668	46896.000000	2390	6064.098506	31911	6	0.817876	32069	2	0.215839	9656176	-0.004905
319864763	47301.000000	2528	6121.049971	32172	3	0.425400	31998	4	0.715330	9651387	-0.004703
319847898	46839.000000	2337	6062.200017	32079	11	0.593808	32016	7	0.809048	9646582	-0.004443
319870332	47318.000000	2537	6166.702070	32008	5	0.596948	31904	5	0.101208	9641728	-0.004659
319859909	47453.000000	2592	6056.387976	31978	9	0.910417	32134	7	0.958656	9636920	-0.003462
319874505	46888.000000	2363	6188.836927	32127	10	0.363420	32064	10	0.958821	9632081	-0.003597
319871322	48524.000000	2469	6236.522766	31876	4	0.970639	31969	3	0.941339	9627326	-0.003461
319854598	47052.000000	2398	6026.590501	32045	3	0.908130	31947	10	0.760491	9622532	-0.002806
319857214	46318.000000	2398	6070.274169	31966	3	0.793159	31922	7	0.387493	9617665	-0.002498
319860549	47293.000000	2402	6202.603445	32000	3	0.723527	31911	4	0.597721	9612845	-0.002406
319866775	47271.000000	2546	6051.340901	32127	5	0.673930	32009	5	0.979414	9607956	-0.002321
319859455	47030.000000	2428	6153.892337	32027	14	0.829527	32222	5	0.533145	9603249	-0.002671
319872457	46620.000000	2384	6087.269426	31944	3	0.611310	32186	3	0.864242	9598334	-0.002677
319873537	46873.000000	2384	6094.792685	31984	6	0.229974	32087	8	0.580457	9593586	-0.002330
319856570	47321.000000	2429	6335.761193	31894	3	0.786080	31783	2	0.926160	9588832	-0.001731
319872605	48325.000000	2462	6191.711803	32143	5	0.785542	32000	5	0.723045	9584031	-0.001626
319855908	47975.000000	2417	6102.820112	31868	7	0.518964	31903	15	0.892196	9579169	-0.002077
319864826	47646.000000	2357	6219.144519	32095	5	0.737271	32063	0	0.419953	9574359	-0.001602
319885046	47934.000000	2420	6089.225780	31988	3	0.875187	31826	10	0.194721	9569487	-0.001838
319857877	46876.000000	2405	6061.332238	32047	8	0.472240	32026	4	0.759955	9564633	-0.001409
319846093	46606.000000	2462	6049.004322	31881	4	0.591929	32049	9	0.946814	9559850	-0.001129
319856842	47015.000000	2495	6233.407800	32008	5	0.310792	32133	6	0.758374	9555098	-0.001951
319880595	47792.000000	2384	6250.836418	31994	11	0.826169	31949	4	0.792217	9550332	-0.002151
319849763	48307.000000	2415	6228.566064	31957	6	0.601617	32047	3	0.863333	9545547	-0.002011
319855899	47185.000000	2471	6042.023382	32215	3	0.758318	31782	3	0.842916	9540760	-0.002207
319848879	46888.000000	2445	6197.548850	31910	4	0.759546	32023	4	0.805351	9536076	-0.002002
319857129	47163.000000	2495	6228.881056	31842	4	0.982335	32064	3	0.621800	9531340	-0.001894
319856451	48569.000000	2541	6183.270301	32232	6	0.781055	31813	7	0.205129	9526522	-0.001622
319871092	47803.000000	2472	6056.038234	32167	5	0.387918	31881	4	0.701053	9521832	-0.001623
319839164	46659.000000	2466	6071.836695	32024	3	0.261549	32062	9	0.771320	9516907	-0.002756
npatches	nstrain	runtime	dt	init_x	init_y	init_y_blood	init_z	init_S	beta0	beta1	beta2	beta3	mean_beta	B	d	delta	delta_blood	b[0]	mut	m	CTL	c	g	epsilon	k	het	lambda	rho	omega	x_max	patch.dyna	DELTA	A	VA
10000	1	100.000000	0.000100	21900	9499	5000000	0.001000	10000000	6.162823	6.538032	5.325873	7.472782	6	8000000000.000000	0.010000	1.000000	1.000000	800000	0.000050	0.048000	1	0.001000	1.000000	25.000000	9.000000	0.500000	0.000000	0.000000	0.000000	31987	0	10.000000	7.000000	1.000000
sus	inf	inf_blood	z	x[0]	y[0][0]	z[0]	x[1]	y[1][0]	z[1]	S[0]	synchrony
219000000	94990000.000000	5000000	10.000000	21900	9499	0.001000	21900	9499	0.001000	10000000	0.000000
319335644	1921707.000000	100799	10000.000000	31742	189	1.000000	31827	194	1.000000	9994999	0.000000
319859371	46400.000000	2488	9201.872436	31916	3	0.819866	32103	4	1.000000	9989925	0.000000
319846496	58771.000000	2941	6696.774698	32065	4	0.716988	31979	9	0.859091	9984933	0.000000
319861185	51945.000000	2707	5172.685354	31951	11	0.471645	32200	3	0.543457	9979940	0.000000
319859040	46111.000000	2369	4953.255269	32113	3	0.455189	32181	7	0.647155	9975042	0.000000
319859891	43986.000000	2275	5113.270946	31816	5	0.714095	31826	1	0.800942	9970003	0.000000
319884975	44190.000000	2258	5361.386526	32042	3	0.959862	32110	8	0.464487	9965054	0.000000
319867285	44808.000000	2310	5470.365480	32014	5	0.149651	31819	3	0.789835	9960137	0.000000
319838728	45874.000000	2360	5479.413019	31988	0	0.816465	32115	4	0.908922	9955219	0.000000
319858301	45898.000000	2387	5386.905132	31960	0	0.409508	32038	11	0.833885	9950270	0.000000
319860451	45866.000000	2358	5407.477694	31878	10	0.406410	31940	8	0.047541	9945233	0.000000
319865086	45118.000000	2423	5364.399820	32246	3	0.309651	32001	0	0.534868	9940340	0.000000
319859948	45365.000000	2356	5430.357829	32009	6	0.562334	32200	3	0.954144	9935498	0.000000
319860297	44542.000000	2278	5381.840949	32121	4	0.579729	32086	1	0.824466	9930385	0.000000
319864593	45386.000000	2283	5504.500126	31858	5	0.279688	32068	10	0.288218	9925309	0.000000
319858474	45988.000000	2402	5434.223682	31793	2	0.633247	31926	4	0.813344	9920276	0.000000
319877570	45673.000000	2422	5429.702404	31803	4	0.832162	31972	7	0.928120	9915309	0.000000
319855280	45102.000000	2442	5432.900432	31959	2	0.417176	32143	0	0.378289	9910286	0.000000
319856593	44727.000000	2330	5403.287375	32204	0	0.697481	31963	8	0.945980	9905436	0.000000
319848789	44414.000000	2385	5462.113237	31987	6	0.923792	31862	3	0.750795	9900661	0.000000
319854236	45326.000000	2331	5557.738952	31852	3	0.746361	31845	3	0.909777	9895740	0.000000
319835053	45804.000000	2391	5496.129742	31962	5	0.137824	31811	4	0.090616	9890801	0.000000
319863893	45873.000000	2314	5390.086844	32137	8	0.773512	31987	9	0.523064	9885955	0.000000
319887604	45685.000000	2386	5306.341738	32118	1	0.638991	31759	11	0.468187	9881156	0.000000
319855947	44175.000000	2306	5381.889129	31723	6	0.655282	31870	9	0.128921	9876201	0.000000
319872684	44873.000000	2269	5460.314135	32185	7	0.006036	31893	6	0.545211	9871275	0.000000
319857413	44200.000000	2262	5467.572273	32277	4	0.544440	31932	3	0.796137	9866311	0.000000
319872239	43824.000000	2337	5475.369120	32022	3	0.281310	31942	5	0.806250	9861436	0.000000
319874468	44942.000000	2231	5566.821701	31987	5	0.918181	32083	7	0.950904	9856521	0.000000
319870638	46084.000000	2402	5564.719707	31958	5	0.844037	32135	1	0.738297	9851527	0.000000
319876011	45250.000000	2472	5465.162967	32031	2	0.783511	32034	2	0.658720	9846553	0.000000
319854050	44982.000000	2383	5412.060551	31857	10	0.852036	32263	2	0.562869	9841696	0.000000
319856746	44657.000000	2347	5488.133538	32111	4	0.272212	32002	2	0.035600	9836708	0.000000
319855870	45560.000000	2367	5521.752224	32078	5	0.551904	32105	4	0.314278	9831844	0.000000
319879139	47112.000000	2424	5490.619939	32012	4	0.161007	31901	7	0.068010	9826999	0.000000
319865282	46435.000000	2409	5275.100355	32090	6	0.139870	32009	8	0.203215	9822079	0.000000
319860638	45137.000000	2349	5382.993674	31959	4	0.780297	31598	3	0.903036	9817198	0.000000
319864313	44924.000000	2342	5464.579195	32084	2	0.359983	31889	2	0.855301	9812371	0.000000
319857970	45389.000000	2409	5451.174489	31933	3	0.727460	31889	4	0.504424	9807495	0.000000
319857650	44700.000000	2369	5459.812206	32109	4	0.942423	31755	5	0.489431	9802560	-1.#IND00
319854847	45530.000000	2351	5437.062730	31783	5	0.943563	32058	2	0.501055	9797552	-1.#IND00
319859038	45291.000000	2364	5480.124366	32015	5	0.955100	32025	5	0.044276	9792690	-1.#IND00
319858000	45702.000000	2351	5446.566267	31953	5	0.732593	32026	5	0.261831	9787833	0.001739
319828255	44889.000000	2461	5348.813994	31975	5	0.998102	31975	4	0.865898	9783029	-0.001247
319863387	46288.000000	2329	5599.952530	32177	8	0.452012	31892	2	0.615567	9778276	0.002623
319852968	46571.000000	2399	5402.618240	31721	1	0.643798	31917	2	0.715226	9773434	0.001102
319853224	44970.000000	2398	5338.927861	31793	1	0.719615	31883	8	0.181089	9768567	0.003112
319859168	44965.000000	2374	5385.006565	31847	1	0.649591	31945	3	0.564526	9763699	0.002108
319858412	45725.000000	2328	5457.809128	31738	3	0.399899	31929	4	0.239197	9758831	0.004254
319833528	44474.000000	2283	5389.659242	32041	4	0.732206	32349	3	0.609361	9753991	0.003722
319870486	45561.000000	2347	5497.174794	32127	1	0.169803	31818	9	0.037894	9749138	0.003053
319862154	45533.000000	2340	5475.162093	32111	3	0.299634	32240	6	0.409937	9744265	0.002545
319859154	46194.000000	2386	5639.059477	31901	5	0.314168	31817	3	0.951537	9739430	0.002991
319855717	45705.000000	2354	5443.523247	31985	2	0.112634	31893	5	0.857449	9734502	0.000091
319855099	45745.000000	2410	5373.265796	31998	2	0.081812	32055	3	0.305397	9729642	0.000331
319877543	45295.000000	2338	5415.014632	32034	7	0.906554	32037	4	0.662639	9724761	0.000431
319850030	44242.000000	2325	5391.993406	31993	3	0.562977	31979	4	0.891632	9719803	0.000292
319871468	45290.000000	2334	5476.942646	31835	2	0.476489	32175	5	0.322668	9714912	0.001460
319855412	45544.000000	2320	5523.218402	31770	8	0.459792	32142	5	0.604796	9710159	0.001218
319857909	45495.000000	2330	5433.982441	31963	7	0.756902	32103	5	0.731922	9705227	0.001166
319847044	45271.000000	2333	5526.608997	31881	3	0.767682	31888	5	0.760025	9700560	0.002276
319843242	46040.000000	2431	5520.422084	31908	2	0.268701	32009	6	0.208422	9695681	0.000980
319866894	45480.000000	2308	5479.210188	31982	5	0.795327	31981	3	0.300458	9690825	0.001342
319845694	45802.000000	2426	5424.569023	31949	6	0.072102	32075	4	0.140501	9685993	0.001708
319859455	45022.000000	2343	5310.772056	31852	4	0.140461	31900	5	0.617405	9681043	0.001522
319856857	44834.000000	2335	5474.725299	32133	11	0.222736	31872	4	0.654294	9676138	0.001655
319879337	45251.000000	2472	5534.118576	31984	3	0.639599	32009	5	0.399659	9671230	0.001687
319880298	45626.000000	2316	5541.088079	31864	8	0.191172	32117	3	0.327914	9666378	0.002169
319861644	45253.000000	2378	5482.214863	31895	6	0.061587	32248	7	0.488295	9661505	0.002006
319863227	45528.000000	2311	5430.621144	32038	1	0.482461	32113	3	0.678186	9656565	0.001339
319861233	45473.000000	2349	5394.198748	32065	4	0.493669	32030	3	0.457491	9651635	0.001055
319867447	45542.000000	2413	5400.358446	32254	1	0.897091	32146	3	0.247490	9646882	0.000895
319854313	45199.000000	2273	5456.490571	31850	5	0.471457	31869	8	0.671914	9642035	0.000434
319868106	45900.000000	2393	5532.117154	31935	5	0.585738	31966	4	0.525246	9637211	0.001151
319862064	45938.000000	2464	5444.885832	31916	6	0.954391	32049	7	0.183475	9632427	0.001491
319859599	45522.000000	2379	5354.504938	32124	9	0.249164	32013	8	0.607077	9627661	0.001128
319869871	44798.000000	2362	5458.489554	32064	8	0.326855	32099	3	0.320170	9622719	0.001117
319854193	45120.000000	2350	5454.284110	32157	7	0.407465	31974	6	0.785659	9617858	0.001552
319868283	45224.000000	2426	5443.256731	31855	1	0.530961	31788	5	0.692110	9613013	0.001572
319862936	45854.000000	2347	5444.291710	31817	4	0.766942	31938	2	0.795583	9608286	0.000748
319865398	45435.000000	2398	5396.520793	32087	3	0.578735	32018	3	0.689292	9603517	0.000838
319857675	45629.000000	2423	5424.174393	31839	1	0.492605	31710	3	0.166244	9598724	0.001278
319849552	45523.000000	2369	5412.716050	31977	1	0.088880	32138	3	0.975339	9593929	0.001201
319853965	44528.000000	2321	5423.873244	32062	6	0.252526	32054	2	0.117770	9589144	0.001695
319871634	44838.000000	2336	5430.713672	31947	5	0.367447	31771	8	0.493169	9584243	0.001986
319879757	46119.000000	2461	5524.242311	32266	2	0.453871	31799	5	0.886298	9579442	0.001421
319859841	46113.000000	2400	5443.901098	31805	6	0.117855	32104	3	0.236627	9574629	0.001091
319868049	45617.000000	2330	5340.184646	31810	2	0.768140	31709	4	0.845694	9569920	0.001015
319872963	45236.000000	2431	5502.873369	31993	0	0.428940	32091	6	0.747383	9565133	0.001129
319843962	45069.000000	2459	5480.997997	31961	9	0.237217	32145	8	0.388045	9560384	0.001127
319865747	45427.000000	2403	5378.581275	32144	1	0.382953	32028	2	0.343294	9555546	0.001176
319887796	44901.000000	2301	5434.415471	31925	6	0.261962	31851	4	0.153812	9550646	0.002012
319862397	45367.000000	2374	5422.615365	31857	8	0.901268	31864	6	0.790360	9545896	0.001813
319852346	45055.000000	2374	5469.570731	32109	5	0.716939	31921	5	0.666223	9541096	0.001683
319861347	44630.000000	2315	5415.689814	32033	6	0.499595	32054	4	0.992954	9536242	0.001661
319866583	45959.000000	2351	5607.117712	31958	2	0.667185	32149	7	0.420066	9531472	0.001685
319853669	45528.000000	2338	5407.293053	31939	0	0.130567	31970	7	0.672705	9526800	0.001715
319867207	44741.000000	2444	5411.814398	31859	3	0.902247	32102	4	0.072205	9521966	0.002077
319876891	44169.000000	2295	5375.826958	32113	1	0.884464	31929	4	0.150126	9517257	0.001837
npatches	nstrain	runtime	dt	init_x	init_y	init_y_blood	init_z	init_S	beta0	beta1	beta2	beta3	mean_beta	B	d	delta	delta_blood	b[0]	mut	m	CTL	c	g	epsilon	k	het	lambda	rho	omega	x_max	patch.dyna	DELTA	A	VA
10000	1	100.000000	0.000100	21900	9499	5000000	0.001000	10000000	8.746238	3.199628	8.155852	8.946158	6	8000000000.000000	0.010000	1.000000	1.000000	800000	0.000050	0.048000	1	0.001000	1.000000	25.000000	10.000000	0.500000	0.000000	0.000000	0.000000	31987	0	10.000000	7.000000	1.000000
sus	inf	inf_blood	z	x[0]	y[0][0]	z[0]	x[1]	y[1][0]	z[1]	S[0]	synchrony
219000000	94990000.000000	5000000	10.000000	21900	9499	0.001000	21900	9499	0.001000	10000000	0.000000
319649727	755339.000000	39877	10000.000000	31788	94	1.000000	31834	77	1.000000	9994916	0.000000
319859424	33031.000000	1659	2669.432609	32271	3	0.042291	32170	4	0.100647	9989976	0.000000
319856036	33317.000000	1760	5019.076141	32026	2	0.336108	31967	2	0.292344	9985062	0.000000
319865531	41446.000000	2186	5943.091984	31801	4	0.952234	31887	4	0.485341	9979934	0.000000
319856362	46397.000000	2454	5529.124807	31970	5	0.730268	31862	5	0.362103	9974971	0.000000
319870060	47358.000000	2440	5081.455357	31805	10	0.794144	31967	5	0.161114	9969828	0.000000
319852425	44980.000000	2370	4802.211604	31971	1	0.176332	31903	7	0.153027	9964898	0.000000
319857134	44020.000000	2318	4745.580505	32175	6	0.800055	32172	7	0.528363	9960004	0.000000
319841102	43296.000000	2253	4762.581231	32084	8	0.700970	31766	4	0.276787	9955137	0.000000
319861577	43577.000000	2310	4932.141036	32125	4	0.553955	31928	2	0.122101	9950159	0.000000
319858265	44505.000000	2230	4890.457142	31872	5	0.783883	31902	7	0.684773	9945196	0.000000
319853578	45223.000000	2368	4975.823493	31809	3	0.569217	31870	0	0.022810	9940246	0.000000
319882267	44223.000000	2318	4878.419591	32055	3	0.706020	32040	5	0.113257	9935330	0.000000
319866228	43529.000000	2212	4833.982421	31823	2	0.099897	32084	4	0.940251	9930265	0.000000
319847367	44029.000000	2319	4981.785507	31891	4	0.682714	32203	3	0.279251	9925358	0.000000
319861176	44445.000000	2328	4998.221452	31960	3	0.840505	32015	5	0.122919	9920461	0.000000
319854102	44858.000000	2335	4994.943901	31890	6	0.580416	32020	3	0.662642	9915688	0.000000
319875858	44882.000000	2347	4901.875661	31850	4	0.752082	31989	9	0.434270	9910805	0.000000
319862145	44052.000000	2352	4873.162909	32040	7	0.667650	32164	1	0.559076	9905834	0.000000
319852048	44320.000000	2355	4935.138631	32072	6	0.475035	31945	6	0.686504	9900899	0.000000
319863819	44758.000000	2250	4935.624367	32029	8	0.450636	31964	3	0.497451	9895982	0.000000
319850204	45066.000000	2345	4896.793407	31980	3	0.291987	31894	5	0.163646	9891000	0.000000
319876837	44572.000000	2334	4851.697322	32081	3	0.891446	31944	7	0.546687	9886083	0.000000
319850100	43859.000000	2242	4830.976272	32020	6	0.326328	31859	6	0.054569	9881063	0.000000
319873289	43338.000000	2296	4847.453671	32188	10	0.930046	32007	3	0.248795	9876052	0.000000
319848439	43655.000000	2258	4890.034272	31783	4	0.219949	31874	10	0.559630	9871235	0.000000
319857169	44216.000000	2325	4988.643397	31972	5	0.332231	31845	3	0.150005	9866337	0.000000
319859203	44028.000000	2255	4893.242678	32150	4	0.192389	31997	8	0.089562	9861442	0.000000
319854280	44674.000000	2386	4976.471434	31934	4	0.751567	32055	3	0.859207	9856490	0.000000
319892396	44548.000000	2309	4880.294720	32093	8	0.737145	32103	5	0.286506	9851705	0.000000
319867072	44454.000000	2307	4918.749424	31987	3	0.408695	32432	3	0.006476	9846777	0.000000
319865511	44294.000000	2315	4893.235744	32056	4	0.351504	31935	4	0.027479	9841901	0.000000
319860518	44284.000000	2212	4823.393043	32117	2	0.832709	31969	7	0.153811	9836976	0.000000
319867361	43683.000000	2266	4861.180265	31956	6	0.918039	32018	1	0.065447	9832066	0.000000
319840994	44251.000000	2274	4850.519195	31864	2	0.763321	32162	3	0.005051	9827171	0.000000
319852416	43934.000000	2321	4815.319080	31899	6	0.208800	31755	5	0.142211	9822226	0.000000
319852111	43137.000000	2303	4759.154891	31943	4	0.384124	32027	2	0.277437	9817436	0.000000
319860396	43037.000000	2213	4823.293261	32117	7	0.553407	32120	4	0.433285	9812575	0.000000
319892772	43494.000000	2339	4949.435252	31887	3	0.542318	31709	2	0.539951	9807581	0.000000
319860130	44107.000000	2217	4876.309433	32277	2	0.419651	31976	3	0.318666	9802719	-1.#IND00
319877365	43723.000000	2180	4862.243982	31954	3	0.872971	32098	4	0.638933	9797763	-1.#IND00
319872297	43825.000000	2223	4943.744970	32059	6	0.493061	32103	2	0.372449	9792971	-1.#IND00
319852056	43870.000000	2363	4829.540974	32141	0	0.255883	32124	2	0.064221	9788128	-1.#IND00
319858393	43667.000000	2290	4877.749253	31890	5	0.899925	31978	8	0.303791	9783317	0.001429
319866727	44205.000000	2208	4906.610725	31802	4	0.961992	31917	2	0.526607	9778434	0.008271
319873143	43672.000000	2262	4849.482792	31899	1	0.343363	31857	4	0.925735	9773477	0.007676
319868232	43959.000000	2313	4988.486459	32320	8	0.327159	31794	5	0.554679	9768639	0.005255
319867846	45020.000000	2335	4965.622699	31830	5	0.749946	32013	6	0.500300	9763755	0.004207
319844479	44839.000000	2353	4814.465499	32036	6	0.667441	32150	1	0.280788	9758731	0.003809
319853053	43928.000000	2309	4789.481897	32295	2	0.470638	31950	1	0.339869	9753929	0.003735
319848352	43702.000000	2242	4820.961326	31870	4	0.539052	31837	8	0.171376	9749055	0.002822
319826163	44128.000000	2344	4906.401556	31844	5	0.160107	32195	3	0.118199	9744158	0.001997
319850591	43912.000000	2317	4919.317809	31915	6	0.824614	31991	6	0.088276	9739286	0.001207
319862137	43648.000000	2311	4866.132681	32101	4	0.978418	32023	4	0.236327	9734461	0.001574
319867178	44384.000000	2251	4897.136082	31985	6	0.535915	32039	6	0.950159	9729718	0.000747
319828843	44249.000000	2311	4936.060441	32072	6	0.945186	32168	4	0.567959	9724929	0.000277
319889972	44650.000000	2391	4840.713763	31923	6	0.810101	32108	5	0.666929	9720089	0.000298
319854152	43904.000000	2388	4758.342628	32153	9	0.530750	32142	5	0.160880	9715298	0.003788
319901370	43134.000000	2204	4903.287848	32140	2	0.726489	32055	4	0.090647	9710387	0.003712
319881227	44252.000000	2240	5022.742834	32067	5	0.923606	32050	4	0.202170	9705576	0.003826
319877639	44507.000000	2339	5012.094376	31754	4	0.905529	31933	2	0.870136	9700709	0.003073
319850733	44199.000000	2237	4929.547225	31810	2	0.897946	32024	5	0.705168	9695778	0.002907
319852121	43710.000000	2348	4904.922561	31923	1	0.285978	31942	3	0.796168	9690991	0.002207
319851232	44120.000000	2260	4983.625025	32136	9	0.559642	32009	2	0.408131	9686205	0.001953
319839060	44874.000000	2303	4824.859331	32129	2	0.773987	31991	5	0.143634	9681299	0.002104
319871266	43743.000000	2297	4733.055059	31797	6	0.459248	32048	6	0.548380	9676567	0.003156
319851142	43266.000000	2209	4805.762546	31839	3	0.608254	32026	1	0.549385	9671789	0.003494
319833166	43898.000000	2246	4913.186521	31936	2	0.496654	31897	3	0.163287	9667006	0.004360
319859037	44052.000000	2291	4934.743194	32003	2	0.458736	31949	3	0.164533	9662057	0.004465
319856037	44757.000000	2260	4885.655810	32008	4	0.605416	32048	4	0.461081	9657149	0.004372
319857221	46034.000000	2347	4912.480809	31819	6	0.551180	31876	3	0.773313	9652300	0.004140
319873511	44919.000000	2396	4751.917379	31910	1	0.265485	31735	2	0.550146	9647517	0.003974
319855129	43746.000000	2262	4764.382460	32037	6	0.541965	32301	10	0.520621	9642693	0.003736
319855814	43414.000000	2286	4902.263728	31864	2	0.304949	32111	2	0.669214	9637964	0.002891
319845367	43190.000000	2238	4922.183752	31929	7	0.567422	31797	2	0.227193	9633143	0.003598
319847434	43875.000000	2303	5015.267365	31798	1	0.143332	31970	9	0.213764	9628419	0.003726
319847935	43432.000000	2263	4914.755869	31860	4	0.578133	31959	4	0.319161	9623604	0.004279
319862995	43717.000000	2234	4958.559009	31978	6	0.754834	32043	3	0.697971	9618901	0.002552
319832735	43786.000000	2329	4924.803281	31817	5	0.917708	32121	5	0.211217	9614124	0.003062
319855835	43952.000000	2311	4851.166762	32102	5	0.773088	31909	6	0.408293	9609370	0.002837
319861395	43282.000000	2218	4819.668080	31816	1	0.280190	31762	5	0.908024	9604590	0.002744
319852912	44298.000000	2328	5019.038361	31918	7	0.758035	32074	9	0.388668	9599798	0.002717
319875304	44633.000000	2348	4922.329160	31899	3	0.790200	31776	1	0.101976	9595036	0.002601
319873371	44501.000000	2293	4887.605665	32156	1	0.119955	31906	6	0.350016	9590285	0.002621
319856739	44381.000000	2236	4957.141501	32073	6	0.250540	31890	5	0.329157	9585491	0.002577
319864684	43604.000000	2246	4940.383547	32101	2	0.571042	31893	5	0.349368	9580591	0.002804
319856600	44015.000000	2229	4949.639664	31994	5	0.918814	32032	6	0.666396	9575606	0.002412
319864282	44498.000000	2316	4966.377424	32035	11	0.570741	31956	3	0.524192	9570940	0.002847
319859562	44895.000000	2404	4970.865888	31919	4	0.228976	31950	1	0.256009	9566133	0.002948
319870063	44233.000000	2294	4832.324621	31884	4	0.885740	31792	5	0.190950	9561459	0.002665
319879760	43439.000000	2283	4802.963644	32102	8	0.213094	31956	5	0.309892	9556684	0.002821
319851586	43565.000000	2250	4829.389499	31755	2	0.132327	31800	1	0.319254	9551960	0.001193
319846967	44078.000000	2277	4863.837120	31895	10	0.435431	32062	1	0.535424	9547202	0.001139
319877708	43841.000000	2324	4904.963198	31969	7	0.404105	32053	2	0.543906	9542447	0.000996
319847627	43393.000000	2340	4898.289048	31869	4	0.421492	31922	5	0.454383	9537603	0.000953
319859232	43889.000000	2256	4956.504365	32186	7	0.943994	31954	4	0.510800	9532707	0.001801
319858721	44177.000000	2351	4989.146051	32055	6	0.599004	32111	5	0.309749	9527933	0.001587
319847140	44011.000000	2282	4988.383512	31873	3	0.231989	31978	6	0.197436	9523163	0.001332
319854382	44514.000000	2342	4970.690443	31854	3	0.315253	31803	6	0.682208	9518412	0.001249
npatches	nstrain	runtime	dt	init_x	init_y	init_y_blood	init_z	init_S	beta0	beta1	beta2	beta3	mean_beta	B	d	delta	delta_blood	b[0]	mut	m	CTL	c	g	epsilon	k	het	lambda	rho	omega	x_max	patch.dyna	DELTA	A	VA
10000	1	100.000000	0.000100	21900	9499	5000000	0.001000	10000000	5.913746	7.454111	8.336630	5.311422	6	8000000000.000000	0.010000	1.000000	1.000000	800000	0.000050	0.048000	1	0.001000	1.000000	25.000000	11.000000	0.500000	0.000000	0.000000	0.000000	31987	0	10.000000	7.000000	1.000000
sus	inf	inf_blood	z	x[0]	y[0][0]	z[0]	x[1]	y[1][0]	z[1]	S[0]	synchrony
219000000	94990000.000000	5000000	10.000000	21900	9499	0.001000	21900	9499	0.001000	10000000	0.000000
319796287	290962.000000	15209	10000.000000	32162	27	1.000000	31679	26	1.000000	9994885	0.000000
319846446	61500.000000	3204	2634.045156	32060	6	0.281629	32031	6	0.914906	9989850	0.000000
319866057	39892.000000	2090	2949.618821	32007	3	0.437189	31686	3	0.377247	9984697	0.000000
319849024	36315.000000	1872	3705.721122	32120	4	0.626996	32007	2	0.316121	9979761	0.000000
319863056	37584.000000	1972	4458.674136	31890	5	0.609737	32052	4	0.064376	9974740	0.000000
319866223	41402.000000	2108	4890.844876	31939	1	0.398798	32016	8	0.774079	9969773	0.000000
319855173	44057.000000	2186	4731.896705	32078	1	0.147907	32106	8	0.423933	9964685	0.000000
319871418	43282.000000	2333	4542.991641	31912	4	0.477610	32072	8	0.147538	9959771	0.000000
319874832	43295.000000	2318	4500.516341	32076	7	0.707677	31930	1	0.440790	9954919	0.000000
319851120	43692.000000	2236	4466.907831	31897	11	0.202159	31844	0	0.363216	9949975	0.000000
319878601	43729.000000	2198	4498.169494	31972	10	0.326952	32436	7	0.309182	9944992	0.000000
319862415	43395.000000	2259	4412.705590	32057	0	0.193932	31877	1	0.261190	9939978	0.000000
319898832	43119.000000	2221	4460.942149	32008	10	0.308980	32065	5	0.447674	9934966	0.000000
319845295	43863.000000	2306	4529.535384	31890	5	0.424161	32017	6	0.476983	9930023	0.000000
319857845	43522.000000	2231	4406.332309	31976	9	0.206927	31914	4	0.014412	9925214	0.000000
319848956	43507.000000	2300	4468.697792	32017	8	0.372317	31570	6	0.212782	9920363	0.000000
319866579	43090.000000	2183	4393.054150	32146	2	0.419947	31886	4	0.790635	9915369	0.000000
319857775	42913.000000	2218	4522.011042	31873	9	0.439678	32062	2	0.293509	9910470	0.000000
319851177	43985.000000	2216	4587.534883	31968	0	0.075745	32254	12	0.767185	9905646	0.000000
319859318	43407.000000	2355	4438.696684	31954	2	0.042142	31837	8	0.732395	9900760	0.000000
319855803	42918.000000	2261	4457.770278	32068	4	0.318590	31892	7	0.683525	9895788	0.000000
319869245	43602.000000	2233	4525.088505	32066	5	0.072446	32125	2	0.675861	9890862	0.000000
319841866	44296.000000	2331	4467.418095	31888	4	0.615313	31957	4	0.435463	9885935	0.000000
319842592	43710.000000	2277	4293.429922	31990	2	0.685785	32301	1	0.274105	9880861	0.000000
319870395	42726.000000	2274	4295.718234	31771	4	0.133539	32113	6	0.281066	9876080	0.000000
319872058	42660.000000	2199	4382.812249	31809	2	0.665564	32087	7	0.957130	9871063	0.000000
319836334	42950.000000	2140	4446.146654	32023	4	0.439151	31968	6	0.966130	9866141	0.000000
319863913	42647.000000	2201	4384.542580	31909	6	0.832185	31953	4	0.858081	9861157	0.000000
319878074	42345.000000	2208	4361.262893	32148	2	0.121608	32094	4	0.639453	9856144	0.000000
319862294	42313.000000	2194	4442.960083	31828	3	0.144001	32013	5	0.259652	9851267	0.000000
319861262	43062.000000	2207	4551.726754	31847	5	0.462838	32058	4	0.239148	9846271	0.000000
319864029	42769.000000	2225	4464.598454	32074	5	0.666587	32083	7	0.662809	9841369	0.000000
319862147	42986.000000	2197	4386.034124	31942	2	0.729581	31989	4	0.901704	9836516	0.000000
319865204	42810.000000	2241	4390.824453	31722	6	0.640367	31912	2	0.382732	9831569	0.000000
319849739	42483.000000	2242	4383.407590	31790	3	0.143198	32049	0	0.612192	9826601	0.000000
319852235	42652.000000	2214	4490.906829	31901	4	0.504210	32218	3	0.357119	9821712	0.000000
319866588	42381.000000	2182	4484.420588	32042	10	0.313695	32136	1	0.497881	9816767	0.000000
319877041	42764.000000	2256	4469.350315	32252	2	0.775540	32271	2	0.644302	9811827	0.000000
319844794	42790.000000	2228	4370.964265	31977	3	0.526585	32128	2	0.066764	9806936	0.000000
319842856	42696.000000	2215	4481.921930	31723	2	0.331541	32198	7	0.254994	9801943	-1.#IND00
319858326	42418.000000	2152	4536.337132	32180	1	0.004670	32094	2	0.666588	9797046	-1.#IND00
319875429	43358.000000	2271	4554.563647	31680	7	0.030311	31812	3	0.633065	9792094	-1.#IND00
319862925	43146.000000	2242	4420.752828	31850	3	0.024681	31929	5	0.247710	9787240	0.004680
319872485	43120.000000	2263	4317.449519	31982	5	0.142902	31930	1	0.029367	9782253	0.001122
319867899	43637.000000	2266	4429.224751	31971	5	0.007184	31655	8	0.025806	9777508	0.004894
319872447	43563.000000	2373	4337.064841	31826	7	0.630788	32298	7	0.674322	9772645	0.001841
319857363	43463.000000	2278	4476.418598	32062	5	0.348335	32137	4	0.331672	9767750	0.002463
319854126	43297.000000	2268	4464.776064	31940	5	0.189843	32062	3	0.320860	9762764	0.002719
319854040	43383.000000	2225	4500.209252	31974	1	0.314692	32102	8	0.301955	9757867	0.001105
319871291	43198.000000	2280	4461.171178	32143	7	0.487694	32074	11	0.463010	9752896	0.000445
319862022	43640.000000	2217	4535.375132	31966	2	0.215265	32096	4	0.722939	9748008	-0.000013
319865037	43998.000000	2229	4545.244312	32066	4	0.073771	32066	7	0.635663	9742998	0.000451
319862406	43940.000000	2280	4442.978531	32115	5	0.202155	32080	5	0.974693	9738190	0.002133
319852135	44065.000000	2311	4436.072438	32000	6	0.281792	31930	2	0.723593	9733262	0.003554
319887848	43205.000000	2191	4470.206070	32190	1	0.088089	31726	3	0.587482	9728314	0.005579
319851838	42761.000000	2202	4430.436102	31895	3	0.888571	31749	3	0.843449	9723435	0.004397
319857684	43301.000000	2240	4457.379554	32110	10	0.599185	32018	8	0.527313	9718577	0.003627
319866670	43456.000000	2268	4466.349504	32245	9	0.366209	32118	5	0.155954	9713679	0.000778
319853183	43234.000000	2264	4436.252193	31906	3	0.394225	31973	4	0.341093	9708835	-0.000531
319871321	43565.000000	2256	4497.362488	31825	4	0.770695	32032	3	0.160291	9704055	-0.001314
319877922	43061.000000	2339	4527.733727	31982	8	0.261565	31940	4	0.651573	9699225	-0.000645
319868609	43641.000000	2273	4581.694227	32085	7	0.970194	31878	1	0.388915	9694526	0.000534
319850778	44738.000000	2281	4529.615708	31889	5	0.394849	32177	5	0.221563	9689660	0.000656
319878291	44577.000000	2249	4460.950841	31942	3	0.539061	31877	4	0.646553	9684815	0.000021
319849263	44629.000000	2368	4381.801382	32068	5	0.139135	32010	11	0.051871	9679905	0.000914
319855619	42805.000000	2198	4278.263998	32062	2	0.292281	31840	3	0.448764	9675058	0.000451
319875821	41917.000000	2192	4406.055982	32154	4	0.463244	31960	2	0.254279	9670086	0.002311
319852142	42180.000000	2195	4390.122578	31904	2	0.085635	31963	1	0.243718	9665324	0.002474
319891541	41718.000000	2258	4468.475045	31974	2	0.327157	31997	8	0.606710	9660419	0.002408
319858710	42915.000000	2244	4517.324429	31845	3	0.862246	32099	6	0.542784	9655713	0.003076
319882408	43439.000000	2254	4446.417872	32144	3	0.357120	31829	4	0.695058	9650900	0.002968
319885394	42803.000000	2229	4464.604382	31896	3	0.550596	31954	5	0.615357	9646012	0.003180
319896351	43353.000000	2188	4444.578754	31901	6	0.071523	32334	0	0.028010	9641081	0.003051
319868769	43581.000000	2218	4538.688317	32083	8	0.322355	31860	8	0.606603	9636414	0.002805
319850537	43529.000000	2279	4376.304748	31736	5	0.321792	32176	6	0.376887	9631630	0.002108
319860799	42567.000000	2165	4329.114821	32084	7	0.577242	31883	6	0.194754	9626863	0.002816
319840077	42786.000000	2198	4293.252941	32019	3	0.493930	31854	4	0.268048	9621993	0.002865
319875094	42064.000000	2182	4407.265803	31847	3	0.613050	31871	0	0.512575	9617204	0.002440
319851162	42652.000000	2257	4454.945685	31823	3	0.188734	31961	2	0.314673	9612328	0.001916
319858904	42461.000000	2189	4487.588971	31875	5	0.696446	31814	4	0.149446	9607611	0.002472
319861561	43199.000000	2238	4526.567638	31969	3	0.848673	31807	6	0.778207	9602731	0.002150
319858920	43672.000000	2261	4446.872146	31831	6	0.691063	31936	4	0.140137	9597891	0.002369
319861484	43179.000000	2389	4394.817762	31900	6	0.074172	31977	2	0.183928	9592941	0.003016
319862844	43207.000000	2238	4378.514340	31858	6	0.157872	32057	1	0.336035	9588150	0.002712
319873667	42955.000000	2273	4388.417440	32024	4	0.300603	32104	4	0.812693	9583323	0.002536
319876982	43372.000000	2257	4470.747129	31904	6	0.606863	31817	5	0.376102	9578541	0.002489
319836688	42150.000000	2190	4434.561690	31808	3	0.506132	31943	5	0.115766	9573650	0.002338
319863345	42686.000000	2174	4465.848498	31989	4	0.595365	32107	6	0.499308	9568807	0.002503
319853107	42537.000000	2277	4487.518073	31914	7	0.305983	32055	0	0.029419	9564050	0.002371
319849097	43681.000000	2326	4564.563261	31851	10	0.737194	32025	8	0.198493	9559276	0.002554
319856027	43646.000000	2239	4435.370606	31943	4	0.694478	32079	3	0.615304	9554304	0.002429
319858775	43730.000000	2223	4449.160485	31991	3	0.606584	32243	1	0.110973	9549518	0.001736
319833426	43564.000000	2245	4418.807612	31924	3	0.203042	31879	4	0.364765	9544787	0.001658
319856767	43334.000000	2257	4429.332810	31890	4	0.762075	31869	2	0.896871	9540158	0.001865
319843450	42951.000000	2193	4351.587078	31821	4	0.180049	31895	4	0.315226	9535391	0.002865
319837126	43715.000000	2183	4412.090858	32049	2	0.502373	31959	1	0.226098	9530631	0.002767
319852268	43546.000000	2260	4447.562493	31974	1	0.208070	31919	4	0.506097	9525943	0.002733
319839474	43688.000000	2252	4475.086055	31886	2	0.555801	32129	3	0.297934	9521167	0.002968
319851226	42965.000000	2248	4426.931267	32115	7	0.197848	31894	3	0.781257	9516419	0.002879
npatches	nstrain	runtime	dt	init_x	init_y	init_y_blood	init_z	init_S	beta0	beta1	beta2	beta3	mean_beta	B	d	delta	delta_blood	b[0]	mut	m	CTL	c	g	epsilon	k	het	lambda	rho	omega	x_max	patch.dyna	DELTA	A	VA
10000	1	100.000000	0.000100	21900	9499	5000000	0.001000	10000000	3.147388	6.947531	5.922935	8.679976	6	8000000000.000000	0.010000	1.000000	1.000000	800000	0.000050	0.048000	1	0.001000	1.000000	25.000000	12.000000	0.500000	0.000000	0.000000	0.000000	31987	0	10.000000	7.000000	1.000000
sus	inf	inf_blood	z	x[0]	y[0][0]	z[0]	x[1]	y[1][0]	z[1]	S[0]	synchrony
219000000	94990000.000000	5000000	10.000000	21900	9499	0.001000	21900	9499	0.001000	10000000	0.000000
319850814	113730.000000	6022	9998.721066	32070	6	1.000000	31874	16	1.000000	9994962	0.000000
319832586	82782.000000	4287	4287.139643	32090	7	0.335591	31922	9	0.517575	9989967	0.000000
319850756	56328.000000	2916	3081.855993	32078	8	0.714317	31930	3	0.295459	9985147	0.000000
319865298	43507.000000	2253	2969.190135	31979	5	0.057346	31937	3	0.379254	9980225	0.000000
319860552	38468.000000	2013	3306.478299	31958	2	0.682186	31931	6	0.006129	9975300	0.000000
319850110	37433.000000	1956	3663.540327	31867	2	0.181002	32216	3	0.229943	9970286	0.000000
319857175	38568.000000	2070	4066.934657	31887	10	0.188092	31979	0	0.141747	9965254	0.000000
319857423	40375.000000	2054	4253.000723	31924	6	0.536280	31863	5	0.301494	9960290	0.000000
319855430	41893.000000	2180	4307.319255	32155	10	0.329930	31976	6	0.633279	9955197	0.000000
319870408	42605.000000	2186	4230.512609	32050	5	0.061220	32168	1	0.504194	9950164	0.000000
319859666	42769.000000	2166	4167.720969	32295	1	0.074458	32070	5	0.329054	9945282	0.000000
319869038	43313.000000	2198	4099.851340	32154	4	0.333499	32003	6	0.494047	9940321	0.000000
319849224	43079.000000	2295	4045.346279	31928	4	0.166936	31949	7	0.121753	9935324	0.000000
319856365	41991.000000	2204	3991.360182	32181	8	0.218417	31931	7	0.677346	9930329	0.000000
319855088	40896.000000	2220	4007.188708	32222	4	0.382359	32179	2	0.455373	9925262	0.000000
319833974	41337.000000	2123	4106.536264	31939	2	0.767081	31945	3	0.174038	9920285	0.000000
319866081	42316.000000	2205	4119.894750	32034	5	0.014528	32001	5	0.406169	9915362	0.000000
319885390	43288.000000	2162	4006.465357	32011	7	0.031462	31962	3	0.103923	9910390	0.000000
319876782	43124.000000	2292	3964.207972	32125	7	0.297735	32061	3	0.077214	9905396	0.000000
319863906	42243.000000	2196	4032.496798	31975	3	0.563856	32065	2	0.486293	9900330	0.000000
319872104	41779.000000	2195	3978.149205	31943	2	0.341257	31896	2	0.871012	9895466	0.000000
319847693	41603.000000	2155	3964.133204	32024	2	0.109408	31965	4	0.460187	9890574	0.000000
319869422	41765.000000	2104	4002.721545	32024	1	0.176386	32207	4	0.696885	9885567	0.000000
319850119	41413.000000	2186	4048.785957	32045	3	0.424304	31858	2	0.200615	9880536	0.000000
319850902	41806.000000	2199	4215.602014	31892	5	0.620480	32132	8	0.592591	9875544	0.000000
319869425	42872.000000	2199	4300.192381	32017	2	0.629206	31978	2	0.973037	9870647	0.000000
319864712	43975.000000	2227	4143.513044	31883	2	0.308081	31882	1	0.539735	9865715	0.000000
319855107	42896.000000	2243	4017.727752	31833	6	0.525297	31980	0	0.812943	9860747	0.000000
319883276	42339.000000	2230	3985.103499	32124	5	0.317152	31998	5	0.587872	9855860	0.000000
319844904	41711.000000	2198	3978.780732	31866	4	0.634210	31855	6	0.864797	9850873	0.000000
319870720	41815.000000	2142	3986.009133	32008	6	0.369334	32121	4	0.088252	9845742	0.000000
319861406	42358.000000	2163	4115.995163	31890	9	0.086713	32004	1	0.381996	9840835	0.000000
319876642	43167.000000	2227	4179.785512	31847	0	0.048168	32030	3	0.250327	9835804	0.000000
319862693	43356.000000	2374	4058.381420	31925	9	0.391136	31998	9	0.702412	9830882	0.000000
319848687	42550.000000	2191	4057.199490	31875	3	0.464713	31959	6	0.269194	9826010	0.000000
319847342	42603.000000	2180	4145.771847	32120	5	0.411164	31981	4	0.628717	9821097	0.000000
319855740	42868.000000	2143	4080.996098	32044	2	0.366917	31820	5	0.131173	9816226	0.000000
319870424	41904.000000	2199	4021.201680	31987	4	0.141041	32102	7	0.153010	9811346	0.000000
319843690	41347.000000	2132	3953.163566	31904	4	0.372342	32149	4	0.201872	9806401	0.000000
319867924	41507.000000	2156	4070.266338	31929	2	0.429593	32033	3	0.519774	9801414	-1.#IND00
319860724	42081.000000	2096	4100.040743	32038	3	0.634979	31880	4	0.371752	9796476	-1.#IND00
319879925	42481.000000	2178	4069.575769	31907	2	0.175737	31699	6	0.685923	9791488	-1.#IND00
319870750	42081.000000	2155	4084.679894	31939	5	0.500618	32181	4	0.050369	9786441	-1.#IND00
319887457	42870.000000	2157	4128.179300	32048	7	0.165557	31955	5	0.413354	9781643	0.005654
319876097	42593.000000	2203	4124.139907	31804	4	0.427592	32270	2	0.642486	9776908	0.004863
319879050	43421.000000	2228	4119.346327	31763	7	0.497925	31926	5	0.430931	9771966	0.006622
319856797	43012.000000	2230	4058.626868	31907	7	0.102749	31831	6	0.669610	9767157	0.010396
319858518	42639.000000	2204	4082.439968	32120	2	0.144548	32085	6	0.861966	9762351	0.007977
319870031	42050.000000	2166	4102.789565	32013	6	0.501709	32108	0	0.242218	9757520	0.006774
319870819	42327.000000	2296	4138.688963	32100	5	0.152437	31880	1	0.651341	9752608	0.006623
319852057	42623.000000	2184	4135.357802	32007	5	0.132684	31924	3	0.598869	9747695	0.008192
319855329	42000.000000	2175	4138.012752	32050	8	0.338524	32079	5	0.129839	9742819	0.008419
319872591	42368.000000	2187	4063.115250	31994	4	0.036935	32017	5	0.397604	9737907	0.004532
319868171	41817.000000	2184	4054.255283	31958	1	0.016084	32016	6	0.870963	9733051	0.004530
319870646	42097.000000	2088	4182.468297	31898	2	0.116861	32150	2	0.836521	9728246	0.003748
319856913	42911.000000	2264	4243.787488	31846	4	0.084696	31827	5	0.777552	9723279	0.002949
319860987	42309.000000	2238	4135.223439	32002	2	0.763305	31889	7	0.468546	9718317	0.004109
319877082	42629.000000	2208	4177.872284	31970	6	0.485579	32046	3	0.101475	9713241	0.004053
319857394	41975.000000	2208	4159.669903	31912	2	0.293922	32101	2	0.584616	9708327	0.003828
319868467	41899.000000	2228	4043.826247	31815	2	0.135076	31849	4	0.358008	9703427	0.003760
319846383	42131.000000	2154	3973.193596	31874	6	0.049528	31912	3	0.355106	9698565	0.000971
319880513	41901.000000	2288	3967.860902	32113	7	0.162033	31734	7	0.509525	9693697	0.001103
319873295	41723.000000	2113	3954.146255	31880	1	0.462099	31801	4	0.259257	9688934	0.001348
319872923	40536.000000	2117	3941.978016	31943	7	0.072694	32052	6	0.333260	9684085	0.000868
319849862	41210.000000	2163	4081.830259	32037	5	0.028866	32015	5	0.305244	9679162	0.000743
319864889	42034.000000	2157	4093.129533	31815	9	0.240893	32079	5	0.014362	9674295	0.000395
319856141	42918.000000	2220	4184.513135	32183	3	0.863516	32197	3	0.280473	9669434	0.000077
319848278	42871.000000	2327	4246.214758	32016	5	0.531570	32115	1	0.785736	9664628	0.000042
319857256	42693.000000	2327	4146.749122	31918	5	0.307859	32101	6	0.375288	9659904	0.000199
319866298	43318.000000	2354	4045.514142	32031	4	0.299694	31779	3	0.154014	9655201	0.000149
319862452	42436.000000	2245	4000.330469	32000	3	0.501045	31940	2	0.143677	9650367	0.000922
319888395	41263.000000	2116	3938.418805	32158	6	0.177536	31871	10	0.397535	9645528	0.001143
319854201	41298.000000	2281	3943.601182	31964	1	0.628537	32110	9	0.682054	9640653	0.001215
319842676	41739.000000	2163	4015.967718	31986	2	0.132492	31892	5	0.061071	9635857	0.001209
319856849	41952.000000	2114	4064.099144	31895	4	0.264678	31985	2	0.771447	9631004	0.001779
319844718	41950.000000	2189	4026.669455	31845	5	0.151649	31833	5	0.324467	9626220	0.001609
319869941	42027.000000	2247	4097.722639	31922	4	0.335225	31951	3	0.917815	9621486	0.001674
319863636	42371.000000	2257	4167.368330	32066	6	0.295977	31864	2	0.555558	9616753	0.001408
319870738	42560.000000	2213	4059.655619	31927	2	0.447285	32032	7	0.025604	9611880	0.001225
319870811	42285.000000	2193	4093.875202	32142	5	0.675990	31901	4	0.145726	9607042	0.001236
319879323	42488.000000	2299	4087.759221	31839	8	0.181588	31950	1	0.239274	9602432	0.001716
319876095	42741.000000	2224	4064.934292	31929	2	0.119733	32110	2	0.027588	9597489	0.000776
319867791	42453.000000	2163	3984.227804	32190	4	0.364564	32092	3	0.593734	9592780	0.001118
319838658	41564.000000	2164	3963.990259	31994	2	0.634143	31726	8	0.279491	9587999	0.001198
319845262	41241.000000	2108	4035.341710	31674	2	0.647512	32084	3	0.608920	9583107	0.000975
319866934	41048.000000	2181	4117.890102	31987	1	0.189711	32056	3	0.410568	9578304	0.001083
319869097	42273.000000	2224	4098.057762	31992	1	0.195922	31889	10	0.511952	9573616	0.000950
319860859	41378.000000	2202	3949.115941	32013	2	0.037247	32045	8	0.731794	9568786	0.000474
319843798	41659.000000	2191	4074.519435	31883	1	0.497498	31973	4	0.047667	9563891	0.000301
319864676	41806.000000	2154	4111.353621	31824	5	0.291890	31869	2	0.365857	9559127	0.000942
319869707	42795.000000	2256	4102.366801	32037	4	0.440109	32078	2	0.568676	9554424	0.000866
319880917	42589.000000	2213	4121.090513	32185	0	0.200919	32034	4	0.062228	9549741	0.000870
319856158	42366.000000	2149	4087.619901	31848	4	0.068102	32074	9	0.211522	9545070	-0.000193
319869501	41687.000000	2191	4019.545596	32257	5	0.147079	31906	6	0.458191	9540329	-0.000078
319858831	42007.000000	2154	4008.227837	32043	2	0.223631	32016	4	0.088022	9535627	-0.000043
319857611	40745.000000	2130	4081.672597	31717	4	0.592091	31858	6	0.556536	9531033	0.000148
319844956	41254.000000	2156	4122.525128	31920	4	0.331722	32005	6	0.799574	9526279	0.000152
319875323	41874.000000	2264	4218.483838	31928	8	0.204953	31944	3	0.599557	9521578	0.000053
319874965	42530.000000	2230	4214.635663	31830	4	0.672249	31987	5	0.857502	9516868	-0.000033
npatches	nstrain	runtime	dt	init_x	init_y	init_y_blood	init_z	init_S	beta0	beta1	beta2	beta3	mean_beta	B	d	delta	delta_blood	b[0]	mut	m	CTL	c	g	epsilon	k	het	lambda	rho	omega	x_max	patch.dyna	DELTA	A	VA
10000	1	100.000000	0.000100	21900	9499	5000000	0.001000	10000000	4.747269	4.749486	5.239637	5.694338	6	8000000000.000000	0.010000	1.000000	1.000000	800000	0.000050	0.048000	1	0.001000	1.000000	25.000000	13.000000	0.500000	0.000000	0.000000	0.000000	31987	0	10.000000	7.000000	1.000000
sus	inf	inf_blood	z	x[0]	y[0][0]	z[0]	x[1]	y[1][0]	z[1]	S[0]	synchrony
219000000	94990000.000000	5000000	10.000000	21900	9499	0.001000	21900	9499	0.001000	10000000	0.000000
319856943	44731.000000	2331	9505.963148	31933	4	1.000000	31868	2	0.582016	9995037	0.000000
319837830	77025.000000	4047	5889.275388	31712	10	0.200957	31940	6	0.707605	9990091	0.000000
319860679	64457.000000	3333	3870.084938	32108	8	0.335026	32149	2	0.150098	9985071	0.000000
319848220	52074.000000	2615	3159.316859	32001	2	0.020877	32156	9	0.409220	9980072	0.000000
319851438	44948.000000	2368	3009.711650	31983	2	0.008364	32266	6	0.030048	9975006	0.000000
319869627	40819.000000	2072	3117.714376	31830	6	0.208161	31939	3	0.182487	9970077	0.000000
319881390	39767.000000	1995	3369.257473	31965	2	0.489878	31984	7	0.012211	9965122	0.000000
319859210	38945.000000	1973	3533.211530	31864	3	0.060290	31986	3	0.031666	9960122	0.000000
319893660	39689.000000	2046	3678.151747	32175	1	0.264921	31961	3	0.181888	9955149	0.000000
319864206	40017.000000	2135	3859.211125	31871	2	0.341694	31888	5	0.287656	9950190	0.000000
319872173	40767.000000	2141	3889.380231	31999	4	0.817368	32085	4	0.473333	9945343	0.000000
319865628	40127.000000	2099	3804.462903	31992	6	0.119225	32206	2	0.507883	9940454	0.000000
319870341	40594.000000	2094	3868.156421	31949	4	0.351051	31881	3	0.177468	9935506	0.000000
319868492	41590.000000	2191	3941.395502	32158	0	0.308737	31917	3	0.498001	9930517	0.000000
319860970	42214.000000	2134	3882.521452	31907	4	0.038654	32018	4	0.457723	9925697	0.000000
319869336	42508.000000	2223	3819.924528	32125	7	0.292330	31827	4	0.316784	9920766	0.000000
319892761	42963.000000	2240	3783.904398	32046	9	0.038970	32171	3	0.464203	9915866	0.000000
319850096	42879.000000	2295	3732.637952	31991	5	0.425082	31761	1	0.177379	9910809	0.000000
319867669	42792.000000	2290	3682.041817	32142	7	0.735168	31927	6	0.059335	9905784	0.000000
319875428	42775.000000	2248	3635.119411	31931	1	0.177970	31824	5	0.505646	9900830	0.000000
319845543	41073.000000	2095	3622.299609	32137	9	0.411770	31976	2	0.067153	9895791	0.000000
319867810	40647.000000	2161	3719.961576	32034	1	0.505518	32007	1	0.278394	9890842	0.000000
319861173	40659.000000	2117	3846.270101	31930	3	0.699656	31910	5	0.497344	9885910	0.000000
319882178	40969.000000	2141	3783.333497	31906	5	0.385463	32028	4	0.396971	9881102	0.000000
319873083	42176.000000	2188	3908.031825	32095	8	0.088059	32093	5	0.624310	9876221	0.000000
319869145	42064.000000	2153	3873.236952	32157	9	0.490935	31834	1	0.273160	9871384	0.000000
319858746	42327.000000	2270	3844.975326	32069	2	0.469163	32039	4	0.723145	9866391	0.000000
319886895	42540.000000	2172	3843.175318	31946	11	0.210120	32050	5	0.575735	9861485	0.000000
319879286	43201.000000	2280	3772.549015	31709	8	0.399936	31774	5	0.592939	9856430	0.000000
319845740	42883.000000	2277	3707.964739	31771	3	0.853374	31763	6	0.441140	9851416	0.000000
319852255	42825.000000	2160	3623.311423	31994	2	0.162799	31980	6	0.863914	9846569	0.000000
319855179	42222.000000	2219	3697.274102	32105	8	0.576702	31927	5	0.342282	9841687	0.000000
319850979	42503.000000	2196	3680.054895	32024	5	0.313489	32030	4	0.720227	9836761	0.000000
319854922	42033.000000	2185	3651.273238	32140	3	0.285749	31931	3	0.184732	9831844	0.000000
319866945	41790.000000	2285	3674.630763	31925	4	0.510595	31768	6	0.029549	9826750	0.000000
319853788	41377.000000	2087	3765.633539	31777	6	0.032028	31682	3	0.019481	9821828	0.000000
319872460	41908.000000	2194	3729.169593	32122	2	0.257466	31975	6	0.244389	9816913	0.000000
319848074	41782.000000	2147	3704.151759	32039	2	0.671513	31990	3	0.497281	9811948	0.000000
319854031	41547.000000	2169	3714.003348	32200	4	0.484815	32133	2	0.195316	9807043	0.000000
319859021	41341.000000	2186	3718.783328	32205	12	0.287288	32014	5	0.206132	9802134	-1.#IND00
319877174	41181.000000	2076	3735.282617	32129	6	0.099502	31876	2	0.599612	9797222	-1.#IND00
319887567	41531.000000	2105	3777.682912	32207	6	0.295164	31878	1	0.477051	9792314	-1.#IND00
319861699	41557.000000	2188	3745.149149	31961	8	0.596272	31926	7	0.111783	9787427	0.003355
319836579	40741.000000	2195	3736.934379	31874	7	0.339987	31923	7	0.111075	9782422	-0.003058
319852501	41281.000000	2146	3783.852406	32086	4	0.106665	32040	5	0.400933	9777560	-0.000081
319873188	41255.000000	2139	3703.210058	31819	6	0.122405	31877	4	0.312468	9772665	0.004652
319856134	41442.000000	2051	3708.783575	31901	6	0.248463	31749	2	0.519884	9767803	0.006222
319853648	41243.000000	2059	3760.787818	32042	5	0.270158	32153	3	0.362646	9762959	0.004576
319880834	41748.000000	2133	3803.074641	32045	1	0.424024	31922	3	0.728147	9758141	0.008863
319870275	41992.000000	2239	3861.093259	32060	5	0.904441	31805	2	0.485814	9753271	0.008404
319824288	41899.000000	2172	3766.960978	31784	1	0.050388	31890	7	0.742863	9748449	0.008144
319844740	42329.000000	2080	3763.084306	32113	9	0.120453	32039	4	0.234039	9743537	0.007221
319852549	41726.000000	2219	3719.456268	32006	2	0.082485	32174	4	0.259022	9738768	0.006932
319884766	41596.000000	2191	3878.663184	32055	1	0.270011	31956	10	0.204360	9733922	0.010526
319845319	41575.000000	2219	3800.553452	31887	5	0.165409	31720	2	0.026211	9729164	0.010584
319858052	41489.000000	2168	3841.053550	32039	3	0.605775	31820	5	0.226343	9724279	0.007932
319879368	41652.000000	2124	3791.162591	32048	4	0.821140	32049	3	0.242378	9719391	0.007495
319873192	41517.000000	2270	3768.251062	32116	2	0.257801	32038	6	0.849397	9714565	0.006865
319834072	41453.000000	2179	3679.411151	31892	4	0.697967	31708	3	0.453242	9709608	0.006342
319862792	40588.000000	2173	3656.856076	32155	6	0.348523	32148	8	0.418249	9704660	0.006947
319859044	40299.000000	2107	3713.620871	31984	7	0.204022	31903	4	0.520474	9699906	0.006607
319870212	40864.000000	2094	3775.850034	32028	2	0.216859	31813	5	0.354579	9694948	0.003624
319853679	40756.000000	2052	3822.676105	32043	3	0.328281	31963	9	0.505411	9690094	0.002220
319843644	40885.000000	2121	3850.437148	31958	4	0.418482	31921	2	0.290724	9685250	0.002143
319849016	41388.000000	2084	3897.113473	32004	3	0.156477	31966	4	0.260566	9680384	0.003408
319880700	42076.000000	2185	3942.862816	32039	4	0.197198	31887	0	0.170544	9675644	0.001722
319840560	42182.000000	2176	3895.799527	32003	3	0.632669	32055	5	0.219638	9670897	0.002681
319853892	42866.000000	2244	3832.340936	31924	5	0.443370	31968	0	0.337452	9666005	0.003626
319872318	41746.000000	2176	3766.776748	32135	1	0.010501	31926	3	0.060675	9661172	0.003623
319848591	42323.000000	2180	3803.928499	31894	3	0.278939	31958	5	0.141222	9656316	0.004467
319868774	41874.000000	2245	3794.320520	31897	8	0.488187	32101	3	0.337725	9651588	0.004481
319847480	41448.000000	2227	3727.995746	31776	4	0.498394	31850	2	0.417563	9646869	0.004369
319873168	41528.000000	2164	3785.395993	31796	3	0.239399	32030	3	0.063552	9642045	0.004542
319876610	42523.000000	2210	3862.850873	32128	5	0.739253	32016	8	0.640487	9637262	0.004447
319857002	43162.000000	2229	3846.027676	31969	4	0.726057	31948	3	0.616857	9632394	0.004350
319854405	43137.000000	2247	3799.437829	32179	5	0.910924	32090	3	0.371488	9627620	0.004028
319857722	43061.000000	2321	3775.691218	31786	1	0.220260	32071	6	0.307209	9622672	0.003217
319861479	42709.000000	2200	3635.132478	31988	5	0.252853	31879	6	0.146712	9617934	0.003101
319863088	41799.000000	2164	3703.522260	31933	2	0.413372	32102	0	0.279252	9613160	0.003249
319864413	41294.000000	2062	3728.856095	31979	10	0.174231	31717	6	0.483628	9608306	0.003053
319854996	41271.000000	2121	3699.024617	31914	3	0.255809	31934	6	0.353387	9603462	0.004238
319853852	41617.000000	2083	3717.103996	31656	3	0.161194	31881	1	0.176204	9598728	0.004842
319862899	41460.000000	2176	3737.552811	32035	2	0.245685	31923	4	0.188790	9593851	0.004503
319862510	41493.000000	2160	3768.891442	32052	5	0.054806	31967	3	0.231976	9589000	0.003533
319873198	41366.000000	2120	3806.938396	32127	4	0.059886	32030	2	0.413213	9584065	0.003470
319871906	41671.000000	2217	3855.357463	31761	4	0.465563	32037	4	0.111306	9579386	0.002946
319855059	41934.000000	2166	3861.979898	32045	3	0.527584	31835	10	0.459925	9574583	0.002677
319877603	42647.000000	2139	3855.053375	32196	6	0.768131	31880	3	0.783662	9569843	0.002610
319861871	42581.000000	2252	3722.370979	32000	0	0.479506	31962	8	0.395276	9565033	0.002718
319855629	42819.000000	2247	3732.803943	31879	2	0.154706	31805	4	0.371467	9560370	0.002546
319841598	42498.000000	2165	3649.493843	31864	4	0.288509	31854	5	0.051421	9555611	0.002488
319840616	41206.000000	2127	3642.316738	32013	5	0.222839	31817	4	0.121312	9550842	0.002500
319868243	41316.000000	2080	3764.831682	31974	7	0.331688	32051	4	0.161102	9546148	0.002601
319878099	41238.000000	2200	3779.623288	31741	7	0.236954	32026	7	0.474016	9541380	0.002925
319863715	42332.000000	2199	3750.755221	31721	13	0.369964	31988	6	0.275623	9536540	0.002687
319870293	42108.000000	2195	3772.085983	32098	4	0.479326	31991	2	0.292285	9531836	0.002317
319867727	43083.000000	2175	3791.496355	31942	4	0.053779	32113	4	0.901824	9526955	0.002238
319870657	43581.000000	2361	3739.283098	32067	4	0.531170	32083	2	0.253328	9522109	0.002366
319870715	42679.000000	2290	3630.408459	32084	5	0.164571	31709	1	0.336468	9517407	0.002727
npatches	nstrain	runtime	dt	init_x	init_y	init_y_blood	init_z	init_S	beta0	beta1	beta2	beta3	mean_beta	B	d	delta	delta_blood	b[0]	mut	m	CTL	c	g	epsilon	k	het	lambda	rho	omega	x_max	patch.dyna	DELTA	A	VA
10000	1	100.000000	0.000100	21900	9499	5000000	0.001000	10000000	6.974135	8.178797	8.052620	4.865004	6	8000000000.000000	0.010000	1.000000	1.000000	800000	0.000050	0.048000	1	0.001000	1.000000	25.000000	14.000000	0.500000	0.000000	0.000000	0.000000	31987	0	10.000000	7.000000	1.000000
sus	inf	inf_blood	z	x[0]	y[0][0]	z[0]	x[1]	y[1][0]	z[1]	S[0]	synchrony
219000000	94990000.000000	5000000	10.000000	21900	9499	0.001000	21900	9499	0.001000	10000000	0.000000
319865832	21149.000000	1105	5929.152351	31735	3	0.785439	31985	2	0.752052	9994991	0.000000
319861934	58887.000000	3120	6787.173720	31841	11	0.816083	32266	2	0.801162	9989822	0.000000
319841771	65013.000000	3407	4654.701775	32113	8	0.271573	32194	8	0.322337	9984681	0.000000
319832441	57500.000000	3015	3532.352709	31789	4	0.557853	31843	7	0.299030	9979739	0.000000
319840622	50925.000000	2619	2999.755892	32238	4	0.121446	31896	10	0.338416	9974813	0.000000
319854337	45378.000000	2406	2868.691040	31844	3	0.067590	32020	4	0.069707	9969844	0.000000
319886059	41945.000000	2230	2833.497091	31919	6	0.200764	32044	3	0.407722	9964813	0.000000
319861958	38912.000000	2042	2953.136295	32112	4	0.339505	32060	2	0.366869	9959754	0.000000
319860465	38116.000000	1969	3136.421717	31716	5	0.586355	31968	7	0.300190	9954776	0.000000
319825437	37873.000000	1911	3346.887134	31972	3	0.332379	31758	5	0.194133	9949785	0.000000
319870304	38340.000000	2041	3577.420827	32022	6	0.198068	32291	1	0.124609	9944884	0.000000
319847728	39063.000000	1982	3685.137593	31969	6	0.785757	32064	10	0.289926	9939881	0.000000
319868017	40144.000000	2086	3736.258821	31896	1	0.113806	31840	3	0.781185	9934864	0.000000
319846274	40764.000000	2111	3795.427224	31904	4	0.328782	31954	3	0.332795	9929886	0.000000
319835664	41942.000000	2185	3694.309157	31995	2	0.272515	31955	5	0.453628	9925032	0.000000
319878372	42378.000000	2255	3606.502772	32152	4	0.214003	31978	3	0.715397	9920186	0.000000
319857590	42329.000000	2255	3471.283627	32090	5	0.617690	31842	8	0.797094	9915185	0.000000
319882988	42302.000000	2178	3460.940991	31871	1	0.146108	32053	2	0.882169	9910226	0.000000
319867068	42441.000000	2164	3431.256773	32041	2	0.074994	32083	6	0.783496	9905341	0.000000
319857746	41127.000000	2120	3419.662181	32234	6	0.245083	32150	0	0.270230	9900279	0.000000
319869237	40407.000000	2039	3347.877878	31904	5	0.624159	32153	4	0.714881	9895450	0.000000
319855961	40662.000000	2153	3409.590293	32121	3	0.348739	31908	4	0.314370	9890442	0.000000
319866523	40240.000000	2019	3441.429506	31958	5	0.093162	32091	3	0.087687	9885575	0.000000
319848769	39224.000000	1979	3465.844473	32216	6	0.049104	32059	1	0.548342	9880664	0.000000
319861421	39745.000000	1991	3590.076951	32178	5	0.237609	31897	3	0.350123	9875652	0.000000
319854059	40748.000000	2145	3712.492473	32080	5	0.360596	32005	3	0.105998	9870672	0.000000
319855727	41721.000000	2229	3649.179151	32039	7	0.006098	32203	3	0.054895	9865772	0.000000
319862161	42324.000000	2211	3656.337674	32039	3	0.866340	31721	4	0.837900	9860766	0.000000
319868891	41533.000000	2154	3615.838623	32154	3	0.773199	31993	6	0.272949	9855759	0.000000
319850912	42107.000000	2160	3502.582292	31864	5	0.741208	31991	2	0.763127	9850711	0.000000
319841363	41756.000000	2168	3444.643684	31896	5	0.339335	32064	8	0.547963	9845787	0.000000
319856496	41684.000000	2237	3571.480482	31875	3	0.545448	32148	5	0.277496	9840894	0.000000
319871084	42158.000000	2107	3658.222466	31833	4	0.879453	31979	3	0.521331	9835999	0.000000
319827893	42525.000000	2173	3621.720542	31985	5	0.155490	32081	1	0.298982	9831085	0.000000
319889545	42695.000000	2288	3598.762535	31951	3	0.429874	32244	7	0.410379	9826213	0.000000
319865335	43175.000000	2238	3512.961969	32163	4	0.271503	31989	7	0.603834	9821327	0.000000
319866356	42221.000000	2223	3397.104894	32026	2	0.076396	31972	2	0.694426	9816467	0.000000
319859609	40930.000000	2207	3459.695057	31915	4	0.307002	31924	3	0.257386	9811494	0.000000
319874799	41278.000000	2065	3443.741490	31951	2	0.797884	32274	5	0.577371	9806581	0.000000
319871898	41269.000000	2138	3443.666065	31840	6	0.395051	31831	1	0.270457	9801623	-1.#IND00
319859565	41047.000000	2150	3497.974410	31882	5	0.276850	32099	3	0.793830	9796787	-1.#IND00
319873597	41326.000000	2160	3531.170719	32073	9	0.682510	31994	5	0.477792	9791764	0.025806
319868328	42438.000000	2161	3500.975797	32168	4	0.410050	32014	2	0.329100	9786886	0.014312
319863239	41620.000000	2162	3529.214695	32094	1	0.118400	31924	3	0.766063	9781910	-0.014867
319865191	41603.000000	2098	3588.908236	31786	3	0.610710	32047	2	0.125703	9776981	-0.020877
319875599	41469.000000	2135	3536.434157	31896	4	0.116990	31896	11	0.600055	9772103	-0.015155
319871643	41122.000000	2175	3488.822501	32020	1	0.494329	31941	4	0.349934	9767351	-0.011965
319859739	41514.000000	2128	3493.453605	31867	4	0.151246	32078	2	0.779707	9762404	-0.006328
319877488	41204.000000	2074	3428.676714	32150	6	0.583613	31921	2	0.310308	9757496	-0.006611
319868774	40908.000000	2057	3486.532427	31987	3	0.240903	31728	3	0.729735	9752689	-0.006117
319856911	41033.000000	2067	3407.207674	32029	6	0.122390	32032	2	0.217114	9747845	-0.007476
319861756	41078.000000	2170	3421.596225	32195	6	0.868028	31964	6	0.231360	9742945	-0.007490
319876862	41105.000000	2097	3509.667672	31825	9	0.094776	31888	8	0.312102	9738121	-0.010677
319859760	41173.000000	2160	3540.750993	32166	4	0.363366	31942	7	0.694909	9733210	-0.009530
319858490	41996.000000	2182	3501.007594	31571	7	0.311855	31942	3	0.341174	9728504	-0.007815
319860774	41478.000000	2107	3426.833694	31952	3	0.125774	31922	6	0.679208	9723567	-0.006650
319849781	41445.000000	2205	3474.009653	32003	7	0.686155	32002	9	0.514664	9718678	-0.006706
319875754	41126.000000	2170	3425.703186	32210	3	0.018550	32015	3	0.266351	9713784	-0.004966
319854697	40621.000000	2076	3437.826604	31936	5	0.423241	31855	5	0.019796	9709006	-0.004673
319862128	40713.000000	2123	3455.600662	32149	4	0.099833	31918	5	0.668183	9704211	-0.003859
319868218	40373.000000	2076	3492.897048	32220	1	0.266741	32084	6	0.404083	9699403	-0.002150
319859078	41025.000000	2052	3531.617622	31842	2	0.616648	31817	7	0.194276	9694510	-0.002607
319863213	41188.000000	2198	3527.608087	32022	4	0.472229	31980	4	0.245410	9689852	-0.003666
319874540	42056.000000	2196	3597.151712	31751	3	0.701926	32211	4	0.728410	9685026	-0.003599
319871365	40792.000000	2065	3565.083926	32121	5	0.509410	31990	5	0.706623	9680232	-0.004150
319847519	41974.000000	2154	3609.502533	32133	5	0.164016	31987	4	0.400953	9675380	-0.004004
319857509	41579.000000	2146	3590.960928	31974	10	0.131794	31939	6	0.623121	9670666	-0.003590
319849088	41228.000000	2172	3527.851851	32043	6	0.146741	31910	6	0.537177	9665760	-0.005030
319837351	41277.000000	2079	3530.804518	32029	0	0.522867	32038	1	0.503395	9660984	-0.004749
319835765	41531.000000	2139	3599.333538	32091	3	0.308596	32111	2	0.280190	9656280	-0.004623
319849008	41518.000000	2222	3577.796348	31887	3	0.017169	32252	10	0.704895	9651487	-0.004702
319867598	41969.000000	2207	3615.983238	31929	4	0.373832	31842	3	0.937485	9646650	-0.005123
319881186	41388.000000	2219	3530.187878	31894	3	0.574953	31900	7	0.092887	9641908	-0.005117
319861644	40523.000000	2099	3461.641508	31672	6	0.380698	31992	5	0.239621	9637099	-0.005640
319866193	40728.000000	2080	3465.206326	32056	3	0.828458	31988	3	0.680644	9632384	-0.006636
319849244	41314.000000	2202	3516.965375	31945	3	0.694036	32020	4	0.595027	9627476	-0.006416
319846441	41786.000000	2097	3611.598316	31798	3	0.232656	32117	6	0.325652	9622568	-0.006021
319864117	41169.000000	2151	3477.514997	32224	5	0.335470	32023	5	0.362488	9617727	-0.006210
319866596	40968.000000	2145	3517.922938	31971	4	0.403657	32209	2	0.324425	9612906	-0.005933
319881238	40766.000000	2211	3499.392282	31995	1	0.792085	31657	8	0.219121	9608088	-0.005610
319862986	40071.000000	2009	3515.077400	32134	2	0.166283	31938	3	0.392571	9603221	-0.004403
319852805	40457.000000	2048	3496.171932	32239	6	0.508393	31851	4	0.335099	9598375	-0.004149
319859145	41037.000000	2014	3545.891144	31953	9	0.178672	32201	2	0.831607	9593663	-0.004128
319839466	41379.000000	2123	3529.639457	32240	6	0.738093	32064	5	0.482134	9588894	-0.005006
319869553	41605.000000	2208	3541.425320	31936	8	0.168529	31736	4	0.208679	9584085	-0.004746
319853515	41341.000000	2141	3610.065813	31935	3	0.807685	31958	4	0.362902	9579316	-0.004683
319863625	41150.000000	2174	3537.393432	31772	4	0.071175	32005	4	0.215246	9574534	-0.004614
319858671	41412.000000	2122	3454.368958	32223	6	0.726863	32079	1	0.611698	9569709	-0.004451
319868899	41563.000000	2113	3444.928341	32134	5	0.504174	31979	2	0.425959	9565087	-0.004068
319845977	41025.000000	2075	3378.071426	31933	8	0.587610	32004	5	0.203827	9560232	-0.004040
319862437	40775.000000	2121	3407.963884	31950	9	0.307810	31819	1	0.538710	9555512	-0.004062
319856546	41053.000000	2104	3487.939364	31999	3	0.282348	32033	1	0.375009	9550808	-0.002709
319847615	41337.000000	2227	3478.255123	32019	5	0.061052	31994	1	0.718144	9546067	-0.002345
319862800	41662.000000	2191	3489.919380	31906	6	0.264386	31969	7	0.068267	9541313	-0.002491
319854027	41876.000000	2167	3435.610391	31970	7	0.395033	31900	5	0.106196	9536595	-0.002431
319841845	41657.000000	2123	3486.022166	31904	6	0.268923	31848	4	0.076562	9531803	-0.002823
319845505	41376.000000	2190	3500.259289	32015	8	0.410281	31933	4	0.725441	9526879	-0.002832
319869369	41587.000000	2196	3539.075762	31978	3	0.115833	31882	3	0.225236	9522126	-0.002667
319862827	41365.000000	2148	3532.650811	32036	7	0.303631	31900	4	0.479256	9517393	-0.002817
npatches	nstrain	runtime	dt	init_x	init_y	init_y_blood	init_z	init_S	beta0	beta1	beta2	beta3	mean_beta	B	d	delta	delta_blood	b[0]	mut	m	CTL	c	g	epsilon	k	het	lambda	rho	omega	x_max	patch.dyna	DELTA	A	VA
10000	1	100.000000	0.000100	21900	9499	5000000	0.001000	10000000	3.232741	3.061918	5.062057	3.470069	6	8000000000.000000	0.010000	1.000000	1.000000	800000	0.000050	0.048000	1	0.001000	1.000000	25.000000	15.000000	0.500000	0.000000	0.000000	0.000000	31987	0	10.000000	7.000000	1.000000
sus	inf	inf_blood	z	x[0]	y[0][0]	z[0]	x[1]	y[1][0]	z[1]	S[0]	synchrony
219000000	94990000.000000	5000000	10.000000	21900	9499	0.001000	21900	9499	0.001000	10000000	0.000000
319872478	16471.000000	846	2554.494636	32030	0	0.139804	32025	2	0.174692	9995019	0.000000
319876797	38475.000000	2027	6440.685052	32007	5	0.057187	31969	2	0.630582	9990059	0.000000
319855590	54087.000000	2807	5284.502807	32107	6	0.340504	31900	6	0.694644	9985056	0.000000
319872743	57087.000000	2958	4174.644222	31765	3	0.598038	32112	5	0.077112	9979981	0.000000
319867383	53938.000000	2781	3486.207007	31949	7	0.555922	31998	0	0.152104	9974950	0.000000
319837395	50610.000000	2567	3214.544876	31950	3	0.556617	31894	5	0.012590	9969881	0.000000
319853965	46369.000000	2401	3020.803568	31936	2	0.441495	31934	3	0.162048	9964887	0.000000
319865900	45330.000000	2350	2960.035780	32005	5	0.292975	31998	8	0.061426	9959901	0.000000
319858862	42599.000000	2213	2950.500925	32153	3	0.023945	31892	6	0.214986	9954845	0.000000
319838902	40442.000000	2227	3028.606476	32034	4	0.030872	31978	6	0.547189	9949936	0.000000
319838369	41017.000000	2075	3086.660126	32139	1	0.227465	31800	3	0.256253	9944981	0.000000
319866399	39761.000000	2037	3145.116349	31957	5	0.032258	31816	4	0.462393	9939908	0.000000
319863124	40124.000000	2101	3105.361867	31923	6	0.432073	31904	4	0.346137	9934939	0.000000
319846188	40053.000000	2147	3178.385581	31860	6	0.294249	32225	4	0.207026	9929907	0.000000
319860067	39647.000000	2115	3216.495552	31972	2	0.082398	32101	2	0.120185	9924946	0.000000
319872212	40031.000000	2114	3252.578499	31801	3	0.447498	32074	3	0.260167	9919964	0.000000
319869835	40725.000000	2141	3309.106889	31862	4	0.555290	31863	2	0.042297	9915078	0.000000
319864999	40342.000000	2093	3320.992324	31787	3	0.152466	31758	5	0.246258	9910185	0.000000
319866604	40375.000000	2119	3304.475215	31761	4	0.202026	32092	4	0.419951	9905282	0.000000
319844424	41198.000000	2127	3430.422653	32032	7	0.038912	32016	3	0.530519	9900444	0.000000
319863340	41526.000000	2096	3265.311992	32141	5	0.297509	31924	3	0.183769	9895561	0.000000
319852853	41552.000000	2200	3245.264267	32116	5	0.547858	31914	6	0.286419	9890645	0.000000
319843053	41023.000000	2156	3213.145281	32110	1	0.539338	31902	14	0.428710	9885816	0.000000
319846858	40556.000000	2140	3298.570727	32066	1	0.317050	32082	7	0.378695	9880865	0.000000
319855761	40498.000000	2098	3313.723952	31687	3	0.024283	31946	4	0.141751	9875848	0.000000
319873326	39983.000000	2127	3317.982718	31997	2	0.246043	31811	0	0.101859	9870997	0.000000
319843231	41002.000000	2084	3358.693932	32066	4	0.094653	32046	3	0.117219	9866114	0.000000
319865970	41581.000000	2216	3393.543643	31800	2	0.083597	31835	0	0.041872	9861235	0.000000
319892742	42232.000000	2162	3398.437104	31809	5	0.010372	31852	2	0.136632	9856256	0.000000
319876285	42768.000000	2249	3424.740763	31866	3	0.074046	31725	1	0.358232	9851332	0.000000
319863889	42475.000000	2162	3396.362523	32013	3	0.466756	31974	2	0.332217	9846466	0.000000
319852768	41923.000000	2168	3316.023396	32023	4	0.492358	31981	6	0.157077	9841516	0.000000
319840016	43149.000000	2219	3365.064757	31763	2	0.521748	31868	5	0.287315	9836476	0.000000
319866573	42119.000000	2238	3301.066052	31960	3	0.512710	31975	2	0.229980	9831576	0.000000
319881049	43226.000000	2178	3296.064963	32060	6	0.017862	32003	0	0.194886	9826625	0.000000
319884764	42464.000000	2169	3204.380295	32241	5	0.217621	31784	5	0.604534	9821719	0.000000
319863658	41851.000000	2230	3248.128513	32130	5	0.307688	31990	3	0.176937	9816805	0.000000
319856877	41783.000000	2122	3240.944217	31827	1	0.395164	32130	6	0.626089	9811858	0.000000
319844256	41388.000000	2168	3180.071072	31915	2	0.212886	32063	4	0.506109	9806814	0.000000
319850593	40234.000000	2088	3147.860697	32060	5	0.200990	31972	3	0.249856	9801998	-1.#IND00
319849718	40272.000000	2077	3218.669231	32112	3	0.064034	31803	4	0.249829	9796997	-1.#IND00
319870209	40081.000000	2042	3216.924640	31930	6	0.090261	31928	1	0.467011	9791990	-1.#IND00
319877947	39690.000000	2030	3352.408034	32005	5	0.276590	31899	4	0.459953	9787017	-1.#IND00
319849632	40329.000000	2053	3402.852259	32191	6	0.275646	31840	3	0.207617	9782010	-0.036264
319874454	40263.000000	2139	3332.492081	32222	4	0.292531	31974	2	0.177312	9777230	-0.032581
319855516	41383.000000	2118	3341.129602	32091	7	0.246038	31804	3	0.218222	9772393	-0.027036
319868737	40847.000000	2189	3371.530962	31841	5	0.106423	32086	2	0.814094	9767371	-0.025455
319859060	40422.000000	2092	3308.493268	32089	1	0.009257	32025	4	0.039168	9762610	-0.020090
319877101	40579.000000	2126	3297.239971	31863	5	0.105167	32079	0	0.025773	9757777	-0.024587
319854447	40556.000000	2201	3296.619767	32141	4	0.141242	32267	2	0.059387	9752835	-0.023321
319850885	41015.000000	2113	3228.867008	32039	3	0.065561	31713	5	0.151186	9748031	-0.021341
319873521	40650.000000	2181	3150.864405	31954	1	0.414537	31906	3	0.140842	9743122	-0.022974
319868465	40580.000000	2084	3185.449776	31978	6	0.072539	31906	5	0.160431	9738214	-0.020464
319860123	41025.000000	2129	3169.236718	32015	5	0.219410	31891	3	0.005082	9733346	-0.018828
319861582	40387.000000	2224	3226.830883	32092	4	0.368121	31993	8	0.132454	9728548	-0.019314
319854818	40519.000000	2186	3191.007744	32086	4	0.204377	31635	2	0.402891	9723754	-0.017760
319867306	41033.000000	2044	3237.559834	31872	4	0.041313	31898	8	0.054665	9719053	-0.017167
319850645	40990.000000	2163	3222.086256	32066	5	0.167175	31917	3	0.158234	9714271	-0.016869
319856454	41372.000000	2147	3231.396954	32102	1	0.139440	32025	0	0.190484	9709331	-0.015641
319873309	41250.000000	2190	3184.789706	32083	5	0.204545	32138	6	0.161284	9704524	-0.016417
319863400	41377.000000	2250	3166.372971	31949	1	0.419763	31916	2	0.017059	9699715	-0.014556
319879734	41424.000000	2202	3210.956284	32206	7	0.181134	32080	7	0.286290	9694811	-0.013853
319865328	41619.000000	2096	3173.388808	32004	4	0.054977	31952	8	0.103645	9689922	-0.013429
319864635	40502.000000	2166	3236.236394	32010	2	0.337564	32274	2	0.214779	9685027	-0.012624
319854242	40059.000000	2088	3293.149423	32099	6	0.172649	31964	5	0.109920	9680253	-0.012541
319877104	40360.000000	2098	3255.667837	31838	2	0.535686	31894	2	0.123514	9675400	-0.011782
319876045	40042.000000	2038	3278.425819	31924	3	0.404515	31876	6	0.517762	9670594	-0.012220
319880069	40884.000000	2156	3316.702098	31729	2	0.339399	32016	2	0.483053	9665680	-0.011676
319841014	41171.000000	2088	3288.722544	32109	3	0.037826	32105	0	0.079617	9660755	-0.011629
319875190	40501.000000	2110	3305.724497	32067	2	0.400203	32116	7	0.358131	9655889	-0.011335
319855528	40017.000000	2118	3317.071012	32055	3	0.025585	32004	1	0.089552	9651154	-0.011498
319871958	41290.000000	2133	3328.194690	32110	2	0.017881	31940	8	0.094060	9646250	-0.012988
319869684	42067.000000	2163	3266.778507	32074	3	0.229048	31825	2	0.041164	9641389	-0.012471
319828577	42337.000000	2113	3201.017446	31968	5	0.288705	32024	4	0.284591	9636632	-0.010551
319851248	41649.000000	2220	3210.453473	31961	5	0.413138	31996	4	0.196095	9631782	-0.011435
319866056	41279.000000	2135	3287.338822	32059	3	0.311834	32108	2	0.010664	9626858	-0.009550
319857448	41888.000000	2132	3338.657273	31886	5	0.501093	31858	3	0.009980	9622061	-0.009143
319856525	41632.000000	2172	3273.612709	32168	2	0.303823	31935	2	0.293274	9617256	-0.010070
319863067	41979.000000	2141	3296.503707	31927	2	0.536809	32017	1	0.083855	9612427	-0.009821
319878014	41922.000000	2132	3201.703336	31964	10	0.172104	31916	6	0.174343	9607569	-0.009496
319874136	41442.000000	2207	3184.743925	31911	1	0.291265	32176	2	0.370112	9602862	-0.009233
319879687	41011.000000	2133	3257.476963	32118	2	0.045591	32074	6	0.458967	9598034	-0.008901
319849029	40796.000000	2083	3217.696114	31962	2	0.068212	32107	3	0.159349	9593237	-0.008682
319842975	40673.000000	2116	3232.854016	32023	4	0.245546	32025	1	0.193481	9588434	-0.008572
319838746	40677.000000	2088	3195.017907	31875	5	0.030897	32203	2	0.480944	9583491	-0.008299
319865409	40284.000000	2173	3249.000526	31912	2	0.255113	32070	6	0.034704	9578686	-0.007907
319893551	39879.000000	2103	3258.102775	32083	4	0.019082	32077	3	0.452459	9573848	-0.008011
319871852	40333.000000	2003	3280.757538	31831	3	0.381167	31894	2	0.226583	9569033	-0.008069
319863018	39764.000000	2025	3235.245250	31966	4	0.820940	31872	6	0.392143	9564218	-0.008606
319832193	40444.000000	2119	3354.049293	31882	1	0.024517	32122	1	0.114084	9559441	-0.007967
319882755	41142.000000	2105	3331.592901	32170	8	0.060985	31711	7	0.177281	9554687	-0.009415
319840924	41170.000000	2136	3342.750906	31989	3	0.268702	31973	3	0.045576	9549962	-0.009139
319846781	40743.000000	2146	3353.493951	31969	4	0.494792	32261	8	0.183061	9545128	-0.008946
319865968	41083.000000	2104	3439.508888	31842	6	0.524598	31983	2	0.179510	9540337	-0.008811
319855869	42646.000000	2262	3458.465020	31674	8	0.136012	32204	2	0.633379	9535518	-0.007353
319877670	43090.000000	2311	3285.489244	32083	4	0.375075	32001	4	0.176453	9530705	-0.006122
319869420	41597.000000	2245	3254.517574	31869	4	0.039360	32193	1	0.572887	9526010	-0.006148
319849768	41142.000000	2184	3273.041975	32164	3	0.315083	31797	3	0.480271	9521219	-0.006124
319860077	41585.000000	2159	3302.101211	31996	1	0.266646	32064	2	0.293096	9516522	-0.006075
npatches	nstrain	runtime	dt	init_x	init_y	init_y_blood	init_z	init_S	beta0	beta1	beta2	beta3	mean_beta	B	d	delta	delta_blood	b[0]	mut	m	CTL	c	g	epsilon	k	het	lambda	rho	omega	x_max	patch.dyna	DELTA	A	VA
10000	1	100.000000	0.000100	21900	9499	5000000	0.001000	10000000	3.010940	5.886535	4.306552	3.842685	6	8000000000.000000	0.010000	1.000000	1.000000	800000	0.000050	0.048000	1	0.001000	1.000000	25.000000	16.000000	0.500000	0.000000	0.000000	0.000000	31987	0	10.000000	7.000000	1.000000
sus	inf	inf_blood	z	x[0]	y[0][0]	z[0]	x[1]	y[1][0]	z[1]	S[0]	synchrony
219000000	94990000.000000	5000000	10.000000	21900	9499	0.001000	21900	9499	0.001000	10000000	0.000000
319884529	17613.000000	930	1220.619993	31837	4	0.284972	32061	0	0.009939	9994998	0.000000
319833594	27273.000000	1431	5142.836273	31818	0	0.349328	32085	3	0.733706	9989968	0.000000
319862327	44180.000000	2252	5394.373402	31993	4	0.280469	31978	7	0.794312	9984986	0.000000
319861781	52798.000000	2820	4594.870194	31989	6	0.406974	31844	1	0.739943	9980035	0.000000
319860282	52804.000000	2642	3848.682282	31887	7	0.101001	32020	3	0.567520	9975083	0.000000
319875575	52348.000000	2783	3388.721057	32058	0	0.216151	32131	2	0.355922	9970001	0.000000
319855280	48510.000000	2566	3066.300835	31972	4	0.041143	32023	5	0.030250	9964982	0.000000
319877734	46054.000000	2339	2875.197234	31862	10	0.078885	31850	3	0.539317	9960016	0.000000
319866248	45353.000000	2257	2859.311949	31788	2	0.198689	31994	10	0.104198	9955039	0.000000
319863360	43769.000000	2378	2790.571152	32119	7	0.175961	31960	10	0.099906	9949955	0.000000
319838969	42103.000000	2111	2816.046442	31842	12	0.045619	32031	2	0.426871	9945081	0.000000
319867821	41523.000000	2117	2754.818345	31901	4	0.162288	31966	2	0.595313	9940218	0.000000
319878793	39915.000000	2104	2763.378285	31894	2	0.143486	32113	2	0.170327	9935269	0.000000
319893988	39743.000000	2015	2867.422146	31870	5	0.042834	32121	6	0.086088	9930295	0.000000
319868059	40076.000000	1970	2918.507124	32178	4	0.246083	32183	2	0.621368	9925327	0.000000
319856945	39603.000000	2093	2842.116199	31995	3	0.097472	31999	3	0.314975	9920313	0.000000
319856629	39957.000000	2067	2965.727965	31942	4	0.209000	31853	2	0.219938	9915454	0.000000
319860551	39178.000000	2053	2994.136398	32099	6	0.154149	32183	2	0.430924	9910533	0.000000
319850952	39016.000000	2021	3069.366011	32022	6	0.576331	32076	3	0.196828	9905566	0.000000
319863396	39412.000000	2012	3088.283149	31986	6	0.187709	32005	2	0.318905	9900602	0.000000
319884829	40823.000000	2059	3209.036814	32245	6	0.130458	31923	2	0.387747	9895661	0.000000
319840225	40413.000000	2120	3141.650375	32097	2	0.375203	31855	5	0.762403	9890753	0.000000
319871912	40946.000000	2119	3190.809708	32147	3	0.177542	32094	3	0.389496	9885920	0.000000
319866171	40876.000000	2091	3084.984406	31739	0	0.186112	32062	3	0.149147	9880937	0.000000
319839535	41109.000000	2157	3098.740521	32153	6	0.045240	31871	3	0.580846	9876024	0.000000
319865316	40820.000000	2060	3072.909659	32068	4	0.063225	32124	7	0.555475	9871059	0.000000
319859975	40108.000000	2107	3045.826848	32032	2	0.216644	32098	1	0.107169	9866048	0.000000
319875468	40469.000000	2028	3036.132932	32005	3	0.197151	31870	5	0.637535	9861116	0.000000
319861381	39391.000000	2079	3019.901528	31943	7	0.140836	31841	1	0.462988	9856125	0.000000
319858058	38769.000000	2042	3031.675810	32133	0	0.074181	31926	2	0.712517	9851303	0.000000
319854134	39253.000000	2082	3087.365600	32101	2	0.154026	32063	2	0.744431	9846246	0.000000
319871258	39232.000000	2055	3158.619764	31914	4	0.048438	31793	5	0.136249	9841333	0.000000
319865966	40829.000000	2118	3232.316365	32290	3	0.188212	32030	3	0.681278	9836339	0.000000
319871993	40582.000000	2070	3132.745072	31884	0	0.229852	31946	9	0.381819	9831344	0.000000
319854612	39890.000000	2029	3093.548154	32083	5	0.164069	32150	1	0.632443	9826425	0.000000
319868231	39821.000000	2152	3102.491575	32168	7	0.251589	32020	4	0.454454	9821512	0.000000
319858968	40004.000000	2154	3123.765989	32089	2	0.129390	32129	6	0.503928	9816554	0.000000
319848835	40006.000000	2049	3128.793358	31815	4	0.563709	32020	4	0.245265	9811674	0.000000
319866560	40822.000000	2097	3122.529812	31904	6	0.647998	32074	2	0.531607	9806854	0.000000
319845557	40782.000000	2036	3109.887469	31898	8	0.148391	32111	3	0.708965	9801961	-1.#IND00
319862161	41657.000000	2153	3103.796640	32011	4	0.015595	31974	1	0.086802	9797063	-1.#IND00
319870021	41181.000000	2208	3140.132374	31912	5	0.051940	31842	9	0.272463	9792191	-1.#IND00
319862267	41377.000000	2156	3098.218490	32015	2	0.207134	31943	3	0.659406	9787271	0.015142
319854069	40842.000000	2095	2967.450854	32000	3	0.634345	31976	4	0.122329	9782300	0.011418
319852249	41262.000000	2144	2963.361491	31802	3	0.115816	32103	4	0.052056	9777411	0.007227
319888781	40124.000000	2139	2973.054186	32109	3	0.207118	31939	7	0.629224	9772536	0.005541
319854541	39785.000000	2040	3039.840462	32022	0	0.066433	31763	2	0.231652	9767621	0.003477
319851296	39527.000000	2040	3085.014973	31996	3	0.505340	31988	4	0.466054	9762819	0.003361
319841004	40212.000000	2087	3111.951093	31810	4	0.194281	32010	3	0.370007	9757900	0.003411
319846636	40088.000000	2043	3012.569620	32147	3	0.023860	31973	2	0.506211	9753206	0.003802
319872263	40194.000000	1960	3031.493635	31985	5	0.204355	31969	1	0.172433	9748284	0.001571
319858643	38623.000000	2059	3047.705698	31974	1	0.180089	32170	7	0.035924	9743356	0.004649
319865968	39067.000000	1901	3133.930114	31973	4	0.317652	32102	4	0.545285	9738379	0.005390
319858647	39623.000000	2069	3118.189613	32165	3	0.103369	31811	2	0.318646	9733406	0.004470
319877367	40539.000000	2094	3172.603437	32114	8	0.141302	32088	7	0.071204	9728523	0.005351
319869841	41168.000000	2123	3189.014182	31948	3	0.485422	32001	2	0.016870	9723687	0.004956
319875457	40890.000000	2111	3178.582393	31733	1	0.172687	32055	4	0.133147	9718814	0.004174
319874314	41124.000000	2133	3126.289647	31907	4	0.325276	31856	4	0.075838	9713991	0.002977
319849407	40998.000000	2068	3083.160843	32050	8	0.281237	32018	3	0.464206	9709198	0.002539
319876666	39767.000000	2063	3009.271275	31914	1	0.011608	31886	4	0.279710	9704228	0.002825
319875675	39694.000000	2050	3048.404831	32021	3	0.321830	32031	4	0.229665	9699352	0.002375
319866042	39200.000000	2010	3203.285879	32170	3	0.674888	32016	7	0.779322	9694525	0.001790
319870009	40088.000000	2091	3274.669473	32034	0	0.211545	32074	6	0.078210	9689610	0.001678
319866962	41150.000000	2090	3184.619906	31709	11	0.058437	31927	1	0.340895	9684695	0.001155
319869931	41262.000000	2154	3206.729407	32034	6	0.483371	32149	5	0.075815	9679859	0.001071
319855173	41277.000000	2203	3115.368670	31911	6	0.199438	32167	9	0.430836	9675000	0.001017
319859864	41144.000000	2077	3114.825136	31862	1	0.174071	31760	7	0.597498	9670093	0.001109
319852090	41961.000000	2199	3143.066822	31947	4	0.321184	31946	6	0.195458	9665243	0.001451
319852813	41707.000000	2196	3106.966587	31954	4	0.849177	32031	8	0.250611	9660389	0.001475
319869435	41197.000000	2196	3104.097029	32008	7	0.250375	31929	5	0.476677	9655582	0.001518
319861375	40238.000000	2141	3076.971445	31964	6	0.243348	31801	2	0.294126	9650800	0.000551
319889710	40221.000000	2159	3143.894792	32017	2	0.398479	31897	6	0.141025	9645992	0.000823
319874737	40397.000000	2046	3057.218898	31872	5	0.231578	32020	4	0.858776	9641226	0.000784
319857296	39651.000000	1974	3045.487428	32088	1	0.094667	32000	4	0.361600	9636330	0.002143
319884205	39572.000000	2022	3073.381062	31872	8	0.294312	31952	2	0.553895	9631565	0.001449
319867204	39958.000000	1948	3065.376975	32149	4	0.309785	31839	2	0.213612	9626626	0.001250
319856087	40688.000000	2075	3159.027465	32116	2	0.134959	32174	6	0.511521	9621960	0.001413
319876955	40373.000000	2034	3120.115958	32003	3	0.179662	31994	1	0.480690	9617191	0.000591
319855468	42055.000000	2149	3189.754712	32028	5	0.017446	31989	6	0.548605	9612557	0.000746
319872850	41787.000000	2121	3161.177269	32083	3	0.055904	31825	7	0.212343	9607731	0.000731
319862082	41642.000000	2183	3151.819465	31906	6	0.240161	32125	5	0.086939	9602948	0.000577
319870438	41506.000000	2172	3098.914910	32069	2	0.107468	32161	4	0.225733	9598148	-0.000358
319858577	41703.000000	2152	3099.664308	32134	5	0.052759	32016	4	0.125935	9593362	-0.000493
319866627	40840.000000	2169	3126.769760	32064	5	0.881019	32033	3	0.261497	9588495	-0.000142
319859943	41284.000000	2156	3097.572379	31928	4	0.207518	31888	9	0.022519	9583680	0.001472
319869063	40217.000000	2088	3092.695523	32120	2	0.340995	32235	7	0.012714	9578970	0.001432
319849698	40511.000000	2157	3107.273673	32101	2	0.007931	32036	0	0.065338	9574141	0.002013
319864844	40163.000000	2050	3082.347578	32185	2	0.047804	32194	3	0.359643	9569432	0.003474
319867775	40060.000000	2069	3084.131537	32002	5	0.268380	31877	6	0.273287	9564617	0.003466
319876643	40870.000000	2111	3058.309807	31930	6	0.307414	32139	2	0.263488	9559810	0.003230
319860204	40639.000000	2123	3042.598230	31864	3	0.317504	31958	2	0.553188	9555030	0.003662
319844993	40517.000000	2107	3050.324567	32102	6	0.634969	31776	3	0.044312	9550348	0.004030
319851891	40491.000000	2066	3042.003892	31976	5	0.271006	31909	1	0.086260	9545555	0.004249
319864923	40209.000000	2127	3063.602026	32031	2	0.084797	31950	3	0.007506	9540831	0.004283
319864724	40160.000000	2115	3048.020223	31980	4	0.021899	31996	4	0.149504	9536111	0.002370
319888208	39697.000000	2059	3006.271133	31929	3	0.104653	31825	3	0.539671	9531358	0.002865
319863918	39762.000000	2019	3069.007124	32103	4	0.297935	31934	0	0.349953	9526655	0.002384
319871185	39862.000000	2094	3138.938680	32218	9	0.281220	31917	5	0.041039	9521909	0.001574
319847244	40516.000000	2137	3074.941109	31711	3	0.203550	31861	6	0.082236	9517242	0.001912
npatches	nstrain	runtime	dt	init_x	init_y	init_y_blood	init_z	init_S	beta0	beta1	beta2	beta3	mean_beta	B	d	delta	delta_blood	b[0]	mut	m	CTL	c	g	epsilon	k	het	lambda	rho	omega	x_max	patch.dyna	DELTA	A	VA
10000	1	100.000000	0.000100	21900	9499	5000000	0.001000	10000000	6.973854	3.182361	6.990434	6.803316	6	8000000000.000000	0.010000	1.000000	1.000000	800000	0.000050	0.048000	1	0.001000	1.000000	25.000000	17.000000	0.500000	0.000000	0.000000	0.000000	31987	0	10.000000	7.000000	1.000000
sus	inf	inf_blood	z	x[0]	y[0][0]	z[0]	x[1]	y[1][0]	z[1]	S[0]	synchrony
219000000	94990000.000000	5000000	10.000000	21900	9499	0.001000	21900	9499	0.001000	10000000	0.000000
319876936	19957.000000	1028	631.918041	32096	1	0.027995	31904	3	0.030637	9994928	0.000000
319864717	21776.000000	1098	3759.287669	31913	1	0.114096	32011	3	0.089510	9989963	0.000000
319849475	37715.000000	2020	5200.497331	32016	3	0.662488	31966	6	0.637145	9984930	0.000000
319866347	48501.000000	2551	4675.935909	31717	7	0.771022	31825	3	0.282120	9979985	0.000000
319850112	51814.000000	2747	3960.381912	31750	4	0.529353	32013	9	0.570070	9974905	0.000000
319850542	52153.000000	2718	3412.618631	32006	8	0.658949	31854	2	0.609234	9969955	0.000000
319847139	50740.000000	2644	3070.335543	32165	2	0.895371	31879	0	0.346103	9965033	0.000000
319842813	48011.000000	2458	2814.470402	31846	4	0.233027	31809	4	0.057665	9960052	0.000000
319861776	44253.000000	2292	2716.465658	31878	3	0.046028	31758	2	0.144165	9955140	0.000000
319842142	42400.000000	2272	2627.165040	32002	2	0.165050	31879	4	0.145464	9950091	0.000000
319858970	41412.000000	2144	2679.098348	32131	2	0.181485	31974	0	0.227851	9945223	0.000000
319862175	41304.000000	2161	2685.886420	32051	3	0.162895	32092	2	0.470474	9940306	0.000000
319857777	39915.000000	2065	2743.015031	31987	2	0.103222	32177	0	0.052090	9935295	0.000000
319886718	40327.000000	2135	2813.435697	31873	4	0.124267	31776	6	0.424145	9930448	0.000000
319849741	39560.000000	2143	2856.769447	31925	4	0.029343	31926	5	0.195132	9925505	0.000000
319863954	40003.000000	2138	2897.372662	32227	5	0.491429	32099	4	0.030004	9920537	0.000000
319865501	39700.000000	2038	2925.151647	32062	2	0.070921	31889	6	0.158070	9915548	0.000000
319850763	41327.000000	2139	3029.949385	32174	4	0.636562	31784	5	0.409557	9910458	0.000000
319855591	41531.000000	2218	2962.947590	32156	1	0.112843	32023	8	0.453342	9905447	0.000000
319847600	41295.000000	2138	2869.303355	31744	4	0.358894	31933	3	0.385622	9900574	0.000000
319867108	41391.000000	2136	2882.762059	31925	1	0.042789	32161	3	0.032081	9895610	0.000000
319852716	41790.000000	2158	2820.667939	31923	5	0.216316	32056	1	0.288074	9890726	0.000000
319878710	41091.000000	2185	2837.277101	31645	3	0.213988	31967	7	0.154437	9885690	0.000000
319860326	40797.000000	2239	2785.522679	32054	5	0.066499	31994	3	0.223079	9880603	0.000000
319881543	41490.000000	2109	2883.708915	31774	3	0.317969	31836	3	0.276478	9875699	0.000000
319857641	40532.000000	2147	2857.985874	31900	3	0.396511	32145	9	0.086864	9870724	0.000000
319868508	40231.000000	2099	2850.095483	32129	3	0.083437	31896	3	0.462861	9865680	0.000000
319865290	39914.000000	2105	2836.599824	31802	7	0.533370	31715	1	0.054679	9860732	0.000000
319867792	40374.000000	2113	2805.943226	31917	7	0.079262	31836	5	0.001683	9855746	0.000000
319877163	40756.000000	2154	2849.774070	31848	4	0.076251	32002	4	0.008986	9850838	0.000000
319857652	41262.000000	2165	2904.489715	31979	9	0.287998	31974	1	0.400590	9845956	0.000000
319839083	41543.000000	2102	2921.664789	32118	6	0.137816	32075	5	0.663173	9841039	0.000000
319869059	41620.000000	2108	2987.118782	31979	4	0.461111	31994	6	0.042801	9836056	0.000000
319869791	42163.000000	2277	2937.796468	31809	9	0.351729	31959	1	0.086530	9831072	0.000000
319874010	42359.000000	2190	2911.675658	31782	6	0.607753	31875	1	0.055947	9826194	0.000000
319852342	41478.000000	2234	2862.879446	32046	5	0.519538	32001	3	0.098911	9821219	0.000000
319866853	41188.000000	2168	2887.410962	31826	9	0.091187	32069	4	0.256093	9816299	0.000000
319854441	41380.000000	2186	2927.753976	31990	6	0.561090	31984	2	0.074923	9811469	0.000000
319861671	40538.000000	2142	2892.638775	32052	6	0.418997	32034	4	0.375503	9806569	0.000000
319869458	40622.000000	2165	2901.899524	32042	6	0.313381	32033	3	0.015659	9801774	-1.#IND00
319865882	40798.000000	2060	2924.370388	31915	3	0.350443	32187	5	0.046228	9796918	-1.#IND00
319847210	40908.000000	2082	2943.494515	31921	3	0.575938	31970	3	0.338980	9791914	-0.007736
319842022	39890.000000	2181	2890.645125	31914	4	0.110632	32133	2	0.471958	9787000	-0.002624
319867460	40315.000000	2148	2974.151232	31910	4	0.111705	32011	5	0.307008	9782130	-0.003085
319854500	40641.000000	2156	2995.071312	31951	5	0.596218	31963	0	0.135684	9777235	-0.001006
319873539	42295.000000	2246	3059.923856	31882	4	0.530303	32029	2	0.011366	9772345	-0.001376
319874007	42369.000000	2230	3000.186065	31966	4	0.102723	31883	3	0.008841	9767334	-0.006922
319849513	41215.000000	2191	2853.024593	32064	5	0.587659	32081	2	0.353218	9762429	-0.005047
319888245	40614.000000	2106	2876.746289	32158	6	0.443652	32237	1	0.182813	9757506	-0.004175
319864438	39992.000000	2102	2830.804908	32060	6	0.376932	32006	6	0.174270	9752640	-0.003128
319845433	40076.000000	2096	2839.269921	31993	5	0.138208	32128	2	0.476364	9747793	-0.004146
319859291	39944.000000	2060	2805.410627	31974	7	0.036520	31930	3	0.009428	9742898	-0.002992
319872678	39832.000000	2076	2829.543445	31872	3	0.452132	32031	2	0.337309	9737956	-0.002323
319882220	40451.000000	2038	2882.651886	32097	3	0.054039	31980	2	0.470628	9733192	-0.004377
319853886	39928.000000	2078	2878.344785	32127	5	0.270522	32012	1	0.165470	9728331	-0.004871
319872318	39719.000000	2086	2903.642269	31787	5	0.791433	31981	7	0.236787	9723551	-0.003993
319848173	39237.000000	2085	2905.740968	31900	6	0.212068	31900	3	0.122199	9718637	-0.003799
319869258	39661.000000	2018	2915.853503	32047	3	0.182595	31944	2	0.123879	9713809	-0.004605
319869533	39438.000000	2079	2977.157014	31740	6	0.150573	31894	0	0.091950	9709080	-0.006360
319873743	40185.000000	2086	3042.527992	32032	3	0.529643	32013	3	0.047370	9704149	-0.007297
319853694	40676.000000	2129	3013.046506	31844	5	0.533879	31814	1	0.368473	9699303	-0.006674
319863062	41033.000000	2150	3011.002701	31967	3	0.085470	32026	4	0.032493	9694366	-0.006329
319851383	40763.000000	2107	2983.935842	31779	5	0.232988	31956	1	0.105908	9689532	-0.006296
319877289	40807.000000	2132	2976.143982	32047	4	0.181984	31900	6	0.028665	9684667	-0.005640
319877295	40658.000000	2103	2920.452087	31932	2	0.394011	31830	3	0.272958	9679866	-0.005523
319870678	40701.000000	2165	2922.560597	31978	5	0.198523	32160	4	0.489307	9674963	-0.005215
319847731	40824.000000	2073	2927.517855	31968	5	0.070879	32163	2	0.244954	9670065	-0.006253
319883483	40287.000000	2058	2881.311642	31954	3	0.713574	32139	2	0.106497	9665155	-0.005926
319849669	40675.000000	2129	2915.727477	31960	6	0.481897	32058	2	0.087059	9660314	-0.006279
319860033	41332.000000	2175	2897.844545	31913	6	0.642373	32041	3	0.216224	9655467	-0.006647
319881335	41214.000000	2169	2920.278503	32090	1	0.151419	31900	4	0.046726	9650613	-0.006640
319859706	41105.000000	2225	2924.277497	32211	3	0.232818	32076	2	0.151863	9645771	-0.006684
319843671	41533.000000	2211	2934.300426	32096	6	0.364857	32141	6	0.111246	9641064	-0.006283
319844365	41769.000000	2169	2906.565971	31991	4	0.331990	32126	5	0.103360	9636292	-0.004948
319871083	42369.000000	2229	2844.048579	32001	4	0.234246	31985	3	0.072925	9631471	-0.005278
319853986	41236.000000	2198	2818.328814	31971	6	0.065016	31969	7	0.260664	9626770	-0.005034
319865378	40475.000000	2050	2757.170551	31854	11	0.146914	31924	4	0.142382	9621935	-0.005284
319858019	40014.000000	2097	2693.033496	31881	3	0.596472	32014	7	0.303630	9617066	-0.004743
319847921	39925.000000	2112	2740.688398	32247	4	0.047274	32169	2	0.531771	9612197	-0.004651
319877428	39308.000000	2043	2817.227047	32097	8	0.104515	31949	3	0.591109	9607314	-0.004516
319865773	39107.000000	2040	2838.876893	31984	5	0.534808	32099	1	0.072240	9602693	-0.004439
319880924	38920.000000	1991	2885.211444	31968	1	0.075300	32141	2	0.066536	9597913	-0.004177
319829867	38923.000000	2027	2948.132020	32095	7	0.265943	31956	3	0.039869	9593098	-0.004157
319846494	40605.000000	2097	2949.441577	31940	1	0.222068	31868	6	0.004926	9588405	-0.003102
319859240	41479.000000	2120	3010.669738	31859	3	0.420479	32006	4	0.052655	9583616	-0.002875
319881401	41024.000000	2183	2939.389836	32014	2	0.223327	31822	3	0.010892	9578963	-0.003387
319867562	40904.000000	2101	2903.218951	31930	5	0.328193	31874	5	0.322862	9574174	-0.004262
319872674	41223.000000	2140	2965.411671	31877	4	0.306209	32053	0	0.184743	9569393	-0.004246
319860194	39908.000000	2132	2929.936138	31672	4	0.674461	32004	3	0.008956	9564675	-0.003912
319849941	39697.000000	2064	2891.783449	31807	8	0.552917	32085	4	0.040686	9559989	-0.004426
319857400	39933.000000	2052	2846.803623	32157	8	0.598851	32121	1	0.058764	9555198	-0.004246
319869915	39817.000000	2098	2878.702180	31930	5	0.078833	31884	4	0.197412	9550411	-0.004398
319863731	40585.000000	2094	2885.077500	31909	4	0.305166	31934	3	0.698866	9545745	-0.004223
319866630	41035.000000	2218	2943.927598	31880	3	0.285462	31991	5	0.185396	9540882	-0.004148
319849902	41673.000000	2170	2960.399018	31887	8	0.321865	31905	3	0.430496	9536057	-0.003872
319874733	41530.000000	2147	2913.899951	31939	2	0.080499	31923	7	0.485623	9531318	-0.003492
319848563	41346.000000	2158	2868.041573	32062	9	0.045037	31891	4	0.055686	9526425	-0.003537
319881006	40596.000000	2137	2816.269376	32214	3	0.675790	32219	3	0.305039	9521731	-0.003588
319844937	40314.000000	2121	2908.764503	31985	1	0.216770	31888	2	0.132137	9517010	-0.003468
npatches	nstrain	runtime	dt	init_x	init_y	init_y_blood	init_z	init_S	beta0	beta1	beta2	beta3	mean_beta	B	d	delta	delta_blood	b[0]	mut	m	CTL	c	g	epsilon	k	het	lambda	rho	omega	x_max	patch.dyna	DELTA	A	VA
10000	1	100.000000	0.000100	21900	9499	5000000	0.001000	10000000	4.033306	6.489713	7.133174	7.908745	6	8000000000.000000	0.010000	1.000000	1.000000	800000	0.000050	0.048000	1	0.001000	1.000000	25.000000	18.000000	0.500000	0.000000	0.000000	0.000000	31987	0	10.000000	7.000000	1.000000
sus	inf	inf_blood	z	x[0]	y[0][0]	z[0]	x[1]	y[1][0]	z[1]	S[0]	synchrony
219000000	94990000.000000	5000000	10.000000	21900	9499	0.001000	21900	9499	0.001000	10000000	0.000000
319890560	23689.000000	1200	443.158553	32105	3	0.006375	31964	1	0.029215	9994919	0.000000
319854873	19574.000000	996	2302.831817	31856	0	0.086040	31896	0	0.343452	9990000	0.000000
319855956	30207.000000	1555	4448.590817	32218	1	0.391834	32026	3	0.755192	9985019	0.000000
319850533	41111.000000	2069	4533.887669	32088	8	0.149274	31873	3	0.869901	9980050	0.000000
319862078	46836.000000	2359	4020.361499	32082	5	0.540678	31907	2	0.290430	9975004	0.000000
319859197	49117.000000	2500	3585.003103	31917	5	0.612972	31694	2	0.297052	9970067	0.000000
319865983	49045.000000	2527	3180.290969	32111	6	0.131224	31999	3	0.771660	9965174	0.000000
319838754	47778.000000	2508	2950.202895	32018	7	0.312171	31923	4	0.598837	9960162	0.000000
319854527	45428.000000	2407	2811.268442	32034	5	0.469678	32096	1	0.030104	9955110	0.000000
319845372	43555.000000	2232	2743.997491	32213	4	0.348021	31855	2	0.041298	9950044	0.000000
319869902	42591.000000	2297	2652.267628	31808	2	0.128809	32134	7	0.195984	9944994	0.000000
319859978	42334.000000	2145	2634.187011	32013	5	0.138297	32007	5	0.042352	9939971	0.000000
319860751	41878.000000	2134	2640.571983	31913	1	0.646432	32018	4	0.237699	9935019	0.000000
319865143	40675.000000	2121	2523.967221	31972	2	0.568142	31831	1	0.343273	9930191	0.000000
319878911	39767.000000	2016	2604.724189	31997	3	0.474716	32165	6	0.278327	9925207	0.000000
319858563	39736.000000	2153	2685.434850	32066	4	0.441917	31731	3	0.531701	9920381	0.000000
319856476	40583.000000	2084	2745.901089	32159	1	0.348069	31844	7	0.216982	9915371	0.000000
319849570	40395.000000	2075	2776.147605	31878	2	0.104298	31991	4	0.166098	9910385	0.000000
319883257	40989.000000	2069	2802.014090	31953	9	0.084786	32061	2	0.354334	9905425	0.000000
319838400	40708.000000	2148	2776.300176	31954	2	0.108585	32141	6	0.317303	9900415	0.000000
319836925	40416.000000	2133	2750.423372	31805	5	0.337351	31661	3	0.627470	9895492	0.000000
319864603	40935.000000	2124	2787.067693	32050	0	0.125275	31855	5	0.344518	9890505	0.000000
319859271	40847.000000	2091	2782.942959	31952	6	0.098409	32004	5	0.489837	9885496	0.000000
319847377	39968.000000	2017	2757.215276	32036	3	0.362257	31658	4	0.746021	9880480	0.000000
319863679	39638.000000	2073	2802.915421	31883	2	0.362935	32134	5	0.263888	9875544	0.000000
319872084	39611.000000	2013	2840.170886	32153	7	0.225693	32059	3	0.036191	9870604	0.000000
319850786	40269.000000	2168	2934.206701	32074	6	0.083744	31803	3	0.163591	9865705	0.000000
319856158	40026.000000	2132	2854.014786	32072	5	0.165985	31890	3	0.167114	9860791	0.000000
319874834	40885.000000	2121	2871.914623	31977	8	0.029507	31920	5	0.265863	9855877	0.000000
319870506	41513.000000	2163	2771.812861	32039	7	0.283492	32123	3	0.714588	9850980	0.000000
319875076	40926.000000	2148	2699.564600	32036	2	0.532657	31985	1	0.307329	9845996	0.000000
319855035	40476.000000	2082	2733.289270	32019	3	0.564873	31937	3	0.066471	9841121	0.000000
319859518	40146.000000	2063	2770.546555	31833	1	0.040253	31868	10	0.361450	9836218	0.000000
319857514	39211.000000	2029	2758.389121	31967	3	0.555267	32006	2	0.581457	9831378	0.000000
319874353	40375.000000	2061	2784.857124	31853	2	0.279858	32050	6	0.516169	9826471	0.000000
319870902	40069.000000	2093	2739.121650	31833	2	0.211985	31820	4	0.559873	9821515	0.000000
319875265	39874.000000	2090	2741.070449	31753	8	0.231209	31929	7	0.044323	9816633	0.000000
319861937	40065.000000	2084	2828.746723	32174	9	0.054146	32163	10	0.133590	9811762	0.000000
319868858	40476.000000	2166	2837.732089	32041	1	0.266354	31943	3	0.278306	9806868	0.000000
319856813	40672.000000	2068	2806.921456	32005	4	0.565826	31980	5	0.078219	9802150	-1.#IND00
319841736	42240.000000	2100	2777.657876	32034	5	0.055534	31836	1	0.370743	9797121	-1.#IND00
319859356	41263.000000	2114	2711.649730	31887	3	0.166796	31917	0	0.168397	9792153	-1.#IND00
319891396	41547.000000	2152	2703.600693	32167	5	0.224792	31899	4	0.427299	9787304	-1.#IND00
319862060	40714.000000	2093	2689.157014	31945	4	0.196842	32129	7	0.709236	9782299	-1.#IND00
319879540	39924.000000	2131	2676.200540	31980	4	0.744631	32114	5	0.254642	9777270	-0.000147
319877192	40128.000000	2070	2632.399036	31854	4	0.064169	32083	8	0.161972	9772350	-0.003229
319871375	40319.000000	2040	2617.694625	32233	5	0.419956	32206	6	0.032058	9767382	-0.005709
319848361	39898.000000	2053	2615.989336	32127	3	0.009348	32137	8	0.095698	9762450	-0.004254
319869653	38639.000000	1989	2633.410949	31993	8	0.220428	31964	3	0.475593	9757522	-0.004052
319865568	38409.000000	2045	2672.040480	32073	3	0.098548	31926	1	0.161419	9752660	-0.003232
319855995	38463.000000	2074	2712.113160	32048	3	0.026919	32257	7	0.354458	9747899	0.000980
319868760	39550.000000	2052	2762.090597	32150	8	0.050439	32235	7	0.058596	9742954	-0.002266
319864495	40881.000000	2162	2699.089327	32003	1	0.071302	31646	6	0.317886	9738190	-0.002001
319857049	40998.000000	2139	2758.891890	31878	6	0.357929	32195	4	0.110883	9733206	-0.002292
319858682	41235.000000	2237	2670.682032	32208	4	0.114277	32126	4	0.299803	9728422	-0.002644
319846393	40751.000000	2116	2634.532775	31935	2	0.288023	31925	8	0.172258	9723538	-0.003338
319855757	40945.000000	2070	2615.731573	32074	5	0.559030	32175	5	0.247410	9718703	-0.003053
319858111	39942.000000	2097	2641.911803	32078	3	0.013427	32215	3	0.065825	9713867	-0.002713
319874224	39799.000000	2042	2655.111979	31998	2	0.043173	32015	4	0.421728	9708883	-0.002507
319850226	39969.000000	2006	2671.942832	32043	4	0.110206	32134	3	0.152037	9704039	-0.001951
319840414	39175.000000	2041	2728.623761	31782	6	0.434690	32320	3	0.244522	9699236	-0.000878
319866473	39376.000000	2006	2780.962827	31997	2	0.127921	32150	4	0.303159	9694409	-0.000692
319870193	38510.000000	1962	2669.393540	32175	4	0.013548	32119	2	0.173214	9689663	0.000380
319873059	37597.000000	1995	2700.886514	31811	2	0.091826	31840	2	0.088111	9684799	0.001292
319837228	37910.000000	1907	2753.845893	32034	2	0.123639	32120	0	0.233440	9679914	0.001208
319841235	37696.000000	1910	2801.956033	32014	1	0.415047	32035	6	0.337925	9675031	0.001162
319846649	38583.000000	2018	2754.659053	32098	1	0.204622	31945	2	0.184409	9670300	0.001417
319862953	39294.000000	1985	2775.234064	32092	2	0.510782	32051	3	0.326360	9665502	0.001300
319870043	38567.000000	1981	2731.659771	32106	3	0.519529	32047	6	0.764676	9660693	0.000672
319867222	38959.000000	2001	2791.359130	31809	0	0.103617	32024	2	0.170766	9655877	0.001437
319886275	39751.000000	2017	2878.322908	32143	1	0.236922	31905	2	0.016074	9651052	0.001375
319863449	39847.000000	2099	2910.798114	31962	5	0.312424	31893	7	0.166150	9646255	0.001191
319836039	40031.000000	2065	2830.111798	31816	7	0.064172	31953	1	0.397939	9641421	0.001061
319844152	40670.000000	2138	2860.023633	31815	2	0.437626	32029	1	0.279886	9636670	0.002774
319872363	40565.000000	2167	2885.021177	32228	6	0.612645	31935	4	0.125910	9631791	0.002113
319862204	41288.000000	2157	2830.503604	31899	2	0.565742	32305	0	0.083917	9627034	0.001816
319883535	39999.000000	2055	2768.993625	31745	3	0.069346	32171	4	0.651598	9622197	0.002646
319861562	39580.000000	1999	2839.222618	31986	4	0.040261	31945	2	0.588580	9617316	0.002628
319880411	39291.000000	2050	2835.961694	32104	2	0.040936	31997	3	0.136663	9612497	0.002129
319857947	38867.000000	1926	2896.561232	31819	0	0.147206	32027	2	0.644896	9607605	0.001755
319861152	39773.000000	2064	2848.770599	31983	5	0.109789	32084	1	0.092364	9602869	0.001834
319871019	39806.000000	2120	2898.397581	31867	6	0.106843	31905	2	0.342369	9598041	0.002085
319845186	40891.000000	2141	2903.812288	31978	4	0.519499	32180	4	0.450542	9593045	0.002414
319853364	40648.000000	2100	2867.685223	32190	7	0.258775	32197	4	0.332864	9588388	0.002588
319875229	40807.000000	2173	2778.661206	31847	2	0.151477	31982	6	0.142126	9583611	0.002299
319866587	40142.000000	2094	2683.905640	32079	2	0.211157	31893	8	0.311994	9578843	0.002506
319857273	40825.000000	2175	2726.279436	32121	5	0.172749	32060	6	0.010875	9574135	0.002305
319882956	40585.000000	2142	2703.583566	31770	3	0.359441	31700	3	0.199608	9569368	0.002254
319866112	38846.000000	2048	2694.821778	32079	2	0.132482	31997	3	0.207910	9550206	0.001804
319869777	38960.000000	2058	2765.973474	31927	1	0.222200	32151	6	0.039846	9545440	0.001225
319860882	39733.000000	2011	2876.905354	31942	4	0.287964	31963	2	0.623672	9540709	0.001774
319851477	39352.000000	2064	2820.878885	31796	2	0.072538	32128	4	0.350648	9535873	0.001598
319831135	39913.000000	2071	2842.434390	31914	0	0.256556	31875	4	0.289294	9531142	0.001395
319855289	40182.000000	2075	2790.479536	31961	6	0.175637	31904	4	0.407046	9526442	0.002013
319887456	40411.000000	2091	2745.011429	31932	6	0.197626	31898	3	0.462146	9521693	0.002024
319884015	40794.000000	2150	2714.019961	31919	4	0.747085	32217	4	0.089527	9516918	0.001966
npatches	nstrain	runtime	dt	init_x	init_y	init_y_blood	init_z	init_S	beta0	beta1	beta2	beta3	mean_beta	B	d	delta	delta_blood	b[0]	mut	m	CTL	c	g	epsilon	k	het	lambda	rho	omega	x_max	patch.dyna	DELTA	A	VA
10000	1	100.000000	0.000100	21900	9499	5000000	0.001000	10000000	6.559228	4.920883	6.196967	8.083506	6	8000000000.000000	0.010000	1.000000	1.000000	800000	0.000050	0.048000	1	0.001000	1.000000	25.000000	19.000000	0.500000	0.000000	0.000000	0.000000	31987	0	10.000000	7.000000	1.000000
sus	inf	inf_blood	z	x[0]	y[0][0]	z[0]	x[1]	y[1][0]	z[1]	S[0]	synchrony
219000000	94990000.000000	5000000	10.000000	21900	9499	0.001000	21900	9499	0.001000	10000000	0.000000
319859612	27276.000000	1412	313.126402	32152	1	0.063714	31964	4	0.078310	9995117	0.000000
319874334	19247.000000	941	1632.374094	31767	3	0.270484	31890	2	0.250480	9990157	0.000000
319861797	26463.000000	1359	3777.400453	32078	4	0.275347	31930	4	0.584742	9985141	0.000000
319872392	36053.000000	1908	4226.038099	32075	3	0.600508	31881	2	0.220261	9980169	0.000000
319837888	44280.000000	2336	4000.004199	32124	5	0.056664	32165	3	0.642489	9975127	0.000000
319870263	47871.000000	2490	3568.495584	32033	9	0.707256	32009	1	0.323364	9970126	0.000000
319861385	48583.000000	2527	3246.808479	31934	5	0.749204	32018	2	0.117818	9965261	0.000000
319844373	49969.000000	2603	2998.630565	32119	9	0.036251	32137	7	0.138308	9960274	0.000000
319848678	47724.000000	2509	2791.829532	31787	5	0.317031	31759	8	0.389670	9955488	0.000000
319860332	46109.000000	2359	2642.429799	31823	7	0.081470	31789	1	0.250481	9950491	0.000000
319867187	45139.000000	2423	2513.294617	31906	2	0.298239	31980	3	0.888345	9945492	0.000000
319871873	43141.000000	2264	2471.526857	31933	5	0.101426	31854	4	0.070927	9940536	0.000000
319859787	42136.000000	2094	2449.164883	31871	1	0.456609	31757	2	0.356493	9935574	0.000000
319856519	40923.000000	2140	2418.162491	32048	6	0.109641	31734	2	0.349015	9930597	0.000000
319895462	40224.000000	2070	2438.676512	31890	4	0.314143	31822	2	0.030736	9925689	0.000000
319859604	40390.000000	2049	2434.329127	32099	4	0.150445	31981	1	0.089568	9920776	0.000000
319869736	40440.000000	2162	2481.811122	31911	3	0.917844	31989	1	0.238347	9915832	0.000000
319867805	39588.000000	2102	2477.967704	32064	3	0.735150	32116	3	0.283147	9910914	0.000000
319868229	39426.000000	1992	2560.317064	31957	6	0.188438	31984	2	0.421995	9905917	0.000000
319866653	40486.000000	2037	2541.923691	31931	3	0.508489	32108	4	0.279012	9900945	0.000000
319848747	40682.000000	2169	2578.093077	32208	8	0.316056	32072	1	0.444854	9895920	0.000000
319864152	39932.000000	1990	2567.878728	31905	3	0.074986	31805	5	0.090562	9891051	0.000000
319858670	39929.000000	2079	2537.397278	32083	1	0.032040	31913	8	0.279885	9886009	0.000000
319869983	40237.000000	1981	2576.220975	31939	5	0.535399	32036	4	0.130340	9881054	0.000000
319897475	39606.000000	2125	2577.451868	31904	6	0.069120	32088	1	0.223104	9876088	0.000000
319844494	39890.000000	2044	2617.014797	31785	4	0.133967	32031	4	0.454596	9871233	0.000000
319880163	40309.000000	2052	2636.231968	32077	6	0.256550	32226	4	0.376288	9866321	0.000000
319854655	39823.000000	2116	2615.592490	32053	4	0.178042	31793	9	0.119177	9861305	0.000000
319855260	40122.000000	2104	2610.706236	32037	2	0.494466	32057	3	0.033622	9856410	0.000000
319850234	40671.000000	2079	2586.960683	31920	3	0.693556	32034	7	0.302792	9851573	0.000000
319855779	40351.000000	2108	2636.309124	32064	9	0.722288	31807	5	0.134653	9846694	0.000000
319861938	40011.000000	2128	2586.236443	32023	6	0.031034	32065	2	0.084679	9841808	0.000000
319867427	39778.000000	2079	2608.830096	31822	1	0.272669	31889	6	0.147346	9836924	0.000000
319872810	39828.000000	2139	2638.803086	32076	3	0.408505	31876	1	0.051507	9832021	0.000000
319839017	39698.000000	2008	2618.224202	32064	4	0.248987	32160	0	0.046009	9827026	0.000000
319871090	38694.000000	1994	2565.949517	31763	3	0.644641	31923	11	0.124891	9822041	0.000000
319859873	39755.000000	2099	2579.156492	31820	2	0.421997	31964	8	0.472992	9817078	0.000000
319871594	39873.000000	2037	2581.892167	32134	2	0.754603	31776	1	0.315974	9812071	0.000000
319861862	39995.000000	2059	2596.500912	32136	3	0.291793	32039	4	0.061972	9807124	0.000000
319867099	40591.000000	2135	2600.052352	32112	9	0.352922	31909	7	0.197424	9802189	-1.#IND00
319868020	40365.000000	2160	2626.672772	32089	2	0.059293	32002	7	0.407128	9797176	-1.#IND00
319870847	40748.000000	2160	2635.569365	32070	6	0.038320	31997	6	0.308906	9792208	-1.#IND00
[truncated: 160 more rows]
