# Supplementary material for: Large Variations in HIV-1 Viral Load Explained by Shifting-Mosaic Metapopulation Dynamics
Source: PLoS Biol. 2016 Oct 5;14(10):e1002567. doi: 10.1371/journal.pbio.1002567 (PMC5051940; doi:10.1371/journal.pbio.1002567)
Supplement: S1 Data — Each file gives the output from the simulations indicated by the filename: low migration (ms1, db432); high migration (ms1, db1); very high migration (ms10, db1); number of patches (np); reservoir (storage); no reservoir (nostorage); CTL immigration model (CTLimmig); CTL proliferation model (CTLprolif); β¯ (beta1, beta2, …). Within each file, there are 21 simulations for (k = 0,1,..,20), and data is output each day. For measures of synchrony, the final entry should be used. See Methods and S1 Simulation Code for further details. (ZIP) [file pbio.1002567.s002.zip › S1_Data/ms10_np10000_nostorage_noPD_CTLprolif_db1_beta7.tsv]

npatches	nstrain	runtime	dt	init_x	init_y	init_y_blood	init_z	init_S	beta0	beta1	beta2	beta3	mean_beta	B	d	delta	delta_blood	b[0]	mut	m	CTL	c	g	epsilon	k	het	lambda	rho	omega	x_max	patch.dyna	DELTA	A	VA
10000	1	100.000000	0.000100	21900	9499	5000000	0.001000	10000000	4.335432	5.575953	9.405625	5.108807	7	8000000000.000000	0.010000	1.000000	1.000000	800000	0.000050	0.048000	1	0.001000	1.000000	25.000000	0.000000	0.500000	0.000000	0.000000	0.000000	31987	0	10.000000	7.000000	1.000000
sus	inf	inf_blood	z	x[0]	y[0][0]	z[0]	x[1]	y[1][0]	z[1]	S[0]	synchrony
219000000	94990000.000000	5000000	10.000000	21900	9499	0.001000	21900	9499	0.001000	10000000	0.000000
118115595	2113838333.000000	109575250	10000.000000	15277	208055	1.000000	13271	209497	1.000000	9994981	0.000000
70904764	4334722555.000000	225119808	10000.000000	9659	430445	1.000000	7914	432397	1.000000	9989837	0.000000
59021589	5462978208.000000	283853468	10000.000000	8118	544021	1.000000	6642	547315	1.000000	9984932	0.000000
54859180	5973471386.000000	310458989	10000.000000	7585	595468	1.000000	6149	596131	1.000000	9979807	0.000000
53218721	6197366092.000000	322072539	10000.000000	7332	617614	1.000000	5980	620072	1.000000	9974798	0.000000
52533213	6294294988.000000	327150814	10000.000000	7276	627344	1.000000	5933	629483	1.000000	9969766	0.000000
52241707	6335977218.000000	329313521	10000.000000	7185	631763	1.000000	5932	634323	1.000000	9964787	0.000000
52126948	6353953676.000000	330283826	10000.000000	7274	634166	1.000000	5862	634409	1.000000	9959790	0.000000
52075726	6361793422.000000	330670611	10000.000000	7211	633935	1.000000	5893	636119	1.000000	9954735	0.000000
52049466	6365174745.000000	330833334	10000.000000	7264	634269	1.000000	5767	635316	1.000000	9949826	0.000000
52033448	6366712467.000000	330910171	10000.000000	7212	633765	1.000000	5889	636198	1.000000	9944835	0.000000
52037505	6367363500.000000	330936026	10000.000000	7153	634065	1.000000	5827	635391	1.000000	9939930	0.000000
52037236	6367431068.000000	330974548	10000.000000	7206	634939	1.000000	5851	635065	1.000000	9934943	0.000000
52037121	6367708183.000000	330985548	10000.000000	7096	634564	1.000000	5883	635358	1.000000	9929991	0.000000
52032024	6367829928.000000	330947710	10000.000000	7285	633528	1.000000	5939	635416	1.000000	9925048	0.000000
52034603	6367805704.000000	330978181	10000.000000	7232	634736	1.000000	5856	636485	1.000000	9920144	0.000000
52029882	6367754427.000000	330958223	10000.000000	7082	635729	1.000000	5835	637266	1.000000	9915098	0.000000
52025450	6367805550.000000	330928066	10000.000000	7228	633816	1.000000	5936	636008	1.000000	9910317	0.000000
52034522	6367660309.000000	330960908	10000.000000	7287	634615	1.000000	5889	637116	1.000000	9905445	0.000000
52031916	6367600258.000000	330983972	10000.000000	7202	635121	1.000000	5865	636404	1.000000	9900415	0.000000
52036069	6367755037.000000	330955423	10000.000000	7119	635599	1.000000	5877	634891	1.000000	9895481	0.000000
52030838	6367739334.000000	330948429	10000.000000	7248	634516	1.000000	5838	635840	1.000000	9890506	0.000000
52042464	6367790238.000000	330941253	10000.000000	7102	635235	1.000000	5864	635929	1.000000	9885535	0.000000
52028388	6367693523.000000	330962698	10000.000000	7180	633452	1.000000	5876	637121	1.000000	9880637	0.000000
52033118	6367709827.000000	330952336	10000.000000	7173	634256	1.000000	5842	634644	1.000000	9875699	0.000000
52027431	6367625056.000000	330976866	10000.000000	7294	635199	1.000000	5919	636603	1.000000	9870750	0.000000
52035589	6367682414.000000	330956149	10000.000000	7175	636033	1.000000	5875	636135	1.000000	9865764	0.000000
52038975	6367581212.000000	330964876	10000.000000	7277	634693	1.000000	5809	635701	1.000000	9860774	0.000000
52025733	6367747524.000000	330951864	10000.000000	7167	635439	1.000000	5916	635294	1.000000	9855978	0.000000
52033050	6367690914.000000	330950455	10000.000000	7293	634678	1.000000	5902	636033	1.000000	9851061	0.000000
52028349	6367650859.000000	330954958	10000.000000	7220	635474	1.000000	5872	635433	1.000000	9846209	0.000000
52040334	6367717863.000000	330945048	10000.000000	7191	635583	1.000000	5878	637403	1.000000	9841309	0.000000
52024768	6367691794.000000	330973721	10000.000000	7173	634851	1.000000	5856	638168	1.000000	9836294	0.000000
52041951	6367702817.000000	330963897	10000.000000	7086	635343	1.000000	5853	636218	1.000000	9831412	0.000000
52030904	6367684746.000000	330947513	10000.000000	7135	635443	1.000000	5875	636405	1.000000	9826530	0.000000
52038201	6367602159.000000	330954345	10000.000000	7214	635049	1.000000	5895	636779	1.000000	9821507	0.000000
52027182	6367567626.000000	330961439	10000.000000	7177	635947	1.000000	5918	635647	1.000000	9816660	0.000000
52031471	6367593948.000000	330928899	10000.000000	7139	634984	1.000000	5996	636083	1.000000	9811652	0.000000
52027217	6367650161.000000	330973990	10000.000000	7206	634526	1.000000	5929	636447	1.000000	9806748	0.000000
52029904	6367609276.000000	330961015	10000.000000	7220	635309	1.000000	5925	636308	1.000000	9801822	-1.#IND00
52029122	6367627777.000000	330995460	10000.000000	7128	633804	1.000000	5946	637189	1.000000	9796818	-0.009600
52026999	6367724823.000000	330962494	10000.000000	7275	635464	1.000000	5850	636219	1.000000	9791885	0.002268
52038030	6367644580.000000	330950727	10000.000000	7184	634024	1.000000	5825	635552	1.000000	9786985	-0.008793
52030058	6367709403.000000	330968782	10000.000000	7063	635119	1.000000	5993	635070	1.000000	9782195	-0.010370
52031731	6367674434.000000	330949199	10000.000000	7255	634355	1.000000	5894	635329	1.000000	9777207	-0.005767
52039574	6367674982.000000	330992320	10000.000000	7223	634702	1.000000	5882	636200	1.000000	9772349	-0.010191
52024474	6367749626.000000	330954985	10000.000000	7208	634045	1.000000	5860	635794	1.000000	9767561	-0.009691
52031896	6367730723.000000	330947697	10000.000000	7163	635320	1.000000	5907	635583	1.000000	9762640	-0.008529
52031321	6367661824.000000	330980070	10000.000000	7281	635618	1.000000	5833	637436	1.000000	9757721	-0.005869
52025415	6367776017.000000	330947916	10000.000000	7232	635425	1.000000	5901	636560	1.000000	9752824	-0.003855
52023722	6367659596.000000	330988679	10000.000000	7216	634202	1.000000	5776	635590	1.000000	9747880	-0.002242
52026506	6367699783.000000	330979140	10000.000000	7157	634903	1.000000	5860	635925	1.000000	9743110	-0.003305
52029979	6367747714.000000	330973448	10000.000000	7204	635210	1.000000	5906	634965	1.000000	9738167	-0.002512
52032695	6367719093.000000	330941086	10000.000000	7181	634310	1.000000	5914	636565	1.000000	9733301	-0.001105
52029190	6367702522.000000	330939335	10000.000000	7278	634897	1.000000	5864	636166	1.000000	9728459	-0.001464
52028199	6367699067.000000	330958583	10000.000000	7233	633964	1.000000	5969	635639	1.000000	9723668	-0.001032
52028533	6367706779.000000	330961614	10000.000000	7231	634739	1.000000	5828	636994	1.000000	9718865	-0.001048
52034245	6367667530.000000	330949215	10000.000000	7170	634583	1.000000	5864	635810	1.000000	9714060	-0.001652
52030299	6367707545.000000	330945964	10000.000000	7227	635721	1.000000	5914	637450	1.000000	9709245	-0.002096
52028392	6367749508.000000	330940145	10000.000000	7142	634055	1.000000	5980	635443	1.000000	9704518	-0.002008
52028833	6367668955.000000	330974144	10000.000000	7182	635173	1.000000	5820	636176	1.000000	9699698	-0.002277
52029318	6367771312.000000	330956810	10000.000000	7261	634756	1.000000	5911	635453	1.000000	9694842	-0.002388
52031213	6367797075.000000	330950685	10000.000000	7267	635157	1.000000	5923	635624	1.000000	9690106	-0.002591
52031433	6367791075.000000	330977768	10000.000000	7080	634911	1.000000	5876	636989	1.000000	9685254	-0.003438
52028895	6367835996.000000	330946489	10000.000000	7266	634325	1.000000	5956	635343	1.000000	9680383	-0.000535
52029524	6367726027.000000	330985498	10000.000000	7296	633759	1.000000	5884	637909	1.000000	9675529	0.000619
52031212	6367728905.000000	330958655	10000.000000	7147	635322	1.000000	5948	635947	1.000000	9670838	0.000992
52028950	6367711111.000000	330987923	10000.000000	7187	634407	1.000000	5883	636526	1.000000	9666014	0.000004
52024990	6367741572.000000	330938963	10000.000000	7161	633877	1.000000	5873	636891	1.000000	9661078	0.000232
52024820	6367755337.000000	330963954	10000.000000	7266	633589	1.000000	5871	636166	1.000000	9656346	-0.000106
52031652	6367786841.000000	330958922	10000.000000	7198	634710	1.000000	5949	636782	1.000000	9651509	0.000154
52033702	6367780977.000000	330973595	10000.000000	7258	635132	1.000000	5861	636272	1.000000	9646692	0.001475
52031092	6367748724.000000	330938887	10000.000000	7147	635920	1.000000	5954	636753	1.000000	9641861	0.001091
52030167	6367728867.000000	330963328	10000.000000	7119	634511	1.000000	5925	635446	1.000000	9637032	-0.000008
52032071	6367719546.000000	330982026	10000.000000	7245	632797	1.000000	5958	636010	1.000000	9632253	0.000893
52026019	6367705072.000000	330941438	10000.000000	7242	633929	1.000000	5864	635762	1.000000	9627474	-0.000205
52034739	6367623815.000000	331011269	10000.000000	7217	634219	1.000000	5858	636423	1.000000	9622754	-0.000129
52033878	6367566967.000000	330986114	10000.000000	7182	635608	1.000000	5812	637006	1.000000	9618006	-0.000313
52023662	6367756400.000000	330986454	10000.000000	7211	636036	1.000000	5858	634888	1.000000	9613056	0.000734
52035009	6367679023.000000	330960004	10000.000000	7138	635127	1.000000	5795	635485	1.000000	9608238	0.000725
52043226	6367728489.000000	330954704	10000.000000	7307	634058	1.000000	5984	635125	1.000000	9603342	0.000714
52037332	6367584447.000000	330965092	10000.000000	7091	635859	1.000000	5860	636446	1.000000	9598498	0.000619
52025220	6367647084.000000	330951564	10000.000000	7260	635707	1.000000	5842	636394	1.000000	9593647	0.001503
52024172	6367601681.000000	330955719	10000.000000	7237	634507	1.000000	5840	635708	1.000000	9588883	0.001426
52032561	6367656519.000000	330954049	10000.000000	7198	635900	1.000000	5904	636127	1.000000	9584095	0.001428
52035421	6367630271.000000	330930210	10000.000000	7160	634812	1.000000	5886	637937	1.000000	9579353	0.002274
52028270	6367638978.000000	330971909	10000.000000	7321	634405	1.000000	5957	635791	1.000000	9574500	0.002262
52044435	6367636778.000000	330929302	10000.000000	7035	634940	1.000000	5991	636553	1.000000	9569645	0.001080
52043460	6367556268.000000	330989449	10000.000000	7218	635226	1.000000	5874	636140	1.000000	9564891	0.001123
52030087	6367670287.000000	330951891	10000.000000	7297	634311	1.000000	5931	636117	1.000000	9560020	0.001202
52042261	6367751196.000000	330952491	10000.000000	7232	633712	1.000000	5947	636107	1.000000	9555276	0.001484
52037682	6367762866.000000	330953953	10000.000000	7166	634897	1.000000	5820	635401	1.000000	9550347	0.001051
52026716	6367763439.000000	330971971	10000.000000	7231	635263	1.000000	5960	636157	1.000000	9545585	0.000720
52033600	6367796303.000000	330952242	10000.000000	7113	636301	1.000000	5949	634959	1.000000	9540904	0.000472
52031306	6367768208.000000	330957744	10000.000000	7191	634987	1.000000	5829	635579	1.000000	9536176	0.000500
52028795	6367693095.000000	330960473	10000.000000	7260	635046	1.000000	5790	636503	1.000000	9531372	0.000648
52033011	6367675179.000000	330974556	10000.000000	7134	634549	1.000000	5940	636045	1.000000	9526615	0.000881
52036361	6367723263.000000	330953179	10000.000000	7178	634497	1.000000	5870	635221	1.000000	9521857	0.001079
52032993	6367761720.000000	330980002	10000.000000	7143	635326	1.000000	5933	636329	1.000000	9517009	0.000922
npatches	nstrain	runtime	dt	init_x	init_y	init_y_blood	init_z	init_S	beta0	beta1	beta2	beta3	mean_beta	B	d	delta	delta_blood	b[0]	mut	m	CTL	c	g	epsilon	k	het	lambda	rho	omega	x_max	patch.dyna	DELTA	A	VA
10000	1	100.000000	0.000100	21900	9499	5000000	0.001000	10000000	3.643609	9.746875	7.315799	10.229880	7	8000000000.000000	0.010000	1.000000	1.000000	800000	0.000050	0.048000	1	0.001000	1.000000	25.000000	1.000000	0.500000	0.000000	0.000000	0.000000	31987	0	10.000000	7.000000	1.000000
sus	inf	inf_blood	z	x[0]	y[0][0]	z[0]	x[1]	y[1][0]	z[1]	S[0]	synchrony
219000000	94990000.000000	5000000	10.000000	21900	9499	0.001000	21900	9499	0.001000	10000000	0.000000
155369636	1298087126.000000	67326881	10000.000000	20643	124895	1.000000	12510	132455	1.000000	9995010	0.000000
111707407	2271531267.000000	117993161	10000.000000	15913	222413	1.000000	8401	229709	1.000000	9989954	0.000000
102835421	2572750811.000000	133706919	10000.000000	14968	253255	1.000000	7666	259393	1.000000	9985015	0.000000
100731645	2652341962.000000	137849066	10000.000000	14727	260606	1.000000	7467	267265	1.000000	9980108	0.000000
100201442	2672686072.000000	138889910	10000.000000	14477	263358	1.000000	7494	269506	1.000000	9975137	0.000000
100066661	2677839182.000000	139173723	10000.000000	14543	263644	1.000000	7462	269463	1.000000	9970087	0.000000
100032351	2679136574.000000	139249370	10000.000000	14426	264290	1.000000	7366	269539	1.000000	9965093	0.000000
100040561	2679396655.000000	139269417	10000.000000	14655	263782	1.000000	7435	269611	1.000000	9960011	0.000000
100025117	2679534629.000000	139271021	10000.000000	14536	264188	1.000000	7519	270558	1.000000	9955092	0.000000
100016540	2679561246.000000	139298968	10000.000000	14474	263758	1.000000	7423	270721	1.000000	9950101	0.000000
100028833	2679632133.000000	139286988	10000.000000	14353	263486	1.000000	7553	271448	1.000000	9945108	0.000000
100021063	2679687844.000000	139281021	10000.000000	14458	263652	1.000000	7444	270101	1.000000	9940119	0.000000
100021063	2679592375.000000	139271248	10000.000000	14490	264026	1.000000	7456	269384	1.000000	9935068	0.000000
100031922	2679556285.000000	139258551	10000.000000	14564	263498	1.000000	7335	271077	1.000000	9930161	0.000000
100022419	2679595984.000000	139271238	10000.000000	14641	263277	1.000000	7515	270558	1.000000	9925192	0.000000
100026238	2679560675.000000	139280873	10000.000000	14423	263313	1.000000	7472	270248	1.000000	9920293	0.000000
100026440	2679553674.000000	139247410	10000.000000	14571	264342	1.000000	7385	269868	1.000000	9915329	0.000000
100030226	2679520881.000000	139271200	10000.000000	14580	263454	1.000000	7495	269828	1.000000	9910348	0.000000
100033379	2679474344.000000	139283524	10000.000000	14488	263109	1.000000	7574	269425	1.000000	9905452	0.000000
100012088	2679519328.000000	139243170	10000.000000	14526	262921	1.000000	7551	269870	1.000000	9900454	0.000000
100032276	2679489158.000000	139285458	10000.000000	14584	264514	1.000000	7413	270127	1.000000	9895633	0.000000
100029880	2679557425.000000	139276998	10000.000000	14506	263452	1.000000	7439	269820	1.000000	9890731	0.000000
100021727	2679546383.000000	139255096	10000.000000	14420	264336	1.000000	7466	270006	1.000000	9885732	0.000000
100026579	2679543364.000000	139280451	10000.000000	14436	264845	1.000000	7336	269841	1.000000	9880855	0.000000
100011665	2679497659.000000	139266621	10000.000000	14401	263833	1.000000	7382	271089	1.000000	9875880	0.000000
100017292	2679586356.000000	139283774	10000.000000	14581	263635	1.000000	7544	269359	1.000000	9871010	0.000000
100015002	2679535648.000000	139281413	10000.000000	14464	263386	1.000000	7437	270615	1.000000	9866148	0.000000
100027005	2679514143.000000	139277276	10000.000000	14526	263396	1.000000	7403	270829	1.000000	9861201	0.000000
100016012	2679569611.000000	139271623	10000.000000	14565	264174	1.000000	7354	270154	1.000000	9856277	0.000000
100038045	2679568674.000000	139248222	10000.000000	14687	263407	1.000000	7392	270168	1.000000	9851296	0.000000
100018763	2679526005.000000	139259958	10000.000000	14531	263402	1.000000	7522	270252	1.000000	9846401	0.000000
100033472	2679485943.000000	139276379	10000.000000	14495	264000	1.000000	7411	269908	1.000000	9841393	0.000000
100026683	2679540318.000000	139266999	10000.000000	14613	262972	1.000000	7476	270645	1.000000	9836413	0.000000
100026851	2679502988.000000	139268852	10000.000000	14521	264263	1.000000	7421	270813	1.000000	9831424	0.000000
100025547	2679551995.000000	139256475	10000.000000	14605	263425	1.000000	7491	270142	1.000000	9826438	0.000000
100030686	2679576133.000000	139275964	10000.000000	14403	263014	1.000000	7366	270513	1.000000	9821503	0.000000
100037579	2679447383.000000	139277495	10000.000000	14527	263734	1.000000	7445	270050	1.000000	9816695	0.000000
100035918	2679487428.000000	139262818	10000.000000	14480	263802	1.000000	7412	270484	1.000000	9811835	0.000000
100012744	2679442756.000000	139251907	10000.000000	14557	262611	1.000000	7448	271074	1.000000	9806799	0.000000
100022076	2679571102.000000	139261838	10000.000000	14522	264996	1.000000	7468	270282	1.000000	9801894	-1.#IND00
100029115	2679509536.000000	139284785	10000.000000	14562	264569	1.000000	7483	270024	1.000000	9797084	-0.011200
100019239	2679494363.000000	139275096	10000.000000	14523	264673	1.000000	7333	270379	1.000000	9792160	-0.007276
100025648	2679498370.000000	139271397	10000.000000	14573	263144	1.000000	7453	270918	1.000000	9787298	-0.010146
100007821	2679603180.000000	139280686	10000.000000	14511	263211	1.000000	7483	270153	1.000000	9782375	-0.011167
100022326	2679552982.000000	139271604	10000.000000	14512	265156	1.000000	7497	268874	1.000000	9777551	-0.013560
100038798	2679493702.000000	139261016	10000.000000	14515	264211	1.000000	7342	270578	1.000000	9772640	-0.007233
100018792	2679523487.000000	139292125	10000.000000	14636	264168	1.000000	7357	270052	1.000000	9767845	-0.002607
100019372	2679585338.000000	139273008	10000.000000	14449	262938	1.000000	7332	271213	1.000000	9763110	-0.005100
100027889	2679519123.000000	139283506	10000.000000	14502	263269	1.000000	7336	271135	1.000000	9758277	-0.004554
100020172	2679674070.000000	139269826	10000.000000	14329	263640	1.000000	7416	270205	1.000000	9753483	-0.006286
100020976	2679565799.000000	139267253	10000.000000	14509	264343	1.000000	7430	270220	1.000000	9748643	-0.006492
100030064	2679510972.000000	139280419	10000.000000	14589	263423	1.000000	7438	270631	1.000000	9743804	-0.004895
100024533	2679461505.000000	139278897	10000.000000	14633	263043	1.000000	7355	270241	1.000000	9738957	-0.003556
100027098	2679527136.000000	139266924	10000.000000	14398	263366	1.000000	7345	270081	1.000000	9734122	-0.003429
100030450	2679621840.000000	139278170	10000.000000	14557	263570	1.000000	7491	270196	1.000000	9729431	-0.001047
100023738	2679546714.000000	139272945	10000.000000	14463	263615	1.000000	7484	270835	1.000000	9724601	-0.002450
100029414	2679557618.000000	139270055	10000.000000	14603	262785	1.000000	7425	270741	1.000000	9719734	-0.002512
100037320	2679544200.000000	139242256	10000.000000	14625	263389	1.000000	7502	270861	1.000000	9714870	-0.002429
100023517	2679490364.000000	139280135	10000.000000	14543	264440	1.000000	7435	269851	1.000000	9709975	-0.002313
100022757	2679597829.000000	139269585	10000.000000	14595	263039	1.000000	7489	270864	1.000000	9705004	-0.004492
100042758	2679573996.000000	139259835	10000.000000	14499	263254	1.000000	7436	269182	1.000000	9700198	-0.004618
100020516	2679503666.000000	139277254	10000.000000	14651	262889	1.000000	7440	269218	1.000000	9695303	-0.004361
100020538	2679575186.000000	139264714	10000.000000	14535	262929	1.000000	7550	269035	1.000000	9690581	-0.003697
100019552	2679517011.000000	139297435	10000.000000	14659	262360	1.000000	7352	271564	1.000000	9685652	-0.002195
100035404	2679438105.000000	139275205	10000.000000	14545	263864	1.000000	7468	270402	1.000000	9680918	-0.003941
100030861	2679415402.000000	139271872	10000.000000	14395	264014	1.000000	7351	270141	1.000000	9676044	-0.003599
100012613	2679556628.000000	139266793	10000.000000	14524	263797	1.000000	7453	270225	1.000000	9671280	-0.003188
100026197	2679523776.000000	139280597	10000.000000	14438	263909	1.000000	7448	270399	1.000000	9666255	-0.003121
100016612	2679515877.000000	139274859	10000.000000	14415	264188	1.000000	7438	270996	1.000000	9661379	-0.002674
100020179	2679590887.000000	139274224	10000.000000	14402	263219	1.000000	7467	270047	1.000000	9656700	-0.002798
100030098	2679563312.000000	139256992	10000.000000	14456	263119	1.000000	7362	271031	1.000000	9651881	-0.004083
100027960	2679605371.000000	139274076	10000.000000	14402	264302	1.000000	7489	270032	1.000000	9647018	-0.002655
100031011	2679607626.000000	139250866	10000.000000	14430	264071	1.000000	7387	271004	1.000000	9642051	-0.002514
100026005	2679563754.000000	139262290	10000.000000	14644	264015	1.000000	7455	270883	1.000000	9637193	-0.002464
100036640	2679481861.000000	139260940	10000.000000	14325	264129	1.000000	7433	269923	1.000000	9632341	-0.002392
100019349	2679551167.000000	139254070	10000.000000	14677	263467	1.000000	7488	270752	1.000000	9627531	-0.002957
100022542	2679501927.000000	139265866	10000.000000	14556	263963	1.000000	7487	271148	1.000000	9622721	-0.001822
100019030	2679574517.000000	139260224	10000.000000	14525	264589	1.000000	7392	270301	1.000000	9618025	-0.000976
100037069	2679511161.000000	139279432	10000.000000	14571	263503	1.000000	7487	269743	1.000000	9613227	-0.001311
100024901	2679541140.000000	139267525	10000.000000	14583	263989	1.000000	7319	270063	1.000000	9608384	-0.002083
100020227	2679604285.000000	139259342	10000.000000	14439	263462	1.000000	7521	270012	1.000000	9603632	-0.002537
100021580	2679588841.000000	139282087	10000.000000	14590	263034	1.000000	7494	271074	1.000000	9598891	-0.001854
100022819	2679510440.000000	139283952	10000.000000	14415	263834	1.000000	7448	270249	1.000000	9594090	-0.001612
100029826	2679547287.000000	139268269	10000.000000	14470	263555	1.000000	7319	270795	1.000000	9589179	-0.000918
100038730	2679585044.000000	139257195	10000.000000	14541	264368	1.000000	7534	270383	1.000000	9584302	-0.002864
100039135	2679514299.000000	139276915	10000.000000	14574	263834	1.000000	7559	270268	1.000000	9579635	-0.003257
100021113	2679601022.000000	139271903	10000.000000	14571	265322	1.000000	7395	269699	1.000000	9574824	-0.002155
100031701	2679542530.000000	139269011	10000.000000	14599	263447	1.000000	7542	269592	1.000000	9569965	-0.000955
100033771	2679636113.000000	139256756	10000.000000	14656	263600	1.000000	7469	271143	1.000000	9565250	-0.000104
100026416	2679604096.000000	139270022	10000.000000	14549	263975	1.000000	7508	270547	1.000000	9560516	-0.000134
100024331	2679522631.000000	139273010	10000.000000	14675	263528	1.000000	7474	269816	1.000000	9555696	-0.000087
100033939	2679550670.000000	139262254	10000.000000	14642	263748	1.000000	7336	270180	1.000000	9550917	-0.000407
100017779	2679561918.000000	139266800	10000.000000	14524	264309	1.000000	7392	269594	1.000000	9546228	-0.000512
100028041	2679623896.000000	139269187	10000.000000	14498	264263	1.000000	7393	269992	1.000000	9541478	-0.000528
100028608	2679493404.000000	139282744	10000.000000	14427	263676	1.000000	7386	269239	1.000000	9536710	-0.000825
100016336	2679561756.000000	139260639	10000.000000	14553	264847	1.000000	7465	270114	1.000000	9531942	-0.000754
100027794	2679550031.000000	139267570	10000.000000	14364	264142	1.000000	7491	271453	1.000000	9527014	-0.000228
100029164	2679457791.000000	139268205	10000.000000	14456	262668	1.000000	7412	269763	1.000000	9522303	-0.000582
100028983	2679607428.000000	139276910	10000.000000	14357	264222	1.000000	7475	269464	1.000000	9517508	-0.000510
npatches	nstrain	runtime	dt	init_x	init_y	init_y_blood	init_z	init_S	beta0	beta1	beta2	beta3	mean_beta	B	d	delta	delta_blood	b[0]	mut	m	CTL	c	g	epsilon	k	het	lambda	rho	omega	x_max	patch.dyna	DELTA	A	VA
10000	1	100.000000	0.000100	21900	9499	5000000	0.001000	10000000	7.648933	9.894108	5.073586	7.488360	7	8000000000.000000	0.010000	1.000000	1.000000	800000	0.000050	0.048000	1	0.001000	1.000000	25.000000	2.000000	0.500000	0.000000	0.000000	0.000000	31987	0	10.000000	7.000000	1.000000
sus	inf	inf_blood	z	x[0]	y[0][0]	z[0]	x[1]	y[1][0]	z[1]	S[0]	synchrony
219000000	94990000.000000	5000000	10.000000	21900	9499	0.001000	21900	9499	0.001000	10000000	0.000000
192399069	797622546.000000	41362271	10000.000000	18408	81289	1.000000	15943	83102	1.000000	9994938	0.000000
154232407	1282538732.000000	66640212	10000.000000	14351	129298	1.000000	12350	130706	1.000000	9989904	0.000000
147223945	1399454238.000000	72734033	10000.000000	13765	140499	1.000000	11615	142283	1.000000	9984886	0.000000
145896646	1422629708.000000	73933328	10000.000000	13488	143700	1.000000	11389	145485	1.000000	9979892	0.000000
145660797	1427136062.000000	74176467	10000.000000	13447	143871	1.000000	11575	145537	1.000000	9974921	0.000000
145606191	1428045343.000000	74222860	10000.000000	13484	143752	1.000000	11633	145193	1.000000	9969978	0.000000
145596823	1428114582.000000	74208904	10000.000000	13501	143653	1.000000	11374	145485	1.000000	9965041	0.000000
145612985	1428117959.000000	74217654	10000.000000	13471	143595	1.000000	11394	146538	1.000000	9959986	0.000000
145588991	1428144971.000000	74225721	10000.000000	13341	144162	1.000000	11501	145692	1.000000	9954974	0.000000
145597405	1428068026.000000	74230738	10000.000000	13421	144307	1.000000	11413	145695	1.000000	9949977	0.000000
145594400	1428104020.000000	74217615	10000.000000	13235	144496	1.000000	11438	144961	1.000000	9945001	0.000000
145595095	1428125795.000000	74230978	10000.000000	13477	143364	1.000000	11451	146458	1.000000	9940085	0.000000
145602022	1428184477.000000	74228554	10000.000000	13338	143966	1.000000	11367	145909	1.000000	9935063	0.000000
145598112	1428126032.000000	74221049	10000.000000	13422	144525	1.000000	11312	145713	1.000000	9930048	0.000000
145592681	1428178108.000000	74234904	10000.000000	13426	144194	1.000000	11364	145150	1.000000	9925094	0.000000
145597000	1428169635.000000	74227427	10000.000000	13502	144244	1.000000	11520	145749	1.000000	9920162	0.000000
145600728	1428125264.000000	74229041	10000.000000	13661	143412	1.000000	11360	145380	1.000000	9915233	0.000000
145588548	1428190416.000000	74232024	10000.000000	13607	143112	1.000000	11471	146039	1.000000	9910267	0.000000
145591562	1428148505.000000	74238386	10000.000000	13454	143826	1.000000	11397	145730	1.000000	9905297	0.000000
145593398	1428188417.000000	74223850	10000.000000	13660	143382	1.000000	11385	145677	1.000000	9900369	0.000000
145594748	1428186525.000000	74238334	10000.000000	13514	143835	1.000000	11471	146004	1.000000	9895330	0.000000
145595470	1428064307.000000	74224814	10000.000000	13597	143509	1.000000	11439	145593	1.000000	9890417	0.000000
145591942	1428170333.000000	74226240	10000.000000	13587	143024	1.000000	11497	145692	1.000000	9885353	0.000000
145608893	1428091737.000000	74246226	10000.000000	13401	144002	1.000000	11441	145500	1.000000	9880490	0.000000
145589208	1428117390.000000	74230596	10000.000000	13527	143334	1.000000	11348	145894	1.000000	9875536	0.000000
145601773	1428084964.000000	74225678	10000.000000	13433	143732	1.000000	11425	146233	1.000000	9870546	0.000000
145591634	1428143900.000000	74227517	10000.000000	13627	143643	1.000000	11304	145875	1.000000	9865776	0.000000
145608050	1428093137.000000	74237161	10000.000000	13459	144378	1.000000	11495	145660	1.000000	9860851	0.000000
145620217	1428094360.000000	74238833	10000.000000	13589	144025	1.000000	11467	146656	1.000000	9855838	0.000000
145597592	1428126884.000000	74227659	10000.000000	13327	143380	1.000000	11434	145362	1.000000	9850929	0.000000
145593516	1428189501.000000	74239302	10000.000000	13408	143774	1.000000	11356	146196	1.000000	9846016	0.000000
145595394	1428164780.000000	74230866	10000.000000	13434	144117	1.000000	11366	144822	1.000000	9840992	0.000000
145617439	1428110361.000000	74216826	10000.000000	13325	144105	1.000000	11407	145723	1.000000	9836092	0.000000
145612115	1428115796.000000	74220595	10000.000000	13505	143671	1.000000	11521	145185	1.000000	9831133	0.000000
145597701	1428194525.000000	74234708	10000.000000	13418	143974	1.000000	11449	145736	1.000000	9826205	0.000000
145599334	1428166946.000000	74245502	10000.000000	13519	143957	1.000000	11470	145124	1.000000	9821341	0.000000
145586542	1428180445.000000	74230273	10000.000000	13499	144214	1.000000	11362	145513	1.000000	9816475	0.000000
145590108	1428157780.000000	74229247	10000.000000	13597	143085	1.000000	11597	145452	1.000000	9811654	0.000000
145587798	1428077753.000000	74229011	10000.000000	13443	143699	1.000000	11282	145885	1.000000	9806879	0.000000
145598283	1428214476.000000	74221196	10000.000000	13570	142760	1.000000	11429	145871	1.000000	9802042	-1.#IND00
145606811	1428157856.000000	74213370	10000.000000	13520	143503	1.000000	11352	145464	1.000000	9797161	-0.006400
145604537	1428175184.000000	74229588	10000.000000	13258	144092	1.000000	11257	145873	1.000000	9792229	-0.008937
145588093	1428097159.000000	74222907	10000.000000	13546	143500	1.000000	11435	145852	1.000000	9787288	-0.007170
145587058	1428162282.000000	74231926	10000.000000	13515	144126	1.000000	11488	145576	1.000000	9782345	-0.009039
145589074	1428166937.000000	74235562	10000.000000	13457	144491	1.000000	11502	144642	1.000000	9777559	0.007052
145586628	1428213878.000000	74237702	10000.000000	13465	142900	1.000000	11434	145146	1.000000	9772574	0.007661
145594671	1428128000.000000	74229476	10000.000000	13567	143324	1.000000	11440	144871	1.000000	9767513	0.005207
145596462	1428142195.000000	74223407	10000.000000	13515	143750	1.000000	11299	145945	1.000000	9762574	0.001673
145593823	1428102236.000000	74223862	10000.000000	13435	144281	1.000000	11406	145990	1.000000	9757877	-0.005407
145595957	1428108509.000000	74225718	10000.000000	13427	143404	1.000000	11283	146048	1.000000	9753027	-0.005727
145612232	1428070067.000000	74236827	10000.000000	13493	143687	1.000000	11413	145993	1.000000	9748105	-0.007504
145605290	1428138229.000000	74224521	10000.000000	13463	143841	1.000000	11390	145491	1.000000	9743188	-0.005208
145602664	1428084436.000000	74229077	10000.000000	13545	143193	1.000000	11439	146293	1.000000	9738289	-0.001026
145611879	1428084940.000000	74228960	10000.000000	13529	143903	1.000000	11405	145876	1.000000	9733457	-0.000326
145604719	1428115660.000000	74228107	10000.000000	13383	144151	1.000000	11422	145640	1.000000	9728597	-0.000670
145596480	1428101118.000000	74231458	10000.000000	13511	143467	1.000000	11247	146323	1.000000	9723597	0.000403
145605761	1428126264.000000	74216446	10000.000000	13453	143318	1.000000	11463	146018	1.000000	9718655	-0.000207
145580929	1428220594.000000	74218353	10000.000000	13491	143264	1.000000	11396	144820	1.000000	9713851	-0.000166
145589894	1428135377.000000	74236108	10000.000000	13463	144713	1.000000	11492	145994	1.000000	9708939	-0.000310
145600530	1428074575.000000	74231251	10000.000000	13451	144004	1.000000	11403	145857	1.000000	9704114	-0.000185
145605636	1428079421.000000	74235343	10000.000000	13435	144457	1.000000	11390	145883	1.000000	9699119	-0.000375
145602722	1428145180.000000	74213652	10000.000000	13406	144215	1.000000	11436	145627	1.000000	9694189	-0.000854
145597058	1428108461.000000	74234345	10000.000000	13451	143839	1.000000	11346	145821	1.000000	9689365	0.000591
145588073	1428180703.000000	74222872	10000.000000	13372	143709	1.000000	11447	145715	1.000000	9684563	0.000344
145598652	1428140409.000000	74223358	10000.000000	13533	143775	1.000000	11330	145665	1.000000	9679731	0.000227
145592982	1428136319.000000	74221569	10000.000000	13497	143850	1.000000	11431	145054	1.000000	9674928	0.000398
145601632	1428112822.000000	74226309	10000.000000	13368	143683	1.000000	11471	145343	1.000000	9670078	-0.000002
145584983	1428186743.000000	74216952	10000.000000	13637	143013	1.000000	11464	145079	1.000000	9665366	-0.000376
145608908	1428151414.000000	74229260	10000.000000	13459	144173	1.000000	11309	146343	1.000000	9660464	-0.001181
145600221	1428090927.000000	74223724	10000.000000	13584	143397	1.000000	11414	145042	1.000000	9655704	0.000114
145610425	1428140412.000000	74219424	10000.000000	13464	143957	1.000000	11335	145032	1.000000	9650932	0.001160
145588393	1428217638.000000	74213328	10000.000000	13577	144172	1.000000	11521	145559	1.000000	9646005	0.002350
145595192	1428212084.000000	74228796	10000.000000	13488	143445	1.000000	11415	145692	1.000000	9641072	0.002293
145586897	1428186516.000000	74230966	10000.000000	13543	144299	1.000000	11525	145555	1.000000	9636214	0.005415
145597062	1428163143.000000	74235529	10000.000000	13424	142868	1.000000	11379	145891	1.000000	9631380	0.005215
145599272	1428195156.000000	74228021	10000.000000	13446	144224	1.000000	11424	145326	1.000000	9626486	0.005036
145582743	1428152433.000000	74217664	10000.000000	13453	143609	1.000000	11440	145046	1.000000	9621626	0.004635
145596652	1428125507.000000	74230447	10000.000000	13405	143448	1.000000	11375	144765	1.000000	9616818	0.004569
145590635	1428158430.000000	74217048	10000.000000	13458	144085	1.000000	11402	145990	1.000000	9611928	0.004524
145593367	1428150740.000000	74231213	10000.000000	13469	143484	1.000000	11451	145309	1.000000	9607269	0.004186
145597953	1428178415.000000	74232932	10000.000000	13344	144364	1.000000	11396	145773	1.000000	9602279	0.004006
145581398	1428158198.000000	74240917	10000.000000	13482	144104	1.000000	11408	146063	1.000000	9597420	0.004139
145606354	1428092723.000000	74230233	10000.000000	13421	143974	1.000000	11349	145574	1.000000	9592624	0.005163
145598510	1428137983.000000	74238153	10000.000000	13434	143589	1.000000	11403	145278	1.000000	9587859	0.005567
145601707	1428117302.000000	74235893	10000.000000	13496	144315	1.000000	11520	145763	1.000000	9583100	0.006446
145597315	1428145326.000000	74231350	10000.000000	13500	143151	1.000000	11381	145835	1.000000	9578215	0.006883
145597615	1428196662.000000	74221081	10000.000000	13462	143933	1.000000	11278	145248	1.000000	9573343	0.006734
145603707	1428120211.000000	74238200	10000.000000	13475	143702	1.000000	11380	145800	1.000000	9568534	0.006627
145598579	1428197067.000000	74226809	10000.000000	13523	143339	1.000000	11344	145125	1.000000	9563805	0.006775
145596310	1428186723.000000	74211368	10000.000000	13449	143926	1.000000	11512	145506	1.000000	9558856	0.006674
145597573	1428134150.000000	74227362	10000.000000	13456	143698	1.000000	11451	145900	1.000000	9554059	0.006660
145583590	1428172026.000000	74236987	10000.000000	13357	143491	1.000000	11301	145489	1.000000	9549251	0.004487
145608407	1428229898.000000	74226547	10000.000000	13522	143752	1.000000	11409	145415	1.000000	9544405	0.004277
145588182	1428180010.000000	74226463	10000.000000	13342	143710	1.000000	11418	146239	1.000000	9539507	0.003992
145609856	1428134999.000000	74232727	10000.000000	13483	143732	1.000000	11314	146053	1.000000	9534625	0.003853
145599550	1428064868.000000	74228156	10000.000000	13539	144118	1.000000	11477	145775	1.000000	9529930	0.003532
145602082	1428101846.000000	74220255	10000.000000	13402	143960	1.000000	11479	145976	1.000000	9525244	0.002814
145603828	1428138227.000000	74241681	10000.000000	13572	143941	1.000000	11523	146401	1.000000	9520362	0.002745
145592728	1428103657.000000	74243401	10000.000000	13484	143068	1.000000	11404	145534	1.000000	9515628	0.002631
npatches	nstrain	runtime	dt	init_x	init_y	init_y_blood	init_z	init_S	beta0	beta1	beta2	beta3	mean_beta	B	d	delta	delta_blood	b[0]	mut	m	CTL	c	g	epsilon	k	het	lambda	rho	omega	x_max	patch.dyna	DELTA	A	VA
10000	1	100.000000	0.000100	21900	9499	5000000	0.001000	10000000	5.684278	8.144260	6.305382	5.858693	7	8000000000.000000	0.010000	1.000000	1.000000	800000	0.000050	0.048000	1	0.001000	1.000000	25.000000	3.000000	0.500000	0.000000	0.000000	0.000000	31987	0	10.000000	7.000000	1.000000
sus	inf	inf_blood	z	x[0]	y[0][0]	z[0]	x[1]	y[1][0]	z[1]	S[0]	synchrony
219000000	94990000.000000	5000000	10.000000	21900	9499	0.001000	21900	9499	0.001000	10000000	0.000000
230376567	463375497.000000	24048695	10000.000000	24272	45238	1.000000	21888	47144	1.000000	9995073	0.000000
199293798	715319131.000000	37167096	10000.000000	21128	70390	1.000000	18361	72610	1.000000	9990115	0.000000
192740359	778673029.000000	40478397	10000.000000	20934	76596	1.000000	17554	78993	1.000000	9985112	0.000000
191494022	791232969.000000	41138664	10000.000000	20616	77910	1.000000	17650	80910	1.000000	9980138	0.000000
191278766	793576011.000000	41246513	10000.000000	20433	78445	1.000000	17600	80280	1.000000	9975210	0.000000
191230711	793989070.000000	41265132	10000.000000	20399	78128	1.000000	17629	80594	1.000000	9970144	0.000000
191190313	794163319.000000	41280474	10000.000000	20528	78507	1.000000	17528	80974	1.000000	9965176	0.000000
191203958	794142680.000000	41280265	10000.000000	20703	78489	1.000000	17666	81118	1.000000	9960209	0.000000
191204088	794153946.000000	41271642	10000.000000	20456	78311	1.000000	17616	80175	1.000000	9955193	0.000000
191217556	794138921.000000	41286700	10000.000000	20649	77618	1.000000	17620	80386	1.000000	9950103	0.000000
191187258	794150293.000000	41279962	10000.000000	20649	77988	1.000000	17669	80707	1.000000	9945140	0.000000
191197582	794096964.000000	41274441	10000.000000	20553	77966	1.000000	17493	80841	1.000000	9940245	0.000000
191206277	794148684.000000	41264609	10000.000000	20537	78229	1.000000	17625	80472	1.000000	9935428	0.000000
191188006	794227153.000000	41280651	10000.000000	20467	78319	1.000000	17645	80391	1.000000	9930502	0.000000
191209905	794192740.000000	41292954	10000.000000	20428	78434	1.000000	17601	80383	1.000000	9925590	0.000000
191204497	794114395.000000	41267745	10000.000000	20480	77632	1.000000	17493	80806	1.000000	9920609	0.000000
191203362	794137975.000000	41264968	10000.000000	20600	78582	1.000000	17634	80593	1.000000	9915672	0.000000
191227894	794125141.000000	41283541	10000.000000	20403	78290	1.000000	17585	80819	1.000000	9910666	0.000000
191209277	794101823.000000	41265139	10000.000000	20593	78317	1.000000	17512	80950	1.000000	9905614	0.000000
191208957	794178537.000000	41280181	10000.000000	20842	77603	1.000000	17467	81267	1.000000	9900664	0.000000
191206884	794159050.000000	41288191	10000.000000	20524	78170	1.000000	17849	80183	1.000000	9895637	0.000000
191206153	794177112.000000	41272249	10000.000000	20572	78435	1.000000	17699	80933	1.000000	9890544	0.000000
191207872	794139409.000000	41277445	10000.000000	20789	77815	1.000000	17507	81126	1.000000	9885635	0.000000
191186057	794214539.000000	41284403	10000.000000	20403	78758	1.000000	17553	81126	1.000000	9880663	0.000000
191187123	794160805.000000	41274362	10000.000000	20574	78749	1.000000	17492	80645	1.000000	9875710	0.000000
191203397	794240135.000000	41284364	10000.000000	20389	78373	1.000000	17645	80721	1.000000	9870723	0.000000
191197571	794200067.000000	41279098	10000.000000	20469	78239	1.000000	17400	81190	1.000000	9865895	0.000000
191201480	794177940.000000	41273134	10000.000000	20289	78105	1.000000	17518	81075	1.000000	9860955	0.000000
191218150	794094942.000000	41277984	10000.000000	20305	78250	1.000000	17654	80901	1.000000	9856023	0.000000
191208236	794179040.000000	41280580	10000.000000	20744	77813	1.000000	17428	80249	1.000000	9851166	0.000000
191194300	794145764.000000	41274025	10000.000000	20578	78071	1.000000	17513	80623	1.000000	9846216	0.000000
191202874	794144420.000000	41282835	10000.000000	20597	78515	1.000000	17518	80937	1.000000	9841262	0.000000
191220837	794124173.000000	41279451	10000.000000	20533	77896	1.000000	17527	80209	1.000000	9836389	0.000000
191212626	794153696.000000	41276219	10000.000000	20539	78441	1.000000	17575	81057	1.000000	9831485	0.000000
191193197	794210581.000000	41277380	10000.000000	20452	78068	1.000000	17690	80708	1.000000	9826467	0.000000
191218020	794181840.000000	41281968	10000.000000	20502	78031	1.000000	17552	80628	1.000000	9821628	0.000000
191204624	794161187.000000	41271929	10000.000000	20584	78349	1.000000	17593	80547	1.000000	9816805	0.000000
191213594	794136064.000000	41288427	10000.000000	20721	77824	1.000000	17585	80709	1.000000	9811830	0.000000
191228547	794170937.000000	41264711	10000.000000	20568	78076	1.000000	17647	80773	1.000000	9806983	0.000000
191209648	794169012.000000	41281250	10000.000000	20710	77643	1.000000	17659	80950	1.000000	9801983	-1.#IND00
191207249	794183287.000000	41282763	10000.000000	20600	78089	1.000000	17614	80616	1.000000	9796986	0.000000
191195728	794183103.000000	41272773	10000.000000	20567	77882	1.000000	17445	81153	1.000000	9792061	-0.000421
191192563	794189062.000000	41289731	10000.000000	20314	77734	1.000000	17560	80648	1.000000	9787140	-0.009951
191211311	794189382.000000	41280199	10000.000000	20620	78280	1.000000	17447	80374	1.000000	9782161	-0.008854
191216882	794138789.000000	41268456	10000.000000	20623	78418	1.000000	17699	80255	1.000000	9777414	-0.004381
191214124	794115795.000000	41275361	10000.000000	20386	78370	1.000000	17492	80712	1.000000	9772404	-0.008823
191210380	794132955.000000	41274223	10000.000000	20653	78085	1.000000	17404	81300	1.000000	9767667	-0.009568
191191770	794199262.000000	41280874	10000.000000	20549	77680	1.000000	17759	80778	1.000000	9762636	-0.006812
191189212	794129727.000000	41290142	10000.000000	20733	77915	1.000000	17392	81083	1.000000	9757705	-0.006975
191207428	794134404.000000	41270826	10000.000000	20646	78210	1.000000	17550	80650	1.000000	9752996	-0.006227
191204542	794160933.000000	41281246	10000.000000	20748	78390	1.000000	17476	80782	1.000000	9748111	-0.005998
191203989	794204593.000000	41281493	10000.000000	20552	78560	1.000000	17686	80313	1.000000	9743206	-0.005454
191194503	794198105.000000	41282991	10000.000000	20645	78060	1.000000	17563	80689	1.000000	9738317	-0.004898
191205167	794100849.000000	41264956	10000.000000	20708	77774	1.000000	17423	80411	1.000000	9733471	-0.004301
191213820	794119956.000000	41265523	10000.000000	20636	78217	1.000000	17602	80719	1.000000	9728666	-0.004587
191224602	794166803.000000	41280773	10000.000000	20641	77840	1.000000	17490	81168	1.000000	9723749	-0.004123
191185183	794211188.000000	41280243	10000.000000	20784	77970	1.000000	17778	80545	1.000000	9718970	-0.004182
191190077	794198471.000000	41271968	10000.000000	20493	78385	1.000000	17486	80801	1.000000	9714190	-0.003694
191218364	794180087.000000	41303390	10000.000000	20602	77737	1.000000	17590	80723	1.000000	9709365	-0.002932
191226168	794145847.000000	41282764	10000.000000	20715	78543	1.000000	17628	80669	1.000000	9704573	-0.002238
191212741	794114625.000000	41271975	10000.000000	20597	77473	1.000000	17340	80557	1.000000	9699727	-0.001790
191226371	794112917.000000	41283882	10000.000000	20615	77920	1.000000	17682	80378	1.000000	9694972	-0.002136
191204808	794147438.000000	41270425	10000.000000	20577	77870	1.000000	17358	80720	1.000000	9690081	-0.003631
191238554	794100420.000000	41272093	10000.000000	20728	78203	1.000000	17536	81196	1.000000	9685243	-0.003436
191203235	794177005.000000	41281855	10000.000000	20785	77854	1.000000	17496	81467	1.000000	9680561	-0.001826
191202350	794205694.000000	41278399	10000.000000	20602	78136	1.000000	17622	80560	1.000000	9675810	-0.001977
191204319	794121244.000000	41279864	10000.000000	20535	78370	1.000000	17573	80391	1.000000	9670893	-0.001821
191212921	794160504.000000	41283929	10000.000000	20528	77618	1.000000	17553	80763	1.000000	9666156	-0.001927
191222023	794167243.000000	41266732	10000.000000	20528	77934	1.000000	17529	81003	1.000000	9661421	-0.002318
191224248	794086131.000000	41269688	10000.000000	20496	77983	1.000000	17415	81196	1.000000	9656638	-0.001336
191196394	794189120.000000	41279718	10000.000000	20654	78045	1.000000	17610	80709	1.000000	9651826	-0.001494
191225049	794127067.000000	41268343	10000.000000	20590	78150	1.000000	17526	80792	1.000000	9647103	-0.001570
191189259	794148537.000000	41264361	10000.000000	20445	78088	1.000000	17497	81162	1.000000	9642151	-0.001599
191208590	794173628.000000	41276086	10000.000000	20607	78156	1.000000	17605	81308	1.000000	9637304	-0.002971
191206398	794169406.000000	41275455	10000.000000	20590	78288	1.000000	17605	80532	1.000000	9632422	-0.002919
191199347	794219702.000000	41277584	10000.000000	20582	78325	1.000000	17609	81317	1.000000	9627555	-0.000953
191189165	794210380.000000	41289103	10000.000000	20578	78025	1.000000	17382	80823	1.000000	9622654	-0.000571
191210446	794190020.000000	41273112	10000.000000	20841	78429	1.000000	17448	80979	1.000000	9617889	-0.001090
191207231	794186004.000000	41282286	10000.000000	20431	78202	1.000000	17671	80431	1.000000	9612951	-0.001365
191201969	794210920.000000	41268500	10000.000000	20475	78251	1.000000	17304	80889	1.000000	9608064	-0.001446
191212563	794136714.000000	41281236	10000.000000	20390	78085	1.000000	17535	80276	1.000000	9603308	-0.001059
191194711	794132512.000000	41265122	10000.000000	20409	78750	1.000000	17501	80611	1.000000	9598424	-0.001059
191199846	794168068.000000	41277133	10000.000000	20550	78364	1.000000	17573	80799	1.000000	9593644	-0.000549
191214234	794197985.000000	41272673	10000.000000	20529	78242	1.000000	17589	80458	1.000000	9588829	-0.000425
191210775	794168269.000000	41287320	10000.000000	20742	78093	1.000000	17490	80819	1.000000	9584093	-0.000549
191198200	794168682.000000	41293783	10000.000000	20619	78413	1.000000	17460	80827	1.000000	9579355	-0.000053
191206413	794146037.000000	41279625	10000.000000	20645	77964	1.000000	17592	80527	1.000000	9574578	-0.000367
191221477	794134803.000000	41274500	10000.000000	20512	78075	1.000000	17573	80676	1.000000	9569858	-0.001069
191223712	794184426.000000	41269069	10000.000000	20538	77624	1.000000	17509	80646	1.000000	9565020	-0.001063
191209219	794206671.000000	41279795	10000.000000	20482	78349	1.000000	17590	81375	1.000000	9560226	-0.000946
191205788	794188927.000000	41274945	10000.000000	20592	78230	1.000000	17569	80710	1.000000	9555514	-0.001651
191205045	794172092.000000	41281769	10000.000000	20469	78382	1.000000	17512	80863	1.000000	9550680	-0.001847
191220418	794151893.000000	41277802	10000.000000	20643	78087	1.000000	17590	80267	1.000000	9545890	-0.001732
191218049	794145153.000000	41263077	10000.000000	20475	78533	1.000000	17381	80478	1.000000	9541078	-0.001918
191215990	794117665.000000	41278680	10000.000000	20579	78321	1.000000	17482	80434	1.000000	9536363	-0.002288
191197368	794123074.000000	41290927	10000.000000	20600	78544	1.000000	17355	80729	1.000000	9531621	-0.003023
191192317	794278876.000000	41282121	10000.000000	20402	77992	1.000000	17580	80686	1.000000	9526921	-0.003053
191193483	794244597.000000	41271217	10000.000000	20764	78173	1.000000	17549	81256	1.000000	9522133	-0.002989
191200282	794145889.000000	41274077	10000.000000	20787	78268	1.000000	17518	80489	1.000000	9517393	-0.003295
npatches	nstrain	runtime	dt	init_x	init_y	init_y_blood	init_z	init_S	beta0	beta1	beta2	beta3	mean_beta	B	d	delta	delta_blood	b[0]	mut	m	CTL	c	g	epsilon	k	het	lambda	rho	omega	x_max	patch.dyna	DELTA	A	VA
10000	1	100.000000	0.000100	21900	9499	5000000	0.001000	10000000	6.835926	7.352533	7.252596	7.093363	7	8000000000.000000	0.010000	1.000000	1.000000	800000	0.000050	0.048000	1	0.001000	1.000000	25.000000	4.000000	0.500000	0.000000	0.000000	0.000000	31987	0	10.000000	7.000000	1.000000
sus	inf	inf_blood	z	x[0]	y[0][0]	z[0]	x[1]	y[1][0]	z[1]	S[0]	synchrony
219000000	94990000.000000	5000000	10.000000	21900	9499	0.001000	21900	9499	0.001000	10000000	0.000000
262827897	254554838.000000	13206091	10000.000000	26265	25358	1.000000	25872	25916	1.000000	9994937	0.000000
242885166	369210801.000000	19181123	10000.000000	24440	36971	1.000000	23736	37454	1.000000	9989942	0.000000
236800202	407918139.000000	21198162	10000.000000	23665	40966	1.000000	23189	41237	1.000000	9984909	0.000000
235241397	418131452.000000	21731082	10000.000000	23553	41941	1.000000	22972	42550	1.000000	9979910	0.000000
234851051	420660338.000000	21860941	10000.000000	23563	41766	1.000000	23021	42586	1.000000	9974908	0.000000
234767225	421267730.000000	21897403	10000.000000	23348	42129	1.000000	23158	42602	1.000000	9969848	0.000000
234750703	421382505.000000	21907900	10000.000000	23599	42476	1.000000	23086	42543	1.000000	9964836	0.000000
234763346	421404563.000000	21901396	10000.000000	23607	41855	1.000000	23096	42474	1.000000	9959768	0.000000
234735903	421408481.000000	21905953	10000.000000	23743	42392	1.000000	23098	42682	1.000000	9954797	0.000000
234754467	421431986.000000	21902991	10000.000000	23389	42077	1.000000	22976	42578	1.000000	9949827	0.000000
234749888	421366389.000000	21895277	10000.000000	23607	42017	1.000000	23124	42657	1.000000	9944824	0.000000
234733141	421353390.000000	21892680	10000.000000	23446	42046	1.000000	23135	42415	1.000000	9939906	0.000000
234751110	421426593.000000	21899986	10000.000000	23549	41964	1.000000	22819	42578	1.000000	9934903	0.000000
234737881	421387823.000000	21902367	10000.000000	23551	41902	1.000000	23090	42316	1.000000	9930017	0.000000
234750620	421463298.000000	21904920	10000.000000	23531	42269	1.000000	22844	42474	1.000000	9925073	0.000000
234722323	421470748.000000	21903098	10000.000000	23436	42195	1.000000	23018	42668	1.000000	9920211	0.000000
234750919	421473097.000000	21905339	10000.000000	23480	42300	1.000000	22986	43068	1.000000	9915246	0.000000
234733865	421408869.000000	21909481	10000.000000	23598	42395	1.000000	23024	42796	1.000000	9910338	0.000000
234733673	421442004.000000	21900660	10000.000000	23672	42418	1.000000	22988	42586	1.000000	9905413	0.000000
234755818	421408570.000000	21908980	10000.000000	23559	42136	1.000000	23124	42643	1.000000	9900515	0.000000
234746685	421404181.000000	21910020	10000.000000	23590	42308	1.000000	22945	42376	1.000000	9895552	0.000000
234753965	421389641.000000	21895728	10000.000000	23455	42106	1.000000	22860	43051	1.000000	9890594	0.000000
234742289	421388903.000000	21904389	10000.000000	23553	42238	1.000000	23033	41975	1.000000	9885591	0.000000
234744647	421404513.000000	21903866	10000.000000	23684	42143	1.000000	23010	42310	1.000000	9880609	0.000000
234736728	421424214.000000	21900862	10000.000000	23698	42362	1.000000	23092	42397	1.000000	9875500	0.000000
234762430	421418454.000000	21907210	10000.000000	23651	42221	1.000000	22860	42666	1.000000	9870567	0.000000
234742218	421470431.000000	21910435	10000.000000	23618	42188	1.000000	22898	42586	1.000000	9865674	0.000000
234728636	421503337.000000	21901060	10000.000000	23698	42073	1.000000	22998	42330	1.000000	9860692	0.000000
234737162	421460889.000000	21907638	10000.000000	23650	42157	1.000000	23058	42978	1.000000	9855872	0.000000
234737336	421455792.000000	21899629	10000.000000	23446	42135	1.000000	22951	42383	1.000000	9850983	0.000000
234743037	421458539.000000	21911340	10000.000000	23624	41942	1.000000	23191	42514	1.000000	9846079	0.000000
234736459	421460628.000000	21916012	10000.000000	23587	42113	1.000000	22999	42590	1.000000	9841257	0.000000
234723191	421464262.000000	21898512	10000.000000	23624	42074	1.000000	22994	42429	1.000000	9836373	0.000000
234715876	421483523.000000	21908739	10000.000000	23573	42344	1.000000	22885	42361	1.000000	9831435	0.000000
234747679	421443950.000000	21904310	10000.000000	23434	42364	1.000000	22898	42836	1.000000	9826487	0.000000
234748740	421425494.000000	21897488	10000.000000	23289	42125	1.000000	22881	42721	1.000000	9821643	0.000000
234748492	421442663.000000	21903530	10000.000000	23489	41925	1.000000	23012	42663	1.000000	9816721	0.000000
234741498	421410563.000000	21908402	10000.000000	23554	42131	1.000000	23164	42663	1.000000	9811818	0.000000
234740965	421429823.000000	21905328	10000.000000	23589	42260	1.000000	23077	42438	1.000000	9806985	0.000000
234756982	421484998.000000	21915204	10000.000000	23629	41968	1.000000	22957	42740	1.000000	9802178	-1.#IND00
234738590	421521177.000000	21910844	10000.000000	23477	42457	1.000000	23078	42362	1.000000	9797273	0.003200
234749167	421425003.000000	21901524	10000.000000	23627	41894	1.000000	23183	42562	1.000000	9792401	-0.002045
234748113	421395344.000000	21893091	10000.000000	23545	42108	1.000000	22823	42964	1.000000	9787486	-0.006169
234754510	421406516.000000	21904855	10000.000000	23537	41943	1.000000	23203	42428	1.000000	9782569	-0.004217
234746215	421446179.000000	21896040	10000.000000	23720	42140	1.000000	22884	42684	1.000000	9777591	-0.000805
234749537	421427592.000000	21902642	10000.000000	23451	42351	1.000000	22986	42578	1.000000	9772581	-0.000819
234754635	421371236.000000	21904677	10000.000000	23508	41979	1.000000	22962	42547	1.000000	9767765	0.002258
234739158	421404562.000000	21902591	10000.000000	23454	41678	1.000000	22988	42889	1.000000	9762885	0.001604
234734985	421472042.000000	21912146	10000.000000	23608	41891	1.000000	22778	42739	1.000000	9758011	0.001548
234745321	421505317.000000	21909302	10000.000000	23714	42051	1.000000	22853	42644	1.000000	9753103	0.002151
234717669	421537871.000000	21908075	10000.000000	23543	42303	1.000000	23046	42933	1.000000	9748221	0.003618
234754784	421467948.000000	21906362	10000.000000	23203	41818	1.000000	22968	42553	1.000000	9743228	0.003006
234736176	421465479.000000	21914313	10000.000000	23697	41847	1.000000	23100	42210	1.000000	9738407	0.002070
234757361	421428350.000000	21899024	10000.000000	23458	42375	1.000000	22820	42465	1.000000	9733585	0.002563
234752401	421410183.000000	21901041	10000.000000	23418	42062	1.000000	22922	42609	1.000000	9728794	0.002051
234741511	421436251.000000	21900175	10000.000000	23516	42535	1.000000	23064	42399	1.000000	9723889	0.001556
234754405	421454312.000000	21898320	10000.000000	23610	42022	1.000000	23117	42617	1.000000	9719000	0.001152
234742608	421433002.000000	21911105	10000.000000	23607	41970	1.000000	23116	42461	1.000000	9714181	0.001103
234756346	421411275.000000	21904062	10000.000000	23636	42252	1.000000	22881	42752	1.000000	9709173	0.000338
234703188	421501685.000000	21907616	10000.000000	23704	42250	1.000000	22866	42841	1.000000	9704141	0.000568
234747409	421468606.000000	21908255	10000.000000	23587	42019	1.000000	22878	43142	1.000000	9699370	0.001344
234740416	421472864.000000	21906137	10000.000000	23552	41925	1.000000	22978	42542	1.000000	9694437	0.001688
234759071	421395731.000000	21906052	10000.000000	23570	41946	1.000000	22891	42776	1.000000	9689561	0.000786
234742747	421439251.000000	21903637	10000.000000	23261	42370	1.000000	22873	42541	1.000000	9684679	0.000652
234735850	421441327.000000	21901086	10000.000000	23395	42031	1.000000	22961	42989	1.000000	9679849	0.000752
234736044	421472095.000000	21898767	10000.000000	23502	42014	1.000000	23027	42101	1.000000	9674938	0.000557
234738319	421412268.000000	21897454	10000.000000	23545	42076	1.000000	22853	42552	1.000000	9670103	0.000625
234727111	421424566.000000	21901203	10000.000000	23388	42145	1.000000	23035	42713	1.000000	9665248	0.000668
234742072	421475734.000000	21909084	10000.000000	23632	42258	1.000000	22885	42383	1.000000	9660369	0.000559
234746361	421418759.000000	21900957	10000.000000	23456	42037	1.000000	23079	42595	1.000000	9655569	0.000409
234729798	421472407.000000	21908351	10000.000000	23548	42319	1.000000	23064	42895	1.000000	9650757	0.000705
234756109	421442800.000000	21908384	10000.000000	23397	42233	1.000000	23052	42356	1.000000	9646043	0.000434
234747335	421469837.000000	21908409	10000.000000	23678	42261	1.000000	22969	42648	1.000000	9641313	0.000231
234737214	421453512.000000	21912104	10000.000000	23425	42250	1.000000	23045	42334	1.000000	9636500	0.000258
234731147	421459716.000000	21915436	10000.000000	23632	41737	1.000000	23034	42319	1.000000	9631655	0.000354
234747714	421406503.000000	21908798	10000.000000	23596	42091	1.000000	23125	42407	1.000000	9626816	0.001339
234734372	421463063.000000	21907014	10000.000000	23475	41994	1.000000	23018	42431	1.000000	9621966	0.001914
234728267	421479368.000000	21910027	10000.000000	23573	41923	1.000000	23026	42346	1.000000	9617124	0.001669
234742426	421449503.000000	21903580	10000.000000	23433	42583	1.000000	22972	42380	1.000000	9612338	0.001504
234754762	421428166.000000	21902687	10000.000000	23620	41737	1.000000	23150	42465	1.000000	9607584	0.003720
234743006	421400087.000000	21904719	10000.000000	23566	42208	1.000000	22796	42776	1.000000	9602865	0.003723
234740185	421451616.000000	21899477	10000.000000	23477	42235	1.000000	22990	42189	1.000000	9598053	0.003587
234729019	421456128.000000	21908025	10000.000000	23477	42692	1.000000	23311	42292	1.000000	9593227	0.003117
234764076	421389550.000000	21901575	10000.000000	23355	41940	1.000000	22931	42489	1.000000	9588473	0.003173
234751552	421392185.000000	21904242	10000.000000	23550	41919	1.000000	22895	42681	1.000000	9583714	0.002815
234744289	421447077.000000	21904406	10000.000000	23527	42063	1.000000	23087	42927	1.000000	9578949	0.002882
234746753	421426887.000000	21898461	10000.000000	23534	41810	1.000000	22795	42655	1.000000	9574048	0.002994
234756817	421436240.000000	21908868	10000.000000	23593	42053	1.000000	23154	42734	1.000000	9569305	0.003247
234717525	421476259.000000	21907712	10000.000000	23464	42665	1.000000	23052	42558	1.000000	9564582	0.003764
234752121	421428873.000000	21902148	10000.000000	23557	42366	1.000000	23038	42353	1.000000	9559653	0.002244
234724618	421526896.000000	21904461	10000.000000	23326	42344	1.000000	23057	42775	1.000000	9554912	0.002222
234721198	421521018.000000	21909850	10000.000000	23438	42296	1.000000	23010	42111	1.000000	9550175	0.002122
234737845	421480096.000000	21900378	10000.000000	23316	42289	1.000000	22935	42591	1.000000	9545314	0.001218
234753330	421447449.000000	21900376	10000.000000	23385	42242	1.000000	22958	42601	1.000000	9540512	0.001765
234718098	421502347.000000	21909673	10000.000000	23506	41742	1.000000	23054	42538	1.000000	9535706	0.001542
234735451	421473568.000000	21903925	10000.000000	23692	42142	1.000000	23068	42135	1.000000	9530908	0.001635
234718058	421429873.000000	21897466	10000.000000	23504	41918	1.000000	23042	42704	1.000000	9526062	0.001356
234739577	421469642.000000	21902353	10000.000000	23262	42384	1.000000	23072	42518	1.000000	9521244	0.001459
234734924	421472510.000000	21908096	10000.000000	23697	42247	1.000000	22945	42430	1.000000	9516417	0.001400
npatches	nstrain	runtime	dt	init_x	init_y	init_y_blood	init_z	init_S	beta0	beta1	beta2	beta3	mean_beta	B	d	delta	delta_blood	b[0]	mut	m	CTL	c	g	epsilon	k	het	lambda	rho	omega	x_max	patch.dyna	DELTA	A	VA
10000	1	100.000000	0.000100	21900	9499	5000000	0.001000	10000000	7.737996	6.079805	9.629433	10.220522	7	8000000000.000000	0.010000	1.000000	1.000000	800000	0.000050	0.048000	1	0.001000	1.000000	25.000000	5.000000	0.500000	0.000000	0.000000	0.000000	31987	0	10.000000	7.000000	1.000000
sus	inf	inf_blood	z	x[0]	y[0][0]	z[0]	x[1]	y[1][0]	z[1]	S[0]	synchrony
219000000	94990000.000000	5000000	10.000000	21900	9499	0.001000	21900	9499	0.001000	10000000	0.000000
287215482	130258406.000000	6762997	10000.000000	28204	13403	1.000000	29071	12667	1.000000	9995026	0.000000
281229888	157055005.000000	8159502	10000.000000	28027	15710	1.000000	28774	14959	1.000000	9989977	0.000000
278268271	170714013.000000	8872009	10000.000000	27269	17304	1.000000	28410	16724	1.000000	9984998	0.000000
276938299	176858313.000000	9191734	10000.000000	27280	18045	1.000000	28309	17176	1.000000	9980040	0.000000
276406158	179435340.000000	9329381	10000.000000	27050	18408	1.000000	28232	17399	1.000000	9975045	0.000000
276172396	180474757.000000	9383583	10000.000000	27072	18291	1.000000	28240	17782	1.000000	9969940	0.000000
276084426	180942035.000000	9404580	10000.000000	27106	18324	1.000000	28107	17761	1.000000	9964969	0.000000
276031704	181110322.000000	9417650	10000.000000	27316	18209	1.000000	27990	17552	1.000000	9960019	0.000000
276020566	181143598.000000	9421081	10000.000000	27101	18555	1.000000	27917	17524	1.000000	9955071	0.000000
276023506	181207065.000000	9412418	10000.000000	27205	18441	1.000000	28203	17718	1.000000	9949991	0.000000
276015542	181202169.000000	9420236	10000.000000	27108	18459	1.000000	28060	17665	1.000000	9944945	0.000000
276007520	181235049.000000	9422951	10000.000000	27122	18414	1.000000	28041	17479	1.000000	9939976	0.000000
276007953	181230050.000000	9420102	10000.000000	27060	18357	1.000000	28246	17907	1.000000	9935001	0.000000
276026443	181231195.000000	9422460	10000.000000	27057	18483	1.000000	28245	17735	1.000000	9930025	0.000000
276005786	181209984.000000	9416472	10000.000000	27128	18668	1.000000	28321	17716	1.000000	9925150	0.000000
276018829	181256747.000000	9417802	10000.000000	26942	18744	1.000000	28140	17932	1.000000	9920112	0.000000
276011661	181263520.000000	9421224	10000.000000	27319	18623	1.000000	28201	17589	1.000000	9915037	0.000000
276004802	181247620.000000	9420039	10000.000000	27231	18428	1.000000	28144	17805	1.000000	9910146	0.000000
276011022	181238412.000000	9424806	10000.000000	27210	18532	1.000000	28238	17822	1.000000	9905273	0.000000
276031655	181183432.000000	9413193	10000.000000	27038	18395	1.000000	28280	17582	1.000000	9900306	0.000000
276024673	181157618.000000	9412550	10000.000000	26970	18590	1.000000	27949	17553	1.000000	9895322	0.000000
276006057	181176226.000000	9421260	10000.000000	27230	18368	1.000000	28276	17562	1.000000	9890466	0.000000
275996885	181239235.000000	9420386	10000.000000	27025	18531	1.000000	27788	17528	1.000000	9885541	0.000000
275989030	181253028.000000	9422117	10000.000000	26965	18726	1.000000	28128	17643	1.000000	9880629	0.000000
276007416	181253914.000000	9424390	10000.000000	27267	18652	1.000000	28359	17701	1.000000	9875747	0.000000
275996985	181306384.000000	9424307	10000.000000	27176	18378	1.000000	28277	17786	1.000000	9870914	0.000000
276010898	181302332.000000	9425777	10000.000000	27098	18386	1.000000	28320	17501	1.000000	9866022	0.000000
276020424	181236788.000000	9414525	10000.000000	27087	18711	1.000000	28030	17744	1.000000	9861177	0.000000
276020894	181213344.000000	9420344	10000.000000	27045	18722	1.000000	28338	17713	1.000000	9856278	0.000000
276021746	181238128.000000	9421769	10000.000000	27224	18509	1.000000	28212	17707	1.000000	9851320	0.000000
276023577	181269040.000000	9421782	10000.000000	27106	18451	1.000000	28256	17757	1.000000	9846406	0.000000
276027021	181259962.000000	9422463	10000.000000	27332	18463	1.000000	28251	17453	1.000000	9841556	0.000000
275991432	181271840.000000	9423690	10000.000000	27181	18317	1.000000	28228	17746	1.000000	9836616	0.000000
276009593	181261843.000000	9423667	10000.000000	27127	18207	1.000000	28191	17570	1.000000	9831860	0.000000
276015513	181270474.000000	9420406	10000.000000	27065	18583	1.000000	28277	17686	1.000000	9826954	0.000000
276017749	181263093.000000	9422289	10000.000000	27084	18744	1.000000	28153	17766	1.000000	9822063	0.000000
276009658	181209754.000000	9417866	10000.000000	26936	18503	1.000000	28083	17635	1.000000	9817056	0.000000
276034116	181234864.000000	9419305	10000.000000	27321	18362	1.000000	28194	17675	1.000000	9812164	0.000000
276010728	181224664.000000	9416871	10000.000000	27169	18652	1.000000	28224	17670	1.000000	9807198	0.000000
276026961	181244662.000000	9419909	10000.000000	27032	18523	1.000000	28379	17431	1.000000	9802218	-1.#IND00
276029034	181266187.000000	9421072	10000.000000	27375	18769	1.000000	28226	17622	1.000000	9797250	-0.009600
276024470	181205101.000000	9417926	10000.000000	27303	18422	1.000000	28176	17875	1.000000	9792317	0.028643
276013850	181196840.000000	9418958	10000.000000	27217	18174	1.000000	28369	17635	1.000000	9787319	0.025299
276038258	181238538.000000	9421059	10000.000000	27260	18089	1.000000	28120	17710	1.000000	9782345	0.026350
276003359	181225892.000000	9419449	10000.000000	27096	18353	1.000000	28281	17653	1.000000	9777478	0.012475
276001684	181284947.000000	9427310	10000.000000	27271	18547	1.000000	28109	17724	1.000000	9772721	0.008488
276020222	181259228.000000	9421246	10000.000000	27198	18424	1.000000	28157	17580	1.000000	9767822	0.008824
276028703	181185355.000000	9415065	10000.000000	27028	18496	1.000000	28225	17726	1.000000	9762991	0.006926
276029817	181183831.000000	9416578	10000.000000	27074	18439	1.000000	28143	17514	1.000000	9758105	0.006803
276005153	181219322.000000	9419561	10000.000000	27338	18314	1.000000	28286	17714	1.000000	9753185	0.006280
276013365	181246264.000000	9421849	10000.000000	27165	18668	1.000000	28329	17708	1.000000	9748212	0.006738
276038543	181234891.000000	9423361	10000.000000	27212	18581	1.000000	28128	17783	1.000000	9743376	0.002436
276020427	181236224.000000	9422811	10000.000000	27197	18529	1.000000	28145	17876	1.000000	9738494	0.002777
276013784	181242898.000000	9419723	10000.000000	27178	18153	1.000000	28325	17830	1.000000	9733597	0.001155
276011537	181277927.000000	9421735	10000.000000	27069	18667	1.000000	27965	17646	1.000000	9728703	0.000656
276028550	181249427.000000	9419930	10000.000000	27310	18336	1.000000	28352	17488	1.000000	9723885	0.000081
276036673	181235686.000000	9419639	10000.000000	27055	18508	1.000000	28131	17810	1.000000	9718966	0.000960
276038033	181200321.000000	9414764	10000.000000	26933	18563	1.000000	28283	17649	1.000000	9714044	0.002916
276028062	181235058.000000	9418575	10000.000000	26914	18516	1.000000	28195	17542	1.000000	9709196	0.004048
276015997	181203353.000000	9411883	10000.000000	27044	18623	1.000000	28083	17710	1.000000	9704368	0.003569
276010404	181251999.000000	9419836	10000.000000	27068	18654	1.000000	28094	17982	1.000000	9699518	0.002206
276007694	181252626.000000	9421044	10000.000000	26951	18886	1.000000	28079	17571	1.000000	9694587	0.002074
276013064	181246928.000000	9421450	10000.000000	27025	18522	1.000000	28180	17497	1.000000	9689824	0.002898
276018876	181223326.000000	9423809	10000.000000	27300	18420	1.000000	28265	17607	1.000000	9685042	0.004108
276021231	181263805.000000	9417056	10000.000000	27181	18593	1.000000	28114	17746	1.000000	9680098	0.003899
276016690	181213634.000000	9417897	10000.000000	27190	18632	1.000000	28211	17505	1.000000	9675233	0.001846
276041984	181187184.000000	9421125	10000.000000	27267	18533	1.000000	28138	17626	1.000000	9670356	0.001739
276024742	181302135.000000	9423369	10000.000000	27018	18575	1.000000	28252	17741	1.000000	9665521	0.000572
276034971	181270266.000000	9418593	10000.000000	27183	18507	1.000000	28248	17538	1.000000	9660437	0.001950
276019882	181280224.000000	9421561	10000.000000	26982	18523	1.000000	28064	17621	1.000000	9655657	0.001392
276023843	181258081.000000	9423470	10000.000000	27079	18319	1.000000	28193	17734	1.000000	9650808	0.001101
276032262	181238277.000000	9418304	10000.000000	27072	18330	1.000000	28083	17701	1.000000	9646012	0.001531
276025049	181240663.000000	9421385	10000.000000	26902	18404	1.000000	28111	17482	1.000000	9641166	-0.000195
276013158	181229704.000000	9420604	10000.000000	26951	18620	1.000000	28287	17415	1.000000	9636447	0.000190
276034682	181237663.000000	9411860	10000.000000	27218	18723	1.000000	28300	17895	1.000000	9631607	0.000824
276018999	181235639.000000	9423448	10000.000000	27025	18423	1.000000	28168	17567	1.000000	9626812	0.000944
275998402	181281411.000000	9422014	10000.000000	26955	18542	1.000000	28385	17354	1.000000	9622063	0.000643
276003937	181329179.000000	9422507	10000.000000	27282	18740	1.000000	28406	17728	1.000000	9617166	0.000510
275972496	181305100.000000	9424463	10000.000000	27211	18638	1.000000	28252	17484	1.000000	9612376	0.000644
276011354	181241451.000000	9418397	10000.000000	27131	18451	1.000000	28319	17579	1.000000	9607724	0.000549
276005187	181288635.000000	9419189	10000.000000	26903	18479	1.000000	28415	17559	1.000000	9603023	0.000349
276006563	181283539.000000	9421097	10000.000000	27078	18465	1.000000	28253	17656	1.000000	9598196	0.000891
276023933	181226217.000000	9424592	10000.000000	26974	18506	1.000000	28202	17731	1.000000	9593490	0.001266
276031913	181228413.000000	9418914	10000.000000	27126	18596	1.000000	28084	17559	1.000000	9588620	0.001284
276016533	181252364.000000	9421156	10000.000000	27004	18472	1.000000	28290	17780	1.000000	9583699	0.001089
276019768	181272219.000000	9417216	10000.000000	27158	18553	1.000000	28334	17672	1.000000	9578911	0.001882
275997327	181260864.000000	9419192	10000.000000	26821	18634	1.000000	28107	17729	1.000000	9574212	0.002511
276002518	181254858.000000	9425999	10000.000000	27188	18471	1.000000	28221	17552	1.000000	9569409	0.003354
275998873	181320872.000000	9424237	10000.000000	27094	18356	1.000000	28184	17417	1.000000	9564587	0.003179
276002736	181280046.000000	9414294	10000.000000	27091	18525	1.000000	28174	17723	1.000000	9559800	0.002857
276020332	181228003.000000	9416701	10000.000000	27014	18503	1.000000	28155	17643	1.000000	9554969	0.003923
276026602	181285827.000000	9415632	10000.000000	27042	18536	1.000000	28179	17541	1.000000	9550335	0.003258
276005127	181267296.000000	9421646	10000.000000	27367	18297	1.000000	28139	17682	1.000000	9545594	0.002849
276038526	181196341.000000	9417791	10000.000000	27098	18533	1.000000	28227	17539	1.000000	9540864	0.002863
276034047	181171263.000000	9416246	10000.000000	26940	18612	1.000000	28199	17396	1.000000	9536193	0.002364
276019677	181236815.000000	9418246	10000.000000	27239	18406	1.000000	28150	17660	1.000000	9531504	0.002167
276008111	181293804.000000	9423083	10000.000000	27194	18411	1.000000	28050	17785	1.000000	9526741	0.003127
276010632	181260973.000000	9421164	10000.000000	27019	18504	1.000000	28314	17426	1.000000	9521940	0.003239
276010004	181246208.000000	9420770	10000.000000	27129	17808	1.000000	28381	17590	1.000000	9517223	0.003104
npatches	nstrain	runtime	dt	init_x	init_y	init_y_blood	init_z	init_S	beta0	beta1	beta2	beta3	mean_beta	B	d	delta	delta_blood	b[0]	mut	m	CTL	c	g	epsilon	k	het	lambda	rho	omega	x_max	patch.dyna	DELTA	A	VA
10000	1	100.000000	0.000100	21900	9499	5000000	0.001000	10000000	7.556041	7.717000	6.539580	8.213362	7	8000000000.000000	0.010000	1.000000	1.000000	800000	0.000050	0.048000	1	0.001000	1.000000	25.000000	6.000000	0.500000	0.000000	0.000000	0.000000	31987	0	10.000000	7.000000	1.000000
sus	inf	inf_blood	z	x[0]	y[0][0]	z[0]	x[1]	y[1][0]	z[1]	S[0]	synchrony
219000000	94990000.000000	5000000	10.000000	21900	9499	0.001000	21900	9499	0.001000	10000000	0.000000
302881984	62323621.000000	3244583	10000.000000	30318	6159	1.000000	30044	6421	1.000000	9995090	0.000000
306388825	48908188.000000	2540403	10000.000000	30634	5044	1.000000	30586	5132	1.000000	9990126	0.000000
308485150	41023963.000000	2129219	10000.000000	31222	4182	1.000000	30719	4104	1.000000	9985254	0.000000
309863805	35933928.000000	1864386	10000.000000	30942	3566	1.000000	30890	3564	1.000000	9980236	0.000000
310829393	32358079.000000	1680653	10000.000000	30872	3369	1.000000	30940	3348	1.000000	9975201	0.000000
311539435	29771859.000000	1548230	10000.000000	31217	2917	1.000000	31097	2965	1.000000	9970164	0.000000
312089075	27795793.000000	1447072	10000.000000	31218	2802	1.000000	31125	2762	1.000000	9965129	0.000000
312500583	26265370.000000	1363769	10000.000000	31125	2746	1.000000	30999	2667	1.000000	9960106	0.000000
312843725	25044953.000000	1303233	10000.000000	31337	2478	1.000000	31252	2522	1.000000	9955095	0.000000
313095603	24047862.000000	1248324	10000.000000	31432	2457	1.000000	31275	2450	1.000000	9950164	0.000000
313335541	23266509.000000	1208365	10000.000000	31147	2248	1.000000	31195	2381	1.000000	9945285	0.000000
313513962	22583208.000000	1173428	10000.000000	31383	2281	1.000000	31043	2345	1.000000	9940279	0.000000
313704201	22042086.000000	1146135	10000.000000	31634	2234	1.000000	30988	2236	1.000000	9935378	0.000000
313803031	21600903.000000	1122422	10000.000000	31258	2278	1.000000	31428	2161	1.000000	9930447	0.000000
313897784	21216919.000000	1103259	10000.000000	31468	2086	1.000000	31396	2237	1.000000	9925484	0.000000
313992882	20895639.000000	1085177	10000.000000	31326	2172	1.000000	31172	2105	1.000000	9920578	0.000000
314060290	20588234.000000	1070835	10000.000000	31342	2114	1.000000	31288	2139	1.000000	9915765	0.000000
314118775	20352919.000000	1057818	10000.000000	31645	2044	1.000000	31416	2145	1.000000	9910691	0.000000
314198473	20152222.000000	1047907	10000.000000	31340	2022	1.000000	31308	2069	1.000000	9905792	0.000000
314237269	19973899.000000	1038034	10000.000000	31305	2097	1.000000	31095	2034	1.000000	9900758	0.000000
314293153	19819323.000000	1029956	10000.000000	31369	2031	1.000000	31156	2047	1.000000	9895882	0.000000
314337946	19695784.000000	1025917	10000.000000	31391	2047	1.000000	31298	1981	1.000000	9890919	0.000000
314362622	19558046.000000	1016714	10000.000000	31189	2072	1.000000	31446	2006	1.000000	9885954	0.000000
314368889	19432931.000000	1010422	10000.000000	31290	1957	1.000000	31434	1950	1.000000	9880903	0.000000
314409093	19362198.000000	1004925	10000.000000	31312	1901	1.000000	31232	1929	1.000000	9875952	0.000000
314440940	19301225.000000	1002499	10000.000000	31370	2078	1.000000	31347	1907	1.000000	9871187	0.000000
314470997	19188472.000000	996097	10000.000000	31574	1967	1.000000	31437	1982	1.000000	9866432	0.000000
314467308	19148263.000000	995604	10000.000000	31425	1935	1.000000	31538	1963	1.000000	9861441	0.000000
314475301	19090710.000000	991633	10000.000000	31537	1943	1.000000	31302	1925	1.000000	9856553	0.000000
314492392	19047465.000000	989705	10000.000000	31359	1993	1.000000	31331	1867	1.000000	9851704	0.000000
314511478	19028048.000000	988160	10000.000000	31527	1955	1.000000	31441	1980	1.000000	9846864	0.000000
314514032	19032899.000000	989332	10000.000000	31188	1927	1.000000	31255	1979	1.000000	9841943	0.000000
314526202	18997341.000000	988955	10000.000000	31298	1879	1.000000	31515	1869	1.000000	9837063	0.000000
314526699	18957172.000000	985474	10000.000000	31386	1922	1.000000	31459	1920	1.000000	9832392	0.000000
314533069	18933659.000000	983699	10000.000000	31220	1898	1.000000	31488	1945	1.000000	9827457	0.000000
314539691	18916573.000000	984851	10000.000000	31357	1901	1.000000	31448	1895	1.000000	9822472	0.000000
314537840	18908914.000000	984610	10000.000000	31486	1909	1.000000	31323	1946	1.000000	9817602	0.000000
314543895	18897530.000000	981633	10000.000000	31512	2000	1.000000	31346	1877	1.000000	9812769	0.000000
314555370	18894680.000000	983234	10000.000000	31681	1959	1.000000	31406	1840	1.000000	9807882	0.000000
314558393	18880559.000000	979359	10000.000000	31358	1945	1.000000	31371	1961	1.000000	9803062	-1.#IND00
314529105	18852830.000000	978768	10000.000000	31508	1965	1.000000	31235	1904	1.000000	9798225	-0.007200
314559193	18841396.000000	979531	10000.000000	31314	1905	1.000000	31516	1956	1.000000	9793379	0.006079
314572764	18833417.000000	980377	10000.000000	31354	1857	1.000000	31277	1899	1.000000	9788658	0.000587
314558333	18837892.000000	981257	10000.000000	31253	1975	1.000000	31426	1871	1.000000	9783666	0.000964
314568663	18849030.000000	978757	10000.000000	31127	1961	1.000000	31487	2004	1.000000	9778750	-0.000754
314581048	18844075.000000	979160	10000.000000	31493	2068	1.000000	31564	1836	1.000000	9773853	-0.003075
314563750	18848562.000000	980465	10000.000000	31447	1977	1.000000	31449	1884	1.000000	9768997	-0.002471
314548918	18841802.000000	977772	10000.000000	31537	1869	1.000000	31683	1906	1.000000	9764135	-0.002235
314587370	18819615.000000	977661	10000.000000	31523	1864	1.000000	31448	1957	1.000000	9759210	0.004208
314574007	18825754.000000	978746	10000.000000	31205	1858	1.000000	31417	1888	1.000000	9754275	0.007611
314582011	18811794.000000	975831	10000.000000	31503	1872	1.000000	31365	1854	1.000000	9749406	0.012344
314559362	18809952.000000	978171	10000.000000	31417	1985	1.000000	31570	1874	1.000000	9744540	0.011883
314591398	18770555.000000	976814	10000.000000	31453	1896	1.000000	31346	1896	1.000000	9739721	0.010933
314555073	18774522.000000	976336	10000.000000	31260	1990	1.000000	31439	1949	1.000000	9734891	0.010227
314595555	18756889.000000	976137	10000.000000	31563	1885	1.000000	31568	1918	1.000000	9730008	0.015151
314589522	18754317.000000	973892	10000.000000	31625	1842	1.000000	31480	1898	1.000000	9725221	0.016775
314568472	18779554.000000	977488	10000.000000	31354	1983	1.000000	31368	1864	1.000000	9720428	0.014904
314564863	18783017.000000	977587	10000.000000	31500	1879	1.000000	31668	1847	1.000000	9715492	0.013219
314552744	18796197.000000	976836	10000.000000	31393	1941	1.000000	31568	1957	1.000000	9710599	0.012395
314582776	18787574.000000	976642	10000.000000	31453	1807	1.000000	31258	1906	1.000000	9705719	0.013664
314579835	18786710.000000	975630	10000.000000	31476	1880	1.000000	31487	1884	1.000000	9701020	0.012584
314578017	18780618.000000	977201	10000.000000	31424	1954	1.000000	31237	1959	1.000000	9696113	0.010652
314561159	18787389.000000	976559	10000.000000	31357	1863	1.000000	31395	1862	1.000000	9691348	0.010896
314576755	18774996.000000	976069	10000.000000	31513	1870	1.000000	31591	1884	1.000000	9686425	0.010542
314573961	18780902.000000	977155	10000.000000	31342	1883	1.000000	31310	1918	1.000000	9681596	0.010795
314583981	18786590.000000	975331	10000.000000	31398	1825	1.000000	31317	1898	1.000000	9676796	0.009995
314568238	18795849.000000	976306	10000.000000	31401	1880	1.000000	31552	1878	1.000000	9671884	0.010109
314585336	18768825.000000	976311	10000.000000	31572	1879	1.000000	31407	1934	1.000000	9666991	0.010186
314565941	18785271.000000	975056	10000.000000	31381	1867	1.000000	31390	1857	1.000000	9662097	0.009515
314583189	18774009.000000	975664	10000.000000	31633	1797	1.000000	31560	1913	1.000000	9657287	0.010793
314576717	18768895.000000	975533	10000.000000	31315	1929	1.000000	31401	1895	1.000000	9652415	0.010429
314574888	18772072.000000	977548	10000.000000	31296	1897	1.000000	31434	1878	1.000000	9647584	0.010836
314587707	18743198.000000	975010	10000.000000	31450	1959	1.000000	31505	1853	1.000000	9642654	0.010345
314581028	18754246.000000	976233	10000.000000	31347	1827	1.000000	31455	1791	1.000000	9637738	0.009966
314591638	18742752.000000	972308	10000.000000	31343	1875	1.000000	31243	1944	1.000000	9633024	0.009548
314577304	18759753.000000	974033	10000.000000	31513	1847	1.000000	31480	1973	1.000000	9628200	0.009699
314593098	18760703.000000	974226	10000.000000	31196	1909	1.000000	31495	2021	1.000000	9623369	0.009407
314584332	18764583.000000	974334	10000.000000	31237	1914	1.000000	31308	1938	1.000000	9618638	0.008797
314573173	18808109.000000	978196	10000.000000	31441	1910	1.000000	31576	1970	1.000000	9613904	0.008613
314588291	18792462.000000	976509	10000.000000	31547	1874	1.000000	31443	1874	1.000000	9609084	0.008207
314580135	18800157.000000	976839	10000.000000	31495	1892	1.000000	31315	1830	1.000000	9604328	0.007284
314562510	18767524.000000	976264	10000.000000	31521	1834	1.000000	31640	1928	1.000000	9599503	0.007201
314591466	18763755.000000	974689	10000.000000	31367	1896	1.000000	31455	1870	1.000000	9594703	0.008078
314562278	18762639.000000	976028	10000.000000	31594	1853	1.000000	31485	1986	1.000000	9589867	0.007898
314569968	18766536.000000	975866	10000.000000	31620	1898	1.000000	31464	2002	1.000000	9585066	0.007693
314569812	18769517.000000	974907	10000.000000	31416	1864	1.000000	31207	1932	1.000000	9580187	0.008097
314585100	18768551.000000	974567	10000.000000	31535	1869	1.000000	31351	1777	1.000000	9575538	0.009695
314579607	18784686.000000	978506	10000.000000	31530	2002	1.000000	31336	1881	1.000000	9570681	0.009352
314578144	18762887.000000	975914	10000.000000	31529	1990	1.000000	31283	1869	1.000000	9565928	0.009099
314581038	18760176.000000	976144	10000.000000	31466	1885	1.000000	31497	1900	1.000000	9561158	0.008870
314602070	18747366.000000	974368	10000.000000	31603	1804	1.000000	31332	1975	1.000000	9556413	0.009002
314611629	18749913.000000	973070	10000.000000	31405	1940	1.000000	31454	1991	1.000000	9551699	0.008875
314585847	18750358.000000	975727	10000.000000	31517	1862	1.000000	31285	1919	1.000000	9546826	0.008509
314613872	18757577.000000	973853	10000.000000	31520	1889	1.000000	31272	1970	1.000000	9542058	0.008410
314577886	18756720.000000	974493	10000.000000	31401	1955	1.000000	31499	1903	1.000000	9537416	0.008285
314575337	18762114.000000	974536	10000.000000	31345	1898	1.000000	31479	1841	1.000000	9532720	0.008521
314606125	18733656.000000	972838	10000.000000	31477	1907	1.000000	31397	1834	1.000000	9527998	0.007658
314574064	18716081.000000	972441	10000.000000	31392	1864	1.000000	31460	1909	1.000000	9523262	0.007448
314581519	18747239.000000	976119	10000.000000	31456	1970	1.000000	31507	1901	1.000000	9518485	0.007696
npatches	nstrain	runtime	dt	init_x	init_y	init_y_blood	init_z	init_S	beta0	beta1	beta2	beta3	mean_beta	B	d	delta	delta_blood	b[0]	mut	m	CTL	c	g	epsilon	k	het	lambda	rho	omega	x_max	patch.dyna	DELTA	A	VA
10000	1	100.000000	0.000100	21900	9499	5000000	0.001000	10000000	5.853474	8.793229	4.164345	3.576709	7	8000000000.000000	0.010000	1.000000	1.000000	800000	0.000050	0.048000	1	0.001000	1.000000	25.000000	7.000000	0.500000	0.000000	0.000000	0.000000	31987	0	10.000000	7.000000	1.000000
sus	inf	inf_blood	z	x[0]	y[0][0]	z[0]	x[1]	y[1][0]	z[1]	S[0]	synchrony
219000000	94990000.000000	5000000	10.000000	21900	9499	0.001000	21900	9499	0.001000	10000000	0.000000
312000504	27144312.000000	1414690	10000.000000	31431	2641	1.000000	31064	2834	1.000000	9994946	0.000000
316852830	10306985.000000	537312	10000.000000	31882	863	1.000000	31718	1118	1.000000	9989905	0.000000
318622023	4221429.000000	219606	10000.000000	31685	406	1.000000	32075	413	1.000000	9984919	0.000000
319366065	1783500.000000	92799	10000.000000	31886	178	1.000000	31864	199	1.000000	9979802	0.000000
319635745	764176.000000	39458	10000.000000	32015	79	1.000000	32023	97	1.000000	9974735	0.000000
319789812	328945.000000	16905	10000.000000	32153	25	1.000000	31864	29	1.000000	9969746	0.000000
319849052	142831.000000	7475	9999.093589	31879	21	1.000000	31788	16	1.000000	9964747	0.000000
319849864	64382.000000	3354	9480.175775	31894	2	0.906063	32013	7	1.000000	9959811	0.000000
319839208	59834.000000	3077	8438.502718	31916	2	0.933328	31887	5	1.000000	9954900	0.000000
319833774	58365.000000	3065	8524.859741	32069	3	0.906145	32069	7	0.961714	9949835	0.000000
319854987	59506.000000	3113	8589.177954	31755	7	0.961381	32169	10	0.956565	9944863	0.000000
319850365	59655.000000	3104	8593.765658	32095	3	0.808115	31919	7	0.838380	9939913	0.000000
319864775	59189.000000	3073	8556.459171	31998	8	0.985590	31937	7	0.616644	9934882	0.000000
319867085	58191.000000	2999	8469.411926	32027	6	0.978246	31972	6	0.960310	9929958	0.000000
319847820	59247.000000	3132	8561.364839	32127	3	0.861459	32050	5	0.848740	9925049	0.000000
319870365	59478.000000	3071	8574.034266	32022	4	0.908443	32061	11	0.997353	9920039	0.000000
319863917	58657.000000	3008	8516.985247	31945	3	0.919322	32026	4	0.987268	9915012	0.000000
319850574	59012.000000	3069	8560.880766	31759	18	0.908883	32065	11	0.999859	9910036	0.000000
319847945	58985.000000	3166	8489.072810	31907	7	0.965539	31904	8	0.978733	9905052	0.000000
319865196	59636.000000	3037	8598.419753	32076	9	0.915663	31994	7	0.985487	9900078	0.000000
319846727	59547.000000	3095	8493.705318	31946	2	0.521875	31866	10	0.943571	9895234	0.000000
319859446	58680.000000	2987	8498.825214	32163	7	0.986353	31852	5	0.436455	9890346	0.000000
319843166	58671.000000	3138	8507.613331	32291	9	0.945046	32119	7	0.677623	9885498	0.000000
319857654	59223.000000	3083	8564.780530	32098	8	0.988118	32056	8	0.973539	9880558	0.000000
319855210	59565.000000	3145	8539.819560	32210	8	0.620694	31840	4	0.807383	9875519	0.000000
319845755	58887.000000	3092	8515.591927	31986	2	0.998755	31736	3	0.945666	9870566	0.000000
319842354	58616.000000	3019	8534.855862	32002	5	0.999921	32061	4	0.778143	9865586	0.000000
319840802	59568.000000	3018	8528.869238	31829	6	1.000000	32075	4	0.876135	9860618	0.000000
319853268	59178.000000	2978	8599.253632	31903	6	0.925103	32042	6	0.999432	9855690	0.000000
319837676	59642.000000	3047	8551.342241	32002	4	0.492671	31918	5	0.739539	9850812	0.000000
319863145	59250.000000	3041	8570.600462	31932	9	0.731097	32174	9	0.890662	9845938	0.000000
319841158	59354.000000	3095	8606.960472	32095	3	0.732585	32170	5	0.932503	9841121	0.000000
319840826	58860.000000	3051	8548.931343	31956	4	0.987240	32191	13	0.964231	9836176	0.000000
319869561	58925.000000	2952	8564.232824	31974	7	0.841095	31915	6	0.945417	9831275	0.000000
319872353	58796.000000	3157	8547.481993	32012	9	0.560941	31945	3	0.951820	9826255	0.000000
319870428	59993.000000	3159	8580.531958	31929	3	0.882229	31846	7	0.999911	9821295	0.000000
319829787	58345.000000	2922	8532.982434	32137	2	0.787725	32253	7	0.997914	9816508	0.000000
319855367	59502.000000	3137	8603.842814	31861	7	0.301525	31844	4	0.997078	9811509	0.000000
319864657	59342.000000	3125	8567.312421	32047	4	0.910604	31901	9	0.898614	9806663	0.000000
319842839	59300.000000	3063	8557.066992	31848	8	0.912780	31897	3	0.998049	9801723	-1.#IND00
319870900	59425.000000	3096	8624.647917	31895	3	0.584665	32008	4	0.996572	9796859	-1.#IND00
319865915	59109.000000	3056	8565.557328	31851	6	0.811151	31890	3	0.862558	9792106	-1.#IND00
319867707	58891.000000	3076	8578.523966	32101	10	0.935605	31722	9	0.987679	9787296	-1.#IND00
319857335	59714.000000	3054	8569.823575	31998	7	0.991538	31980	10	0.736142	9782389	-1.#IND00
319855351	58592.000000	3146	8511.710196	32031	4	0.717879	31879	1	0.873429	9777495	0.000747
319852439	60408.000000	3103	8593.861055	31679	7	0.598094	31730	12	0.991116	9772491	0.001066
319843615	58837.000000	3120	8565.180529	32011	9	0.990989	31983	5	0.845003	9767610	0.000546
319848064	59544.000000	3066	8562.270414	32176	6	0.981709	32066	8	0.999741	9762766	-0.002294
319848995	58816.000000	3115	8574.118302	31956	6	0.955443	32249	8	0.999999	9757838	-0.001438
319869785	59554.000000	3077	8560.239028	32147	11	0.970796	32127	4	0.968698	9753023	-0.001601
319873230	59755.000000	3079	8545.820116	31882	4	0.397429	32147	8	0.999583	9748162	-0.003110
319858148	59542.000000	3122	8539.720538	31919	5	0.995349	32230	4	0.995967	9743353	-0.002935
319860377	59183.000000	3005	8547.931331	31818	5	0.999996	31990	11	0.931600	9738478	-0.002192
319848578	57991.000000	2989	8493.548520	31912	4	0.749676	31985	11	0.911266	9733693	-0.001687
319856649	58931.000000	3084	8527.284769	31822	3	0.906477	31976	4	0.992698	9728783	-0.001480
319856614	59405.000000	3028	8589.880213	31931	7	0.993959	31928	3	0.999992	9724001	-0.002103
319853255	59038.000000	2995	8584.319466	32070	6	0.988841	31916	7	0.997138	9719178	-0.002692
319865357	59588.000000	2991	8588.109570	31974	4	0.885357	32115	7	0.982083	9714198	-0.002056
319868851	58512.000000	3092	8503.484926	31854	5	0.998204	31857	3	0.999985	9709380	-0.001227
319837469	59147.000000	3118	8564.333283	31787	5	0.687068	32142	9	0.888855	9704496	0.000023
319838279	58456.000000	3083	8558.141667	31851	2	0.960346	31905	5	0.994843	9699730	-0.000327
319848875	60540.000000	3086	8641.283793	32118	5	0.999927	32039	9	0.999969	9694926	0.001828
319862332	59579.000000	3082	8586.513017	31924	4	0.994469	32030	5	0.860041	9689980	0.000932
319844111	59612.000000	3100	8547.650909	32081	3	0.274270	32083	3	0.659539	9685248	0.001288
319848724	59501.000000	3010	8591.284031	31930	7	0.916935	32111	2	0.644565	9680324	0.001912
319860445	59252.000000	2940	8564.118107	32009	7	0.940961	31901	8	0.976194	9675499	0.001124
319860814	58493.000000	3009	8518.352541	32078	6	0.931284	32101	11	0.999164	9670657	0.001146
319850943	59321.000000	3054	8541.924506	32005	7	0.725671	32083	5	0.954553	9665866	0.002728
319840017	59050.000000	3113	8578.327635	32072	7	0.990313	32295	9	0.970184	9661027	0.005044
319845680	59318.000000	2996	8551.623362	31837	5	0.996286	31857	8	0.970956	9656119	0.005587
319850417	59739.000000	3056	8614.382044	31917	5	0.849538	31850	6	0.999992	9651300	0.005149
319841479	58240.000000	3127	8528.215265	32032	6	0.921585	32188	8	0.968123	9646510	0.004837
319856149	59504.000000	3173	8580.523269	32284	5	0.999922	32093	8	0.898298	9641619	0.004812
319849935	58818.000000	3088	8561.050433	32142	6	0.200379	31991	3	0.984311	9636784	0.004670
319858047	59975.000000	3140	8657.404756	31940	5	0.962053	31912	4	0.839313	9631935	0.002550
319874500	58541.000000	3139	8507.867536	31793	8	0.999919	32112	5	0.943331	9627104	0.002641
319875358	59117.000000	3040	8511.981741	32008	6	0.858760	31899	10	0.979546	9622399	0.002583
319857635	59224.000000	3011	8554.989310	31982	7	0.999656	31871	6	0.652138	9617619	0.002560
319860993	59009.000000	3036	8563.815097	32020	6	0.798501	31881	8	0.997925	9612836	0.002453
319858338	58454.000000	2987	8554.564160	32062	7	0.552492	32237	2	0.851048	9607986	0.002297
319837471	60102.000000	3138	8653.816425	31986	7	0.956740	31845	4	0.879073	9603224	0.001930
319868831	58585.000000	3190	8543.285683	31858	11	0.938264	32031	5	0.451862	9598529	0.001810
319847692	59310.000000	3132	8596.522481	31837	9	0.978733	32026	7	0.838741	9593746	0.001711
319856511	59490.000000	3139	8518.276559	32178	3	0.773637	31831	9	0.437432	9588925	0.001812
319842445	58468.000000	3051	8563.587540	31692	7	0.923642	32028	10	0.964343	9584215	0.001803
319873767	58391.000000	2970	8487.460167	31860	2	0.837185	31831	11	0.997195	9579293	0.001839
319856140	58582.000000	3014	8514.106649	32099	5	0.942914	31837	8	0.997401	9574609	0.003590
319857368	59330.000000	3035	8576.727798	31807	10	0.828986	31877	9	0.968774	9569778	0.003536
319855709	58327.000000	3093	8542.542465	31794	2	0.999747	31884	7	0.996672	9565058	0.003432
319852426	58511.000000	3019	8433.997783	32045	3	0.997767	32025	6	0.995414	9560281	0.003801
319851313	59117.000000	3052	8597.147549	32202	7	0.917206	31899	6	0.999906	9555483	0.003815
319853552	59384.000000	3002	8555.414014	32042	7	0.998979	31920	8	0.956201	9550746	0.003697
319842614	59108.000000	3178	8581.755536	32109	11	0.930562	32095	0	0.503806	9545946	0.003937
319884109	59428.000000	3089	8590.131780	31836	6	0.912228	31908	1	0.923506	9541167	0.003959
319857458	59012.000000	3065	8607.142157	32035	6	0.898139	32043	7	0.989307	9536449	0.003810
319875643	59910.000000	3156	8604.680250	31947	4	0.348338	31724	11	0.649667	9531842	0.003767
319844124	59155.000000	3103	8552.315792	31808	4	0.370281	32028	8	0.799296	9526970	0.003566
319838371	59306.000000	3040	8624.792210	31921	5	0.841440	32191	6	0.956894	9522198	0.003565
319878547	60575.000000	3139	8617.929151	32131	6	0.958591	31797	8	0.998091	9517645	0.003738
npatches	nstrain	runtime	dt	init_x	init_y	init_y_blood	init_z	init_S	beta0	beta1	beta2	beta3	mean_beta	B	d	delta	delta_blood	b[0]	mut	m	CTL	c	g	epsilon	k	het	lambda	rho	omega	x_max	patch.dyna	DELTA	A	VA
10000	1	100.000000	0.000100	21900	9499	5000000	0.001000	10000000	10.312115	8.271450	4.903855	4.833371	7	8000000000.000000	0.010000	1.000000	1.000000	800000	0.000050	0.048000	1	0.001000	1.000000	25.000000	8.000000	0.500000	0.000000	0.000000	0.000000	31987	0	10.000000	7.000000	1.000000
sus	inf	inf_blood	z	x[0]	y[0][0]	z[0]	x[1]	y[1][0]	z[1]	S[0]	synchrony
219000000	94990000.000000	5000000	10.000000	21900	9499	0.001000	21900	9499	0.001000	10000000	0.000000
316389779	11384893.000000	593843	10000.000000	31547	1270	1.000000	31622	1215	1.000000	9994985	0.000000
319308159	1811026.000000	94221	10000.000000	31994	215	1.000000	32232	221	1.000000	9989948	0.000000
319773991	294360.000000	15349	10000.000000	31787	29	1.000000	32014	29	1.000000	9985048	0.000000
319875408	52030.000000	2669	8989.232603	31896	7	1.000000	31898	1	0.356037	9980051	0.000000
319852402	56530.000000	2931	7721.571680	32093	6	0.751906	32061	3	0.827619	9975126	0.000000
319858289	52447.000000	2742	7374.825144	32288	8	0.960998	31950	9	0.567371	9970018	0.000000
319847712	52234.000000	2703	7463.796173	32172	7	0.992198	31956	3	0.371797	9965055	0.000000
319868640	53278.000000	2822	7428.972891	31870	8	0.989480	31871	5	0.248307	9960025	0.000000
319856265	52070.000000	2739	7346.231401	31897	7	0.529749	32148	8	0.752701	9955155	0.000000
319841078	51623.000000	2660	7459.688719	31917	7	0.834256	31803	6	0.823151	9950191	0.000000
319890600	52047.000000	2708	7473.586889	31942	11	0.989042	31912	7	0.516330	9945292	0.000000
319854926	51897.000000	2695	7341.302936	31950	10	0.887418	32074	4	0.641985	9940309	0.000000
319869476	53099.000000	2775	7536.652493	31775	8	0.949632	32203	1	0.559407	9935413	0.000000
319850946	52269.000000	2668	7328.144852	31753	6	0.984633	31970	7	0.989836	9930519	0.000000
319858045	52012.000000	2749	7455.320430	32081	3	0.778015	31940	2	0.858921	9925572	0.000000
319831865	52983.000000	2760	7519.487842	31892	5	0.715515	32099	3	0.963139	9920638	0.000000
319863996	52655.000000	2705	7350.592143	32048	5	0.807628	31919	10	0.275256	9915728	0.000000
319867650	51929.000000	2667	7371.860468	32010	10	0.978205	31849	3	0.843761	9910869	0.000000
319859705	51863.000000	2683	7414.685799	32087	6	0.878531	31981	3	0.878704	9905881	0.000000
319869130	52332.000000	2688	7386.097449	31870	5	0.864634	32145	3	0.808528	9901016	0.000000
319861809	52338.000000	2814	7477.440996	31957	1	0.721157	32124	1	0.253029	9896217	0.000000
319868795	52413.000000	2782	7467.749302	31976	4	0.886287	32364	2	0.154958	9891292	0.000000
319852502	51443.000000	2743	7378.900148	31921	3	0.435712	32009	3	0.839630	9886279	0.000000
319860993	52624.000000	2698	7386.981179	32015	8	0.539348	31822	9	0.968272	9881479	0.000000
319861483	52251.000000	2697	7393.830110	31997	9	0.824363	31900	5	0.753686	9876371	0.000000
319863164	52139.000000	2801	7394.820427	31930	5	0.999148	31750	6	0.521851	9871369	0.000000
319878933	52196.000000	2749	7458.925324	32100	10	0.797475	31848	2	0.887737	9866375	0.000000
319867168	52362.000000	2725	7367.202827	32136	5	0.650631	32112	3	0.094089	9861273	0.000000
319859620	52665.000000	2719	7305.017268	31924	7	0.997582	31872	6	0.379330	9856371	0.000000
319853684	51808.000000	2719	7339.782980	31994	3	0.912286	31944	6	0.631761	9851516	0.000000
319842836	52233.000000	2588	7382.658439	31942	4	0.535941	32009	8	0.756599	9846667	0.000000
319836864	52315.000000	2711	7391.708659	32042	2	0.696162	32007	9	0.927731	9841771	0.000000
319853931	52192.000000	2756	7427.776670	32062	2	0.715959	32010	6	0.802054	9836717	0.000000
319866120	53031.000000	2705	7527.635510	31938	9	0.780093	31930	8	0.990663	9831868	0.000000
319855147	52970.000000	2716	7396.116481	31984	3	0.699809	32042	6	0.936490	9826908	0.000000
319868136	52092.000000	2714	7302.782561	31872	3	0.370907	32033	2	0.288325	9822021	0.000000
319851907	51935.000000	2718	7315.592357	31998	3	0.852066	31967	3	0.863037	9817121	0.000000
319858819	51183.000000	2609	7355.037216	31952	4	0.902516	31843	8	0.613631	9812239	0.000000
319844690	52084.000000	2692	7448.294838	31792	3	0.945780	31978	9	0.810151	9807292	0.000000
319865447	52500.000000	2782	7361.720182	31997	3	0.978924	31908	3	0.727247	9802336	-1.#IND00
319847705	51968.000000	2663	7338.135863	31968	5	0.887213	31991	7	0.567613	9797317	-1.#IND00
319841959	52617.000000	2729	7432.504938	31881	11	0.979834	32110	3	0.862204	9792462	-1.#IND00
319842694	52455.000000	2726	7390.369213	32117	6	0.503466	32004	5	0.981288	9787575	0.007176
319863058	52769.000000	2703	7390.274532	32200	4	0.790745	31793	5	0.827321	9782759	0.006624
319851743	51540.000000	2827	7403.851505	32158	4	0.841582	31932	4	0.743352	9777886	0.003988
319852654	52043.000000	2788	7482.090234	31782	6	0.709173	31872	4	0.886718	9772908	0.004023
319828588	52328.000000	2853	7416.919015	31855	6	0.849609	32135	6	0.980154	9768091	0.002430
319866087	52925.000000	2759	7427.741348	31943	5	0.696674	31972	1	0.541384	9763209	0.002512
319851577	53008.000000	2772	7444.982501	31869	9	0.791632	31976	2	0.802996	9758224	0.002430
319861128	52004.000000	2735	7352.208467	31995	1	0.757902	31838	4	0.995818	9753300	0.002902
319859914	51982.000000	2720	7402.678170	31994	5	0.966222	31972	8	0.849229	9748482	0.002509
319861979	51682.000000	2702	7396.175598	32032	2	0.714198	32076	6	0.953742	9743577	0.001648
319859493	52397.000000	2612	7493.630699	31970	7	0.942900	31905	6	0.993235	9738719	-0.002717
319873864	52885.000000	2807	7460.468070	32227	9	0.964116	32105	4	0.881439	9733904	-0.001094
319854854	52338.000000	2729	7431.648060	32166	10	0.937461	32021	4	0.722715	9729031	0.000992
319861695	52005.000000	2805	7371.066646	32065	8	0.899544	31941	6	0.781154	9724145	0.001041
319848233	52296.000000	2689	7458.695845	31907	4	0.965832	31513	6	0.652992	9719395	-0.001015
319849380	52915.000000	2706	7490.929477	31868	6	0.992812	31893	4	0.934640	9714628	-0.001353
319846588	52459.000000	2710	7414.527554	31894	8	0.896315	32051	3	0.622678	9709771	-0.004206
319870143	52396.000000	2778	7344.991473	32017	7	0.643268	31986	9	0.872416	9705021	-0.003928
319853374	52088.000000	2616	7424.562167	32157	1	0.558489	31850	5	0.856285	9700305	-0.003819
319843368	51795.000000	2698	7299.112162	32064	8	0.979231	31855	3	0.924238	9695512	-0.005501
319845702	51477.000000	2547	7415.637532	31961	4	0.374057	31918	4	0.968323	9690721	-0.005355
319838352	52811.000000	2694	7464.752541	32112	5	0.641409	32150	4	0.737795	9685912	-0.005036
319862414	52520.000000	2818	7393.180186	31917	7	0.451909	32219	11	0.701326	9680984	-0.007261
319866844	52640.000000	2773	7391.934423	31935	4	0.968167	32097	3	0.423134	9676265	-0.007472
319849580	53202.000000	2770	7444.864859	31860	5	0.462992	31932	6	0.540942	9671480	-0.006866
319876985	53102.000000	2694	7476.293475	31882	1	0.340675	32051	3	0.974922	9666664	-0.006499
319843517	53091.000000	2793	7373.251291	32170	5	0.673979	32068	3	0.946306	9661864	-0.004402
319869431	52436.000000	2716	7387.791386	32098	9	0.970749	31915	4	0.870523	9657048	-0.004191
319853479	52124.000000	2708	7447.854679	31949	6	0.996230	32321	9	0.807007	9652207	-0.004459
319870033	52809.000000	2780	7423.959089	31841	7	0.999999	31999	6	0.821937	9647318	-0.003511
319856941	52823.000000	2792	7407.386135	32117	4	0.785800	32110	2	0.163221	9642611	-0.003303
319842145	52100.000000	2705	7373.661012	32125	3	0.535228	32109	3	0.779479	9637833	-0.003316
319862098	52269.000000	2737	7450.255860	31933	3	0.675383	32060	9	0.939045	9633118	-0.003505
319846828	52383.000000	2751	7443.105562	32110	10	0.999026	31969	11	0.994663	9628315	-0.005307
319857493	52287.000000	2719	7368.547829	31842	4	0.978790	32135	1	0.402151	9623565	-0.005060
319843808	53175.000000	2779	7483.869568	31902	7	0.127603	32136	15	0.906182	9618737	-0.005430
319847112	53062.000000	2843	7410.552455	32087	4	0.976117	31792	5	0.754414	9613867	-0.006089
319859309	51964.000000	2781	7400.919441	32067	8	0.862170	31996	10	0.602074	9608986	-0.005721
319846874	52109.000000	2737	7460.915200	32244	4	0.839821	32255	3	0.810469	9604253	-0.005658
319848524	52815.000000	2694	7495.226605	32051	5	0.963887	31847	5	0.870522	9599526	-0.005343
319843956	52316.000000	2729	7456.210298	31914	1	0.862988	31965	5	0.998840	9594694	-0.005220
319864370	52393.000000	2622	7455.030000	31891	11	0.992539	31800	5	0.862630	9589949	-0.005342
319847956	51920.000000	2774	7423.121019	31807	4	0.979574	32039	4	0.692312	9585056	-0.005988
319839740	52369.000000	2705	7432.128159	32155	3	0.864154	32155	7	0.723492	9580218	-0.006248
319872595	52325.000000	2729	7378.134496	32016	3	0.480271	31925	5	0.919219	9575344	-0.006318
319859823	51921.000000	2691	7368.743271	31876	2	0.993969	31853	5	0.927741	9570541	-0.006305
319861528	52550.000000	2743	7442.918169	31852	4	0.773616	32028	3	0.847066	9565625	-0.006807
319818738	52456.000000	2763	7480.919277	31786	6	0.143263	31779	8	0.646779	9560863	-0.006685
319853031	53004.000000	2838	7531.003620	32073	13	0.818833	31804	1	0.372063	9556021	-0.007222
319844110	52130.000000	2652	7426.420581	31916	4	0.955579	32040	7	0.992559	9551256	-0.007209
319866081	52699.000000	2801	7465.107819	31970	2	0.817636	32031	4	0.737317	9546603	-0.006834
319858981	52169.000000	2774	7392.080602	31976	4	0.750865	32046	9	0.997722	9541831	-0.005779
319862987	51965.000000	2746	7372.970049	31876	2	0.961529	32104	4	0.999990	9537087	-0.005128
319853225	52210.000000	2735	7328.940783	31814	4	0.887398	31928	4	0.844909	9532386	-0.005054
319843827	52177.000000	2682	7409.181698	31951	3	0.979402	31869	7	0.993946	9527674	-0.005174
319860934	52268.000000	2665	7468.533886	31981	7	0.973361	32007	5	0.943184	9523014	-0.005273
319878072	52609.000000	2677	7474.963630	31915	9	0.992460	31820	6	0.909867	9518291	-0.005290
npatches	nstrain	runtime	dt	init_x	init_y	init_y_blood	init_z	init_S	beta0	beta1	beta2	beta3	mean_beta	B	d	delta	delta_blood	b[0]	mut	m	CTL	c	g	epsilon	k	het	lambda	rho	omega	x_max	patch.dyna	DELTA	A	VA
10000	1	100.000000	0.000100	21900	9499	5000000	0.001000	10000000	4.088394	3.747393	5.613411	9.826698	7	8000000000.000000	0.010000	1.000000	1.000000	800000	0.000050	0.048000	1	0.001000	1.000000	25.000000	9.000000	0.500000	0.000000	0.000000	0.000000	31987	0	10.000000	7.000000	1.000000
sus	inf	inf_blood	z	x[0]	y[0][0]	z[0]	x[1]	y[1][0]	z[1]	S[0]	synchrony
219000000	94990000.000000	5000000	10.000000	21900	9499	0.001000	21900	9499	0.001000	10000000	0.000000
318318897	4900582.000000	255625	10000.000000	31888	408	1.000000	32003	418	1.000000	9995146	0.000000
319778007	326605.000000	17030	10000.000000	32103	31	1.000000	31896	31	1.000000	9990132	0.000000
319854597	38203.000000	1998	6008.390652	31933	2	0.843003	32071	1	0.248780	9985136	0.000000
319861107	45792.000000	2367	7111.677800	32008	5	0.834588	31997	2	0.034548	9980216	0.000000
319874855	49330.000000	2625	6926.584888	32104	3	0.927501	31998	3	0.355603	9975197	0.000000
319855253	50334.000000	2656	6730.061711	31908	5	0.477686	31850	5	0.808439	9970187	0.000000
319861776	50109.000000	2558	6561.606108	32328	4	0.247488	31985	4	0.816370	9965254	0.000000
319858435	49784.000000	2583	6643.228749	31911	5	0.515860	31885	3	0.070156	9960304	0.000000
319836099	49155.000000	2606	6602.096844	31757	7	0.980088	32169	5	0.355025	9955445	0.000000
319863974	49176.000000	2607	6628.036769	31801	4	0.431821	31947	5	0.560837	9950494	0.000000
319836747	48694.000000	2525	6633.050890	32131	5	0.404935	31701	2	0.236538	9945559	0.000000
319873348	48759.000000	2613	6641.143804	32143	5	0.652018	32036	2	0.373700	9940650	0.000000
319851117	49000.000000	2580	6743.670055	31890	3	0.486157	32041	3	0.497581	9935657	0.000000
319851928	49302.000000	2585	6600.298202	31706	3	0.653189	32050	3	0.573473	9930731	0.000000
319847371	49639.000000	2586	6467.738458	32193	2	0.087955	31928	4	0.330405	9925795	0.000000
319848680	49134.000000	2553	6650.427089	31942	6	0.890723	32104	3	0.374582	9920862	0.000000
319846141	48786.000000	2540	6572.782982	31665	4	0.840660	32100	3	0.625691	9915937	0.000000
319853564	49442.000000	2635	6727.560247	31915	8	0.104650	31961	1	0.507751	9910941	0.000000
319846652	50461.000000	2648	6686.982574	32112	8	0.741261	32030	7	0.906385	9905955	0.000000
319873600	49764.000000	2562	6553.649286	31948	1	0.316950	32018	4	0.320835	9900822	0.000000
319846041	48935.000000	2498	6535.650250	31769	2	0.354020	32056	2	0.220104	9895884	0.000000
319856025	48800.000000	2577	6704.933950	32060	1	0.883700	32138	8	0.640000	9890863	0.000000
319865469	48825.000000	2516	6739.490994	32162	6	0.860657	31984	6	0.888162	9886004	0.000000
319870787	49568.000000	2572	6744.835780	31880	3	0.702915	32068	7	0.270449	9881034	0.000000
319872537	50216.000000	2515	6678.732432	32014	2	0.614924	32032	5	0.186955	9876070	0.000000
319861465	49448.000000	2519	6722.873381	31868	3	0.604230	32212	3	0.270795	9871167	0.000000
319835024	49932.000000	2627	6633.272223	32175	3	0.284435	32096	4	0.809511	9866264	0.000000
319858694	49182.000000	2466	6593.360941	31863	1	0.352391	31657	5	0.322569	9861417	0.000000
319847403	48578.000000	2541	6627.318756	31935	4	0.618871	31976	9	0.720896	9856570	0.000000
319848854	48947.000000	2578	6625.960348	31972	4	0.814642	31918	6	0.905231	9851650	0.000000
319856265	50036.000000	2565	6658.272999	31824	4	0.928697	31911	3	0.523572	9846650	0.000000
319838371	49092.000000	2558	6555.706354	31942	5	0.357923	32220	4	0.227559	9841734	0.000000
319868335	49161.000000	2568	6602.825081	31989	6	0.839768	32193	4	0.870783	9836745	0.000000
319863821	48466.000000	2488	6569.767047	32027	7	0.699375	31978	9	0.285962	9831840	0.000000
319879544	48799.000000	2533	6747.696207	31978	3	0.676452	31871	4	0.607072	9826858	0.000000
319859194	49143.000000	2531	6756.843576	32104	7	0.945983	32012	5	0.810451	9821928	0.000000
319864628	49305.000000	2605	6535.503834	31984	9	0.372219	31825	7	0.633038	9816958	0.000000
319873622	49236.000000	2487	6587.211808	32031	12	0.630907	31847	5	0.512281	9812024	0.000000
319854641	49325.000000	2620	6615.815019	32125	8	0.428950	32140	4	0.509286	9807044	0.000000
319880375	49266.000000	2648	6711.160975	31996	7	0.959972	31942	4	0.066530	9802164	-1.#IND00
319862968	49888.000000	2482	6702.461361	31942	2	0.847857	32025	7	0.850547	9797262	-1.#IND00
319857085	49252.000000	2459	6581.308826	32039	3	0.645764	32074	7	0.921581	9792442	-1.#IND00
319867437	49911.000000	2689	6696.087201	32268	6	0.655676	32160	3	0.755582	9787422	-0.001200
319876645	48600.000000	2509	6557.328794	32109	2	0.695973	32001	5	0.585218	9782468	0.000637
319857125	48465.000000	2473	6571.330003	32043	2	0.311539	31939	6	0.744609	9777531	0.008699
319857236	48715.000000	2581	6631.163520	31908	2	0.200587	32155	4	0.851579	9772683	0.004998
319865567	49701.000000	2546	6669.169982	31888	4	0.668994	32041	4	0.772702	9767827	0.002835
319852265	49455.000000	2640	6626.823497	31976	5	0.856421	31887	5	0.473765	9762964	0.000757
319881087	48843.000000	2516	6511.200131	31775	4	0.538602	31881	4	0.653050	9757889	0.000257
319836996	48548.000000	2571	6537.541345	32246	4	0.531540	31983	8	0.886209	9753096	0.000368
319846290	48637.000000	2533	6567.396133	32048	4	0.881063	32001	5	0.176075	9748151	-0.000690
319839120	48559.000000	2546	6680.244261	32013	4	0.406661	32004	4	0.545027	9743368	-0.000801
319857172	49893.000000	2537	6846.189213	32050	2	0.610141	31964	4	0.844363	9738443	0.002609
319857666	49432.000000	2619	6611.822922	31997	4	0.046148	31995	3	0.586519	9733578	0.002283
319883476	49251.000000	2581	6608.234432	32062	3	0.593959	31982	3	0.579808	9728770	0.002965
319857853	49789.000000	2531	6645.910675	32228	3	0.796162	31897	8	0.046211	9723854	0.003008
319854688	48862.000000	2514	6600.284251	32225	10	0.316830	31920	2	0.554033	9718974	0.002343
319848070	48781.000000	2537	6681.043712	31925	2	0.244098	31993	2	0.425758	9714028	0.002729
319870686	48817.000000	2565	6691.621490	32066	6	0.910855	32190	2	0.378868	9709194	0.002530
319854449	48762.000000	2575	6628.120860	31908	5	0.948836	31976	5	0.234772	9704412	0.002641
319891080	49498.000000	2622	6636.201620	31788	4	0.456660	32083	6	0.322219	9699579	0.003852
319846560	49760.000000	2515	6701.713836	31805	4	0.786324	32276	5	0.621816	9694679	0.003208
319847911	49843.000000	2554	6597.488111	31916	3	0.469303	31895	2	0.455421	9689876	0.001294
319875583	49926.000000	2588	6542.758006	31894	5	0.714887	31776	7	0.191633	9684926	0.000408
319848321	48756.000000	2611	6587.356988	31888	3	0.579491	32011	2	0.803937	9680121	-0.000556
319852460	49160.000000	2607	6617.575960	31909	2	0.273576	31916	4	0.877801	9675291	0.000473
319853758	49866.000000	2642	6534.159688	32053	4	0.792698	32334	5	0.314976	9670395	0.000411
319862949	48752.000000	2631	6465.521505	31828	2	0.249787	32071	1	0.801232	9665599	0.001760
319862663	47787.000000	2528	6463.693197	31874	7	0.763451	31865	6	0.142347	9660746	0.002511
319864093	48471.000000	2529	6507.412646	32112	4	0.395759	31790	5	0.543357	9655767	0.001926
319870164	48554.000000	2553	6580.544476	31777	3	0.653510	32084	5	0.299505	9651017	0.001816
319889771	49723.000000	2578	6626.706602	32118	4	0.469445	32091	2	0.400576	9646242	0.002744
319870391	49529.000000	2602	6590.592012	31903	10	0.247467	31946	1	0.369640	9641447	0.002703
319853131	49391.000000	2561	6681.253662	31868	8	0.099169	32006	6	0.461751	9636538	0.002774
319857488	49284.000000	2617	6633.120851	32042	2	0.548707	32027	2	0.501147	9631756	0.001241
319862069	48783.000000	2508	6663.509479	32160	4	0.890623	31990	3	0.918204	9626953	0.001238
319872920	49129.000000	2516	6670.616040	32062	4	0.030648	32067	12	0.706567	9622179	0.000521
319844439	48317.000000	2612	6688.129145	32012	5	0.526149	31875	4	0.840991	9617399	0.000495
319866073	49493.000000	2524	6728.917507	31954	4	0.217510	31988	5	0.292669	9612605	-0.001113
319855580	49435.000000	2568	6692.080337	31812	4	0.540342	31964	5	0.342791	9607784	-0.001459
319858906	49234.000000	2518	6718.346330	32120	6	0.859597	31735	2	0.336926	9602938	-0.001020
319861208	48880.000000	2550	6634.638871	31794	3	0.369645	31775	0	0.443275	9598123	-0.000925
319862573	48743.000000	2625	6612.151779	31937	6	0.858232	31942	8	0.405770	9593219	-0.000038
319851095	48914.000000	2583	6641.917431	32028	2	0.539929	31784	4	0.444587	9588477	-0.001218
319864431	48823.000000	2479	6635.011472	31939	7	0.755351	31917	2	0.224444	9583787	-0.001043
319847362	48983.000000	2571	6584.732946	31889	4	0.616284	32008	3	0.271871	9578982	-0.000706
319863049	48024.000000	2478	6601.891680	31863	4	0.420487	32068	2	0.278940	9574244	-0.000610
319868656	48560.000000	2556	6510.742127	31936	4	0.731077	32049	5	0.581254	9569457	-0.002401
319854494	49087.000000	2517	6685.374818	32130	3	0.789140	31814	3	0.411768	9564659	-0.002403
319860288	48858.000000	2492	6680.216864	31928	11	0.935777	31939	5	0.196105	9559985	-0.001085
319857999	50867.000000	2728	6716.008959	32299	6	0.374174	31934	2	0.926095	9555098	-0.000846
319877663	50410.000000	2671	6559.146925	31993	6	0.777959	32118	6	0.425728	9550349	-0.000743
319839068	49584.000000	2655	6626.696618	31901	6	0.238968	32076	2	0.069291	9545507	-0.000704
319856160	49979.000000	2548	6718.343103	32402	6	0.365930	31924	5	0.408352	9540728	-0.000851
319868033	49540.000000	2566	6628.986112	31757	3	0.918150	32121	4	0.650896	9536004	-0.000753
319836922	48962.000000	2484	6523.386770	31999	2	0.388161	32106	8	0.895536	9531173	-0.000763
319857612	49460.000000	2553	6636.608237	31899	3	0.214497	31970	3	0.501766	9526373	-0.000829
319843474	48872.000000	2598	6589.449429	31926	3	0.979571	31822	2	0.559528	9521685	0.000218
319856061	49510.000000	2630	6772.450946	32001	6	0.275959	31925	3	0.886443	9516964	0.000262
npatches	nstrain	runtime	dt	init_x	init_y	init_y_blood	init_z	init_S	beta0	beta1	beta2	beta3	mean_beta	B	d	delta	delta_blood	b[0]	mut	m	CTL	c	g	epsilon	k	het	lambda	rho	omega	x_max	patch.dyna	DELTA	A	VA
10000	1	100.000000	0.000100	21900	9499	5000000	0.001000	10000000	7.436552	9.371127	5.003779	4.926052	7	8000000000.000000	0.010000	1.000000	1.000000	800000	0.000050	0.048000	1	0.001000	1.000000	25.000000	10.000000	0.500000	0.000000	0.000000	0.000000	31987	0	10.000000	7.000000	1.000000
sus	inf	inf_blood	z	x[0]	y[0][0]	z[0]	x[1]	y[1][0]	z[1]	S[0]	synchrony
219000000	94990000.000000	5000000	10.000000	21900	9499	0.001000	21900	9499	0.001000	10000000	0.000000
319216458	1886882.000000	98760	10000.000000	31984	199	1.000000	31791	210	1.000000	9994940	0.000000
319858938	48395.000000	2471	9278.343712	31895	1	0.627650	31981	6	0.992098	9989887	0.000000
319840076	56002.000000	2945	7449.366839	31865	3	0.941002	31957	3	0.963357	9984964	0.000000
319850081	53142.000000	2696	6351.599563	31944	6	0.716032	32149	5	0.465865	9980044	0.000000
319872161	50723.000000	2580	5991.491355	32024	4	0.787554	31968	7	0.840722	9975067	0.000000
319847262	48543.000000	2613	5772.627012	31974	3	0.866195	32085	9	0.558120	9970028	0.000000
319840705	47031.000000	2486	5804.766370	31931	2	0.526578	32087	3	0.918094	9965115	0.000000
319836240	46889.000000	2481	5817.954311	32083	3	0.515068	31917	7	0.606204	9960224	0.000000
319873410	47528.000000	2479	5822.516030	31977	2	0.891527	32003	9	0.344379	9955276	0.000000
319860852	46441.000000	2332	5878.659676	32095	2	0.454740	32048	11	0.231942	9950283	0.000000
319865340	45890.000000	2315	5840.375981	32023	2	0.469107	31823	1	0.605633	9945316	0.000000
319838449	46045.000000	2423	5970.038740	31852	4	0.820903	31801	4	0.923025	9940403	0.000000
319872610	47423.000000	2490	5954.691424	31907	10	0.716014	31886	5	0.814028	9935432	0.000000
319849597	46857.000000	2391	5929.350672	31966	2	0.957505	31843	2	0.337955	9930395	0.000000
319856837	47255.000000	2435	5927.663499	31773	6	0.650242	31927	5	0.805735	9925503	0.000000
319875480	46882.000000	2401	5916.132617	31954	7	0.698110	31965	2	0.666702	9920549	0.000000
319859359	47474.000000	2493	5932.009531	32023	10	0.943239	32280	12	0.504543	9915583	0.000000
319840734	47687.000000	2501	5921.215700	32032	2	0.947653	31849	5	0.871347	9910620	0.000000
319836417	46434.000000	2380	5895.036234	31924	8	0.461482	31853	5	0.611605	9905751	0.000000
319868061	46361.000000	2403	5943.896930	31832	5	0.973060	31915	4	0.947381	9900743	0.000000
319847457	47085.000000	2354	5980.355008	31863	3	0.445006	32063	4	0.941034	9895799	0.000000
319838420	46956.000000	2507	5953.964701	31906	7	0.794781	32021	7	0.821244	9890937	0.000000
319832893	47065.000000	2454	5921.420626	31967	2	0.548668	31874	1	0.210509	9885968	0.000000
319891559	46294.000000	2361	5862.717315	32036	9	0.576647	31937	4	0.546589	9880913	0.000000
319859937	46564.000000	2434	5885.269991	31701	3	0.753820	32050	5	0.501502	9875876	0.000000
319870650	46533.000000	2405	5791.572936	31902	4	0.392652	31871	9	0.726272	9870808	0.000000
319872607	46828.000000	2460	5786.353929	31914	8	0.341716	31758	9	0.292282	9865970	0.000000
319869597	46457.000000	2414	5808.367739	31832	3	0.519358	31872	10	0.763795	9861089	0.000000
319845800	47578.000000	2389	5781.310404	31939	2	0.227820	31885	6	0.436527	9856203	0.000000
319830020	46958.000000	2387	5850.338820	32107	2	0.751376	32065	3	0.786709	9851248	0.000000
319885283	46254.000000	2420	5768.288199	31694	8	0.873832	31943	4	0.785382	9846412	0.000000
319847829	46541.000000	2352	5894.578297	31882	4	0.968099	31873	4	0.840007	9841467	0.000000
319875551	46778.000000	2323	5952.190951	32088	5	0.683778	31812	6	0.743772	9836501	0.000000
319879272	47431.000000	2420	5970.337333	31790	7	0.983464	31984	8	0.982701	9831593	0.000000
319871758	47816.000000	2462	6042.569594	32053	4	0.496996	32158	7	0.643043	9826715	0.000000
319858950	48779.000000	2627	6024.570118	31801	3	0.316535	31938	5	0.883824	9821762	0.000000
319850314	48171.000000	2477	5906.646825	31941	3	0.665229	31759	7	0.633515	9816962	0.000000
319862115	47865.000000	2545	5847.351089	31986	4	0.701261	31920	5	0.999288	9812106	0.000000
319867208	47094.000000	2463	5898.688822	31986	3	0.508194	31826	5	0.717865	9807281	0.000000
319856370	46887.000000	2507	5993.268048	31900	9	0.619869	31963	7	0.733495	9802479	-1.#IND00
319889397	47149.000000	2430	5973.326883	32126	6	0.408317	31941	7	0.048224	9797649	-1.#IND00
319840349	47156.000000	2472	5987.566008	31830	3	0.296562	32028	5	0.877089	9792729	-1.#IND00
319840801	46271.000000	2473	5904.366101	32026	2	0.754704	32026	8	0.921596	9787809	0.019653
319885444	46653.000000	2402	5874.811803	31812	7	0.986970	31882	6	0.585967	9783006	0.010203
319874328	46814.000000	2470	5936.172116	31874	2	0.688466	31981	6	0.948899	9778153	0.006228
319871640	46763.000000	2484	6062.167891	31899	4	0.962250	31928	2	0.808506	9773325	0.006616
319856947	46897.000000	2532	5945.241641	31941	4	0.593457	31818	8	0.452861	9768430	0.004039
319866763	47051.000000	2405	6060.074757	32096	3	0.480593	31903	6	0.167231	9763419	0.001343
319881419	47104.000000	2369	6000.963048	31834	2	0.451042	32093	2	0.957619	9758500	-0.000037
319862333	46372.000000	2480	5867.172435	32081	3	0.632402	31967	8	0.953279	9753657	0.000476
319864810	46428.000000	2490	6012.014044	32023	4	0.702967	31860	8	0.521133	9748817	0.002029
319884068	47097.000000	2387	5972.116166	31846	3	0.679862	31878	8	0.892674	9743978	0.003881
319888309	47227.000000	2364	5937.602979	31849	0	0.563452	32118	3	0.941285	9739137	0.006241
319856399	47671.000000	2506	5855.931758	31804	8	0.641244	31691	6	0.796349	9734326	0.011322
319839898	46188.000000	2382	5713.780863	32091	4	0.089981	31865	2	0.916928	9729328	0.013796
319847926	46499.000000	2458	5957.670074	31966	3	0.429328	31948	4	0.819652	9724408	0.013243
319864899	46959.000000	2359	5983.946739	31914	5	0.278783	31989	5	0.318538	9719519	0.009797
319860641	47788.000000	2495	6023.804682	32157	1	0.351003	31909	2	0.726024	9714569	0.009210
319847679	46670.000000	2413	5869.499313	31932	5	0.250435	32077	10	0.816587	9709551	0.008552
319848932	47390.000000	2386	5917.617039	32083	5	0.892678	32080	6	0.678322	9704602	0.008637
319856650	46746.000000	2410	5912.564585	32062	7	0.251432	31936	6	0.852081	9699756	0.006509
319844907	47535.000000	2486	5968.459256	32093	4	0.634637	32104	9	0.505467	9694910	0.005968
319861143	47375.000000	2556	5875.891762	32005	9	0.716279	32026	7	0.616807	9689982	0.007317
319856222	47579.000000	2518	5896.888503	32136	7	0.787502	31813	3	0.798577	9685188	0.006133
319883722	47120.000000	2416	5975.295882	31969	5	0.107596	32033	2	0.752602	9680284	0.005502
319858432	47854.000000	2551	5940.980999	31835	2	0.519908	32336	4	0.457940	9675456	0.005408
319838715	47714.000000	2539	5948.360640	32065	4	0.818518	31952	4	0.986738	9670564	0.005511
319854872	47252.000000	2497	5900.591223	32124	4	0.299971	31849	4	0.932462	9665721	0.003972
319860468	46640.000000	2401	5865.691266	31753	8	0.812598	32180	3	0.869924	9661022	0.003544
319844478	46581.000000	2437	5890.720180	31839	3	0.893780	31857	5	0.753509	9656181	0.002944
319852069	46324.000000	2405	5949.387463	31998	3	0.703629	32147	3	0.448536	9651331	0.002702
319863873	46822.000000	2458	5930.026420	31998	3	0.311355	31719	8	0.377756	9646456	0.002305
319874909	47544.000000	2472	5933.418213	32106	8	0.835609	31922	3	0.952824	9641760	0.002431
319848495	47368.000000	2509	5855.278984	31997	6	0.308368	32115	1	0.322341	9636968	0.002684
319831244	46729.000000	2506	5917.524698	31921	10	0.946772	32174	2	0.454193	9632101	0.001838
319857613	46956.000000	2421	5919.366011	31792	2	0.775928	31880	4	0.839531	9627105	0.001660
319828616	46845.000000	2405	5834.934729	31840	6	0.865471	32110	4	0.491606	9622343	0.000269
319879210	47165.000000	2498	5904.658502	32109	8	0.705808	32001	8	0.821112	9617508	0.001057
319862875	46873.000000	2336	5870.917427	32074	4	0.509293	31973	10	0.658756	9612630	0.000900
319844176	47442.000000	2553	5928.005458	31722	8	0.666846	32009	10	0.905207	9607815	0.000378
319848594	46807.000000	2453	5828.703924	31848	7	0.319793	31986	6	0.983503	9603044	0.000429
319840576	46820.000000	2429	5844.256166	31961	5	0.057746	31901	7	0.835897	9598125	0.000151
319869878	46399.000000	2506	5814.406160	31977	6	0.919901	32251	4	0.956290	9593322	0.000246
319854630	45998.000000	2492	5824.902736	32010	11	0.220385	32126	5	0.911788	9588478	-0.000082
319859850	46464.000000	2441	5841.928726	32149	11	0.479493	31872	2	0.925703	9583821	-0.000092
319864459	47058.000000	2423	5907.162926	31977	15	0.621706	32132	5	0.749662	9579126	-0.000252
319866483	47094.000000	2479	5944.921019	32169	4	0.716030	32193	9	0.923927	9574257	-0.000291
319854790	47445.000000	2464	5919.304581	31956	4	0.646317	32121	10	0.836649	9569403	-0.000258
319830755	47168.000000	2468	5945.018639	31829	12	0.691071	31934	6	0.946460	9564499	0.000374
319844382	47947.000000	2521	5988.348749	32125	6	0.972931	32030	9	0.831269	9559706	0.000377
319851940	47160.000000	2484	5841.967224	32131	6	0.539908	31964	3	0.855518	9554988	-0.000271
319837291	47652.000000	2463	5952.752667	31947	5	0.802130	32107	3	0.095445	9550213	0.000115
319874500	46974.000000	2444	5893.725370	32027	4	0.716686	31995	5	0.454732	9545507	-0.000329
319874832	47515.000000	2416	5949.132291	31820	5	0.993583	32078	4	0.783308	9540776	0.000037
319853704	46945.000000	2449	5815.870247	32032	5	0.052280	32040	3	0.660691	9535965	-0.000105
319844340	47283.000000	2494	5886.081943	31964	5	0.237592	32322	3	0.984218	9531287	-0.000046
319856654	46527.000000	2489	5997.099577	31961	5	0.790742	32111	2	0.770177	9526568	-0.000100
319844309	46418.000000	2414	6032.559667	32089	2	0.765516	31810	6	0.994303	9521729	0.000892
319867588	47137.000000	2492	5962.312914	31827	5	0.944905	32065	2	0.634211	9516966	0.001021
npatches	nstrain	runtime	dt	init_x	init_y	init_y_blood	init_z	init_S	beta0	beta1	beta2	beta3	mean_beta	B	d	delta	delta_blood	b[0]	mut	m	CTL	c	g	epsilon	k	het	lambda	rho	omega	x_max	patch.dyna	DELTA	A	VA
10000	1	100.000000	0.000100	21900	9499	5000000	0.001000	10000000	10.040531	6.845145	8.582854	10.368181	7	8000000000.000000	0.010000	1.000000	1.000000	800000	0.000050	0.048000	1	0.001000	1.000000	25.000000	11.000000	0.500000	0.000000	0.000000	0.000000	31987	0	10.000000	7.000000	1.000000
sus	inf	inf_blood	z	x[0]	y[0][0]	z[0]	x[1]	y[1][0]	z[1]	S[0]	synchrony
219000000	94990000.000000	5000000	10.000000	21900	9499	0.001000	21900	9499	0.001000	10000000	0.000000
319567288	764093.000000	40139	10000.000000	31852	80	1.000000	31840	81	1.000000	9994996	0.000000
319875912	36563.000000	1977	3111.435571	32163	3	0.488716	32049	6	0.140068	9989960	0.000000
319860803	36268.000000	1888	4646.346965	32045	4	0.938689	31936	4	0.987609	9985107	0.000000
319867128	39259.000000	2019	5296.440542	31949	6	0.688153	31993	7	0.169118	9980020	0.000000
319877336	42016.000000	2119	5575.497239	31940	6	0.577576	32194	3	0.697074	9975093	0.000000
319866223	43819.000000	2266	5505.528155	31947	2	0.555106	31777	4	0.598967	9970061	0.000000
319844907	44695.000000	2307	5501.826601	32046	3	0.669295	31763	5	0.538305	9965053	0.000000
319843286	45831.000000	2420	5538.449324	32013	9	0.685905	31951	11	0.610418	9960045	0.000000
319858869	45356.000000	2436	5514.119637	32281	1	0.301124	31934	6	0.711893	9955093	0.000000
319831271	45582.000000	2359	5502.485476	31974	6	0.991801	32345	3	0.699097	9950178	0.000000
319860482	46439.000000	2454	5443.683954	31848	3	0.870795	31890	4	0.842049	9945063	0.000000
319838385	46366.000000	2433	5392.408616	32088	8	0.198669	31973	4	0.766234	9940120	0.000000
319856555	46719.000000	2464	5473.821991	31895	3	0.763689	31953	5	0.551067	9935215	0.000000
319883213	45839.000000	2469	5466.420998	31863	9	0.237427	32058	3	0.696803	9930238	0.000000
319860127	46119.000000	2446	5572.012396	32014	8	0.895940	32145	2	0.332633	9925349	0.000000
319854252	45922.000000	2427	5490.826355	32031	9	0.595752	32278	4	0.313916	9920278	0.000000
319863293	46332.000000	2393	5403.569889	31796	5	0.891739	31987	7	0.693124	9915311	0.000000
319854329	46078.000000	2387	5351.702454	31788	5	0.428356	32196	5	0.547174	9910278	0.000000
319833152	45868.000000	2391	5270.190577	31791	9	0.913819	32098	2	0.603828	9905384	0.000000
319867163	46198.000000	2425	5383.364573	31892	4	0.687821	31645	5	0.721956	9900401	0.000000
319849536	45206.000000	2318	5302.750563	32170	3	0.997897	31960	4	0.745947	9895410	0.000000
319846404	45036.000000	2290	5330.387091	31800	6	0.440038	32146	5	0.947599	9890441	0.000000
319856533	45060.000000	2264	5404.020193	31994	5	0.950279	31855	2	0.583226	9885442	0.000000
319857503	46009.000000	2489	5372.124299	32030	4	0.596327	32134	5	0.669079	9880471	0.000000
319861438	46720.000000	2462	5312.505767	31818	3	0.649176	31843	4	0.959629	9875460	0.000000
319860925	46014.000000	2479	5338.528405	31911	2	0.811504	32071	5	0.334433	9870499	0.000000
319868668	46046.000000	2389	5400.869683	32071	4	0.518859	31988	4	0.711234	9865533	0.000000
319875224	45988.000000	2448	5358.316425	31919	6	0.764656	32092	6	0.950149	9860579	0.000000
319883185	46096.000000	2497	5335.860977	32042	5	0.921199	32004	5	0.546860	9855609	0.000000
319841700	45409.000000	2335	5297.474376	32010	1	0.864560	31977	4	0.207561	9850828	0.000000
319877627	44783.000000	2301	5241.791984	31820	3	0.963252	31860	2	0.432926	9845887	0.000000
319837538	46088.000000	2308	5322.327324	32080	2	0.096082	31926	1	0.284538	9841056	0.000000
319860154	46227.000000	2363	5415.631185	31929	4	0.751873	32194	3	0.404207	9836115	0.000000
319856590	45146.000000	2290	5318.814476	31886	7	0.696636	32162	4	0.143808	9831216	0.000000
319866125	45802.000000	2337	5394.835690	31860	6	0.914185	31787	2	0.597517	9826419	0.000000
319861509	45875.000000	2381	5453.605939	31906	4	0.492991	31982	6	0.750915	9821486	0.000000
319840130	45824.000000	2367	5426.786088	31897	1	0.786261	32022	7	0.445886	9816570	0.000000
319855742	45969.000000	2406	5390.750893	31761	6	0.984065	31998	4	0.225895	9811611	0.000000
319859848	46282.000000	2487	5396.330585	32015	5	0.809937	32106	6	0.368458	9806708	0.000000
319862336	45608.000000	2404	5372.614148	31968	4	0.573838	31976	2	0.483768	9801879	-1.#IND00
319883113	45341.000000	2418	5347.371441	31991	2	0.693155	31895	9	0.581529	9796816	-1.#IND00
319870923	46211.000000	2395	5339.746173	32059	11	0.323473	32288	3	0.884815	9791943	-0.008890
319870499	45542.000000	2372	5289.593591	31995	3	0.256145	31809	4	0.689218	9787067	-0.004997
319877395	45836.000000	2416	5340.677902	31702	5	0.145876	31964	5	0.789998	9782263	-0.007457
319864628	44951.000000	2390	5298.823701	31934	3	0.328671	32327	6	0.433012	9777412	-0.007152
319851563	44730.000000	2292	5395.159229	31903	2	0.708915	32094	4	0.630942	9772493	-0.008389
319866730	45147.000000	2366	5466.020598	31710	4	0.298010	31976	0	0.085047	9767638	-0.008016
319863249	45654.000000	2362	5441.616231	32135	3	0.270307	31924	7	0.336219	9762829	-0.003156
319866254	46267.000000	2445	5496.276419	32027	11	0.360974	31848	8	0.445080	9757960	-0.006948
319861813	46383.000000	2389	5500.888056	32127	5	0.428562	31859	1	0.630834	9753116	-0.008118
319859194	46149.000000	2366	5430.363372	31734	9	0.381124	32061	6	0.212774	9748064	-0.009101
319855425	46008.000000	2412	5436.163459	32052	8	0.619463	31933	9	0.815316	9743140	-0.008132
319869898	45079.000000	2467	5321.951996	32127	5	0.413665	32073	2	0.792750	9738323	-0.005663
319841012	45239.000000	2292	5276.153047	31829	5	0.806543	31961	1	0.621133	9733347	-0.008848
319842866	45324.000000	2450	5273.545491	31779	3	0.895617	31952	3	0.869109	9728494	-0.007862
319840782	45242.000000	2369	5251.578037	31984	6	0.850837	31949	2	0.617424	9723612	-0.008024
319886300	45334.000000	2332	5308.652497	31914	9	0.537524	31964	4	0.748912	9718745	-0.007530
319864105	44719.000000	2320	5270.187449	31793	2	0.862582	31999	2	0.294188	9713854	-0.006178
319864537	44793.000000	2321	5326.038013	32006	1	0.213087	32243	6	0.224749	9708902	-0.003085
319863000	44525.000000	2363	5322.749746	31896	4	0.405558	31910	6	0.419644	9704114	-0.003369
319849749	45263.000000	2309	5468.749239	32096	2	0.649234	31939	4	0.803515	9699286	-0.000574
319874597	45701.000000	2406	5509.171352	32013	2	0.553851	31960	9	0.845829	9694508	-0.000535
319859349	46024.000000	2419	5419.917348	31957	3	0.651158	32052	9	0.764359	9689687	-0.000314
319862155	45812.000000	2454	5360.511840	32064	1	0.743002	32110	4	0.806603	9684797	-0.001161
319874383	45266.000000	2391	5300.714827	32030	5	0.311850	32131	2	0.676998	9680001	-0.003099
319835152	44786.000000	2298	5359.613834	32107	3	0.279095	31997	2	0.664531	9675113	-0.004623
319858702	45842.000000	2347	5400.920954	31981	4	0.542553	32095	5	0.838218	9670307	-0.005413
319864548	46117.000000	2330	5396.967111	32101	10	0.893555	31842	8	0.406332	9665505	-0.004816
319891292	45355.000000	2364	5323.244687	32076	7	0.499378	32060	6	0.837658	9660660	-0.004649
319874998	44392.000000	2342	5328.241896	31863	0	0.175681	31781	3	0.773529	9655791	-0.004455
319877961	45897.000000	2371	5484.893729	32163	2	0.356254	31909	3	0.704986	9650961	-0.005320
319875910	46678.000000	2359	5569.671445	32069	2	0.953809	32013	3	0.402754	9646132	-0.005193
319861001	45933.000000	2383	5497.487036	31916	5	0.242765	32004	8	0.381840	9641231	-0.004869
319855003	46093.000000	2394	5431.599790	31937	5	0.635971	32118	11	0.627568	9636392	-0.005222
319869995	45404.000000	2359	5343.746549	31938	6	0.624030	31975	7	0.202300	9631534	-0.005174
319862215	45558.000000	2422	5456.732855	32000	3	0.334088	32030	3	0.419288	9626795	-0.005782
319852447	45246.000000	2364	5424.826109	32068	8	0.375877	31916	2	0.757260	9622085	-0.005909
319875099	45555.000000	2338	5398.019501	32073	3	0.482993	31907	5	0.715818	9617268	-0.005239
319859912	45763.000000	2297	5442.003692	32034	2	0.441949	32106	7	0.203614	9612358	-0.005081
319822289	46015.000000	2333	5372.232473	31849	5	0.533765	31811	2	0.179181	9607437	-0.004628
319871298	45696.000000	2282	5328.160861	31843	1	0.333176	32134	2	0.286043	9602585	-0.004444
319858502	46433.000000	2359	5382.142580	32205	6	0.614641	32043	6	0.594929	9597805	-0.004493
319856796	46611.000000	2523	5408.274418	31955	5	0.354796	32251	4	0.656368	9592996	-0.004512
319848950	47148.000000	2538	5374.762031	32072	2	0.578823	32094	6	0.492329	9588175	-0.004302
319844354	46259.000000	2447	5356.431108	31929	4	0.538357	31986	6	0.876108	9583372	-0.003898
319833106	46537.000000	2422	5325.839730	31919	5	0.308613	31818	5	0.370595	9578524	-0.003635
319851079	45570.000000	2429	5145.953967	31952	1	0.498666	31868	3	0.696683	9573767	-0.003492
319883701	44427.000000	2372	5319.803551	31962	5	0.753023	32053	7	0.325927	9569124	-0.003772
319886935	44970.000000	2354	5448.528633	32023	7	0.959720	32172	2	0.596794	9564320	-0.004021
319871931	45259.000000	2332	5473.361832	32192	8	0.861768	31917	5	0.715059	9559636	-0.003843
319864211	45805.000000	2359	5545.847365	31806	4	0.967755	31840	2	0.561251	9554819	-0.003523
319868493	46212.000000	2396	5419.638124	31998	3	0.550834	32210	5	0.172366	9550067	-0.003415
319868762	45669.000000	2388	5354.488222	31878	3	0.085779	31963	5	0.304491	9545244	-0.003374
319859794	44681.000000	2296	5276.681410	32002	7	0.888876	31934	10	0.157318	9540495	-0.003340
319831422	45980.000000	2398	5381.321916	31975	6	0.781131	31866	6	0.615570	9535730	-0.003152
319855621	45651.000000	2375	5449.020524	31863	3	0.695863	32108	6	0.505468	9530932	-0.002844
319869959	46004.000000	2414	5440.217564	32053	6	0.683187	32026	9	0.631378	9526174	-0.002361
319858058	45138.000000	2326	5300.797719	32003	10	0.724405	31736	10	0.917147	9521465	-0.002600
319886668	45130.000000	2411	5326.360649	31840	5	0.847763	32020	4	0.674856	9516705	-0.002819
npatches	nstrain	runtime	dt	init_x	init_y	init_y_blood	init_z	init_S	beta0	beta1	beta2	beta3	mean_beta	B	d	delta	delta_blood	b[0]	mut	m	CTL	c	g	epsilon	k	het	lambda	rho	omega	x_max	patch.dyna	DELTA	A	VA
10000	1	100.000000	0.000100	21900	9499	5000000	0.001000	10000000	4.642577	6.810777	7.899908	7.741255	7	8000000000.000000	0.010000	1.000000	1.000000	800000	0.000050	0.048000	1	0.001000	1.000000	25.000000	12.000000	0.500000	0.000000	0.000000	0.000000	31987	0	10.000000	7.000000	1.000000
sus	inf	inf_blood	z	x[0]	y[0][0]	z[0]	x[1]	y[1][0]	z[1]	S[0]	synchrony
219000000	94990000.000000	5000000	10.000000	21900	9499	0.001000	21900	9499	0.001000	10000000	0.000000
319762566	295971.000000	15520	10000.000000	31999	40	1.000000	31860	33	1.000000	9995070	0.000000
319872043	69840.000000	3618	3834.819950	31896	6	0.260386	32070	6	0.519005	9990141	0.000000
319842850	52818.000000	2734	3896.045919	31905	5	0.132143	32216	3	0.421924	9985198	0.000000
319860190	48244.000000	2475	4208.272461	32022	1	0.408930	31891	8	0.163794	9980304	0.000000
319868822	46295.000000	2352	4440.947331	31752	3	0.550134	31890	7	0.262417	9975411	0.000000
319854129	45687.000000	2266	4646.964404	31959	4	0.397548	32168	3	0.531327	9970410	0.000000
319840535	44517.000000	2283	4680.630756	31809	6	0.383475	32008	2	0.075185	9965478	0.000000
319838348	44685.000000	2300	4727.295345	31977	3	0.028824	32138	5	0.584344	9960498	0.000000
319865342	45564.000000	2395	4763.623150	31972	2	0.458805	31944	2	0.896063	9955586	0.000000
319869164	45744.000000	2465	4833.067037	31907	7	0.607405	31896	4	0.915923	9950680	0.000000
319852013	45924.000000	2382	4838.883968	32076	2	0.291719	32058	2	0.025736	9945708	0.000000
319880187	45259.000000	2400	4816.180038	32425	7	0.272524	31950	9	0.333295	9940683	0.000000
319854427	44209.000000	2223	4757.985368	32063	3	0.576170	31836	3	0.177237	9935709	0.000000
319875841	44534.000000	2374	4865.217221	32021	3	0.355424	31971	4	0.869610	9930781	0.000000
319865337	44673.000000	2398	4875.861343	31970	4	0.684356	32150	3	0.615881	9925847	0.000000
319869198	43737.000000	2252	4906.254962	32078	3	0.255463	31857	8	0.887557	9920920	0.000000
319858987	43931.000000	2284	4902.610401	31819	6	0.512248	31950	3	0.751074	9915858	0.000000
319849284	44082.000000	2302	5075.921979	31803	3	0.798206	32150	1	0.233496	9910810	0.000000
319866741	44794.000000	2358	5013.107881	32112	6	0.223121	32038	7	0.590474	9905839	0.000000
319870621	45762.000000	2433	5064.323055	31913	4	0.721637	31869	5	0.496172	9900848	0.000000
319868699	44814.000000	2386	4985.913504	32184	3	0.673168	31879	2	0.522747	9895840	0.000000
319859381	44185.000000	2342	5028.890581	31931	1	0.021639	32096	2	0.716042	9890807	0.000000
319866166	44411.000000	2290	4871.854475	31745	5	0.072063	32178	5	0.413878	9885765	0.000000
319847974	43890.000000	2329	4960.652530	32001	6	0.193013	32155	5	0.559405	9880833	0.000000
319895616	44382.000000	2388	5008.185486	31997	2	0.748015	32040	6	0.464420	9875910	0.000000
319842105	44643.000000	2333	5059.449983	32201	1	0.350065	31917	5	0.434351	9871093	0.000000
319854149	44275.000000	2256	5011.651379	32148	3	0.668436	31865	3	0.184763	9866044	0.000000
319866344	44901.000000	2374	5008.532693	32094	3	0.471399	32171	3	0.584145	9861159	0.000000
319866938	45070.000000	2332	4979.158347	32072	2	0.667515	32155	5	0.317730	9856170	0.000000
319853057	45042.000000	2357	4872.106314	32035	2	0.552341	31928	4	0.351011	9851360	0.000000
319866470	44733.000000	2299	4912.564733	31973	5	0.689036	31976	4	0.441545	9846408	0.000000
319868981	44303.000000	2338	4995.167590	32115	4	0.865743	32090	4	0.473622	9841518	0.000000
319848562	44358.000000	2282	4958.694827	32036	5	0.140391	32036	4	0.829878	9836538	0.000000
319858035	44656.000000	2319	4922.855305	31898	5	0.812087	32154	10	0.966917	9831505	0.000000
319854121	44444.000000	2275	4847.740449	31991	6	0.611887	31805	1	0.556562	9826576	0.000000
319869623	44031.000000	2313	4854.228304	31965	4	0.360770	32023	2	0.511919	9821704	0.000000
319858699	45117.000000	2294	4884.067257	31945	9	0.425458	31845	0	0.501346	9816726	0.000000
319863212	45506.000000	2499	4890.039915	31980	5	0.895564	31936	7	0.511839	9811816	0.000000
319839995	44528.000000	2283	4858.541383	32060	5	0.910022	31908	8	0.546835	9806926	0.000000
319859442	44491.000000	2391	4893.977304	31918	4	0.342625	31928	4	0.133529	9801936	-1.#IND00
319856807	45639.000000	2295	4766.210556	32078	5	0.036554	32028	3	0.723848	9796995	-1.#IND00
319841821	44813.000000	2355	4856.456955	32000	3	0.378196	32137	2	0.177386	9792064	-1.#IND00
319878371	44568.000000	2342	4885.604136	31961	3	0.152280	31936	11	0.730209	9787149	-0.003530
319846271	44698.000000	2351	4920.061207	31982	5	0.502863	32126	6	0.140653	9782233	-0.000307
319853823	44678.000000	2323	4867.550568	31890	4	0.506531	31984	1	0.264352	9777421	0.001405
319859972	44528.000000	2302	4857.915749	31765	3	0.252247	32022	2	0.296357	9772578	-0.000339
319851667	44145.000000	2234	4785.562455	32065	2	0.908101	31829	3	0.639063	9767566	-0.001399
319845258	44264.000000	2293	4860.453648	31908	8	0.316240	32010	3	0.230993	9762689	-0.007436
319878933	44353.000000	2354	4896.231414	31833	8	0.499849	31877	2	0.253041	9757899	-0.007002
319851788	44054.000000	2329	4957.317913	31851	6	0.439846	32049	2	0.123356	9753111	-0.006124
319865117	44494.000000	2299	5008.282262	31883	3	0.734674	32108	5	0.668862	9748164	-0.005507
319864433	45023.000000	2472	4939.146030	31962	3	0.237543	32016	4	0.171336	9743334	-0.006868
319866061	45377.000000	2311	4959.076156	31940	2	0.459931	31888	7	0.398862	9738289	-0.005969
319860782	44996.000000	2323	4886.873948	32067	6	0.198654	31768	10	0.698764	9733319	-0.006387
319851211	45006.000000	2310	4943.832972	32023	3	0.742564	32008	8	0.318461	9728407	-0.008113
319840527	44666.000000	2338	4881.140107	31784	8	0.812560	31973	6	0.747726	9723522	-0.007355
319866015	44442.000000	2363	4956.077970	32143	2	0.239981	31948	6	0.452021	9718536	-0.006606
319857365	44159.000000	2304	4945.398418	31988	2	0.601014	31933	4	0.511545	9713697	-0.006918
319877582	44943.000000	2280	4973.423708	32105	4	0.597304	31978	6	0.575380	9708901	-0.005501
319890860	44742.000000	2385	4963.476324	32085	4	0.187988	32002	9	0.599972	9703936	-0.002698
319873919	44525.000000	2297	4947.399864	31956	4	0.041854	31778	6	0.841572	9699123	-0.002037
319852031	44486.000000	2432	4965.958060	32068	5	0.221418	32094	9	0.824982	9694350	-0.002223
319858558	44195.000000	2302	4952.740806	32164	4	0.588919	31852	2	0.877797	9689585	-0.002221
319856653	45015.000000	2336	5020.957732	32177	2	0.563791	32173	7	0.031825	9684945	-0.002231
319840068	46068.000000	2457	5068.629498	31937	4	0.429349	32035	1	0.253696	9680007	-0.002365
319847951	45387.000000	2397	4992.180102	32203	2	0.121026	31825	5	0.708182	9675239	-0.001937
319862316	46017.000000	2392	4941.352435	31965	6	0.599529	32085	4	0.228511	9670421	-0.001149
319875927	45647.000000	2361	5003.015097	32075	8	0.642865	32032	5	0.574118	9665652	0.000858
319860485	44445.000000	2336	4885.166109	32148	1	0.389893	31805	5	0.562718	9660873	0.001184
319873353	43980.000000	2309	4890.769310	31967	3	0.359224	31990	3	0.597575	9656025	0.000892
319867351	43883.000000	2278	4866.356075	31668	3	0.497608	32245	6	0.858578	9651240	0.001164
319840028	45440.000000	2311	4933.207363	32075	5	0.818781	32148	2	0.227693	9646430	0.000620
319857665	44634.000000	2285	4904.978172	32408	5	0.312840	32073	4	0.643631	9641636	0.004550
319857056	44548.000000	2306	4941.958215	31685	4	0.405933	31876	7	0.585853	9636890	0.004534
319860054	44344.000000	2277	5054.111520	32093	5	0.250267	31950	1	0.238856	9632048	0.004327
319867748	43743.000000	2216	5005.134374	31926	2	0.602999	32193	4	0.217368	9627336	0.003989
319841252	43424.000000	2270	4972.022465	31956	6	0.532942	31960	2	0.972172	9622488	0.005461
319844743	43066.000000	2346	4939.781884	31832	3	0.078252	31838	2	0.485796	9617679	0.005841
319837713	43828.000000	2200	4854.577094	31906	0	0.565129	31983	3	0.551530	9612880	0.005755
319871310	44366.000000	2259	4880.709298	32066	3	0.534803	31813	5	0.025777	9608065	0.005580
319846639	43593.000000	2278	4852.474664	31843	5	0.891755	31916	2	0.089289	9603245	0.005002
319874207	43115.000000	2155	4829.952449	32024	7	0.389006	31854	4	0.358492	9598350	0.004364
319856886	43573.000000	2285	4838.210109	32019	1	0.255182	32081	0	0.130439	9593600	0.004477
319859685	43329.000000	2236	4820.271368	31993	6	0.393429	32106	6	0.681673	9588753	0.003867
319862675	43339.000000	2252	4879.724787	31844	3	0.662658	32028	5	0.634144	9583976	0.003272
319861281	42607.000000	2221	4855.209022	31892	3	0.269020	32038	2	0.717076	9579076	0.003203
319859368	43638.000000	2189	4946.401996	31803	6	0.348184	31997	4	0.911389	9574319	0.002994
319869401	44478.000000	2328	4872.536223	32290	1	0.337383	32142	3	0.795536	9569476	0.003662
319862906	44391.000000	2418	4847.408102	31931	10	0.277748	32097	2	0.876044	9564617	0.003436
319856445	44505.000000	2291	4888.178960	31958	4	0.471980	31910	2	0.235741	9559834	0.003008
319842818	44866.000000	2326	4993.011068	31927	8	0.468634	31804	6	0.785388	9555109	0.002923
319877838	45270.000000	2363	4895.121603	32144	6	0.151450	32131	2	0.177422	9550265	0.002811
319868974	44938.000000	2346	4926.219077	31907	2	0.361615	32100	5	0.510459	9545401	0.002863
319871185	44722.000000	2330	4989.194511	31910	14	0.575146	31993	5	0.965373	9540495	0.003046
319861515	44973.000000	2351	4984.335053	32116	4	0.683407	31702	5	0.590022	9535625	0.003444
319854417	45865.000000	2347	4944.779271	31931	3	0.592463	32022	9	0.545488	9530979	0.003380
319857918	45388.000000	2422	4945.709338	31878	2	0.297717	32040	4	0.892195	9526261	0.003614
319847809	45845.000000	2449	5008.342953	31884	3	0.462070	32143	5	0.362383	9521548	0.003221
319859469	45515.000000	2339	4897.681214	32015	3	0.591848	32016	2	0.948398	9516768	0.003029
npatches	nstrain	runtime	dt	init_x	init_y	init_y_blood	init_z	init_S	beta0	beta1	beta2	beta3	mean_beta	B	d	delta	delta_blood	b[0]	mut	m	CTL	c	g	epsilon	k	het	lambda	rho	omega	x_max	patch.dyna	DELTA	A	VA
10000	1	100.000000	0.000100	21900	9499	5000000	0.001000	10000000	6.519092	4.376210	4.202600	4.844848	7	8000000000.000000	0.010000	1.000000	1.000000	800000	0.000050	0.048000	1	0.001000	1.000000	25.000000	13.000000	0.500000	0.000000	0.000000	0.000000	31987	0	10.000000	7.000000	1.000000
sus	inf	inf_blood	z	x[0]	y[0][0]	z[0]	x[1]	y[1][0]	z[1]	S[0]	synchrony
219000000	94990000.000000	5000000	10.000000	21900	9499	0.001000	21900	9499	0.001000	10000000	0.000000
319857321	115921.000000	6124	9999.059975	31890	12	1.000000	31933	18	1.000000	9994946	0.000000
319850130	80043.000000	4074	5919.048291	31854	5	0.669838	31941	3	0.465164	9989890	0.000000
319850518	63688.000000	3331	5022.253968	31992	4	0.207680	31922	6	0.104905	9984948	0.000000
319865843	56629.000000	2920	4592.288991	32110	7	0.016945	32039	5	0.304674	9979983	0.000000
319849796	52553.000000	2724	4511.758216	32055	4	0.281482	31857	3	0.798963	9974987	0.000000
319862566	48446.000000	2558	4503.260031	32196	2	0.370188	32091	4	0.534942	9969961	0.000000
319882189	47216.000000	2426	4479.630588	31855	4	0.556707	32269	2	0.886292	9964961	0.000000
319857865	45830.000000	2339	4411.984367	32075	6	0.485047	32177	4	0.100356	9960063	0.000000
319860112	45811.000000	2362	4374.665140	31904	4	0.455663	32186	0	0.333108	9955058	0.000000
319833077	45898.000000	2455	4508.079564	31854	5	0.409088	32027	2	0.101661	9950154	0.000000
319843598	45351.000000	2299	4570.805917	31986	4	0.760215	32068	1	0.084837	9945137	0.000000
319849813	45069.000000	2272	4641.834524	31915	5	0.767451	31902	0	0.122009	9940206	0.000000
319864045	45116.000000	2334	4576.875497	32093	4	0.353621	32093	4	0.186475	9935164	0.000000
319851165	45239.000000	2398	4557.166506	32217	4	0.923601	32050	4	0.053598	9930242	0.000000
319855388	44725.000000	2318	4587.860030	31945	4	0.536813	31909	5	0.161685	9925170	0.000000
319860399	44021.000000	2332	4458.163390	32024	2	0.445519	32097	2	0.367399	9920281	0.000000
319876812	44096.000000	2294	4456.519602	32137	3	0.570894	32007	1	0.289376	9915374	0.000000
319840306	44560.000000	2235	4417.858018	32094	4	0.344821	32018	4	0.481562	9910500	0.000000
319872265	44129.000000	2326	4507.998845	32127	0	0.146810	31919	4	0.481167	9905617	0.000000
319843077	44339.000000	2320	4538.696026	31884	6	0.931241	31937	3	0.828123	9900716	0.000000
319846046	43435.000000	2334	4506.761720	32054	3	0.492702	32046	3	0.463907	9895869	0.000000
319873293	42537.000000	2249	4487.130110	32036	1	0.369711	32045	6	0.149961	9890970	0.000000
319852499	43525.000000	2250	4590.118059	31989	3	0.546310	32059	1	0.057626	9885961	0.000000
319847728	43758.000000	2341	4603.182451	31876	5	0.694014	31798	7	0.079605	9880943	0.000000
319846701	43812.000000	2299	4618.368226	31854	4	0.337725	32157	6	0.422015	9876120	0.000000
319854172	44420.000000	2392	4592.448158	32200	4	0.220718	32127	3	0.837441	9871218	0.000000
319858514	45173.000000	2381	4540.707337	32116	2	0.332369	31991	6	0.205711	9866286	0.000000
319857336	44853.000000	2328	4582.971564	31878	3	0.061710	31911	7	0.366684	9861322	0.000000
319876189	43755.000000	2319	4614.837769	32118	4	0.363326	32120	7	0.542204	9856315	0.000000
319880011	43552.000000	2316	4541.942915	32072	3	0.225118	31936	5	0.487216	9851433	0.000000
319871345	43981.000000	2352	4506.929992	32146	2	0.254545	32026	4	0.684461	9846570	0.000000
319875173	43579.000000	2347	4480.813936	31978	10	0.451555	31699	1	0.057122	9841627	0.000000
319857357	43572.000000	2238	4514.726324	31930	5	0.433633	31948	1	0.102508	9836727	0.000000
319866855	43901.000000	2167	4553.415931	31917	2	0.358222	31940	5	0.054031	9831692	0.000000
319852721	43599.000000	2246	4435.080930	31979	2	0.235012	31832	0	0.139966	9826784	0.000000
319845097	44770.000000	2290	4543.826945	32238	0	0.454060	31987	7	0.222592	9821815	0.000000
319843241	44609.000000	2379	4534.274595	32195	6	0.401430	32174	3	0.279308	9817005	0.000000
319878864	43831.000000	2310	4516.180697	31876	3	0.087527	31930	6	0.528419	9812258	0.000000
319850208	43505.000000	2290	4550.563303	31900	7	0.389808	32191	2	0.276218	9807513	0.000000
319857374	43554.000000	2191	4601.402079	32096	0	0.253399	31987	1	0.293210	9802743	-1.#IND00
319876331	43496.000000	2303	4629.259008	32010	3	0.203596	32083	4	0.403767	9797925	-1.#IND00
319871120	43367.000000	2254	4648.392122	32045	5	0.738534	31917	5	0.766877	9793040	-1.#IND00
319841867	43075.000000	2246	4571.100187	31689	6	0.313221	32048	3	0.506493	9788113	-1.#IND00
319872280	43405.000000	2193	4584.542258	32245	4	0.373345	32010	4	0.070358	9783023	-0.001565
319866723	43400.000000	2288	4551.930961	31796	4	0.748787	32017	2	0.576403	9778156	0.004823
319858259	43980.000000	2349	4575.302758	32054	3	0.680594	31826	2	0.142407	9773270	0.003879
319873380	44012.000000	2381	4566.507147	32099	0	0.161713	31780	3	0.511797	9768540	0.004773
319852941	43827.000000	2320	4526.160866	32084	10	0.296319	32117	7	0.054482	9763520	0.004560
319876613	44053.000000	2329	4547.570795	31957	1	0.406793	32030	4	0.512110	9758602	0.003684
319838678	42957.000000	2263	4640.864815	31901	2	0.886819	31929	1	0.257733	9753633	0.005769
319824721	43407.000000	2313	4645.276986	32069	2	0.342906	32042	6	0.388522	9748814	0.008561
319846319	43043.000000	2315	4691.119440	31910	6	0.903077	31731	8	0.335321	9743977	0.007917
319871842	42546.000000	2196	4639.465081	31954	2	0.867016	31935	3	0.280981	9739185	0.006842
319868099	42789.000000	2209	4680.391876	32154	6	0.547196	31916	6	0.248157	9734272	0.006370
319874849	43182.000000	2286	4687.632663	32352	4	0.029551	31803	4	0.684640	9729354	0.005061
319841124	42841.000000	2189	4599.985634	32031	3	0.729280	31846	9	0.634040	9724434	0.003871
319865418	42690.000000	2264	4562.445562	32077	5	0.662902	32068	3	0.716592	9719492	0.005230
319872186	42555.000000	2254	4454.576881	31988	6	0.231801	31822	7	0.350163	9714670	-0.000167
319830380	42848.000000	2202	4525.581637	31946	5	0.323536	31780	2	0.203493	9709734	-0.000147
319876573	43170.000000	2236	4522.901405	32167	4	0.295705	31983	5	0.176056	9704755	0.000378
319866785	44092.000000	2264	4518.201401	32024	2	0.020718	31869	3	0.489804	9699894	0.000189
319886149	44794.000000	2428	4505.838180	31999	4	0.034223	32078	6	0.330026	9694973	0.000282
319873740	44387.000000	2233	4581.130561	31902	2	0.245388	31977	4	0.533461	9690085	0.000268
319857459	44806.000000	2280	4606.868331	32088	6	0.254617	32272	3	0.108978	9685282	0.000081
319846190	45793.000000	2440	4551.691478	31965	7	0.161760	31943	1	0.448137	9680403	0.002864
319848843	45315.000000	2354	4579.105838	32128	4	0.665000	31829	5	0.190216	9675542	0.003211
319863641	44430.000000	2355	4572.538437	31877	9	0.263104	32131	0	0.221480	9670722	0.003393
319880349	44683.000000	2294	4465.536461	31863	4	0.478162	32249	4	0.250866	9665781	0.002899
319864854	44539.000000	2279	4528.832171	32251	0	0.307453	31975	1	0.193111	9660941	0.002995
319866459	44386.000000	2330	4533.169738	31922	7	0.227590	31999	2	0.543371	9656133	0.002883
319855656	44201.000000	2262	4605.777731	31939	6	0.683967	32220	5	0.199988	9651347	0.002275
319864049	44311.000000	2333	4543.695522	31890	3	0.482713	31881	3	0.262059	9646555	0.002392
319851334	44239.000000	2349	4470.201400	32121	6	0.443667	32057	2	0.357298	9641776	0.001977
319876782	43745.000000	2262	4539.031252	31936	2	0.180790	31833	4	0.343391	9637029	0.001899
319870081	43042.000000	2291	4527.277522	31821	7	0.589807	32054	12	0.459125	9632092	0.001691
319872686	42488.000000	2248	4602.873707	31907	10	0.211195	31972	2	0.319082	9627265	0.001183
319858093	42588.000000	2217	4664.167332	32147	2	0.057551	31972	3	0.527697	9622618	0.001318
319882090	41909.000000	2173	4566.001382	31900	3	0.073095	31835	0	0.237143	9617950	0.001624
319847397	42062.000000	2117	4528.945678	31920	3	0.866151	32004	7	0.418131	9612989	0.000648
319845390	43003.000000	2273	4584.268005	32000	5	0.860693	32094	3	0.277313	9608155	0.000592
319856238	43276.000000	2247	4637.462192	31996	6	0.740563	32013	5	0.218252	9603328	0.000731
319853427	43526.000000	2259	4550.181619	31975	5	0.210884	31906	2	0.471768	9598518	0.000503
319870427	44239.000000	2179	4478.833432	32134	3	0.415132	32141	3	0.656027	9593742	0.000174
319877478	43358.000000	2213	4434.670047	32020	3	0.778967	32040	3	0.378814	9588873	0.000123
319859173	43080.000000	2247	4472.300927	31809	5	0.561896	32199	8	0.914451	9584093	0.000055
319889316	43826.000000	2286	4552.616573	32003	6	0.646062	31979	6	0.544713	9579273	0.000385
319882096	43617.000000	2182	4478.229336	31837	4	0.888232	32154	10	0.275885	9574364	0.000161
319840955	43599.000000	2285	4547.960277	32116	4	0.496470	31877	4	0.486606	9569627	0.000096
319869473	43444.000000	2292	4530.097056	31982	4	0.137928	31932	5	0.587201	9564733	0.000081
319850090	43126.000000	2250	4406.340057	31941	1	0.176944	31931	1	0.768336	9559922	-0.000748
319857724	42949.000000	2135	4311.940752	31835	6	0.063633	32045	6	0.163327	9555206	-0.001872
319862227	42304.000000	2221	4343.963931	31953	1	0.527322	32128	4	0.222103	9550467	-0.001862
319852956	42423.000000	2157	4353.905012	31942	10	0.322112	31770	7	0.632176	9545814	-0.002004
319848849	42756.000000	2249	4400.796991	31983	5	0.423873	31799	5	0.166906	9541098	-0.001981
319849469	42710.000000	2146	4398.677123	31806	7	0.329728	32272	5	0.038731	9536227	-0.002222
319854082	43338.000000	2190	4401.388975	32132	5	0.715169	31839	5	0.227062	9531501	-0.002056
319850395	42599.000000	2171	4422.172778	31784	1	0.152303	31839	6	0.056395	9526744	-0.001948
319880119	42782.000000	2222	4517.601818	32022	3	0.132875	31972	3	0.801378	9522043	-0.001927
319876751	43190.000000	2250	4569.574851	31935	4	0.160838	31861	1	0.328266	9517295	-0.002019
npatches	nstrain	runtime	dt	init_x	init_y	init_y_blood	init_z	init_S	beta0	beta1	beta2	beta3	mean_beta	B	d	delta	delta_blood	b[0]	mut	m	CTL	c	g	epsilon	k	het	lambda	rho	omega	x_max	patch.dyna	DELTA	A	VA
10000	1	100.000000	0.000100	21900	9499	5000000	0.001000	10000000	5.116134	6.535250	4.539458	5.093731	7	8000000000.000000	0.010000	1.000000	1.000000	800000	0.000050	0.048000	1	0.001000	1.000000	25.000000	14.000000	0.500000	0.000000	0.000000	0.000000	31987	0	10.000000	7.000000	1.000000
sus	inf	inf_blood	z	x[0]	y[0][0]	z[0]	x[1]	y[1][0]	z[1]	S[0]	synchrony
219000000	94990000.000000	5000000	10.000000	21900	9499	0.001000	21900	9499	0.001000	10000000	0.000000
319843753	45213.000000	2376	9491.439250	31831	3	0.964789	31763	5	1.000000	9995201	0.000000
319854703	59193.000000	3009	7191.438069	31953	4	0.150701	31935	6	0.779633	9990213	0.000000
319858945	55777.000000	3075	5983.142325	32079	7	0.562234	32010	5	0.463204	9985237	0.000000
319862507	52345.000000	2819	5411.581639	32088	4	0.306966	32351	5	0.728592	9980225	0.000000
319870975	50131.000000	2697	5030.580309	32189	11	0.063725	31923	4	0.646023	9975200	0.000000
319863599	48477.000000	2547	4780.324370	31911	9	0.170351	32152	10	0.360749	9970175	0.000000
319849550	46295.000000	2432	4632.368763	31898	1	0.582560	32329	7	0.272369	9965041	0.000000
319877092	45783.000000	2347	4536.115098	32000	3	0.424270	31990	10	0.657405	9960079	0.000000
319840557	44838.000000	2380	4514.647977	31903	2	0.299785	32044	4	0.599811	9955141	0.000000
319861123	43758.000000	2232	4375.504766	31931	6	0.367132	32106	4	0.469422	9950161	0.000000
319869222	43473.000000	2204	4330.321374	32144	3	0.135767	31772	3	0.750558	9944999	0.000000
319854517	43631.000000	2255	4265.910290	31992	4	0.281376	31976	5	0.087597	9940209	0.000000
319843967	42228.000000	2234	4198.913676	32097	6	0.533583	31770	3	0.356435	9935294	0.000000
319840074	42561.000000	2164	4384.238656	31923	1	0.425984	31877	1	0.293951	9930306	0.000000
319855389	42710.000000	2125	4259.470078	32104	4	0.486601	32015	2	0.420594	9925387	0.000000
319852587	42528.000000	2094	4265.999660	32027	2	0.085978	31952	4	0.402951	9920390	0.000000
319855989	42145.000000	2151	4285.852178	31967	3	0.183851	31789	5	0.430690	9915401	0.000000
319881780	41966.000000	2207	4150.509553	31879	5	0.307420	31907	7	0.510800	9910410	0.000000
319858533	42575.000000	2126	4178.955435	32076	8	0.114608	31862	6	0.585441	9905676	0.000000
319864688	42503.000000	2204	4119.208273	32038	2	0.203070	31927	3	0.695685	9900720	0.000000
319847894	43610.000000	2198	4259.176729	31975	2	0.157670	32017	3	0.211809	9895759	0.000000
319859711	43553.000000	2252	4181.109240	31811	3	0.706083	31858	5	0.433263	9890777	0.000000
319830138	43009.000000	2210	4145.700443	32045	4	0.304959	31948	4	0.391789	9885796	0.000000
319865694	42951.000000	2319	4145.888296	32243	4	0.145024	32165	3	0.112399	9880840	0.000000
319851125	43461.000000	2252	4078.532424	32126	6	0.272040	31873	3	0.916778	9875856	0.000000
319866091	43057.000000	2229	4190.471805	31717	5	0.137904	31761	2	0.394315	9870882	0.000000
319853713	42518.000000	2302	4130.197992	31969	5	0.164800	31899	1	0.389415	9865812	0.000000
319868269	42866.000000	2266	4190.851130	31993	6	0.124453	31852	4	0.215217	9860879	0.000000
319856333	43296.000000	2151	4224.095863	32043	4	0.492884	31947	0	0.499057	9856021	0.000000
319869437	43697.000000	2204	4307.192028	31942	4	0.425086	32014	3	0.802105	9851110	0.000000
319850465	43904.000000	2288	4341.621664	32106	4	0.255513	31947	3	0.173947	9846177	0.000000
319856497	44489.000000	2331	4361.720613	32048	3	0.737370	32129	3	0.355736	9841219	0.000000
319857260	44723.000000	2310	4338.994471	31994	5	0.571314	32010	5	0.440943	9836422	0.000000
319863286	43828.000000	2251	4266.861201	31895	1	0.073114	32003	3	0.321240	9831386	0.000000
319852093	43367.000000	2282	4265.791206	32100	6	0.285715	32074	1	0.646489	9826493	0.000000
319848315	43087.000000	2216	4295.652187	31870	6	0.150774	32170	3	0.701405	9821605	0.000000
319842187	43435.000000	2267	4259.410761	31933	5	0.193475	32039	3	0.624820	9816616	0.000000
319868575	43465.000000	2323	4174.836134	31861	5	0.296316	31900	5	0.499621	9811751	0.000000
319866805	43875.000000	2247	4253.417967	32022	7	0.208693	31951	1	0.675057	9806767	0.000000
319872708	43410.000000	2170	4311.993318	31990	2	0.363017	31992	5	0.251074	9802013	-1.#IND00
319857335	43576.000000	2292	4413.342390	31666	4	0.145254	32032	4	0.573181	9796981	-1.#IND00
319870986	43692.000000	2194	4327.542630	31917	3	0.573683	32191	8	0.655131	9792188	-1.#IND00
319856676	42936.000000	2333	4210.456403	31982	5	0.314076	32185	2	0.072931	9787240	0.005421
319843241	42971.000000	2313	4261.919946	31892	2	0.387083	32001	3	0.703921	9782440	0.007132
319866242	42966.000000	2226	4161.006468	32118	4	0.487890	31915	1	0.627112	9777502	0.009444
319864142	42528.000000	2251	4152.502274	31912	5	0.614276	32033	3	0.261743	9772657	0.007285
319868555	43027.000000	2217	4269.474893	31859	1	0.319256	31902	7	0.904095	9767938	0.006317
319866412	42496.000000	2267	4273.512041	32139	4	0.472492	31685	10	0.699554	9763036	0.005535
319882408	42382.000000	2237	4225.558080	31757	1	0.726466	31841	6	0.491193	9758178	0.004894
319871060	42906.000000	2116	4213.252869	32304	1	0.411975	32094	5	0.399689	9753267	0.007496
319846876	42374.000000	2181	4147.768097	32019	3	0.233927	31994	5	0.579575	9748353	0.007574
319874675	43070.000000	2123	4168.568311	31986	2	0.018799	32087	3	0.699694	9743485	0.007976
319866968	42635.000000	2294	4220.190202	31899	8	0.036220	32014	4	0.082198	9738575	0.007424
319846357	41870.000000	2257	4124.316216	31834	9	0.010906	32162	2	0.386570	9733630	0.006576
319870649	43026.000000	2291	4121.172494	31620	9	0.084413	32215	5	0.811360	9728664	0.007042
319872854	43189.000000	2183	4127.524573	31821	3	0.838285	32011	10	0.279928	9723857	0.006343
319855093	43260.000000	2225	4189.147013	32033	3	0.216728	32034	4	0.569011	9719007	0.000818
319874558	43711.000000	2238	4212.052547	31894	5	0.289502	32014	6	0.315426	9714109	0.001279
319879809	43006.000000	2207	4157.737051	32151	0	0.255201	31938	4	0.497431	9709213	0.001041
319847211	42101.000000	2263	4175.771227	32048	6	0.437554	31734	8	0.307670	9704215	0.001327
319863777	42232.000000	2206	4127.302591	32000	4	0.273954	31942	5	0.378200	9699344	0.000759
319855432	42342.000000	2289	4207.826676	31775	5	0.421781	31837	4	0.065242	9694415	0.000844
319872361	42937.000000	2321	4111.906402	31938	5	0.077606	32178	3	0.335229	9689614	0.000709
319852567	43135.000000	2233	4154.597231	31984	5	0.211559	31971	3	0.159614	9684839	0.000350
319868439	43533.000000	2295	4174.038722	31884	4	0.265789	31840	3	0.642158	9680011	0.000652
319853152	42986.000000	2214	4123.603605	31999	4	0.131087	31872	7	0.635445	9675094	0.000682
319850458	42973.000000	2218	4075.125138	31968	6	0.446853	31824	2	0.653739	9670221	0.000794
319863518	42897.000000	2199	4134.714272	31976	4	0.259743	31837	8	0.672387	9665305	0.000728
319862553	42043.000000	2148	4082.092623	32027	4	0.688564	31858	8	0.303106	9660515	0.001374
319860456	42753.000000	2216	4044.884387	32020	3	0.478527	32030	3	0.561505	9655725	0.001584
319880286	42755.000000	2261	4038.735873	32160	0	0.029303	32044	2	0.676604	9650853	0.001492
319874386	42437.000000	2229	4053.263619	31898	5	0.236613	32087	6	0.554589	9645914	0.001322
319846667	42403.000000	2210	4101.657853	31972	5	0.398205	31926	1	0.042911	9641093	0.001228
319839426	41887.000000	2197	4134.732306	32018	12	0.248436	32150	5	0.243110	9636279	0.001564
319872802	42061.000000	2021	4130.704408	31945	3	0.551399	31668	7	0.608850	9631399	0.001866
319846674	42467.000000	2201	4173.732901	32076	4	0.326629	32019	4	0.718614	9626568	0.001189
319846367	42762.000000	2226	4125.338341	32045	3	0.475782	32257	5	0.770899	9621707	0.001753
319882063	42900.000000	2295	4099.349089	31962	5	0.709333	31955	4	0.838627	9616917	0.001772
319869346	43438.000000	2218	4223.109624	31880	3	0.193810	32021	4	0.387465	9612130	0.001695
319871321	43447.000000	2244	4234.197596	31947	3	0.521959	32008	0	0.642047	9607305	0.002344
319864047	43468.000000	2358	4168.820506	31788	3	0.945165	32162	2	0.163446	9602647	0.002313
319874875	43451.000000	2223	4235.774449	31821	2	0.698320	32142	4	0.399839	9597797	0.001478
319871573	43121.000000	2243	4259.650272	31752	2	0.262407	32148	7	0.619165	9592878	0.001455
319855362	43509.000000	2340	4239.642323	31861	3	0.176343	32204	1	0.172283	9588056	0.000900
319847809	43132.000000	2192	4224.357619	31993	0	0.196012	31860	10	0.338015	9583275	0.000943
319864002	43892.000000	2260	4256.959938	32032	2	0.402369	32066	5	0.707465	9578446	0.000250
319874834	44184.000000	2272	4229.965092	31807	3	0.322510	31729	1	0.130055	9573721	0.000707
319857700	43265.000000	2284	4147.586547	32217	3	0.486875	32210	8	0.456781	9568908	0.000748
319850155	43473.000000	2242	4120.723954	32238	8	0.390686	31846	2	0.059410	9564052	0.001234
319865231	42932.000000	2193	4126.174836	31774	4	0.622510	31879	3	0.395807	9559225	0.001266
319843663	42681.000000	2149	4144.668981	32097	2	0.479552	32027	5	0.411063	9554386	0.001896
319877843	42677.000000	2199	4139.398761	32110	5	0.489744	31919	4	0.081233	9549693	0.001891
319849437	42623.000000	2266	4058.555531	31959	8	0.483392	31946	2	0.407011	9544886	0.001878
319863875	42720.000000	2277	4036.856886	31965	2	0.287215	32177	3	0.519760	9540168	0.002258
319859175	42658.000000	2213	4038.072864	31935	4	0.778384	31656	3	0.248335	9535417	0.002360
319842762	42274.000000	2133	4091.913903	31936	3	0.429447	32021	3	0.224999	9530736	0.002239
319863313	41733.000000	2146	4150.003794	31876	3	0.694024	31944	2	0.407822	9525988	0.002350
319851239	41894.000000	2178	4199.671510	32056	2	0.868837	32086	3	0.546131	9521173	0.002256
319872015	41532.000000	2167	4212.118439	31919	3	0.325673	31914	1	0.397061	9516380	0.002351
npatches	nstrain	runtime	dt	init_x	init_y	init_y_blood	init_z	init_S	beta0	beta1	beta2	beta3	mean_beta	B	d	delta	delta_blood	b[0]	mut	m	CTL	c	g	epsilon	k	het	lambda	rho	omega	x_max	patch.dyna	DELTA	A	VA
10000	1	100.000000	0.000100	21900	9499	5000000	0.001000	10000000	4.415415	6.811919	8.684852	4.971268	7	8000000000.000000	0.010000	1.000000	1.000000	800000	0.000050	0.048000	1	0.001000	1.000000	25.000000	15.000000	0.500000	0.000000	0.000000	0.000000	31987	0	10.000000	7.000000	1.000000
sus	inf	inf_blood	z	x[0]	y[0][0]	z[0]	x[1]	y[1][0]	z[1]	S[0]	synchrony
219000000	94990000.000000	5000000	10.000000	21900	9499	0.001000	21900	9499	0.001000	10000000	0.000000
319838225	21710.000000	1145	5879.751292	31778	2	0.602004	32002	4	1.000000	9994950	0.000000
319859506	36923.000000	1973	6632.165813	32062	5	0.758635	32222	6	0.962690	9989935	0.000000
319857351	40626.000000	2108	5888.882073	32032	1	0.245624	32129	4	0.839985	9984954	0.000000
319826913	40852.000000	2149	5307.589088	32014	0	0.334418	32067	5	0.360817	9979971	0.000000
319873790	40933.000000	2099	4995.089730	31764	2	0.103569	31968	2	0.651595	9975079	0.000000
319865682	41602.000000	2176	4665.122796	31974	2	0.420882	31908	1	0.125088	9970215	0.000000
319835555	41074.000000	2075	4358.779175	31813	2	0.709092	31933	5	0.874039	9965203	0.000000
319866017	41326.000000	2175	4191.719983	31974	6	0.064039	32014	5	0.239449	9960195	0.000000
319889211	41550.000000	2083	4219.784215	31769	5	0.522900	31849	4	0.563862	9955309	0.000000
319849714	42306.000000	2300	4036.926167	31731	2	0.699400	32069	4	0.596521	9950297	0.000000
319841304	42597.000000	2254	3981.027891	31995	5	0.027098	31855	2	0.695810	9945372	0.000000
319877301	42778.000000	2186	3981.925987	31976	7	0.268994	31923	5	0.051469	9940356	0.000000
319841040	42728.000000	2144	3976.823416	32151	9	0.196922	32025	1	0.053095	9935338	0.000000
319836891	43040.000000	2211	4012.127670	31917	5	0.063469	31862	2	0.345528	9930302	0.000000
319843688	42520.000000	2244	3991.705296	32054	3	0.327886	31729	8	0.610259	9925314	0.000000
319873805	41822.000000	2199	4052.449588	32021	5	0.322758	32252	1	0.419703	9920364	0.000000
319861046	41313.000000	2133	4074.529517	32177	6	0.379579	32103	7	0.153717	9915324	0.000000
319839613	41064.000000	2100	4057.436200	32069	4	0.256278	32227	4	0.433747	9910317	0.000000
319843588	40651.000000	2097	3952.022088	32039	3	0.322654	32081	4	0.223195	9905270	0.000000
319831570	41174.000000	2197	4030.434320	32047	1	0.298259	32311	5	0.280519	9900328	0.000000
319874800	41010.000000	2090	4155.287311	32106	3	0.375275	32164	2	0.664213	9895287	0.000000
319863499	41886.000000	2152	4084.848334	32052	5	0.365527	32356	2	0.613495	9890340	0.000000
319866218	41956.000000	2263	4016.138463	31918	0	0.035643	31951	6	0.085208	9885513	0.000000
319868946	42003.000000	2210	4063.818081	31961	2	0.066965	31785	1	0.347985	9880623	0.000000
319851498	42053.000000	2199	3988.009757	32052	5	0.291433	31936	3	0.221336	9875755	0.000000
319872120	41451.000000	2171	3957.584323	31781	4	0.354594	31861	6	0.050790	9870927	0.000000
319852639	41467.000000	2132	3904.493239	31982	4	0.195869	31869	5	0.338694	9866034	0.000000
319881625	41323.000000	2166	3938.301785	31946	5	0.532070	31880	9	0.056153	9861120	0.000000
319859309	41154.000000	2050	3908.887201	32122	2	0.084872	32070	3	0.036538	9856249	0.000000
319863473	41321.000000	2186	3867.310959	31906	6	0.125636	31810	3	0.172656	9851388	0.000000
319869235	41939.000000	2177	3876.240886	32181	3	0.804786	32129	4	0.548181	9846452	0.000000
319846731	41755.000000	2217	3833.032972	32062	1	0.070431	31969	3	0.340050	9841652	0.000000
319852472	42211.000000	2204	3915.605455	31779	2	0.476260	31705	10	0.453508	9836816	0.000000
319865144	42820.000000	2152	3933.453433	31760	3	0.258956	31815	3	0.015269	9832003	0.000000
319847393	42922.000000	2193	3987.628422	31735	6	0.198558	32053	7	0.399765	9827086	0.000000
319863177	43083.000000	2250	3890.287357	32007	4	0.449022	31915	2	0.035184	9822210	0.000000
319861725	42273.000000	2198	3943.127343	31953	5	0.432708	31884	1	0.471614	9817310	0.000000
319857841	42096.000000	2221	3954.345770	31871	5	0.209329	32243	7	0.883605	9812516	0.000000
319865041	42473.000000	2172	3993.489482	31938	4	0.436897	31901	3	0.966474	9807659	0.000000
319858950	42705.000000	2151	3977.089501	31892	5	0.753305	32088	8	0.816633	9802775	-1.#IND00
319857942	42694.000000	2228	3997.358019	32108	5	0.257692	31889	3	0.562778	9797948	-1.#IND00
319856521	43395.000000	2309	3947.876855	31755	6	0.111594	31944	0	0.303893	9792854	-1.#IND00
319849894	43442.000000	2241	4010.533442	32083	5	0.373147	32043	6	0.282107	9787888	0.000990
319867366	42995.000000	2233	4001.395889	31870	6	0.379216	32056	3	0.653629	9782928	0.004265
319836755	43059.000000	2290	4048.178802	31970	4	0.470409	32102	7	0.308232	9778111	0.002973
319863167	43076.000000	2328	4052.079120	31979	5	0.168723	31931	2	0.290673	9773242	0.001065
319871558	42906.000000	2234	4053.378232	32116	7	0.380784	32006	5	0.243553	9768293	0.001435
319865920	42085.000000	2192	4005.483510	31948	0	0.078147	32020	5	0.505993	9763488	-0.003034
319873355	41051.000000	2121	3921.650498	32031	1	0.347897	31740	2	0.154915	9758786	-0.000136
319856284	41119.000000	2194	3888.771851	32055	3	0.327439	31878	4	0.128784	9753875	0.001934
319878123	40842.000000	2214	3816.824957	32086	8	0.471350	32054	5	0.191971	9749044	0.001606
319840619	41188.000000	2121	3732.108512	32230	2	0.267699	31893	2	0.527330	9744236	0.005903
319867841	40556.000000	2100	3812.136920	32022	2	0.154247	31779	3	0.199903	9739289	0.007086
319848925	40870.000000	2149	3726.856925	32024	7	0.366051	31892	5	0.630864	9734413	-0.000490
319885284	41706.000000	2194	3712.722368	31790	2	0.173629	31882	6	0.263419	9729606	-0.003768
319856212	42111.000000	2219	3837.752040	32014	4	0.672005	31823	2	0.211704	9724759	-0.002576
319849894	42294.000000	2193	3805.011834	31982	4	0.200036	32136	6	0.016315	9720009	-0.002269
319855352	42346.000000	2215	3915.794351	32067	4	0.687820	31772	3	0.006989	9715125	-0.003592
319856700	41731.000000	2171	3868.503182	31772	9	0.265416	31967	8	0.033089	9710326	-0.005493
319859824	41316.000000	2207	3883.139571	32102	2	0.217519	31941	7	0.444742	9705514	-0.005077
319862714	41820.000000	2139	3879.069198	31870	2	0.760115	31902	2	0.237727	9700764	-0.005796
319868215	40814.000000	2071	3774.084497	31933	2	0.221837	32050	12	0.108576	9695990	-0.005088
319840388	41888.000000	2151	3839.105384	31819	3	0.570604	32024	5	0.382624	9691165	-0.005123
319871953	42599.000000	2292	3798.239281	31946	2	0.505933	32106	4	0.255623	9686304	-0.004741
319857044	41990.000000	2166	3792.279479	32302	1	0.159925	32010	4	0.625312	9681285	-0.004520
319863688	41719.000000	2171	3733.522078	32325	4	0.253820	32092	5	0.402485	9676341	-0.005059
319886713	42139.000000	2195	3853.350456	32030	4	0.260833	32046	3	0.335029	9671498	-0.004696
319863513	42054.000000	2138	3819.559178	32038	2	0.441282	31992	2	0.192694	9666632	-0.004329
319870663	42167.000000	2214	3953.162451	31921	7	0.122918	31988	2	0.064749	9661849	-0.004550
319859809	42260.000000	2220	3920.434374	32299	4	0.580229	31942	1	0.661264	9657065	-0.004825
319862925	41697.000000	2228	3879.634806	31941	6	0.142374	32036	7	0.210526	9652095	-0.004723
319865641	43099.000000	2258	3944.617663	31973	4	0.484361	32132	4	0.460820	9647206	-0.004710
319862387	43157.000000	2182	3863.117056	32080	7	0.124785	31937	1	0.229462	9642342	-0.004819
319844937	42739.000000	2218	3821.221103	31940	9	0.214433	31989	4	0.185507	9637586	-0.004205
319861867	42347.000000	2150	3894.313759	32198	4	0.480213	32010	2	0.284630	9632658	-0.004076
319847438	41626.000000	2168	3848.141325	31775	2	0.183790	31995	3	0.397627	9627903	-0.004062
319886913	42030.000000	2217	3913.670899	32098	4	0.133672	32113	3	0.185495	9622988	-0.004025
319829949	42096.000000	2203	3895.727902	31903	5	0.460876	32010	3	0.497995	9618191	-0.004457
319850071	41891.000000	2115	3851.227931	32076	3	0.122082	32011	2	0.440185	9613539	-0.004364
319852586	41936.000000	2220	3807.725441	31860	5	0.518533	31773	10	0.145736	9608775	-0.004160
319863183	41940.000000	2163	3776.118766	32013	1	0.048877	31922	1	0.461631	9604016	-0.003537
319852675	42524.000000	2193	3915.826992	31921	4	0.489037	32046	3	0.724580	9599198	-0.004114
319875959	42622.000000	2164	3843.247911	32053	4	0.626670	31928	8	0.189715	9594505	-0.003748
319856772	43199.000000	2248	3844.603301	31908	2	0.329246	32059	7	0.056268	9589744	-0.003891
319863472	43988.000000	2285	3898.631942	31773	4	0.007355	31994	6	0.252086	9585041	-0.004381
319851438	43163.000000	2240	3897.533299	32130	8	0.330875	32084	3	0.451163	9580405	-0.004167
319869418	42942.000000	2215	3798.549879	31982	7	0.128600	31854	2	0.910407	9575582	-0.004348
319865549	43078.000000	2221	3948.896129	32227	3	0.153985	32019	5	0.425252	9570799	-0.004259
319850499	42945.000000	2206	3989.273214	32263	6	0.167998	31981	7	0.802238	9566012	-0.002973
319850797	43141.000000	2248	3982.547021	32107	0	0.120680	31985	7	0.100624	9561209	-0.002870
319845019	42874.000000	2214	3940.526061	32070	2	0.205780	31976	4	0.455509	9556371	-0.002878
319871468	42776.000000	2152	3944.569761	31862	4	0.146152	31912	4	0.641527	9551489	-0.003074
319843084	43575.000000	2199	4051.455590	32293	7	0.074526	31816	2	0.182154	9546747	-0.003297
319862690	43022.000000	2231	4122.296389	31882	5	0.065417	32067	5	0.279782	9542001	-0.003317
319878132	42879.000000	2207	4079.306024	32052	6	0.461279	31896	2	0.799608	9537204	-0.004615
319857014	42200.000000	2172	4028.630020	31951	3	0.188268	31932	1	0.258174	9532440	-0.005828
319862495	41796.000000	2200	4033.598574	31862	4	0.374984	31878	3	0.532761	9527715	-0.005841
319854440	42841.000000	2238	3920.878420	32061	4	0.314569	32074	7	0.205004	9523002	-0.005775
319853555	42855.000000	2184	3940.082004	32192	7	0.052653	32098	5	0.140457	9518421	-0.005715
npatches	nstrain	runtime	dt	init_x	init_y	init_y_blood	init_z	init_S	beta0	beta1	beta2	beta3	mean_beta	B	d	delta	delta_blood	b[0]	mut	m	CTL	c	g	epsilon	k	het	lambda	rho	omega	x_max	patch.dyna	DELTA	A	VA
10000	1	100.000000	0.000100	21900	9499	5000000	0.001000	10000000	9.035092	9.126125	5.449712	6.196513	7	8000000000.000000	0.010000	1.000000	1.000000	800000	0.000050	0.048000	1	0.001000	1.000000	25.000000	16.000000	0.500000	0.000000	0.000000	0.000000	31987	0	10.000000	7.000000	1.000000
sus	inf	inf_blood	z	x[0]	y[0][0]	z[0]	x[1]	y[1][0]	z[1]	S[0]	synchrony
219000000	94990000.000000	5000000	10.000000	21900	9499	0.001000	21900	9499	0.001000	10000000	0.000000
319856614	17807.000000	899	2662.408513	31995	1	0.142204	32030	1	0.113417	9994922	0.000000
319855762	26573.000000	1375	4912.300716	32033	1	0.662433	31999	2	0.473555	9989924	0.000000
319875388	32470.000000	1642	5075.963591	31940	4	0.344630	31840	0	0.633895	9984878	0.000000
319882922	34864.000000	1833	4790.347729	31969	3	0.366558	31896	2	0.318608	9979852	0.000000
319883151	35530.000000	1967	4465.756594	31883	4	0.429326	31996	4	0.358611	9974931	0.000000
319858294	35487.000000	1794	4152.526957	32050	4	0.653464	31868	8	0.198122	9969951	0.000000
319853717	36409.000000	1879	3987.847928	32193	0	0.171774	31956	5	0.692992	9964965	0.000000
319853095	37765.000000	2028	3850.062239	32028	2	0.423358	32060	7	0.103684	9960122	0.000000
319863738	38400.000000	2035	3858.147364	31862	2	0.082196	31805	2	0.108296	9955126	0.000000
319891428	38967.000000	2028	3728.624972	32135	3	0.334674	32189	4	0.119684	9950169	0.000000
319842976	39135.000000	2045	3702.784128	31936	3	0.807244	32006	7	0.393169	9945207	0.000000
319857214	40296.000000	2097	3690.726011	31836	2	0.555008	32270	5	0.267565	9940310	0.000000
319871627	39523.000000	2105	3695.262078	31943	6	0.364927	32203	3	0.219705	9935338	0.000000
319847761	40595.000000	2133	3642.699177	32226	6	0.299773	31799	6	0.270483	9930250	0.000000
319864911	41004.000000	2081	3712.477423	31816	2	0.500482	31958	6	0.220614	9925420	0.000000
319873843	41601.000000	2161	3644.173161	32352	4	0.882255	31885	3	0.844566	9920428	0.000000
319843145	42798.000000	2174	3604.023803	32098	5	0.539229	32005	8	0.516773	9915458	0.000000
319857577	43442.000000	2267	3627.947489	32070	4	0.649542	31981	6	0.252667	9910490	0.000000
319849456	43667.000000	2325	3660.970338	31900	4	0.117733	32013	5	0.123367	9905486	0.000000
319882529	43068.000000	2319	3558.378346	31812	5	0.169466	32209	5	0.667124	9900560	0.000000
319892176	43747.000000	2315	3619.613993	32067	2	0.850302	32023	0	0.201970	9895577	0.000000
319872831	44254.000000	2311	3658.188030	31911	7	0.766592	31942	2	0.321929	9890770	0.000000
319886202	43635.000000	2292	3619.209323	32246	6	0.608205	31977	5	0.700611	9885959	0.000000
319880231	43229.000000	2303	3628.378568	32001	2	0.182367	31907	5	0.219813	9881043	0.000000
319858296	42452.000000	2235	3622.848856	31980	2	0.169200	31882	5	0.330572	9876145	0.000000
319857804	43206.000000	2187	3630.439520	31972	5	0.245723	31930	4	0.487614	9871222	0.000000
319856348	44168.000000	2255	3599.084044	32051	7	0.592833	31777	6	0.314600	9866309	0.000000
319860848	43752.000000	2328	3609.497378	31979	2	0.169681	31858	5	0.681854	9861252	0.000000
319851227	42952.000000	2338	3655.496193	32126	0	0.366336	31871	4	0.855907	9856380	0.000000
319837856	42374.000000	2149	3661.959333	32053	2	0.662901	32091	7	0.568416	9851480	0.000000
319879403	42398.000000	2231	3625.065301	31913	1	0.312360	31773	5	0.621209	9846533	0.000000
319855176	43463.000000	2292	3732.023446	31891	5	0.762046	31935	8	0.331115	9841482	0.000000
319865497	42703.000000	2243	3745.032609	32123	3	0.430486	32106	7	0.578915	9836496	0.000000
319892783	41538.000000	2205	3701.267576	31848	5	0.262589	31919	4	0.878206	9831617	0.000000
319870826	41334.000000	2128	3645.474330	31861	4	0.339078	32052	3	0.064124	9826708	0.000000
319870118	40926.000000	2162	3618.048747	32037	2	0.793868	32165	4	0.207591	9821883	0.000000
319857203	40944.000000	2112	3649.745912	31912	2	0.380852	31929	2	0.749720	9817038	0.000000
319860374	41491.000000	2178	3581.257488	32172	3	0.871721	31920	5	0.537281	9812046	0.000000
319846213	40578.000000	2141	3478.201765	32347	2	0.267186	31879	4	0.315903	9807266	0.000000
319850405	41145.000000	2066	3507.859538	32026	2	0.149000	32115	5	0.297356	9802322	-1.#IND00
319854489	41240.000000	2122	3502.946931	31824	6	0.485480	31817	11	0.184994	9797513	-1.#IND00
319852653	41788.000000	2114	3494.660828	31756	6	0.262139	31869	6	0.828467	9792633	-0.020229
319851976	41936.000000	2239	3467.738382	32054	9	0.440582	32038	8	0.607579	9787740	-0.005957
319829540	41850.000000	2251	3465.688064	31915	2	0.140311	32084	3	0.816469	9782941	-0.005817
319867064	42277.000000	2282	3464.809282	31946	4	0.132266	32101	4	0.444965	9777926	-0.011542
319835239	43198.000000	2302	3503.797854	31998	4	0.019373	31840	4	0.702909	9772892	-0.001575
319855567	43027.000000	2261	3516.058256	31972	4	0.202761	31882	4	0.581381	9767954	-0.003595
319842389	43279.000000	2206	3541.518173	31889	4	0.547435	32042	4	0.189888	9763243	-0.001851
319859774	43098.000000	2234	3539.560713	31879	3	0.255122	31924	4	0.270267	9758401	0.001168
319871715	42928.000000	2246	3562.328806	32083	5	0.488809	31881	3	0.220928	9753547	-0.000866
319866547	42787.000000	2300	3641.990668	32145	1	0.447443	31963	3	0.331848	9748752	-0.001232
319855179	42960.000000	2238	3656.321584	32012	5	0.404258	31958	2	0.263118	9743967	-0.001594
319868906	42577.000000	2229	3713.336412	31958	3	0.067350	32192	4	0.716432	9739196	-0.002058
319847942	43469.000000	2287	3669.382647	32264	8	0.724013	31977	4	0.903301	9734274	-0.002480
319852554	43713.000000	2339	3659.483793	32114	11	0.447253	31897	0	0.268467	9729470	-0.004771
319874089	43797.000000	2279	3774.047757	31882	3	0.402903	31899	5	0.757059	9724613	-0.003350
319867111	43185.000000	2265	3790.853477	32130	4	0.329855	31999	4	0.433425	9719804	-0.000844
319888824	43669.000000	2234	3806.015641	31879	10	0.715521	31991	3	0.202198	9714973	-0.000639
319829064	43507.000000	2222	3784.233930	31824	6	0.201701	32012	2	0.565356	9710141	-0.000597
319865408	43075.000000	2291	3815.745592	31933	6	0.443195	32246	0	0.381755	9705297	-0.000535
319862196	43032.000000	2176	3781.650997	32005	2	0.565834	32199	6	0.894795	9700476	-0.001569
319872130	43253.000000	2190	3722.835662	31995	6	0.566310	31877	2	0.202800	9695594	-0.001802
319868529	42249.000000	2187	3745.702245	31848	4	0.350749	31888	4	0.907150	9690776	-0.001580
319866553	42375.000000	2241	3747.870492	31851	8	0.188220	31845	5	0.831064	9686088	-0.001387
319854485	41544.000000	2214	3805.610184	32160	2	0.483920	31888	4	0.468729	9681146	-0.001255
319870226	40936.000000	2054	3712.470859	31857	5	0.708517	32006	3	0.719089	9676277	-0.000041
319865618	41386.000000	2110	3692.747903	32063	2	0.676811	32023	3	0.525019	9671511	-0.000341
319860606	42169.000000	2189	3667.985446	32188	4	0.359098	32124	6	0.448809	9666664	-0.001360
319868356	42272.000000	2148	3684.098271	31866	9	0.622382	31952	5	0.389218	9661857	-0.000995
319877374	42291.000000	2133	3699.083035	31737	7	0.203099	32021	7	0.162186	9657082	-0.001151
319864179	42113.000000	2230	3623.183249	31820	6	0.464111	32099	4	0.669963	9652259	-0.001571
319854511	41845.000000	2236	3692.904701	32042	0	0.090869	31882	5	0.733296	9647471	-0.001580
319839485	41336.000000	2106	3712.778185	31936	3	0.448136	32079	3	0.154592	9642714	-0.001435
319848804	41770.000000	2154	3604.703518	31853	2	0.625421	31950	5	0.243237	9637966	-0.001516
319878642	41490.000000	2157	3588.782476	31929	7	0.071517	31895	6	0.239598	9633123	-0.001578
319842257	41411.000000	2119	3615.273979	32121	1	0.079658	31794	8	0.108183	9628336	-0.002267
319839985	41701.000000	2115	3563.502889	31789	4	0.369211	32080	5	0.803885	9623429	-0.001864
319877246	41950.000000	2250	3608.620417	32050	19	0.029586	32004	10	0.371099	9618552	-0.002210
319853697	42707.000000	2190	3596.452019	31764	5	0.364382	32065	4	0.037236	9613765	-0.002545
319859084	43558.000000	2241	3575.855764	31860	7	0.713270	31881	2	0.923343	9609137	-0.002456
319836528	42329.000000	2205	3559.606537	31992	2	0.358152	32099	4	0.178952	9604312	-0.002479
319859554	42763.000000	2226	3624.447384	31907	1	0.012521	32100	5	0.489687	9599369	-0.002592
319848217	43054.000000	2181	3747.284126	32135	8	0.031171	31938	0	0.401516	9594549	-0.002689
319867546	43101.000000	2240	3619.342946	32116	1	0.435584	32088	6	0.651302	9589834	-0.002608
319872330	42747.000000	2259	3613.392919	31944	3	0.102968	31787	2	0.158383	9585079	-0.002590
319878440	43262.000000	2227	3641.696600	31861	3	0.407952	32097	4	0.049306	9580331	-0.002286
319870852	42784.000000	2204	3651.324370	32007	2	0.642000	32055	1	0.699930	9575595	-0.002280
319849717	42824.000000	2338	3677.599620	31977	6	0.282765	31948	4	0.252336	9570765	-0.002067
319857462	42778.000000	2216	3728.728769	32164	5	0.577046	32001	1	0.209182	9566029	-0.002221
319830820	42614.000000	2207	3785.705178	31945	2	0.072716	32049	3	0.436128	9561249	-0.003380
319850515	43082.000000	2195	3814.077957	32024	2	0.025948	31892	4	0.229729	9556418	-0.003296
319868202	43790.000000	2271	3762.974752	31939	2	0.239337	31796	3	0.060344	9551615	-0.003137
319844001	43661.000000	2258	3803.746992	31972	4	0.320112	32115	4	0.416290	9546862	-0.003280
319882657	42576.000000	2184	3754.929780	32038	5	0.289463	31719	6	0.167821	9542017	-0.003654
319862672	42127.000000	2142	3784.908553	31919	7	0.379004	32144	4	0.544289	9537285	-0.003528
319880455	42334.000000	2225	3718.394790	31953	2	0.318625	31931	1	0.478263	9532422	-0.003788
319862258	42892.000000	2291	3752.204993	31927	4	0.365473	31824	2	0.005941	9527667	-0.003835
319867263	42111.000000	2275	3707.886169	31812	0	0.194320	31978	9	0.346806	9522873	-0.004103
319868408	41827.000000	2172	3648.558343	31922	6	0.382520	32079	3	0.080846	9518019	-0.003934
npatches	nstrain	runtime	dt	init_x	init_y	init_y_blood	init_z	init_S	beta0	beta1	beta2	beta3	mean_beta	B	d	delta	delta_blood	b[0]	mut	m	CTL	c	g	epsilon	k	het	lambda	rho	omega	x_max	patch.dyna	DELTA	A	VA
10000	1	100.000000	0.000100	21900	9499	5000000	0.001000	10000000	6.525610	9.629037	3.774947	8.160199	7	8000000000.000000	0.010000	1.000000	1.000000	800000	0.000050	0.048000	1	0.001000	1.000000	25.000000	17.000000	0.500000	0.000000	0.000000	0.000000	31987	0	10.000000	7.000000	1.000000
sus	inf	inf_blood	z	x[0]	y[0][0]	z[0]	x[1]	y[1][0]	z[1]	S[0]	synchrony
219000000	94990000.000000	5000000	10.000000	21900	9499	0.001000	21900	9499	0.001000	10000000	0.000000
319861740	20013.000000	1006	1388.379806	31781	5	0.415842	31819	2	0.667017	9994838	0.000000
319863151	22814.000000	1254	3100.516550	32000	0	0.229567	32024	1	0.184869	9989865	0.000000
319859414	27080.000000	1449	3537.168895	31949	1	0.078899	31905	7	0.382455	9984766	0.000000
319867596	30528.000000	1535	3624.985994	32076	3	0.302062	32044	4	0.313810	9979714	0.000000
319869643	31648.000000	1712	3458.790385	32009	2	0.334163	31929	1	0.106545	9974738	0.000000
319871883	33211.000000	1749	3305.800347	31915	2	0.588623	32245	2	0.113561	9969868	0.000000
319860571	34516.000000	1799	3296.616040	31857	4	0.412518	32048	3	0.518595	9964846	0.000000
319852385	35549.000000	1852	3219.084155	32075	0	0.029546	32133	3	0.684049	9959922	0.000000
319867470	35988.000000	1874	3228.560167	31950	4	0.261801	31967	3	0.290383	9954853	0.000000
319867876	36593.000000	1924	3166.850394	32153	1	0.543069	31995	3	0.575760	9949843	0.000000
319853247	38166.000000	1896	3149.824558	31833	2	0.480836	32022	8	0.441015	9944838	0.000000
319858962	38502.000000	2014	3125.473718	32141	5	0.587267	32053	6	0.117397	9939911	0.000000
319865671	40020.000000	2094	3150.247322	31805	4	0.721181	31784	6	0.531214	9934945	0.000000
319848636	40709.000000	2160	3223.072945	32086	5	0.450511	31888	7	0.494531	9930150	0.000000
319875709	40844.000000	2095	3344.773591	32162	6	0.020683	32103	9	0.400031	9925193	0.000000
319852614	42059.000000	2103	3409.925687	32208	3	0.631120	31988	7	0.515238	9920338	0.000000
319864223	41952.000000	2229	3421.363011	31907	4	0.462818	32039	1	0.718272	9915303	0.000000
319839222	41413.000000	2204	3485.563220	31977	5	0.039670	31998	5	0.521941	9910364	0.000000
319850313	41565.000000	2138	3477.316645	32094	5	0.214321	32031	8	0.569359	9905247	0.000000
319863993	41586.000000	2203	3497.808240	31823	5	0.393830	32065	7	0.775680	9900230	0.000000
319862511	42420.000000	2216	3483.531462	31945	3	0.032548	31997	3	0.677100	9895406	0.000000
319850809	41995.000000	2183	3482.340709	31847	2	0.505922	32161	1	0.689341	9890508	0.000000
319863871	42544.000000	2164	3409.863210	32002	0	0.156099	31954	4	0.270168	9885549	0.000000
319859663	42750.000000	2225	3401.821654	32164	7	0.283701	31934	3	0.299059	9880522	0.000000
319848195	43366.000000	2246	3401.129109	32013	8	0.108758	32123	4	0.357811	9875593	0.000000
319853019	42947.000000	2250	3419.097025	32101	5	0.553134	32047	10	0.104454	9870669	0.000000
319849906	43211.000000	2264	3461.672290	31914	7	0.046305	32079	8	0.250969	9865666	0.000000
319873563	44919.000000	2314	3519.656168	31965	2	0.599456	32126	3	0.222636	9860780	0.000000
319869977	44295.000000	2312	3584.298112	31848	5	0.472465	32004	6	0.337333	9855762	0.000000
319850626	44030.000000	2374	3666.584313	32019	3	0.622713	32047	7	0.200059	9850765	0.000000
319880334	43151.000000	2209	3624.784713	31797	4	0.189490	32112	4	0.481966	9845819	0.000000
319851088	43170.000000	2250	3695.103662	32144	4	0.382667	31954	2	0.392917	9840865	0.000000
319852993	43763.000000	2337	3654.220900	31947	4	0.284806	32172	6	0.441012	9835814	0.000000
319869601	41932.000000	2187	3541.130395	32081	3	0.634994	31973	6	0.643686	9830865	0.000000
319847235	41498.000000	2139	3479.119463	31835	9	0.293995	31960	5	0.446230	9826001	0.000000
319861537	40630.000000	2085	3426.337292	31729	4	0.534735	32189	3	0.589919	9821059	0.000000
319849673	40685.000000	2131	3326.608367	31865	2	0.280622	31990	3	0.358567	9816127	0.000000
319856457	42047.000000	2224	3374.904187	32283	2	0.137338	32103	1	0.056422	9811274	0.000000
319885546	42110.000000	2233	3407.216023	32051	2	0.184115	32070	3	0.454546	9806355	0.000000
319852898	42518.000000	2159	3421.158774	32083	5	0.577058	31913	7	0.870532	9801329	-1.#IND00
319851612	42072.000000	2183	3451.040650	32169	4	0.277288	32004	4	0.811071	9796394	-1.#IND00
319858802	42059.000000	2172	3435.689649	31851	5	0.133711	31921	4	0.623140	9791484	0.002564
319854737	41932.000000	2194	3519.359014	31837	7	0.196145	32016	3	0.463404	9786532	0.002958
319869658	42975.000000	2302	3464.238780	31964	5	0.227411	32016	8	0.284503	9781766	0.001406
319841673	42761.000000	2289	3460.605262	32217	4	0.152080	31982	2	0.230839	9776916	-0.005137
319859789	42428.000000	2204	3473.247173	31991	4	0.246555	32030	5	0.455869	9772087	-0.003904
319875804	42133.000000	2228	3565.061126	32046	3	0.159678	31914	3	0.430344	9767127	-0.004745
319853073	42205.000000	2174	3564.773466	32023	4	0.105383	31861	1	0.267458	9762254	-0.006678
319850821	42155.000000	2097	3565.296999	32080	0	0.431743	31908	8	0.560119	9757491	-0.005587
319849783	43132.000000	2262	3598.262285	32230	6	0.513233	32032	3	0.292121	9752596	-0.004150
319878540	42609.000000	2241	3567.373388	32057	11	0.032667	31960	5	0.207601	9747755	-0.003281
319843339	42170.000000	2270	3591.274080	31947	5	0.365427	32091	1	0.315012	9742946	-0.007162
319872452	43145.000000	2179	3629.428495	32127	2	0.650585	32033	1	0.744059	9737951	-0.004888
319882351	42888.000000	2159	3612.558133	31884	1	0.702810	31946	0	0.307852	9733086	-0.004351
319850408	42222.000000	2228	3519.299711	32049	7	0.134503	31747	10	0.039785	9728091	-0.004155
319858915	41910.000000	2094	3483.193298	31989	4	0.275899	31969	3	0.250056	9723273	-0.001925
319877368	42466.000000	2179	3556.812471	32051	6	0.194937	31772	4	0.256682	9718400	-0.001681
319880010	42695.000000	2061	3550.817233	32041	2	0.447401	32048	4	0.174827	9713572	-0.001335
319861895	42847.000000	2247	3607.027917	32316	2	0.353475	32004	3	0.420450	9708727	0.000540
319856287	41921.000000	2146	3613.544097	32151	3	0.105265	32113	10	0.063766	9703950	0.001247
319884660	41995.000000	2238	3655.802141	31910	2	0.084015	31957	4	0.594320	9699140	0.001394
319837168	41470.000000	2147	3645.681392	31847	3	0.489139	31969	1	0.770134	9694296	0.001391
319878679	40866.000000	2105	3603.704274	32130	4	0.641386	31973	7	0.317196	9689541	0.001625
319835440	41303.000000	2230	3621.532647	31760	3	0.308283	31943	5	0.564968	9684586	0.000824
319858334	41091.000000	2179	3572.629997	32084	4	0.568516	31929	4	0.364749	9679685	-0.001134
319881988	41014.000000	2157	3512.302481	31914	2	0.096661	32205	6	0.036154	9674773	-0.001592
319854038	40969.000000	2193	3452.375721	32181	6	0.112523	32010	9	0.156293	9669890	-0.000433
319872533	41851.000000	2181	3490.058372	31913	3	0.214429	32122	12	0.287217	9664932	-0.000577
319861515	40594.000000	2180	3492.943267	32168	3	0.096732	31982	7	0.361028	9660136	-0.000110
319857042	40290.000000	2127	3413.151702	32072	1	0.384942	32019	5	0.525147	9655209	0.000136
319865814	39924.000000	1979	3367.221159	31789	4	0.234261	32007	2	0.518987	9650449	0.000132
319841605	41154.000000	2196	3496.526106	31899	2	0.356041	32092	9	0.570874	9631260	-0.001100
319883172	40696.000000	2024	3479.035060	32226	3	0.306338	32086	3	0.265094	9626335	-0.001385
319871523	40649.000000	2126	3484.919824	32036	5	0.367407	32065	2	0.579874	9621503	-0.001232
319863219	41082.000000	2094	3430.499524	31987	3	0.562771	32120	5	0.629726	9616764	-0.001212
319853657	40136.000000	2067	3481.074324	31783	0	0.125686	31846	7	0.132454	9611980	-0.001680
319857647	39713.000000	2069	3427.817610	32039	6	0.224903	32224	5	0.459097	9607102	-0.000881
319851358	40577.000000	2088	3386.368608	31987	6	0.511170	32123	5	0.492339	9602344	-0.001115
319856893	41061.000000	2116	3441.671649	32256	6	0.553106	31908	3	0.769704	9597494	-0.001095
319880759	40940.000000	2277	3435.345313	31818	3	0.331366	31837	4	0.074307	9592613	-0.000623
319862449	41732.000000	2032	3486.556880	31806	2	0.294508	31945	3	0.336923	9587876	-0.001220
319859133	41093.000000	2188	3432.772445	32016	5	0.662384	32101	5	0.656149	9583093	-0.000833
319853728	41293.000000	2062	3390.525263	32101	4	0.313505	31939	0	0.138984	9578337	-0.000858
319851394	41286.000000	2178	3346.865809	31944	3	0.228460	32002	3	0.820347	9573636	-0.000720
319872167	41867.000000	2190	3327.757037	32031	6	0.143917	32058	11	0.534289	9568797	-0.000736
319869028	42427.000000	2182	3454.643162	31832	2	0.436669	31801	9	0.136037	9563943	-0.000514
319875500	41489.000000	2183	3492.513647	32141	6	0.009806	32304	7	0.111761	9559029	-0.000575
319874964	41163.000000	2150	3492.512521	31890	2	0.053172	32050	4	0.559536	9554326	-0.000498
319837660	41325.000000	2145	3466.573773	31875	15	0.230769	31923	6	0.786643	9549540	-0.000535
319871913	42022.000000	2200	3454.261164	31924	4	0.366379	31916	5	0.271581	9544837	-0.000175
319859773	41084.000000	2188	3442.443785	31904	4	0.344593	32149	4	0.667813	9540036	-0.000085
319866152	41558.000000	2146	3496.875924	32069	1	0.179585	32051	1	0.321884	9535439	-0.000049
319845770	41880.000000	2253	3468.383805	32093	4	0.663894	32131	5	0.406282	9530592	-0.000033
319872864	42160.000000	2175	3466.849680	31997	8	0.718638	32094	5	0.288254	9525940	-0.000184
319864844	42630.000000	2256	3560.264427	31931	4	0.598590	31830	5	0.174811	9521105	-0.000487
319861032	41788.000000	2191	3560.427404	32051	6	0.253108	32120	3	0.634027	9516381	-0.000552
npatches	nstrain	runtime	dt	init_x	init_y	init_y_blood	init_z	init_S	beta0	beta1	beta2	beta3	mean_beta	B	d	delta	delta_blood	b[0]	mut	m	CTL	c	g	epsilon	k	het	lambda	rho	omega	x_max	patch.dyna	DELTA	A	VA
10000	1	100.000000	0.000100	21900	9499	5000000	0.001000	10000000	7.022800	7.572230	10.318458	7.959763	7	8000000000.000000	0.010000	1.000000	1.000000	800000	0.000050	0.048000	1	0.001000	1.000000	25.000000	18.000000	0.500000	0.000000	0.000000	0.000000	31987	0	10.000000	7.000000	1.000000
sus	inf	inf_blood	z	x[0]	y[0][0]	z[0]	x[1]	y[1][0]	z[1]	S[0]	synchrony
219000000	94990000.000000	5000000	10.000000	21900	9499	0.001000	21900	9499	0.001000	10000000	0.000000
319856433	23501.000000	1225	781.353658	31964	2	0.085031	31819	2	0.007130	9994939	0.000000
319860200	22821.000000	1151	1879.888495	32015	3	0.045867	31878	2	0.162672	9989980	0.000000
319869770	25512.000000	1367	2589.790964	31955	1	0.023838	31976	3	0.144320	9985129	0.000000
319855867	28442.000000	1423	2756.262565	31657	0	0.011363	31935	3	0.210671	9980210	0.000000
319880816	30872.000000	1660	2734.942421	32093	3	0.073236	32086	4	0.072652	9975148	0.000000
319868941	33244.000000	1692	2724.674108	31894	1	0.079206	32010	3	0.559841	9970210	0.000000
319863243	35518.000000	1910	2701.365110	32055	4	0.313253	31999	1	0.100149	9965269	0.000000
319853429	37674.000000	1998	2693.284070	31978	3	0.289298	31974	2	0.148487	9960236	0.000000
319855079	39775.000000	2079	2738.940011	32060	3	0.351922	32154	5	0.623888	9955172	0.000000
319875844	40353.000000	2102	2733.898977	32133	5	0.216423	31982	1	0.208861	9950217	0.000000
319866074	41238.000000	2053	2828.520136	32007	9	0.426715	31987	3	0.583781	9945161	0.000000
319860379	43114.000000	2222	2896.786989	31943	4	0.320658	32153	1	0.044075	9940206	0.000000
319865994	43191.000000	2199	2988.601147	31963	4	0.565676	32115	6	0.510006	9935305	0.000000
319868251	43863.000000	2224	3120.076808	31833	3	0.340166	32052	2	0.410360	9930380	0.000000
319878138	44969.000000	2387	3268.792870	31911	1	0.124008	32087	2	0.346693	9925456	0.000000
319846523	43781.000000	2298	3206.578699	32109	3	0.517677	31721	3	0.205198	9920627	0.000000
319870002	43745.000000	2274	3202.607348	32090	6	0.515165	32024	3	0.360560	9915504	0.000000
319845807	43830.000000	2326	3339.475149	32024	5	0.374358	32111	9	0.444839	9910524	0.000000
319849246	43288.000000	2185	3334.422453	31969	2	0.087347	32245	4	0.808110	9905707	0.000000
319855848	43892.000000	2161	3312.897650	32085	3	0.172354	32052	6	0.309035	9900664	0.000000
319890951	44756.000000	2291	3391.501606	31928	5	0.185285	31701	5	0.321504	9895611	0.000000
319868104	43584.000000	2345	3402.487955	31715	8	0.231286	31993	2	0.099536	9890606	0.000000
319832730	42901.000000	2267	3421.641468	31869	6	0.305228	31946	4	0.346443	9885567	0.000000
319837245	42237.000000	2182	3380.071648	32003	2	0.044561	31924	6	0.089017	9880701	0.000000
319838347	42275.000000	2274	3382.930433	32179	4	0.415522	32115	7	0.064055	9875711	0.000000
319856399	42627.000000	2158	3439.707691	32201	3	0.368732	31854	3	0.192378	9870685	0.000000
319877915	42425.000000	2230	3456.176160	32007	8	0.462006	31913	1	0.427079	9865730	0.000000
319865195	42210.000000	2132	3461.845262	32017	3	0.239752	31863	3	0.644517	9860804	0.000000
319840979	41014.000000	2109	3401.432209	31921	4	0.648032	31810	4	0.445685	9855799	0.000000
319889759	40309.000000	2010	3410.712579	31946	1	0.481551	31767	2	0.345608	9850928	0.000000
319873513	40567.000000	2061	3441.855696	31942	3	0.260180	31992	7	0.141262	9846025	0.000000
319847022	40685.000000	2122	3385.099071	31940	3	0.701709	31892	4	0.289361	9841024	0.000000
319851612	39915.000000	2088	3233.835045	32052	1	0.690212	31897	6	0.094235	9836156	0.000000
319883254	40457.000000	2187	3196.620677	31745	2	0.221057	32007	4	0.087345	9831235	0.000000
319852212	41222.000000	2079	3261.517924	31918	1	0.366870	32138	4	0.148900	9826241	0.000000
319848855	40651.000000	2193	3255.143107	32027	7	0.446519	32019	6	0.571038	9821259	0.000000
319859123	40850.000000	2184	3333.450342	31930	1	0.510759	31897	7	0.216897	9816461	0.000000
319852244	40699.000000	2026	3273.761255	32014	3	0.506202	31711	2	0.644795	9811490	0.000000
319860607	39786.000000	2092	3234.357198	32163	5	0.106882	31967	4	0.358471	9806551	0.000000
319860733	40518.000000	2150	3246.311842	31815	6	0.149522	32142	5	0.210847	9801629	-1.#IND00
319865479	41462.000000	2092	3089.652606	31979	7	0.760783	32091	4	0.273812	9796663	-1.#IND00
319858415	41437.000000	2101	3091.769665	32121	5	0.389000	31924	2	0.300578	9791724	-1.#IND00
319849985	41870.000000	2168	3121.992484	32020	3	0.071909	32022	8	0.193964	9786825	0.010260
319855141	43305.000000	2246	3261.310747	31903	3	0.713162	31913	1	0.337950	9781924	0.009479
319864945	43320.000000	2254	3324.484396	31691	4	0.357844	31778	2	0.217988	9777066	0.008889
319845188	42637.000000	2206	3382.192906	32039	6	0.265493	32107	7	0.397186	9772128	0.009035
319858007	42633.000000	2228	3404.836814	31919	7	0.737474	32012	4	0.176485	9767240	0.007838
319845360	42647.000000	2280	3421.597637	32135	4	0.616795	32111	2	0.353199	9762404	0.011352
319856370	42830.000000	2207	3449.913972	31981	8	0.628310	31665	2	0.320024	9757430	0.009607
319862858	42029.000000	2215	3470.945010	31858	7	0.709246	32034	7	0.514008	9752485	0.006552
319867840	41823.000000	2141	3376.254041	32034	4	0.166834	32216	4	0.062401	9747558	0.009319
319861239	41441.000000	2159	3440.857569	31990	6	0.179979	31948	5	0.034072	9742621	0.005041
319868678	40612.000000	2190	3392.535034	32301	2	0.257058	32021	7	0.445318	9737747	0.004230
319866770	39846.000000	2067	3420.166509	31971	3	0.580594	31885	8	0.599570	9732919	0.003929
319862791	40708.000000	2094	3360.600820	31952	4	0.215021	32045	6	0.300898	9728013	0.003256
319858210	41118.000000	2203	3331.451876	32165	8	0.879957	31997	3	0.350046	9723223	0.002515
319883999	41584.000000	2134	3334.215279	31946	3	0.754401	31817	2	0.482724	9718355	0.002177
319856643	40373.000000	2159	3237.393017	32058	6	0.654854	32066	3	0.589716	9713490	0.001863
319871038	40292.000000	2157	3284.391057	32018	5	0.791498	31817	7	0.206982	9708614	0.001766
319879165	39717.000000	2095	3152.738632	32143	5	0.548601	31753	5	0.190658	9703774	0.001715
319853787	41084.000000	2140	3183.978409	32201	3	0.053015	31948	7	0.647612	9699039	0.000421
319871052	40333.000000	2221	3221.380427	31872	5	0.097346	32136	2	0.216260	9694154	0.000087
319869324	40638.000000	2034	3215.531130	32123	3	0.314065	32134	10	0.697104	9689289	-0.000221
319873006	40324.000000	2136	3204.897555	31951	3	0.127809	32062	3	0.534933	9684543	-0.000465
319863409	41728.000000	2104	3132.740082	31905	3	0.412149	31933	9	0.054829	9679701	-0.000346
319866201	42212.000000	2184	3165.791563	32065	5	0.586372	32216	1	0.271314	9674760	-0.000328
319877370	42160.000000	2212	3305.013445	32090	5	0.176917	31935	5	0.213905	9669928	-0.000141
319840347	42574.000000	2243	3362.045951	32222	2	0.606346	31926	0	0.613246	9665126	0.000014
319843143	42286.000000	2161	3381.981576	32054	4	0.064061	32270	5	0.506180	9660379	0.000404
319848308	42768.000000	2267	3433.980145	32101	3	0.165711	31923	7	0.013391	9655451	0.000361
319871478	42385.000000	2238	3450.519870	32050	9	0.186437	31911	2	0.402283	9650632	0.000237
319859628	41758.000000	2175	3455.667601	31785	4	0.574140	32043	0	0.208244	9645694	0.000242
319862154	40543.000000	2128	3446.569506	31851	2	0.278613	31973	9	0.130441	9640921	0.001243
319873475	40032.000000	2054	3305.935587	32313	6	0.138396	31998	3	0.111121	9636138	-0.000700
319875439	40243.000000	2027	3211.731007	31833	1	0.731656	31898	4	0.578991	9631293	-0.001341
319872983	40990.000000	2096	3193.091752	32235	3	0.289060	32028	4	0.225099	9626540	0.000449
319852880	40530.000000	2027	3193.749899	31936	7	0.196902	31897	4	0.201178	9621779	0.000090
319863360	40827.000000	2151	3144.391754	32250	3	0.048930	32018	4	0.231237	9616858	0.000151
319862154	40979.000000	2180	3202.100548	31918	3	0.334380	31871	2	0.266281	9611930	-0.000035
319850273	41467.000000	2155	3236.027857	31878	3	0.348418	31971	3	0.550193	9607181	0.000341
319848876	40992.000000	2173	3289.467345	31842	1	0.121688	32044	2	0.315451	9602335	0.001184
319862222	40641.000000	2064	3280.876092	31855	6	0.331555	32121	7	0.495359	9597588	0.000936
319871119	40723.000000	2112	3280.001028	32060	2	0.775668	32093	5	0.106770	9592702	0.000658
319841727	41819.000000	2154	3191.647884	31847	6	0.773708	31882	4	0.282750	9587981	0.000959
319830228	41570.000000	2141	3250.604326	32212	2	0.427707	31894	6	0.096316	9583143	0.001254
319855775	41217.000000	2194	3213.294247	32203	2	0.205810	32151	5	0.177566	9578296	0.001098
319868149	41518.000000	2154	3257.043162	32041	2	0.481385	32083	4	0.407696	9573591	0.001000
319842336	42589.000000	2133	3310.680657	31810	4	0.479515	31749	4	0.549835	9568878	0.000778
319876104	41909.000000	2155	3388.569383	31934	2	0.503881	32091	7	0.766535	9564168	-0.000179
319870420	41953.000000	2155	3270.413945	31931	5	0.125405	31785	1	0.108039	9559451	-0.000250
319855442	41824.000000	2285	3288.638322	32099	8	0.530289	31877	3	0.326093	9554645	-0.000425
319864069	42007.000000	2167	3236.187068	31928	2	0.321995	31985	6	0.273827	9549875	-0.000389
319869911	42400.000000	2128	3239.587378	31832	4	0.638677	31903	5	0.200168	9545043	-0.000410
319873852	43054.000000	2253	3264.029439	31986	6	0.227970	32098	5	0.177411	9540219	-0.000560
319850927	43851.000000	2268	3332.492759	31996	5	0.603919	31988	5	0.486762	9535545	-0.000996
319813670	42527.000000	2139	3328.309409	31673	3	0.434924	31939	7	0.164732	9530794	-0.000612
319843957	41724.000000	2167	3381.439400	31916	4	0.320100	31983	5	0.358015	9526119	-0.000391
319864803	41847.000000	2116	3440.243224	32018	5	0.475193	31708	7	0.318925	9521251	-0.000848
319867434	41652.000000	2079	3404.692875	32025	2	0.631032	32122	4	0.624734	9516573	-0.000840
npatches	nstrain	runtime	dt	init_x	init_y	init_y_blood	init_z	init_S	beta0	beta1	beta2	beta3	mean_beta	B	d	delta	delta_blood	b[0]	mut	m	CTL	c	g	epsilon	k	het	lambda	rho	omega	x_max	patch.dyna	DELTA	A	VA
10000	1	100.000000	0.000100	21900	9499	5000000	0.001000	10000000	10.081233	5.398421	5.038458	10.048228	7	8000000000.000000	0.010000	1.000000	1.000000	800000	0.000050	0.048000	1	0.001000	1.000000	25.000000	19.000000	0.500000	0.000000	0.000000	0.000000	31987	0	10.000000	7.000000	1.000000
sus	inf	inf_blood	z	x[0]	y[0][0]	z[0]	x[1]	y[1][0]	z[1]	S[0]	synchrony
219000000	94990000.000000	5000000	10.000000	21900	9499	0.001000	21900	9499	0.001000	10000000	0.000000
319875862	28354.000000	1444	582.821119	32094	4	0.002534	31972	0	0.009676	9995001	0.000000
319867663	25149.000000	1339	1419.120124	31968	3	0.739246	31813	5	0.628975	9990032	0.000000
319855914	26728.000000	1313	1959.690034	31896	5	0.121647	31822	2	0.138217	9984939	0.000000
319871081	29330.000000	1506	2258.203677	31979	1	0.204112	31941	1	0.068681	9979993	0.000000
319861157	31723.000000	1623	2330.497260	32082	2	0.285821	31738	1	0.206419	9975011	0.000000
319878275	34275.000000	1805	2348.528846	32005	3	0.657580	31921	4	0.000742	9970020	0.000000
319877114	36202.000000	1901	2516.167269	31900	4	0.127732	31855	3	0.030369	9965151	0.000000
319854842	38260.000000	1983	2574.512566	31986	2	0.591905	32072	2	0.446344	9960231	0.000000
319821595	40008.000000	2080	2608.272436	32071	6	0.617004	31909	2	0.490166	9955194	0.000000
319853337	41074.000000	2130	2646.890394	31956	2	0.165125	32066	3	0.417367	9950165	0.000000
319870048	42078.000000	2246	2667.010120	32083	3	0.379134	31769	5	0.146853	9945049	0.000000
319846694	42735.000000	2172	2707.259936	31867	6	0.729105	32044	5	0.201785	9940080	0.000000
319854617	44056.000000	2284	2805.732129	31899	4	0.029492	31860	8	0.484146	9935003	0.000000
319843973	44845.000000	2393	2914.027510	31896	6	0.322033	32156	4	0.289037	9930124	0.000000
319859529	45480.000000	2382	3054.056678	32296	7	0.135365	32072	5	0.093920	9925208	0.000000
319848219	44622.000000	2403	3194.220892	32208	2	0.176081	32056	1	0.113110	9920212	0.000000
319855552	44107.000000	2372	3248.084499	32102	1	0.432260	31930	4	0.109237	9915262	0.000000
319839321	42011.000000	2334	3248.330581	31869	3	0.744505	32008	3	0.250153	9910331	0.000000
319857431	41226.000000	2036	3187.874971	31917	4	0.294174	31956	2	0.219946	9905305	0.000000
319859656	40839.000000	2075	3154.848787	31723	7	0.598298	32249	7	0.609106	9900295	0.000000
319852616	40352.000000	2085	3190.898896	32070	3	0.132051	32126	4	0.131640	9895311	0.000000
319870920	40423.000000	2082	3188.189397	31911	4	0.487835	32107	7	0.300693	9890345	0.000000
319854627	41242.000000	2130	3060.274512	32004	6	0.136193	32067	2	0.035805	9885478	0.000000
319852371	41120.000000	2159	3054.401072	31758	8	0.446493	31781	3	0.366288	9880532	0.000000
319860027	41232.000000	2195	3123.539133	32020	2	0.140483	32074	4	0.161169	9875611	0.000000
319864445	40997.000000	2098	3161.772497	31973	5	0.136854	31815	5	0.380687	9870800	0.000000
319859767	40660.000000	2098	3153.881477	31921	3	0.069729	32038	3	0.062186	9865883	0.000000
319857858	39961.000000	2092	3088.971644	31778	2	0.091814	31889	4	0.192218	9860933	0.000000
319879605	39871.000000	2106	3097.910985	32066	2	0.362811	31890	5	0.008243	9856043	0.000000
319842132	40532.000000	2088	3045.817210	32092	2	0.568501	32045	1	0.246311	9851170	0.000000
319874260	40894.000000	2144	3055.651897	32100	10	0.438413	32200	1	0.511308	9846268	0.000000
319856078	40661.000000	2132	3051.055872	31861	3	0.704066	32284	1	0.094112	9841358	0.000000
319836297	41506.000000	2116	2955.550920	31780	3	0.135976	31957	1	0.375168	9836330	0.000000
319855036	42553.000000	2248	3010.787754	31928	3	0.270498	31955	11	0.052870	9831401	0.000000
319873466	43744.000000	2304	3018.238523	31900	1	0.300517	32069	3	0.341044	9826620	0.000000
319861994	44159.000000	2336	3094.998139	32282	5	0.609992	31715	2	0.197342	9821781	0.000000
319860812	44357.000000	2330	3208.313184	32006	3	0.591729	31982	9	0.205268	9816980	0.000000
319855687	42941.000000	2248	3264.969573	31981	3	0.421015	32061	2	0.253764	9812107	0.000000
319858793	41632.000000	2119	3264.101960	31833	9	0.668861	31843	4	0.242980	9807235	0.000000
319859331	41347.000000	2214	3238.870536	32081	2	0.316544	31975	7	0.424964	9802201	-1.#IND00
319865728	40864.000000	2055	3144.183153	31979	5	0.663193	31977	2	0.179849	9797367	-1.#IND00
319851577	40103.000000	1958	3063.181236	32006	7	0.108690	32000	3	0.362722	9792448	-0.051709
[truncated: 160 more rows]
