# Supplementary material for: Large Variations in HIV-1 Viral Load Explained by Shifting-Mosaic Metapopulation Dynamics
Source: PLoS Biol. 2016 Oct 5;14(10):e1002567. doi: 10.1371/journal.pbio.1002567 (PMC5051940; doi:10.1371/journal.pbio.1002567)
Supplement: S1 Data — Each file gives the output from the simulations indicated by the filename: low migration (ms1, db432); high migration (ms1, db1); very high migration (ms10, db1); number of patches (np); reservoir (storage); no reservoir (nostorage); CTL immigration model (CTLimmig); CTL proliferation model (CTLprolif); β¯ (beta1, beta2, …). Within each file, there are 21 simulations for (k = 0,1,..,20), and data is output each day. For measures of synchrony, the final entry should be used. See Methods and S1 Simulation Code for further details. (ZIP) [file pbio.1002567.s002.zip › S1_Data/ms10_np10000_nostorage_noPD_CTLprolif_db1_beta8.tsv]

npatches	nstrain	runtime	dt	init_x	init_y	init_y_blood	init_z	init_S	beta0	beta1	beta2	beta3	mean_beta	B	d	delta	delta_blood	b[0]	mut	m	CTL	c	g	epsilon	k	het	lambda	rho	omega	x_max	patch.dyna	DELTA	A	VA
10000	1	100.000000	0.000100	21900	9499	5000000	0.001000	10000000	4.954780	6.372518	10.749286	5.838637	8	8000000000.000000	0.010000	1.000000	1.000000	800000	0.000050	0.048000	1	0.001000	1.000000	25.000000	0.000000	0.500000	0.000000	0.000000	0.000000	31987	0	10.000000	7.000000	1.000000
sus	inf	inf_blood	z	x[0]	y[0][0]	z[0]	x[1]	y[1][0]	z[1]	S[0]	synchrony
219000000	94990000.000000	5000000	10.000000	21900	9499	0.001000	21900	9499	0.001000	10000000	0.000000
98978008	2419827987.000000	125454321	10000.000000	13023	239034	1.000000	11049	240429	1.000000	9994957	0.000000
60521989	4639344578.000000	240953157	10000.000000	8411	462224	1.000000	6858	464515	1.000000	9990039	0.000000
51059035	5705142815.000000	296451182	10000.000000	7146	567672	1.000000	5675	569848	1.000000	9984967	0.000000
47781988	6172852686.000000	320808047	10000.000000	6773	615012	1.000000	5367	615416	1.000000	9980051	0.000000
46513854	6373113131.000000	331237995	10000.000000	6455	635350	1.000000	5246	636252	1.000000	9975066	0.000000
45992302	6458000588.000000	335649509	10000.000000	6448	643705	1.000000	5090	645407	1.000000	9970050	0.000000
45782350	6493943136.000000	337529351	10000.000000	6403	646513	1.000000	5116	648461	1.000000	9965108	0.000000
45683954	6509174013.000000	338293199	10000.000000	6373	649919	1.000000	5140	650110	1.000000	9960083	0.000000
45641391	6515600269.000000	338641701	10000.000000	6343	649508	1.000000	5164	650134	1.000000	9955142	0.000000
45637282	6518296020.000000	338773139	10000.000000	6331	649619	1.000000	5196	650602	1.000000	9950175	0.000000
45628835	6519425670.000000	338863586	10000.000000	6312	649288	1.000000	5136	650870	1.000000	9945131	0.000000
45618747	6519903178.000000	338897491	10000.000000	6344	648975	1.000000	5302	653119	1.000000	9940153	0.000000
45614176	6520083699.000000	338869387	10000.000000	6381	652164	1.000000	5166	652724	1.000000	9935205	0.000000
45620471	6520221412.000000	338879668	10000.000000	6417	651036	1.000000	5242	649743	1.000000	9930261	0.000000
45617835	6520136350.000000	338889345	10000.000000	6442	649655	1.000000	5150	650605	1.000000	9925325	0.000000
45629285	6520127814.000000	338865242	10000.000000	6366	651756	1.000000	5222	651168	1.000000	9920309	0.000000
45615945	6520058700.000000	338905275	10000.000000	6361	650894	1.000000	5144	651473	1.000000	9915386	0.000000
45617057	6520153867.000000	338858739	10000.000000	6325	649530	1.000000	5162	650034	1.000000	9910384	0.000000
45624165	6520099062.000000	338885601	10000.000000	6290	649507	1.000000	5170	651608	1.000000	9905460	0.000000
45604931	6520047582.000000	338862353	10000.000000	6476	651159	1.000000	5194	653103	1.000000	9900564	0.000000
45622875	6520094153.000000	338872997	10000.000000	6425	649882	1.000000	5164	652047	1.000000	9895739	0.000000
45613410	6520119835.000000	338897383	10000.000000	6346	650599	1.000000	5154	650764	1.000000	9890842	0.000000
45620945	6520069987.000000	338865606	10000.000000	6362	650159	1.000000	5144	651644	1.000000	9885971	0.000000
45618544	6520087215.000000	338892846	10000.000000	6356	648434	1.000000	5243	650359	1.000000	9880858	0.000000
45616261	6520156921.000000	338898827	10000.000000	6385	650472	1.000000	5218	651214	1.000000	9875884	0.000000
45614899	6520156863.000000	338890763	10000.000000	6298	650479	1.000000	5120	652009	1.000000	9870915	0.000000
45621668	6520123847.000000	338908268	10000.000000	6397	650212	1.000000	5161	652555	1.000000	9865851	0.000000
45612685	6520067886.000000	338918668	10000.000000	6464	649836	1.000000	5173	651450	1.000000	9860898	0.000000
45621266	6520128595.000000	338906403	10000.000000	6321	650509	1.000000	5125	650715	1.000000	9855911	0.000000
45615105	6520227708.000000	338882794	10000.000000	6329	650503	1.000000	5216	652177	1.000000	9850930	0.000000
45614355	6520209512.000000	338867405	10000.000000	6329	649648	1.000000	5172	651978	1.000000	9846024	0.000000
45626490	6520151347.000000	338902373	10000.000000	6415	650663	1.000000	5118	651871	1.000000	9841090	0.000000
45622230	6520202589.000000	338897444	10000.000000	6312	651953	1.000000	5036	651041	1.000000	9836201	0.000000
45626424	6520041598.000000	338899614	10000.000000	6416	650723	1.000000	5244	650602	1.000000	9831296	0.000000
45616025	6520066038.000000	338891818	10000.000000	6408	649842	1.000000	5277	650866	1.000000	9826334	0.000000
45619993	6520160382.000000	338882538	10000.000000	6377	649996	1.000000	5186	651706	1.000000	9821264	0.000000
45616180	6520212626.000000	338892426	10000.000000	6420	649935	1.000000	5136	650697	1.000000	9816274	0.000000
45614572	6520072628.000000	338900615	10000.000000	6310	650735	1.000000	5227	651573	1.000000	9811347	0.000000
45629957	6520137568.000000	338877490	10000.000000	6264	650842	1.000000	5128	651005	1.000000	9806415	0.000000
45625233	6520242021.000000	338879137	10000.000000	6354	650122	1.000000	5225	650942	1.000000	9801549	-1.#IND00
45632284	6520027485.000000	338881441	10000.000000	6355	650353	1.000000	5295	649325	1.000000	9796607	0.052800
45618587	6520109468.000000	338867974	10000.000000	6346	650058	1.000000	5182	650870	1.000000	9791701	0.048645
45614028	6520110639.000000	338894407	10000.000000	6372	651442	1.000000	5177	651824	1.000000	9786808	0.034687
45623878	6520144613.000000	338902915	10000.000000	6308	651416	1.000000	5173	651472	1.000000	9781925	0.021118
45626724	6520151161.000000	338883747	10000.000000	6317	650962	1.000000	5178	652381	1.000000	9777144	0.011010
45619559	6520124126.000000	338893245	10000.000000	6402	650182	1.000000	5187	650866	1.000000	9772159	0.008445
45624367	6520174086.000000	338911904	10000.000000	6490	649386	1.000000	5170	649774	1.000000	9767272	0.008714
45616802	6520126893.000000	338881025	10000.000000	6295	649888	1.000000	5100	652142	1.000000	9762380	0.007392
45620376	6520097546.000000	338895869	10000.000000	6347	651208	1.000000	5145	650366	1.000000	9757349	0.005932
45614262	6520116649.000000	338878359	10000.000000	6271	650702	1.000000	5230	651143	1.000000	9752435	0.005395
45623062	6520155362.000000	338877754	10000.000000	6401	650933	1.000000	5224	651108	1.000000	9747414	0.004998
45620738	6520179497.000000	338891928	10000.000000	6328	649389	1.000000	5103	651452	1.000000	9742482	0.004999
45614001	6520101242.000000	338893455	10000.000000	6345	650277	1.000000	5174	652437	1.000000	9737571	0.007232
45617654	6520120646.000000	338881527	10000.000000	6352	650005	1.000000	5131	651566	1.000000	9732783	0.003586
45618220	6519987546.000000	338897638	10000.000000	6381	649432	1.000000	5105	652016	1.000000	9727969	0.000114
45617869	6520020838.000000	338889638	10000.000000	6281	650660	1.000000	5162	650498	1.000000	9723212	0.000315
45618585	6519999268.000000	338897748	10000.000000	6414	649715	1.000000	5188	650680	1.000000	9718286	0.000099
45625380	6520037674.000000	338883551	10000.000000	6427	650423	1.000000	5167	650467	1.000000	9713412	0.000373
45617412	6520066424.000000	338904264	10000.000000	6384	650020	1.000000	5173	650346	1.000000	9708638	-0.000302
45621443	6520108856.000000	338898519	10000.000000	6400	650138	1.000000	5113	650778	1.000000	9703793	-0.001287
45623193	6520241179.000000	338894423	10000.000000	6307	648789	1.000000	5116	652263	1.000000	9699004	-0.000523
45615307	6520201961.000000	338858449	10000.000000	6256	650312	1.000000	5073	652815	1.000000	9694049	-0.000963
45620073	6520084626.000000	338891697	10000.000000	6417	649533	1.000000	5166	651944	1.000000	9689092	-0.000510
45618193	6520227353.000000	338912059	10000.000000	6292	650625	1.000000	5212	651555	1.000000	9684241	0.000718
45619700	6520228567.000000	338898214	10000.000000	6378	649539	1.000000	5209	651574	1.000000	9679411	0.000455
45617520	6520108042.000000	338878780	10000.000000	6380	651132	1.000000	5169	651359	1.000000	9674725	0.000492
45606784	6520169377.000000	338895165	10000.000000	6343	649767	1.000000	5190	649578	1.000000	9669895	-0.000733
45617589	6520175479.000000	338892281	10000.000000	6453	651204	1.000000	5109	651906	1.000000	9665110	-0.000829
45622573	6520179718.000000	338906066	10000.000000	6409	650029	1.000000	5187	651935	1.000000	9660341	-0.001846
45623976	6520176621.000000	338858208	10000.000000	6291	650782	1.000000	5123	652437	1.000000	9655522	-0.001434
45620674	6520271125.000000	338884873	10000.000000	6286	650457	1.000000	5208	652015	1.000000	9650612	-0.000861
45619231	6520248726.000000	338871216	10000.000000	6325	650694	1.000000	5081	652199	1.000000	9645824	-0.000624
45628167	6520205955.000000	338874430	10000.000000	6314	650315	1.000000	5135	652820	1.000000	9640887	-0.000412
45619223	6520115639.000000	338873989	10000.000000	6377	651668	1.000000	5108	653660	1.000000	9636138	-0.000189
45623420	6520228798.000000	338861303	10000.000000	6385	649834	1.000000	5142	651127	1.000000	9631254	-0.000183
45620296	6520205464.000000	338891764	10000.000000	6428	649097	1.000000	5150	651818	1.000000	9626467	-0.000180
45618217	6520150178.000000	338880737	10000.000000	6378	650322	1.000000	5202	650979	1.000000	9621645	-0.000243
45616251	6520116923.000000	338886400	10000.000000	6408	649870	1.000000	5209	652881	1.000000	9616877	-0.000621
45630658	6520094571.000000	338880152	10000.000000	6389	650581	1.000000	5226	650204	1.000000	9612017	-0.001241
45615951	6520285492.000000	338866075	10000.000000	6400	650569	1.000000	5133	650644	1.000000	9607159	-0.001676
45621553	6520153477.000000	338863561	10000.000000	6346	649278	1.000000	5100	652578	1.000000	9602299	-0.001698
45610674	6520120859.000000	338898258	10000.000000	6350	649341	1.000000	5238	651019	1.000000	9597321	-0.000768
45623718	6520229787.000000	338926808	10000.000000	6272	649618	1.000000	5238	651170	1.000000	9592638	-0.000488
45614435	6520201574.000000	338902649	10000.000000	6506	649658	1.000000	5183	651291	1.000000	9587920	-0.000448
45619904	6520252887.000000	338871584	10000.000000	6251	651625	1.000000	5149	650867	1.000000	9583243	-0.000531
45625842	6520251622.000000	338876822	10000.000000	6469	649584	1.000000	5197	650721	1.000000	9578532	-0.000244
45629146	6520163575.000000	338878088	10000.000000	6338	650326	1.000000	5170	652350	1.000000	9573798	-0.000225
45615613	6520104036.000000	338869929	10000.000000	6437	650523	1.000000	5121	650138	1.000000	9569000	-0.000018
45617370	6520173975.000000	338865711	10000.000000	6443	649865	1.000000	5196	651365	1.000000	9564185	-0.000374
45629447	6520141122.000000	338871102	10000.000000	6300	651461	1.000000	5214	651079	1.000000	9559477	-0.000502
45620431	6520151211.000000	338891382	10000.000000	6382	649966	1.000000	5208	650957	1.000000	9554732	-0.000693
45612851	6520084654.000000	338882563	10000.000000	6313	651333	1.000000	5138	651856	1.000000	9549940	-0.000962
45616688	6520279369.000000	338870507	10000.000000	6380	649827	1.000000	5176	652501	1.000000	9545089	-0.000576
45620682	6520205987.000000	338859220	10000.000000	6388	649432	1.000000	5101	650101	1.000000	9540259	-0.000382
45623637	6520148246.000000	338878642	10000.000000	6296	650676	1.000000	5156	651789	1.000000	9535558	-0.000462
45625105	6520193335.000000	338855111	10000.000000	6281	650316	1.000000	5213	650622	1.000000	9530721	-0.000668
45625328	6520257386.000000	338856938	10000.000000	6345	650197	1.000000	5123	651976	1.000000	9525934	-0.000599
45622884	6520179125.000000	338899061	10000.000000	6356	650000	1.000000	5177	650817	1.000000	9521227	-0.000833
45618766	6520235705.000000	338857055	10000.000000	6288	650592	1.000000	5240	651083	1.000000	9516492	-0.000895
npatches	nstrain	runtime	dt	init_x	init_y	init_y_blood	init_z	init_S	beta0	beta1	beta2	beta3	mean_beta	B	d	delta	delta_blood	b[0]	mut	m	CTL	c	g	epsilon	k	het	lambda	rho	omega	x_max	patch.dyna	DELTA	A	VA
10000	1	100.000000	0.000100	21900	9499	5000000	0.001000	10000000	11.759526	10.238414	5.860335	8.453618	8	8000000000.000000	0.010000	1.000000	1.000000	800000	0.000050	0.048000	1	0.001000	1.000000	25.000000	1.000000	0.500000	0.000000	0.000000	0.000000	31987	0	10.000000	7.000000	1.000000
sus	inf	inf_blood	z	x[0]	y[0][0]	z[0]	x[1]	y[1][0]	z[1]	S[0]	synchrony
219000000	94990000.000000	5000000	10.000000	21900	9499	0.001000	21900	9499	0.001000	10000000	0.000000
130734826	1548741510.000000	80341220	10000.000000	9765	157895	1.000000	10680	156119	1.000000	9995009	0.000000
95787673	2494223406.000000	129591597	10000.000000	6820	252749	1.000000	7600	251644	1.000000	9990050	0.000000
89329252	2751148167.000000	142959156	10000.000000	6389	277982	1.000000	6987	276954	1.000000	9984979	0.000000
87910527	2813338399.000000	146208783	10000.000000	6152	283681	1.000000	7005	282935	1.000000	9980079	0.000000
87569916	2827928845.000000	146979625	10000.000000	6179	284872	1.000000	6851	284238	1.000000	9975056	0.000000
87508935	2831431948.000000	147172631	10000.000000	6215	284792	1.000000	6914	284763	1.000000	9970137	0.000000
87480064	2832249455.000000	147206214	10000.000000	6148	285941	1.000000	6862	284634	1.000000	9965104	0.000000
87471403	2832396439.000000	147216932	10000.000000	6225	285487	1.000000	6894	284295	1.000000	9960062	0.000000
87479881	2832479106.000000	147223166	10000.000000	6198	285522	1.000000	6784	285072	1.000000	9955114	0.000000
87485101	2832456323.000000	147189969	10000.000000	6192	284732	1.000000	7023	284651	1.000000	9949999	0.000000
87483842	2832472562.000000	147227367	10000.000000	6073	285704	1.000000	6887	285572	1.000000	9945032	0.000000
87478097	2832395170.000000	147208571	10000.000000	6179	286148	1.000000	6869	286090	1.000000	9939929	0.000000
87469161	2832523019.000000	147229680	10000.000000	6175	286121	1.000000	6904	285153	1.000000	9934976	0.000000
87477285	2832503086.000000	147225631	10000.000000	6250	285093	1.000000	6885	285131	1.000000	9930122	0.000000
87477549	2832509260.000000	147222088	10000.000000	6150	285632	1.000000	6788	285442	1.000000	9925098	0.000000
87477406	2832467102.000000	147226692	10000.000000	6201	285813	1.000000	6809	285394	1.000000	9920079	0.000000
87474020	2832575921.000000	147223895	10000.000000	6158	285459	1.000000	6891	284153	1.000000	9915196	0.000000
87476268	2832515938.000000	147211849	10000.000000	6180	284998	1.000000	6796	285325	1.000000	9910272	0.000000
87487266	2832472733.000000	147235182	10000.000000	6127	285808	1.000000	6874	284743	1.000000	9905317	0.000000
87478465	2832483099.000000	147235191	10000.000000	6195	285803	1.000000	6885	284710	1.000000	9900333	0.000000
87472927	2832523102.000000	147220883	10000.000000	6171	286074	1.000000	6758	285223	1.000000	9895447	0.000000
87470850	2832418195.000000	147214203	10000.000000	6194	285778	1.000000	6931	284471	1.000000	9890581	0.000000
87465719	2832492218.000000	147243776	10000.000000	6121	285679	1.000000	6875	284870	1.000000	9885584	0.000000
87473079	2832463593.000000	147225411	10000.000000	6092	285921	1.000000	6870	285378	1.000000	9880596	0.000000
87484860	2832465661.000000	147212430	10000.000000	6106	286092	1.000000	6865	284506	1.000000	9875689	0.000000
87473182	2832489260.000000	147219502	10000.000000	6198	285321	1.000000	6786	285453	1.000000	9870690	0.000000
87475746	2832513963.000000	147207131	10000.000000	6187	285937	1.000000	6845	285172	1.000000	9865756	0.000000
87481483	2832466829.000000	147245117	10000.000000	6137	285354	1.000000	6928	284801	1.000000	9860854	0.000000
87475397	2832433979.000000	147240121	10000.000000	5995	285733	1.000000	6893	284558	1.000000	9855973	0.000000
87488341	2832406830.000000	147212641	10000.000000	6208	284916	1.000000	6829	285079	1.000000	9851068	0.000000
87478660	2832443313.000000	147216145	10000.000000	6196	285919	1.000000	6913	284243	1.000000	9846140	0.000000
87474670	2832625512.000000	147213033	10000.000000	6183	286426	1.000000	6856	285632	1.000000	9841208	0.000000
87492662	2832499882.000000	147235885	10000.000000	6172	285371	1.000000	6986	284090	1.000000	9836409	0.000000
87481206	2832464771.000000	147214318	10000.000000	6127	284657	1.000000	6853	284310	1.000000	9831465	0.000000
87479239	2832489654.000000	147225650	10000.000000	6213	285963	1.000000	6838	285036	1.000000	9826594	0.000000
87477234	2832465742.000000	147215940	10000.000000	6204	286175	1.000000	6837	284365	1.000000	9821529	0.000000
87480343	2832518445.000000	147224979	10000.000000	6174	285669	1.000000	6859	285085	1.000000	9816518	0.000000
87477006	2832478799.000000	147215198	10000.000000	6145	285842	1.000000	6932	284431	1.000000	9811628	0.000000
87484398	2832465752.000000	147218368	10000.000000	6082	285720	1.000000	6845	284873	1.000000	9806806	0.000000
87465859	2832554277.000000	147200446	10000.000000	6123	286477	1.000000	6775	284932	1.000000	9801906	-1.#IND00
87465983	2832526563.000000	147233322	10000.000000	6079	284414	1.000000	6864	285303	1.000000	9796900	0.006400
87481432	2832521503.000000	147223681	10000.000000	6178	284631	1.000000	6904	284590	1.000000	9791962	0.006005
87468895	2832479884.000000	147188991	10000.000000	6088	284906	1.000000	6882	285678	1.000000	9787100	0.010022
87475856	2832530743.000000	147227927	10000.000000	6118	285811	1.000000	6934	284883	1.000000	9782243	0.014113
87481358	2832438564.000000	147219497	10000.000000	6132	285782	1.000000	6897	284681	1.000000	9777177	0.010420
87480750	2832504717.000000	147218624	10000.000000	6136	285882	1.000000	6774	284532	1.000000	9772249	0.010623
87485680	2832518019.000000	147210551	10000.000000	6117	285368	1.000000	6867	284953	1.000000	9767361	0.009773
87478268	2832382518.000000	147227051	10000.000000	6049	286708	1.000000	6881	284542	1.000000	9762477	0.010734
87485153	2832425645.000000	147234550	10000.000000	6139	286188	1.000000	6986	284978	1.000000	9757626	0.008948
87477651	2832533578.000000	147217377	10000.000000	6103	285600	1.000000	6969	284343	1.000000	9752733	0.008871
87478111	2832428171.000000	147211988	10000.000000	6226	285714	1.000000	6896	284285	1.000000	9747814	0.008693
87472913	2832490226.000000	147207764	10000.000000	6172	286190	1.000000	6724	285156	1.000000	9742915	0.008423
87467762	2832466355.000000	147229502	10000.000000	6099	285916	1.000000	6883	285390	1.000000	9738109	0.008390
87476797	2832359712.000000	147226410	10000.000000	6128	285978	1.000000	6855	285532	1.000000	9733244	0.006963
87482530	2832498265.000000	147214235	10000.000000	6100	286616	1.000000	6800	284993	1.000000	9728395	0.005950
87473527	2832565753.000000	147229626	10000.000000	6077	285356	1.000000	6797	284860	1.000000	9723392	0.006916
87478006	2832514499.000000	147222107	10000.000000	6185	285128	1.000000	6763	286201	1.000000	9718575	0.007921
87475008	2832475062.000000	147172726	10000.000000	6212	284954	1.000000	6898	284969	1.000000	9713753	0.008982
87478539	2832500888.000000	147212560	10000.000000	6147	285703	1.000000	6988	284421	1.000000	9708867	0.008960
87470945	2832493449.000000	147221783	10000.000000	6128	285732	1.000000	6902	284619	1.000000	9703918	0.009996
87470393	2832478037.000000	147222485	10000.000000	6124	285175	1.000000	6947	284225	1.000000	9699061	0.011004
87479626	2832487732.000000	147216037	10000.000000	6175	286661	1.000000	6888	284768	1.000000	9694153	0.010447
87475259	2832514083.000000	147235615	10000.000000	6103	286144	1.000000	6796	285799	1.000000	9689322	0.008974
87489719	2832423007.000000	147217618	10000.000000	6183	286279	1.000000	6982	285748	1.000000	9684456	0.008841
87478728	2832454247.000000	147225274	10000.000000	6218	285601	1.000000	6832	286335	1.000000	9679596	0.007135
87475069	2832459240.000000	147223685	10000.000000	6152	286030	1.000000	6908	285030	1.000000	9674778	0.006488
87474529	2832468779.000000	147242823	10000.000000	6164	286034	1.000000	6893	284412	1.000000	9669833	0.005936
87469695	2832545680.000000	147225765	10000.000000	6119	285644	1.000000	6920	284512	1.000000	9665088	0.005500
87483259	2832461188.000000	147197447	10000.000000	6058	285613	1.000000	6877	285114	1.000000	9660197	0.004968
87479149	2832408369.000000	147219535	10000.000000	6115	285743	1.000000	6939	285121	1.000000	9655318	0.004815
87485646	2832436063.000000	147215546	10000.000000	6181	284698	1.000000	6879	285360	1.000000	9650484	0.004572
87475329	2832427631.000000	147217267	10000.000000	6173	285830	1.000000	6930	284701	1.000000	9645686	0.005437
87467859	2832530437.000000	147216355	10000.000000	6240	285929	1.000000	6876	284803	1.000000	9640929	0.005211
87475141	2832467598.000000	147237535	10000.000000	6017	286385	1.000000	6843	285142	1.000000	9636110	0.005068
87470375	2832450110.000000	147222564	10000.000000	6194	284884	1.000000	6988	284075	1.000000	9631376	0.005147
87485083	2832397846.000000	147237390	10000.000000	6135	285464	1.000000	6901	284534	1.000000	9626523	0.004857
87480915	2832523973.000000	147205146	10000.000000	6220	285315	1.000000	6918	284772	1.000000	9621798	0.005058
87482032	2832471969.000000	147212367	10000.000000	6101	286180	1.000000	6918	283871	1.000000	9617014	0.005380
87481541	2832329671.000000	147221402	10000.000000	6254	285901	1.000000	6983	285084	1.000000	9612303	0.005005
87484733	2832411920.000000	147214116	10000.000000	6114	285662	1.000000	6875	284998	1.000000	9607341	0.004871
87475091	2832538918.000000	147226865	10000.000000	6269	286188	1.000000	6868	284908	1.000000	9602554	0.004558
87469904	2832560619.000000	147243423	10000.000000	6158	285384	1.000000	6882	285631	1.000000	9597798	0.004336
87472921	2832537525.000000	147222281	10000.000000	6224	285512	1.000000	6879	285154	1.000000	9592997	0.004158
87478308	2832448537.000000	147233975	10000.000000	6077	285184	1.000000	6886	285502	1.000000	9588202	0.004716
87484367	2832465398.000000	147226744	10000.000000	6213	285752	1.000000	6898	285144	1.000000	9583393	0.004299
87486114	2832417342.000000	147217633	10000.000000	6172	285415	1.000000	6937	284434	1.000000	9578715	0.004466
87475912	2832480636.000000	147199567	10000.000000	6251	285542	1.000000	6873	284999	1.000000	9574032	0.004471
87481939	2832447964.000000	147212127	10000.000000	6153	285485	1.000000	6822	284203	1.000000	9569226	0.003139
87468518	2832463290.000000	147204772	10000.000000	6105	285756	1.000000	6968	285184	1.000000	9564324	0.002937
87473301	2832479391.000000	147214618	10000.000000	6256	285542	1.000000	6847	285272	1.000000	9559500	0.002415
87475758	2832425153.000000	147237517	10000.000000	6106	286604	1.000000	6973	286052	1.000000	9554817	0.002726
87474829	2832517881.000000	147201456	10000.000000	6183	285606	1.000000	6975	284598	1.000000	9550055	0.002670
87484940	2832483124.000000	147197648	10000.000000	6097	285746	1.000000	6847	284392	1.000000	9545346	0.002022
87473543	2832438968.000000	147216791	10000.000000	6138	285060	1.000000	6871	285088	1.000000	9540682	0.001892
87486668	2832436389.000000	147218563	10000.000000	6147	285708	1.000000	6905	284926	1.000000	9535983	0.001688
87470750	2832495035.000000	147193558	10000.000000	6086	284686	1.000000	6961	284910	1.000000	9531248	0.001422
87491030	2832367532.000000	147236627	10000.000000	6159	286052	1.000000	6780	284984	1.000000	9526514	0.001383
87468973	2832398727.000000	147217188	10000.000000	6126	286913	1.000000	6949	285301	1.000000	9521783	0.001127
87478995	2832365789.000000	147201895	10000.000000	6237	285616	1.000000	6753	285554	1.000000	9517130	0.000860
npatches	nstrain	runtime	dt	init_x	init_y	init_y_blood	init_z	init_S	beta0	beta1	beta2	beta3	mean_beta	B	d	delta	delta_blood	b[0]	mut	m	CTL	c	g	epsilon	k	het	lambda	rho	omega	x_max	patch.dyna	DELTA	A	VA
10000	1	100.000000	0.000100	21900	9499	5000000	0.001000	10000000	11.551029	4.218939	11.461524	7.358068	8	8000000000.000000	0.010000	1.000000	1.000000	800000	0.000050	0.048000	1	0.001000	1.000000	25.000000	2.000000	0.500000	0.000000	0.000000	0.000000	31987	0	10.000000	7.000000	1.000000
sus	inf	inf_blood	z	x[0]	y[0][0]	z[0]	x[1]	y[1][0]	z[1]	S[0]	synchrony
219000000	94990000.000000	5000000	10.000000	21900	9499	0.001000	21900	9499	0.001000	10000000	0.000000
166930417	979896639.000000	50841930	10000.000000	13167	101018	1.000000	21657	93549	1.000000	9994910	0.000000
135326904	1449196931.000000	75308229	10000.000000	10173	148346	1.000000	18318	140636	1.000000	9989928	0.000000
130545564	1540554585.000000	80059797	10000.000000	9867	157031	1.000000	17763	149677	1.000000	9985001	0.000000
129779630	1555950177.000000	80855943	10000.000000	9744	158210	1.000000	17863	151347	1.000000	9980073	0.000000
129636056	1558471340.000000	80998963	10000.000000	9741	158868	1.000000	17730	151810	1.000000	9975197	0.000000
129629911	1558930448.000000	81034894	10000.000000	9684	158931	1.000000	17926	151734	1.000000	9970255	0.000000
129619150	1559042611.000000	81042407	10000.000000	9683	158852	1.000000	17736	151407	1.000000	9965301	0.000000
129629769	1558976239.000000	81032506	10000.000000	9647	159173	1.000000	17846	151465	1.000000	9960286	0.000000
129630333	1558984147.000000	81025193	10000.000000	9766	158883	1.000000	17817	151845	1.000000	9955366	0.000000
129621445	1558985761.000000	81037718	10000.000000	9733	158686	1.000000	17856	151077	1.000000	9950410	0.000000
129632904	1559050452.000000	81016350	10000.000000	9658	158652	1.000000	17600	152420	1.000000	9945379	0.000000
129614537	1559034451.000000	81031638	10000.000000	9787	159517	1.000000	17708	152175	1.000000	9940502	0.000000
129604563	1559072043.000000	81050412	10000.000000	9699	158756	1.000000	17652	152021	1.000000	9935505	0.000000
129622415	1559135996.000000	81016116	10000.000000	9886	159002	1.000000	17771	152082	1.000000	9930589	0.000000
129629175	1559010051.000000	81028153	10000.000000	9674	159157	1.000000	17674	151845	1.000000	9925631	0.000000
129606792	1559042592.000000	81045821	10000.000000	9793	158316	1.000000	17832	152109	1.000000	9920806	0.000000
129612349	1559033102.000000	81009133	10000.000000	9743	159873	1.000000	17598	151718	1.000000	9915850	0.000000
129617433	1559087906.000000	81037193	10000.000000	9687	159128	1.000000	17799	151239	1.000000	9910842	0.000000
129608611	1559104631.000000	81019602	10000.000000	9737	158190	1.000000	17848	151455	1.000000	9905935	0.000000
129625480	1559019782.000000	81021258	10000.000000	9710	158570	1.000000	17710	150964	1.000000	9901077	0.000000
129634397	1559074177.000000	81029606	10000.000000	9719	158637	1.000000	17782	150974	1.000000	9896163	0.000000
129621412	1558976400.000000	81029526	10000.000000	9706	158959	1.000000	17658	151696	1.000000	9891284	0.000000
129642745	1558989031.000000	81018918	10000.000000	9638	158670	1.000000	17711	151550	1.000000	9886317	0.000000
129617467	1559052011.000000	81045606	10000.000000	9756	158305	1.000000	17716	150851	1.000000	9881311	0.000000
129612177	1559040592.000000	81043470	10000.000000	9735	158331	1.000000	17862	151273	1.000000	9876412	0.000000
129623001	1559034462.000000	81044237	10000.000000	9659	159611	1.000000	17822	150916	1.000000	9871441	0.000000
129626764	1559004854.000000	81019341	10000.000000	9794	158459	1.000000	17686	151294	1.000000	9866392	0.000000
129623724	1559052158.000000	81029087	10000.000000	9736	158799	1.000000	17670	151564	1.000000	9861535	0.000000
129617113	1559042057.000000	81009140	10000.000000	9782	158446	1.000000	17737	151859	1.000000	9856729	0.000000
129628380	1559020627.000000	81049550	10000.000000	9590	158925	1.000000	17800	152338	1.000000	9851800	0.000000
129629893	1558970740.000000	81029057	10000.000000	9838	157962	1.000000	17565	152335	1.000000	9846875	0.000000
129619245	1559040111.000000	81027647	10000.000000	9650	159486	1.000000	17711	151181	1.000000	9841948	0.000000
129625756	1559088685.000000	81028342	10000.000000	9719	158935	1.000000	17652	151615	1.000000	9836982	0.000000
129626252	1558921357.000000	81044075	10000.000000	9691	158494	1.000000	17650	151581	1.000000	9831991	0.000000
129635533	1559026446.000000	81014934	10000.000000	9850	158196	1.000000	17931	151892	1.000000	9826882	0.000000
129623646	1559076171.000000	81048335	10000.000000	9671	158847	1.000000	17707	151412	1.000000	9822023	0.000000
129626183	1559045338.000000	81015597	10000.000000	9620	159126	1.000000	17905	151496	1.000000	9816966	0.000000
129606995	1559040134.000000	81045754	10000.000000	9807	158715	1.000000	17818	151323	1.000000	9812078	0.000000
129626392	1559006258.000000	81031333	10000.000000	9787	158334	1.000000	17813	152387	1.000000	9807136	0.000000
129634460	1559038962.000000	81039731	10000.000000	9835	158207	1.000000	17686	152155	1.000000	9802181	-1.#IND00
129621620	1559061087.000000	81029596	10000.000000	9699	158605	1.000000	17915	152244	1.000000	9797248	0.006400
129612772	1559062032.000000	81049560	10000.000000	9760	158816	1.000000	17914	151540	1.000000	9792362	-0.012630
129623308	1559040853.000000	81032233	10000.000000	9639	158466	1.000000	17594	151418	1.000000	9787511	-0.016639
129625222	1558913932.000000	81045678	10000.000000	9718	158821	1.000000	17735	151776	1.000000	9782667	-0.010487
129608287	1559001730.000000	81031430	10000.000000	9683	159032	1.000000	17732	151673	1.000000	9777790	-0.007399
129623793	1559093139.000000	81036086	10000.000000	9749	158942	1.000000	17776	151256	1.000000	9772974	-0.006799
129642224	1558988473.000000	81020911	10000.000000	9649	158367	1.000000	17532	151980	1.000000	9768057	-0.006004
129612880	1559050155.000000	81016541	10000.000000	9734	158676	1.000000	17721	151125	1.000000	9763290	-0.005644
129629963	1559098574.000000	81028921	10000.000000	9710	159222	1.000000	17773	151165	1.000000	9758420	-0.012081
129633817	1559052465.000000	81031843	10000.000000	9669	157991	1.000000	17707	151321	1.000000	9753433	-0.011188
129624750	1559060566.000000	81019860	10000.000000	9678	158987	1.000000	17762	151722	1.000000	9748426	-0.008303
129607319	1559109663.000000	81015181	10000.000000	9679	158479	1.000000	17769	151228	1.000000	9743599	-0.009815
129634787	1559034238.000000	81050773	10000.000000	9700	158360	1.000000	17814	151055	1.000000	9738676	-0.009665
129612059	1559039164.000000	81030915	10000.000000	9632	160172	1.000000	17868	151326	1.000000	9733788	-0.006861
129616517	1559029713.000000	81049642	10000.000000	9830	158265	1.000000	17741	151826	1.000000	9728900	-0.006004
129625101	1559131828.000000	81038237	10000.000000	9768	158316	1.000000	17821	151357	1.000000	9724064	-0.005621
129619170	1559005528.000000	81037815	10000.000000	9707	158970	1.000000	17641	152094	1.000000	9719199	-0.002516
129628883	1558929370.000000	81042989	10000.000000	9679	158795	1.000000	17724	151053	1.000000	9714488	-0.002591
129619844	1558998593.000000	81022203	10000.000000	9819	158518	1.000000	17738	151436	1.000000	9709537	-0.002319
129610782	1559040405.000000	81028999	10000.000000	9699	158309	1.000000	17751	151779	1.000000	9704694	-0.002512
129629673	1558999495.000000	81030409	10000.000000	9720	158393	1.000000	17698	151519	1.000000	9699876	-0.002205
129626036	1559003894.000000	81026037	10000.000000	9760	158661	1.000000	17625	152352	1.000000	9695062	-0.002083
129621039	1559115367.000000	81020126	10000.000000	9711	158140	1.000000	17822	151189	1.000000	9690315	-0.001296
129640715	1558997463.000000	81045979	10000.000000	9699	158696	1.000000	17659	151812	1.000000	9685508	-0.001096
129615521	1558976158.000000	81010928	10000.000000	9840	158588	1.000000	17776	151882	1.000000	9680647	-0.000863
129624569	1559035263.000000	81030648	10000.000000	9831	158597	1.000000	17622	151423	1.000000	9675834	-0.000650
129614208	1559004928.000000	81005084	10000.000000	9773	158118	1.000000	17710	151174	1.000000	9670967	-0.000964
129621368	1558952635.000000	81036894	10000.000000	9776	158279	1.000000	17735	152526	1.000000	9666188	-0.000303
129627673	1559002378.000000	81042829	10000.000000	9714	158571	1.000000	17799	151511	1.000000	9661287	-0.001661
129618220	1558947356.000000	81031810	10000.000000	9650	159252	1.000000	17712	151402	1.000000	9656420	-0.001860
129613812	1559040517.000000	81040013	10000.000000	9647	158748	1.000000	17803	151590	1.000000	9651503	-0.001880
129637172	1559063577.000000	81024077	10000.000000	9711	158836	1.000000	17752	152124	1.000000	9646608	-0.002423
129617215	1559006970.000000	81028251	10000.000000	9703	158193	1.000000	17670	152313	1.000000	9641752	-0.002177
129628507	1559045021.000000	81028238	10000.000000	9613	159665	1.000000	17777	151211	1.000000	9636959	-0.002647
129614759	1559042592.000000	81035182	10000.000000	9725	158741	1.000000	17780	151845	1.000000	9632065	-0.002567
129619314	1558961968.000000	81039455	10000.000000	9781	158387	1.000000	17800	150988	1.000000	9627368	-0.002557
129625893	1559068587.000000	81020764	10000.000000	9732	158774	1.000000	17692	151764	1.000000	9622557	-0.003470
129643292	1559016203.000000	81022405	10000.000000	9719	158528	1.000000	17916	151574	1.000000	9617798	-0.003285
129622224	1559074320.000000	81025784	10000.000000	9770	159177	1.000000	17858	152251	1.000000	9612938	-0.003950
129622679	1558958792.000000	81004734	10000.000000	9805	158270	1.000000	17814	151553	1.000000	9608256	-0.004017
129630021	1558997862.000000	81030460	10000.000000	9705	158986	1.000000	17665	151903	1.000000	9603570	-0.003577
129628559	1558969014.000000	81018072	10000.000000	9844	158128	1.000000	17758	151981	1.000000	9598802	-0.003017
129627192	1559020978.000000	81022816	10000.000000	9663	159086	1.000000	17863	151165	1.000000	9593934	-0.003761
129643333	1559102585.000000	81022888	10000.000000	9700	158571	1.000000	17701	151049	1.000000	9589113	-0.004377
129623250	1558994554.000000	81027291	10000.000000	9650	158515	1.000000	17779	151928	1.000000	9584363	-0.004221
129621296	1559020897.000000	81027324	10000.000000	9755	158654	1.000000	17820	151915	1.000000	9579488	-0.004060
129621566	1559066766.000000	81038972	10000.000000	9631	158545	1.000000	17694	151244	1.000000	9574647	-0.003974
129620981	1559040973.000000	81031411	10000.000000	9749	158733	1.000000	17555	151436	1.000000	9569744	-0.003777
129630502	1559068759.000000	81043194	10000.000000	9657	158399	1.000000	17705	151064	1.000000	9565061	-0.003447
129611630	1558995863.000000	81030894	10000.000000	9681	159128	1.000000	17755	151378	1.000000	9560245	-0.003369
129624446	1559063837.000000	81025125	10000.000000	9677	159465	1.000000	17653	151872	1.000000	9555487	-0.003597
129626301	1558968419.000000	81029106	10000.000000	9636	158779	1.000000	17732	152350	1.000000	9550729	-0.003443
129624476	1558988510.000000	81035839	10000.000000	9724	158783	1.000000	17899	151932	1.000000	9545999	-0.003236
129620322	1559008355.000000	81036720	10000.000000	9750	158528	1.000000	17697	151146	1.000000	9541101	-0.003082
129602760	1559098539.000000	81038970	10000.000000	9723	158878	1.000000	17901	151083	1.000000	9536323	-0.002898
129621355	1559028243.000000	81020588	10000.000000	9738	158777	1.000000	17809	151601	1.000000	9531589	-0.003229
129621927	1558996005.000000	81030342	10000.000000	9621	158796	1.000000	17704	151578	1.000000	9526948	-0.005052
129626422	1558987836.000000	81017411	10000.000000	9599	159001	1.000000	17689	151024	1.000000	9522147	-0.004869
129610519	1559050562.000000	81028645	10000.000000	9740	158399	1.000000	17615	151982	1.000000	9517341	-0.004454
npatches	nstrain	runtime	dt	init_x	init_y	init_y_blood	init_z	init_S	beta0	beta1	beta2	beta3	mean_beta	B	d	delta	delta_blood	b[0]	mut	m	CTL	c	g	epsilon	k	het	lambda	rho	omega	x_max	patch.dyna	DELTA	A	VA
10000	1	100.000000	0.000100	21900	9499	5000000	0.001000	10000000	9.121703	4.972414	6.711140	5.949628	8	8000000000.000000	0.010000	1.000000	1.000000	800000	0.000050	0.048000	1	0.001000	1.000000	25.000000	3.000000	0.500000	0.000000	0.000000	0.000000	31987	0	10.000000	7.000000	1.000000
sus	inf	inf_blood	z	x[0]	y[0][0]	z[0]	x[1]	y[1][0]	z[1]	S[0]	synchrony
219000000	94990000.000000	5000000	10.000000	21900	9499	0.001000	21900	9499	0.001000	10000000	0.000000
200871205	623098417.000000	32328414	10000.000000	18634	63640	1.000000	23550	59215	1.000000	9994892	0.000000
173477307	880182354.000000	45734485	10000.000000	15816	89118	1.000000	20975	85162	1.000000	9989982	0.000000
169515784	924601873.000000	48040139	10000.000000	15549	93752	1.000000	20536	89711	1.000000	9984951	0.000000
168933088	931125723.000000	48382632	10000.000000	15385	94217	1.000000	20548	89580	1.000000	9979995	0.000000
168869342	932036904.000000	48445987	10000.000000	15398	94718	1.000000	20530	90241	1.000000	9974995	0.000000
168842469	932186729.000000	48451098	10000.000000	15371	94026	1.000000	20499	89753	1.000000	9969987	0.000000
168865444	932205620.000000	48456424	10000.000000	15546	94356	1.000000	20535	89773	1.000000	9965049	0.000000
168844211	932229738.000000	48456618	10000.000000	15312	94563	1.000000	20533	89444	1.000000	9960201	0.000000
168831736	932171237.000000	48448225	10000.000000	15342	94392	1.000000	20385	89892	1.000000	9955196	0.000000
168859190	932150856.000000	48446587	10000.000000	15376	93753	1.000000	20251	90820	1.000000	9950379	0.000000
168849215	932189684.000000	48451814	10000.000000	15368	94383	1.000000	20459	90202	1.000000	9945494	0.000000
168828812	932226747.000000	48462942	10000.000000	15515	94515	1.000000	20673	89725	1.000000	9940500	0.000000
168843337	932168331.000000	48438915	10000.000000	15302	94361	1.000000	20503	90575	1.000000	9935459	0.000000
168855568	932135775.000000	48440253	10000.000000	15424	94256	1.000000	20452	89809	1.000000	9930512	0.000000
168847361	932154376.000000	48452035	10000.000000	15355	94376	1.000000	20462	90217	1.000000	9925536	0.000000
168849795	932223465.000000	48448636	10000.000000	15551	94044	1.000000	20526	89901	1.000000	9920459	0.000000
168840354	932216166.000000	48452631	10000.000000	15390	94426	1.000000	20353	89767	1.000000	9915353	0.000000
168856172	932128588.000000	48442710	10000.000000	15416	94385	1.000000	20505	89734	1.000000	9910361	0.000000
168834033	932223570.000000	48451271	10000.000000	15344	94384	1.000000	20539	89955	1.000000	9905357	0.000000
168832619	932256482.000000	48458440	10000.000000	15439	94822	1.000000	20484	90148	1.000000	9900220	0.000000
168847505	932193551.000000	48450436	10000.000000	15398	94404	1.000000	20520	89677	1.000000	9895359	0.000000
168844927	932187447.000000	48445450	10000.000000	15246	95172	1.000000	20590	90209	1.000000	9890496	0.000000
168831682	932204598.000000	48452536	10000.000000	15467	94124	1.000000	20539	89601	1.000000	9885620	0.000000
168831169	932199613.000000	48443809	10000.000000	15444	94546	1.000000	20363	90473	1.000000	9880757	0.000000
168835411	932235470.000000	48456888	10000.000000	15346	94494	1.000000	20448	90094	1.000000	9875940	0.000000
168856122	932155175.000000	48450181	10000.000000	15319	95283	1.000000	20453	89738	1.000000	9871063	0.000000
168836712	932260996.000000	48450778	10000.000000	15219	95086	1.000000	20443	90017	1.000000	9866097	0.000000
168857436	932147587.000000	48438564	10000.000000	15479	94610	1.000000	20484	90105	1.000000	9861152	0.000000
168832527	932246403.000000	48446052	10000.000000	15421	94269	1.000000	20569	90161	1.000000	9856321	0.000000
168844942	932214179.000000	48457384	10000.000000	15437	94563	1.000000	20663	89911	1.000000	9851456	0.000000
168836832	932278543.000000	48458776	10000.000000	15290	94220	1.000000	20510	90194	1.000000	9846557	0.000000
168819614	932237672.000000	48460386	10000.000000	15376	94370	1.000000	20610	90287	1.000000	9841667	0.000000
168841446	932150560.000000	48437498	10000.000000	15353	94451	1.000000	20529	89872	1.000000	9836678	0.000000
168844523	932172773.000000	48455603	10000.000000	15379	94237	1.000000	20468	90070	1.000000	9831844	0.000000
168849953	932189172.000000	48459231	10000.000000	15308	95347	1.000000	20501	89926	1.000000	9826865	0.000000
168846364	932206504.000000	48455396	10000.000000	15538	94607	1.000000	20582	90447	1.000000	9821909	0.000000
168847623	932207317.000000	48431340	10000.000000	15452	94655	1.000000	20614	90338	1.000000	9817034	0.000000
168855681	932181748.000000	48451933	10000.000000	15323	94871	1.000000	20576	90008	1.000000	9812274	0.000000
168852461	932218507.000000	48449039	10000.000000	15366	93997	1.000000	20369	90265	1.000000	9807383	0.000000
168850770	932198275.000000	48451077	10000.000000	15378	94758	1.000000	20668	90353	1.000000	9802515	-1.#IND00
168832938	932172862.000000	48448673	10000.000000	15468	94290	1.000000	20157	90041	1.000000	9797478	-0.000000
168841684	932181055.000000	48451309	10000.000000	15251	94426	1.000000	20592	89463	1.000000	9792658	-0.004207
168841224	932196149.000000	48450321	10000.000000	15317	94897	1.000000	20353	89775	1.000000	9787890	-0.002163
168822468	932234900.000000	48445778	10000.000000	15292	94444	1.000000	20595	89178	1.000000	9782861	-0.002793
168826876	932221290.000000	48456594	10000.000000	15371	94785	1.000000	20376	90283	1.000000	9777907	-0.017632
168834305	932268853.000000	48449554	10000.000000	15371	94275	1.000000	20450	90092	1.000000	9772983	-0.008865
168852448	932221708.000000	48457682	10000.000000	15388	95006	1.000000	20398	89834	1.000000	9768058	-0.012069
168842363	932279570.000000	48447937	10000.000000	15311	95043	1.000000	20368	90333	1.000000	9763162	-0.014139
168815136	932244018.000000	48448842	10000.000000	15291	94524	1.000000	20585	90197	1.000000	9758374	-0.021363
168844179	932185651.000000	48457574	10000.000000	15482	94673	1.000000	20572	90192	1.000000	9753459	-0.019329
168851641	932181899.000000	48444532	10000.000000	15367	94397	1.000000	20620	89993	1.000000	9748588	-0.021826
168834914	932269353.000000	48451587	10000.000000	15237	94645	1.000000	20378	90587	1.000000	9743725	-0.019441
168834605	932223734.000000	48439341	10000.000000	15406	94024	1.000000	20415	90322	1.000000	9738680	-0.017812
168828415	932234246.000000	48447168	10000.000000	15291	94747	1.000000	20444	90718	1.000000	9733835	-0.017362
168829196	932232669.000000	48449167	10000.000000	15305	94796	1.000000	20508	90171	1.000000	9728948	-0.016373
168856959	932148791.000000	48434452	10000.000000	15221	94480	1.000000	20709	88950	1.000000	9724154	-0.016803
168832737	932192158.000000	48452174	10000.000000	15556	94356	1.000000	20586	90079	1.000000	9719298	-0.015862
168838009	932215494.000000	48455479	10000.000000	15503	94835	1.000000	20610	90306	1.000000	9714445	-0.013785
168815347	932232729.000000	48455173	10000.000000	15258	94493	1.000000	20377	90121	1.000000	9709530	-0.012543
168828869	932240854.000000	48443221	10000.000000	15475	93815	1.000000	20398	90330	1.000000	9704803	-0.012951
168859919	932176030.000000	48442471	10000.000000	15486	94748	1.000000	20523	89733	1.000000	9699922	-0.010434
168852494	932213331.000000	48438597	10000.000000	15499	94382	1.000000	20553	89669	1.000000	9695063	-0.010201
168843387	932210907.000000	48459638	10000.000000	15433	94079	1.000000	20473	90698	1.000000	9690244	-0.009861
168833723	932221903.000000	48448643	10000.000000	15442	93873	1.000000	20612	90395	1.000000	9685463	-0.008995
168832762	932206857.000000	48453080	10000.000000	15318	94561	1.000000	20573	90723	1.000000	9680485	-0.008194
168834099	932269248.000000	48434569	10000.000000	15303	94316	1.000000	20417	90417	1.000000	9675664	-0.008224
168837301	932150667.000000	48447225	10000.000000	15198	94408	1.000000	20566	89783	1.000000	9670834	-0.008549
168829938	932185788.000000	48440418	10000.000000	15465	94619	1.000000	20648	90256	1.000000	9665937	-0.008497
168834899	932254946.000000	48445380	10000.000000	15432	94277	1.000000	20616	89882	1.000000	9661047	-0.007578
168849671	932185699.000000	48446623	10000.000000	15326	94707	1.000000	20564	90267	1.000000	9656206	-0.007762
168843987	932191450.000000	48449385	10000.000000	15443	94270	1.000000	20693	90040	1.000000	9651376	-0.007888
168837475	932196824.000000	48452267	10000.000000	15339	94655	1.000000	20422	90074	1.000000	9646536	-0.007572
168846556	932259339.000000	48448455	10000.000000	15274	94684	1.000000	20587	89746	1.000000	9641607	-0.007100
168853174	932217880.000000	48462484	10000.000000	15407	94312	1.000000	20521	90282	1.000000	9636830	-0.006278
168844418	932196956.000000	48458412	10000.000000	15439	94124	1.000000	20453	90189	1.000000	9631990	-0.006286
168829760	932215793.000000	48450083	10000.000000	15462	94741	1.000000	20563	90818	1.000000	9627082	-0.005926
168844792	932178557.000000	48439921	10000.000000	15533	94078	1.000000	20463	90130	1.000000	9622441	-0.005763
168845525	932180427.000000	48446734	10000.000000	15552	94115	1.000000	20554	89713	1.000000	9617560	-0.005647
168841808	932248304.000000	48445415	10000.000000	15460	94486	1.000000	20263	90502	1.000000	9612714	-0.005620
168833103	932197394.000000	48448989	10000.000000	15419	94602	1.000000	20540	90260	1.000000	9607954	-0.005987
168856497	932142158.000000	48450493	10000.000000	15361	94382	1.000000	20318	89816	1.000000	9603079	-0.006548
168858782	932189183.000000	48446482	10000.000000	15330	94764	1.000000	20488	89993	1.000000	9598246	-0.006088
168845213	932221763.000000	48452037	10000.000000	15505	94179	1.000000	20622	90036	1.000000	9593421	-0.006004
168847298	932197205.000000	48452510	10000.000000	15461	94222	1.000000	20502	90127	1.000000	9588650	-0.005991
168845742	932206757.000000	48456297	10000.000000	15307	94333	1.000000	20416	90356	1.000000	9583766	-0.005722
168828611	932257045.000000	48458284	10000.000000	15514	94663	1.000000	20417	89805	1.000000	9579011	-0.006043
168847088	932231495.000000	48448269	10000.000000	15335	94730	1.000000	20627	89784	1.000000	9574318	-0.006073
168850353	932117473.000000	48451275	10000.000000	15277	94349	1.000000	20479	89988	1.000000	9569624	-0.007235
168838531	932210618.000000	48440527	10000.000000	15490	94323	1.000000	20670	90156	1.000000	9564743	-0.007100
168861862	932161257.000000	48461404	10000.000000	15285	94374	1.000000	20577	90452	1.000000	9559998	-0.006884
168847793	932158433.000000	48453802	10000.000000	15231	94435	1.000000	20576	90020	1.000000	9555151	-0.007286
168848270	932203591.000000	48445687	10000.000000	15536	94381	1.000000	20317	90150	1.000000	9550378	-0.007273
168867061	932193988.000000	48453491	10000.000000	15392	94746	1.000000	20740	90478	1.000000	9545671	-0.006795
168833624	932220647.000000	48435770	10000.000000	15179	94681	1.000000	20529	89690	1.000000	9540808	-0.006831
168849810	932171275.000000	48458743	10000.000000	15279	95448	1.000000	20608	89916	1.000000	9536134	-0.006654
168854554	932246110.000000	48453113	10000.000000	15338	94972	1.000000	20479	90059	1.000000	9531360	-0.006398
168837114	932204148.000000	48457933	10000.000000	15503	94868	1.000000	20592	90221	1.000000	9526587	-0.006486
168842136	932242711.000000	48442890	10000.000000	15386	94346	1.000000	20522	89830	1.000000	9521955	-0.006160
168848591	932187900.000000	48450368	10000.000000	15327	95463	1.000000	20410	89939	1.000000	9517330	-0.005754
npatches	nstrain	runtime	dt	init_x	init_y	init_y_blood	init_z	init_S	beta0	beta1	beta2	beta3	mean_beta	B	d	delta	delta_blood	b[0]	mut	m	CTL	c	g	epsilon	k	het	lambda	rho	omega	x_max	patch.dyna	DELTA	A	VA
10000	1	100.000000	0.000100	21900	9499	5000000	0.001000	10000000	5.724143	10.842522	9.783606	7.986294	8	8000000000.000000	0.010000	1.000000	1.000000	800000	0.000050	0.048000	1	0.001000	1.000000	25.000000	4.000000	0.500000	0.000000	0.000000	0.000000	31987	0	10.000000	7.000000	1.000000
sus	inf	inf_blood	z	x[0]	y[0][0]	z[0]	x[1]	y[1][0]	z[1]	S[0]	synchrony
219000000	94990000.000000	5000000	10.000000	21900	9499	0.001000	21900	9499	0.001000	10000000	0.000000
235301491	374399123.000000	19435321	10000.000000	25767	35537	1.000000	20936	39383	1.000000	9994953	0.000000
213168139	517267617.000000	26880466	10000.000000	23582	49611	1.000000	18447	53977	1.000000	9989899	0.000000
209219849	545918075.000000	28374315	10000.000000	22993	52972	1.000000	18036	57678	1.000000	9984896	0.000000
208576523	550640776.000000	28621910	10000.000000	22962	53127	1.000000	17959	57645	1.000000	9979781	0.000000
208452361	551475786.000000	28667117	10000.000000	22888	53297	1.000000	17888	57514	1.000000	9974890	0.000000
208451167	551584090.000000	28665172	10000.000000	23035	53693	1.000000	17941	57231	1.000000	9969868	0.000000
208456263	551557836.000000	28670994	10000.000000	23214	53436	1.000000	17850	57864	1.000000	9964890	0.000000
208463811	551482694.000000	28671970	10000.000000	23438	52782	1.000000	18012	57387	1.000000	9959930	0.000000
208466797	551564330.000000	28668969	10000.000000	23331	53053	1.000000	17994	57437	1.000000	9954989	0.000000
208462116	551519543.000000	28659762	10000.000000	22950	53732	1.000000	17834	57627	1.000000	9950158	0.000000
208464167	551498260.000000	28663361	10000.000000	23408	53098	1.000000	17964	57483	1.000000	9945143	0.000000
208451430	551508391.000000	28664336	10000.000000	23213	53271	1.000000	17949	57420	1.000000	9940102	0.000000
208472696	551487267.000000	28667384	10000.000000	23285	53190	1.000000	17937	57964	1.000000	9935188	0.000000
208457479	551540546.000000	28662622	10000.000000	23230	52982	1.000000	18015	58195	1.000000	9930270	0.000000
208459618	551585139.000000	28660421	10000.000000	23325	53200	1.000000	18167	58170	1.000000	9925394	0.000000
208454961	551516577.000000	28661368	10000.000000	23073	52941	1.000000	17977	57318	1.000000	9920438	0.000000
208468632	551537803.000000	28664839	10000.000000	23186	53021	1.000000	17856	57531	1.000000	9915430	0.000000
208454883	551579571.000000	28671127	10000.000000	23019	53394	1.000000	17906	57225	1.000000	9910439	0.000000
208472699	551507711.000000	28672209	10000.000000	23130	52882	1.000000	17987	57779	1.000000	9905582	0.000000
208475466	551528532.000000	28665727	10000.000000	23203	53382	1.000000	17909	57733	1.000000	9900569	0.000000
208468507	551500610.000000	28665326	10000.000000	23301	53071	1.000000	17965	57366	1.000000	9895695	0.000000
208460084	551588233.000000	28663297	10000.000000	23181	52964	1.000000	17917	57328	1.000000	9890742	0.000000
208450717	551560912.000000	28670368	10000.000000	23066	53212	1.000000	18076	57436	1.000000	9885817	0.000000
208440641	551612408.000000	28660309	10000.000000	23233	53169	1.000000	18021	57014	1.000000	9880830	0.000000
208452042	551564768.000000	28661043	10000.000000	23300	53177	1.000000	18118	57383	1.000000	9875855	0.000000
208460152	551517479.000000	28670549	10000.000000	23148	53013	1.000000	18004	57678	1.000000	9870931	0.000000
208451572	551580825.000000	28666794	10000.000000	23095	53141	1.000000	18130	57456	1.000000	9866044	0.000000
208466605	551571123.000000	28659774	10000.000000	23023	53054	1.000000	18121	57457	1.000000	9861163	0.000000
208456676	551565566.000000	28662887	10000.000000	22989	53143	1.000000	18138	57292	1.000000	9856276	0.000000
208465207	551481791.000000	28658559	10000.000000	23203	53228	1.000000	18049	57603	1.000000	9851273	0.000000
208473401	551513947.000000	28669847	10000.000000	23060	53540	1.000000	18164	57591	1.000000	9846363	0.000000
208455216	551502526.000000	28657175	10000.000000	23173	53023	1.000000	18012	57773	1.000000	9841446	0.000000
208455232	551543440.000000	28674205	10000.000000	23261	53088	1.000000	17839	58095	1.000000	9836516	0.000000
208464202	551632787.000000	28664262	10000.000000	23212	53505	1.000000	18003	57402	1.000000	9831533	0.000000
208454381	551562933.000000	28667780	10000.000000	23105	53380	1.000000	18125	57539	1.000000	9826607	0.000000
208455344	551517210.000000	28661470	10000.000000	23264	52987	1.000000	18005	57797	1.000000	9821768	0.000000
208475712	551557590.000000	28668694	10000.000000	22962	53456	1.000000	17979	57335	1.000000	9816739	0.000000
208449454	551513023.000000	28667717	10000.000000	23009	53321	1.000000	17916	57651	1.000000	9811910	0.000000
208453451	551576778.000000	28655589	10000.000000	23206	53824	1.000000	17979	57673	1.000000	9807000	0.000000
208454728	551618756.000000	28667706	10000.000000	23282	53311	1.000000	17998	57954	1.000000	9802026	-1.#IND00
208456828	551509389.000000	28664848	10000.000000	23102	53221	1.000000	18011	57548	1.000000	9797084	-0.025600
208465034	551510262.000000	28671741	10000.000000	23168	53442	1.000000	17980	57888	1.000000	9792304	-0.013511
208451667	551560318.000000	28656071	10000.000000	23199	53135	1.000000	17759	57908	1.000000	9787503	-0.016011
208440422	551625489.000000	28675721	10000.000000	23103	52785	1.000000	18113	57876	1.000000	9782603	-0.008861
208474933	551530456.000000	28670288	10000.000000	23192	53089	1.000000	17990	57727	1.000000	9777679	-0.007072
208469965	551572079.000000	28671188	10000.000000	23186	53382	1.000000	17931	57728	1.000000	9772766	-0.010933
208466264	551541770.000000	28659366	10000.000000	22953	53596	1.000000	17952	57673	1.000000	9767882	-0.010834
208455563	551543027.000000	28670591	10000.000000	23184	53345	1.000000	17940	57113	1.000000	9763005	-0.012069
208469091	551519120.000000	28666074	10000.000000	23074	53233	1.000000	17848	57765	1.000000	9758135	-0.010820
208473113	551471822.000000	28664225	10000.000000	23164	53634	1.000000	17941	57748	1.000000	9753333	-0.010107
208448186	551560315.000000	28666701	10000.000000	23003	53157	1.000000	18047	57401	1.000000	9748348	-0.006861
208465819	551475062.000000	28662344	10000.000000	23291	53428	1.000000	18133	57233	1.000000	9743410	-0.006187
208443465	551576307.000000	28671546	10000.000000	23283	52952	1.000000	17948	57853	1.000000	9738599	-0.005534
208452246	551610669.000000	28664982	10000.000000	23180	53612	1.000000	18117	57451	1.000000	9733659	-0.007189
208469967	551568158.000000	28677925	10000.000000	23201	53008	1.000000	18047	57397	1.000000	9728778	-0.006504
208453788	551594419.000000	28679451	10000.000000	23166	53096	1.000000	17910	57152	1.000000	9723955	-0.004938
208452096	551574280.000000	28658999	10000.000000	23311	53362	1.000000	17897	57672	1.000000	9718989	-0.004763
208457183	551553682.000000	28668197	10000.000000	23138	53129	1.000000	17952	57644	1.000000	9714148	-0.004041
208472495	551539875.000000	28672008	10000.000000	23060	53482	1.000000	18049	57538	1.000000	9709308	-0.003653
208478343	551510944.000000	28665902	10000.000000	23177	53226	1.000000	17990	57235	1.000000	9704472	-0.003722
208471038	551512044.000000	28653624	10000.000000	23220	53530	1.000000	18120	57899	1.000000	9699720	-0.004620
208467026	551503999.000000	28658264	10000.000000	23206	53292	1.000000	17978	57797	1.000000	9694957	-0.004353
208455024	551494443.000000	28671058	10000.000000	23413	52896	1.000000	18033	57797	1.000000	9690079	-0.003641
208466477	551534605.000000	28664490	10000.000000	23277	52912	1.000000	17813	57696	1.000000	9685307	-0.003278
208454151	551575232.000000	28662859	10000.000000	23045	53279	1.000000	17766	57704	1.000000	9680434	-0.002149
208460604	551518644.000000	28674109	10000.000000	23162	53355	1.000000	17980	57223	1.000000	9675505	-0.001869
208462128	551517966.000000	28670143	10000.000000	23122	52909	1.000000	18150	57204	1.000000	9670726	-0.001780
208473988	551550891.000000	28662120	10000.000000	22924	53175	1.000000	17964	57301	1.000000	9665827	-0.001714
208458686	551488948.000000	28661907	10000.000000	23415	53160	1.000000	17846	57817	1.000000	9660893	-0.001692
208460984	551496333.000000	28672299	10000.000000	23211	53145	1.000000	18023	57574	1.000000	9656118	-0.001434
208454624	551573467.000000	28660842	10000.000000	23010	53318	1.000000	18086	57348	1.000000	9651234	-0.001224
208470932	551557362.000000	28668192	10000.000000	23213	52847	1.000000	18054	57472	1.000000	9646387	-0.001247
208468311	551556092.000000	28664896	10000.000000	23304	52734	1.000000	17773	57918	1.000000	9641691	-0.000955
208473669	551523472.000000	28664395	10000.000000	23449	52782	1.000000	17874	57835	1.000000	9636965	-0.001065
208459926	551510998.000000	28664177	10000.000000	23259	52845	1.000000	17793	58022	1.000000	9632225	-0.000745
208481944	551518221.000000	28657645	10000.000000	23112	52631	1.000000	17994	57837	1.000000	9627420	-0.000683
208456168	551512962.000000	28670368	10000.000000	23139	52938	1.000000	17999	58296	1.000000	9622664	-0.000277
208461214	551549987.000000	28665494	10000.000000	22903	53485	1.000000	18076	57280	1.000000	9617905	-0.001323
208470775	551586910.000000	28666510	10000.000000	23032	53420	1.000000	18072	57681	1.000000	9613092	-0.001272
208434870	551592895.000000	28670117	10000.000000	23277	53429	1.000000	17865	57570	1.000000	9608276	-0.001653
208476477	551572089.000000	28660714	10000.000000	23125	53086	1.000000	18023	57580	1.000000	9603532	-0.001665
208457177	551619177.000000	28665222	10000.000000	23127	53261	1.000000	18137	57532	1.000000	9598766	-0.001550
208453625	551578305.000000	28669715	10000.000000	23193	52873	1.000000	17858	57874	1.000000	9594089	-0.001225
208459897	551525271.000000	28669520	10000.000000	23093	53421	1.000000	17768	57903	1.000000	9589182	-0.001324
208459353	551562669.000000	28668116	10000.000000	23106	53353	1.000000	17843	57601	1.000000	9584396	-0.000865
208457006	551511058.000000	28656398	10000.000000	23255	52957	1.000000	17996	57481	1.000000	9579630	-0.001409
208471913	551537940.000000	28661455	10000.000000	23296	53118	1.000000	17803	57625	1.000000	9574915	-0.001430
208469063	551595186.000000	28668861	10000.000000	23076	53128	1.000000	17895	57699	1.000000	9570168	-0.001496
208449883	551560254.000000	28670553	10000.000000	23147	53467	1.000000	18022	57032	1.000000	9565539	-0.001370
208449937	551575360.000000	28660949	10000.000000	23262	53397	1.000000	17896	58270	1.000000	9560782	-0.001772
208464884	551520887.000000	28658773	10000.000000	23001	53201	1.000000	17987	57451	1.000000	9556135	-0.002287
208451617	551585299.000000	28668646	10000.000000	23168	52885	1.000000	18108	57278	1.000000	9551328	-0.002554
208454470	551593805.000000	28661826	10000.000000	23166	53110	1.000000	17834	57801	1.000000	9546441	-0.002477
208446346	551592408.000000	28667364	10000.000000	23281	53068	1.000000	17943	58229	1.000000	9541684	-0.002438
208468140	551536995.000000	28668275	10000.000000	23337	52865	1.000000	18135	57331	1.000000	9536937	-0.003516
208463852	551538411.000000	28664131	10000.000000	23316	52784	1.000000	17897	57586	1.000000	9532177	-0.003482
208468112	551528271.000000	28674063	10000.000000	23156	53113	1.000000	18224	57714	1.000000	9527377	-0.002849
208460185	551551077.000000	28660515	10000.000000	22965	53165	1.000000	17956	57655	1.000000	9522691	-0.003234
208469802	551566416.000000	28671223	10000.000000	23170	53044	1.000000	17935	57535	1.000000	9517797	-0.003060
npatches	nstrain	runtime	dt	init_x	init_y	init_y_blood	init_z	init_S	beta0	beta1	beta2	beta3	mean_beta	B	d	delta	delta_blood	b[0]	mut	m	CTL	c	g	epsilon	k	het	lambda	rho	omega	x_max	patch.dyna	DELTA	A	VA
10000	1	100.000000	0.000100	21900	9499	5000000	0.001000	10000000	8.879919	5.896344	9.284817	9.754798	8	8000000000.000000	0.010000	1.000000	1.000000	800000	0.000050	0.048000	1	0.001000	1.000000	25.000000	5.000000	0.500000	0.000000	0.000000	0.000000	31987	0	10.000000	7.000000	1.000000
sus	inf	inf_blood	z	x[0]	y[0][0]	z[0]	x[1]	y[1][0]	z[1]	S[0]	synchrony
219000000	94990000.000000	5000000	10.000000	21900	9499	0.001000	21900	9499	0.001000	10000000	0.000000
265361360	211103787.000000	10958164	10000.000000	26089	21497	1.000000	28192	19869	1.000000	9995031	0.000000
251608797	277152960.000000	14402033	10000.000000	24341	28384	1.000000	26704	26493	1.000000	9990043	0.000000
247860732	296316049.000000	15397694	10000.000000	23913	30106	1.000000	26474	28144	1.000000	9985057	0.000000
246991997	300909775.000000	15644324	10000.000000	23885	30507	1.000000	26576	28484	1.000000	9979982	0.000000
246803818	301917280.000000	15696096	10000.000000	23916	31183	1.000000	26477	28803	1.000000	9974878	0.000000
246728673	302166483.000000	15702736	10000.000000	23990	30930	1.000000	26532	28789	1.000000	9969851	0.000000
246732699	302193625.000000	15710194	10000.000000	23768	31257	1.000000	26222	29038	1.000000	9964915	0.000000
246740576	302286836.000000	15704977	10000.000000	23947	30718	1.000000	26400	28860	1.000000	9959848	0.000000
246729178	302299823.000000	15707992	10000.000000	23812	30820	1.000000	26329	28824	1.000000	9954775	0.000000
246727504	302260164.000000	15710706	10000.000000	23651	30954	1.000000	26407	28868	1.000000	9949782	0.000000
246736835	302264812.000000	15713339	10000.000000	23795	30749	1.000000	26487	28609	1.000000	9944836	0.000000
246720245	302300912.000000	15704620	10000.000000	23874	30600	1.000000	26372	28744	1.000000	9939943	0.000000
246718230	302258299.000000	15712045	10000.000000	23889	30821	1.000000	26255	28592	1.000000	9935045	0.000000
246703925	302292337.000000	15705357	10000.000000	23900	30840	1.000000	26269	28777	1.000000	9930073	0.000000
246730029	302291610.000000	15717935	10000.000000	23848	31118	1.000000	26382	28954	1.000000	9925004	0.000000
246739060	302242838.000000	15714541	10000.000000	23797	31027	1.000000	26355	28912	1.000000	9920097	0.000000
246725041	302226168.000000	15704279	10000.000000	23754	30718	1.000000	26507	28999	1.000000	9915114	0.000000
246695876	302296359.000000	15714843	10000.000000	23899	30761	1.000000	26380	28861	1.000000	9910246	0.000000
246716187	302336293.000000	15717355	10000.000000	23886	30926	1.000000	26289	28919	1.000000	9905291	0.000000
246731008	302316762.000000	15714823	10000.000000	23951	30953	1.000000	26295	28549	1.000000	9900280	0.000000
246726773	302306637.000000	15709630	10000.000000	23839	31058	1.000000	26215	28917	1.000000	9895250	0.000000
246731957	302271963.000000	15710742	10000.000000	24010	30438	1.000000	26249	28813	1.000000	9890276	0.000000
246716973	302276099.000000	15707639	10000.000000	23805	30923	1.000000	26243	28738	1.000000	9885471	0.000000
246730943	302231846.000000	15715758	10000.000000	23729	30914	1.000000	26262	29033	1.000000	9880474	0.000000
246735471	302309283.000000	15708053	10000.000000	23855	30738	1.000000	26243	29342	1.000000	9875554	0.000000
246728996	302264082.000000	15711838	10000.000000	23985	30610	1.000000	26533	28930	1.000000	9870657	0.000000
246742709	302195716.000000	15706980	10000.000000	23714	30843	1.000000	26411	28717	1.000000	9865793	0.000000
246719790	302276282.000000	15706934	10000.000000	23853	31187	1.000000	26316	29025	1.000000	9860851	0.000000
246723221	302285045.000000	15711789	10000.000000	23847	30749	1.000000	26298	29102	1.000000	9855960	0.000000
246720204	302285763.000000	15709033	10000.000000	23799	30685	1.000000	26226	29238	1.000000	9851036	0.000000
246722641	302312575.000000	15712000	10000.000000	23873	30770	1.000000	26442	28819	1.000000	9846047	0.000000
246724240	302269918.000000	15708904	10000.000000	23835	30993	1.000000	26492	28953	1.000000	9841166	0.000000
246718576	302296210.000000	15709600	10000.000000	23693	30699	1.000000	26263	28982	1.000000	9836185	0.000000
246711795	302320961.000000	15708720	10000.000000	23663	30808	1.000000	26325	28733	1.000000	9831396	0.000000
246731427	302254407.000000	15706652	10000.000000	23775	30736	1.000000	26465	28799	1.000000	9826540	0.000000
246733299	302268937.000000	15704411	10000.000000	23896	30849	1.000000	26435	28883	1.000000	9821635	0.000000
246722450	302302732.000000	15712352	10000.000000	23883	30424	1.000000	26399	28637	1.000000	9816641	0.000000
246725198	302296029.000000	15715178	10000.000000	23807	30999	1.000000	26323	29263	1.000000	9811665	0.000000
246729342	302264560.000000	15719564	10000.000000	23599	31092	1.000000	26403	28834	1.000000	9806836	0.000000
246723361	302275785.000000	15719307	10000.000000	23927	30913	1.000000	26447	28825	1.000000	9801958	-1.#IND00
246731138	302310709.000000	15706900	10000.000000	23709	30821	1.000000	26534	28895	1.000000	9797137	0.009600
246716780	302305085.000000	15706808	10000.000000	23903	30984	1.000000	26352	29021	1.000000	9792226	0.002471
246707533	302275362.000000	15711046	10000.000000	23940	30999	1.000000	26466	29022	1.000000	9787313	0.006484
246738706	302238953.000000	15709321	10000.000000	23874	30813	1.000000	26464	28928	1.000000	9782334	0.004422
246734018	302257274.000000	15712765	10000.000000	23832	30906	1.000000	26394	28503	1.000000	9777499	0.003431
246732007	302281620.000000	15706438	10000.000000	23952	30838	1.000000	26421	29073	1.000000	9772658	0.002737
246737097	302264943.000000	15698877	10000.000000	23810	30603	1.000000	26449	28971	1.000000	9767828	0.002790
246720301	302197848.000000	15712804	10000.000000	23878	30968	1.000000	26406	28706	1.000000	9762831	0.004758
246732978	302240693.000000	15706826	10000.000000	23860	30979	1.000000	26343	29382	1.000000	9757845	0.004743
246731931	302305170.000000	15712932	10000.000000	23880	30638	1.000000	26620	28719	1.000000	9752987	0.002702
246714627	302285147.000000	15714495	10000.000000	23829	31340	1.000000	26288	29112	1.000000	9748069	0.001688
246721338	302259287.000000	15709410	10000.000000	23866	30829	1.000000	26428	28884	1.000000	9743133	0.001988
246709947	302323481.000000	15712757	10000.000000	23653	31027	1.000000	26423	28677	1.000000	9738233	0.002146
246732329	302295504.000000	15706564	10000.000000	23772	31262	1.000000	26053	29026	1.000000	9733429	0.003627
246698959	302319983.000000	15708285	10000.000000	23738	30789	1.000000	26402	29113	1.000000	9728583	0.003545
246712193	302324238.000000	15715319	10000.000000	23748	31315	1.000000	26119	28875	1.000000	9723671	0.002815
246736275	302286737.000000	15717747	10000.000000	23932	30863	1.000000	26390	28838	1.000000	9718854	0.003533
246730140	302305454.000000	15705948	10000.000000	23717	31134	1.000000	26154	29035	1.000000	9713938	0.001216
246712182	302272996.000000	15710322	10000.000000	23859	30880	1.000000	26224	28760	1.000000	9708903	0.001327
246714623	302259842.000000	15710095	10000.000000	23707	30624	1.000000	26337	28979	1.000000	9704064	0.000850
246732054	302284188.000000	15711504	10000.000000	23752	30819	1.000000	26472	29083	1.000000	9699218	0.000836
246729414	302315173.000000	15717204	10000.000000	23959	30634	1.000000	26610	28890	1.000000	9694269	0.000888
246717474	302298115.000000	15711397	10000.000000	23708	30988	1.000000	26249	28862	1.000000	9689475	0.000813
246727577	302281175.000000	15710007	10000.000000	23787	30829	1.000000	26310	28721	1.000000	9684668	0.000941
246738114	302292307.000000	15712027	10000.000000	23805	30934	1.000000	26331	28947	1.000000	9679812	0.000643
246723058	302324587.000000	15709040	10000.000000	23788	30858	1.000000	26444	28925	1.000000	9674911	0.000968
246720107	302337189.000000	15713802	10000.000000	23853	31253	1.000000	26321	28511	1.000000	9670152	0.001292
246731775	302322700.000000	15707920	10000.000000	23881	31044	1.000000	26235	29074	1.000000	9665382	0.003819
246716959	302324705.000000	15713207	10000.000000	23583	31339	1.000000	26587	28982	1.000000	9660495	0.003536
246726788	302305895.000000	15709994	10000.000000	23836	30686	1.000000	26456	29081	1.000000	9655831	0.003420
246709452	302316868.000000	15724126	10000.000000	23877	30586	1.000000	26439	28838	1.000000	9650813	0.003624
246724702	302266622.000000	15707360	10000.000000	23838	30748	1.000000	26386	28628	1.000000	9645938	0.003805
246712468	302299291.000000	15707310	10000.000000	23830	31131	1.000000	26292	28979	1.000000	9641202	0.003352
246709553	302330129.000000	15717738	10000.000000	23793	30777	1.000000	26435	28833	1.000000	9636419	0.003743
246723088	302260835.000000	15714191	10000.000000	23921	31014	1.000000	26224	28714	1.000000	9631671	0.003725
246710090	302321255.000000	15716133	10000.000000	24001	30952	1.000000	26218	28948	1.000000	9626891	0.003557
246714790	302299774.000000	15709609	10000.000000	23899	30818	1.000000	26404	28990	1.000000	9622053	0.003026
246707888	302316280.000000	15708119	10000.000000	23741	30913	1.000000	26401	29006	1.000000	9617314	0.001724
246720515	302318308.000000	15714564	10000.000000	23880	31150	1.000000	26139	29130	1.000000	9612552	0.001929
246718655	302305636.000000	15706911	10000.000000	23768	31059	1.000000	26232	28880	1.000000	9607823	0.002066
246717772	302276468.000000	15700801	10000.000000	23754	30755	1.000000	26451	28982	1.000000	9603031	0.001624
246719116	302339780.000000	15713441	10000.000000	23802	30898	1.000000	26474	29191	1.000000	9598183	0.002579
246715623	302334521.000000	15710336	10000.000000	23787	31037	1.000000	26399	28729	1.000000	9593433	0.002527
246710584	302352816.000000	15714725	10000.000000	23873	31015	1.000000	26256	28716	1.000000	9588678	0.002908
246717021	302323630.000000	15713492	10000.000000	23969	30636	1.000000	26355	28917	1.000000	9583896	0.002671
246729423	302232627.000000	15711539	10000.000000	23880	30627	1.000000	26458	28805	1.000000	9579100	0.002505
246739205	302281542.000000	15710500	10000.000000	23920	30687	1.000000	26611	28412	1.000000	9574208	0.001630
246716742	302342923.000000	15719251	10000.000000	23884	30980	1.000000	26290	28571	1.000000	9569315	0.001431
246707852	302320110.000000	15710501	10000.000000	23733	30663	1.000000	26443	28871	1.000000	9564600	0.001522
246724338	302321074.000000	15714644	10000.000000	23576	30847	1.000000	26390	29045	1.000000	9559890	0.001379
246716788	302326939.000000	15717264	10000.000000	23806	30702	1.000000	26383	28917	1.000000	9554997	0.001463
246729908	302317770.000000	15716445	10000.000000	23898	30740	1.000000	26324	28995	1.000000	9550156	0.001456
246732628	302299218.000000	15714410	10000.000000	23834	30861	1.000000	26428	28833	1.000000	9545315	0.000983
246694442	302312080.000000	15714578	10000.000000	23862	30866	1.000000	26307	28810	1.000000	9540558	0.000671
246724379	302283934.000000	15710355	10000.000000	23879	30724	1.000000	26447	29022	1.000000	9535746	0.000705
246725951	302332791.000000	15710805	10000.000000	23847	31073	1.000000	26237	29020	1.000000	9531142	0.000813
246716885	302309519.000000	15714957	10000.000000	23647	30985	1.000000	26421	28646	1.000000	9526431	0.000422
246707018	302328284.000000	15714257	10000.000000	23801	30940	1.000000	26346	29021	1.000000	9521661	0.000033
246730642	302250690.000000	15708356	10000.000000	23728	31121	1.000000	26106	28961	1.000000	9516830	0.000043
npatches	nstrain	runtime	dt	init_x	init_y	init_y_blood	init_z	init_S	beta0	beta1	beta2	beta3	mean_beta	B	d	delta	delta_blood	b[0]	mut	m	CTL	c	g	epsilon	k	het	lambda	rho	omega	x_max	patch.dyna	DELTA	A	VA
10000	1	100.000000	0.000100	21900	9499	5000000	0.001000	10000000	5.384850	6.635929	11.119290	11.876715	8	8000000000.000000	0.010000	1.000000	1.000000	800000	0.000050	0.048000	1	0.001000	1.000000	25.000000	6.000000	0.500000	0.000000	0.000000	0.000000	31987	0	10.000000	7.000000	1.000000
sus	inf	inf_blood	z	x[0]	y[0][0]	z[0]	x[1]	y[1][0]	z[1]	S[0]	synchrony
219000000	94990000.000000	5000000	10.000000	21900	9499	0.001000	21900	9499	0.001000	10000000	0.000000
286945275	114638508.000000	5955574	10000.000000	29817	10489	1.000000	29540	10797	1.000000	9994971	0.000000
283474836	128082738.000000	6658245	10000.000000	29613	11739	1.000000	28957	12410	1.000000	9990053	0.000000
281954602	134059667.000000	6966006	10000.000000	29492	12330	1.000000	28956	12785	1.000000	9984960	0.000000
281334672	136519808.000000	7096947	10000.000000	29521	12243	1.000000	29029	13185	1.000000	9980064	0.000000
281084009	137467254.000000	7143937	10000.000000	29221	12780	1.000000	28764	13124	1.000000	9975072	0.000000
281016569	137836039.000000	7161841	10000.000000	29425	12616	1.000000	28574	13444	1.000000	9970082	0.000000
280954917	137988104.000000	7171346	10000.000000	29387	12759	1.000000	28633	13453	1.000000	9965221	0.000000
280954174	138052489.000000	7174992	10000.000000	29491	12910	1.000000	28818	13281	1.000000	9960236	0.000000
280927588	138120022.000000	7181021	10000.000000	29349	12767	1.000000	28669	13075	1.000000	9955205	0.000000
280921761	138105034.000000	7179137	10000.000000	29146	12696	1.000000	28837	13325	1.000000	9950251	0.000000
280915822	138135140.000000	7177319	10000.000000	29369	12905	1.000000	28904	13242	1.000000	9945173	0.000000
280921803	138153033.000000	7180220	10000.000000	29262	12439	1.000000	28877	13211	1.000000	9940271	0.000000
280925092	138170749.000000	7182591	10000.000000	29660	12762	1.000000	28851	13395	1.000000	9935321	0.000000
280920199	138117063.000000	7177435	10000.000000	29520	12804	1.000000	28825	13358	1.000000	9930234	0.000000
280934918	138117520.000000	7176233	10000.000000	29256	12471	1.000000	29090	13212	1.000000	9925212	0.000000
280954865	138098995.000000	7177257	10000.000000	29495	12796	1.000000	28760	13372	1.000000	9920274	0.000000
280932676	138125383.000000	7178264	10000.000000	29315	12807	1.000000	28610	13229	1.000000	9915251	0.000000
280914142	138149361.000000	7183226	10000.000000	29420	12769	1.000000	28839	13195	1.000000	9910180	0.000000
280910804	138157292.000000	7176963	10000.000000	29417	12774	1.000000	28755	13349	1.000000	9905289	0.000000
280928502	138099447.000000	7178212	10000.000000	29729	12477	1.000000	28859	13175	1.000000	9900261	0.000000
280924427	138095081.000000	7177480	10000.000000	29298	12794	1.000000	28862	13390	1.000000	9895294	0.000000
280922747	138096134.000000	7175003	10000.000000	29500	12611	1.000000	28698	13208	1.000000	9890237	0.000000
280913304	138057093.000000	7177354	10000.000000	29483	12857	1.000000	28914	13187	1.000000	9885170	0.000000
280928483	138095268.000000	7178724	10000.000000	29464	12669	1.000000	28726	13422	1.000000	9880311	0.000000
280933135	138130970.000000	7181721	10000.000000	29467	12556	1.000000	29063	12990	1.000000	9875379	0.000000
280927162	138132179.000000	7182638	10000.000000	29587	12635	1.000000	28954	13231	1.000000	9870374	0.000000
280930977	138160599.000000	7184465	10000.000000	29537	12676	1.000000	28645	13260	1.000000	9865454	0.000000
280940769	138085782.000000	7174808	10000.000000	29218	12952	1.000000	28787	13252	1.000000	9860427	0.000000
280933305	138088288.000000	7178890	10000.000000	29589	12573	1.000000	28785	13284	1.000000	9855477	0.000000
280924915	138142498.000000	7178112	10000.000000	29439	12673	1.000000	28682	13312	1.000000	9850504	0.000000
280941948	138086377.000000	7180272	10000.000000	29453	12732	1.000000	28807	13230	1.000000	9845497	0.000000
280942503	138132717.000000	7183725	10000.000000	29457	12654	1.000000	28781	13128	1.000000	9840692	0.000000
280925853	138103237.000000	7176279	10000.000000	29476	12874	1.000000	28993	13262	1.000000	9835791	0.000000
280947562	138057442.000000	7180465	10000.000000	29503	12768	1.000000	28758	13289	1.000000	9830858	0.000000
280910933	138077954.000000	7179445	10000.000000	29346	12594	1.000000	28944	13203	1.000000	9825956	0.000000
280920559	138095735.000000	7186094	10000.000000	29357	12759	1.000000	28718	13187	1.000000	9821055	0.000000
280929788	138077915.000000	7178868	10000.000000	29412	12804	1.000000	28702	13407	1.000000	9816186	0.000000
280931634	138079280.000000	7176354	10000.000000	29579	12748	1.000000	28676	13182	1.000000	9811258	0.000000
280930473	138081007.000000	7176680	10000.000000	29420	12740	1.000000	28764	13236	1.000000	9806427	0.000000
280933653	138116439.000000	7178238	10000.000000	29407	12618	1.000000	28840	13263	1.000000	9801652	-1.#IND00
280933694	138167437.000000	7180448	10000.000000	29439	12683	1.000000	28921	13202	1.000000	9796657	0.057600
280946195	138131603.000000	7179933	10000.000000	29333	12862	1.000000	28997	13154	1.000000	9791807	0.028900
280924638	138119185.000000	7181466	10000.000000	29605	12898	1.000000	28773	13112	1.000000	9786893	0.026282
280912610	138134409.000000	7180622	10000.000000	29566	12558	1.000000	28974	13265	1.000000	9782007	0.023042
280928328	138125387.000000	7173369	10000.000000	29411	12593	1.000000	28926	13232	1.000000	9777042	0.020814
280916509	138128633.000000	7177537	10000.000000	29123	12630	1.000000	28658	13341	1.000000	9772059	0.012999
280920022	138127369.000000	7180832	10000.000000	29521	12806	1.000000	28749	13357	1.000000	9767208	0.012532
280916986	138099913.000000	7179672	10000.000000	29566	12733	1.000000	28859	13170	1.000000	9762316	0.012600
280927017	138116359.000000	7179815	10000.000000	29722	12619	1.000000	28641	13458	1.000000	9757388	0.010920
280951876	138069118.000000	7175271	10000.000000	29168	12768	1.000000	28771	13334	1.000000	9752522	0.010275
280935551	138104638.000000	7178046	10000.000000	29216	12935	1.000000	29020	13281	1.000000	9747742	0.009776
280915864	138135699.000000	7179837	10000.000000	29326	12803	1.000000	28991	13322	1.000000	9742935	0.007080
280935301	138114631.000000	7176097	10000.000000	29357	12735	1.000000	28882	13358	1.000000	9738179	0.004707
280943606	138071231.000000	7176262	10000.000000	29414	12922	1.000000	28890	13232	1.000000	9733341	0.005273
280941371	138069288.000000	7175055	10000.000000	29628	12835	1.000000	28825	13355	1.000000	9728480	0.005437
280931353	138105180.000000	7179231	10000.000000	29327	12620	1.000000	28886	13248	1.000000	9723648	0.005458
280939737	138083431.000000	7176880	10000.000000	29392	12772	1.000000	28971	13342	1.000000	9718949	0.004283
280915452	138152037.000000	7185945	10000.000000	29553	12679	1.000000	28688	13339	1.000000	9714085	0.004174
280905190	138113310.000000	7180676	10000.000000	29536	12659	1.000000	28808	13136	1.000000	9709178	0.002866
280927725	138115374.000000	7179125	10000.000000	29453	12802	1.000000	28877	13137	1.000000	9704291	0.006022
280959299	138054283.000000	7177937	10000.000000	29737	12537	1.000000	28909	13156	1.000000	9699524	0.003848
280939625	138050413.000000	7173174	10000.000000	29676	12899	1.000000	28733	13151	1.000000	9694622	0.004217
280918798	138112165.000000	7183209	10000.000000	29641	12787	1.000000	28744	13190	1.000000	9689730	0.002989
280917681	138120160.000000	7178998	10000.000000	29446	12702	1.000000	28890	13147	1.000000	9684910	0.003072
280935873	138085783.000000	7172868	10000.000000	29393	12774	1.000000	28644	13314	1.000000	9680089	0.002698
280948411	138070933.000000	7176412	10000.000000	29677	12705	1.000000	28795	13337	1.000000	9675213	0.001533
280913938	138103546.000000	7177968	10000.000000	29354	12623	1.000000	29039	13343	1.000000	9670279	0.001952
280939148	138047488.000000	7180660	10000.000000	29527	12676	1.000000	28643	13244	1.000000	9665428	0.000721
280929481	138095337.000000	7174471	10000.000000	29425	12612	1.000000	28837	13142	1.000000	9660562	0.000996
280907153	138142124.000000	7183581	10000.000000	29444	12719	1.000000	28827	13095	1.000000	9655661	0.000219
280914550	138147204.000000	7174949	10000.000000	29642	12608	1.000000	28858	13289	1.000000	9650855	-0.000317
280921921	138149448.000000	7176767	10000.000000	29415	12810	1.000000	28756	13333	1.000000	9646092	-0.000902
280915745	138110198.000000	7183705	10000.000000	29496	12575	1.000000	28507	13365	1.000000	9641296	-0.000616
280922967	138109041.000000	7176872	10000.000000	29521	12580	1.000000	28908	13179	1.000000	9636576	-0.000791
280931662	138089155.000000	7177796	10000.000000	29361	12721	1.000000	28888	13368	1.000000	9631822	-0.000535
280917373	138100969.000000	7174730	10000.000000	29488	12602	1.000000	28768	13175	1.000000	9626995	-0.001000
280936002	138102410.000000	7184402	10000.000000	29618	12808	1.000000	28953	13283	1.000000	9622155	-0.000813
280955198	138043437.000000	7176361	10000.000000	29555	12595	1.000000	28726	13196	1.000000	9617212	-0.000576
280917073	138075087.000000	7177142	10000.000000	29336	13024	1.000000	28862	13223	1.000000	9612430	-0.000672
280918399	138112284.000000	7178950	10000.000000	29459	12861	1.000000	28880	13249	1.000000	9607569	-0.001098
280918790	138118517.000000	7169795	10000.000000	29557	12689	1.000000	28868	13300	1.000000	9602589	-0.000600
280938266	138114985.000000	7179302	10000.000000	29500	12641	1.000000	28858	13357	1.000000	9597705	-0.000576
280942464	138106155.000000	7179169	10000.000000	29502	12923	1.000000	28851	13563	1.000000	9593065	-0.000532
280936025	138134451.000000	7175050	10000.000000	29693	12908	1.000000	28822	13173	1.000000	9588229	0.000131
280939301	138100310.000000	7176688	10000.000000	29424	12885	1.000000	28921	13403	1.000000	9583312	-0.000089
280919591	138086802.000000	7173695	10000.000000	29719	12547	1.000000	28722	13342	1.000000	9578507	0.000053
280919278	138092694.000000	7177734	10000.000000	29388	12802	1.000000	28750	13161	1.000000	9573792	-0.000148
280943905	138070417.000000	7173780	10000.000000	29225	12831	1.000000	28929	13132	1.000000	9569070	-0.000369
280943446	138132100.000000	7176344	10000.000000	29486	12886	1.000000	29076	13439	1.000000	9564259	-0.000252
280961056	138086070.000000	7178345	10000.000000	29638	12658	1.000000	28824	13085	1.000000	9559528	-0.000545
280920071	138099049.000000	7181566	10000.000000	29557	12691	1.000000	28719	13295	1.000000	9554739	-0.000495
280937143	138061658.000000	7179168	10000.000000	29543	12572	1.000000	28899	13397	1.000000	9549894	-0.000197
280954377	138111656.000000	7179010	10000.000000	29390	12930	1.000000	28999	13422	1.000000	9545146	-0.000205
280935213	138060153.000000	7176520	10000.000000	29422	12522	1.000000	28811	13518	1.000000	9540427	-0.000088
280942296	138062964.000000	7178273	10000.000000	29462	12810	1.000000	28810	13331	1.000000	9535688	-0.000155
280904340	138143649.000000	7178745	10000.000000	29312	12753	1.000000	28904	13285	1.000000	9530959	-0.000375
280914363	138156493.000000	7175406	10000.000000	29598	12867	1.000000	28737	13151	1.000000	9526319	-0.000124
280899093	138130858.000000	7182554	10000.000000	29498	12864	1.000000	28871	13232	1.000000	9521522	-0.000296
280944178	138104676.000000	7176119	10000.000000	29520	12686	1.000000	28633	13193	1.000000	9516878	-0.000409
npatches	nstrain	runtime	dt	init_x	init_y	init_y_blood	init_z	init_S	beta0	beta1	beta2	beta3	mean_beta	B	d	delta	delta_blood	b[0]	mut	m	CTL	c	g	epsilon	k	het	lambda	rho	omega	x_max	patch.dyna	DELTA	A	VA
10000	1	100.000000	0.000100	21900	9499	5000000	0.001000	10000000	8.629610	6.871338	7.671183	8.495695	8	8000000000.000000	0.010000	1.000000	1.000000	800000	0.000050	0.048000	1	0.001000	1.000000	25.000000	7.000000	0.500000	0.000000	0.000000	0.000000	31987	0	10.000000	7.000000	1.000000
sus	inf	inf_blood	z	x[0]	y[0][0]	z[0]	x[1]	y[1][0]	z[1]	S[0]	synchrony
219000000	94990000.000000	5000000	10.000000	21900	9499	0.001000	21900	9499	0.001000	10000000	0.000000
302706568	55202730.000000	2868556	10000.000000	30235	5616	1.000000	30506	5276	1.000000	9994954	0.000000
306976928	40958705.000000	2129188	10000.000000	30782	4219	1.000000	30759	3992	1.000000	9989938	0.000000
309347031	33262423.000000	1731341	10000.000000	30685	3484	1.000000	30973	3211	1.000000	9984873	0.000000
310803301	28494598.000000	1480533	10000.000000	30844	2892	1.000000	31422	2710	1.000000	9979857	0.000000
311823859	25240816.000000	1315316	10000.000000	31272	2530	1.000000	31276	2285	1.000000	9974837	0.000000
312548757	22919512.000000	1191297	10000.000000	31150	2307	1.000000	31369	2199	1.000000	9969941	0.000000
313111798	21191078.000000	1104007	10000.000000	31185	2182	1.000000	31540	2058	1.000000	9964970	0.000000
313500164	19879962.000000	1031569	10000.000000	31057	2023	1.000000	31743	1907	1.000000	9960046	0.000000
313822552	18843054.000000	980795	10000.000000	31405	1898	1.000000	31522	1787	1.000000	9955085	0.000000
314104732	18015023.000000	935940	10000.000000	31280	1877	1.000000	31628	1744	1.000000	9950117	0.000000
314317949	17292239.000000	898661	10000.000000	31432	1699	1.000000	31467	1696	1.000000	9945118	0.000000
314487342	16734247.000000	871408	10000.000000	31476	1652	1.000000	31545	1606	1.000000	9940160	0.000000
314653501	16285139.000000	845648	10000.000000	31205	1656	1.000000	31552	1563	1.000000	9935333	0.000000
314765964	15901463.000000	826495	10000.000000	31424	1553	1.000000	31485	1534	1.000000	9930269	0.000000
314866717	15572918.000000	811362	10000.000000	31420	1577	1.000000	31525	1471	1.000000	9925345	0.000000
314936121	15322446.000000	798382	10000.000000	31540	1516	1.000000	31630	1438	1.000000	9920393	0.000000
315044753	15083311.000000	785081	10000.000000	31360	1547	1.000000	31669	1460	1.000000	9915452	0.000000
315095720	14894209.000000	774109	10000.000000	31737	1417	1.000000	31565	1348	1.000000	9910429	0.000000
315127741	14731915.000000	765172	10000.000000	31698	1420	1.000000	31550	1396	1.000000	9905456	0.000000
315185468	14611970.000000	758743	10000.000000	31420	1493	1.000000	31574	1342	1.000000	9900424	0.000000
315220372	14476857.000000	750229	10000.000000	31371	1558	1.000000	31711	1458	1.000000	9895524	0.000000
315260529	14361519.000000	745366	10000.000000	31514	1455	1.000000	31726	1335	1.000000	9890553	0.000000
315308308	14240319.000000	740271	10000.000000	31749	1466	1.000000	31443	1324	1.000000	9885731	0.000000
315302941	14131156.000000	734580	10000.000000	31289	1471	1.000000	31737	1384	1.000000	9880701	0.000000
315364748	14065823.000000	730965	10000.000000	31370	1335	1.000000	31568	1375	1.000000	9875881	0.000000
315368259	14001843.000000	727308	10000.000000	31495	1481	1.000000	31745	1308	1.000000	9870926	0.000000
315391536	13950403.000000	724261	10000.000000	31436	1417	1.000000	31718	1352	1.000000	9866012	0.000000
315385814	13897707.000000	721815	10000.000000	31583	1406	1.000000	31751	1250	1.000000	9861121	0.000000
315425045	13850167.000000	720777	10000.000000	31553	1389	1.000000	31646	1353	1.000000	9856083	0.000000
315436987	13801331.000000	715527	10000.000000	31567	1396	1.000000	31543	1370	1.000000	9851086	0.000000
315456154	13750265.000000	714769	10000.000000	31442	1467	1.000000	31711	1313	1.000000	9846143	0.000000
315428308	13709774.000000	712509	10000.000000	31576	1358	1.000000	31753	1333	1.000000	9841224	0.000000
315468341	13685420.000000	712427	10000.000000	31657	1476	1.000000	31541	1251	1.000000	9836272	0.000000
315469538	13680371.000000	710109	10000.000000	31446	1345	1.000000	31562	1343	1.000000	9831587	0.000000
315451850	13645770.000000	710073	10000.000000	31516	1351	1.000000	31537	1320	1.000000	9826679	0.000000
315461619	13628458.000000	708885	10000.000000	31585	1386	1.000000	31888	1289	1.000000	9821748	0.000000
315470601	13616370.000000	708058	10000.000000	31453	1361	1.000000	31510	1262	1.000000	9816803	0.000000
315493286	13607228.000000	706730	10000.000000	31442	1332	1.000000	31767	1307	1.000000	9811950	0.000000
315500836	13580037.000000	705736	10000.000000	31298	1284	1.000000	31587	1349	1.000000	9807051	0.000000
315492075	13579092.000000	705829	10000.000000	31505	1359	1.000000	31620	1303	1.000000	9802239	-1.#IND00
315501239	13581063.000000	705538	10000.000000	31659	1365	1.000000	31579	1262	1.000000	9797293	0.000000
315482055	13581106.000000	704511	10000.000000	31560	1408	1.000000	31648	1237	1.000000	9792519	0.004677
315495837	13587236.000000	706958	10000.000000	31493	1425	1.000000	31482	1225	1.000000	9787592	0.007311
315480255	13580048.000000	706058	10000.000000	31600	1259	1.000000	31698	1319	1.000000	9782599	0.000202
315506881	13546285.000000	702984	10000.000000	31350	1368	1.000000	31627	1275	1.000000	9777678	-0.002639
315507235	13567001.000000	705065	10000.000000	31548	1403	1.000000	31563	1294	1.000000	9772693	-0.002333
315509994	13570107.000000	705137	10000.000000	31639	1369	1.000000	31607	1272	1.000000	9767693	-0.000715
315499745	13563137.000000	703789	10000.000000	31296	1514	1.000000	31693	1301	1.000000	9762786	-0.000487
315504258	13571022.000000	704515	10000.000000	31828	1375	1.000000	31730	1349	1.000000	9757915	-0.000224
315480290	13581291.000000	705326	10000.000000	31406	1446	1.000000	31485	1247	1.000000	9753071	-0.003201
315504263	13580804.000000	706521	10000.000000	31472	1355	1.000000	31397	1322	1.000000	9748191	-0.000475
315521342	13565879.000000	707192	10000.000000	31507	1392	1.000000	31691	1306	1.000000	9743327	0.000086
315531520	13556318.000000	703929	10000.000000	31603	1432	1.000000	31769	1268	1.000000	9738553	-0.000042
315489208	13532653.000000	703634	10000.000000	31447	1350	1.000000	31640	1297	1.000000	9733561	0.002036
315515388	13507221.000000	703419	10000.000000	31424	1417	1.000000	31528	1315	1.000000	9728861	0.002098
315540031	13511136.000000	702130	10000.000000	31356	1325	1.000000	31595	1308	1.000000	9723966	0.004008
315503732	13523189.000000	702929	10000.000000	31511	1376	1.000000	31330	1287	1.000000	9719110	0.003674
315540960	13506827.000000	702725	10000.000000	31658	1388	1.000000	31595	1326	1.000000	9714170	0.005832
315518510	13535536.000000	703738	10000.000000	31163	1432	1.000000	31495	1263	1.000000	9709370	0.006587
315502268	13554496.000000	703785	10000.000000	31514	1354	1.000000	31829	1236	1.000000	9704498	0.005264
315509188	13540972.000000	703299	10000.000000	31578	1421	1.000000	31649	1299	1.000000	9699572	0.004410
315533643	13525373.000000	703806	10000.000000	31672	1356	1.000000	31621	1246	1.000000	9694560	0.005293
315515197	13529774.000000	702394	10000.000000	31587	1342	1.000000	31751	1335	1.000000	9689713	0.004550
315514028	13526592.000000	701508	10000.000000	31576	1335	1.000000	31574	1387	1.000000	9684856	0.004344
315511750	13525068.000000	702585	10000.000000	31509	1457	1.000000	31657	1254	1.000000	9680012	0.004219
315530587	13503877.000000	701530	10000.000000	31629	1411	1.000000	31479	1265	1.000000	9675211	0.005280
315511205	13497723.000000	702046	10000.000000	31453	1410	1.000000	31537	1314	1.000000	9670263	0.005985
315529162	13513277.000000	701699	10000.000000	31539	1458	1.000000	31618	1298	1.000000	9665432	0.004433
315542457	13508203.000000	703655	10000.000000	31549	1382	1.000000	31685	1333	1.000000	9660439	0.006129
315520924	13522808.000000	701870	10000.000000	31565	1376	1.000000	31696	1253	1.000000	9655566	0.005590
315522752	13500430.000000	700181	10000.000000	31452	1357	1.000000	31642	1298	1.000000	9650862	0.005777
315521286	13476626.000000	701518	10000.000000	31396	1392	1.000000	31622	1205	1.000000	9646054	0.007651
315520039	13503212.000000	702639	10000.000000	31499	1325	1.000000	31507	1228	1.000000	9641298	0.007275
315517617	13519472.000000	702734	10000.000000	31309	1322	1.000000	31391	1277	1.000000	9636465	0.010779
315534611	13541777.000000	704690	10000.000000	31615	1419	1.000000	31724	1275	1.000000	9631579	0.010371
315490479	13568553.000000	705109	10000.000000	31597	1406	1.000000	31435	1320	1.000000	9626910	0.009972
315510868	13558187.000000	704766	10000.000000	31534	1379	1.000000	31566	1275	1.000000	9622032	0.010424
315495075	13573980.000000	705775	10000.000000	31420	1354	1.000000	31463	1227	1.000000	9617342	0.010198
315511283	13583728.000000	705960	10000.000000	31669	1301	1.000000	31547	1378	1.000000	9612538	0.011805
315485174	13596428.000000	706409	10000.000000	31667	1392	1.000000	31518	1245	1.000000	9607798	0.011709
315490643	13608026.000000	707610	10000.000000	31447	1399	1.000000	31665	1321	1.000000	9603000	0.012215
315494414	13590032.000000	706640	10000.000000	31725	1367	1.000000	31847	1255	1.000000	9598138	0.013639
315476067	13599378.000000	708406	10000.000000	31654	1395	1.000000	31436	1261	1.000000	9593405	0.012453
315494923	13601904.000000	708153	10000.000000	31660	1453	1.000000	31646	1277	1.000000	9588618	0.012711
315515286	13574598.000000	705283	10000.000000	31489	1419	1.000000	31786	1236	1.000000	9583867	0.013287
315535811	13554932.000000	706146	10000.000000	31351	1453	1.000000	31593	1349	1.000000	9579070	0.012865
315497584	13565618.000000	704586	10000.000000	31518	1377	1.000000	31602	1241	1.000000	9574320	0.012239
315518271	13547403.000000	705847	10000.000000	31622	1313	1.000000	31657	1307	1.000000	9569592	0.011942
315506547	13535061.000000	703900	10000.000000	31599	1356	1.000000	31582	1337	1.000000	9564797	0.011781
315524705	13553905.000000	704496	10000.000000	31475	1455	1.000000	31370	1296	1.000000	9560043	0.011496
315530221	13552618.000000	705323	10000.000000	31719	1347	1.000000	31535	1273	1.000000	9555285	0.011189
315525590	13539785.000000	703477	10000.000000	31737	1382	1.000000	31488	1307	1.000000	9550638	0.011674
315524758	13539823.000000	702914	10000.000000	31434	1488	1.000000	31739	1227	1.000000	9545852	0.011528
315524836	13514922.000000	704161	10000.000000	31488	1327	1.000000	31362	1295	1.000000	9540875	0.011256
315511276	13504846.000000	702402	10000.000000	31275	1407	1.000000	31756	1254	1.000000	9536110	0.011596
315509557	13506931.000000	701174	10000.000000	31557	1318	1.000000	31515	1315	1.000000	9531275	0.011536
315523069	13520395.000000	704225	10000.000000	31640	1369	1.000000	31746	1317	1.000000	9526416	0.011373
315510343	13534829.000000	703674	10000.000000	31682	1497	1.000000	31860	1281	1.000000	9521710	0.011254
315517997	13536581.000000	703012	10000.000000	31543	1334	1.000000	31709	1260	1.000000	9516861	0.011001
npatches	nstrain	runtime	dt	init_x	init_y	init_y_blood	init_z	init_S	beta0	beta1	beta2	beta3	mean_beta	B	d	delta	delta_blood	b[0]	mut	m	CTL	c	g	epsilon	k	het	lambda	rho	omega	x_max	patch.dyna	DELTA	A	VA
10000	1	100.000000	0.000100	21900	9499	5000000	0.001000	10000000	8.829892	7.851113	9.094033	6.613885	8	8000000000.000000	0.010000	1.000000	1.000000	800000	0.000050	0.048000	1	0.001000	1.000000	25.000000	8.000000	0.500000	0.000000	0.000000	0.000000	31987	0	10.000000	7.000000	1.000000
sus	inf	inf_blood	z	x[0]	y[0][0]	z[0]	x[1]	y[1][0]	z[1]	S[0]	synchrony
219000000	94990000.000000	5000000	10.000000	21900	9499	0.001000	21900	9499	0.001000	10000000	0.000000
311389828	25548430.000000	1329892	10000.000000	30972	2554	1.000000	31076	2502	1.000000	9994954	0.000000
316560023	9804794.000000	510450	10000.000000	31494	1048	1.000000	31642	1021	1.000000	9989879	0.000000
318459710	4135158.000000	215681	10000.000000	32045	383	1.000000	31732	423	1.000000	9984851	0.000000
319243561	1804886.000000	93933	10000.000000	31908	189	1.000000	32069	168	1.000000	9979916	0.000000
319602684	800406.000000	42177	10000.000000	32039	72	1.000000	32024	84	1.000000	9974970	0.000000
319751951	357516.000000	18549	10000.000000	32138	32	1.000000	31766	23	1.000000	9969946	0.000000
319818389	161005.000000	8398	9999.948940	31905	16	1.000000	32024	20	1.000000	9964977	0.000000
319849025	74288.000000	3741	9742.998068	32061	5	1.000000	32113	9	0.915025	9959974	0.000000
319838025	61631.000000	3095	8685.480207	31745	1	0.650616	31961	6	0.991380	9954955	0.000000
319857780	60654.000000	3152	8761.512690	32094	6	0.944262	31824	5	0.999976	9949896	0.000000
319833014	62492.000000	3275	8801.655384	31883	5	0.982947	32073	1	0.755442	9944867	0.000000
319855622	61111.000000	3087	8697.662576	31932	7	0.664870	31998	7	0.966878	9939813	0.000000
319878643	62472.000000	3281	8792.094602	31975	3	0.921507	31942	11	0.623899	9934880	0.000000
319864221	61653.000000	3206	8798.856021	32047	4	0.880715	31867	6	0.790421	9930013	0.000000
319857386	61840.000000	3290	8785.233525	32016	5	0.997198	32002	3	0.942144	9925070	0.000000
319836707	61342.000000	3266	8787.501420	31918	7	0.841154	31961	3	0.910297	9920168	0.000000
319841035	61769.000000	3124	8801.432259	31897	3	0.961705	32124	7	0.953029	9915261	0.000000
319852159	61477.000000	3142	8814.586789	31949	9	0.999936	31904	5	0.807574	9910321	0.000000
319820099	62351.000000	3208	8814.499715	31897	2	0.995799	31773	5	0.818908	9905350	0.000000
319822258	61460.000000	3210	8719.632143	31898	5	0.999773	31710	7	0.969127	9900358	0.000000
319870222	62121.000000	3204	8812.279263	31936	6	0.984395	32072	11	0.813787	9895430	0.000000
319864167	62442.000000	3200	8796.674102	32003	7	0.991029	32090	6	0.999352	9890510	0.000000
319860228	61625.000000	3148	8799.657496	31873	9	0.936915	32147	7	0.999999	9885510	0.000000
319863759	60547.000000	3104	8629.467798	32072	2	0.443977	31892	2	0.830685	9880477	0.000000
319854719	61807.000000	3236	8828.117288	31783	8	0.859617	32166	7	0.999752	9875590	0.000000
319837400	62627.000000	3202	8823.763654	31919	7	0.999484	32111	8	0.998614	9870616	0.000000
319864156	62326.000000	3233	8821.884463	32065	6	0.999999	32019	3	0.948635	9865759	0.000000
319831889	63111.000000	3289	8865.824590	32166	7	0.992074	31852	6	0.927312	9860926	0.000000
319855681	62161.000000	3276	8784.298203	32046	7	0.790466	32336	7	0.999912	9856139	0.000000
319859850	61439.000000	3246	8758.668218	31769	6	0.969969	31932	7	0.767719	9851349	0.000000
319872801	61446.000000	3153	8760.131952	31811	3	0.999994	31952	6	0.999599	9846327	0.000000
319857355	61833.000000	3199	8814.193077	31938	9	0.886343	32000	10	0.942125	9841392	0.000000
319853609	61754.000000	3266	8787.033297	31891	12	0.988170	32009	8	0.967594	9836585	0.000000
319840553	62311.000000	3257	8753.820543	31985	3	0.795687	31959	8	0.891490	9831678	0.000000
319864591	62489.000000	3328	8893.755156	31769	6	0.997049	31989	7	0.999101	9826716	0.000000
319850618	61234.000000	3238	8745.290883	31853	4	0.912351	31921	7	0.953313	9821816	0.000000
319851829	61878.000000	3184	8768.961889	32105	7	0.999877	32162	8	0.659696	9816886	0.000000
319843815	61861.000000	3199	8775.286557	32004	8	0.948842	32031	4	0.997650	9811990	0.000000
319859965	61117.000000	3220	8698.021542	31914	6	0.999515	31883	7	0.999400	9807006	0.000000
319833080	60771.000000	3182	8766.625020	31951	14	0.998334	31844	4	0.632714	9801973	-1.#IND00
319850235	62397.000000	3236	8888.811320	31702	4	0.981766	32072	3	0.625498	9797121	-1.#IND00
319843669	61444.000000	3104	8769.442938	32013	11	0.998173	31852	5	0.882513	9792237	0.005664
319855415	61430.000000	3252	8798.635923	31807	3	0.704411	31944	10	0.765702	9787334	0.011140
319837180	60803.000000	3186	8785.309479	31928	8	0.995520	31978	6	0.528202	9782549	0.009553
319856689	61410.000000	3189	8777.706934	31993	10	0.843141	32132	8	0.998316	9777661	0.008000
319863212	61751.000000	3210	8809.368862	31921	8	0.628449	31904	6	0.702877	9772899	0.004172
319862984	61354.000000	3289	8737.662848	32091	9	0.994351	32107	10	0.993478	9768005	0.004540
319854181	62446.000000	3215	8801.420898	31862	1	0.583760	32029	3	0.488725	9763123	0.004231
319853982	62455.000000	3232	8821.284861	31949	8	0.998861	31994	4	0.553235	9758178	0.004369
319872315	62593.000000	3121	8811.050818	32138	5	0.999999	31848	5	0.983972	9753213	0.003064
319821941	62301.000000	3243	8849.212855	32003	7	0.913091	31869	5	0.892399	9748316	0.001953
319850819	61667.000000	3269	8753.007228	32039	10	0.978627	31919	6	0.920523	9743412	0.001573
319834246	61609.000000	3358	8762.522632	32172	8	0.941555	31908	3	0.998798	9738589	0.001365
319840242	61931.000000	3169	8746.912847	31888	7	0.976888	32057	4	0.783466	9733593	0.001344
319870013	62682.000000	3283	8810.910716	32049	4	0.996557	32026	5	0.959084	9728715	0.001275
319857634	61263.000000	3116	8759.688762	31956	8	0.988375	32268	6	0.997303	9723895	0.001430
319862633	62530.000000	3237	8828.173389	31921	8	0.999987	31903	2	0.660149	9719099	0.002306
319869775	62445.000000	3266	8843.362488	32214	8	0.774855	31981	1	0.851766	9714286	0.002141
319865261	61130.000000	3254	8717.545003	32115	8	0.757542	32089	7	0.713574	9709401	0.002120
319836712	61491.000000	3124	8709.341120	32086	8	0.995441	32035	6	0.985445	9704440	0.002089
319872692	61248.000000	3184	8780.080492	31740	7	0.972312	32095	6	0.991414	9699626	0.001489
319836045	61644.000000	3144	8742.164663	31950	2	0.783183	31950	1	0.545329	9694680	0.001279
319863083	61885.000000	3191	8743.195839	32008	4	0.963217	31727	7	0.574154	9689985	0.001333
319856336	61563.000000	3246	8755.751967	32006	5	0.999946	31867	4	0.758476	9685146	0.001784
319856114	62488.000000	3181	8857.493103	32144	11	0.984825	32060	8	0.954380	9680394	0.002694
319843623	62124.000000	3169	8731.305560	31720	5	0.986900	31967	3	0.939827	9675473	0.002105
319869523	61895.000000	3260	8789.906862	31968	9	0.533036	31914	7	0.865401	9670704	0.000525
319863350	61418.000000	3158	8787.301918	31989	11	0.988486	31895	6	0.999710	9665667	0.000240
319843188	62138.000000	3215	8813.790738	32087	3	0.993849	32065	6	0.910266	9660852	0.000310
319855113	61300.000000	3211	8760.930058	31860	13	0.911177	31870	5	0.732491	9655911	-0.000039
319852659	61360.000000	3201	8774.685698	31929	7	0.999883	31741	8	0.901361	9651090	-0.000138
319850828	62445.000000	3248	8798.348282	31964	8	0.997088	31990	8	0.950254	9646324	-0.000328
319835409	61693.000000	3120	8715.524407	32127	9	0.887378	32042	9	0.755935	9641495	0.000449
319841815	62394.000000	3078	8851.705098	32023	9	0.999192	32038	7	0.952066	9636612	0.000358
319828045	62795.000000	3273	8788.336490	32077	11	0.999701	31962	7	0.681403	9631775	0.000959
319844328	61822.000000	3239	8764.447170	31901	5	0.996301	31943	9	0.757271	9626947	0.000725
319833306	62773.000000	3311	8836.532231	32212	4	0.992450	32070	4	0.951473	9622007	0.000148
319843935	60953.000000	3145	8730.571517	31959	8	0.999662	32022	7	0.957280	9617245	0.000288
319826805	62358.000000	3183	8800.857318	31865	6	0.654750	32015	8	0.813087	9612481	0.000351
319853788	61796.000000	3235	8798.957948	31742	6	0.994622	32008	3	0.886492	9607689	0.000310
319855648	61346.000000	3135	8764.737228	32054	3	0.768362	31947	9	0.997866	9602914	0.000179
319839700	61407.000000	3170	8782.841206	32129	5	0.906419	31882	6	0.992451	9598076	0.000250
319863831	62949.000000	3233	8833.522639	31776	10	0.993532	32260	5	0.892517	9593331	-0.000169
319860316	61502.000000	3271	8740.384139	31842	5	0.995501	32053	11	0.999838	9588681	-0.000117
319834900	62569.000000	3195	8796.548668	32105	10	0.985610	32026	7	0.896993	9583836	0.001276
319846112	61547.000000	3182	8788.208009	32080	6	0.605357	32066	4	0.861132	9578932	0.001224
319858802	61832.000000	3267	8799.082952	31955	14	0.956545	31790	9	0.969603	9574219	0.002727
319831322	61643.000000	3153	8780.896207	31838	7	0.997900	32010	10	0.982947	9569564	0.002667
319849508	62030.000000	3183	8804.910823	32099	6	0.980347	32146	6	0.999975	9564825	0.002899
319865366	60664.000000	3163	8731.521388	31836	5	0.981859	32124	12	0.955327	9560121	0.002802
319855828	63145.000000	3308	8800.770673	31989	9	0.504310	31939	5	0.984100	9555355	0.002823
319872950	61676.000000	3181	8752.385580	32083	7	0.989255	31823	8	0.985097	9550431	0.002567
319874025	62230.000000	3300	8811.592047	31968	6	0.996544	32080	5	0.836195	9545609	0.002980
319847817	61523.000000	3271	8753.968034	31821	7	0.996179	32279	13	0.995879	9540843	0.002917
319866270	61150.000000	3136	8767.923977	31881	7	0.999896	31998	5	0.892515	9535993	0.004067
319850316	61874.000000	3101	8776.380004	32013	2	0.998914	31955	5	0.961703	9531258	0.004183
319837873	62044.000000	3155	8782.381299	32270	4	0.965600	31904	5	0.970636	9526513	0.003879
319859569	61757.000000	3237	8777.378462	32218	6	0.727786	32105	6	0.998394	9521757	0.003369
319838165	62271.000000	3200	8757.298344	32230	8	0.867014	32051	10	0.294884	9516948	0.002891
npatches	nstrain	runtime	dt	init_x	init_y	init_y_blood	init_z	init_S	beta0	beta1	beta2	beta3	mean_beta	B	d	delta	delta_blood	b[0]	mut	m	CTL	c	g	epsilon	k	het	lambda	rho	omega	x_max	patch.dyna	DELTA	A	VA
10000	1	100.000000	0.000100	21900	9499	5000000	0.001000	10000000	8.351303	11.887495	5.224271	5.953760	8	8000000000.000000	0.010000	1.000000	1.000000	800000	0.000050	0.048000	1	0.001000	1.000000	25.000000	9.000000	0.500000	0.000000	0.000000	0.000000	31987	0	10.000000	7.000000	1.000000
sus	inf	inf_blood	z	x[0]	y[0][0]	z[0]	x[1]	y[1][0]	z[1]	S[0]	synchrony
219000000	94990000.000000	5000000	10.000000	21900	9499	0.001000	21900	9499	0.001000	10000000	0.000000
316040776	10982295.000000	572498	10000.000000	31816	1107	1.000000	31352	1351	1.000000	9995098	0.000000
319242137	1813803.000000	94151	10000.000000	31929	170	1.000000	32040	214	1.000000	9990253	0.000000
319748343	312123.000000	16179	10000.000000	32082	27	1.000000	31779	35	1.000000	9985204	0.000000
319848490	55934.000000	2894	9242.447970	32208	4	0.726746	32034	8	0.958031	9980227	0.000000
319863462	57570.000000	2960	7984.082251	32016	4	0.870210	31934	10	0.862656	9975275	0.000000
319870871	54662.000000	2877	7721.729011	32088	8	0.774356	32067	5	0.952396	9970235	0.000000
319859191	54327.000000	2838	7698.267719	31975	9	0.944351	31970	8	0.535132	9965291	0.000000
319865700	54248.000000	2748	7681.925376	32177	4	0.983755	31996	6	0.881382	9960246	0.000000
319867877	54751.000000	2871	7795.846686	32088	5	0.907213	31767	3	0.995349	9955285	0.000000
319842891	55046.000000	2962	7708.560894	32236	8	0.971624	31767	7	0.976385	9950387	0.000000
319855246	54337.000000	2831	7702.356280	31805	4	0.786489	31967	0	0.584216	9945383	0.000000
319844757	54528.000000	2872	7765.784094	31916	4	0.435257	32101	6	0.892564	9940431	0.000000
319886095	54932.000000	2835	7628.656330	31995	11	0.739305	32110	8	0.988974	9935446	0.000000
319847334	54806.000000	2885	7684.615563	31765	4	0.981684	32048	11	0.867111	9930414	0.000000
319852197	53799.000000	2841	7579.771726	31993	8	0.980160	31933	3	0.900486	9925264	0.000000
319839725	54688.000000	2819	7715.823116	31735	5	0.874476	32048	5	0.910747	9920320	0.000000
319868022	53958.000000	2806	7657.913969	31930	3	0.961816	32117	8	0.751092	9915455	0.000000
319869695	54366.000000	2759	7698.811929	31918	3	0.881905	31834	2	0.600098	9910538	0.000000
319884794	55186.000000	2810	7723.691287	31953	5	0.228029	31606	9	0.975674	9905505	0.000000
319850097	54234.000000	2921	7705.374100	31742	6	0.888720	32130	8	0.981073	9900604	0.000000
319843547	54224.000000	2858	7737.840070	32243	5	0.985215	31937	7	0.849294	9895745	0.000000
319828887	53700.000000	2735	7743.357585	31851	5	0.857875	32064	4	0.981764	9890823	0.000000
319846482	55428.000000	2942	7784.089589	32031	4	0.731676	31999	3	0.996033	9885840	0.000000
319852533	54589.000000	2782	7741.064640	32020	4	0.779758	31924	6	0.720064	9881001	0.000000
319857392	55911.000000	2941	7787.066798	32068	4	0.851600	31999	4	0.999621	9876047	0.000000
319883283	54217.000000	2862	7629.030980	32046	4	0.714672	32124	4	0.457498	9871163	0.000000
319853490	54016.000000	2837	7701.614227	32075	3	0.392169	31887	6	0.561181	9866121	0.000000
319855398	54446.000000	2741	7722.412901	32024	2	0.569407	31988	4	0.961855	9861337	0.000000
319861843	54270.000000	2849	7695.814123	31851	5	0.889627	32044	6	0.996317	9856483	0.000000
319859652	54337.000000	2872	7684.927511	32054	10	0.981016	31834	12	0.986664	9851640	0.000000
319826980	54919.000000	2858	7788.846530	32260	5	0.171166	32041	2	0.637445	9846727	0.000000
319841345	54756.000000	2801	7784.315137	31817	5	0.940248	32212	6	0.698157	9841729	0.000000
319864932	53895.000000	2774	7705.346879	31856	5	0.641731	32123	5	0.842866	9836838	0.000000
319867632	54105.000000	2805	7778.566063	32022	2	0.877531	32121	9	0.999078	9832022	0.000000
319867024	54754.000000	2878	7748.816351	31870	6	0.629817	32138	4	0.962537	9827064	0.000000
319856725	54759.000000	2902	7751.575211	31853	4	0.655505	32198	11	0.911034	9822204	0.000000
319853979	54528.000000	2890	7655.937690	31986	1	0.788324	32274	6	0.810866	9817139	0.000000
319857275	53767.000000	2843	7691.491637	32168	3	0.888487	31872	4	0.876509	9812301	0.000000
319859530	53725.000000	2852	7732.394829	31968	6	0.780906	32013	4	0.918295	9807260	0.000000
319870258	53891.000000	2771	7692.386210	31998	3	0.956365	31935	2	0.624758	9802427	-1.#IND00
319851742	54979.000000	2787	7729.293151	32120	4	0.463719	32121	5	0.993907	9797486	-1.#IND00
319830315	53760.000000	2695	7739.843471	31999	11	0.978387	31999	7	0.983560	9792518	-1.#IND00
319867410	54779.000000	2902	7765.746793	32132	4	0.887744	31935	4	0.268274	9787705	0.000822
319853937	54547.000000	2752	7667.626791	31988	8	0.847001	31941	5	0.929280	9782728	0.003192
319877693	54271.000000	2850	7763.915426	32044	3	0.979893	32035	6	0.819969	9777807	0.002730
319891152	53864.000000	2747	7683.279144	31949	5	0.646277	31848	4	0.998960	9772874	0.001935
319855619	53850.000000	2763	7664.054043	31837	5	0.320092	31901	10	0.694286	9767978	-0.006975
319857337	54164.000000	2824	7776.972355	32002	5	0.946543	31997	1	0.709208	9763100	-0.006388
319851747	54168.000000	2752	7654.073500	32044	3	0.464544	31974	6	0.967521	9758235	-0.007302
319853468	53963.000000	2859	7711.193947	32156	1	0.562025	31908	19	0.997540	9753383	-0.004683
319877596	53495.000000	2722	7634.001650	31702	3	0.925661	31848	4	0.878975	9748453	-0.004669
319832541	54031.000000	2849	7774.790753	32120	7	0.945829	31859	1	0.805199	9743667	-0.005362
319851762	54101.000000	2894	7676.771548	31900	5	0.272627	31678	5	0.565946	9738762	-0.002731
319817268	54089.000000	2816	7758.744890	32012	9	0.320829	31998	0	0.551558	9733940	-0.003382
319894237	54157.000000	2753	7785.897475	31989	6	0.828393	31892	8	0.981320	9729034	-0.000658
319858350	53918.000000	2919	7797.039795	31728	6	0.378633	31985	3	0.880291	9724107	0.000957
319844429	54216.000000	2846	7797.830606	32028	7	0.990802	31868	7	0.844875	9719130	0.001047
319862677	54492.000000	2874	7765.390544	31964	3	0.985536	31960	6	0.925779	9714296	0.000309
319853151	54307.000000	2800	7790.475398	32096	12	0.581969	31855	6	0.846128	9709453	0.001600
319855125	53992.000000	2784	7715.590051	32363	6	0.511096	31719	0	0.903691	9704596	0.001944
319858167	54251.000000	2764	7802.057447	32191	8	0.975116	31972	8	0.193352	9699675	0.001917
319868752	54870.000000	2861	7776.689215	31796	7	0.955196	32144	8	0.568174	9694827	0.002454
319850318	55241.000000	2882	7699.538382	31942	5	0.997569	31949	3	0.966065	9689987	0.003075
319879480	54110.000000	2744	7669.331685	32157	4	0.817199	31989	4	0.996536	9685146	0.002710
319859397	52764.000000	2824	7633.068136	32052	6	0.847870	31874	6	0.956978	9680206	0.002318
319858534	55211.000000	2856	7807.947693	32040	7	0.944061	31860	8	0.979565	9675467	0.003328
319853158	54538.000000	2846	7766.883122	32034	3	0.987036	32047	6	0.723960	9670573	0.004232
319864404	55182.000000	2859	7794.384769	32037	6	0.643849	32121	8	0.785259	9665799	0.004256
319875874	54592.000000	2809	7720.749089	32163	4	0.906615	31801	3	0.980206	9660927	0.004585
319859368	54162.000000	2861	7722.094915	32109	11	0.719781	31915	7	0.944204	9656187	0.004498
319855773	54029.000000	2838	7757.947138	31916	3	0.854172	31886	4	0.769547	9651397	0.004338
319822212	53474.000000	2864	7720.294666	32092	8	0.932496	32245	11	0.905210	9646542	0.004322
319857129	55002.000000	2864	7791.258478	32109	12	0.735694	32012	7	0.999553	9641693	0.004208
319893044	55118.000000	2842	7693.215746	31834	8	0.880196	31955	5	0.967023	9636834	0.004158
319852022	53963.000000	2774	7655.266784	32217	3	0.976193	32149	4	0.970982	9631978	0.004077
319851602	54536.000000	2787	7723.317973	31881	3	0.674579	31934	5	0.747237	9627173	0.003995
319855925	54700.000000	2926	7753.312166	31989	1	0.952716	32103	9	0.994869	9622387	0.003500
319865061	54941.000000	2818	7705.403454	32019	5	0.922723	31968	8	0.986809	9617426	0.003290
319853570	54865.000000	2901	7693.844566	32046	8	0.889613	31929	9	0.988794	9612662	0.003202
319877304	54508.000000	2776	7720.517339	32064	9	0.605119	32101	4	0.999986	9607783	0.003659
319857192	55343.000000	2833	7723.308054	32210	2	0.775981	31856	6	0.995538	9603102	0.003081
319861364	53695.000000	2840	7616.906234	32129	8	0.403874	31905	3	0.936573	9598351	0.001852
319835152	53746.000000	2777	7716.579315	31846	10	0.834714	32038	4	0.708003	9593453	0.001972
319863970	54005.000000	2812	7688.338035	31945	7	0.636048	31977	7	0.997648	9588630	0.002031
319856469	54415.000000	2889	7711.564277	31807	2	0.945396	32049	6	0.610809	9583731	0.002123
319856643	54515.000000	2724	7825.479006	32113	3	0.981401	31961	5	0.836990	9579005	0.001913
319866986	55110.000000	2804	7726.736030	32102	5	0.493288	32079	8	0.520381	9574257	0.002131
319859721	54378.000000	2781	7759.797229	32272	11	0.633197	31892	5	0.805358	9569405	0.002000
319851352	54606.000000	2764	7701.770431	31871	7	0.910136	32036	3	0.293136	9564589	0.002062
319859749	53928.000000	2751	7708.515307	31894	8	0.748332	31987	4	0.825572	9559913	0.001931
319866503	53820.000000	2900	7739.853012	32105	2	0.786538	32202	10	0.508709	9555187	0.001951
319847742	54149.000000	2847	7789.294070	32008	6	0.642758	31703	3	0.597866	9550383	0.002181
319833495	54501.000000	2921	7763.665661	31917	2	0.812395	31791	11	0.920931	9545584	0.001973
319856406	54817.000000	2823	7826.387928	31961	6	0.723042	32023	3	0.782505	9540876	0.001820
319856346	54721.000000	2940	7715.142858	32058	4	0.497716	32050	3	0.720010	9536218	0.001384
319853176	54017.000000	2818	7715.223730	31890	7	0.903755	32129	8	0.759321	9531353	0.001366
319864448	53738.000000	2758	7662.310452	31836	3	0.270814	31964	4	0.768683	9526522	0.001191
319851812	55697.000000	2884	7750.676617	32139	6	0.973608	32034	4	0.974667	9521744	0.002240
319839095	54613.000000	2852	7659.860615	32001	8	0.842967	31884	3	0.828634	9516973	0.002216
npatches	nstrain	runtime	dt	init_x	init_y	init_y_blood	init_z	init_S	beta0	beta1	beta2	beta3	mean_beta	B	d	delta	delta_blood	b[0]	mut	m	CTL	c	g	epsilon	k	het	lambda	rho	omega	x_max	patch.dyna	DELTA	A	VA
10000	1	100.000000	0.000100	21900	9499	5000000	0.001000	10000000	10.950981	10.901131	10.540205	9.030830	8	8000000000.000000	0.010000	1.000000	1.000000	800000	0.000050	0.048000	1	0.001000	1.000000	25.000000	10.000000	0.500000	0.000000	0.000000	0.000000	31987	0	10.000000	7.000000	1.000000
sus	inf	inf_blood	z	x[0]	y[0][0]	z[0]	x[1]	y[1][0]	z[1]	S[0]	synchrony
219000000	94990000.000000	5000000	10.000000	21900	9499	0.001000	21900	9499	0.001000	10000000	0.000000
318239795	4516559.000000	235833	10000.000000	31907	497	1.000000	31707	476	1.000000	9994979	0.000000
319747661	293223.000000	15388	10000.000000	31809	28	1.000000	31995	38	1.000000	9989942	0.000000
319850678	41922.000000	2197	5781.493911	31937	0	0.886931	32012	5	0.621381	9984958	0.000000
319834387	46114.000000	2336	6841.678791	31911	3	0.675498	32330	4	0.982295	9979942	0.000000
319859986	48606.000000	2617	6961.073271	31920	2	0.591018	32005	3	0.999972	9975018	0.000000
319838691	50602.000000	2682	6991.441518	31844	6	0.719819	31587	3	0.360201	9970164	0.000000
319838370	49845.000000	2648	6927.712322	31986	8	0.980263	32035	1	0.081201	9965272	0.000000
319856692	49594.000000	2540	6858.521102	31970	2	0.549025	32092	5	0.938385	9960226	0.000000
319839744	50113.000000	2645	6949.110727	31977	10	0.785394	32176	2	0.447153	9955395	0.000000
319859074	51207.000000	2571	6958.132352	31757	3	0.839795	32031	6	0.787438	9950300	0.000000
319852684	50976.000000	2726	6897.093021	31932	9	0.982772	31910	2	0.738535	9945268	0.000000
319865781	51181.000000	2671	7041.252012	32017	2	0.493159	31997	6	0.554737	9940339	0.000000
319853609	50633.000000	2647	6840.022216	32077	7	0.651219	31993	9	0.798277	9935402	0.000000
319856187	50454.000000	2710	6908.757541	31951	9	0.778846	31922	6	0.986324	9930511	0.000000
319844301	51163.000000	2636	6931.892184	31989	12	0.935813	31805	8	0.525798	9925494	0.000000
319864107	51094.000000	2671	6843.918090	31939	5	0.367904	32133	6	0.899107	9920572	0.000000
319864080	50597.000000	2662	6916.071924	31885	5	0.983383	32128	6	0.832955	9915694	0.000000
319869816	51167.000000	2609	6938.476815	32038	7	0.751859	32369	8	0.983383	9910849	0.000000
319870235	50738.000000	2659	6955.349606	31923	7	0.875314	32025	14	0.714340	9905886	0.000000
319843366	51109.000000	2683	6845.745733	32162	4	0.724524	32059	2	0.740756	9900987	0.000000
319864190	51170.000000	2601	6868.091701	31985	9	0.651690	32077	5	0.758081	9896089	0.000000
319830701	50371.000000	2569	6879.532276	32001	6	0.865250	31903	2	0.872037	9891176	0.000000
319857963	50765.000000	2679	6858.898962	31907	8	0.977060	32123	9	0.770678	9886407	0.000000
319860260	50301.000000	2617	6860.798273	32086	8	0.330543	31882	6	0.999581	9881440	0.000000
319851375	50941.000000	2608	6903.456286	31948	5	0.887438	32031	2	0.870444	9876617	0.000000
319830979	51035.000000	2711	6881.816367	32036	4	0.296608	31815	4	0.631226	9871756	0.000000
319857424	50475.000000	2575	6945.298227	32094	2	0.843429	31880	5	0.957256	9866861	0.000000
319855135	50394.000000	2659	6950.609400	31935	3	0.888246	31803	7	0.879367	9861916	0.000000
319877669	50970.000000	2670	6937.282667	32008	4	0.847405	31942	7	0.873542	9856919	0.000000
319837575	49640.000000	2575	6807.965879	31996	3	0.679769	32093	8	0.740697	9852040	0.000000
319862836	49977.000000	2589	6832.397024	32019	9	0.974228	32049	8	0.870814	9847120	0.000000
319855468	50525.000000	2612	6892.402412	32027	3	0.997476	32006	8	0.943874	9842270	0.000000
319854591	51356.000000	2649	6901.165544	31985	4	0.446211	32206	4	0.883159	9837340	0.000000
319891408	50383.000000	2571	6870.332525	32150	6	0.481682	31819	6	0.496172	9832420	0.000000
319870451	49458.000000	2566	6850.720004	32181	3	0.610262	31987	1	0.305542	9827532	0.000000
319858468	51064.000000	2697	6916.004487	32351	10	0.945680	32063	6	0.976607	9822656	0.000000
319872188	51745.000000	2708	6895.478870	32064	9	0.913967	32181	10	0.915257	9817889	0.000000
319866570	51238.000000	2692	6945.730023	31988	3	0.999057	31987	8	0.958933	9812981	0.000000
319844507	51219.000000	2596	7012.674646	32017	2	0.896208	32122	2	0.864249	9808097	0.000000
319890947	50566.000000	2635	6902.840434	31736	7	0.507142	31884	4	0.444564	9803251	-1.#IND00
319869455	51061.000000	2695	6915.273602	31923	5	0.465771	31887	9	0.917510	9798340	-1.#IND00
319860473	50872.000000	2686	6812.209891	31987	4	0.504397	31763	13	0.946171	9793590	-1.#IND00
319848115	50843.000000	2629	6923.447554	32037	10	0.759535	31881	3	0.659020	9788605	-1.#IND00
319867202	51415.000000	2646	6867.945604	31834	12	0.941094	32361	7	0.913497	9783722	-0.011877
319867060	50860.000000	2630	6898.997659	32020	8	0.389033	32086	8	0.868990	9778796	-0.010840
319852125	50914.000000	2653	6947.999966	32054	4	0.962258	31885	10	0.577254	9773830	-0.016252
319864213	50069.000000	2628	6860.203011	32023	11	0.941418	31920	3	0.648195	9768944	-0.015790
319844921	50490.000000	2612	6793.272835	31818	2	0.314383	31972	4	0.774837	9764120	-0.012207
319848477	50003.000000	2603	6840.461881	31819	7	0.993480	32150	5	0.979277	9759166	-0.012405
319848222	50950.000000	2589	6895.271472	32085	3	0.993149	32036	10	0.425208	9754210	-0.010035
319842064	50427.000000	2708	6860.683645	32054	3	0.934538	31882	1	0.413468	9749415	-0.008675
319845634	50817.000000	2714	6914.809911	32156	4	0.664185	31945	4	0.805835	9744484	-0.008416
319860412	50788.000000	2564	6831.291466	32080	6	0.956672	31897	13	0.950493	9739618	-0.006722
319864499	51068.000000	2535	6948.151056	32079	3	0.850898	31993	4	0.866842	9734648	-0.006964
319856473	51509.000000	2679	6918.972247	31876	8	0.706678	31878	4	0.788410	9729829	-0.007846
319893600	51921.000000	2741	6919.668130	32067	8	0.736844	31796	8	0.787067	9724974	-0.006519
319855948	51573.000000	2751	6956.941593	32163	6	0.701893	31883	1	0.624717	9720023	-0.006064
319854740	50631.000000	2657	6947.206273	32121	8	0.617724	31947	6	0.956748	9715208	-0.003701
319884606	51148.000000	2632	6905.052421	31830	12	0.837805	31829	4	0.784264	9710388	-0.002933
319832482	51079.000000	2643	6863.242923	32090	5	0.584596	32126	9	0.318643	9705490	-0.002032
319845903	51407.000000	2709	6873.279171	31751	7	0.871061	31934	5	0.961151	9700676	-0.001556
319848725	50014.000000	2669	6902.879850	32036	3	0.540814	32439	6	0.973370	9695829	-0.001284
319880564	50482.000000	2651	6946.604962	32121	3	0.773705	32064	5	0.430097	9690989	-0.001061
319829974	51804.000000	2661	7054.061797	32008	6	0.636500	31841	2	0.999057	9686236	-0.002769
319863752	50913.000000	2620	7038.342406	32045	6	0.896028	32247	2	0.646304	9681382	-0.001708
319852376	50717.000000	2552	6964.669823	31942	14	0.438102	31786	6	0.487885	9676611	-0.001738
319854467	51462.000000	2718	7006.389693	31933	7	0.792665	32153	4	0.460622	9671622	-0.001365
319825460	50828.000000	2645	6995.621350	31849	7	0.999496	32104	5	0.571409	9666810	-0.000084
319851139	51892.000000	2634	6891.571534	32076	4	0.557386	31800	4	0.844669	9661966	-0.001686
319862782	50439.000000	2695	6795.847347	31882	3	0.958623	31841	3	0.664957	9657025	-0.002649
319875874	50683.000000	2593	6903.983917	31991	9	0.979725	32044	4	0.904746	9652059	-0.002539
319869553	50359.000000	2688	6964.319202	31989	4	0.535639	31996	4	0.938564	9647175	-0.002211
319854193	50238.000000	2723	6988.930099	31870	7	0.992415	32024	5	0.883676	9642319	-0.002139
319833590	50022.000000	2572	6889.623201	32050	3	0.461697	31866	9	0.996281	9637498	-0.002019
319844792	50399.000000	2661	6912.563688	31937	6	0.854608	31746	3	0.991260	9632715	-0.002196
319871732	50659.000000	2584	6899.297978	31937	5	0.783420	31981	4	0.963159	9627965	-0.001708
319861929	50426.000000	2625	6961.369046	32088	3	0.961546	32016	4	0.977783	9623245	-0.001759
319866039	51158.000000	2697	6990.390265	32186	8	0.872723	31802	9	0.973289	9618416	-0.001330
319846637	50787.000000	2664	6950.590878	31837	11	0.712694	32329	2	0.805893	9613501	-0.001461
319861960	51106.000000	2632	6856.644187	31803	7	0.251723	31832	9	0.951057	9608734	-0.001339
319837758	51787.000000	2622	6879.084122	31841	2	0.536024	32059	3	0.818517	9603844	-0.001297
319839015	50975.000000	2539	6901.148216	32112	5	0.943418	31978	7	0.850162	9599029	-0.001249
319835992	50211.000000	2661	6925.772350	31784	6	0.996085	31942	5	0.836727	9594245	-0.001568
319836578	50651.000000	2586	6960.413663	31849	7	0.502401	31843	12	0.434264	9589329	-0.001387
319848202	49823.000000	2698	6934.104103	31925	10	0.310739	32168	5	0.659847	9584582	-0.001851
319860636	51279.000000	2719	6991.628155	31835	1	0.781014	31938	3	0.780842	9579769	-0.001883
319864621	51534.000000	2754	6983.097623	32016	4	0.945754	32081	9	0.736728	9574984	-0.001798
319877882	51398.000000	2725	6918.422601	31836	6	0.705028	32014	5	0.966039	9570192	-0.002032
319845662	50896.000000	2610	6889.335226	31838	11	0.496204	31950	2	0.787000	9565562	-0.002386
319864448	50475.000000	2530	6894.871276	31992	7	0.756608	32002	7	0.253253	9560823	-0.002315
319845151	50253.000000	2602	6887.723188	31893	3	0.680957	31863	6	0.894988	9556138	-0.002356
319852979	50268.000000	2696	6837.509968	32045	11	0.997696	31793	7	0.992931	9551433	-0.001845
319869695	49955.000000	2650	6936.569836	32115	9	0.969748	31987	6	0.846347	9546642	-0.001340
319852198	50785.000000	2685	6988.321370	31900	8	0.784972	31855	7	0.974194	9541856	-0.000739
319848905	50758.000000	2606	6951.029227	32124	5	0.875909	31978	5	0.544897	9537074	-0.000816
319884473	51158.000000	2588	6964.212310	32030	9	0.937575	31864	9	0.945027	9532286	-0.001005
319855480	51180.000000	2632	6913.880238	31967	4	0.741405	31858	9	0.266587	9527465	-0.001036
319863664	50656.000000	2581	6864.080274	32281	7	0.414159	32156	2	0.625407	9522806	-0.001064
319822857	50906.000000	2656	6972.122915	31762	3	0.973842	31856	6	0.991821	9518023	-0.001138
npatches	nstrain	runtime	dt	init_x	init_y	init_y_blood	init_z	init_S	beta0	beta1	beta2	beta3	mean_beta	B	d	delta	delta_blood	b[0]	mut	m	CTL	c	g	epsilon	k	het	lambda	rho	omega	x_max	patch.dyna	DELTA	A	VA
10000	1	100.000000	0.000100	21900	9499	5000000	0.001000	10000000	4.265778	11.092784	7.083435	6.895378	8	8000000000.000000	0.010000	1.000000	1.000000	800000	0.000050	0.048000	1	0.001000	1.000000	25.000000	11.000000	0.500000	0.000000	0.000000	0.000000	31987	0	10.000000	7.000000	1.000000
sus	inf	inf_blood	z	x[0]	y[0][0]	z[0]	x[1]	y[1][0]	z[1]	S[0]	synchrony
219000000	94990000.000000	5000000	10.000000	21900	9499	0.001000	21900	9499	0.001000	10000000	0.000000
319147040	1899177.000000	99642	10000.000000	32141	176	1.000000	31663	175	1.000000	9994912	0.000000
319862841	51433.000000	2731	9388.447982	31819	4	1.000000	31920	4	1.000000	9989781	0.000000
319842718	53550.000000	2830	7732.287213	32007	8	0.544396	32116	3	0.528781	9984777	0.000000
319844178	52461.000000	2707	6947.260589	31968	4	0.858231	32040	5	0.778078	9979769	0.000000
319870354	51158.000000	2630	6592.072904	32015	5	0.332669	31717	5	0.550568	9974717	0.000000
319859559	49870.000000	2567	6423.641820	32149	1	0.232444	31961	6	0.657791	9969658	0.000000
319851749	48911.000000	2623	6296.757969	32249	4	0.735573	32026	9	0.996347	9964756	0.000000
319853151	48952.000000	2534	6378.467993	32055	5	0.971456	32004	5	0.963207	9959818	0.000000
319848606	48973.000000	2591	6322.450436	32038	3	0.417443	31890	9	0.107853	9954676	0.000000
319863368	48934.000000	2541	6264.563926	31994	6	0.805278	31787	7	0.768492	9949794	0.000000
319846693	49354.000000	2460	6336.062698	32050	4	0.452669	31897	3	0.977190	9944800	0.000000
319861240	48461.000000	2535	6266.501059	31782	5	0.540280	32054	4	0.973125	9939872	0.000000
319860789	48917.000000	2563	6314.495222	31913	5	0.171026	31992	6	0.934912	9934834	0.000000
319831267	48716.000000	2547	6323.263500	32097	4	0.596502	31880	7	0.633964	9929858	0.000000
319869846	49547.000000	2592	6418.519019	32128	5	0.968319	31913	4	0.651209	9924744	0.000000
319871091	49537.000000	2481	6342.737285	31785	5	0.526323	31853	13	0.436156	9919656	0.000000
319868109	48122.000000	2485	6247.751937	31943	6	0.105057	32002	3	0.874614	9914897	0.000000
319864010	48532.000000	2530	6306.063724	32003	3	0.432347	31980	4	0.883843	9909974	0.000000
319853743	48702.000000	2585	6304.584410	32108	1	0.523410	32067	5	0.640455	9904975	0.000000
319827827	48810.000000	2506	6302.928675	32147	5	0.907950	32009	4	0.658416	9900150	0.000000
319842894	48139.000000	2507	6227.458083	32069	2	0.226517	31783	2	0.696328	9895127	0.000000
319853124	48348.000000	2560	6320.884633	32128	4	0.418391	32150	2	0.741959	9890170	0.000000
319867185	48747.000000	2480	6338.075327	31786	8	0.561415	32114	3	0.952655	9885266	0.000000
319840128	48608.000000	2527	6347.795712	31845	7	0.968754	32015	2	0.504418	9880262	0.000000
319847836	49070.000000	2518	6428.303578	32142	5	0.597806	31915	2	0.959130	9875394	0.000000
319847698	49153.000000	2560	6455.208486	31941	4	0.496904	31876	7	0.990753	9870439	0.000000
319862990	48942.000000	2543	6371.528657	32032	4	0.669205	31997	4	0.480649	9865544	0.000000
319852115	48626.000000	2545	6337.873794	31979	2	0.615988	31913	6	0.929765	9860650	0.000000
319857113	48653.000000	2501	6384.509082	31853	8	0.269246	31786	10	0.970053	9855856	0.000000
319850012	48065.000000	2469	6297.147121	32005	6	0.816957	31865	4	0.899866	9851051	0.000000
319862164	48223.000000	2409	6272.347552	31870	2	0.804257	31938	8	0.601622	9846152	0.000000
319856441	48227.000000	2588	6168.329298	31711	1	0.912977	32051	3	0.870698	9841229	0.000000
319851090	47894.000000	2504	6241.982004	32055	6	0.615922	31752	6	0.736250	9836221	0.000000
319857106	48083.000000	2540	6256.067526	31925	4	0.556833	32080	4	0.931208	9831294	0.000000
319831755	48052.000000	2487	6261.404701	31840	5	0.401581	31937	3	0.287632	9826450	0.000000
319854064	49017.000000	2501	6255.167447	32076	3	0.797891	31856	5	0.903115	9821675	0.000000
319845438	49042.000000	2530	6237.304596	31857	2	0.155130	31913	2	0.999138	9816827	0.000000
319836862	48621.000000	2397	6187.535771	31853	3	0.654932	32057	3	0.416105	9812002	0.000000
319878155	49233.000000	2478	6264.614368	31923	7	0.410797	31965	6	0.990808	9807226	0.000000
319838060	50149.000000	2598	6261.670404	31876	3	0.257952	32076	2	0.648649	9802244	-1.#IND00
319844756	50005.000000	2607	6398.307829	31868	0	0.326873	31753	5	0.707216	9797347	-1.#IND00
319869352	49631.000000	2565	6357.298394	31829	2	0.635637	32105	3	0.271143	9792395	-1.#IND00
319872059	49396.000000	2628	6325.009148	32051	6	0.788139	31989	7	0.969235	9787501	-0.004454
319841014	50016.000000	2522	6289.056607	31839	1	0.166560	31816	4	0.963680	9782605	-0.002471
319869679	49244.000000	2562	6348.595179	31866	5	0.396105	31818	6	0.840483	9777608	-0.003095
319848324	49045.000000	2553	6323.385883	32204	5	0.745937	32008	4	0.422174	9772864	-0.004704
319867937	48405.000000	2540	6353.785076	31940	5	0.875589	31918	6	0.815207	9767975	-0.002082
319841063	48442.000000	2510	6412.212943	32196	4	0.105835	31952	9	0.685873	9763123	-0.003919
319868023	48830.000000	2506	6456.346653	32142	2	0.365152	32080	6	0.809630	9758355	-0.003293
319846083	48132.000000	2555	6331.882556	32017	4	0.572172	32188	3	0.619469	9753409	-0.001473
319875250	48747.000000	2617	6286.546198	32032	3	0.865881	32008	3	0.573197	9748512	-0.004850
319889250	48558.000000	2545	6384.909169	32052	3	0.301121	31928	0	0.099885	9743667	-0.003091
319862767	49298.000000	2611	6286.087939	31844	6	0.550379	32060	2	0.733425	9738805	-0.002609
319854942	48803.000000	2566	6252.995479	31986	1	0.227427	31872	9	0.728036	9733955	-0.001878
319869648	49535.000000	2614	6353.054636	32077	3	0.396872	32012	5	0.870081	9729021	-0.002675
319869369	49395.000000	2542	6359.875073	31958	4	0.501530	32074	6	0.770498	9724059	-0.002797
319868387	49468.000000	2681	6309.949360	32037	0	0.086464	31827	0	0.661905	9719274	-0.002461
319871202	49522.000000	2535	6366.989739	32179	2	0.034076	32144	5	0.687808	9714470	-0.001380
319865255	49179.000000	2506	6380.102741	32118	6	0.295904	31941	11	0.740662	9709750	-0.001434
319863856	48919.000000	2603	6270.164954	32004	8	0.854140	32115	6	0.976001	9704893	-0.000943
319862669	49225.000000	2481	6293.375815	32019	4	0.552285	31849	7	0.716865	9699986	-0.000967
319859761	49102.000000	2588	6282.830788	32114	5	0.131646	31953	2	0.180145	9695153	-0.001226
319833232	48335.000000	2465	6178.138166	31964	8	0.356091	31914	6	0.962941	9690396	-0.001084
319841710	48570.000000	2446	6227.346582	31936	10	0.743992	31951	7	0.813862	9685463	-0.000951
319872401	48468.000000	2517	6257.656469	32129	0	0.434966	32125	3	0.963784	9680672	-0.001186
319860749	49319.000000	2578	6404.417286	31738	4	0.160675	31914	4	0.665095	9675782	-0.000996
319861668	48916.000000	2491	6389.630416	32082	2	0.675294	32102	3	0.821139	9670860	-0.000824
319856489	48798.000000	2573	6286.192622	31961	1	0.256205	31935	4	0.952785	9665957	-0.000535
319858370	48173.000000	2574	6215.139178	31790	3	0.747143	32004	5	0.486782	9661186	-0.003601
319846745	48935.000000	2549	6190.863276	32016	11	0.454258	32162	6	0.817866	9656403	-0.003330
319852843	48590.000000	2497	6351.644957	31826	2	0.454035	31975	2	0.819983	9651715	-0.002697
319837427	49115.000000	2576	6317.997180	32118	4	0.469193	32125	1	0.202962	9646916	-0.003271
319849637	49118.000000	2543	6296.284411	31940	2	0.447777	32199	4	0.983414	9642056	-0.002969
319852489	48816.000000	2553	6306.741998	31810	5	0.874453	31877	10	0.100957	9637161	-0.002513
319856205	49197.000000	2599	6386.253020	31940	7	0.195056	32073	6	0.733259	9632303	-0.002493
319863426	49567.000000	2632	6378.725553	32094	6	0.890566	31685	7	0.687662	9627284	-0.001972
319873016	48975.000000	2503	6295.826398	32136	6	0.075311	32169	1	0.794059	9622533	-0.002352
319836334	48135.000000	2388	6247.097467	31931	7	0.474647	31898	7	0.547881	9617629	-0.001513
319855797	47951.000000	2428	6285.286468	31975	7	0.732199	31910	6	0.570795	9612748	-0.001762
319841543	47479.000000	2461	6217.480355	31844	6	0.936983	31973	2	0.513574	9607976	-0.002395
319847082	47815.000000	2597	6317.691640	31811	3	0.646571	31939	6	0.972122	9603222	-0.002065
319859768	48485.000000	2410	6313.021425	32048	6	0.645732	32144	5	0.596211	9598399	-0.001872
319838693	48501.000000	2540	6278.243646	32106	6	0.619617	31690	5	0.656229	9593593	-0.001701
319851792	47973.000000	2508	6321.855169	32110	10	0.965751	31950	2	0.189383	9588813	-0.001865
319873398	47559.000000	2434	6284.044322	32015	4	0.236734	32079	5	0.908580	9584153	-0.001935
319852597	48138.000000	2510	6398.281348	31729	5	0.608514	31933	4	0.483082	9579374	-0.001784
319870568	47963.000000	2520	6353.997427	31959	3	0.506353	32087	4	0.882120	9574628	-0.001592
319861999	48639.000000	2524	6354.356412	31870	4	0.027949	31975	6	0.842979	9569825	-0.000585
319862441	48275.000000	2498	6383.496924	31867	6	0.320973	31761	8	0.505887	9565032	-0.000175
319857887	48108.000000	2439	6297.756656	32236	7	0.465909	31863	4	0.553989	9560328	-0.000085
319864320	48386.000000	2550	6356.761041	32136	1	0.872182	31907	1	0.815993	9555507	-0.000088
319856652	49380.000000	2513	6362.687120	31606	8	0.487381	31864	5	0.152513	9550672	0.000119
319846903	48150.000000	2473	6338.035699	31944	4	0.974312	31934	7	0.591232	9545855	0.000345
319855411	48516.000000	2477	6330.923380	31971	9	0.749282	31994	2	0.941062	9541085	0.000516
319860342	48351.000000	2550	6312.056242	31927	8	0.909630	32169	4	0.931392	9536300	-0.001276
319862089	49104.000000	2449	6392.174329	31835	7	0.494904	31827	8	0.913905	9531405	-0.001269
319843179	49418.000000	2534	6389.036510	31916	2	0.343932	32068	9	0.439470	9526737	-0.001202
319846140	48504.000000	2573	6323.507512	31826	1	0.106095	32101	9	0.990837	9521987	-0.001152
319852125	47842.000000	2513	6239.845468	32001	2	0.626963	31678	8	0.825746	9517109	-0.001029
npatches	nstrain	runtime	dt	init_x	init_y	init_y_blood	init_z	init_S	beta0	beta1	beta2	beta3	mean_beta	B	d	delta	delta_blood	b[0]	mut	m	CTL	c	g	epsilon	k	het	lambda	rho	omega	x_max	patch.dyna	DELTA	A	VA
10000	1	100.000000	0.000100	21900	9499	5000000	0.001000	10000000	4.410468	11.562743	4.004197	4.565697	8	8000000000.000000	0.010000	1.000000	1.000000	800000	0.000050	0.048000	1	0.001000	1.000000	25.000000	12.000000	0.500000	0.000000	0.000000	0.000000	31987	0	10.000000	7.000000	1.000000
sus	inf	inf_blood	z	x[0]	y[0][0]	z[0]	x[1]	y[1][0]	z[1]	S[0]	synchrony
219000000	94990000.000000	5000000	10.000000	21900	9499	0.001000	21900	9499	0.001000	10000000	0.000000
319574206	733178.000000	38268	10000.000000	32082	62	1.000000	32057	90	1.000000	9994944	0.000000
319874357	41706.000000	2137	3565.156090	31973	5	0.139263	32044	6	0.099842	9989961	0.000000
319872131	41118.000000	2220	4579.497401	32084	4	0.139197	32167	2	0.507145	9985007	0.000000
319871045	42598.000000	2175	5113.037666	31861	3	0.260075	31956	6	0.527258	9980101	0.000000
319877637	43505.000000	2187	5352.554045	32000	1	0.726394	31777	7	0.924715	9975038	0.000000
319873555	44853.000000	2340	5497.927520	31940	2	0.569606	32003	3	0.928748	9969933	0.000000
319857853	46174.000000	2474	5563.976190	32143	4	0.292076	31979	9	0.546738	9964943	0.000000
319858193	46415.000000	2403	5669.480585	32179	1	0.395314	32275	4	0.904292	9959995	0.000000
319839378	47805.000000	2536	5835.347047	31748	2	0.789898	32209	6	0.364576	9955055	0.000000
319855174	48075.000000	2507	5893.711153	31816	1	0.116876	32247	2	0.845393	9950095	0.000000
319882912	48209.000000	2490	5780.833864	31940	6	0.807375	31844	5	0.981577	9945253	0.000000
319866133	48413.000000	2421	5780.507539	31797	3	0.763780	32053	4	0.746385	9940245	0.000000
319860790	46874.000000	2443	5758.140583	31676	6	0.232817	32063	7	0.562424	9935396	0.000000
319861580	46599.000000	2372	5732.197929	31980	1	0.509816	31990	1	0.818740	9930486	0.000000
319872863	46532.000000	2395	5761.628569	32098	6	0.386264	31845	5	0.819964	9925424	0.000000
319850757	47710.000000	2512	5716.169220	31930	4	0.841418	32130	2	0.199289	9920454	0.000000
319841106	47220.000000	2420	5696.797220	31698	5	0.294622	31955	0	0.514055	9915602	0.000000
319854990	46284.000000	2513	5725.560039	31924	4	0.166377	32142	5	0.947720	9910581	0.000000
319862647	46050.000000	2408	5668.410144	31857	4	0.512917	32022	4	0.999435	9905678	0.000000
319870324	46146.000000	2429	5727.103003	32036	9	0.426983	31825	5	0.326833	9900647	0.000000
319858564	46494.000000	2344	5700.224222	32187	8	0.677779	31982	6	0.797355	9895643	0.000000
319840770	46732.000000	2369	5727.262885	31931	2	0.447061	32025	3	0.385705	9890679	0.000000
319849240	46058.000000	2426	5714.851848	31995	9	0.455837	31643	4	0.876031	9885795	0.000000
319853268	46321.000000	2361	5655.704187	32104	4	0.697710	31817	11	0.572098	9880801	0.000000
319854172	47210.000000	2509	5783.533534	31958	5	0.527363	32360	7	0.892491	9875794	0.000000
319882132	46813.000000	2449	5768.277484	32073	4	0.327246	32002	4	0.970991	9870921	0.000000
319855582	47198.000000	2567	5931.392325	32052	7	0.341006	32068	9	0.548678	9865942	0.000000
319856869	47393.000000	2402	5881.839221	31905	5	0.131769	31872	9	0.096903	9861083	0.000000
319868785	48982.000000	2589	5823.151357	32337	6	0.426383	32157	2	0.978773	9856077	0.000000
319841423	48239.000000	2448	5793.150495	31811	3	0.418236	32163	5	0.802915	9851184	0.000000
319843309	47419.000000	2541	5767.408069	31867	5	0.310673	32030	7	0.784371	9846280	0.000000
319866084	47866.000000	2534	5738.114481	31978	2	0.172141	31929	4	0.847889	9841390	0.000000
319876017	47705.000000	2422	5756.169599	31952	10	0.326109	31941	1	0.894370	9836402	0.000000
319856752	46480.000000	2393	5789.756207	31943	9	0.168197	31822	2	0.913014	9831405	0.000000
319847599	47801.000000	2515	5909.630175	31942	2	0.170457	31950	7	0.724029	9826536	0.000000
319846340	47758.000000	2444	5750.996610	32229	5	0.388575	32094	4	0.139793	9821641	0.000000
319850313	48344.000000	2506	5796.679488	31945	7	0.764685	31955	12	0.835797	9816727	0.000000
319848078	47749.000000	2510	5846.284110	32020	6	0.523757	32064	7	0.497078	9811825	0.000000
319855738	48556.000000	2592	5786.018083	32035	4	0.418660	31979	6	0.431070	9806915	0.000000
319840226	48247.000000	2493	5803.971103	31830	7	0.359856	31934	9	0.537796	9801904	-1.#IND00
319864438	47883.000000	2425	5653.029283	32056	1	0.670725	32003	4	0.553597	9796962	-1.#IND00
319845106	48705.000000	2457	5741.767098	31823	2	0.593838	32084	2	0.788047	9792007	-1.#IND00
319873767	47793.000000	2492	5662.706352	31756	4	0.703020	31935	6	0.389342	9787010	-0.000382
319872469	47852.000000	2501	5887.848262	31999	4	0.314732	32102	4	0.920496	9782118	0.000120
319845725	47741.000000	2531	5808.036488	32033	1	0.116961	32023	6	0.831446	9777258	0.001921
319870983	46401.000000	2422	5694.527436	31993	7	0.196798	31851	1	0.477066	9772312	0.002014
319873288	47127.000000	2462	5851.063891	31929	10	0.197403	32029	5	0.627450	9767510	0.002610
319854873	47183.000000	2379	5776.354643	32113	5	0.142933	32015	7	0.626371	9762644	0.002449
319858364	46465.000000	2494	5774.242480	32107	5	0.513204	31691	7	0.922818	9757732	0.002291
319889693	45811.000000	2390	5766.375339	31657	2	0.596516	32112	3	0.874120	9752789	0.002205
319845807	45955.000000	2396	5826.084560	32106	3	0.330310	31946	5	0.909498	9747896	0.000912
319872982	46124.000000	2546	5801.198499	31964	1	0.630961	32047	9	0.685774	9742904	0.003765
319862493	45749.000000	2391	5727.596180	31953	4	0.057494	31826	3	0.999757	9738039	0.003066
319853238	46139.000000	2465	5714.845524	31854	4	0.447494	32127	6	0.415756	9733139	0.002708
319847381	47149.000000	2409	5713.696775	31977	6	0.567553	32186	10	0.814484	9728279	0.002290
319858979	47307.000000	2561	5750.000485	32029	5	0.444040	32142	5	0.893566	9723432	-0.000224
319849054	47559.000000	2510	5792.588572	32039	2	0.069336	32109	2	0.728241	9718735	0.001009
319871617	47181.000000	2461	5683.893610	31765	4	0.373538	31836	5	0.670402	9713926	-0.000529
319862741	47695.000000	2491	5664.884782	32027	1	0.336003	31859	6	0.788490	9709128	-0.000768
319889713	47607.000000	2439	5708.574831	32118	4	0.334675	32083	7	0.744780	9704347	-0.000598
319872758	47189.000000	2493	5745.614957	31913	4	0.540667	32044	8	0.721851	9699476	-0.002418
319868166	47560.000000	2464	5845.833667	31846	2	0.674063	31990	6	0.410822	9694514	-0.001596
319843513	47039.000000	2495	5835.375430	31950	0	0.549245	32070	5	0.837301	9689727	-0.001114
319860782	46872.000000	2415	5733.688496	31796	2	0.429342	32012	5	0.364690	9684883	-0.000733
319856633	46744.000000	2306	5855.937196	31923	4	0.280828	32017	3	0.744023	9680018	0.000211
319849203	46792.000000	2452	5822.384401	32102	8	0.276033	31844	2	0.233829	9675227	0.001597
319874350	46013.000000	2325	5792.624070	32034	4	0.722217	31915	6	0.950016	9670426	0.002513
319838770	46341.000000	2528	5765.215723	31887	4	0.153261	31759	2	0.504802	9665665	0.001848
319851902	46987.000000	2377	5739.007726	31865	3	0.058673	31920	5	0.619583	9660721	0.001635
319836651	47229.000000	2426	5771.319967	32154	2	0.817803	31983	7	0.960879	9655973	0.001528
319863102	46644.000000	2415	5699.902630	31985	3	0.489154	32321	3	0.941437	9651195	0.001824
319863108	46051.000000	2362	5681.878877	31841	1	0.284057	31851	5	0.558565	9646308	0.001721
319855208	46336.000000	2375	5679.122013	32182	6	0.508148	31713	3	0.243178	9641494	0.000830
319838914	46272.000000	2474	5755.736218	32000	4	0.153061	31823	8	0.777958	9636771	0.002244
319873427	46772.000000	2418	5824.667083	31833	4	0.569321	32051	2	0.760429	9631997	0.003245
319874918	46010.000000	2425	5738.249985	32213	1	0.261998	31896	5	0.807135	9627208	0.003907
319851832	46877.000000	2487	5759.592108	31966	6	0.735828	32092	6	0.700079	9622327	0.003917
319845478	46986.000000	2319	5723.355363	32051	3	0.339978	32068	3	0.983499	9617661	0.003690
319862697	47171.000000	2510	5709.737075	31949	8	0.222281	32112	3	0.400900	9612840	0.003365
319868991	46334.000000	2466	5682.604224	32173	6	0.744291	31946	6	0.943949	9607952	0.003305
319856272	47406.000000	2427	5747.792754	31945	8	0.598296	31798	4	0.506444	9603124	0.003842
319868351	48224.000000	2422	5814.588946	32045	5	0.685082	31995	5	0.563470	9598362	0.003741
319863942	47116.000000	2470	5764.877609	31803	7	0.264439	31991	6	0.928812	9593590	0.003607
319862031	46717.000000	2483	5674.571356	31782	3	0.233502	32042	7	0.728922	9588862	0.003650
319855475	46328.000000	2395	5715.590369	31953	5	0.756618	31813	8	0.613336	9584168	0.003275
319872559	46895.000000	2499	5749.069645	32020	4	0.437215	32098	9	0.212113	9579332	0.001961
319853530	47262.000000	2438	5699.975962	32117	2	0.646435	31905	2	0.634179	9574593	0.001405
319861624	47480.000000	2428	5702.135306	32066	7	0.474037	31934	4	0.914064	9569984	0.002095
319860707	46871.000000	2455	5675.288583	32008	4	0.521066	31778	7	0.434242	9565148	0.001898
319858723	46825.000000	2545	5687.071065	31911	7	0.275417	31854	4	0.340332	9560384	0.001950
319876500	46289.000000	2400	5663.967978	31919	6	0.378976	32010	4	0.765782	9555592	0.001783
319851963	46374.000000	2382	5713.208585	32175	1	0.336647	32021	4	0.664831	9550880	0.001741
319859577	46405.000000	2418	5770.910074	32074	3	0.769676	32140	3	0.238299	9545982	0.001807
319871580	47473.000000	2485	5771.154439	31884	0	0.229563	31841	4	0.973666	9541211	0.001423
319872889	47852.000000	2388	5848.683820	32107	5	0.717110	32141	5	0.963128	9536371	0.001324
319850673	47369.000000	2499	5897.535447	32053	1	0.252967	32053	2	0.741789	9531583	0.001376
319882226	47467.000000	2447	5779.010172	32113	8	0.385404	32074	13	0.460932	9526889	0.002282
319872753	46727.000000	2482	5605.117835	31849	4	0.459960	31969	5	0.854026	9522145	0.002480
319869660	47126.000000	2319	5722.379395	32106	6	0.236082	32171	2	0.355139	9517331	0.002830
npatches	nstrain	runtime	dt	init_x	init_y	init_y_blood	init_z	init_S	beta0	beta1	beta2	beta3	mean_beta	B	d	delta	delta_blood	b[0]	mut	m	CTL	c	g	epsilon	k	het	lambda	rho	omega	x_max	patch.dyna	DELTA	A	VA
10000	1	100.000000	0.000100	21900	9499	5000000	0.001000	10000000	4.175003	7.818051	8.441988	8.350350	8	8000000000.000000	0.010000	1.000000	1.000000	800000	0.000050	0.048000	1	0.001000	1.000000	25.000000	13.000000	0.500000	0.000000	0.000000	0.000000	31987	0	10.000000	7.000000	1.000000
sus	inf	inf_blood	z	x[0]	y[0][0]	z[0]	x[1]	y[1][0]	z[1]	S[0]	synchrony
219000000	94990000.000000	5000000	10.000000	21900	9499	0.001000	21900	9499	0.001000	10000000	0.000000
319729689	294854.000000	15299	10000.000000	31880	20	1.000000	31834	39	1.000000	9994996	0.000000
319824636	76200.000000	4058	4862.288388	31770	7	0.242591	32213	8	0.833593	9989920	0.000000
319832125	61226.000000	3150	5014.530377	31969	9	0.308844	31943	5	0.839477	9984821	0.000000
319843161	55895.000000	2921	5265.508364	32075	3	0.798941	31576	4	0.512063	9979927	0.000000
319820349	52963.000000	2752	5383.388626	32045	7	0.219624	31818	1	0.447870	9974876	0.000000
319860424	50298.000000	2562	5468.953842	32117	3	0.265336	31872	4	0.632787	9969885	0.000000
319839543	49563.000000	2606	5565.128384	31891	6	0.920921	31805	3	0.381783	9964954	0.000000
319866842	48288.000000	2394	5572.885901	32018	7	0.330176	31895	3	0.385256	9959911	0.000000
319845137	47331.000000	2408	5605.307630	31857	2	0.276409	32034	5	0.419753	9954898	0.000000
319842105	46266.000000	2400	5654.516666	32203	16	0.101169	31744	6	0.972988	9949934	0.000000
319877577	45943.000000	2371	5462.386512	31963	4	0.158314	32072	3	0.335497	9944904	0.000000
319877408	45353.000000	2315	5347.686935	31843	4	0.763459	31943	5	0.485424	9939877	0.000000
319860517	46144.000000	2356	5354.868189	31955	2	0.122482	31927	1	0.662857	9934968	0.000000
319874395	45793.000000	2405	5204.092310	31846	4	0.519059	32001	7	0.673807	9930006	0.000000
319859992	46248.000000	2415	5151.747595	32147	3	0.581764	31767	5	0.712991	9925067	0.000000
319852117	46207.000000	2326	5254.964273	32096	3	0.057170	32020	3	0.792166	9920078	0.000000
319848060	46365.000000	2564	5320.138861	32037	2	0.134585	31750	2	0.438593	9915218	0.000000
319864133	46869.000000	2350	5324.313585	31896	3	0.528590	32081	3	0.749246	9910377	0.000000
319876329	45431.000000	2238	5370.753343	32172	10	0.048647	32002	2	0.918593	9905360	0.000000
319834199	44859.000000	2324	5229.829169	31866	3	0.481124	32141	3	0.923926	9900376	0.000000
319857336	45237.000000	2367	5262.636120	31900	3	0.891075	32142	2	0.179975	9895362	0.000000
319859467	45934.000000	2500	5185.835902	32006	10	0.745235	32010	2	0.124461	9890522	0.000000
319844130	46455.000000	2415	5377.577870	32106	2	0.321954	31949	2	0.482476	9885740	0.000000
319858466	46636.000000	2399	5356.797875	31715	6	0.257806	31991	1	0.644837	9880756	0.000000
319844557	46225.000000	2342	5430.364895	31719	0	0.376451	31826	6	0.399680	9875805	0.000000
319856073	45013.000000	2415	5330.285852	32032	3	0.793865	31950	6	0.291592	9870859	0.000000
319846064	45590.000000	2386	5369.456376	32243	2	0.475516	32078	8	0.085564	9865951	0.000000
319877459	45709.000000	2408	5410.175753	31954	6	0.752276	31952	0	0.165892	9860972	0.000000
319856928	45528.000000	2409	5455.958879	31808	1	0.464601	31805	4	0.709921	9856079	0.000000
319844052	45205.000000	2378	5342.919977	32042	4	0.300794	31970	3	0.514645	9851134	0.000000
319858352	44759.000000	2355	5317.652662	31942	6	0.413521	31815	2	0.642928	9846188	0.000000
319851079	45397.000000	2375	5338.325419	31918	3	0.372106	31866	6	0.827637	9841222	0.000000
319868119	45216.000000	2329	5259.867072	32149	1	0.497951	31959	3	0.823772	9836268	0.000000
319854969	45393.000000	2370	5271.475330	31885	4	0.619360	32019	5	0.470396	9831304	0.000000
319841856	45850.000000	2340	5266.324213	31949	0	0.117249	31817	7	0.748680	9826319	0.000000
319844934	46058.000000	2521	5275.108017	31992	2	0.349724	31906	5	0.681264	9821429	0.000000
319896266	45865.000000	2316	5394.697130	31919	6	0.489997	31770	7	0.781219	9816614	0.000000
319871483	45948.000000	2374	5324.910208	32181	2	0.429398	31992	8	0.674493	9811650	0.000000
319863387	44561.000000	2294	5377.256307	32029	9	0.415874	32107	10	0.412152	9806755	0.000000
319857022	44608.000000	2241	5332.137722	31907	4	0.257501	32075	7	0.765796	9802046	-1.#IND00
319870314	44765.000000	2403	5224.512925	31901	1	0.225032	32035	4	0.295373	9797171	-1.#IND00
319857386	45343.000000	2380	5211.385305	31823	4	0.344337	32020	6	0.795011	9792376	0.006704
319855300	45240.000000	2347	5208.143036	31726	1	0.177557	31968	6	0.791671	9787344	-0.000471
319851712	45711.000000	2376	5179.764529	31782	9	0.115769	31920	1	0.226333	9782398	-0.010838
319839167	46487.000000	2372	5266.628313	32083	3	0.725834	32149	2	0.311973	9777496	-0.003814
319885278	47213.000000	2372	5306.647774	31905	1	0.244320	31945	5	0.638409	9772619	-0.005123
319875595	46777.000000	2398	5371.293716	32033	5	0.176012	32186	5	0.439689	9767743	-0.004728
319851129	46347.000000	2392	5412.537193	32027	6	0.287665	31928	2	0.735842	9762836	-0.007387
319862046	46248.000000	2492	5480.437355	31940	5	0.014032	31970	3	0.075095	9757928	-0.006144
319853583	46795.000000	2436	5395.293649	32134	4	0.473621	32174	9	0.568186	9752975	-0.006052
319873875	47292.000000	2440	5284.115340	31714	5	0.801567	32097	4	0.666300	9748161	-0.009039
319847163	47347.000000	2500	5345.566506	32169	4	0.090837	31965	3	0.204022	9743210	-0.009010
319857054	47434.000000	2487	5368.123116	32067	2	0.363201	31915	9	0.711403	9738276	-0.006677
319860938	46481.000000	2423	5367.892826	32105	5	0.457655	32222	8	0.889802	9733467	-0.005920
319873671	47136.000000	2398	5414.378093	31860	2	0.571526	31726	3	0.806360	9728524	-0.004956
319852227	45776.000000	2392	5414.356889	31696	7	0.244131	31817	2	0.316084	9723682	-0.004491
319853979	45743.000000	2423	5495.291186	31874	6	0.698622	31915	6	0.567938	9718724	-0.003359
319835819	45832.000000	2353	5484.750363	31953	3	0.605550	32030	2	0.510298	9713835	-0.002122
319854869	45464.000000	2357	5340.218645	31968	2	0.236501	32159	1	0.771960	9708967	0.000777
319836257	45796.000000	2375	5337.762609	32033	6	0.458289	32101	5	0.433076	9704064	0.001676
319868819	46288.000000	2384	5282.521358	32159	4	0.300121	31887	4	0.408382	9699178	-0.000454
319853408	46048.000000	2379	5338.820110	31769	4	0.260121	31957	6	0.796883	9694409	-0.000425
319863475	45224.000000	2388	5367.877260	31966	6	0.582224	32157	2	0.777372	9689554	-0.000837
319858141	44723.000000	2324	5241.689157	31974	2	0.462502	31911	5	0.716743	9684780	-0.003264
319861900	44655.000000	2269	5231.366913	32057	3	0.598343	31998	4	0.367297	9679965	-0.001925
319854955	45453.000000	2292	5296.222619	31835	3	0.327170	31928	3	0.771960	9674974	-0.002208
319871525	46235.000000	2252	5261.911339	31879	6	0.635688	31764	6	0.537561	9670071	-0.001487
319872759	45884.000000	2425	5354.494135	32061	5	0.388335	32079	4	0.728844	9665214	-0.001712
319852003	45715.000000	2374	5271.419947	32040	6	0.880735	31909	5	0.562522	9660416	-0.001768
319860410	46052.000000	2330	5272.916379	32121	4	0.212069	31982	4	0.803303	9655774	-0.001474
319843825	46023.000000	2309	5327.954986	32102	6	0.464938	32066	5	0.375996	9650945	-0.001906
319842555	45098.000000	2392	5283.777595	32080	2	0.614320	32002	8	0.239406	9646246	-0.001804
319878247	45467.000000	2395	5278.106268	31707	3	0.228302	32230	4	0.459343	9641454	-0.001619
319864236	45074.000000	2323	5291.773915	32031	5	0.529692	31873	1	0.411449	9636762	-0.000272
319863708	45181.000000	2278	5184.466885	32112	3	0.624781	31965	3	0.834119	9631974	-0.000549
319858571	46060.000000	2381	5225.903117	32012	4	0.058993	31850	8	0.080532	9627240	-0.000898
319835071	45329.000000	2473	5215.461355	31912	5	0.544508	32021	4	0.543829	9622495	-0.000241
319846332	45488.000000	2349	5310.508795	31822	9	0.295331	32143	7	0.649435	9617720	0.001107
319834281	45254.000000	2273	5343.275306	32058	6	0.397239	31673	3	0.225386	9612828	0.001401
319845435	44699.000000	2323	5423.418066	31886	2	0.480428	32082	2	0.697097	9608123	0.001481
319870421	44428.000000	2362	5311.476116	32005	3	0.324142	32282	7	0.630939	9603323	0.001526
319849471	45293.000000	2370	5373.112757	32154	2	0.109906	31751	2	0.714218	9598480	0.001321
319856534	45560.000000	2309	5351.918199	31790	8	0.613622	32037	4	0.911001	9593534	0.001368
319849721	45232.000000	2262	5235.500059	31825	7	0.081093	32129	6	0.652706	9588651	0.001290
319848680	45835.000000	2410	5279.201511	32111	1	0.757338	31938	2	0.614991	9583864	0.000225
319842813	45372.000000	2282	5241.159892	31824	10	0.537824	31866	6	0.613680	9579042	0.000248
319829940	45384.000000	2405	5317.869648	31949	2	0.655001	31921	2	0.342296	9574443	0.000441
319857147	45151.000000	2301	5183.045701	31875	3	0.392055	31924	6	0.074409	9569647	-0.000318
319870906	45232.000000	2234	5146.365825	31937	3	0.184160	31976	4	0.396353	9564887	0.000551
319837696	45763.000000	2349	5095.255782	32033	2	0.639788	32014	2	0.698684	9560089	0.000492
319871427	46203.000000	2386	5172.751075	32069	5	0.323296	31803	4	0.148779	9555362	0.000498
319871256	47541.000000	2369	5153.104971	32063	3	0.248599	31869	5	0.344707	9550557	0.000664
319852329	46447.000000	2443	5278.806146	32048	6	0.443791	31948	6	0.329562	9545689	0.000772
319874901	46205.000000	2451	5315.191204	31931	5	0.220019	32103	6	0.636543	9540936	0.001037
319861047	45838.000000	2363	5313.091374	32060	4	0.730423	31899	5	0.790187	9536161	0.001657
319847819	46349.000000	2408	5412.291798	31888	3	0.868448	31866	11	0.709477	9531392	0.001496
319842243	47181.000000	2414	5465.544601	32120	3	0.012382	32121	6	0.487276	9526676	0.001614
319870049	46831.000000	2460	5377.997640	32040	1	0.000812	31876	3	0.703317	9521972	0.002261
319860602	47108.000000	2406	5343.447556	32073	1	0.057255	32239	4	0.074383	9517259	0.001930
npatches	nstrain	runtime	dt	init_x	init_y	init_y_blood	init_z	init_S	beta0	beta1	beta2	beta3	mean_beta	B	d	delta	delta_blood	b[0]	mut	m	CTL	c	g	epsilon	k	het	lambda	rho	omega	x_max	patch.dyna	DELTA	A	VA
10000	1	100.000000	0.000100	21900	9499	5000000	0.001000	10000000	11.810329	5.044208	9.228775	6.444022	8	8000000000.000000	0.010000	1.000000	1.000000	800000	0.000050	0.048000	1	0.001000	1.000000	25.000000	14.000000	0.500000	0.000000	0.000000	0.000000	31987	0	10.000000	7.000000	1.000000
sus	inf	inf_blood	z	x[0]	y[0][0]	z[0]	x[1]	y[1][0]	z[1]	S[0]	synchrony
219000000	94990000.000000	5000000	10.000000	21900	9499	0.001000	21900	9499	0.001000	10000000	0.000000
319827669	114499.000000	5992	9997.753395	32062	15	1.000000	32013	13	1.000000	9995081	0.000000
319832748	71894.000000	3799	7026.511475	32050	7	0.948349	31782	9	0.646020	9990103	0.000000
319840714	57517.000000	2838	6475.085033	31952	3	0.636403	32053	4	0.360110	9985164	0.000000
319862894	49574.000000	2548	5989.315412	31862	3	0.877547	31998	7	0.442481	9980269	0.000000
319863216	46202.000000	2380	5776.143044	31581	5	0.963289	32043	5	0.548178	9975320	0.000000
319846761	43996.000000	2303	5428.427643	31938	8	0.596949	32068	5	0.408732	9970328	0.000000
319842133	42868.000000	2167	5252.306340	32367	3	0.951087	31751	2	0.460475	9965220	0.000000
319856961	43336.000000	2243	5122.029368	32177	4	0.648174	31770	5	0.246071	9960308	0.000000
319857553	44508.000000	2242	4972.950971	32160	11	0.924782	31861	5	0.674716	9955308	0.000000
319838382	45334.000000	2472	4928.421338	31873	0	0.779741	32234	10	0.638446	9950384	0.000000
319864189	46473.000000	2406	4940.876075	31988	6	0.920588	31848	3	0.657910	9945387	0.000000
319866217	45585.000000	2398	5004.122367	32081	1	0.830729	31925	2	0.175320	9940398	0.000000
319859616	44614.000000	2353	4925.841881	32000	5	0.584316	31963	5	0.552963	9935412	0.000000
319842405	44781.000000	2288	4825.036886	31695	7	0.777935	32124	4	0.427486	9930489	0.000000
319847186	44510.000000	2379	4809.481069	32084	1	0.763761	32146	4	0.186987	9925510	0.000000
319840658	45059.000000	2342	4810.759294	31985	3	0.535853	32072	4	0.087482	9920603	0.000000
319882094	45308.000000	2401	4770.531707	32045	7	0.449990	31866	2	0.347482	9915628	0.000000
319860188	46053.000000	2433	4830.181579	31908	2	0.935998	31939	4	0.213632	9910671	0.000000
319865196	45404.000000	2412	4998.464570	32135	11	0.248651	32012	2	0.358566	9905688	0.000000
319847511	45049.000000	2386	4958.853608	31985	8	0.634305	31985	1	0.072132	9900735	0.000000
319862922	45185.000000	2240	4976.398815	31977	9	0.911978	31884	3	0.479927	9895780	0.000000
319871428	43967.000000	2327	4965.839848	32133	2	0.767086	31814	2	0.847157	9890947	0.000000
319852052	43448.000000	2323	4944.440652	31885	7	0.740800	32118	2	0.327570	9886153	0.000000
319850282	43490.000000	2228	4922.876951	31916	5	0.760469	31747	3	0.122945	9881197	0.000000
319865336	43952.000000	2271	4817.533126	32162	7	0.238541	31870	5	0.403541	9876220	0.000000
319847014	43940.000000	2339	4783.668248	31739	2	0.542391	32008	5	0.829348	9871268	0.000000
319839556	44051.000000	2388	4885.474234	32006	2	0.834234	31903	6	0.923546	9866341	0.000000
319863998	43458.000000	2227	4918.785743	32052	0	0.478873	31965	4	0.416769	9861516	0.000000
319851996	44415.000000	2314	4930.622867	32084	7	0.498917	31824	8	0.382628	9856479	0.000000
319853018	44305.000000	2280	4972.879099	31893	0	0.556138	31873	1	0.432814	9851569	0.000000
319873159	44854.000000	2308	4883.517865	31988	5	0.375966	31975	4	0.137026	9846521	0.000000
319861966	44653.000000	2332	4987.563286	31912	7	0.283334	31955	5	0.496732	9841534	0.000000
319859485	44093.000000	2312	4889.331185	31684	7	0.467229	32224	4	0.380873	9836657	0.000000
319865258	44347.000000	2295	4912.662857	32002	11	0.803469	31843	3	0.450471	9831823	0.000000
319843477	44992.000000	2333	4867.432828	32074	3	0.359195	32045	5	0.338408	9826765	0.000000
319853726	45295.000000	2358	4883.604951	31867	5	0.946016	31926	4	0.045415	9821890	0.000000
319872804	45821.000000	2380	4979.433021	32018	4	0.338054	31871	6	0.135826	9816948	0.000000
319855190	45690.000000	2360	4987.825812	32054	8	0.779798	32059	6	0.860625	9812110	0.000000
319849619	44761.000000	2322	4997.175894	32002	3	0.992457	31858	4	0.717876	9807194	0.000000
319856278	43875.000000	2275	4994.601592	31959	7	0.107421	31885	2	0.216096	9802287	-1.#IND00
319842196	44470.000000	2262	4968.014899	32045	4	0.805475	31961	7	0.476408	9797498	-1.#IND00
319873447	45089.000000	2298	4954.042398	31851	4	0.941269	32231	4	0.179241	9792551	-1.#IND00
319866252	44393.000000	2268	4809.178666	32251	5	0.419196	32005	12	0.337459	9787641	0.001189
319828239	44404.000000	2317	4869.884616	31784	3	0.380779	32046	3	0.393164	9782731	-0.010799
319839995	44330.000000	2287	4873.139134	31940	3	0.359570	32078	5	0.349392	9777802	-0.019344
319869957	45109.000000	2325	4969.834436	31961	4	0.207323	32032	1	0.575994	9772903	-0.018289
319863483	45335.000000	2349	4874.125561	31869	3	0.885445	31956	4	0.528915	9768022	-0.012528
319847114	46187.000000	2391	5065.288948	32080	3	0.342316	32007	3	0.536611	9763051	-0.011010
319835124	45873.000000	2370	5064.498823	31855	6	0.591378	32066	0	0.274161	9758102	-0.009559
319868119	45448.000000	2195	5002.095998	31886	12	0.351706	31860	3	0.256557	9753293	-0.006413
319844563	45235.000000	2263	4959.835919	31864	6	0.703951	31871	9	0.131855	9748472	-0.007820
319856708	44977.000000	2287	4883.444158	31913	4	0.886582	32228	0	0.594963	9743623	-0.006804
319878879	45503.000000	2368	4944.112200	31885	6	0.811991	32032	2	0.740943	9738819	-0.006906
319829735	45798.000000	2313	4934.622515	32083	8	0.703766	31913	6	0.365244	9733911	-0.007726
319871466	45568.000000	2294	4871.351737	32041	2	0.775978	31976	4	0.621094	9729101	-0.006989
319868332	46265.000000	2316	4845.180523	31995	11	0.240791	32086	6	0.299298	9724211	-0.005757
319840530	45913.000000	2364	4956.652409	31968	3	0.553985	31820	4	0.302229	9719399	-0.005427
319850973	45024.000000	2419	4915.161805	32287	5	0.796493	31881	8	0.080590	9714514	-0.005093
319874025	45075.000000	2373	4952.338772	32049	4	0.527431	32021	4	0.103976	9709628	-0.007060
319845102	44598.000000	2296	4991.288380	31820	1	0.163398	31809	2	0.831795	9704787	-0.004279
319871320	44586.000000	2374	4926.520225	31952	2	0.200318	32008	3	0.405494	9699879	-0.004413
319855550	44457.000000	2204	4849.943712	31856	2	0.187370	32075	1	0.244772	9695013	-0.004424
319864494	45053.000000	2304	4837.084228	32156	9	0.224809	31952	3	0.357110	9690261	-0.004690
319852034	45260.000000	2357	4922.721106	32028	5	0.539761	31961	7	0.506471	9685412	-0.004910
319868584	43913.000000	2349	4852.487394	31994	5	0.860238	31979	7	0.547369	9680511	-0.004499
319882101	45379.000000	2326	4812.488438	32284	5	0.918870	31954	2	0.622322	9675609	-0.004286
319849148	45781.000000	2406	4818.538154	31859	9	0.336308	31783	4	0.494425	9670867	-0.006348
319862746	45634.000000	2348	4873.437619	32067	2	0.810497	32017	3	0.588209	9666078	-0.006317
319861728	46027.000000	2428	4898.214616	31911	4	0.908221	31957	3	0.699088	9661229	-0.005718
319887746	45390.000000	2408	4932.489236	31797	3	0.486305	31742	6	0.594637	9656464	-0.005967
319854085	45215.000000	2311	4927.383627	32094	9	0.555672	31906	1	0.421376	9651618	-0.006010
319842993	45214.000000	2317	5033.208303	31986	2	0.685041	31796	9	0.714205	9646748	-0.005572
319860683	45486.000000	2416	4978.330814	31830	6	0.390947	31959	4	0.550554	9641959	-0.005336
319855888	44777.000000	2259	5033.729003	31889	5	0.768859	32021	11	0.406806	9637083	-0.007918
319846887	43840.000000	2244	5058.635300	31817	6	0.817061	31775	3	0.133799	9632202	-0.007841
319862036	42858.000000	2227	4995.899578	32348	4	0.731594	31981	4	0.347422	9627316	-0.007108
319858908	43421.000000	2289	5003.535494	32157	2	0.810510	32291	5	0.359030	9622721	-0.006954
319885797	43803.000000	2278	4959.494324	31860	5	0.447670	31741	8	0.312675	9617952	-0.006018
319840905	44884.000000	2345	4901.073047	32024	0	0.113498	32062	7	0.423354	9613141	-0.004985
319847626	44355.000000	2295	4915.340200	32088	2	0.640234	32001	5	0.630639	9608283	-0.004772
319852350	44055.000000	2269	4947.816672	31766	4	0.809290	31942	2	0.924117	9603549	-0.004527
319870769	44403.000000	2342	4875.700601	32162	3	0.974755	32016	6	0.466352	9598901	-0.004422
319859454	44629.000000	2317	4904.399882	31933	6	0.844227	31978	2	0.820706	9594139	-0.004177
319847752	43827.000000	2282	4885.567108	31861	6	0.268411	32044	5	0.287499	9589380	-0.003422
319831697	44445.000000	2283	4834.420338	31902	5	0.761402	32064	1	0.550390	9584429	-0.003331
319876185	45148.000000	2315	4812.099627	31815	8	0.939464	32048	2	0.507489	9579644	-0.002900
319865739	44762.000000	2395	4845.093728	31963	3	0.263602	32093	4	0.039887	9574742	-0.002895
319887731	45074.000000	2327	4787.281027	32005	4	0.233484	31941	5	0.310031	9569924	-0.002820
319855142	45587.000000	2432	4892.621292	31955	3	0.796094	31899	3	0.123795	9565191	-0.003179
319846652	44813.000000	2309	4912.381584	31864	8	0.643787	31949	3	0.219155	9560418	-0.002300
319867110	45428.000000	2362	4929.862210	32078	5	0.861488	31984	5	0.628412	9555631	-0.002566
319846098	44911.000000	2328	4886.531699	32260	3	0.184812	31810	9	0.388579	9550897	-0.002397
319838020	44756.000000	2252	4932.757472	31906	5	0.548076	32155	3	0.652882	9546053	-0.002360
319862653	44188.000000	2310	4928.165374	31943	11	0.604792	31983	3	0.532222	9541352	-0.002407
319870770	44374.000000	2231	4807.213285	32026	1	0.098317	32089	5	0.537724	9536535	-0.002413
319840273	43716.000000	2317	4847.181002	31957	3	0.324326	31778	4	0.681539	9531823	-0.002444
319863652	43874.000000	2224	4824.829745	31972	3	0.288562	32003	10	0.638296	9527074	-0.002686
319854870	45189.000000	2276	4835.300931	31965	8	0.624937	31947	5	0.335393	9522347	-0.002590
319844160	45363.000000	2399	4872.252724	32083	4	0.473373	31872	1	0.671538	9517559	-0.001292
npatches	nstrain	runtime	dt	init_x	init_y	init_y_blood	init_z	init_S	beta0	beta1	beta2	beta3	mean_beta	B	d	delta	delta_blood	b[0]	mut	m	CTL	c	g	epsilon	k	het	lambda	rho	omega	x_max	patch.dyna	DELTA	A	VA
10000	1	100.000000	0.000100	21900	9499	5000000	0.001000	10000000	8.856305	7.807093	10.824034	5.743996	8	8000000000.000000	0.010000	1.000000	1.000000	800000	0.000050	0.048000	1	0.001000	1.000000	25.000000	15.000000	0.500000	0.000000	0.000000	0.000000	31987	0	10.000000	7.000000	1.000000
sus	inf	inf_blood	z	x[0]	y[0][0]	z[0]	x[1]	y[1][0]	z[1]	S[0]	synchrony
219000000	94990000.000000	5000000	10.000000	21900	9499	0.001000	21900	9499	0.001000	10000000	0.000000
319817892	47185.000000	2470	9535.276296	31780	9	0.710016	31967	3	1.000000	9995158	0.000000
319861760	44533.000000	2369	7337.526944	32022	3	0.926231	31908	7	0.514261	9990079	0.000000
319836945	39509.000000	2024	6156.079073	31934	8	0.463987	31927	5	0.714915	9985029	0.000000
319856079	36496.000000	1911	5334.799925	31927	3	0.317560	32011	4	0.194249	9980158	0.000000
319866545	37011.000000	1939	4742.542958	31914	6	0.617133	32073	3	0.675585	9975200	0.000000
319852788	38281.000000	2017	4434.477742	32054	1	0.177803	31994	5	0.512140	9970148	0.000000
319850337	39580.000000	1945	4250.062648	32074	1	0.419665	31890	4	0.537550	9965281	0.000000
319844940	41816.000000	2229	4087.307978	31859	2	0.188765	32043	7	0.630765	9960191	0.000000
319861312	44495.000000	2334	4174.311821	31965	2	0.105303	32221	6	0.467381	9955184	0.000000
319862442	46121.000000	2420	4298.977491	31838	7	0.406307	32026	0	0.299774	9950129	0.000000
319845362	46605.000000	2436	4533.798726	31776	1	0.527931	31896	2	0.199208	9945194	0.000000
319859966	47985.000000	2553	4645.904694	31831	3	0.543769	32002	3	0.748024	9940229	0.000000
319844081	46800.000000	2417	4726.131965	32156	2	0.417225	31916	0	0.315859	9935327	0.000000
319840354	45097.000000	2310	4756.716596	31857	3	0.928350	31968	3	0.530165	9930366	0.000000
319850073	44461.000000	2359	4736.863005	31881	4	0.435506	31858	4	0.134066	9925386	0.000000
319876660	44657.000000	2134	4679.861154	31986	7	0.828632	32076	3	0.084567	9920541	0.000000
319860301	43606.000000	2259	4644.062014	32059	8	0.668233	31894	2	0.451813	9915518	0.000000
319861997	43412.000000	2276	4566.116446	31851	8	0.481178	32074	8	0.505618	9910517	0.000000
319854210	44301.000000	2271	4694.414598	31966	4	0.383457	32085	3	0.437007	9905564	0.000000
319861778	44024.000000	2274	4754.106126	32161	8	0.543137	31956	1	0.569192	9900622	0.000000
319848373	44096.000000	2339	4714.449532	32010	1	0.690092	31937	7	0.232567	9895692	0.000000
319848825	43398.000000	2291	4765.987697	31993	12	0.255591	31978	4	0.573693	9890764	0.000000
319856324	42892.000000	2178	4606.755397	31906	6	0.054577	31902	4	0.502744	9885737	0.000000
319886020	42655.000000	2173	4545.989646	31976	8	0.855853	32053	5	0.292932	9880799	0.000000
319864654	42965.000000	2206	4454.098630	32046	2	0.411698	31904	5	0.407074	9875874	0.000000
319876091	43767.000000	2223	4322.221104	32101	1	0.679015	32168	6	0.584051	9870927	0.000000
319872830	44231.000000	2314	4439.205741	31955	1	0.303463	32010	12	0.674924	9866046	0.000000
319858841	45531.000000	2327	4607.404872	31793	2	0.823367	31804	6	0.504980	9861200	0.000000
319859147	45215.000000	2381	4655.425141	31826	5	0.005737	32049	6	0.730912	9856220	0.000000
319878894	45536.000000	2401	4634.371208	31913	4	0.433707	31995	9	0.516081	9851408	0.000000
319849634	45914.000000	2349	4708.095994	31845	5	0.432376	32031	4	0.789846	9846462	0.000000
319842620	44749.000000	2330	4766.987384	32061	6	0.354827	32096	3	0.268117	9841524	0.000000
319861796	44891.000000	2344	4794.397293	31778	5	0.769594	32010	3	0.550381	9836684	0.000000
319848933	45280.000000	2322	4733.549240	32028	5	0.426577	32182	6	0.689860	9831807	0.000000
319839144	44009.000000	2329	4716.665254	31901	3	0.226860	31868	2	0.153212	9826922	0.000000
319867273	43924.000000	2284	4713.450674	32143	9	0.645030	31859	9	0.620208	9822030	0.000000
319846503	42907.000000	2295	4585.132345	32020	7	0.515156	31947	7	0.269388	9817151	0.000000
319878393	43422.000000	2316	4611.794354	31851	3	0.640261	31867	4	0.382563	9812196	0.000000
319848639	43372.000000	2289	4636.660449	31844	3	0.708990	31847	5	0.832001	9807353	0.000000
319865440	43995.000000	2241	4570.428939	31954	5	0.692255	32078	1	0.332963	9802403	-1.#IND00
319867463	44133.000000	2326	4526.224969	31998	3	0.417693	31933	8	0.092584	9797618	-1.#IND00
319848645	43485.000000	2171	4530.802984	32082	1	0.278460	32107	6	0.506239	9792680	-0.025397
319865165	43662.000000	2223	4553.266275	32155	2	0.354132	31867	5	0.333008	9787841	-0.015530
319845968	42991.000000	2273	4604.216462	31857	3	0.304638	31960	3	0.355783	9782899	-0.011834
319853421	43067.000000	2228	4534.860528	31936	2	0.705817	32119	3	0.353973	9777978	-0.015457
319855709	43066.000000	2240	4390.853774	32068	5	0.220030	32253	4	0.292836	9773132	-0.014999
319846273	43956.000000	2371	4502.591964	32240	3	0.425945	31813	7	0.826417	9768296	-0.012174
319877975	45062.000000	2344	4574.993380	32061	5	0.750447	31872	3	0.493326	9763491	-0.011227
319864874	45657.000000	2284	4603.480200	31889	1	0.444955	31995	5	0.154677	9758567	-0.009203
319859008	45175.000000	2368	4715.270558	31971	2	0.290693	32007	2	0.540842	9753679	-0.008449
319865696	45571.000000	2405	4792.462423	31932	11	0.288642	32041	2	0.333185	9748962	-0.005449
319862431	44891.000000	2311	4804.604941	32174	13	0.244942	32029	4	0.843432	9744082	-0.006018
319847806	44404.000000	2268	4763.606408	32099	2	0.546056	32129	5	0.853792	9739182	-0.007290
319857444	43208.000000	2309	4736.097860	32227	4	0.772883	32006	6	0.830837	9734353	-0.006274
319840539	42652.000000	2192	4733.152080	32172	6	0.270862	32098	5	0.713682	9729450	-0.005611
319870840	42400.000000	2185	4580.956740	32075	4	0.827903	31920	3	0.576903	9724725	-0.005354
319851541	43621.000000	2310	4578.348080	32058	4	0.861213	32082	3	0.426617	9719827	-0.005067
319851491	43571.000000	2281	4586.070083	32028	1	0.294676	31890	8	0.736367	9715040	-0.003977
319864615	44055.000000	2326	4615.908218	31954	6	0.082799	31929	2	0.360821	9710289	-0.002285
319874422	43986.000000	2342	4612.765184	31877	4	0.885278	31974	9	0.323487	9705387	-0.002638
319848432	44022.000000	2243	4640.729787	31826	5	0.114803	32007	1	0.867571	9700594	-0.001892
319861117	42980.000000	2228	4653.987350	31774	4	0.214103	32039	4	0.478492	9695745	-0.000610
319861176	43973.000000	2256	4645.190984	32162	4	0.808328	31947	1	0.538566	9691037	0.000018
319853975	44545.000000	2214	4600.425442	32013	3	0.540514	32082	4	0.544301	9686247	-0.000311
319852642	45530.000000	2358	4646.778323	31911	6	0.219960	31902	5	0.631264	9681275	-0.001666
319857983	45465.000000	2402	4652.143145	31981	4	0.390153	32007	7	0.635945	9676461	-0.000358
319882353	45023.000000	2304	4633.436595	31889	2	0.294085	32248	5	0.179396	9671665	-0.000975
319872251	45463.000000	2280	4595.468623	31920	4	0.198286	31934	1	0.499080	9666918	-0.000634
319860539	44539.000000	2277	4578.249101	32068	4	0.672432	32101	3	0.339928	9661998	-0.000884
319848092	44717.000000	2308	4620.445052	31889	11	0.841096	31846	2	0.778707	9657139	-0.000641
319848760	44244.000000	2356	4569.248143	32011	2	0.856136	31851	7	0.781056	9652324	-0.001186
319869807	43365.000000	2270	4598.181505	32026	2	0.568147	32259	10	0.367409	9647464	-0.001093
319856566	43237.000000	2187	4588.663546	32032	4	0.425183	32017	2	0.408127	9642667	-0.001537
319844391	44209.000000	2301	4603.304754	32012	5	0.725393	31792	3	0.401643	9637878	-0.001352
319849865	43992.000000	2348	4608.270211	32160	4	0.883293	31811	1	0.208859	9633091	-0.001773
319863654	43115.000000	2140	4529.976568	31848	3	0.404258	32143	7	0.479700	9628317	-0.002944
319860731	44007.000000	2256	4554.518498	32187	2	0.616288	31827	8	0.173081	9623568	-0.003082
319848139	42695.000000	2128	4552.765266	32097	8	0.507428	31982	4	0.675037	9618716	-0.003445
319868965	41775.000000	2117	4429.044920	31957	3	0.878213	32024	2	0.236669	9613944	-0.003714
319845624	43050.000000	2185	4392.921354	31980	3	0.261324	31932	1	0.133803	9609135	-0.003546
319849851	44779.000000	2287	4376.591980	32057	4	0.744707	31915	6	0.450240	9604291	-0.003933
319855153	45663.000000	2384	4463.880763	31952	6	0.924450	32123	4	0.089987	9599580	-0.003824
319847760	45765.000000	2424	4523.421353	31927	4	0.428082	31871	1	0.282690	9594792	-0.004273
319843807	46143.000000	2456	4610.186167	31905	2	0.797745	31962	3	0.823782	9590060	-0.004377
319843027	45759.000000	2330	4686.497477	32003	5	0.711553	31954	5	0.156423	9585280	-0.004368
319842462	45550.000000	2288	4775.430085	31970	3	0.902380	31713	4	0.151711	9580425	-0.004131
319863310	44820.000000	2305	4761.819496	32244	4	0.277219	32037	7	0.068859	9575559	-0.004131
319861005	44557.000000	2224	4756.027785	31931	4	0.483959	32003	4	0.372924	9570942	-0.004119
319879546	44765.000000	2350	4661.214928	31968	6	0.173462	31885	3	0.722053	9566185	-0.003981
319854087	44945.000000	2329	4675.892143	32127	6	0.765787	31943	4	0.480410	9561355	-0.004143
319846718	44022.000000	2413	4672.634233	31825	1	0.418488	32065	2	0.609890	9556507	-0.003990
319871093	43834.000000	2297	4573.983353	31812	4	0.383491	31996	6	0.587274	9551742	-0.004004
319861755	43951.000000	2282	4622.194503	31995	4	0.596752	32250	3	0.711173	9546873	-0.003515
319857273	44573.000000	2285	4653.789667	32209	5	0.660122	31966	2	0.739628	9542228	-0.003305
319852113	44300.000000	2302	4703.160731	31986	5	0.769651	31966	4	0.718524	9537323	-0.003466
319853897	44557.000000	2331	4675.144378	31994	4	0.846155	31983	6	0.300592	9532527	-0.003226
319846414	44233.000000	2243	4718.284643	32096	5	0.395750	31955	6	0.653420	9527649	-0.003259
319841965	43749.000000	2318	4597.239708	31632	5	0.841607	32293	2	0.382583	9522922	-0.003268
319861158	44061.000000	2296	4654.267065	31825	4	0.731169	31948	2	0.260727	9518228	-0.003262
npatches	nstrain	runtime	dt	init_x	init_y	init_y_blood	init_z	init_S	beta0	beta1	beta2	beta3	mean_beta	B	d	delta	delta_blood	b[0]	mut	m	CTL	c	g	epsilon	k	het	lambda	rho	omega	x_max	patch.dyna	DELTA	A	VA
10000	1	100.000000	0.000100	21900	9499	5000000	0.001000	10000000	10.902032	8.475874	10.999823	11.855442	8	8000000000.000000	0.010000	1.000000	1.000000	800000	0.000050	0.048000	1	0.001000	1.000000	25.000000	16.000000	0.500000	0.000000	0.000000	0.000000	31987	0	10.000000	7.000000	1.000000
sus	inf	inf_blood	z	x[0]	y[0][0]	z[0]	x[1]	y[1][0]	z[1]	S[0]	synchrony
219000000	94990000.000000	5000000	10.000000	21900	9499	0.001000	21900	9499	0.001000	10000000	0.000000
319852599	22290.000000	1142	5914.749288	31972	1	0.526399	32057	2	0.203561	9995115	0.000000
319869433	28555.000000	1497	5244.954927	32020	2	0.412978	32114	3	0.268328	9990075	0.000000
319851873	30593.000000	1604	4458.904747	31897	0	0.143231	31882	3	0.492066	9985094	0.000000
319846380	33086.000000	1746	3889.920686	31846	3	0.792599	32010	1	0.085192	9980054	0.000000
319855587	36292.000000	1918	3625.251475	31892	5	0.732383	32181	2	0.308927	9975079	0.000000
319863959	40346.000000	2053	3671.919606	32034	3	0.319785	31851	3	0.243051	9970120	0.000000
319853526	43778.000000	2194	3833.278677	32131	3	0.074634	32033	11	0.713621	9965068	0.000000
319844434	46013.000000	2380	3941.924022	31924	8	0.529431	32016	7	0.454851	9960088	0.000000
319854272	46355.000000	2439	4156.869509	32020	7	0.462559	31841	3	0.143528	9955015	0.000000
319867207	46318.000000	2436	4227.205557	32020	3	0.880444	31715	6	0.793016	9950030	0.000000
319875014	45551.000000	2372	4355.510158	32039	7	0.725937	31942	3	0.245392	9945117	0.000000
319848881	43817.000000	2281	4422.126233	32109	6	0.589265	32113	3	0.452839	9940168	0.000000
319863693	43834.000000	2307	4370.937402	31952	2	0.702685	31996	0	0.234012	9935287	0.000000
319846750	42846.000000	2234	4271.811797	32203	12	0.341949	31717	3	0.796862	9930227	0.000000
319844974	43067.000000	2208	4243.160420	32128	2	0.376001	31982	3	0.257361	9925202	0.000000
319871993	43363.000000	2246	4233.560217	32070	6	0.651839	32074	4	0.204961	9920277	0.000000
319849892	44610.000000	2303	4294.821969	32087	9	0.471233	31973	5	0.587357	9915416	0.000000
319847315	43846.000000	2282	4282.249669	32035	4	0.346709	32107	5	0.394457	9910406	0.000000
319862811	43579.000000	2270	4355.422685	32063	6	0.102395	32018	4	0.572330	9905440	0.000000
319863382	41797.000000	2192	4307.311274	32061	1	0.365024	31846	6	0.585910	9900448	0.000000
319879757	42790.000000	2220	4171.445576	32088	6	0.748614	32106	8	0.068657	9895433	0.000000
319860934	43925.000000	2179	4186.045398	32032	8	0.225674	31815	4	0.841671	9890537	0.000000
319844191	43113.000000	2249	4266.914909	31790	8	0.419082	31866	2	0.502218	9885507	0.000000
319863932	42950.000000	2210	4402.564559	32021	4	0.769749	31921	3	0.582870	9880657	0.000000
319856127	42568.000000	2231	4317.818543	31928	7	0.523820	31834	1	0.480450	9875747	0.000000
319853051	42169.000000	2171	4314.608148	32006	13	0.480609	31971	4	0.490584	9870778	0.000000
319841234	43981.000000	2326	4214.046479	32011	3	0.302440	32156	6	0.537677	9865788	0.000000
319854752	44456.000000	2285	4359.725682	31997	2	0.448413	31977	7	0.187972	9860810	0.000000
319829717	44070.000000	2258	4378.571034	31842	4	0.644261	31915	3	0.790403	9855905	0.000000
319848712	43968.000000	2271	4344.943692	31842	6	0.683385	32234	4	0.234165	9850868	0.000000
319867982	43218.000000	2254	4230.452632	32032	6	0.457369	32069	2	0.232277	9846006	0.000000
319872569	44267.000000	2288	4385.948253	32272	3	0.887599	31994	6	0.467771	9841033	0.000000
319877679	44053.000000	2230	4312.360916	32145	5	0.853050	31932	3	0.245813	9836124	0.000000
319878971	43916.000000	2319	4303.170555	32046	7	0.656410	31892	2	0.617452	9831149	0.000000
319858599	43336.000000	2266	4264.215350	31973	4	0.294033	31896	2	0.079594	9826226	0.000000
319862174	44406.000000	2282	4397.947530	31879	11	0.524710	31829	6	0.310620	9821251	0.000000
319866794	44354.000000	2318	4371.970813	32129	6	0.572839	31958	5	0.958027	9816355	0.000000
319848431	44230.000000	2407	4315.380037	31792	4	0.285920	32002	3	0.745522	9811418	0.000000
319885316	44868.000000	2345	4397.499796	32033	8	0.627675	31962	3	0.214497	9806399	0.000000
319850075	43494.000000	2240	4397.976278	31937	7	0.295401	31938	3	0.321658	9801509	-1.#IND00
319851991	43057.000000	2282	4362.842077	32083	5	0.270993	32095	4	0.290313	9796591	-1.#IND00
319882717	42789.000000	2329	4320.245055	32270	2	0.609885	32074	8	0.282085	9791728	-1.#IND00
319869465	42912.000000	2244	4225.742466	31979	1	0.384825	31916	7	0.797857	9786710	-1.#IND00
319854475	42737.000000	2311	4214.522286	31876	5	0.224653	31966	3	0.747457	9781771	-0.018465
319853717	42656.000000	2172	4197.405089	31700	6	0.269992	32053	5	0.500062	9776980	-0.013390
319865017	43863.000000	2320	4192.392773	31862	0	0.244689	32087	4	0.659508	9772207	-0.013828
319846452	45016.000000	2363	4202.558524	32173	6	0.931055	32113	4	0.416139	9767430	-0.000860
319855895	45179.000000	2374	4185.439657	31789	3	0.351324	32177	2	0.263111	9762512	-0.000626
319835447	45724.000000	2432	4312.546630	31876	9	0.205090	31905	5	0.349705	9757716	-0.006341
319862140	44738.000000	2341	4300.366958	32079	7	0.568027	32127	2	0.534124	9752804	-0.004657
319851042	44092.000000	2270	4417.509563	32118	4	0.477804	31848	9	0.862924	9747912	-0.003060
319859740	43768.000000	2305	4540.867381	32242	3	0.230081	31834	2	0.344330	9743091	-0.004239
319847112	42420.000000	2222	4413.682004	32139	5	0.446224	32070	7	0.800440	9738224	-0.003861
319873741	42998.000000	2284	4441.635439	31919	4	0.380861	31877	3	0.480844	9733365	-0.002625
319868759	42816.000000	2294	4289.709981	31858	2	0.553918	31829	4	0.440271	9728489	-0.002252
319837849	43921.000000	2316	4263.868464	31727	6	0.741733	32020	4	0.616618	9723694	-0.002108
319830901	44152.000000	2299	4306.597284	32022	5	0.546506	31986	4	0.419930	9718695	-0.002472
319844054	44415.000000	2357	4372.456036	32162	6	0.474987	32029	2	0.178766	9713931	-0.003146
319836454	43303.000000	2217	4411.092612	32041	10	0.538830	31942	4	0.698067	9708999	-0.001364
319879622	43322.000000	2283	4257.536636	32057	1	0.028226	31666	3	0.364325	9684912	0.000257
319852449	44984.000000	2320	4272.264135	31825	4	0.547505	31956	7	0.639590	9679861	0.001237
319867308	44967.000000	2289	4424.219577	31945	2	0.714941	31981	2	0.352372	9675061	0.001088
319843139	44275.000000	2368	4419.080559	31946	6	0.705469	31951	2	0.276872	9670194	0.001014
319849395	44386.000000	2285	4461.682605	32282	6	0.766577	32068	6	0.880638	9665439	0.003172
319868424	42915.000000	2172	4372.060562	32090	5	0.944597	31894	2	0.591593	9660556	0.002635
319850565	42257.000000	2259	4293.904608	32175	2	0.766012	31838	13	0.322364	9655688	0.002602
319853998	42627.000000	2194	4171.101039	31867	0	0.398087	31949	6	0.392314	9650818	0.002668
319853651	42880.000000	2272	4094.218642	31839	4	0.550777	31860	1	0.158376	9646031	0.002427
319876881	43936.000000	2224	4184.701442	32101	4	0.106080	32133	4	0.422289	9641134	0.002246
319874852	43152.000000	2248	4179.232598	31783	4	0.697431	32076	4	0.461896	9636254	0.002067
319862905	43243.000000	2272	4167.519905	31989	5	0.600968	31857	1	0.183747	9631439	0.001668
319859451	44383.000000	2252	4249.118458	32040	5	0.533487	32209	3	0.305643	9626497	0.001586
319861592	44292.000000	2333	4364.027168	32005	6	0.308949	32091	4	0.082029	9621536	0.001540
319873512	44516.000000	2329	4384.902251	32169	3	0.315749	32181	10	0.335720	9616710	0.001645
319851496	43747.000000	2210	4357.189914	32012	0	0.027043	32003	3	0.593612	9611733	0.001817
319869172	43454.000000	2236	4332.880740	32080	5	0.275790	31970	4	0.392955	9606987	0.001839
319880764	43561.000000	2337	4275.079189	31944	1	0.404073	32173	3	0.193138	9602217	0.002134
319852595	44203.000000	2423	4331.702739	32108	3	0.077245	32040	0	0.561493	9597383	0.002141
319853345	44001.000000	2348	4352.626849	32054	6	0.670967	31810	1	0.119374	9592516	0.004597
319867574	43064.000000	2302	4410.959058	31956	3	0.599502	32064	5	0.239571	9587806	0.004873
319840798	42461.000000	2255	4369.335890	31864	3	0.597775	31916	5	0.082464	9582975	0.004364
319872511	42358.000000	2262	4293.839984	31968	9	0.988732	31892	6	0.705490	9578168	0.004550
319878024	42559.000000	2231	4206.814032	32049	4	0.199824	31864	4	0.775105	9573286	0.003920
319852413	43629.000000	2288	4154.764480	31762	2	0.569304	31961	4	0.029755	9568571	0.004095
319845312	44408.000000	2370	4242.343042	32146	2	0.879781	31749	5	0.375567	9563753	0.004101
319881432	44913.000000	2392	4290.443056	32020	3	0.376933	32020	6	0.774003	9558925	0.004123
319840919	44076.000000	2250	4327.927806	32106	2	0.472115	32079	4	0.778252	9554187	0.004073
319842992	43896.000000	2244	4435.803266	31958	1	0.496726	32163	5	0.607184	9549461	0.003908
319854615	43382.000000	2326	4425.660326	31988	3	0.704794	31865	5	0.090077	9544706	0.004116
319846905	42729.000000	2199	4376.269074	31790	7	0.792421	32047	3	0.200011	9539955	0.004016
319866411	43137.000000	2232	4251.639837	32287	5	0.375827	32049	9	0.191827	9535225	0.003933
319882518	43774.000000	2276	4273.418560	31767	4	0.168074	31998	0	0.375116	9530550	0.003692
319856446	43878.000000	2266	4276.128138	31967	7	0.680427	31964	4	0.816451	9525876	0.003472
319855058	43598.000000	2279	4272.165221	31898	9	0.415272	32143	4	0.733931	9521190	0.003514
319872914	44092.000000	2311	4272.077369	31732	7	0.271907	31980	8	0.207250	9516451	0.004455
npatches	nstrain	runtime	dt	init_x	init_y	init_y_blood	init_z	init_S	beta0	beta1	beta2	beta3	mean_beta	B	d	delta	delta_blood	b[0]	mut	m	CTL	c	g	epsilon	k	het	lambda	rho	omega	x_max	patch.dyna	DELTA	A	VA
10000	1	100.000000	0.000100	21900	9499	5000000	0.001000	10000000	8.691228	9.395518	7.304690	4.223614	8	8000000000.000000	0.010000	1.000000	1.000000	800000	0.000050	0.048000	1	0.001000	1.000000	25.000000	17.000000	0.500000	0.000000	0.000000	0.000000	31987	0	10.000000	7.000000	1.000000
sus	inf	inf_blood	z	x[0]	y[0][0]	z[0]	x[1]	y[1][0]	z[1]	S[0]	synchrony
219000000	94990000.000000	5000000	10.000000	21900	9499	0.001000	21900	9499	0.001000	10000000	0.000000
319872094	18896.000000	1037	2796.062189	31891	1	0.558794	32176	1	0.270490	9994977	0.000000
319880380	24872.000000	1287	3250.418250	32047	2	0.906226	31894	2	0.895099	9989881	0.000000
319879361	29601.000000	1530	3102.920748	32083	4	0.156423	31872	4	0.325620	9984869	0.000000
319852616	34392.000000	1762	2947.672663	32027	4	0.099673	31768	4	0.055566	9979998	0.000000
319866206	40728.000000	2108	2950.908836	31789	5	0.453119	32014	6	0.736353	9975069	0.000000
319859627	47219.000000	2398	3249.677317	31886	7	0.070948	31805	4	0.495595	9969984	0.000000
319893819	50656.000000	2638	3646.496826	31913	6	0.443152	32118	6	0.237722	9964846	0.000000
319833481	50848.000000	2619	4065.826186	31965	3	0.503709	32018	8	0.136948	9959794	0.000000
319859942	49276.000000	2554	4262.003584	32113	2	0.024322	32035	3	0.755627	9954851	0.000000
319862244	46354.000000	2410	4501.218619	31874	9	0.721895	32305	6	0.712714	9949821	0.000000
319839421	43827.000000	2334	4454.854369	31981	3	0.603852	32120	3	0.108166	9944877	0.000000
319857364	42139.000000	2112	4247.763710	32073	3	0.553953	32133	1	0.087937	9939811	0.000000
319850750	40816.000000	2086	4055.440156	32001	4	0.202556	31886	2	0.361390	9934778	0.000000
319872678	42185.000000	2159	3829.120129	31755	9	0.728274	32002	0	0.060325	9929752	0.000000
319868852	44047.000000	2330	3910.004845	31917	4	0.545253	31970	5	0.249231	9924628	0.000000
319838520	44333.000000	2379	4087.159782	31997	3	0.665991	32106	3	0.605788	9919589	0.000000
319860616	43739.000000	2329	4173.181744	32196	8	0.491781	32023	4	0.062766	9914653	0.000000
319859285	43890.000000	2345	3999.943830	31700	6	0.823655	31951	4	0.289887	9909649	0.000000
319846220	44073.000000	2326	4088.572639	31819	3	0.683075	32133	6	0.298039	9904883	0.000000
319862024	44551.000000	2277	4239.424824	31899	5	0.412210	32081	8	0.195038	9899995	0.000000
319856303	42939.000000	2159	4177.079291	31992	5	0.449498	32104	2	0.261105	9894928	0.000000
319834212	43348.000000	2209	4092.687843	31923	8	0.099349	32113	5	0.807985	9889803	0.000000
319864821	42647.000000	2182	4070.334066	31856	2	0.127278	32020	3	0.888218	9884867	0.000000
319878236	42296.000000	2208	4084.501354	32147	6	0.340859	31812	2	0.324594	9879959	0.000000
319858807	41918.000000	2124	4069.656566	31952	2	0.167897	31910	4	0.451234	9875029	0.000000
319839094	42114.000000	2168	4008.196807	31981	3	0.411744	32144	4	0.287433	9870179	0.000000
319846614	43192.000000	2252	3882.269623	31882	7	0.705087	31977	6	0.256908	9865298	0.000000
319863306	44192.000000	2303	3927.212399	31880	7	0.097382	31693	2	0.383885	9860269	0.000000
319860952	44329.000000	2351	4039.362600	32029	3	0.326250	31935	9	0.558375	9855155	0.000000
319873709	44817.000000	2344	4100.638887	32048	3	0.204858	31792	8	0.545291	9850273	0.000000
319853194	45165.000000	2325	4303.161278	32128	7	0.122427	31878	4	0.316538	9845352	0.000000
319834383	42583.000000	2168	4280.259856	31719	4	0.653409	32086	6	0.721100	9840335	0.000000
319862793	41243.000000	2192	4151.059773	31971	6	0.269696	32022	1	0.162956	9835333	0.000000
319847569	42280.000000	2131	4000.166434	32239	2	0.134480	32158	1	0.503838	9830335	0.000000
319857675	42677.000000	2214	3986.617600	32066	3	0.252908	31909	6	0.167432	9825447	0.000000
319870220	43602.000000	2251	3985.982416	32172	7	0.473480	31813	6	0.344140	9820584	0.000000
319852967	43733.000000	2260	4095.864879	31934	4	0.635631	31904	5	0.145214	9815675	0.000000
319867069	44405.000000	2336	4143.891002	32094	6	0.713187	32100	7	0.789009	9810776	0.000000
319852284	44034.000000	2231	4239.417060	32167	7	0.431739	31993	2	0.739909	9805949	0.000000
319866491	44191.000000	2282	4343.531398	32138	10	0.293161	32109	1	0.427477	9801095	-1.#IND00
319865743	42627.000000	2123	4325.663364	32043	5	0.424942	31733	6	0.347181	9796329	-1.#IND00
319864576	40736.000000	2099	4170.004375	31905	2	0.324386	31851	8	0.112994	9791462	-1.#IND00
319866209	40770.000000	2133	4062.479592	31914	3	0.467598	31851	1	0.450943	9786517	-0.015301
319843897	40176.000000	2080	4048.916913	32187	3	0.343437	32029	5	0.151464	9781694	-0.013238
319861457	41619.000000	2078	3938.750724	32188	3	0.471878	32048	4	0.243667	9776781	-0.014397
319858348	41603.000000	2041	3933.164930	32000	4	0.371371	31967	9	0.230435	9771822	-0.008603
319870492	42030.000000	2156	3856.735622	31964	4	0.795888	32032	5	0.455621	9767032	-0.003564
319872944	42977.000000	2193	3874.357120	32009	2	0.253090	32004	0	0.248838	9762098	-0.004160
319852579	44060.000000	2333	3975.976970	32032	6	0.393148	31837	4	0.281851	9757237	-0.004565
319864532	43564.000000	2299	4021.680516	31810	5	0.430018	32104	8	0.268180	9752324	-0.004089
319854916	43326.000000	2196	4011.152237	31903	5	0.352846	32116	0	0.549809	9747530	-0.003235
319866432	42755.000000	2217	3991.999729	32092	4	0.407682	31866	4	0.830714	9742796	-0.000096
319852134	43441.000000	2274	4114.055119	31822	3	0.632218	31689	3	0.369718	9737851	-0.000604
319871923	43228.000000	2295	4053.903207	32125	2	0.515307	31858	5	0.490013	9733024	-0.000435
319844456	42449.000000	2333	4029.350291	31930	4	0.427378	31897	6	0.389350	9728117	0.000863
319866319	42685.000000	2103	4032.469702	31952	4	0.243344	31913	8	0.402864	9723198	0.000012
319866246	42864.000000	2182	3999.471157	32177	2	0.477843	32080	5	0.838847	9718240	0.000366
319859964	42770.000000	2225	4083.736051	31900	2	0.093018	32022	1	0.160998	9713397	0.000046
319855384	43800.000000	2262	4118.391546	32178	3	0.541401	32040	11	0.357495	9708599	0.001240
319859835	42692.000000	2234	4058.643066	31963	1	0.679341	32150	3	0.568023	9703714	0.001322
319866742	41817.000000	2123	3980.042358	31801	8	0.257817	32173	1	0.348113	9698907	0.001538
319858064	43518.000000	2289	3897.788505	31789	3	0.066101	31889	6	0.638636	9694094	0.002117
319858872	44164.000000	2272	4007.221285	31834	2	0.374788	31844	4	0.802936	9689251	0.000918
319835433	44177.000000	2298	4134.487494	31994	4	0.416292	31776	2	0.802052	9684339	0.003764
319848214	43683.000000	2290	4185.548791	32056	2	0.596368	32018	10	0.133162	9679407	0.003596
319854963	43380.000000	2152	4178.778115	31780	6	0.379729	32043	6	0.530463	9674599	0.003417
319854145	44102.000000	2306	4103.167775	31920	4	0.451264	32151	1	0.439932	9669785	0.002654
319862298	44342.000000	2311	4073.354635	32292	9	0.207848	32056	5	0.282258	9664957	0.001982
319870717	43179.000000	2321	4115.817019	31957	4	0.042714	31787	4	0.188051	9660111	0.001261
319872608	44203.000000	2247	4109.749300	31984	6	0.099440	32071	0	0.248622	9655286	0.002085
319841352	44367.000000	2330	4150.886025	31893	11	0.535254	31896	4	0.400821	9650420	0.001958
319877356	43494.000000	2191	4261.392312	32006	3	0.774616	32111	3	0.590131	9645730	0.001981
319853817	41645.000000	2055	4233.797775	31885	5	0.351791	31832	4	0.497665	9640870	0.002508
319854911	40707.000000	2067	4099.546859	31954	3	0.259221	31978	3	0.569589	9636073	0.003604
319855919	41291.000000	2129	4028.832847	31997	8	0.664429	31923	3	0.517393	9631271	0.002345
319871839	41918.000000	2206	3933.978650	32141	1	0.572091	32056	14	0.118496	9626334	0.002495
319889951	43219.000000	2212	3856.718088	32034	4	0.177804	32055	3	0.374470	9621574	0.003195
319844564	44352.000000	2328	3975.442305	32135	5	0.910035	31907	1	0.631232	9616767	0.003089
319890888	44620.000000	2239	4028.221916	32058	3	0.258489	32245	4	0.218574	9611986	0.002700
319874574	44331.000000	2291	4288.468693	31926	7	0.658133	31963	9	0.731340	9607089	0.002133
319861447	42393.000000	2250	4323.900243	32080	7	0.352579	31905	5	0.510424	9602277	0.002279
319853405	42223.000000	2267	4284.300912	32165	6	0.616255	31933	2	0.631032	9597512	0.002846
319845484	40424.000000	2135	4160.210051	32006	2	0.108597	31708	3	0.291283	9592643	0.002862
319855359	40432.000000	2105	4035.183586	31869	5	0.371466	31723	3	0.282551	9587844	0.002962
319856312	40965.000000	2064	3937.630411	31946	3	0.510593	31830	1	0.036520	9583159	0.002720
319856880	42795.000000	2270	3935.860913	32010	7	0.210750	31879	5	0.447358	9578386	0.002827
319871329	44321.000000	2289	3912.636313	32128	8	0.449899	31951	9	0.495078	9573603	0.002604
319831149	44401.000000	2352	4030.774470	32036	4	0.015934	32062	1	0.336917	9568738	0.002161
319851426	43375.000000	2269	4066.480205	32082	5	0.104948	31955	5	0.392274	9563926	0.001046
319844915	43490.000000	2312	4035.065580	32008	2	0.642211	32023	2	0.062253	9559026	0.000922
319858631	43840.000000	2317	4106.669350	32042	4	0.378853	32184	4	0.442154	9554209	0.001072
319844511	43006.000000	2266	4072.909513	32126	10	0.529250	31991	6	0.291505	9549399	0.001137
319846132	41374.000000	2208	4015.775146	31990	7	0.333164	32444	3	0.677098	9544548	0.001635
319876447	41630.000000	2152	3993.536459	31898	1	0.267750	31856	6	0.619763	9539805	0.001627
319867439	42206.000000	2236	3956.247400	32191	9	0.793925	32185	8	0.387412	9534998	0.001938
319840281	42812.000000	2218	3938.679036	31922	4	0.640122	31842	1	0.347745	9530229	0.002359
319873725	43220.000000	2275	3901.946579	31797	8	0.099886	31943	6	0.110113	9525491	0.002244
319865174	44185.000000	2218	3961.449237	32205	5	0.435573	32033	9	0.558411	9520853	0.001775
319858536	44741.000000	2242	4066.234872	31977	4	0.497741	31894	4	0.450338	9516155	0.001964
npatches	nstrain	runtime	dt	init_x	init_y	init_y_blood	init_z	init_S	beta0	beta1	beta2	beta3	mean_beta	B	d	delta	delta_blood	b[0]	mut	m	CTL	c	g	epsilon	k	het	lambda	rho	omega	x_max	patch.dyna	DELTA	A	VA
10000	1	100.000000	0.000100	21900	9499	5000000	0.001000	10000000	10.756839	9.484931	7.476048	6.921534	8	8000000000.000000	0.010000	1.000000	1.000000	800000	0.000050	0.048000	1	0.001000	1.000000	25.000000	18.000000	0.500000	0.000000	0.000000	0.000000	31987	0	10.000000	7.000000	1.000000
sus	inf	inf_blood	z	x[0]	y[0][0]	z[0]	x[1]	y[1][0]	z[1]	S[0]	synchrony
219000000	94990000.000000	5000000	10.000000	21900	9499	0.001000	21900	9499	0.001000	10000000	0.000000
319860239	21726.000000	1170	1453.742133	32056	4	0.006706	31903	3	0.019454	9995076	0.000000
319854582	27423.000000	1401	2051.848601	31745	3	0.088563	31887	0	0.205498	9990036	0.000000
319828269	33685.000000	1670	2194.817791	32039	9	0.107347	32024	3	0.347297	9985033	0.000000
319856518	40101.000000	2113	2385.931230	31848	4	0.215153	31900	10	0.109664	9980097	0.000000
319853808	47145.000000	2487	2847.140381	32065	6	0.803908	32046	7	0.289542	9975078	0.000000
319866152	51597.000000	2741	3342.282729	32011	7	0.610811	32118	1	0.349508	9970058	0.000000
319836882	52743.000000	2713	3869.404247	31752	3	0.218025	32124	7	0.732550	9964863	0.000000
319844714	49898.000000	2617	4259.690784	31779	1	0.406437	31766	2	0.687619	9959878	0.000000
319867318	45723.000000	2379	4395.355099	32129	10	0.493035	31949	5	0.620095	9954822	0.000000
319870177	41472.000000	2101	4300.606109	31988	7	0.769341	31922	2	0.501094	9949845	0.000000
319856741	39499.000000	2001	4033.658223	32061	8	0.317325	32002	5	0.212892	9944987	0.000000
319848398	39082.000000	1978	3727.511387	31976	7	0.518824	31884	4	0.532856	9940050	0.000000
319867781	40716.000000	2151	3542.934473	32108	8	0.418192	31915	4	0.593220	9934978	0.000000
319872068	43236.000000	2162	3551.334127	31879	5	0.163166	31966	6	0.289133	9929988	0.000000
319868464	45159.000000	2365	3688.860996	31844	4	0.170817	31911	3	0.609348	9924992	0.000000
319846155	46219.000000	2452	3850.461536	31951	2	0.317504	31947	3	0.673266	9920073	0.000000
319855013	45832.000000	2290	4023.097213	31784	5	0.701522	31760	8	0.134750	9915182	0.000000
319867714	43438.000000	2270	4094.512141	32128	4	0.399000	32044	2	0.278456	9910265	0.000000
319866331	40857.000000	2065	3904.330376	32004	3	0.629928	32085	1	0.102149	9905388	0.000000
319864798	40760.000000	2146	3811.411507	31878	8	0.298284	31932	10	0.318730	9900468	0.000000
319869672	42311.000000	2226	3773.684514	31998	9	0.112138	31976	2	0.653927	9895559	0.000000
319861627	43289.000000	2228	3784.863521	31851	2	0.214630	31951	1	0.801168	9890575	0.000000
319886822	43500.000000	2206	3797.092229	32204	7	0.081030	32015	7	0.832873	9885649	0.000000
319879362	43758.000000	2223	3908.971579	32378	12	0.299746	32004	7	0.697549	9880729	0.000000
319850518	43396.000000	2304	3854.642175	31905	0	0.348564	31962	2	0.110355	9875843	0.000000
319863714	42975.000000	2230	3919.685625	32148	7	0.157475	32095	6	0.434848	9870930	0.000000
319858364	42730.000000	2243	3933.862482	31989	3	0.752952	31970	8	0.671084	9866007	0.000000
319873037	41492.000000	2176	3925.031628	31943	5	0.869723	31914	5	0.202772	9861040	0.000000
319836880	40203.000000	2123	3857.265174	31901	5	0.591137	32093	3	0.615547	9856075	0.000000
319857495	41369.000000	2231	3725.971344	31917	7	0.744692	31957	6	0.584806	9851181	0.000000
319860868	41977.000000	2234	3724.089216	31920	1	0.533829	31901	4	0.227206	9846328	0.000000
319838454	42301.000000	2239	3671.065455	32002	9	0.829951	31981	10	0.556811	9841482	0.000000
319876363	44625.000000	2344	3838.666580	31964	1	0.314803	31928	2	0.264194	9836478	0.000000
319865410	44007.000000	2372	3857.715860	32037	4	0.137874	31749	6	0.268050	9831457	0.000000
319868766	44155.000000	2304	3953.214458	31948	9	0.359873	31941	7	0.586927	9826609	0.000000
319860955	43315.000000	2277	3886.275476	31915	3	0.089466	31953	3	0.296423	9821771	0.000000
319868292	42922.000000	2269	3874.392900	31999	12	0.097793	32111	3	0.103778	9816795	0.000000
319841266	44073.000000	2319	3896.581619	31881	5	0.900796	31747	10	0.127622	9811894	0.000000
319867984	43388.000000	2226	3915.238504	32048	7	0.728047	32079	5	0.644053	9806915	0.000000
319861250	42149.000000	2243	3882.286397	32070	4	0.555955	31804	4	0.674599	9802029	-1.#IND00
319862470	41924.000000	2192	3845.565500	32108	3	0.541559	32135	5	0.539591	9797077	-1.#IND00
319871189	42508.000000	2153	3749.595315	32130	7	0.243649	32118	7	0.151563	9792022	-1.#IND00
319861863	42945.000000	2193	3773.615498	31827	14	0.591078	31855	4	0.192043	9787086	-1.#IND00
319857343	41995.000000	2164	3785.082374	32192	3	0.655068	31704	3	0.747395	9782187	0.004661
319849495	42313.000000	2176	3808.651137	32038	2	0.465338	32168	4	0.287398	9777240	-0.003040
319872042	42488.000000	2282	3823.192105	32017	4	0.265597	31821	3	0.568967	9772383	-0.001523
319851088	44396.000000	2254	3804.899138	31935	4	0.230599	32037	1	0.287073	9767480	-0.001286
319858625	43770.000000	2312	3806.957681	31956	3	0.381276	32080	1	0.624322	9762631	-0.000626
319866922	43920.000000	2391	3891.551012	32002	9	0.523167	32159	4	0.607616	9757800	-0.000245
319850863	43872.000000	2277	3940.162724	31955	9	0.386112	32112	1	0.146058	9752881	0.000078
319873292	43181.000000	2299	3922.648419	31894	2	0.258310	32177	1	0.050240	9748108	-0.000578
319854378	43138.000000	2275	3955.971983	31964	2	0.594771	31959	6	0.261148	9743367	-0.000361
319857823	41904.000000	2181	3915.532877	32041	3	0.640373	31918	5	0.497919	9738460	-0.000428
319832259	42207.000000	2121	3889.503598	31852	5	0.560553	32248	5	0.612373	9733644	-0.000638
319866072	41101.000000	2184	3868.009873	32227	4	0.630567	31879	4	0.533075	9728756	-0.000206
319873771	41102.000000	2153	3778.809628	31902	5	0.549106	31996	3	0.379783	9723803	-0.000764
319846502	42011.000000	2168	3679.032791	31973	2	0.250471	31655	5	0.378760	9718876	-0.000704
319836526	43675.000000	2255	3722.612364	32030	9	0.114964	31825	5	0.519495	9713980	-0.000066
319855783	43804.000000	2296	3848.011785	31921	5	0.684191	32053	1	0.445054	9709045	-0.000275
319844218	43499.000000	2172	3928.018396	32006	7	0.100417	32195	5	0.552067	9704160	-0.000510
319833460	42471.000000	2229	3905.302326	32180	1	0.682384	32208	2	0.874354	9699172	0.001417
319857457	41000.000000	2160	3882.094841	32094	4	0.867776	31905	15	0.691393	9694456	0.000898
319840963	42666.000000	2213	3842.617603	31968	5	0.630622	31979	4	0.444558	9689680	0.001174
319865329	43673.000000	2263	3894.704724	32181	8	0.848627	31652	11	0.361281	9684870	0.000957
319855685	41657.000000	2115	3888.232324	32246	3	0.761935	31799	6	0.421326	9680062	0.000844
319863390	41873.000000	2199	3805.035472	31798	2	0.271274	32037	2	0.356099	9675328	0.001225
319861525	43260.000000	2285	3748.207244	31981	8	0.585665	31940	1	0.243639	9670539	0.001062
319845617	43289.000000	2302	3786.261367	32142	10	0.662799	31887	6	0.356789	9665629	0.001636
319834925	42645.000000	2196	3829.187440	32145	3	0.653012	32070	4	0.845663	9660955	0.001627
319850785	42743.000000	2209	3748.704519	32060	7	0.551770	31961	4	0.396811	9656105	0.001596
319843277	43222.000000	2213	3778.806108	31926	3	0.787025	32101	5	0.074921	9651160	0.001460
319861271	43800.000000	2243	3870.147989	31847	7	0.436794	31956	4	0.100270	9646274	0.001799
319868062	43785.000000	2307	3880.355663	32096	3	0.225812	31818	4	0.080733	9641554	0.001847
319848711	43776.000000	2367	3896.107033	31553	2	0.346942	32044	2	0.442197	9636688	0.001533
319867456	43338.000000	2242	3878.499377	31968	4	0.215949	32070	9	0.163912	9631823	0.001549
319852271	43805.000000	2260	3930.282464	31964	7	0.567431	31974	3	0.222544	9626954	0.001513
319844536	42480.000000	2219	3868.691646	31926	3	0.387416	32237	1	0.485865	9622088	0.001403
319838146	41568.000000	2166	3803.841855	31836	3	0.684151	32078	8	0.529641	9617235	0.001349
319861441	42312.000000	2214	3762.860409	31735	2	0.731506	32054	3	0.678310	9612351	0.000866
319840163	42706.000000	2227	3795.778766	31753	2	0.691289	32009	3	0.227150	9607577	0.001018
319843208	42914.000000	2220	3767.906947	31797	9	0.281777	31838	4	0.802625	9602840	0.001475
319861118	43166.000000	2207	3741.877866	31798	6	0.638906	31980	4	0.339900	9597979	0.001491
319855251	43400.000000	2243	3733.506003	32019	5	0.832130	32002	7	0.244935	9593259	0.001368
319840778	43137.000000	2331	3891.626107	31938	2	0.963041	31849	3	0.133331	9588457	0.001526
319871604	42558.000000	2217	3928.662411	31729	7	0.054806	31951	3	0.406988	9583615	0.000963
319854026	43317.000000	2258	3919.509554	32023	3	0.486326	31896	1	0.411220	9578615	0.000949
319870975	42969.000000	2259	3924.429771	31885	2	0.015074	31967	1	0.383884	9573668	0.000312
319868912	41657.000000	2215	3950.838270	32020	5	0.657967	31835	2	0.404038	9568911	0.000264
319841839	40952.000000	2071	3853.029956	32261	6	0.307462	31883	1	0.523196	9564104	0.000172
319852601	41746.000000	2201	3729.606527	31938	1	0.158387	31919	4	0.357509	9559362	0.000135
319873746	42867.000000	2238	3611.339015	32033	3	0.155508	31859	4	0.553419	9554640	0.000167
319859163	44774.000000	2344	3742.632771	31982	2	0.342244	31894	2	0.505691	9549935	0.000135
319867060	45039.000000	2435	3807.980696	32031	4	0.318005	31903	8	0.727770	9545106	0.000224
319866913	45130.000000	2324	3913.352244	31969	3	0.929816	32016	3	0.713366	9540323	0.000389
319882649	44289.000000	2303	4020.639223	32009	4	0.489940	31719	7	0.290079	9535615	0.000132
319845186	43600.000000	2293	4051.323216	32178	5	0.748792	31856	2	0.217030	9530708	0.000086
319839206	41940.000000	2170	4040.328698	31875	4	0.236738	31961	2	0.265097	9525905	0.000311
319852232	41058.000000	2181	3853.408973	32080	3	0.975645	32069	2	0.464773	9521138	0.001134
319866468	41295.000000	2107	3689.990264	32214	5	0.729553	32145	4	0.628950	9516352	0.001203
npatches	nstrain	runtime	dt	init_x	init_y	init_y_blood	init_z	init_S	beta0	beta1	beta2	beta3	mean_beta	B	d	delta	delta_blood	b[0]	mut	m	CTL	c	g	epsilon	k	het	lambda	rho	omega	x_max	patch.dyna	DELTA	A	VA
10000	1	100.000000	0.000100	21900	9499	5000000	0.001000	10000000	6.598114	5.343198	5.862287	6.144272	8	8000000000.000000	0.010000	1.000000	1.000000	800000	0.000050	0.048000	1	0.001000	1.000000	25.000000	19.000000	0.500000	0.000000	0.000000	0.000000	31987	0	10.000000	7.000000	1.000000
sus	inf	inf_blood	z	x[0]	y[0][0]	z[0]	x[1]	y[1][0]	z[1]	S[0]	synchrony
219000000	94990000.000000	5000000	10.000000	21900	9499	0.001000	21900	9499	0.001000	10000000	0.000000
319875012	27818.000000	1400	1014.453013	31883	4	0.227899	32017	5	0.442193	9994862	0.000000
319871307	33360.000000	1752	1645.020404	32247	6	0.338113	31824	4	0.082182	9989890	0.000000
319839799	40932.000000	2100	2009.141910	32062	3	0.004267	31729	2	0.249910	9984723	0.000000
319842607	48624.000000	2555	2465.734030	31795	5	0.202475	32097	3	0.301858	9979901	0.000000
319847570	55431.000000	2865	3007.939279	32169	6	0.150133	32064	4	0.521216	9974837	0.000000
319837612	57255.000000	3004	3632.128713	32028	1	0.482636	32162	2	0.732371	9969908	0.000000
319816076	53028.000000	2787	4253.593939	32059	9	0.485020	31995	4	0.226370	9964904	0.000000
319869004	45759.000000	2390	4423.291119	31981	5	0.687040	31803	4	0.535706	9959882	0.000000
319859811	39569.000000	2079	4262.544724	31935	3	0.375891	31817	1	0.052434	9954859	0.000000
319855798	36844.000000	1907	3793.116066	32241	3	0.821278	31913	6	0.414835	9949823	0.000000
319855472	37327.000000	1939	3363.079466	32104	1	0.088500	31917	2	0.309544	9944878	0.000000
319864320	40800.000000	2145	3249.927537	32103	3	0.355954	32102	2	0.079801	9939896	0.000000
319878967	44165.000000	2260	3394.136544	32058	6	0.460174	32038	8	0.809038	9934955	0.000000
319839191	45231.000000	2380	3597.704640	32061	6	0.335210	31924	3	0.482528	9929874	0.000000
319851370	44155.000000	2298	3765.460939	31922	2	0.507419	32071	7	0.354053	9924845	0.000000
319865949	43164.000000	2224	3850.663874	32078	4	0.287582	31928	9	0.506675	9919856	0.000000
319856645	41248.000000	2121	3755.023705	31958	5	0.213540	31806	3	0.419679	9914813	0.000000
319867544	40926.000000	2128	3671.595992	31851	3	0.615660	32095	5	0.731100	9909872	0.000000
319849930	40542.000000	2125	3578.557162	32065	3	0.096172	31862	5	0.323401	9904951	0.000000
319846002	41505.000000	2125	3410.551245	32060	5	0.252519	31997	6	0.004574	9899886	0.000000
319854411	44217.000000	2314	3445.161779	31877	3	0.238075	32116	2	0.033846	9894899	0.000000
319844779	45568.000000	2350	3624.991041	31901	3	0.405954	32075	8	0.311319	9889949	0.000000
319865012	44672.000000	2264	3782.775542	31952	4	0.067812	31869	5	0.381292	9884965	0.000000
319884770	42476.000000	2252	3830.156353	32166	4	0.447072	31923	5	0.242605	9880101	0.000000
319842518	42159.000000	2087	3756.386892	31905	10	0.312700	31895	4	0.316412	9875151	0.000000
319864183	41407.000000	2176	3737.191000	32049	1	0.239088	31944	2	0.427589	9870133	0.000000
319855031	40670.000000	2035	3576.984732	32036	4	0.218155	32087	8	0.253852	9865276	0.000000
319866241	41249.000000	2158	3505.490815	32061	5	0.660170	32058	5	0.405627	9860385	0.000000
319841213	42713.000000	2213	3470.392554	32121	3	0.075170	31983	1	0.569344	9855397	0.000000
319861128	43760.000000	2250	3581.710292	32067	2	0.395820	31737	6	0.064685	9850521	0.000000
319824618	43866.000000	2307	3650.610135	31994	1	0.226952	32131	8	0.370831	9845659	0.000000
319862074	43531.000000	2192	3634.608390	31706	1	0.239907	31922	5	0.525857	9840645	0.000000
319848547	44096.000000	2286	3708.834066	31963	0	0.783501	31903	3	0.498278	9835738	0.000000
319846575	41889.000000	2146	3704.281193	32022	4	0.188216	32053	2	0.204943	9830812	0.000000
319863913	41421.000000	2080	3616.196924	31826	7	0.337697	32235	6	0.722680	9825956	0.000000
319858117	42134.000000	2201	3604.426966	31902	2	0.079224	31995	5	0.670435	9821040	0.000000
319854953	41794.000000	2163	3639.409991	31736	1	0.318303	32163	3	0.367392	9816101	0.000000
319865627	41693.000000	2126	3658.392471	32015	3	0.542833	31911	11	0.675858	9811332	0.000000
319862489	42202.000000	2183	3585.119370	31971	5	0.065470	32087	3	0.100452	9806391	0.000000
319857843	42548.000000	2222	3604.057878	32074	1	0.070478	32019	7	0.124019	9801549	-1.#IND00
319858440	43774.000000	2288	3659.217387	32011	4	0.081167	31949	2	0.360281	9796734	-1.#IND00
319869607	44518.000000	2271	3709.885305	31602	1	0.402983	31924	4	0.479454	9791741	0.003499
319844927	43569.000000	2240	3846.057124	31904	3	0.357489	31886	1	0.535223	9786819	-0.009825
[truncated: 159 more rows]
