# Supplementary material for: Large Variations in HIV-1 Viral Load Explained by Shifting-Mosaic Metapopulation Dynamics
Source: PLoS Biol. 2016 Oct 5;14(10):e1002567. doi: 10.1371/journal.pbio.1002567 (PMC5051940; doi:10.1371/journal.pbio.1002567)
Supplement: S1 Data — Each file gives the output from the simulations indicated by the filename: low migration (ms1, db432); high migration (ms1, db1); very high migration (ms10, db1); number of patches (np); reservoir (storage); no reservoir (nostorage); CTL immigration model (CTLimmig); CTL proliferation model (CTLprolif); β¯ (beta1, beta2, …). Within each file, there are 21 simulations for (k = 0,1,..,20), and data is output each day. For measures of synchrony, the final entry should be used. See Methods and S1 Simulation Code for further details. (ZIP) [file pbio.1002567.s002.zip › S1_Data/ms10_np10000_nostorage_noPD_CTLprolif_db1_beta9.tsv]

npatches	nstrain	runtime	dt	init_x	init_y	init_y_blood	init_z	init_S	beta0	beta1	beta2	beta3	mean_beta	B	d	delta	delta_blood	b[0]	mut	m	CTL	c	g	epsilon	k	het	lambda	rho	omega	x_max	patch.dyna	DELTA	A	VA
10000	1	100.000000	0.000100	21900	9499	5000000	0.001000	10000000	8.445244	13.029789	11.505026	6.626780	9	8000000000.000000	0.010000	1.000000	1.000000	800000	0.000050	0.048000	1	0.001000	1.000000	25.000000	0.000000	0.500000	0.000000	0.000000	0.000000	31987	0	10.000000	7.000000	1.000000
sus	inf	inf_blood	z	x[0]	y[0][0]	z[0]	x[1]	y[1][0]	z[1]	S[0]	synchrony
219000000	94990000.000000	5000000	10.000000	21900	9499	0.001000	21900	9499	0.001000	10000000	0.000000
84456512	2680301716.000000	138978891	10000.000000	8483	268195	1.000000	6022	270461	1.000000	9994879	0.000000
52613028	4880314666.000000	253494143	10000.000000	5253	487824	1.000000	3535	489626	1.000000	9989919	0.000000
44864230	5894481748.000000	306307458	10000.000000	4496	589736	1.000000	2993	590280	1.000000	9984931	0.000000
42201411	6329303209.000000	328937863	10000.000000	4175	633182	1.000000	2818	634303	1.000000	9979932	0.000000
41172537	6511903479.000000	338452982	10000.000000	4068	651363	1.000000	2751	651534	1.000000	9974911	0.000000
40771718	6588208510.000000	342436764	10000.000000	3998	659988	1.000000	2756	660433	1.000000	9969906	0.000000
40594070	6620011046.000000	344052049	10000.000000	3942	662505	1.000000	2670	663244	1.000000	9964982	0.000000
40524175	6633275827.000000	344776897	10000.000000	4011	662939	1.000000	2724	664851	1.000000	9959922	0.000000
40490243	6638678715.000000	345057230	10000.000000	4015	663744	1.000000	2643	665033	1.000000	9955023	0.000000
40477615	6640811072.000000	345154725	10000.000000	3959	664655	1.000000	2656	666291	1.000000	9949998	0.000000
40477772	6641818762.000000	345194831	10000.000000	3978	664677	1.000000	2717	665776	1.000000	9945048	0.000000
40476439	6642196431.000000	345227478	10000.000000	3989	665015	1.000000	2671	665827	1.000000	9940096	0.000000
40479889	6642354080.000000	345248371	10000.000000	3978	664680	1.000000	2710	665607	1.000000	9935216	0.000000
40472278	6642388518.000000	345235362	10000.000000	4016	664343	1.000000	2729	665322	1.000000	9930011	0.000000
40470958	6642494914.000000	345230190	10000.000000	3976	664333	1.000000	2729	665030	1.000000	9924956	0.000000
40475106	6642541374.000000	345261544	10000.000000	3989	663537	1.000000	2723	665529	1.000000	9920027	0.000000
40462906	6642631105.000000	345224417	10000.000000	4023	664149	1.000000	2746	665454	1.000000	9914992	0.000000
40473885	6642512927.000000	345252304	10000.000000	4057	665105	1.000000	2661	666676	1.000000	9910039	0.000000
40468851	6642470397.000000	345265138	10000.000000	3968	663357	1.000000	2722	666005	1.000000	9905070	0.000000
40471873	6642516270.000000	345252613	10000.000000	3964	664024	1.000000	2764	666041	1.000000	9900143	0.000000
40469470	6642576323.000000	345252365	10000.000000	4036	664167	1.000000	2729	664208	1.000000	9895117	0.000000
40471172	6642473075.000000	345234313	10000.000000	4005	664081	1.000000	2739	665288	1.000000	9890202	0.000000
40471652	6642483016.000000	345268629	10000.000000	3920	665600	1.000000	2684	666734	1.000000	9885194	0.000000
40472259	6642461332.000000	345233078	10000.000000	4054	664789	1.000000	2742	666145	1.000000	9880217	0.000000
40470982	6642496520.000000	345242550	10000.000000	3952	664148	1.000000	2727	665368	1.000000	9875226	0.000000
40468859	6642477899.000000	345217358	10000.000000	3888	665252	1.000000	2743	665620	1.000000	9870238	0.000000
40471736	6642495487.000000	345245373	10000.000000	4029	664873	1.000000	2689	665030	1.000000	9865266	0.000000
40468311	6642539016.000000	345250628	10000.000000	4074	664226	1.000000	2664	664554	1.000000	9860452	0.000000
40469239	6642507495.000000	345267903	10000.000000	3999	665458	1.000000	2722	665370	1.000000	9855549	0.000000
40474179	6642504331.000000	345221733	10000.000000	4033	665509	1.000000	2725	664961	1.000000	9850457	0.000000
40468507	6642397243.000000	345259624	10000.000000	4007	665461	1.000000	2698	667507	1.000000	9845499	0.000000
40473653	6642667389.000000	345222266	10000.000000	4042	665077	1.000000	2697	663811	1.000000	9840689	0.000000
40470279	6642626023.000000	345246582	10000.000000	4010	663656	1.000000	2628	666042	1.000000	9835748	0.000000
40466684	6642586580.000000	345266367	10000.000000	4005	664890	1.000000	2755	664363	1.000000	9830884	0.000000
40477342	6642513069.000000	345254060	10000.000000	4018	664991	1.000000	2645	665299	1.000000	9825895	0.000000
40468250	6642484349.000000	345263576	10000.000000	4005	664266	1.000000	2706	665933	1.000000	9821001	0.000000
40472884	6642595583.000000	345238346	10000.000000	4045	664222	1.000000	2675	665352	1.000000	9816138	0.000000
40473048	6642625069.000000	345224889	10000.000000	3980	664337	1.000000	2645	665496	1.000000	9811328	0.000000
40469850	6642530837.000000	345270046	10000.000000	4006	664603	1.000000	2667	664920	1.000000	9806338	0.000000
40465850	6642566675.000000	345257493	10000.000000	3904	665505	1.000000	2696	666160	1.000000	9801471	-1.#IND00
40464646	6642564142.000000	345280488	10000.000000	4028	664677	1.000000	2679	665327	1.000000	9796586	0.002400
40465928	6642700691.000000	345211345	10000.000000	4000	664626	1.000000	2645	665820	1.000000	9791668	-0.021804
40467655	6642651100.000000	345249150	10000.000000	3990	662764	1.000000	2638	666049	1.000000	9786701	-0.012226
40478181	6642562082.000000	345248101	10000.000000	4050	664605	1.000000	2678	666041	1.000000	9781870	-0.008576
40471403	6642622199.000000	345291847	10000.000000	4005	665528	1.000000	2745	666441	1.000000	9776932	-0.010515
40471817	6642598579.000000	345255304	10000.000000	3978	665136	1.000000	2748	664744	1.000000	9772080	-0.007403
40466115	6642498129.000000	345251220	10000.000000	4026	663819	1.000000	2687	664605	1.000000	9767242	-0.008518
40469295	6642590842.000000	345242690	10000.000000	4117	663633	1.000000	2740	664850	1.000000	9762425	-0.004397
40464385	6642590019.000000	345228609	10000.000000	3984	664551	1.000000	2720	666179	1.000000	9757420	-0.002210
40459265	6642642356.000000	345243289	10000.000000	3987	664044	1.000000	2709	666043	1.000000	9752590	-0.002038
40464984	6642614462.000000	345239256	10000.000000	4021	663088	1.000000	2716	665157	1.000000	9747773	-0.001399
40481245	6642596771.000000	345249457	10000.000000	3925	664292	1.000000	2726	665638	1.000000	9742772	-0.000969
40468607	6642652578.000000	345276160	10000.000000	4051	664619	1.000000	2736	664557	1.000000	9737892	-0.001147
40467918	6642584876.000000	345236891	10000.000000	4014	664966	1.000000	2763	665895	1.000000	9733015	-0.001741
40470358	6642622870.000000	345230761	10000.000000	3983	665229	1.000000	2779	664157	1.000000	9728222	-0.003370
40470831	6642492061.000000	345231837	10000.000000	4087	663303	1.000000	2695	665483	1.000000	9723309	-0.002823
40468637	6642486848.000000	345256305	10000.000000	3997	663920	1.000000	2695	666722	1.000000	9718423	-0.003056
40467062	6642633656.000000	345215051	10000.000000	3983	663673	1.000000	2668	665819	1.000000	9713467	-0.001992
40464165	6642557679.000000	345262182	10000.000000	4007	664627	1.000000	2726	664876	1.000000	9708676	-0.001579
40473697	6642636263.000000	345245492	10000.000000	3961	665780	1.000000	2691	665333	1.000000	9703799	0.000533
40475141	6642618805.000000	345257498	10000.000000	3984	665228	1.000000	2692	664745	1.000000	9699003	0.000476
40470978	6642485148.000000	345272695	10000.000000	3937	664309	1.000000	2679	666245	1.000000	9694118	0.000816
40474461	6642545411.000000	345255785	10000.000000	3951	664343	1.000000	2725	665907	1.000000	9689120	0.001334
40472195	6642576022.000000	345252848	10000.000000	3957	664983	1.000000	2677	665970	1.000000	9684238	0.001390
40476554	6642592076.000000	345255209	10000.000000	3999	664270	1.000000	2714	665893	1.000000	9679491	0.001607
40473968	6642537826.000000	345227227	10000.000000	3992	662394	1.000000	2708	663064	1.000000	9674696	0.002260
40475788	6642560859.000000	345276892	10000.000000	3997	663924	1.000000	2750	666007	1.000000	9669801	0.001521
40477289	6642501883.000000	345251873	10000.000000	3980	663549	1.000000	2693	665583	1.000000	9664942	0.001915
40474915	6642374882.000000	345223470	10000.000000	4041	664263	1.000000	2744	664439	1.000000	9660274	0.002247
40470782	6642411276.000000	345218216	10000.000000	4035	663477	1.000000	2731	666321	1.000000	9655411	0.002324
40474374	6642400407.000000	345235132	10000.000000	4031	664147	1.000000	2723	666100	1.000000	9650598	0.002283
40468953	6642492960.000000	345207366	10000.000000	4013	664226	1.000000	2708	666020	1.000000	9645724	0.001523
40468382	6642425218.000000	345262972	10000.000000	4036	664078	1.000000	2741	665417	1.000000	9640783	0.001783
40478874	6642544786.000000	345227112	10000.000000	4008	664609	1.000000	2784	664194	1.000000	9635983	0.000069
40471942	6642575959.000000	345237018	10000.000000	3997	664391	1.000000	2690	665545	1.000000	9631198	0.000660
40470456	6642571439.000000	345232933	10000.000000	3995	666097	1.000000	2691	665196	1.000000	9626347	0.000461
40472886	6642615492.000000	345246153	10000.000000	3933	665331	1.000000	2621	666759	1.000000	9621553	0.000521
40470977	6642632180.000000	345268276	10000.000000	4046	664458	1.000000	2714	665821	1.000000	9616753	0.000853
40458052	6642597301.000000	345242490	10000.000000	4008	665047	1.000000	2693	666082	1.000000	9611947	0.000792
40471376	6642495575.000000	345228369	10000.000000	3946	665005	1.000000	2743	665833	1.000000	9607201	0.000926
40466738	6642544264.000000	345260370	10000.000000	4079	663581	1.000000	2785	664392	1.000000	9602333	0.001193
40465834	6642519817.000000	345262279	10000.000000	3990	664552	1.000000	2639	666187	1.000000	9597504	0.001227
40469593	6642503635.000000	345243788	10000.000000	3986	664917	1.000000	2682	666352	1.000000	9592698	0.001252
40472460	6642509316.000000	345235911	10000.000000	4049	662571	1.000000	2739	665637	1.000000	9587901	0.001536
40471934	6642537340.000000	345274084	10000.000000	3995	664246	1.000000	2720	666036	1.000000	9583114	0.001545
40474018	6642594620.000000	345267885	10000.000000	3862	664404	1.000000	2700	665891	1.000000	9578197	0.001589
40465364	6642515806.000000	345256520	10000.000000	4004	664185	1.000000	2679	663884	1.000000	9573362	0.001823
40464290	6642575215.000000	345231104	10000.000000	4018	665435	1.000000	2744	666109	1.000000	9568648	0.001631
40469646	6642574555.000000	345257196	10000.000000	4051	663739	1.000000	2718	665668	1.000000	9563803	0.001372
40473146	6642453179.000000	345245550	10000.000000	4012	663308	1.000000	2725	666262	1.000000	9559086	0.001479
40475076	6642558235.000000	345242811	10000.000000	3946	664026	1.000000	2739	665370	1.000000	9554308	0.000080
40467840	6642605557.000000	345245555	10000.000000	4012	664754	1.000000	2644	665211	1.000000	9549481	0.000056
40470642	6642450554.000000	345270274	10000.000000	3932	667437	1.000000	2687	665223	1.000000	9544773	0.000135
40476829	6642487100.000000	345239294	10000.000000	3958	663626	1.000000	2618	664871	1.000000	9540032	0.001054
40469229	6642556596.000000	345277600	10000.000000	3908	664869	1.000000	2766	665503	1.000000	9535198	0.000468
40471818	6642557863.000000	345269885	10000.000000	4028	664315	1.000000	2718	665424	1.000000	9530332	0.000451
40477706	6642518198.000000	345255878	10000.000000	4048	664369	1.000000	2743	665273	1.000000	9525589	0.000631
40474899	6642492939.000000	345261656	10000.000000	4000	663592	1.000000	2725	665710	1.000000	9520793	0.001109
40477551	6642593087.000000	345266481	10000.000000	3970	664639	1.000000	2704	666499	1.000000	9516026	0.001122
npatches	nstrain	runtime	dt	init_x	init_y	init_y_blood	init_z	init_S	beta0	beta1	beta2	beta3	mean_beta	B	d	delta	delta_blood	b[0]	mut	m	CTL	c	g	epsilon	k	het	lambda	rho	omega	x_max	patch.dyna	DELTA	A	VA
10000	1	100.000000	0.000100	21900	9499	5000000	0.001000	10000000	10.262313	6.553841	10.152264	5.682422	9	8000000000.000000	0.010000	1.000000	1.000000	800000	0.000050	0.048000	1	0.001000	1.000000	25.000000	1.000000	0.500000	0.000000	0.000000	0.000000	31987	0	10.000000	7.000000	1.000000
sus	inf	inf_blood	z	x[0]	y[0][0]	z[0]	x[1]	y[1][0]	z[1]	S[0]	synchrony
219000000	94990000.000000	5000000	10.000000	21900	9499	0.001000	21900	9499	0.001000	10000000	0.000000
112971006	1747517482.000000	90655670	10000.000000	9955	176001	1.000000	13303	173332	1.000000	9994789	0.000000
84365569	2655539851.000000	137987365	10000.000000	7270	266493	1.000000	10040	263266	1.000000	9989715	0.000000
79393025	2881287429.000000	149770619	10000.000000	6860	289480	1.000000	9659	286334	1.000000	9984738	0.000000
78360138	2932498562.000000	152409298	10000.000000	6683	294262	1.000000	9537	292650	1.000000	9979780	0.000000
78121533	2944036613.000000	153023164	10000.000000	6672	295372	1.000000	9481	292792	1.000000	9974768	0.000000
78078337	2946616578.000000	153146556	10000.000000	6619	294920	1.000000	9465	292189	1.000000	9969695	0.000000
78061385	2947210862.000000	153161138	10000.000000	6719	295427	1.000000	9297	293298	1.000000	9964717	0.000000
78057817	2947249401.000000	153203495	10000.000000	6587	296329	1.000000	9380	293546	1.000000	9959636	0.000000
78051330	2947404444.000000	153171056	10000.000000	6709	295811	1.000000	9322	294179	1.000000	9954685	0.000000
78065123	2947321703.000000	153187332	10000.000000	6743	294869	1.000000	9353	292911	1.000000	9949714	0.000000
78061416	2947293366.000000	153194969	10000.000000	6603	297303	1.000000	9334	292998	1.000000	9944775	0.000000
78063191	2947223233.000000	153184649	10000.000000	6765	295130	1.000000	9451	293425	1.000000	9939779	0.000000
78057383	2947292935.000000	153190150	10000.000000	6682	296340	1.000000	9367	293148	1.000000	9934698	0.000000
78059101	2947344949.000000	153195599	10000.000000	6666	295839	1.000000	9394	293587	1.000000	9929637	0.000000
78061564	2947251186.000000	153170282	10000.000000	6676	296417	1.000000	9340	293492	1.000000	9924697	0.000000
78059226	2947347071.000000	153190567	10000.000000	6833	295919	1.000000	9302	293946	1.000000	9919737	0.000000
78051260	2947396780.000000	153179957	10000.000000	6642	294512	1.000000	9247	293530	1.000000	9914789	0.000000
78061840	2947285130.000000	153185003	10000.000000	6653	295803	1.000000	9402	293553	1.000000	9909788	0.000000
78064862	2947329896.000000	153153666	10000.000000	6622	296176	1.000000	9417	293048	1.000000	9904895	0.000000
78044081	2947287120.000000	153179654	10000.000000	6664	295474	1.000000	9338	293372	1.000000	9899972	0.000000
78055929	2947370931.000000	153179948	10000.000000	6609	296208	1.000000	9356	293046	1.000000	9894982	0.000000
78054635	2947359571.000000	153166594	10000.000000	6623	295476	1.000000	9454	293604	1.000000	9889913	0.000000
78068799	2947284171.000000	153187850	10000.000000	6711	295806	1.000000	9340	292438	1.000000	9884902	0.000000
78055960	2947267498.000000	153170257	10000.000000	6676	295538	1.000000	9480	292894	1.000000	9879941	0.000000
78065200	2947267255.000000	153174353	10000.000000	6635	296180	1.000000	9241	293817	1.000000	9875079	0.000000
78064396	2947280202.000000	153172010	10000.000000	6762	294692	1.000000	9414	293384	1.000000	9870187	0.000000
78047470	2947300610.000000	153190783	10000.000000	6763	295842	1.000000	9457	292802	1.000000	9865283	0.000000
78060670	2947260052.000000	153205213	10000.000000	6685	296633	1.000000	9489	292785	1.000000	9860442	0.000000
78053505	2947263131.000000	153178012	10000.000000	6614	295192	1.000000	9450	292450	1.000000	9855538	0.000000
78057624	2947243892.000000	153188383	10000.000000	6760	295440	1.000000	9497	293057	1.000000	9850647	0.000000
78063220	2947246279.000000	153162654	10000.000000	6726	295915	1.000000	9223	295078	1.000000	9845730	0.000000
78050023	2947202699.000000	153197899	10000.000000	6684	296273	1.000000	9426	293758	1.000000	9840848	0.000000
78071842	2947297499.000000	153173117	10000.000000	6808	295481	1.000000	9368	293764	1.000000	9835904	0.000000
78059138	2947280044.000000	153195597	10000.000000	6676	296094	1.000000	9324	292856	1.000000	9831025	0.000000
78058438	2947322014.000000	153187419	10000.000000	6641	296052	1.000000	9328	293121	1.000000	9826094	0.000000
78057529	2947258287.000000	153190440	10000.000000	6660	295840	1.000000	9426	293770	1.000000	9821130	0.000000
78057033	2947311363.000000	153166524	10000.000000	6722	296219	1.000000	9427	293726	1.000000	9816246	0.000000
78055501	2947321286.000000	153169921	10000.000000	6694	294851	1.000000	9360	293578	1.000000	9811451	0.000000
78052310	2947220288.000000	153185863	10000.000000	6726	296474	1.000000	9372	292578	1.000000	9806631	0.000000
78056353	2947245786.000000	153191179	10000.000000	6629	295728	1.000000	9477	292926	1.000000	9801716	-1.#IND00
78062122	2947244329.000000	153187139	10000.000000	6707	297024	1.000000	9508	292829	1.000000	9796758	0.006400
78057272	2947294527.000000	153190449	10000.000000	6662	295557	1.000000	9311	293914	1.000000	9791801	0.000446
78059124	2947251665.000000	153171288	10000.000000	6699	295214	1.000000	9396	293376	1.000000	9786928	-0.008625
78055903	2947313716.000000	153205988	10000.000000	6700	295895	1.000000	9260	293165	1.000000	9782120	-0.007254
78053616	2947340615.000000	153173722	10000.000000	6671	295606	1.000000	9488	293596	1.000000	9777184	-0.003777
78062974	2947295531.000000	153148032	10000.000000	6582	295637	1.000000	9398	292676	1.000000	9772276	-0.005414
78045977	2947261575.000000	153165217	10000.000000	6747	295797	1.000000	9430	293558	1.000000	9767452	-0.005648
78063152	2947300804.000000	153174651	10000.000000	6709	295906	1.000000	9457	292475	1.000000	9762567	-0.005246
78056979	2947225530.000000	153180556	10000.000000	6684	295674	1.000000	9395	292508	1.000000	9757795	-0.002471
78052055	2947307138.000000	153162930	10000.000000	6772	295412	1.000000	9377	293683	1.000000	9752920	-0.001852
78058904	2947306509.000000	153179138	10000.000000	6572	295571	1.000000	9490	292624	1.000000	9748130	-0.000839
78055688	2947312563.000000	153197720	10000.000000	6615	295413	1.000000	9418	293498	1.000000	9743351	-0.002485
78048432	2947213765.000000	153192132	10000.000000	6685	296140	1.000000	9333	293520	1.000000	9738645	-0.003449
78066582	2947298139.000000	153203840	10000.000000	6756	295626	1.000000	9447	293556	1.000000	9733835	-0.004140
78060723	2947227697.000000	153180834	10000.000000	6710	294902	1.000000	9452	292411	1.000000	9728901	-0.001712
78059395	2947340146.000000	153198299	10000.000000	6678	295808	1.000000	9419	293339	1.000000	9724103	-0.001162
78043774	2947343979.000000	153175733	10000.000000	6648	295107	1.000000	9335	292475	1.000000	9719329	0.000666
78064143	2947298833.000000	153180838	10000.000000	6703	296049	1.000000	9397	292921	1.000000	9714536	0.002955
78047139	2947338399.000000	153184842	10000.000000	6671	294294	1.000000	9341	293871	1.000000	9709735	0.002411
78062682	2947256105.000000	153154739	10000.000000	6710	295468	1.000000	9475	293596	1.000000	9704845	0.002445
78060045	2947296425.000000	153209942	10000.000000	6731	294928	1.000000	9391	294108	1.000000	9699978	0.001424
78068158	2947236487.000000	153188324	10000.000000	6673	295462	1.000000	9466	293175	1.000000	9695069	0.001466
78059569	2947273762.000000	153181418	10000.000000	6594	295792	1.000000	9477	292844	1.000000	9690212	0.001820
78057033	2947235748.000000	153178895	10000.000000	6744	295524	1.000000	9310	293088	1.000000	9685364	0.001649
78055195	2947250831.000000	153185034	10000.000000	6738	295668	1.000000	9476	293524	1.000000	9680592	0.001736
78068969	2947225037.000000	153205847	10000.000000	6626	296714	1.000000	9275	293050	1.000000	9675787	0.002508
78055111	2947225863.000000	153172406	10000.000000	6639	295301	1.000000	9369	293633	1.000000	9670863	0.002422
78054109	2947213114.000000	153170487	10000.000000	6637	296183	1.000000	9290	293885	1.000000	9666067	0.003087
78058956	2947349343.000000	153163253	10000.000000	6771	295167	1.000000	9326	294274	1.000000	9661260	0.000695
78061538	2947272684.000000	153173620	10000.000000	6678	295068	1.000000	9345	293664	1.000000	9656565	-0.000843
78050934	2947245635.000000	153183978	10000.000000	6643	295586	1.000000	9348	293718	1.000000	9651738	-0.000476
78050063	2947318124.000000	153183129	10000.000000	6701	296147	1.000000	9396	292999	1.000000	9647012	-0.000913
78062300	2947299803.000000	153181058	10000.000000	6587	295591	1.000000	9397	293083	1.000000	9642292	-0.000930
78057072	2947327985.000000	153191699	10000.000000	6672	296031	1.000000	9438	293661	1.000000	9637461	-0.001429
78055305	2947246776.000000	153180606	10000.000000	6458	296623	1.000000	9292	293852	1.000000	9632662	-0.001420
78055117	2947283266.000000	153202902	10000.000000	6645	295376	1.000000	9250	293461	1.000000	9627805	-0.001498
78064212	2947282279.000000	153169346	10000.000000	6591	295786	1.000000	9407	293265	1.000000	9623081	-0.000832
78059937	2947280894.000000	153173122	10000.000000	6666	295551	1.000000	9502	293097	1.000000	9618214	-0.002264
78057840	2947235969.000000	153175730	10000.000000	6574	296316	1.000000	9448	294642	1.000000	9613249	-0.003099
78049656	2947259525.000000	153189556	10000.000000	6629	295502	1.000000	9278	293551	1.000000	9608440	-0.003137
78066886	2947335063.000000	153183889	10000.000000	6712	295887	1.000000	9235	293487	1.000000	9603668	-0.003527
78057635	2947249243.000000	153192379	10000.000000	6667	296526	1.000000	9455	293494	1.000000	9598826	-0.001631
78052165	2947227608.000000	153195586	10000.000000	6725	296232	1.000000	9377	293192	1.000000	9594024	-0.001712
78056736	2947232088.000000	153171948	10000.000000	6625	294871	1.000000	9393	293374	1.000000	9589230	-0.001662
78059663	2947287319.000000	153170246	10000.000000	6731	295458	1.000000	9407	293500	1.000000	9584456	-0.001894
78044574	2947285252.000000	153191357	10000.000000	6647	295377	1.000000	9437	292721	1.000000	9579616	-0.001858
78066014	2947255487.000000	153186210	10000.000000	6637	296661	1.000000	9348	292858	1.000000	9574714	-0.001304
78071741	2947240499.000000	153177574	10000.000000	6563	296239	1.000000	9399	292913	1.000000	9569856	0.001328
78060069	2947274961.000000	153174514	10000.000000	6621	295048	1.000000	9397	293476	1.000000	9565109	0.001166
78064961	2947343496.000000	153188075	10000.000000	6637	295204	1.000000	9395	293541	1.000000	9560369	0.001175
78071438	2947276714.000000	153195204	10000.000000	6754	296503	1.000000	9374	294308	1.000000	9555578	0.000951
78071063	2947297890.000000	153184943	10000.000000	6716	295864	1.000000	9354	293858	1.000000	9550778	0.000913
78062124	2947299297.000000	153204268	10000.000000	6592	295192	1.000000	9523	292496	1.000000	9545971	0.000863
78066694	2947238966.000000	153183322	10000.000000	6664	295420	1.000000	9386	293489	1.000000	9541176	0.001041
78060454	2947235772.000000	153186804	10000.000000	6656	296070	1.000000	9373	294272	1.000000	9536364	0.000999
78067286	2947288539.000000	153175096	10000.000000	6651	295054	1.000000	9498	292383	1.000000	9531706	0.001677
78056323	2947247986.000000	153195624	10000.000000	6656	295920	1.000000	9461	293534	1.000000	9526933	0.001734
78070428	2947185336.000000	153174623	10000.000000	6694	295854	1.000000	9389	293186	1.000000	9522160	0.000225
78071120	2947225890.000000	153208233	10000.000000	6710	295724	1.000000	9460	293803	1.000000	9517407	0.000343
npatches	nstrain	runtime	dt	init_x	init_y	init_y_blood	init_z	init_S	beta0	beta1	beta2	beta3	mean_beta	B	d	delta	delta_blood	b[0]	mut	m	CTL	c	g	epsilon	k	het	lambda	rho	omega	x_max	patch.dyna	DELTA	A	VA
10000	1	100.000000	0.000100	21900	9499	5000000	0.001000	10000000	7.967745	11.848429	11.134104	6.168475	9	8000000000.000000	0.010000	1.000000	1.000000	800000	0.000050	0.048000	1	0.001000	1.000000	25.000000	2.000000	0.500000	0.000000	0.000000	0.000000	31987	0	10.000000	7.000000	1.000000
sus	inf	inf_blood	z	x[0]	y[0][0]	z[0]	x[1]	y[1][0]	z[1]	S[0]	synchrony
219000000	94990000.000000	5000000	10.000000	21900	9499	0.001000	21900	9499	0.001000	10000000	0.000000
144099024	1156529266.000000	60014905	10000.000000	15058	115218	1.000000	11827	118181	1.000000	9994986	0.000000
118910494	1594567020.000000	82853610	10000.000000	12547	159126	1.000000	9450	161845	1.000000	9989876	0.000000
115618184	1665953312.000000	86590453	10000.000000	11970	166019	1.000000	9112	169598	1.000000	9984951	0.000000
115158938	1676429792.000000	87139841	10000.000000	12135	166661	1.000000	9113	169583	1.000000	9979977	0.000000
115086561	1677921991.000000	87205022	10000.000000	11917	166879	1.000000	9049	170381	1.000000	9974953	0.000000
115091418	1678191007.000000	87218394	10000.000000	12015	167116	1.000000	9180	169794	1.000000	9969990	0.000000
115074241	1678120671.000000	87220414	10000.000000	12013	167827	1.000000	8962	169732	1.000000	9965010	0.000000
115075505	1678202335.000000	87227282	10000.000000	12143	166446	1.000000	9138	169572	1.000000	9960059	0.000000
115080850	1678218255.000000	87221460	10000.000000	12037	167797	1.000000	9128	170157	1.000000	9955126	0.000000
115089360	1678223950.000000	87228533	10000.000000	12069	167028	1.000000	9113	170147	1.000000	9950173	0.000000
115083253	1678241124.000000	87234823	10000.000000	11982	166940	1.000000	8977	169757	1.000000	9945173	0.000000
115068902	1678109107.000000	87235039	10000.000000	11882	167057	1.000000	8968	170077	1.000000	9940207	0.000000
115078921	1678210395.000000	87224057	10000.000000	11948	166895	1.000000	9193	169996	1.000000	9935231	0.000000
115075763	1678252551.000000	87218729	10000.000000	12032	168288	1.000000	9089	170287	1.000000	9930319	0.000000
115086030	1678181444.000000	87226538	10000.000000	11952	167381	1.000000	9201	169482	1.000000	9925362	0.000000
115079847	1678185431.000000	87227670	10000.000000	11932	167537	1.000000	9105	170006	1.000000	9920335	0.000000
115093853	1678199348.000000	87210468	10000.000000	11876	167272	1.000000	9065	169700	1.000000	9915343	0.000000
115076299	1678148464.000000	87218576	10000.000000	11961	166916	1.000000	9104	170223	1.000000	9910396	0.000000
115084005	1678221600.000000	87214222	10000.000000	11948	166660	1.000000	8997	170144	1.000000	9905546	0.000000
115092019	1678168359.000000	87228852	10000.000000	12119	167321	1.000000	9059	169712	1.000000	9900504	0.000000
115072917	1678212054.000000	87235493	10000.000000	12022	167213	1.000000	9050	170205	1.000000	9895650	0.000000
115076312	1678180923.000000	87213195	10000.000000	11922	167089	1.000000	9101	169982	1.000000	9890707	0.000000
115064300	1678171194.000000	87228355	10000.000000	12095	167194	1.000000	9158	169870	1.000000	9885757	0.000000
115076310	1678236926.000000	87231293	10000.000000	11802	166556	1.000000	9102	170211	1.000000	9880884	0.000000
115061846	1678325860.000000	87207585	10000.000000	11929	167413	1.000000	9080	169977	1.000000	9875982	0.000000
115092494	1678148146.000000	87234551	10000.000000	12064	167864	1.000000	9031	169766	1.000000	9871086	0.000000
115102884	1678213089.000000	87222268	10000.000000	12041	167503	1.000000	9192	169449	1.000000	9866260	0.000000
115089278	1678189578.000000	87211514	10000.000000	12071	167882	1.000000	9152	170108	1.000000	9861196	0.000000
115088123	1678165503.000000	87216024	10000.000000	11967	167011	1.000000	9059	169670	1.000000	9856430	0.000000
115088718	1678255129.000000	87220175	10000.000000	11978	167348	1.000000	9072	170602	1.000000	9851560	0.000000
115086454	1678239345.000000	87206136	10000.000000	11914	167375	1.000000	9171	170008	1.000000	9846651	0.000000
115090132	1678160795.000000	87223193	10000.000000	12108	168006	1.000000	9136	170517	1.000000	9841590	0.000000
115083280	1678263381.000000	87227473	10000.000000	12145	167725	1.000000	9119	170055	1.000000	9836645	0.000000
115080072	1678188532.000000	87225024	10000.000000	12073	167389	1.000000	9168	170196	1.000000	9831747	0.000000
115093258	1678244170.000000	87219973	10000.000000	11954	167504	1.000000	9194	169156	1.000000	9826842	0.000000
115082424	1678246991.000000	87228039	10000.000000	12035	167393	1.000000	9224	170024	1.000000	9821943	0.000000
115080538	1678271389.000000	87223880	10000.000000	12056	167626	1.000000	9050	169044	1.000000	9817121	0.000000
115081439	1678208713.000000	87216871	10000.000000	12049	168059	1.000000	9086	169683	1.000000	9812193	0.000000
115079607	1678120511.000000	87230270	10000.000000	11966	167918	1.000000	9072	170569	1.000000	9807254	0.000000
115065057	1678188907.000000	87218504	10000.000000	11992	167200	1.000000	9046	169771	1.000000	9802297	-1.#IND00
115081913	1678171702.000000	87223644	10000.000000	12022	167945	1.000000	9013	170434	1.000000	9797262	-0.004800
115081905	1678248080.000000	87216651	10000.000000	11992	167889	1.000000	9097	170143	1.000000	9792411	-0.005652
115096646	1678221942.000000	87230740	10000.000000	11970	167569	1.000000	9182	169389	1.000000	9787453	-0.003476
115086655	1678158581.000000	87229286	10000.000000	12176	167629	1.000000	9230	169756	1.000000	9782515	-0.018594
115081126	1678152743.000000	87225694	10000.000000	12093	167274	1.000000	9119	169906	1.000000	9777627	-0.018905
115086737	1678114885.000000	87218929	10000.000000	12113	166033	1.000000	9088	169582	1.000000	9772717	-0.009874
115089093	1678176215.000000	87225632	10000.000000	11946	166930	1.000000	9081	169829	1.000000	9767931	-0.007190
115084424	1678212336.000000	87221664	10000.000000	11965	166632	1.000000	9064	169997	1.000000	9763018	-0.006411
115080250	1678177760.000000	87220490	10000.000000	12037	167125	1.000000	9121	169986	1.000000	9758106	-0.004861
115087970	1678172464.000000	87218781	10000.000000	12071	166937	1.000000	9241	169738	1.000000	9753219	-0.004990
115062163	1678242952.000000	87227397	10000.000000	11927	166949	1.000000	9012	169846	1.000000	9748293	-0.004695
115068732	1678221459.000000	87216515	10000.000000	11926	167197	1.000000	9022	170057	1.000000	9743316	-0.004365
115078881	1678136844.000000	87216431	10000.000000	12156	166997	1.000000	9113	169809	1.000000	9738389	-0.004007
115073196	1678139544.000000	87225847	10000.000000	11840	167877	1.000000	9120	169442	1.000000	9733551	-0.001798
115083050	1678190851.000000	87222638	10000.000000	12045	167578	1.000000	9159	169732	1.000000	9728676	-0.001883
115085507	1678199134.000000	87239073	10000.000000	12041	167214	1.000000	8998	169574	1.000000	9723747	-0.001919
115082425	1678164539.000000	87235673	10000.000000	12015	167489	1.000000	9081	169563	1.000000	9718995	-0.001694
115079166	1678185065.000000	87210901	10000.000000	12020	167765	1.000000	9074	170263	1.000000	9714156	-0.002419
115067999	1678262346.000000	87234228	10000.000000	12022	167675	1.000000	8991	169568	1.000000	9709322	-0.001377
115081672	1678284751.000000	87213540	10000.000000	12034	166894	1.000000	9193	169617	1.000000	9704502	-0.000701
115082294	1678143565.000000	87228964	10000.000000	12049	166930	1.000000	9203	169445	1.000000	9699456	-0.000717
115071148	1678181407.000000	87227913	10000.000000	11815	167607	1.000000	9134	169732	1.000000	9694593	-0.000221
115083122	1678239526.000000	87211141	10000.000000	12038	166644	1.000000	8929	170061	1.000000	9689727	-0.000171
115079864	1678138684.000000	87221669	10000.000000	12011	166724	1.000000	9112	169491	1.000000	9685039	0.000963
115084364	1678243641.000000	87220957	10000.000000	12042	166920	1.000000	9148	170616	1.000000	9680082	0.000794
115083310	1678152961.000000	87211848	10000.000000	11916	168152	1.000000	9164	169754	1.000000	9675251	0.000747
115081850	1678188133.000000	87241769	10000.000000	11992	167175	1.000000	9181	170180	1.000000	9670323	0.000996
115081774	1678203663.000000	87240721	10000.000000	12003	166690	1.000000	9096	169478	1.000000	9665610	0.000393
115069939	1678223125.000000	87234568	10000.000000	12074	166795	1.000000	9033	170431	1.000000	9660885	0.000895
115080442	1678147141.000000	87217307	10000.000000	11940	167469	1.000000	9054	169762	1.000000	9656137	0.000855
115089452	1678174160.000000	87217439	10000.000000	12133	167964	1.000000	9097	170402	1.000000	9651212	0.001538
115085892	1678169979.000000	87227412	10000.000000	11842	168011	1.000000	8992	170333	1.000000	9646370	0.001011
115082554	1678233895.000000	87247310	10000.000000	11944	167512	1.000000	9032	170322	1.000000	9641518	0.001261
115073558	1678214085.000000	87233944	10000.000000	12083	167225	1.000000	9180	170346	1.000000	9636695	0.001316
115079426	1678261364.000000	87222179	10000.000000	11968	167679	1.000000	9042	169860	1.000000	9631983	0.001572
115078639	1678218786.000000	87237480	10000.000000	11996	167543	1.000000	9030	170626	1.000000	9627233	0.002924
115072176	1678263464.000000	87213445	10000.000000	11998	167665	1.000000	8956	170415	1.000000	9622446	0.002739
115084124	1678188991.000000	87216326	10000.000000	11995	167444	1.000000	8937	170229	1.000000	9617740	0.001020
115081933	1678195413.000000	87238950	10000.000000	11915	166782	1.000000	9130	169637	1.000000	9612994	0.001337
115081084	1678179840.000000	87232234	10000.000000	11938	167158	1.000000	9156	169194	1.000000	9608242	0.001150
115080154	1678217887.000000	87217327	10000.000000	11998	167420	1.000000	9093	169893	1.000000	9603503	0.001222
115073067	1678201992.000000	87214030	10000.000000	11978	168218	1.000000	9014	170218	1.000000	9598589	0.001112
115073843	1678168524.000000	87232003	10000.000000	11968	167710	1.000000	9074	170495	1.000000	9593743	0.000788
115083966	1678169903.000000	87215810	10000.000000	11852	167530	1.000000	9080	170242	1.000000	9588910	-0.000840
115085430	1678191278.000000	87238618	10000.000000	11885	167603	1.000000	9159	169402	1.000000	9584212	-0.000630
115086909	1678134873.000000	87229727	10000.000000	12078	167640	1.000000	9183	169384	1.000000	9579488	-0.000965
115089203	1678140279.000000	87211234	10000.000000	11813	167783	1.000000	8995	170163	1.000000	9574708	-0.000690
115080472	1678239669.000000	87226349	10000.000000	12186	167200	1.000000	9074	169529	1.000000	9569979	-0.000968
115089994	1678145340.000000	87225158	10000.000000	11884	167738	1.000000	9106	170303	1.000000	9565164	-0.001183
115077014	1678136379.000000	87227968	10000.000000	12027	167076	1.000000	9156	169753	1.000000	9560311	-0.001009
115079565	1678209393.000000	87226061	10000.000000	11957	167327	1.000000	9042	170084	1.000000	9555552	-0.001008
115066828	1678246625.000000	87221479	10000.000000	12102	167066	1.000000	9052	169809	1.000000	9550781	-0.000872
115086550	1678156264.000000	87226523	10000.000000	12087	167714	1.000000	9139	169566	1.000000	9546110	-0.000881
115083817	1678186047.000000	87223675	10000.000000	12038	167376	1.000000	9037	170446	1.000000	9541379	-0.001071
115066683	1678219723.000000	87222936	10000.000000	11978	168176	1.000000	9138	170292	1.000000	9536587	-0.001186
115086227	1678241607.000000	87231605	10000.000000	12113	166843	1.000000	9096	170209	1.000000	9531790	-0.000914
115083676	1678199338.000000	87222541	10000.000000	11994	167576	1.000000	9082	169554	1.000000	9527006	-0.000868
115081973	1678263930.000000	87229426	10000.000000	11938	167006	1.000000	8994	169979	1.000000	9522255	-0.000912
115084932	1678173646.000000	87217230	10000.000000	12140	167119	1.000000	9102	170149	1.000000	9517557	-0.000380
npatches	nstrain	runtime	dt	init_x	init_y	init_y_blood	init_z	init_S	beta0	beta1	beta2	beta3	mean_beta	B	d	delta	delta_blood	b[0]	mut	m	CTL	c	g	epsilon	k	het	lambda	rho	omega	x_max	patch.dyna	DELTA	A	VA
10000	1	100.000000	0.000100	21900	9499	5000000	0.001000	10000000	10.148059	10.251247	11.494458	10.039154	9	8000000000.000000	0.010000	1.000000	1.000000	800000	0.000050	0.048000	1	0.001000	1.000000	25.000000	3.000000	0.500000	0.000000	0.000000	0.000000	31987	0	10.000000	7.000000	1.000000
sus	inf	inf_blood	z	x[0]	y[0][0]	z[0]	x[1]	y[1][0]	z[1]	S[0]	synchrony
219000000	94990000.000000	5000000	10.000000	21900	9499	0.001000	21900	9499	0.001000	10000000	0.000000
176509982	764226852.000000	39665078	10000.000000	16227	77378	1.000000	16179	77548	1.000000	9994917	0.000000
154211506	1004258855.000000	52180138	10000.000000	13983	101764	1.000000	13818	101479	1.000000	9990025	0.000000
151700210	1035819149.000000	53845644	10000.000000	13805	104489	1.000000	13595	105026	1.000000	9985051	0.000000
151403811	1039561997.000000	54028529	10000.000000	13674	105147	1.000000	13561	105024	1.000000	9980035	0.000000
151387841	1039860011.000000	54048499	10000.000000	13671	105276	1.000000	13740	104967	1.000000	9974996	0.000000
151383330	1039972066.000000	54052941	10000.000000	13665	105315	1.000000	13681	105432	1.000000	9970016	0.000000
151400790	1039942447.000000	54052135	10000.000000	13785	105186	1.000000	13730	105196	1.000000	9965006	0.000000
151375415	1039958572.000000	54062821	10000.000000	13499	104951	1.000000	13520	105476	1.000000	9959949	0.000000
151379258	1039968646.000000	54057638	10000.000000	13713	105090	1.000000	13675	105117	1.000000	9954871	0.000000
151387884	1039949237.000000	54036776	10000.000000	13742	105575	1.000000	13557	105629	1.000000	9949936	0.000000
151383118	1040025098.000000	54059332	10000.000000	13629	104731	1.000000	13615	105255	1.000000	9944911	0.000000
151376597	1040001823.000000	54056163	10000.000000	13711	105161	1.000000	13512	105052	1.000000	9940080	0.000000
151378460	1039951124.000000	54056183	10000.000000	13751	104890	1.000000	13616	105505	1.000000	9935058	0.000000
151365608	1039949089.000000	54060213	10000.000000	13709	105025	1.000000	13588	105383	1.000000	9930116	0.000000
151387496	1039949477.000000	54040825	10000.000000	13779	105045	1.000000	13580	105797	1.000000	9925273	0.000000
151374379	1039922833.000000	54060952	10000.000000	13773	104768	1.000000	13514	105849	1.000000	9920364	0.000000
151396960	1039999985.000000	54041352	10000.000000	13689	104983	1.000000	13541	105520	1.000000	9915459	0.000000
151388207	1039953082.000000	54061084	10000.000000	13711	105327	1.000000	13788	105352	1.000000	9910377	0.000000
151377450	1039944715.000000	54050273	10000.000000	13724	105073	1.000000	13617	105388	1.000000	9905470	0.000000
151400921	1039878301.000000	54048210	10000.000000	13815	104971	1.000000	13618	105187	1.000000	9900401	0.000000
151394174	1039963100.000000	54039740	10000.000000	13683	105479	1.000000	13699	104804	1.000000	9895406	0.000000
151394306	1039945990.000000	54047633	10000.000000	13781	104841	1.000000	13622	105200	1.000000	9890474	0.000000
151385863	1039985823.000000	54055689	10000.000000	13785	104796	1.000000	13602	105583	1.000000	9885513	0.000000
151384452	1039965485.000000	54042122	10000.000000	13691	105555	1.000000	13581	105022	1.000000	9880508	0.000000
151367216	1039998442.000000	54064700	10000.000000	13893	105185	1.000000	13529	105618	1.000000	9875478	0.000000
151378180	1039999099.000000	54041915	10000.000000	13581	105318	1.000000	13633	104788	1.000000	9870483	0.000000
151373726	1040037156.000000	54050063	10000.000000	13907	105193	1.000000	13551	104993	1.000000	9865582	0.000000
151392014	1039982741.000000	54049572	10000.000000	13636	105097	1.000000	13777	105401	1.000000	9860586	0.000000
151405744	1039948499.000000	54050834	10000.000000	13615	105355	1.000000	13696	105007	1.000000	9855667	0.000000
151380319	1039972380.000000	54058504	10000.000000	13683	105642	1.000000	13536	105470	1.000000	9850721	0.000000
151387718	1039972200.000000	54055220	10000.000000	13749	105532	1.000000	13775	105112	1.000000	9845724	0.000000
151385789	1039966151.000000	54054580	10000.000000	13672	105935	1.000000	13631	104863	1.000000	9840725	0.000000
151390589	1040019986.000000	54042898	10000.000000	13677	105648	1.000000	13647	104981	1.000000	9835846	0.000000
151387314	1039949977.000000	54060743	10000.000000	13639	105017	1.000000	13790	104810	1.000000	9830929	0.000000
151377798	1040028878.000000	54058238	10000.000000	13874	105652	1.000000	13518	105273	1.000000	9826043	0.000000
151394021	1039949685.000000	54059073	10000.000000	13582	104994	1.000000	13618	104768	1.000000	9821127	0.000000
151379810	1039956579.000000	54050624	10000.000000	13736	105096	1.000000	13597	105180	1.000000	9816221	0.000000
151395447	1039982689.000000	54054796	10000.000000	13552	105359	1.000000	13535	105322	1.000000	9811269	0.000000
151386449	1039961597.000000	54057827	10000.000000	13750	105762	1.000000	13567	104807	1.000000	9806508	0.000000
151384823	1039966838.000000	54062291	10000.000000	13658	105325	1.000000	13652	105265	1.000000	9801569	-1.#IND00
151367577	1039993206.000000	54039235	10000.000000	13856	105214	1.000000	13497	105580	1.000000	9796589	0.006400
151373899	1040030641.000000	54050914	10000.000000	13604	105528	1.000000	13572	105194	1.000000	9791779	-0.007080
151378004	1040033887.000000	54064158	10000.000000	13741	105554	1.000000	13730	105060	1.000000	9786951	-0.019390
151371430	1039973039.000000	54055758	10000.000000	13724	105513	1.000000	13598	105175	1.000000	9782031	-0.019242
151372493	1039981043.000000	54055847	10000.000000	13799	104968	1.000000	13646	105210	1.000000	9777105	-0.019939
151384210	1039931395.000000	54058197	10000.000000	13786	104741	1.000000	13662	105449	1.000000	9772146	-0.018169
151378244	1039955176.000000	54053619	10000.000000	13680	104726	1.000000	13566	105205	1.000000	9767166	-0.014884
151394099	1039940490.000000	54054083	10000.000000	13555	105602	1.000000	13529	105337	1.000000	9762165	-0.014932
151390331	1039969554.000000	54058327	10000.000000	13701	105581	1.000000	13743	104723	1.000000	9757289	-0.010499
151376592	1039981170.000000	54051807	10000.000000	13738	105374	1.000000	13527	105455	1.000000	9752408	-0.010401
151354576	1039982212.000000	54060007	10000.000000	13666	106117	1.000000	13569	105070	1.000000	9747497	-0.008232
151377414	1040023018.000000	54051575	10000.000000	13735	104953	1.000000	13540	104997	1.000000	9742581	-0.010104
151375718	1039967962.000000	54059641	10000.000000	13924	105613	1.000000	13484	105295	1.000000	9737732	-0.009408
151387893	1039962718.000000	54055941	10000.000000	13732	105545	1.000000	13564	105440	1.000000	9732864	-0.008892
151384988	1039989532.000000	54061543	10000.000000	13463	105271	1.000000	13629	105373	1.000000	9728059	-0.007443
151379333	1039972252.000000	54051103	10000.000000	13559	104937	1.000000	13725	104929	1.000000	9723178	-0.007990
151378622	1039943213.000000	54058596	10000.000000	13488	105265	1.000000	13645	105381	1.000000	9718290	-0.009040
151391870	1039992258.000000	54056816	10000.000000	13688	105584	1.000000	13751	105240	1.000000	9713415	-0.007916
151374833	1039969764.000000	54072130	10000.000000	13564	105277	1.000000	13552	105187	1.000000	9708473	-0.007968
151371673	1040000049.000000	54054225	10000.000000	13656	104952	1.000000	13652	105353	1.000000	9703632	-0.007559
151388091	1039884504.000000	54045367	10000.000000	13601	105845	1.000000	13585	105105	1.000000	9698771	-0.007088
151397655	1039948807.000000	54044430	10000.000000	13840	104628	1.000000	13639	105425	1.000000	9693950	-0.007166
151370680	1039946746.000000	54053852	10000.000000	13698	105141	1.000000	13524	105378	1.000000	9689137	-0.006732
151375945	1039945485.000000	54050709	10000.000000	13648	105411	1.000000	13540	105588	1.000000	9684292	-0.006655
151368172	1039971313.000000	54044602	10000.000000	13613	105170	1.000000	13504	105281	1.000000	9679465	-0.006411
151387627	1039975636.000000	54048859	10000.000000	13635	105818	1.000000	13565	105111	1.000000	9674618	-0.006068
151385085	1040008451.000000	54056134	10000.000000	13745	105015	1.000000	13466	105226	1.000000	9669805	-0.005457
151397691	1039949354.000000	54046856	10000.000000	13805	105150	1.000000	13568	105101	1.000000	9664863	-0.004925
151383649	1039990800.000000	54045605	10000.000000	13595	105171	1.000000	13725	105048	1.000000	9659901	-0.004650
151381242	1039990067.000000	54049325	10000.000000	13685	104857	1.000000	13716	105835	1.000000	9655007	-0.003887
151381665	1039937452.000000	54043777	10000.000000	13648	105565	1.000000	13724	105047	1.000000	9650244	-0.003783
151375772	1039964658.000000	54058513	10000.000000	13625	104883	1.000000	13524	105348	1.000000	9645421	-0.003399
151373703	1039939888.000000	54045230	10000.000000	13704	105259	1.000000	13561	105234	1.000000	9640622	-0.003301
151363238	1040064345.000000	54061971	10000.000000	13487	105356	1.000000	13552	105735	1.000000	9635688	-0.003883
151402528	1039845940.000000	54045480	10000.000000	13722	105057	1.000000	13634	105223	1.000000	9630807	-0.003629
151391179	1039913804.000000	54051618	10000.000000	13575	105594	1.000000	13525	105283	1.000000	9626062	-0.002128
151371213	1039978685.000000	54061088	10000.000000	13659	105623	1.000000	13591	105218	1.000000	9621358	-0.001959
151383969	1039940623.000000	54044511	10000.000000	13784	105385	1.000000	13680	105429	1.000000	9616491	-0.001850
151373865	1039937680.000000	54046322	10000.000000	13575	105124	1.000000	13501	105231	1.000000	9611717	-0.003027
151374268	1040013274.000000	54052923	10000.000000	13762	105292	1.000000	13468	105317	1.000000	9606819	-0.002891
151385232	1039981451.000000	54061573	10000.000000	13847	104998	1.000000	13472	105439	1.000000	9602052	-0.002707
151391534	1039958186.000000	54044333	10000.000000	13795	105555	1.000000	13654	104918	1.000000	9597231	-0.002637
151390335	1039985890.000000	54053479	10000.000000	13585	105429	1.000000	13622	105492	1.000000	9592390	-0.002997
151358494	1040019641.000000	54063512	10000.000000	13711	105263	1.000000	13687	105336	1.000000	9587506	-0.002862
151378834	1040013870.000000	54058471	10000.000000	13825	105034	1.000000	13672	105368	1.000000	9582692	-0.002924
151378541	1039915316.000000	54054046	10000.000000	13723	104799	1.000000	13570	105434	1.000000	9577928	-0.002506
151372714	1039984363.000000	54055201	10000.000000	13609	105258	1.000000	13771	105088	1.000000	9572992	-0.001801
151387778	1039936284.000000	54050284	10000.000000	13704	105077	1.000000	13599	105010	1.000000	9568157	-0.001626
151384972	1039953610.000000	54041352	10000.000000	13654	104986	1.000000	13577	105025	1.000000	9563340	-0.001840
151391416	1039953936.000000	54051052	10000.000000	13716	105367	1.000000	13590	105129	1.000000	9558734	-0.001863
151374418	1040007394.000000	54049978	10000.000000	13639	105163	1.000000	13701	105385	1.000000	9553985	-0.001898
151382705	1039985075.000000	54071664	10000.000000	13681	104538	1.000000	13674	105229	1.000000	9549151	-0.001776
151396374	1039904468.000000	54053141	10000.000000	13627	106396	1.000000	13634	105277	1.000000	9544355	-0.000982
151382542	1040023997.000000	54058232	10000.000000	13605	105232	1.000000	13647	105378	1.000000	9539668	-0.001031
151388141	1039996394.000000	54050221	10000.000000	13708	105282	1.000000	13697	104935	1.000000	9534978	-0.000825
151378365	1039986006.000000	54049481	10000.000000	13649	105490	1.000000	13662	104776	1.000000	9530207	-0.000552
151380272	1040022242.000000	54046306	10000.000000	13650	105868	1.000000	13627	105699	1.000000	9525401	-0.000754
151391193	1039932617.000000	54055033	10000.000000	13800	105615	1.000000	13584	105569	1.000000	9520575	-0.000809
151380519	1039956386.000000	54044286	10000.000000	13905	104870	1.000000	13571	105325	1.000000	9515893	-0.000646
npatches	nstrain	runtime	dt	init_x	init_y	init_y_blood	init_z	init_S	beta0	beta1	beta2	beta3	mean_beta	B	d	delta	delta_blood	b[0]	mut	m	CTL	c	g	epsilon	k	het	lambda	rho	omega	x_max	patch.dyna	DELTA	A	VA
10000	1	100.000000	0.000100	21900	9499	5000000	0.001000	10000000	12.334647	11.884523	11.053108	9.351282	9	8000000000.000000	0.010000	1.000000	1.000000	800000	0.000050	0.048000	1	0.001000	1.000000	25.000000	4.000000	0.500000	0.000000	0.000000	0.000000	31987	0	10.000000	7.000000	1.000000
sus	inf	inf_blood	z	x[0]	y[0][0]	z[0]	x[1]	y[1][0]	z[1]	S[0]	synchrony
219000000	94990000.000000	5000000	10.000000	21900	9499	0.001000	21900	9499	0.001000	10000000	0.000000
207623879	501368970.000000	26014842	10000.000000	17841	52788	1.000000	17962	52918	1.000000	9994998	0.000000
188337531	643012415.000000	33418798	10000.000000	15676	67281	1.000000	16159	67008	1.000000	9989952	0.000000
186107213	661330307.000000	34375312	10000.000000	15463	68766	1.000000	15816	68422	1.000000	9985010	0.000000
185852709	663344710.000000	34480573	10000.000000	15482	69314	1.000000	15896	69094	1.000000	9979944	0.000000
185825439	663625570.000000	34491021	10000.000000	15478	69362	1.000000	15749	68674	1.000000	9974912	0.000000
185812359	663643977.000000	34494192	10000.000000	15482	69016	1.000000	15880	68358	1.000000	9969823	0.000000
185825410	663683006.000000	34508876	10000.000000	15521	68868	1.000000	15762	68395	1.000000	9964862	0.000000
185828314	663596399.000000	34489784	10000.000000	15662	68483	1.000000	16008	68368	1.000000	9959814	0.000000
185826660	663594765.000000	34497336	10000.000000	15672	68818	1.000000	15766	68661	1.000000	9954842	0.000000
185820164	663614526.000000	34489116	10000.000000	15428	69089	1.000000	15668	68730	1.000000	9949741	0.000000
185820808	663628085.000000	34486082	10000.000000	15624	68422	1.000000	15858	68802	1.000000	9944698	0.000000
185839048	663665159.000000	34499250	10000.000000	15503	69066	1.000000	16035	68294	1.000000	9939547	0.000000
185839530	663630756.000000	34493317	10000.000000	15423	68992	1.000000	15810	68439	1.000000	9934458	0.000000
185817093	663611075.000000	34488552	10000.000000	15339	69119	1.000000	15776	68543	1.000000	9929525	0.000000
185822130	663628659.000000	34496828	10000.000000	15559	69399	1.000000	15836	68661	1.000000	9924542	0.000000
185841524	663612321.000000	34480546	10000.000000	15533	68763	1.000000	16026	68329	1.000000	9919490	0.000000
185818448	663572210.000000	34489858	10000.000000	15379	68983	1.000000	15995	68747	1.000000	9914525	0.000000
185821095	663594519.000000	34487648	10000.000000	15419	68807	1.000000	15883	69030	1.000000	9909736	0.000000
185811072	663630902.000000	34492086	10000.000000	15471	68558	1.000000	15848	68468	1.000000	9904826	0.000000
185803718	663606740.000000	34489979	10000.000000	15575	68822	1.000000	15676	68207	1.000000	9899959	0.000000
185815382	663625827.000000	34501538	10000.000000	15351	69297	1.000000	16043	68449	1.000000	9894997	0.000000
185830537	663592300.000000	34496338	10000.000000	15485	69097	1.000000	15807	68673	1.000000	9889890	0.000000
185820164	663589187.000000	34497236	10000.000000	15682	68676	1.000000	15854	69006	1.000000	9884920	0.000000
185816433	663633926.000000	34498112	10000.000000	15681	69083	1.000000	15647	68191	1.000000	9879922	0.000000
185813845	663631136.000000	34497745	10000.000000	15507	69066	1.000000	15724	68743	1.000000	9874940	0.000000
185819167	663677076.000000	34500695	10000.000000	15602	68832	1.000000	15891	68244	1.000000	9869977	0.000000
185828624	663612837.000000	34496339	10000.000000	15653	68777	1.000000	15779	68836	1.000000	9865065	0.000000
185827915	663574556.000000	34472392	10000.000000	15450	69160	1.000000	15799	68524	1.000000	9860024	0.000000
185824287	663579345.000000	34497671	10000.000000	15507	68860	1.000000	15797	68696	1.000000	9855096	0.000000
185824839	663658263.000000	34497962	10000.000000	15424	68950	1.000000	15833	68925	1.000000	9850281	0.000000
185818966	663601936.000000	34492959	10000.000000	15522	68598	1.000000	15935	68340	1.000000	9845321	0.000000
185808725	663584914.000000	34497075	10000.000000	15339	69428	1.000000	15855	68644	1.000000	9840467	0.000000
185794043	663651029.000000	34490031	10000.000000	15465	68994	1.000000	15707	69155	1.000000	9835596	0.000000
185834527	663583656.000000	34486237	10000.000000	15624	68906	1.000000	15724	68861	1.000000	9830679	0.000000
185810736	663596893.000000	34489165	10000.000000	15584	68680	1.000000	15873	68279	1.000000	9825768	0.000000
185820655	663648698.000000	34476232	10000.000000	15618	68891	1.000000	15757	68838	1.000000	9820743	0.000000
185829020	663533242.000000	34485791	10000.000000	15337	69038	1.000000	15845	68788	1.000000	9815886	0.000000
185820495	663608086.000000	34509606	10000.000000	15542	69218	1.000000	15857	68163	1.000000	9810999	0.000000
185813308	663680862.000000	34489410	10000.000000	15531	68771	1.000000	15877	68493	1.000000	9806066	0.000000
185819151	663661755.000000	34497930	10000.000000	15704	68568	1.000000	15779	68429	1.000000	9801334	-1.#IND00
185825426	663633025.000000	34490421	10000.000000	15575	69392	1.000000	15982	68734	1.000000	9796492	0.044800
185805665	663654082.000000	34499472	10000.000000	15569	69067	1.000000	15916	68551	1.000000	9791600	-0.002036
185822297	663592030.000000	34491963	10000.000000	15564	68716	1.000000	15853	68370	1.000000	9786637	-0.002627
185808474	663635842.000000	34499094	10000.000000	15468	68967	1.000000	15680	69269	1.000000	9781786	-0.022011
185825310	663609792.000000	34500041	10000.000000	15508	69050	1.000000	15844	68803	1.000000	9776926	-0.020229
185821834	663581964.000000	34486148	10000.000000	15416	68710	1.000000	15906	68629	1.000000	9772042	-0.015805
185831983	663631748.000000	34490489	10000.000000	15466	69159	1.000000	15757	68646	1.000000	9767252	-0.011246
185819637	663626406.000000	34491166	10000.000000	15622	68475	1.000000	15719	69141	1.000000	9762482	-0.009316
185818480	663620891.000000	34498965	10000.000000	15592	68843	1.000000	15868	68625	1.000000	9757688	-0.005269
185829976	663630659.000000	34485869	10000.000000	15667	68428	1.000000	15709	68674	1.000000	9752749	-0.005864
185822763	663587201.000000	34489899	10000.000000	15451	68941	1.000000	15812	68660	1.000000	9747767	-0.006241
185827427	663590460.000000	34499528	10000.000000	15296	69066	1.000000	15742	68620	1.000000	9742784	-0.006703
185810549	663612745.000000	34482949	10000.000000	15461	69248	1.000000	15889	68497	1.000000	9737868	-0.005878
185837641	663609181.000000	34486123	10000.000000	15524	68965	1.000000	15908	68544	1.000000	9732889	-0.005000
185819054	663594918.000000	34495526	10000.000000	15453	68427	1.000000	15918	68754	1.000000	9728044	-0.004319
185797438	663589511.000000	34494557	10000.000000	15365	68917	1.000000	15743	68887	1.000000	9723307	-0.001894
185805683	663617610.000000	34499179	10000.000000	15642	68694	1.000000	15809	68557	1.000000	9718433	-0.002043
185826378	663650188.000000	34495247	10000.000000	15434	68863	1.000000	15799	68581	1.000000	9713636	-0.002378
185816918	663611979.000000	34492276	10000.000000	15545	68311	1.000000	15871	68840	1.000000	9708881	-0.002928
185818467	663655666.000000	34492512	10000.000000	15407	69212	1.000000	15854	68638	1.000000	9703964	-0.002342
185821330	663674241.000000	34494303	10000.000000	15522	69193	1.000000	15956	68742	1.000000	9699048	-0.001672
185819600	663619484.000000	34495591	10000.000000	15511	68794	1.000000	15969	68327	1.000000	9694327	-0.002410
185823784	663573208.000000	34489596	10000.000000	15580	68788	1.000000	15729	68564	1.000000	9689429	-0.001987
185821646	663628947.000000	34483059	10000.000000	15605	68849	1.000000	15769	68610	1.000000	9684683	-0.003974
185839014	663588127.000000	34488460	10000.000000	15592	68872	1.000000	15982	68718	1.000000	9679785	-0.003426
185829416	663608340.000000	34481461	10000.000000	15594	69126	1.000000	15855	68720	1.000000	9674784	-0.003512
185811883	663629983.000000	34493504	10000.000000	15535	68974	1.000000	15870	68426	1.000000	9669912	-0.002667
185809696	663626286.000000	34495390	10000.000000	15534	68608	1.000000	15782	68494	1.000000	9665063	-0.002800
185812379	663619205.000000	34495202	10000.000000	15398	68781	1.000000	15676	68966	1.000000	9660270	-0.000735
185825559	663634122.000000	34492268	10000.000000	15371	68982	1.000000	15794	69176	1.000000	9655465	-0.001150
185832025	663590570.000000	34489451	10000.000000	15395	69441	1.000000	15834	68478	1.000000	9650663	-0.001526
185805736	663677411.000000	34490899	10000.000000	15573	68952	1.000000	15797	67974	1.000000	9645913	-0.001113
185834383	663652503.000000	34492779	10000.000000	15507	68742	1.000000	16032	68181	1.000000	9641015	-0.001010
185822413	663602286.000000	34488392	10000.000000	15456	68980	1.000000	15875	68842	1.000000	9636231	-0.001694
185806222	663636018.000000	34501157	10000.000000	15657	68788	1.000000	15899	68249	1.000000	9631413	-0.001575
185825947	663611409.000000	34484302	10000.000000	15518	69087	1.000000	15775	69056	1.000000	9626570	-0.001557
185828252	663583135.000000	34494553	10000.000000	15542	69166	1.000000	15778	68524	1.000000	9621649	-0.000786
185829355	663611706.000000	34494877	10000.000000	15479	68833	1.000000	15834	68261	1.000000	9616892	-0.001159
185819463	663558873.000000	34480014	10000.000000	15637	69414	1.000000	15844	68855	1.000000	9612068	-0.001173
185806435	663588714.000000	34491191	10000.000000	15319	69373	1.000000	15736	68661	1.000000	9607288	-0.001493
185830401	663583868.000000	34485096	10000.000000	15613	68654	1.000000	15835	68503	1.000000	9602581	-0.001581
185808833	663623704.000000	34488438	10000.000000	15611	68992	1.000000	15949	68303	1.000000	9597844	-0.001466
185833234	663593395.000000	34482356	10000.000000	15593	68954	1.000000	15801	68214	1.000000	9593150	-0.001414
185821260	663634901.000000	34494021	10000.000000	15517	68708	1.000000	15838	68806	1.000000	9588078	-0.001964
185826860	663636300.000000	34500189	10000.000000	15452	68213	1.000000	15681	69287	1.000000	9583346	-0.001978
185813419	663636282.000000	34485949	10000.000000	15524	68878	1.000000	15927	68825	1.000000	9578479	-0.001642
185825598	663674260.000000	34495169	10000.000000	15453	68392	1.000000	15969	68302	1.000000	9573791	-0.001652
185819823	663590754.000000	34490707	10000.000000	15493	69026	1.000000	15793	68525	1.000000	9569072	-0.001426
185814856	663659996.000000	34484295	10000.000000	15403	69259	1.000000	15651	69133	1.000000	9564292	-0.001784
185804130	663631732.000000	34500191	10000.000000	15506	68943	1.000000	15785	68572	1.000000	9559478	-0.001335
185828830	663606275.000000	34485954	10000.000000	15601	68852	1.000000	15992	68765	1.000000	9554678	-0.001374
185833965	663586601.000000	34491266	10000.000000	15438	68665	1.000000	15815	68736	1.000000	9549964	-0.001309
185812147	663650207.000000	34485276	10000.000000	15473	69378	1.000000	15876	68323	1.000000	9545094	-0.001128
185822724	663622683.000000	34490720	10000.000000	15510	69122	1.000000	15808	68320	1.000000	9540383	-0.001139
185831879	663569656.000000	34497501	10000.000000	15473	68838	1.000000	15784	68688	1.000000	9535656	-0.001109
185814155	663607741.000000	34486835	10000.000000	15712	68892	1.000000	15840	68509	1.000000	9530826	-0.000753
185803629	663589077.000000	34492777	10000.000000	15520	69234	1.000000	15802	68262	1.000000	9526013	-0.000749
185826792	663607950.000000	34489802	10000.000000	15445	68565	1.000000	15857	68711	1.000000	9521216	-0.001122
185813563	663601697.000000	34495853	10000.000000	15533	69047	1.000000	15885	68673	1.000000	9516443	-0.000951
npatches	nstrain	runtime	dt	init_x	init_y	init_y_blood	init_z	init_S	beta0	beta1	beta2	beta3	mean_beta	B	d	delta	delta_blood	b[0]	mut	m	CTL	c	g	epsilon	k	het	lambda	rho	omega	x_max	patch.dyna	DELTA	A	VA
10000	1	100.000000	0.000100	21900	9499	5000000	0.001000	10000000	7.003169	10.056950	10.406641	8.953749	9	8000000000.000000	0.010000	1.000000	1.000000	800000	0.000050	0.048000	1	0.001000	1.000000	25.000000	5.000000	0.500000	0.000000	0.000000	0.000000	31987	0	10.000000	7.000000	1.000000
sus	inf	inf_blood	z	x[0]	y[0][0]	z[0]	x[1]	y[1][0]	z[1]	S[0]	synchrony
219000000	94990000.000000	5000000	10.000000	21900	9499	0.001000	21900	9499	0.001000	10000000	0.000000
239249899	310234511.000000	16101232	10000.000000	25396	29717	1.000000	22822	32130	1.000000	9995040	0.000000
223585583	393446093.000000	20446498	10000.000000	23843	38279	1.000000	21307	40398	1.000000	9989962	0.000000
221242815	407012467.000000	21151767	10000.000000	23830	39443	1.000000	21040	41262	1.000000	9985040	0.000000
220900054	408909778.000000	21258629	10000.000000	23793	39231	1.000000	20970	41510	1.000000	9980008	0.000000
220871238	409147748.000000	21258477	10000.000000	23941	39457	1.000000	21008	41449	1.000000	9974907	0.000000
220847132	409248674.000000	21271490	10000.000000	23576	39799	1.000000	21209	41722	1.000000	9969918	0.000000
220823410	409204363.000000	21275251	10000.000000	23719	39473	1.000000	21028	41707	1.000000	9965012	0.000000
220852892	409212315.000000	21268438	10000.000000	23697	39757	1.000000	20960	41427	1.000000	9960060	0.000000
220863901	409144681.000000	21271983	10000.000000	23822	39745	1.000000	20988	41713	1.000000	9954925	0.000000
220849661	409207112.000000	21274449	10000.000000	23984	39636	1.000000	20902	41727	1.000000	9949954	0.000000
220845192	409249123.000000	21275463	10000.000000	23784	39361	1.000000	21086	41669	1.000000	9944985	0.000000
220842986	409238070.000000	21268857	10000.000000	23707	39862	1.000000	21055	41884	1.000000	9940044	0.000000
220854835	409180194.000000	21267394	10000.000000	23646	39590	1.000000	21083	41735	1.000000	9935110	0.000000
220861579	409167002.000000	21271757	10000.000000	23630	39726	1.000000	20904	41899	1.000000	9930117	0.000000
220861239	409129026.000000	21266549	10000.000000	23877	39108	1.000000	21146	41755	1.000000	9925091	0.000000
220839874	409192982.000000	21268492	10000.000000	23728	40068	1.000000	20861	41910	1.000000	9919996	0.000000
220849494	409241923.000000	21272532	10000.000000	23865	39489	1.000000	21075	41790	1.000000	9915054	0.000000
220834176	409180809.000000	21269063	10000.000000	23812	38998	1.000000	20793	42478	1.000000	9910158	0.000000
220861241	409189881.000000	21269985	10000.000000	23738	39477	1.000000	20899	41519	1.000000	9905303	0.000000
220860277	409186170.000000	21269976	10000.000000	23753	39823	1.000000	20900	41656	1.000000	9900318	0.000000
220872872	409145967.000000	21263100	10000.000000	23647	39865	1.000000	21030	41859	1.000000	9895437	0.000000
220882023	409124146.000000	21255589	10000.000000	23700	39510	1.000000	20909	41974	1.000000	9890508	0.000000
220850150	409198784.000000	21264913	10000.000000	23694	39628	1.000000	20923	42120	1.000000	9885505	0.000000
220873480	409182435.000000	21270170	10000.000000	23811	39485	1.000000	21060	41847	1.000000	9880559	0.000000
220864804	409133973.000000	21267087	10000.000000	23810	39483	1.000000	20892	41802	1.000000	9875579	0.000000
220851419	409181551.000000	21272059	10000.000000	23744	39305	1.000000	20909	41807	1.000000	9870646	0.000000
220857345	409216449.000000	21265383	10000.000000	23803	39773	1.000000	20784	41716	1.000000	9865665	0.000000
220869286	409180414.000000	21275288	10000.000000	23640	39299	1.000000	20986	41773	1.000000	9860729	0.000000
220877287	409158459.000000	21262498	10000.000000	23712	39598	1.000000	20941	41968	1.000000	9855746	0.000000
220864693	409205997.000000	21255274	10000.000000	23894	39596	1.000000	20985	41783	1.000000	9850826	0.000000
220866723	409196981.000000	21265715	10000.000000	23797	39870	1.000000	21103	41807	1.000000	9845893	0.000000
220865023	409188283.000000	21272741	10000.000000	23685	39417	1.000000	20798	42064	1.000000	9841233	0.000000
220857927	409223239.000000	21270702	10000.000000	23876	39480	1.000000	21170	41685	1.000000	9836309	0.000000
220864573	409217088.000000	21261455	10000.000000	23827	39677	1.000000	21063	41784	1.000000	9831391	0.000000
220840988	409240678.000000	21263853	10000.000000	23682	39654	1.000000	21091	41775	1.000000	9826576	0.000000
220854314	409194258.000000	21263865	10000.000000	23914	39070	1.000000	20851	42099	1.000000	9821711	0.000000
220847985	409212179.000000	21265730	10000.000000	23565	39630	1.000000	20850	41914	1.000000	9816855	0.000000
220867765	409190318.000000	21266024	10000.000000	23704	39752	1.000000	21086	41736	1.000000	9812043	0.000000
220841366	409184117.000000	21277539	10000.000000	23784	39267	1.000000	20926	41951	1.000000	9807123	0.000000
220874850	409155901.000000	21262420	10000.000000	23869	39834	1.000000	20958	42187	1.000000	9802287	-1.#IND00
220867902	409164806.000000	21262507	10000.000000	23954	39289	1.000000	20970	41941	1.000000	9797404	0.028000
220860672	409199521.000000	21270286	10000.000000	23824	39891	1.000000	20973	41924	1.000000	9792559	0.001552
220845821	409238959.000000	21269336	10000.000000	23618	39888	1.000000	20925	41706	1.000000	9787682	-0.006713
220858300	409197265.000000	21262952	10000.000000	23877	39629	1.000000	20901	42101	1.000000	9782805	-0.004401
220880175	409191040.000000	21266274	10000.000000	23958	39320	1.000000	20971	42030	1.000000	9777975	0.000189
220861240	409175582.000000	21262044	10000.000000	23849	39391	1.000000	21103	41736	1.000000	9773133	0.000655
220829270	409203529.000000	21275867	10000.000000	23705	39538	1.000000	20992	41947	1.000000	9768234	-0.004921
220850294	409188114.000000	21269040	10000.000000	23509	39786	1.000000	20880	41740	1.000000	9763342	-0.007264
220842411	409161980.000000	21267693	10000.000000	23665	39536	1.000000	20960	41845	1.000000	9758399	-0.006868
220852001	409181209.000000	21278042	10000.000000	23733	39988	1.000000	20758	41851	1.000000	9753526	-0.004657
220853569	409189401.000000	21261969	10000.000000	23735	39634	1.000000	21086	41714	1.000000	9748633	-0.001667
220842271	409207842.000000	21275552	10000.000000	23799	39250	1.000000	20765	41844	1.000000	9743683	-0.003259
220853627	409194902.000000	21265047	10000.000000	23914	39440	1.000000	20936	41791	1.000000	9738794	-0.003772
220861699	409148895.000000	21263685	10000.000000	23622	39821	1.000000	20936	41798	1.000000	9734019	-0.005626
220844910	409185924.000000	21273093	10000.000000	23602	39755	1.000000	20872	41700	1.000000	9729165	-0.004743
220855956	409176992.000000	21262655	10000.000000	23818	39486	1.000000	20950	41947	1.000000	9724264	-0.004031
220845805	409192372.000000	21271395	10000.000000	23730	39421	1.000000	20972	41714	1.000000	9719413	-0.003307
220850929	409209347.000000	21267971	10000.000000	23849	39705	1.000000	21004	41928	1.000000	9714507	-0.002980
220865409	409198151.000000	21262056	10000.000000	23661	39817	1.000000	20832	42271	1.000000	9709627	-0.002770
220846725	409196150.000000	21261752	10000.000000	23791	39218	1.000000	20876	42115	1.000000	9704756	-0.002712
220825347	409232081.000000	21271147	10000.000000	23723	39813	1.000000	21148	41834	1.000000	9699893	-0.003299
220841153	409205800.000000	21267096	10000.000000	23809	39382	1.000000	21041	41752	1.000000	9695110	-0.003310
220862433	409150716.000000	21270334	10000.000000	23788	39567	1.000000	20836	42209	1.000000	9690193	-0.003484
220864216	409158901.000000	21269857	10000.000000	23500	39357	1.000000	21048	41506	1.000000	9685311	-0.002919
220860441	409184445.000000	21260901	10000.000000	23769	39501	1.000000	21062	41983	1.000000	9680501	-0.003027
220860768	409198434.000000	21266956	10000.000000	23729	39473	1.000000	20817	41599	1.000000	9675667	-0.002774
220837717	409184099.000000	21260615	10000.000000	23824	39643	1.000000	20904	41804	1.000000	9670785	-0.002712
220853220	409188721.000000	21270235	10000.000000	23916	39706	1.000000	20713	42201	1.000000	9665948	-0.004317
220850950	409155634.000000	21261363	10000.000000	23790	39442	1.000000	20729	41624	1.000000	9661216	-0.004721
220858199	409194540.000000	21270467	10000.000000	23701	39706	1.000000	20806	41994	1.000000	9656589	-0.004808
220870357	409138199.000000	21269269	10000.000000	23942	39495	1.000000	20845	41973	1.000000	9651894	-0.001549
220874654	409177550.000000	21260271	10000.000000	23703	39549	1.000000	20965	41972	1.000000	9647160	-0.001262
220850928	409190978.000000	21269643	10000.000000	23763	39207	1.000000	21188	41745	1.000000	9642375	-0.001000
220852716	409211622.000000	21262654	10000.000000	23865	39362	1.000000	21103	41678	1.000000	9637613	-0.001145
220830368	409196477.000000	21270148	10000.000000	23780	39176	1.000000	21083	41920	1.000000	9632732	-0.001298
220845195	409184491.000000	21263778	10000.000000	23672	39526	1.000000	20928	41539	1.000000	9627987	-0.000792
220855516	409214447.000000	21268179	10000.000000	23608	39758	1.000000	20979	41778	1.000000	9623236	0.000351
220855744	409190751.000000	21272796	10000.000000	23697	39590	1.000000	21060	41668	1.000000	9618491	-0.001331
220865435	409117533.000000	21264180	10000.000000	23859	39407	1.000000	21105	41916	1.000000	9613647	-0.002384
220858825	409184603.000000	21271830	10000.000000	23864	39538	1.000000	21075	41781	1.000000	9608831	-0.002244
220869624	409227388.000000	21260121	10000.000000	23792	39692	1.000000	21060	41766	1.000000	9603936	-0.000977
220862542	409151171.000000	21273903	10000.000000	23927	39684	1.000000	20858	41953	1.000000	9599140	-0.000797
220855105	409202032.000000	21274173	10000.000000	23987	39871	1.000000	21041	41860	1.000000	9594324	-0.000998
220858495	409225463.000000	21268189	10000.000000	23661	39456	1.000000	20963	41909	1.000000	9589497	-0.000507
220867309	409228674.000000	21262473	10000.000000	23854	39367	1.000000	21018	41965	1.000000	9584656	-0.000540
220852291	409189095.000000	21272677	10000.000000	23844	39576	1.000000	20920	41579	1.000000	9579823	-0.000614
220852405	409171992.000000	21262786	10000.000000	23809	39715	1.000000	21081	41920	1.000000	9575051	-0.001043
220844516	409236125.000000	21267998	10000.000000	23652	39406	1.000000	21146	41807	1.000000	9570256	-0.000550
220844729	409219642.000000	21274293	10000.000000	23831	39394	1.000000	21107	41612	1.000000	9565540	-0.000746
220833591	409248280.000000	21269548	10000.000000	23604	39719	1.000000	20954	41853	1.000000	9560731	-0.000688
220842611	409196175.000000	21266237	10000.000000	23757	40007	1.000000	20969	41727	1.000000	9556000	-0.000442
220830270	409224423.000000	21270319	10000.000000	23703	39765	1.000000	21005	42003	1.000000	9551282	-0.000948
220850488	409222514.000000	21273170	10000.000000	23856	39744	1.000000	21015	41877	1.000000	9546426	-0.001909
220836300	409242880.000000	21268512	10000.000000	23552	39890	1.000000	20891	41834	1.000000	9541678	-0.001851
220825475	409228712.000000	21268792	10000.000000	23662	39949	1.000000	20766	42016	1.000000	9536796	-0.001671
220860203	409146639.000000	21264723	10000.000000	23766	39633	1.000000	21197	42161	1.000000	9532066	-0.001063
220856538	409155677.000000	21265678	10000.000000	23715	39639	1.000000	20973	41858	1.000000	9527274	-0.001713
220835210	409185424.000000	21264621	10000.000000	23649	39653	1.000000	20967	41547	1.000000	9522467	-0.001962
220863117	409157924.000000	21258998	10000.000000	23751	39295	1.000000	21078	41468	1.000000	9517716	-0.001877
npatches	nstrain	runtime	dt	init_x	init_y	init_y_blood	init_z	init_S	beta0	beta1	beta2	beta3	mean_beta	B	d	delta	delta_blood	b[0]	mut	m	CTL	c	g	epsilon	k	het	lambda	rho	omega	x_max	patch.dyna	DELTA	A	VA
10000	1	100.000000	0.000100	21900	9499	5000000	0.001000	10000000	9.846065	9.228244	5.946405	5.992752	9	8000000000.000000	0.010000	1.000000	1.000000	800000	0.000050	0.048000	1	0.001000	1.000000	25.000000	6.000000	0.500000	0.000000	0.000000	0.000000	31987	0	10.000000	7.000000	1.000000
sus	inf	inf_blood	z	x[0]	y[0][0]	z[0]	x[1]	y[1][0]	z[1]	S[0]	synchrony
219000000	94990000.000000	5000000	10.000000	21900	9499	0.001000	21900	9499	0.001000	10000000	0.000000
264204365	189303549.000000	9834543	10000.000000	25987	19464	1.000000	26297	18736	1.000000	9994957	0.000000
254279356	230373494.000000	11973990	10000.000000	24952	23188	1.000000	25083	23344	1.000000	9989938	0.000000
252100666	239942902.000000	12468632	10000.000000	24496	24576	1.000000	24900	24385	1.000000	9984886	0.000000
251670837	241824631.000000	12566040	10000.000000	24507	24368	1.000000	25044	24093	1.000000	9979764	0.000000
251570165	242199152.000000	12583665	10000.000000	24602	24466	1.000000	24843	24476	1.000000	9974738	0.000000
251577413	242207187.000000	12590047	10000.000000	24470	25031	1.000000	24942	24376	1.000000	9969780	0.000000
251561451	242244978.000000	12590222	10000.000000	24480	24725	1.000000	25062	24272	1.000000	9964866	0.000000
251557088	242273635.000000	12589760	10000.000000	24528	24690	1.000000	24813	24572	1.000000	9959908	0.000000
251568819	242263864.000000	12588451	10000.000000	24402	24967	1.000000	24937	24376	1.000000	9954932	0.000000
251552561	242312131.000000	12591653	10000.000000	24447	24773	1.000000	25076	24050	1.000000	9950070	0.000000
251553638	242303858.000000	12591754	10000.000000	24603	24730	1.000000	25149	24104	1.000000	9945040	0.000000
251571461	242237888.000000	12593762	10000.000000	24522	24517	1.000000	24910	24181	1.000000	9940093	0.000000
251558968	242266921.000000	12594329	10000.000000	24545	24673	1.000000	24943	24257	1.000000	9935050	0.000000
251540835	242288259.000000	12593193	10000.000000	24532	24622	1.000000	24885	24478	1.000000	9930223	0.000000
251538804	242328391.000000	12596691	10000.000000	24381	24899	1.000000	24918	24691	1.000000	9925244	0.000000
251578764	242279102.000000	12594385	10000.000000	24568	24754	1.000000	25085	24276	1.000000	9920336	0.000000
251539231	242248801.000000	12594118	10000.000000	24579	24652	1.000000	25106	24150	1.000000	9915464	0.000000
251560682	242280894.000000	12593056	10000.000000	24348	24703	1.000000	24899	24358	1.000000	9910509	0.000000
251571891	242294741.000000	12585310	10000.000000	24561	24495	1.000000	24967	24394	1.000000	9905594	0.000000
251566975	242236900.000000	12586822	10000.000000	24416	24882	1.000000	24943	24291	1.000000	9900705	0.000000
251566986	242243768.000000	12587129	10000.000000	24526	24736	1.000000	25058	24348	1.000000	9895752	0.000000
251572020	242285367.000000	12592821	10000.000000	24516	25042	1.000000	24966	24344	1.000000	9890799	0.000000
251537110	242286207.000000	12590075	10000.000000	24345	24549	1.000000	25147	24373	1.000000	9885787	0.000000
251574089	242289018.000000	12589195	10000.000000	24541	24625	1.000000	24910	24302	1.000000	9880812	0.000000
251575186	242255913.000000	12590766	10000.000000	24520	24446	1.000000	24940	24492	1.000000	9875828	0.000000
251525540	242327966.000000	12589506	10000.000000	24646	24427	1.000000	25054	24232	1.000000	9871008	0.000000
251554893	242284454.000000	12593236	10000.000000	24367	24845	1.000000	24836	24490	1.000000	9866162	0.000000
251567064	242221417.000000	12588467	10000.000000	24336	24932	1.000000	25060	24498	1.000000	9861213	0.000000
251562291	242269643.000000	12592310	10000.000000	24381	24694	1.000000	24835	24449	1.000000	9856218	0.000000
251557514	242266059.000000	12588463	10000.000000	24697	24533	1.000000	24926	24291	1.000000	9851218	0.000000
251547591	242302831.000000	12586163	10000.000000	24471	24779	1.000000	25080	24376	1.000000	9846256	0.000000
251559487	242279973.000000	12594769	10000.000000	24548	24779	1.000000	25153	24275	1.000000	9841250	0.000000
251545596	242308613.000000	12590883	10000.000000	24432	24957	1.000000	25035	24327	1.000000	9836394	0.000000
251534871	242283332.000000	12590589	10000.000000	24409	24478	1.000000	24932	24406	1.000000	9831415	0.000000
251554187	242270485.000000	12589461	10000.000000	24601	24954	1.000000	25019	24414	1.000000	9826361	0.000000
251547407	242283644.000000	12588669	10000.000000	24480	24469	1.000000	24849	24433	1.000000	9821441	0.000000
251541783	242363514.000000	12598611	10000.000000	24302	24725	1.000000	24912	24510	1.000000	9816500	0.000000
251553512	242287833.000000	12594804	10000.000000	24517	25281	1.000000	24811	24467	1.000000	9811482	0.000000
251567848	242270600.000000	12592996	10000.000000	24567	24720	1.000000	25049	24210	1.000000	9806529	0.000000
251548174	242259882.000000	12592356	10000.000000	24573	24754	1.000000	24984	24370	1.000000	9801612	-1.#IND00
251551717	242307049.000000	12588360	10000.000000	24491	24746	1.000000	24948	24249	1.000000	9796727	0.038400
251565010	242258401.000000	12591489	10000.000000	24564	24717	1.000000	25147	24565	1.000000	9791918	0.007401
251566154	242276086.000000	12588279	10000.000000	24373	24818	1.000000	24927	24207	1.000000	9786899	0.009614
251575999	242269709.000000	12592010	10000.000000	24499	24896	1.000000	24987	24294	1.000000	9782009	0.004913
251573147	242292657.000000	12592200	10000.000000	24794	24436	1.000000	25009	24180	1.000000	9777136	-0.002836
251566743	242283245.000000	12592217	10000.000000	24424	24793	1.000000	24805	24531	1.000000	9772172	-0.002612
251561930	242242927.000000	12586872	10000.000000	24484	25269	1.000000	24965	24430	1.000000	9767313	0.002074
251554608	242256582.000000	12595896	10000.000000	24570	24461	1.000000	24894	24351	1.000000	9762476	0.000350
251556582	242245202.000000	12592666	10000.000000	24602	24563	1.000000	25083	24471	1.000000	9757819	-0.000068
251570811	242279345.000000	12593201	10000.000000	24434	24640	1.000000	24971	24539	1.000000	9753024	-0.005284
251561002	242277961.000000	12594027	10000.000000	24407	24741	1.000000	25080	24575	1.000000	9748174	-0.005145
251551368	242304279.000000	12584997	10000.000000	24496	24683	1.000000	24856	24368	1.000000	9743287	-0.004719
251579552	242270238.000000	12593114	10000.000000	24481	24813	1.000000	24987	24652	1.000000	9738429	-0.004736
251555844	242329585.000000	12593679	10000.000000	24499	24587	1.000000	24945	24373	1.000000	9733596	-0.003771
251557671	242311437.000000	12587700	10000.000000	24462	24762	1.000000	25079	24484	1.000000	9728679	-0.003745
251570219	242272712.000000	12590128	10000.000000	24687	24535	1.000000	24976	24608	1.000000	9723883	-0.003858
251551960	242257208.000000	12589100	10000.000000	24497	24909	1.000000	25259	24356	1.000000	9719070	-0.004047
251567264	242254192.000000	12587525	10000.000000	24575	24427	1.000000	24898	24127	1.000000	9714148	-0.004201
251521644	242314024.000000	12590730	10000.000000	24704	24760	1.000000	25049	24126	1.000000	9709320	-0.004014
251543595	242262929.000000	12596054	10000.000000	24779	24456	1.000000	24865	24586	1.000000	9704479	-0.004083
251536166	242283102.000000	12589559	10000.000000	24383	25151	1.000000	24990	24506	1.000000	9699497	-0.003242
251563918	242310024.000000	12598756	10000.000000	24597	24509	1.000000	25050	24374	1.000000	9694674	-0.002749
251551960	242241755.000000	12592092	10000.000000	24755	24451	1.000000	24697	24436	1.000000	9689894	-0.004055
251567363	242270231.000000	12595515	10000.000000	24516	24789	1.000000	25002	24443	1.000000	9684878	-0.005527
251553375	242287408.000000	12597509	10000.000000	24615	24719	1.000000	25089	24288	1.000000	9680208	-0.004747
251574422	242256190.000000	12588661	10000.000000	24466	24708	1.000000	24945	24377	1.000000	9675436	-0.005023
251550447	242274616.000000	12587682	10000.000000	24382	24887	1.000000	24841	24029	1.000000	9670574	-0.006283
251566633	242238608.000000	12592479	10000.000000	24363	24637	1.000000	24909	24487	1.000000	9665741	-0.006547
251563516	242299316.000000	12587627	10000.000000	24609	24542	1.000000	25084	24210	1.000000	9660849	-0.006454
251556907	242279647.000000	12598515	10000.000000	24648	24534	1.000000	25036	24386	1.000000	9656140	-0.006858
251586923	242232585.000000	12591986	10000.000000	24493	24773	1.000000	24799	24278	1.000000	9651423	-0.007184
251539187	242290291.000000	12593439	10000.000000	24471	25167	1.000000	24928	24580	1.000000	9646638	-0.006719
251575796	242236493.000000	12591709	10000.000000	24501	24673	1.000000	25017	24414	1.000000	9641720	-0.006424
251564191	242259919.000000	12589815	10000.000000	24321	24839	1.000000	24714	24503	1.000000	9636885	-0.006038
251590049	242259014.000000	12591202	10000.000000	24628	24631	1.000000	25111	24332	1.000000	9631937	-0.005596
251566790	242290851.000000	12599729	10000.000000	24510	24549	1.000000	24907	24388	1.000000	9627128	-0.007172
251574570	242301373.000000	12585009	10000.000000	24755	24364	1.000000	24686	24472	1.000000	9622211	-0.006832
251589461	242234958.000000	12594312	10000.000000	24744	24454	1.000000	25032	24507	1.000000	9617355	-0.007046
251577152	242263932.000000	12594331	10000.000000	24422	24693	1.000000	25087	24421	1.000000	9612574	-0.006945
251569969	242255557.000000	12586844	10000.000000	24597	24629	1.000000	24882	24421	1.000000	9607786	-0.006921
251575928	242257216.000000	12589045	10000.000000	24712	24587	1.000000	24858	24440	1.000000	9603089	-0.006693
251569955	242261768.000000	12592536	10000.000000	24490	25127	1.000000	24998	24032	1.000000	9598306	-0.006854
251565856	242258410.000000	12595236	10000.000000	24583	24680	1.000000	24980	23997	1.000000	9593523	-0.006631
251571321	242260120.000000	12585693	10000.000000	24612	24724	1.000000	24960	24467	1.000000	9588775	-0.006812
251546993	242271426.000000	12588476	10000.000000	24472	24553	1.000000	24862	24203	1.000000	9583875	-0.006617
251558585	242279681.000000	12587475	10000.000000	24654	24562	1.000000	24801	24542	1.000000	9579182	-0.006503
251543834	242322234.000000	12596541	10000.000000	24639	24713	1.000000	25007	24530	1.000000	9574299	-0.006833
251572079	242233668.000000	12594082	10000.000000	24457	24900	1.000000	24851	24708	1.000000	9569477	-0.007016
251577352	242245871.000000	12593055	10000.000000	24449	24568	1.000000	24830	24324	1.000000	9564811	-0.006576
251566779	242243717.000000	12594320	10000.000000	24416	24700	1.000000	24887	24476	1.000000	9560026	-0.006417
251551196	242264189.000000	12592272	10000.000000	24596	24956	1.000000	24839	24408	1.000000	9555289	-0.007025
251569443	242291103.000000	12598084	10000.000000	24699	24462	1.000000	25023	24128	1.000000	9550467	-0.006805
251573338	242236681.000000	12590104	10000.000000	24610	24794	1.000000	24791	24609	1.000000	9545714	-0.006604
251546836	242285923.000000	12594656	10000.000000	24448	24812	1.000000	25180	24264	1.000000	9541028	-0.006322
251577841	242280400.000000	12592858	10000.000000	24537	24606	1.000000	25023	24350	1.000000	9536295	-0.006266
251546299	242262866.000000	12594399	10000.000000	24398	24936	1.000000	24973	24296	1.000000	9531546	-0.006237
251586254	242244712.000000	12588815	10000.000000	24546	24552	1.000000	25039	24422	1.000000	9526813	-0.006157
251539370	242289239.000000	12590000	10000.000000	24519	24482	1.000000	25096	24060	1.000000	9522184	-0.005905
251575888	242231589.000000	12591094	10000.000000	24446	24838	1.000000	24952	24451	1.000000	9517388	-0.005382
npatches	nstrain	runtime	dt	init_x	init_y	init_y_blood	init_z	init_S	beta0	beta1	beta2	beta3	mean_beta	B	d	delta	delta_blood	b[0]	mut	m	CTL	c	g	epsilon	k	het	lambda	rho	omega	x_max	patch.dyna	DELTA	A	VA
10000	1	100.000000	0.000100	21900	9499	5000000	0.001000	10000000	6.955974	6.840921	11.461259	4.921708	9	8000000000.000000	0.010000	1.000000	1.000000	800000	0.000050	0.048000	1	0.001000	1.000000	25.000000	7.000000	0.500000	0.000000	0.000000	0.000000	31987	0	10.000000	7.000000	1.000000
sus	inf	inf_blood	z	x[0]	y[0][0]	z[0]	x[1]	y[1][0]	z[1]	S[0]	synchrony
219000000	94990000.000000	5000000	10.000000	21900	9499	0.001000	21900	9499	0.001000	10000000	0.000000
286864775	101698350.000000	5287462	10000.000000	29664	9691	1.000000	29610	9397	1.000000	9994995	0.000000
285255039	107241224.000000	5572465	10000.000000	29358	10181	1.000000	29758	10067	1.000000	9990027	0.000000
284618108	109415109.000000	5688035	10000.000000	29231	10135	1.000000	29251	10188	1.000000	9985007	0.000000
284369937	110252361.000000	5731204	10000.000000	29258	10464	1.000000	29516	10337	1.000000	9979911	0.000000
284292112	110568941.000000	5751519	10000.000000	29285	10183	1.000000	29297	10175	1.000000	9974849	0.000000
284238332	110669772.000000	5748524	10000.000000	29217	10316	1.000000	29459	10396	1.000000	9969833	0.000000
284232315	110668194.000000	5753636	10000.000000	29298	10444	1.000000	29601	10391	1.000000	9964828	0.000000
284224055	110753771.000000	5751907	10000.000000	29279	10494	1.000000	29340	10436	1.000000	9959773	0.000000
284217211	110702318.000000	5753783	10000.000000	29385	10380	1.000000	29233	10380	1.000000	9954788	0.000000
284228044	110731478.000000	5756963	10000.000000	29477	10239	1.000000	29374	10378	1.000000	9949764	0.000000
284215030	110719056.000000	5756611	10000.000000	29186	10421	1.000000	29361	10312	1.000000	9944875	0.000000
284218307	110739361.000000	5755406	10000.000000	29328	10429	1.000000	29400	10394	1.000000	9939880	0.000000
284218720	110772756.000000	5758371	10000.000000	29313	10429	1.000000	29682	10202	1.000000	9934894	0.000000
284210712	110750164.000000	5756336	10000.000000	29437	10386	1.000000	29292	10265	1.000000	9929866	0.000000
284226892	110733934.000000	5754692	10000.000000	29246	10398	1.000000	29384	10370	1.000000	9924953	0.000000
284200008	110741322.000000	5759938	10000.000000	29319	10456	1.000000	29474	10419	1.000000	9919900	0.000000
284207657	110753644.000000	5759230	10000.000000	29497	10342	1.000000	29163	10426	1.000000	9914991	0.000000
284206038	110743590.000000	5760463	10000.000000	29359	10329	1.000000	29505	10349	1.000000	9909960	0.000000
284217818	110748810.000000	5757467	10000.000000	29414	10320	1.000000	29530	10268	1.000000	9905012	0.000000
284215857	110722747.000000	5755344	10000.000000	29372	10404	1.000000	29225	10411	1.000000	9900159	0.000000
284202902	110741719.000000	5756320	10000.000000	29331	10403	1.000000	29416	10300	1.000000	9895216	0.000000
284239307	110714501.000000	5750736	10000.000000	29263	10298	1.000000	29400	10466	1.000000	9890249	0.000000
284241712	110728611.000000	5756788	10000.000000	29284	10351	1.000000	29615	10333	1.000000	9885305	0.000000
284232095	110733025.000000	5751957	10000.000000	29374	10303	1.000000	29346	10564	1.000000	9880362	0.000000
284211909	110753217.000000	5752843	10000.000000	29426	10364	1.000000	29351	10362	1.000000	9875371	0.000000
284221770	110731603.000000	5755352	10000.000000	29593	10333	1.000000	29398	10381	1.000000	9870459	0.000000
284236079	110702089.000000	5754203	10000.000000	29366	10317	1.000000	29736	10480	1.000000	9865621	0.000000
284192189	110761935.000000	5761080	10000.000000	29547	10518	1.000000	29528	10305	1.000000	9860619	0.000000
284240527	110744184.000000	5754283	10000.000000	29262	10290	1.000000	29221	10449	1.000000	9855755	0.000000
284192310	110740576.000000	5756736	10000.000000	29529	10355	1.000000	29522	10460	1.000000	9850870	0.000000
284217204	110754168.000000	5761965	10000.000000	29426	10576	1.000000	29343	10344	1.000000	9845863	0.000000
284201822	110745440.000000	5752902	10000.000000	29410	10406	1.000000	29425	10321	1.000000	9840845	0.000000
284237590	110747411.000000	5756345	10000.000000	29334	10374	1.000000	29221	10166	1.000000	9835881	0.000000
284209437	110756900.000000	5753712	10000.000000	29520	10322	1.000000	29436	10268	1.000000	9830913	0.000000
284234160	110692514.000000	5753246	10000.000000	29357	10374	1.000000	29374	10254	1.000000	9825999	0.000000
284196677	110774988.000000	5757096	10000.000000	29269	10473	1.000000	29455	10370	1.000000	9821236	0.000000
284237336	110709656.000000	5755503	10000.000000	29180	10323	1.000000	29540	10320	1.000000	9816312	0.000000
284219941	110729873.000000	5756866	10000.000000	29425	10320	1.000000	29365	10397	1.000000	9811359	0.000000
284206628	110761667.000000	5762092	10000.000000	29270	10373	1.000000	29110	10408	1.000000	9806477	0.000000
284234204	110734870.000000	5755175	10000.000000	29181	10344	1.000000	29117	10466	1.000000	9801544	-1.#IND00
284196652	110724172.000000	5757048	10000.000000	29364	10427	1.000000	29562	10326	1.000000	9796730	0.000000
284192423	110761029.000000	5758902	10000.000000	29315	10385	1.000000	29243	10696	1.000000	9791919	-0.000111
284206590	110727674.000000	5754397	10000.000000	29360	10453	1.000000	29056	10342	1.000000	9787021	0.007613
284215828	110704113.000000	5751040	10000.000000	29202	10281	1.000000	29310	10464	1.000000	9782056	0.007212
284230957	110725673.000000	5750248	10000.000000	29215	10428	1.000000	29462	10489	1.000000	9777200	0.012113
284218906	110714319.000000	5755857	10000.000000	29184	10468	1.000000	29516	10045	1.000000	9772277	0.009701
284210639	110722570.000000	5756829	10000.000000	29254	10462	1.000000	29326	10326	1.000000	9767369	0.007133
284213366	110740301.000000	5759284	10000.000000	29293	10246	1.000000	29435	10256	1.000000	9762385	0.005100
284213657	110765124.000000	5753944	10000.000000	29528	10312	1.000000	29575	10271	1.000000	9757571	0.006971
284217919	110717038.000000	5756674	10000.000000	29248	10129	1.000000	29393	10420	1.000000	9752663	0.001807
284216218	110727570.000000	5752465	10000.000000	29309	10147	1.000000	29467	10227	1.000000	9747782	0.003305
284211546	110772006.000000	5759340	10000.000000	29192	10291	1.000000	29454	10318	1.000000	9742759	0.002477
284238651	110684788.000000	5750444	10000.000000	29543	10338	1.000000	29393	10367	1.000000	9737890	-0.002900
284217466	110720182.000000	5753091	10000.000000	29190	10372	1.000000	29399	10328	1.000000	9732912	-0.001512
284244669	110719912.000000	5751152	10000.000000	29272	10337	1.000000	29601	10480	1.000000	9727989	-0.005420
284237781	110747375.000000	5752724	10000.000000	29479	10451	1.000000	29350	10249	1.000000	9723135	-0.004375
284217590	110720375.000000	5753892	10000.000000	29324	10380	1.000000	29410	10425	1.000000	9718294	-0.004725
284217781	110685058.000000	5756040	10000.000000	29221	10423	1.000000	29353	10498	1.000000	9713375	-0.005371
284219463	110753084.000000	5754864	10000.000000	29112	10460	1.000000	29545	10267	1.000000	9708433	-0.004867
284224622	110744693.000000	5750762	10000.000000	29224	10467	1.000000	29440	10316	1.000000	9703422	-0.004951
284225737	110768971.000000	5757276	10000.000000	29335	10399	1.000000	29359	10086	1.000000	9698655	-0.004853
284222073	110734085.000000	5755282	10000.000000	29421	10312	1.000000	29258	10263	1.000000	9693871	-0.004994
284215653	110752764.000000	5753543	10000.000000	29224	10387	1.000000	29256	10335	1.000000	9689047	-0.002891
284207607	110774608.000000	5757466	10000.000000	29132	10697	1.000000	29329	10480	1.000000	9684178	-0.000184
284223868	110722920.000000	5754289	10000.000000	29229	10106	1.000000	29417	10453	1.000000	9679383	-0.000072
284240892	110751002.000000	5761956	10000.000000	29166	10375	1.000000	29407	10246	1.000000	9674508	0.000197
284230965	110718328.000000	5754433	10000.000000	29166	10375	1.000000	29529	10313	1.000000	9669648	0.000364
284212603	110792941.000000	5753791	10000.000000	29121	10509	1.000000	29348	10486	1.000000	9664983	0.000453
284226852	110732936.000000	5756767	10000.000000	29193	10516	1.000000	29204	10398	1.000000	9660123	0.001722
284206791	110753710.000000	5756993	10000.000000	29242	10345	1.000000	29643	10249	1.000000	9655340	0.001592
284222233	110754005.000000	5756162	10000.000000	29222	10357	1.000000	29354	10391	1.000000	9650473	0.002992
284210092	110730772.000000	5756245	10000.000000	29336	10310	1.000000	29313	10314	1.000000	9645639	0.003625
284201840	110757654.000000	5753108	10000.000000	29074	10407	1.000000	29419	10420	1.000000	9640778	0.003284
284185748	110752126.000000	5757980	10000.000000	29326	10368	1.000000	29316	10446	1.000000	9636054	0.003194
284217467	110753549.000000	5756858	10000.000000	29261	10355	1.000000	29296	10336	1.000000	9631193	0.003131
284193543	110759194.000000	5761242	10000.000000	29427	10316	1.000000	29213	10360	1.000000	9626491	0.003190
284210445	110759182.000000	5755227	10000.000000	29626	10030	1.000000	29140	10295	1.000000	9621688	0.002472
284218372	110719763.000000	5755829	10000.000000	29341	10408	1.000000	29211	10079	1.000000	9616805	0.002189
284214344	110745013.000000	5753270	10000.000000	29375	10488	1.000000	29345	10359	1.000000	9611965	0.002551
284210809	110741005.000000	5759398	10000.000000	29507	10324	1.000000	29119	10368	1.000000	9607156	0.002464
284224013	110729291.000000	5753603	10000.000000	29088	10275	1.000000	29591	10190	1.000000	9602328	0.002091
284226418	110732081.000000	5756066	10000.000000	29270	10495	1.000000	29343	10493	1.000000	9597592	0.001743
284224523	110735674.000000	5760065	10000.000000	29308	10295	1.000000	29622	10342	1.000000	9592776	0.001826
284234019	110721920.000000	5754537	10000.000000	29245	10181	1.000000	29302	10444	1.000000	9588066	0.002075
284222454	110724986.000000	5756623	10000.000000	29310	10223	1.000000	29353	10298	1.000000	9583219	0.002430
284222747	110754125.000000	5756126	10000.000000	29157	10513	1.000000	29410	10370	1.000000	9578387	0.002373
284202180	110745988.000000	5759026	10000.000000	29465	10584	1.000000	29272	10474	1.000000	9573638	0.002414
284206372	110752214.000000	5755695	10000.000000	29219	10488	1.000000	29368	10330	1.000000	9568774	0.001680
284230975	110705330.000000	5754523	10000.000000	29381	10187	1.000000	29711	10113	1.000000	9564027	0.002047
284223508	110712031.000000	5756137	10000.000000	29347	10406	1.000000	29520	10288	1.000000	9559142	0.001532
284245036	110695261.000000	5751839	10000.000000	29493	10545	1.000000	29408	10347	1.000000	9554365	0.001745
284237185	110681549.000000	5753077	10000.000000	29457	10434	1.000000	29291	10493	1.000000	9549577	0.001976
284216380	110696011.000000	5752684	10000.000000	28846	10417	1.000000	29451	10422	1.000000	9544810	0.002031
284219849	110726295.000000	5754695	10000.000000	29072	10372	1.000000	29644	10483	1.000000	9539977	0.002054
284207602	110745304.000000	5756489	10000.000000	29443	10100	1.000000	29415	10255	1.000000	9535128	0.002013
284219383	110727878.000000	5752099	10000.000000	29239	10493	1.000000	29262	10196	1.000000	9530310	0.002004
284206802	110729513.000000	5757011	10000.000000	29518	10274	1.000000	29466	10223	1.000000	9525490	0.001888
284210706	110718930.000000	5758886	10000.000000	29436	10338	1.000000	29481	10287	1.000000	9520653	0.001983
284216950	110733178.000000	5755522	10000.000000	29346	10387	1.000000	29184	10490	1.000000	9515995	0.001990
npatches	nstrain	runtime	dt	init_x	init_y	init_y_blood	init_z	init_S	beta0	beta1	beta2	beta3	mean_beta	B	d	delta	delta_blood	b[0]	mut	m	CTL	c	g	epsilon	k	het	lambda	rho	omega	x_max	patch.dyna	DELTA	A	VA
10000	1	100.000000	0.000100	21900	9499	5000000	0.001000	10000000	9.042298	12.114591	8.557343	10.076357	9	8000000000.000000	0.010000	1.000000	1.000000	800000	0.000050	0.048000	1	0.001000	1.000000	25.000000	8.000000	0.500000	0.000000	0.000000	0.000000	31987	0	10.000000	7.000000	1.000000
sus	inf	inf_blood	z	x[0]	y[0][0]	z[0]	x[1]	y[1][0]	z[1]	S[0]	synchrony
219000000	94990000.000000	5000000	10.000000	21900	9499	0.001000	21900	9499	0.001000	10000000	0.000000
301523721	52261217.000000	2718943	10000.000000	30087	5268	1.000000	29459	5905	1.000000	9995060	0.000000
306061317	38878339.000000	2020145	10000.000000	30702	3922	1.000000	29837	4340	1.000000	9990125	0.000000
308371718	32182674.000000	1675886	10000.000000	30578	3111	1.000000	30488	3650	1.000000	9985096	0.000000
309751163	28224301.000000	1467887	10000.000000	31180	2808	1.000000	30702	3226	1.000000	9980082	0.000000
310627922	25688946.000000	1334839	10000.000000	31141	2514	1.000000	30812	2858	1.000000	9975048	0.000000
311240484	23941891.000000	1245056	10000.000000	31073	2280	1.000000	30794	2795	1.000000	9970200	0.000000
311680875	22716825.000000	1182207	10000.000000	31291	2190	1.000000	30842	2665	1.000000	9965310	0.000000
311985323	21818957.000000	1134649	10000.000000	31203	2139	1.000000	30895	2448	1.000000	9960124	0.000000
312224175	21160157.000000	1099955	10000.000000	31347	2127	1.000000	31059	2344	1.000000	9955027	0.000000
312404729	20639511.000000	1072701	10000.000000	31354	2081	1.000000	30991	2316	1.000000	9950075	0.000000
312546569	20247968.000000	1052754	10000.000000	31283	2021	1.000000	30791	2243	1.000000	9945047	0.000000
312674771	19928814.000000	1036985	10000.000000	31261	2017	1.000000	31117	2302	1.000000	9939985	0.000000
312754152	19695015.000000	1022966	10000.000000	31130	1996	1.000000	31080	2295	1.000000	9934964	0.000000
312817873	19512489.000000	1013708	10000.000000	31352	1986	1.000000	30966	2198	1.000000	9929915	0.000000
312864500	19372714.000000	1006676	10000.000000	31434	1966	1.000000	31122	2226	1.000000	9925074	0.000000
312900556	19244275.000000	1000005	10000.000000	31324	1875	1.000000	30931	2079	1.000000	9920186	0.000000
312946017	19135335.000000	995687	10000.000000	31265	1864	1.000000	31158	2127	1.000000	9915112	0.000000
312993521	19044306.000000	991077	10000.000000	31377	1988	1.000000	30890	2151	1.000000	9910172	0.000000
312987020	18986598.000000	986406	10000.000000	31387	1875	1.000000	31081	2158	1.000000	9905210	0.000000
313020132	18921259.000000	983192	10000.000000	31314	1896	1.000000	30993	2128	1.000000	9900288	0.000000
313028678	18898747.000000	981530	10000.000000	31558	1924	1.000000	30949	2039	1.000000	9895279	0.000000
313019886	18884810.000000	981974	10000.000000	31491	1836	1.000000	31097	2092	1.000000	9890299	0.000000
313044027	18883764.000000	981146	10000.000000	31460	1804	1.000000	30854	2131	1.000000	9885341	0.000000
313056814	18853376.000000	978344	10000.000000	31094	1884	1.000000	30771	2084	1.000000	9880354	0.000000
313058587	18810803.000000	978848	10000.000000	31392	1829	1.000000	31105	2153	1.000000	9875482	0.000000
313071598	18785659.000000	976941	10000.000000	31345	1921	1.000000	31267	2135	1.000000	9870601	0.000000
313106200	18789132.000000	976703	10000.000000	31329	1833	1.000000	30890	2061	1.000000	9865608	0.000000
313078211	18771989.000000	974928	10000.000000	31497	1790	1.000000	30992	2057	1.000000	9860655	0.000000
313074440	18762026.000000	975309	10000.000000	31286	1887	1.000000	30967	2099	1.000000	9855642	0.000000
313092240	18756694.000000	975539	10000.000000	31192	1855	1.000000	30959	2182	1.000000	9850635	0.000000
313079672	18742130.000000	973863	10000.000000	31265	1807	1.000000	31052	2087	1.000000	9845814	0.000000
313079157	18749132.000000	974250	10000.000000	31234	1848	1.000000	31002	2069	1.000000	9840832	0.000000
313075515	18751576.000000	974951	10000.000000	31180	1841	1.000000	30790	2155	1.000000	9835862	0.000000
313098546	18763585.000000	975964	10000.000000	31341	1866	1.000000	30793	2074	1.000000	9830961	0.000000
313066870	18743231.000000	974673	10000.000000	31199	1816	1.000000	30828	2145	1.000000	9825880	0.000000
313082736	18741099.000000	976069	10000.000000	31433	1787	1.000000	30903	2033	1.000000	9820874	0.000000
313068684	18759152.000000	973898	10000.000000	31319	1888	1.000000	31094	2095	1.000000	9815984	0.000000
313094361	18776240.000000	974850	10000.000000	31278	1799	1.000000	30857	2152	1.000000	9811055	0.000000
313093373	18756573.000000	975208	10000.000000	31305	1847	1.000000	30953	2140	1.000000	9806068	0.000000
313081987	18752153.000000	973729	10000.000000	31237	1866	1.000000	30941	2138	1.000000	9801204	-1.#IND00
313105671	18721057.000000	972715	10000.000000	31324	1851	1.000000	30930	2261	1.000000	9796280	0.000000
313087291	18759756.000000	973726	10000.000000	31237	1951	1.000000	30947	2095	1.000000	9791226	0.001740
313090387	18748278.000000	974421	10000.000000	31238	1809	1.000000	31114	2048	1.000000	9786378	0.000820
313086959	18758895.000000	974823	10000.000000	31381	1774	1.000000	30940	2118	1.000000	9781403	0.000093
313078292	18781984.000000	975043	10000.000000	31283	1811	1.000000	30988	2096	1.000000	9776496	-0.000111
313093656	18774200.000000	976029	10000.000000	31388	1861	1.000000	30905	2132	1.000000	9771597	0.009620
313103123	18766330.000000	975050	10000.000000	31402	1898	1.000000	30942	2174	1.000000	9766637	0.007514
313088211	18759024.000000	975071	10000.000000	31496	1842	1.000000	31117	2156	1.000000	9761791	0.007111
313107500	18737114.000000	974399	10000.000000	31168	1881	1.000000	31072	2155	1.000000	9756892	0.003876
313085352	18767839.000000	976063	10000.000000	31353	1794	1.000000	31020	2013	1.000000	9751969	0.000327
313075258	18778485.000000	976844	10000.000000	31322	1860	1.000000	31119	2077	1.000000	9746925	0.000055
313086475	18764727.000000	975938	10000.000000	31142	1898	1.000000	31252	2030	1.000000	9742005	-0.000130
313076799	18758994.000000	973664	10000.000000	31194	1873	1.000000	30974	2150	1.000000	9737234	-0.002928
313078476	18773765.000000	975128	10000.000000	31483	1850	1.000000	31323	2059	1.000000	9732432	-0.002367
313081517	18793377.000000	975269	10000.000000	31398	1865	1.000000	30984	2081	1.000000	9727486	-0.000752
313074726	18768842.000000	977830	10000.000000	31365	1823	1.000000	30923	2182	1.000000	9722592	-0.001126
313130291	18745158.000000	973993	10000.000000	31321	1830	1.000000	31190	1966	1.000000	9717666	-0.000469
313078341	18754745.000000	974574	10000.000000	31293	1929	1.000000	31009	2084	1.000000	9712876	-0.000778
313055454	18756217.000000	975225	10000.000000	31429	1843	1.000000	31088	2044	1.000000	9708029	-0.002522
313071358	18787113.000000	976383	10000.000000	31446	1858	1.000000	31071	2082	1.000000	9703163	-0.003475
313080175	18775727.000000	973442	10000.000000	31432	1830	1.000000	31270	2060	1.000000	9698264	-0.003595
313077969	18787569.000000	975878	10000.000000	31171	1826	1.000000	31007	2052	1.000000	9693473	-0.004222
313076587	18758573.000000	974512	10000.000000	31320	1897	1.000000	30893	2078	1.000000	9688726	-0.003539
313087563	18751795.000000	975095	10000.000000	31310	1819	1.000000	30889	2045	1.000000	9684045	-0.003435
313084904	18738449.000000	973789	10000.000000	31427	1836	1.000000	30972	2076	1.000000	9679095	-0.003387
313068193	18741685.000000	974445	10000.000000	31295	1833	1.000000	31143	1975	1.000000	9674327	-0.003011
313096345	18772663.000000	974576	10000.000000	31147	1884	1.000000	30858	2188	1.000000	9669484	-0.002774
313063629	18772037.000000	976808	10000.000000	31217	1870	1.000000	31044	2146	1.000000	9664710	-0.002141
313076938	18767114.000000	975400	10000.000000	31275	1923	1.000000	31005	2126	1.000000	9659945	-0.002539
313088824	18778231.000000	975225	10000.000000	31274	1888	1.000000	31003	2069	1.000000	9655307	-0.002878
313053852	18794968.000000	976523	10000.000000	31388	1841	1.000000	31287	2118	1.000000	9650546	-0.002746
313081750	18763835.000000	974233	10000.000000	31259	1880	1.000000	31133	2124	1.000000	9645728	-0.002916
313093302	18760114.000000	976096	10000.000000	31498	1905	1.000000	31052	2079	1.000000	9640910	-0.003002
313096575	18746147.000000	973918	10000.000000	31431	1857	1.000000	31168	2099	1.000000	9636157	-0.002878
313091138	18746091.000000	975474	10000.000000	31372	1865	1.000000	30829	2081	1.000000	9631267	-0.002865
313087782	18750262.000000	975290	10000.000000	31303	1787	1.000000	31019	1928	1.000000	9626435	-0.002296
313086143	18763687.000000	973162	10000.000000	31358	1867	1.000000	30953	2129	1.000000	9621593	-0.002422
313102296	18766607.000000	975207	10000.000000	31285	1902	1.000000	31196	1996	1.000000	9616834	-0.002133
313074384	18764496.000000	974229	10000.000000	31252	1873	1.000000	31014	2096	1.000000	9612026	-0.002001
313074188	18735279.000000	973268	10000.000000	31137	1986	1.000000	31066	2184	1.000000	9607240	-0.002027
313065061	18773355.000000	977359	10000.000000	31426	1843	1.000000	30780	2229	1.000000	9602403	-0.002417
313099561	18757108.000000	974189	10000.000000	31148	1856	1.000000	30781	2142	1.000000	9597727	-0.002284
313103976	18747324.000000	976821	10000.000000	31351	1860	1.000000	31083	2106	1.000000	9592925	-0.002176
313094176	18752403.000000	974242	10000.000000	31331	1855	1.000000	31034	2087	1.000000	9588094	-0.002105
313066181	18776634.000000	976816	10000.000000	31331	1767	1.000000	31110	2127	1.000000	9583400	-0.001774
313083707	18750031.000000	975355	10000.000000	31282	1865	1.000000	31020	2021	1.000000	9578601	-0.001816
313102808	18757997.000000	973990	10000.000000	31546	1919	1.000000	30811	2094	1.000000	9573767	-0.001569
313056350	18755524.000000	974502	10000.000000	31457	1905	1.000000	30987	2079	1.000000	9569033	-0.000952
313082989	18750004.000000	974973	10000.000000	31235	1761	1.000000	31058	2097	1.000000	9564345	-0.000856
313104804	18765391.000000	974417	10000.000000	31161	1963	1.000000	31119	2040	1.000000	9559603	-0.000773
313065833	18795011.000000	977674	10000.000000	31264	1887	1.000000	31026	2117	1.000000	9554674	-0.000632
313061303	18813052.000000	977846	10000.000000	31298	1902	1.000000	31171	2150	1.000000	9549798	-0.000090
313066224	18785078.000000	975735	10000.000000	31188	1871	1.000000	30997	2097	1.000000	9544990	-0.000154
313066165	18743199.000000	975129	10000.000000	31348	1879	1.000000	31049	2144	1.000000	9540236	-0.000177
313090043	18745849.000000	974670	10000.000000	31719	1819	1.000000	30935	2117	1.000000	9535502	0.002650
313090317	18730769.000000	972030	10000.000000	31216	1809	1.000000	30824	2044	1.000000	9530701	0.001608
313096550	18718929.000000	972114	10000.000000	31241	1924	1.000000	30831	2099	1.000000	9525921	0.001757
313108567	18704167.000000	971206	10000.000000	31313	1876	1.000000	30851	2039	1.000000	9521260	0.001698
313110786	18708534.000000	972293	10000.000000	31224	1823	1.000000	31126	2185	1.000000	9516561	0.001651
npatches	nstrain	runtime	dt	init_x	init_y	init_y_blood	init_z	init_S	beta0	beta1	beta2	beta3	mean_beta	B	d	delta	delta_blood	b[0]	mut	m	CTL	c	g	epsilon	k	het	lambda	rho	omega	x_max	patch.dyna	DELTA	A	VA
10000	1	100.000000	0.000100	21900	9499	5000000	0.001000	10000000	8.334420	11.747608	10.456077	5.430647	9	8000000000.000000	0.010000	1.000000	1.000000	800000	0.000050	0.048000	1	0.001000	1.000000	25.000000	9.000000	0.500000	0.000000	0.000000	0.000000	31987	0	10.000000	7.000000	1.000000
sus	inf	inf_blood	z	x[0]	y[0][0]	z[0]	x[1]	y[1][0]	z[1]	S[0]	synchrony
219000000	94990000.000000	5000000	10.000000	21900	9499	0.001000	21900	9499	0.001000	10000000	0.000000
310665668	24624453.000000	1283243	10000.000000	31191	2549	1.000000	30683	2853	1.000000	9994945	0.000000
316154574	9803113.000000	510958	10000.000000	31799	954	1.000000	31485	1054	1.000000	9989977	0.000000
318195358	4378565.000000	227752	10000.000000	31907	439	1.000000	31826	485	1.000000	9985088	0.000000
319103446	2058532.000000	107006	10000.000000	32062	201	1.000000	31969	253	1.000000	9979979	0.000000
319495994	988171.000000	52012	10000.000000	32028	84	1.000000	31797	143	1.000000	9975039	0.000000
319705609	484637.000000	25339	10000.000000	31988	55	1.000000	31812	48	1.000000	9970021	0.000000
319767696	236224.000000	12241	9999.992767	32049	20	1.000000	31902	35	1.000000	9965024	0.000000
319822878	114736.000000	5800	9990.194064	32037	10	1.000000	32000	12	1.000000	9960030	0.000000
319839058	65210.000000	3288	9260.977151	32001	4	0.999946	31973	5	0.959827	9955162	0.000000
319846936	66354.000000	3461	9026.440869	31680	10	0.913970	31983	6	0.998796	9950134	0.000000
319840005	65093.000000	3472	8978.600429	31910	8	0.855133	32145	8	0.999716	9945222	0.000000
319828804	65015.000000	3281	9025.318078	32228	3	0.964804	32067	10	0.994703	9940186	0.000000
319838783	65087.000000	3407	8975.581643	32083	5	0.895077	31848	4	0.995212	9935171	0.000000
319841483	64119.000000	3263	8936.782192	31865	3	0.975650	32005	9	0.999996	9930305	0.000000
319852567	65452.000000	3361	9025.104417	32150	3	0.858061	31991	4	0.918693	9925350	0.000000
319847011	64756.000000	3419	8987.389982	31799	5	0.960506	31960	4	0.692301	9920386	0.000000
319859135	64639.000000	3397	9012.793735	31878	3	0.919779	32057	4	0.997266	9915359	0.000000
319833397	64954.000000	3498	8997.966877	31968	6	0.958924	31880	7	0.999990	9910433	0.000000
319853780	65496.000000	3460	8993.192330	31977	13	0.810613	32027	10	1.000000	9905624	0.000000
319845040	65354.000000	3356	8991.872396	31738	8	0.942230	31881	7	0.957984	9900712	0.000000
319866763	65634.000000	3396	9008.902624	32110	5	0.996256	31965	8	0.999983	9895845	0.000000
319874742	64324.000000	3384	8950.037850	32148	5	0.999158	31855	4	0.917927	9890870	0.000000
319831705	64336.000000	3300	8979.151278	31888	2	0.709635	32061	5	0.980658	9886059	0.000000
319849857	64755.000000	3437	8976.807079	31908	7	0.924550	32070	5	0.910948	9881053	0.000000
319844637	64532.000000	3485	8973.095101	31832	5	0.976432	31913	5	0.990671	9876034	0.000000
319849281	64728.000000	3297	8998.963355	32081	4	0.667665	31973	4	0.999996	9871152	0.000000
319849594	65402.000000	3452	9020.967266	31997	4	0.994665	31863	5	0.998125	9866202	0.000000
319850004	64927.000000	3445	9000.009598	32148	5	0.680539	31811	8	0.999999	9861352	0.000000
319865055	64282.000000	3433	9000.751570	32158	8	0.954146	31729	4	0.712780	9856342	0.000000
319840096	65278.000000	3373	9024.646595	31991	6	0.998931	32389	5	0.987460	9851421	0.000000
319858675	65405.000000	3436	8977.390010	32007	7	0.982960	31881	9	0.998171	9846650	0.000000
319849239	66405.000000	3436	9030.586466	32164	6	0.995422	31942	7	1.000000	9841708	0.000000
319845886	64830.000000	3360	8990.427452	31862	13	0.947729	31884	1	0.943218	9836791	0.000000
319851737	64491.000000	3362	8995.471564	31755	18	0.906867	31995	8	0.991937	9831830	0.000000
319843635	65259.000000	3405	9018.149484	31744	3	0.997478	31946	3	0.911199	9826813	0.000000
319845698	64131.000000	3283	8950.143331	31990	11	0.853273	31972	12	0.961015	9821784	0.000000
319849401	65511.000000	3317	9037.091741	31942	13	0.852127	32092	6	0.824876	9816997	0.000000
319815568	65288.000000	3411	9032.482076	32010	5	0.982216	32041	15	0.999911	9812087	0.000000
319844568	65068.000000	3396	9064.453658	31975	8	0.978755	32220	8	0.997163	9807212	0.000000
319841205	64385.000000	3241	8969.314322	32015	1	0.961614	31787	10	0.990322	9802278	-1.#IND00
319851247	64095.000000	3328	8930.727293	32045	3	0.926212	31984	6	0.895536	9797367	-1.#IND00
319857728	65705.000000	3370	9016.273904	32264	1	0.918514	31937	8	0.999951	9792601	-1.#IND00
319856419	64118.000000	3330	8972.128870	31902	10	0.994462	31881	6	0.953217	9787711	0.002494
319851135	65318.000000	3384	9010.329482	31961	8	0.999306	31785	6	0.639501	9782760	0.003663
319835814	65120.000000	3428	8996.679833	31918	5	0.462178	32226	6	0.990689	9777971	0.004655
319818508	64275.000000	3281	8961.983226	31919	3	0.522727	31762	12	0.999261	9773040	0.002999
319837095	65994.000000	3473	9114.351266	31992	4	0.891536	31934	13	0.998851	9768260	0.003910
319830117	64270.000000	3394	8974.498464	31803	7	0.998553	31975	12	0.948100	9763457	0.001439
319849034	64279.000000	3363	8966.099433	32207	6	0.995107	32137	8	0.995562	9758560	0.001314
319838241	65825.000000	3486	9044.761539	32084	0	0.318479	31812	5	0.933667	9753705	0.001866
319851855	64612.000000	3328	8987.568205	31978	6	0.978960	32286	7	0.844944	9748836	-0.000354
319850201	66515.000000	3464	9072.077595	31836	6	0.855226	32015	4	0.804898	9743900	0.000051
319837322	65172.000000	3406	8946.179199	31802	8	0.873629	32260	11	0.989910	9739055	-0.001709
319847942	65888.000000	3373	9022.510099	32047	8	0.764837	31895	5	0.995817	9734218	-0.003379
319844741	64500.000000	3445	9002.630828	32005	3	0.999692	32053	9	0.997453	9729347	-0.002528
319871204	64820.000000	3365	8988.530156	32195	12	0.789390	31876	9	0.999170	9724407	-0.002261
319834280	64690.000000	3443	8988.901428	31815	8	0.999115	31918	2	1.000000	9719518	-0.001678
319847519	65014.000000	3319	9029.158798	31942	1	0.918539	31904	3	0.612765	9714728	-0.000905
319829653	65028.000000	3367	9022.324256	31938	6	0.992938	31786	2	0.330223	9709779	0.000091
319843947	64619.000000	3386	8956.363017	32135	5	0.999990	32119	8	0.999861	9705012	-0.000323
319843115	64420.000000	3347	8930.686912	32128	5	0.901825	32124	4	0.922776	9700192	-0.000353
319830790	64569.000000	3464	8949.280219	31995	9	0.689721	31996	3	0.999990	9695349	-0.000612
319863658	66485.000000	3414	9062.918678	31885	1	0.799845	32044	5	0.979819	9690468	-0.000616
319815234	65363.000000	3387	9023.287204	31756	5	0.821041	31868	2	0.405340	9685713	-0.000530
319830797	65484.000000	3365	9052.182232	31820	6	0.991411	31845	5	0.989291	9681004	0.000048
319842431	65288.000000	3465	8985.746100	31831	5	0.991095	32183	3	0.994942	9676243	0.000222
319883386	64871.000000	3257	8982.296182	31984	9	0.977906	31862	7	0.994795	9671438	0.000179
319847680	65019.000000	3439	9002.642212	31901	6	0.976679	32074	4	0.868325	9666677	0.000350
319865120	64561.000000	3321	8980.539356	32037	3	0.675228	31994	5	0.999955	9661846	0.000176
319836216	65266.000000	3451	9031.121522	31934	1	0.433962	31765	18	0.999571	9657113	0.001597
319829604	65029.000000	3428	8950.399020	31874	3	0.982596	32132	6	0.981393	9652348	0.001954
319839135	63920.000000	3366	8922.504132	31812	2	0.999936	31934	4	0.999994	9647410	0.002970
319858852	65940.000000	3403	9035.908856	32111	9	0.988363	32163	12	1.000000	9642579	0.002026
319841457	65508.000000	3511	8991.830699	31936	7	0.923645	31781	15	0.958065	9637771	0.003047
319865466	65477.000000	3397	9037.909543	31885	8	0.594530	32034	5	0.814630	9632979	0.003029
319841541	65049.000000	3383	9014.290895	32191	6	0.993198	31772	7	0.999682	9628160	0.003005
319866566	65111.000000	3463	9005.472840	32005	13	0.927326	32000	6	0.984012	9623323	0.002991
319833924	65618.000000	3434	9000.989774	31988	8	0.556314	31913	4	0.957246	9618472	0.002605
319855407	64453.000000	3341	8986.170165	31941	4	0.439550	31856	10	0.994925	9613628	0.002424
319841234	64703.000000	3379	8980.371587	31887	5	0.708239	31947	2	0.983314	9608853	0.002454
319841485	65237.000000	3432	9006.661744	31844	5	0.974816	31976	12	0.979960	9603995	0.002415
319866486	66195.000000	3386	9054.886914	31903	0	0.256850	32239	6	0.892771	9599193	0.002029
319871170	65501.000000	3458	8944.892175	31939	7	0.913432	31952	8	0.852057	9594356	0.002054
319861310	65914.000000	3420	9056.767941	32253	4	0.846684	32176	9	0.997950	9589535	0.001369
319866321	65241.000000	3456	9013.961069	31867	5	0.999807	31997	4	0.999021	9584651	0.001931
319841965	64967.000000	3463	9013.855703	31882	7	0.998755	32051	7	0.991064	9579905	0.001272
319835868	65089.000000	3394	8982.663188	32028	6	0.980344	31757	8	0.975364	9575080	0.001368
319833868	65616.000000	3352	9020.962005	31715	8	0.976103	31818	8	0.990743	9570282	0.001314
319841750	64275.000000	3366	8990.902456	32096	6	0.985666	31983	2	0.794880	9565492	0.000158
319858641	65509.000000	3522	9037.789050	32022	9	0.967220	32371	6	0.999632	9560514	-0.000029
319829987	64516.000000	3329	8988.361086	31903	6	0.881732	31937	5	0.749163	9555758	-0.000068
319853100	64973.000000	3367	9014.693706	31947	5	0.999932	31890	4	0.980247	9551091	0.000159
319871459	63923.000000	3287	8958.269934	32259	5	1.000000	31994	17	0.995790	9546301	0.000090
319842967	65123.000000	3287	9001.403703	32010	5	0.912653	31950	5	0.999997	9541465	-0.000178
319835222	65361.000000	3404	8989.663694	32001	5	0.776788	31981	9	0.907315	9536782	-0.000277
319845158	65138.000000	3312	9025.801728	31886	5	0.975121	32005	4	0.998798	9532028	0.000126
319848527	64732.000000	3412	8983.346486	31876	8	0.738754	32153	8	0.515677	9527202	0.000365
319841220	65335.000000	3356	8973.913379	32156	4	0.997508	32089	10	0.998463	9522495	0.000370
319846748	64816.000000	3379	8977.680206	31989	8	0.748291	31878	6	0.962950	9517682	0.000311
npatches	nstrain	runtime	dt	init_x	init_y	init_y_blood	init_z	init_S	beta0	beta1	beta2	beta3	mean_beta	B	d	delta	delta_blood	b[0]	mut	m	CTL	c	g	epsilon	k	het	lambda	rho	omega	x_max	patch.dyna	DELTA	A	VA
10000	1	100.000000	0.000100	21900	9499	5000000	0.001000	10000000	7.063399	7.967721	10.051609	10.428132	9	8000000000.000000	0.010000	1.000000	1.000000	800000	0.000050	0.048000	1	0.001000	1.000000	25.000000	10.000000	0.500000	0.000000	0.000000	0.000000	31987	0	10.000000	7.000000	1.000000
sus	inf	inf_blood	z	x[0]	y[0][0]	z[0]	x[1]	y[1][0]	z[1]	S[0]	synchrony
219000000	94990000.000000	5000000	10.000000	21900	9499	0.001000	21900	9499	0.001000	10000000	0.000000
315794985	10388110.000000	542515	10000.000000	31629	981	1.000000	31434	960	1.000000	9994981	0.000000
319178151	1737136.000000	90620	10000.000000	31993	173	1.000000	32044	170	1.000000	9989939	0.000000
319728026	306550.000000	16198	10000.000000	31789	24	1.000000	32077	30	1.000000	9984951	0.000000
319844349	58238.000000	2969	9307.195512	32224	8	1.000000	31896	4	1.000000	9979968	0.000000
319861436	58547.000000	2984	8220.441681	31842	7	0.748742	32040	4	0.906165	9974919	0.000000
319833242	57053.000000	2956	7908.033388	31818	6	0.530684	32007	7	0.903302	9969880	0.000000
319857748	56342.000000	2985	7981.164379	32324	7	0.825853	31944	9	0.610798	9964860	0.000000
319845119	56258.000000	2847	8015.280173	32178	6	0.996215	31845	11	0.591565	9959816	0.000000
319870229	56654.000000	2983	8067.226585	32287	3	0.656113	32075	9	0.991519	9954851	0.000000
319871293	56316.000000	3011	7974.029834	31896	7	0.684330	32117	1	0.745421	9949774	0.000000
319837947	55449.000000	3015	7932.726706	32029	11	0.828957	32158	3	0.331842	9944854	0.000000
319847109	55750.000000	2901	7996.682016	32039	6	0.935586	31843	3	0.795509	9939971	0.000000
319864030	56078.000000	2904	8018.558328	32076	6	0.975271	32084	3	0.632259	9934939	0.000000
319846368	56192.000000	3013	8030.607722	31885	5	0.998594	32016	9	0.850336	9930043	0.000000
319842286	56536.000000	2948	7912.937132	31655	9	0.943384	32042	3	0.902941	9924991	0.000000
319867227	55524.000000	2921	7940.054139	31845	2	0.796273	31738	3	0.859164	9920047	0.000000
319856183	55563.000000	2934	7970.765401	32106	7	0.915168	31962	4	0.552794	9915061	0.000000
319858584	55772.000000	2884	7964.619842	31916	9	0.765612	31986	1	0.960292	9910027	0.000000
319842353	56333.000000	2922	7974.325123	31915	4	0.623603	32079	6	0.611627	9904991	0.000000
319857508	57043.000000	2971	8031.976993	31988	13	0.968592	32008	7	0.687449	9900088	0.000000
319860749	56242.000000	2828	7925.102554	32030	3	0.665630	32049	12	0.779048	9895243	0.000000
319857430	55691.000000	2888	7930.582008	31925	8	0.939971	32239	4	0.951778	9890195	0.000000
319826020	56302.000000	2861	7950.034062	31961	3	0.782104	31821	5	0.797046	9885255	0.000000
319875008	57487.000000	2985	7976.197136	31957	3	0.324187	31905	1	0.570977	9880357	0.000000
319852503	56542.000000	2870	7938.791860	31953	6	0.779652	31960	5	0.989606	9875352	0.000000
319846789	55977.000000	2901	7926.563170	31857	4	0.999317	31992	8	0.723290	9870487	0.000000
319860473	55965.000000	2924	7954.740534	31973	8	0.554010	32120	1	0.854683	9865598	0.000000
319846075	56738.000000	2988	7913.025832	32046	4	0.612021	31815	6	0.451791	9860786	0.000000
319840164	56534.000000	2891	7988.264100	31945	6	0.753817	31939	4	0.966711	9855833	0.000000
319849186	56948.000000	3007	8002.382798	32050	9	0.965164	31872	8	0.746417	9850912	0.000000
319858865	55739.000000	2914	7897.294644	32141	3	0.691753	31849	4	0.955594	9845985	0.000000
319864582	56047.000000	2869	7902.300343	31908	4	0.503389	31910	6	0.898993	9841056	0.000000
319852056	56445.000000	2941	8046.638638	31936	4	0.959699	31668	9	0.485470	9836137	0.000000
319855814	56990.000000	3038	7995.031968	32094	1	0.590185	32262	5	0.543212	9831215	0.000000
319856402	56351.000000	2896	7956.721774	31884	3	0.758082	31996	2	0.820966	9826312	0.000000
319844522	56080.000000	2847	7912.748711	31732	5	0.991939	32017	5	0.892568	9821498	0.000000
319852386	55871.000000	2958	8005.501514	32077	4	0.575165	31987	3	0.840206	9816558	0.000000
319843422	54968.000000	2898	7915.669546	32026	5	0.860160	32136	4	0.820830	9811715	0.000000
319838387	55840.000000	2903	7903.416314	32087	2	0.648262	31991	9	0.982054	9806799	0.000000
319852041	56534.000000	2884	7967.148995	31952	7	0.737536	31943	4	0.878524	9802007	-1.#IND00
319839099	55902.000000	2888	7958.236859	31941	2	0.405186	32176	5	0.786025	9797126	-1.#IND00
319837370	55680.000000	2824	7976.564921	32009	7	0.834085	32025	4	0.965086	9792182	0.001851
319855440	57252.000000	2918	8020.163508	32018	3	0.999153	32204	3	0.655604	9787346	0.010846
319858138	57207.000000	2906	7994.003247	31851	5	0.866356	32030	6	0.573458	9782391	0.017001
319862403	57058.000000	2885	8034.622641	32194	3	0.880444	31954	4	0.773609	9777480	0.015185
319868215	56032.000000	2868	7951.044093	31959	7	0.785681	32177	7	0.947836	9772762	0.015733
319864210	56061.000000	2864	7896.585515	32013	5	0.997955	31969	4	0.989183	9767785	0.012139
319862504	56406.000000	2848	8000.149155	32009	7	0.915275	32022	3	0.750042	9762776	0.011229
319845195	55523.000000	2930	7943.375063	31958	8	0.756040	32001	6	0.885720	9757834	0.014318
319854164	55804.000000	2916	8011.902216	31874	2	0.558882	31995	8	0.839349	9752959	0.006977
319829672	57692.000000	2973	8086.664569	31777	2	0.747133	31896	5	0.917203	9748122	0.003335
319862042	56175.000000	2851	7925.798483	31918	8	0.974589	31869	2	0.207342	9743214	0.002377
319832677	56130.000000	2920	7982.732330	31704	4	0.794170	31777	5	0.959461	9738341	0.002827
319864616	56912.000000	2948	7957.286601	31975	11	0.697647	32146	9	0.978220	9733448	0.002244
319841751	56527.000000	2926	7965.467242	32031	6	0.533947	31957	2	0.876215	9728617	0.002868
319859096	55724.000000	2945	7927.334320	31677	3	0.540201	31942	9	0.944878	9723825	0.002650
319850102	56051.000000	2922	7978.708932	31932	10	0.998973	31904	2	0.919902	9719081	0.001748
319861034	56112.000000	2939	7906.341241	31925	8	0.723068	31881	3	0.986560	9714202	-0.000498
319848685	55574.000000	2983	7903.847506	31897	3	0.294462	32091	6	0.904261	9709329	-0.000225
319820951	55714.000000	2881	7930.314277	31955	3	0.979249	32155	8	0.995176	9704504	-0.001549
319847435	56747.000000	2878	8001.256416	32035	5	0.984769	31901	4	0.944770	9699517	-0.001531
319847964	55562.000000	2859	7906.293044	31811	5	0.608570	32184	9	0.957931	9694690	-0.001837
319852953	55432.000000	2917	7954.807088	31711	4	0.731172	31898	3	0.808378	9689856	-0.001798
319865628	56497.000000	2946	7972.168716	31793	2	0.863114	32109	7	0.312452	9685139	-0.001600
319851214	55833.000000	2956	7894.933501	31976	5	0.900203	31830	6	0.878039	9680174	-0.000525
319854968	55839.000000	2955	7975.631240	32173	6	0.582507	32130	6	0.636671	9675361	-0.000638
319870037	55401.000000	2894	7985.387299	32127	1	0.090464	32073	2	0.630422	9670433	0.000918
319856351	56447.000000	2883	8052.200038	32077	6	0.991251	31915	6	0.676227	9665655	0.000412
319853666	56910.000000	2940	7919.284369	31992	6	0.344462	32195	5	0.883980	9660808	0.000181
319836774	57026.000000	2921	8031.091988	31747	3	0.878695	32139	4	0.975500	9656014	0.000422
319851539	56591.000000	2901	7912.724852	31903	6	0.862552	32069	8	0.807680	9651175	0.000868
319848921	55661.000000	2913	7904.579519	32062	9	0.915550	31785	2	0.202752	9646400	0.000339
319854624	56528.000000	2908	7896.849924	31823	3	0.665856	31932	4	0.342053	9641675	0.000792
319857689	57226.000000	3046	8071.033343	31994	2	0.591851	31825	5	0.913558	9636897	-0.000041
319846259	56844.000000	2912	8006.901499	32022	7	0.990186	31816	3	0.781006	9632208	-0.000080
319842247	56870.000000	2934	8017.353918	32228	3	0.699298	31828	2	0.853763	9627380	-0.000491
319848520	55898.000000	2887	7968.357718	31827	8	0.932384	31972	3	0.981366	9622545	0.000225
319825940	56541.000000	2932	7985.337257	31941	8	0.874569	32029	5	0.738344	9617742	0.000091
319858613	57179.000000	2947	7937.913294	31941	10	0.995975	31812	4	0.736096	9612902	0.000169
319853886	55508.000000	2875	7904.543562	31790	5	0.996196	31713	2	0.914085	9608076	-0.000944
319851124	56113.000000	3046	8011.850988	31882	6	0.817790	32018	8	0.691528	9603278	-0.000897
319848309	56872.000000	2955	7933.745022	32026	7	0.750554	32003	5	0.954780	9598424	-0.000855
319837186	57108.000000	2985	7953.399892	31898	4	0.833313	32052	2	0.525045	9593660	-0.000555
319867907	54834.000000	2925	7874.604017	31876	7	0.871821	31955	1	0.787183	9588775	-0.000569
319840223	55881.000000	2930	7935.284908	32129	3	0.993531	31986	1	0.572670	9583885	-0.001067
319851044	56198.000000	2966	7926.478667	31791	4	0.996045	31867	5	0.663562	9579048	-0.001221
319862196	55645.000000	2984	7931.190258	31782	6	0.828627	32033	6	0.544623	9574429	-0.001228
319860615	56149.000000	2915	7974.371678	31913	5	0.350841	31923	5	0.987243	9569584	-0.001238
319852442	56820.000000	2874	8068.764308	31795	3	0.825825	31892	10	0.873088	9564962	-0.001102
319854265	56719.000000	2907	7980.262870	31980	0	0.393558	32098	7	0.999599	9560090	-0.001223
319854192	57284.000000	2974	7999.941779	31726	2	0.372273	32208	4	0.753769	9555181	-0.001095
319859742	56032.000000	2903	7870.701916	32083	5	0.448417	31840	3	0.436798	9550236	-0.001193
319854657	57432.000000	2950	7995.811689	31860	7	0.988295	31788	4	0.669179	9545501	-0.000898
319857539	54958.000000	2856	7884.292281	32017	7	0.857433	31927	6	0.981357	9540800	-0.001457
319861137	56012.000000	2855	8000.085325	32050	12	0.989709	32009	0	0.851769	9536062	-0.001351
319853053	55686.000000	2970	7997.330046	31812	10	0.661669	31977	3	0.993108	9531291	-0.001409
319850518	56632.000000	2922	8042.121072	31943	9	0.946282	32031	7	0.854897	9526460	-0.001767
319846090	56601.000000	2991	7989.278457	31954	3	0.935932	32097	9	0.839534	9521501	-0.001700
319849498	56076.000000	3043	7890.603391	31816	7	0.885637	32178	6	0.952542	9516582	-0.001499
npatches	nstrain	runtime	dt	init_x	init_y	init_y_blood	init_z	init_S	beta0	beta1	beta2	beta3	mean_beta	B	d	delta	delta_blood	b[0]	mut	m	CTL	c	g	epsilon	k	het	lambda	rho	omega	x_max	patch.dyna	DELTA	A	VA
10000	1	100.000000	0.000100	21900	9499	5000000	0.001000	10000000	13.346780	11.496642	11.040811	7.637963	9	8000000000.000000	0.010000	1.000000	1.000000	800000	0.000050	0.048000	1	0.001000	1.000000	25.000000	11.000000	0.500000	0.000000	0.000000	0.000000	31987	0	10.000000	7.000000	1.000000
sus	inf	inf_blood	z	x[0]	y[0][0]	z[0]	x[1]	y[1][0]	z[1]	S[0]	synchrony
219000000	94990000.000000	5000000	10.000000	21900	9499	0.001000	21900	9499	0.001000	10000000	0.000000
318074104	4397636.000000	229959	10000.000000	31621	509	1.000000	31728	507	1.000000	9994917	0.000000
319750682	296206.000000	15398	10000.000000	31905	31	1.000000	31889	36	1.000000	9989990	0.000000
319860370	44048.000000	2306	6156.230086	32059	6	1.000000	31994	6	0.737698	9985112	0.000000
319840201	47997.000000	2539	6882.453082	32232	8	1.000000	32041	1	0.775946	9980064	0.000000
319848787	50293.000000	2617	7085.023685	32036	9	0.818332	31852	6	0.545296	9975100	0.000000
319856867	51325.000000	2625	7127.097213	32108	6	0.696737	31924	7	0.830080	9970065	0.000000
319856504	52103.000000	2749	7190.676388	32188	5	0.844223	31992	10	0.985038	9965181	0.000000
319854767	52907.000000	2728	7265.483625	32109	17	0.844587	31839	8	0.558457	9960281	0.000000
319864947	51292.000000	2709	7098.119920	32075	8	0.933038	32185	4	0.985238	9955289	0.000000
319879681	51433.000000	2637	7167.843796	32000	1	0.525477	31810	9	0.876880	9950233	0.000000
319856265	52219.000000	2727	7206.468209	32127	3	0.997694	31951	9	0.999165	9945237	0.000000
319852171	51900.000000	2659	7173.295308	32191	1	0.472787	31766	2	0.326605	9940219	0.000000
319862136	52688.000000	2788	7196.344135	32043	7	0.831598	32204	6	0.678542	9935252	0.000000
319875539	52172.000000	2681	7150.890474	32358	4	0.823317	32168	3	0.607127	9930190	0.000000
319846021	52974.000000	2749	7153.126667	31916	0	0.349977	31911	5	0.983274	9925302	0.000000
319863150	53006.000000	2750	7187.166004	31822	9	0.993302	32215	10	0.397433	9920350	0.000000
319873003	52391.000000	2664	7286.234831	32179	5	0.911311	32096	1	0.156375	9915408	0.000000
319868588	52576.000000	2734	7262.304378	32004	0	0.287780	32011	6	0.790200	9910399	0.000000
319852867	52245.000000	2716	7147.044732	32019	4	0.993390	32040	2	0.336465	9905333	0.000000
319850069	52417.000000	2720	7274.535197	31996	8	0.615961	32162	8	0.666161	9900371	0.000000
319811729	52440.000000	2773	7301.069725	31958	3	0.928896	31971	8	0.839743	9895389	0.000000
319843021	52869.000000	2755	7293.293545	31998	8	0.931476	31847	8	0.838126	9890364	0.000000
319850118	51431.000000	2747	7285.742247	31970	10	0.676380	31889	2	0.862972	9885555	0.000000
319854576	52033.000000	2721	7305.522940	32199	4	0.990488	32090	4	0.797312	9880611	0.000000
319844109	52239.000000	2741	7204.151787	32124	7	0.986833	31824	6	0.864964	9875683	0.000000
319840236	52001.000000	2672	7167.095614	32051	5	0.214481	31944	3	0.903858	9870733	0.000000
319843652	52121.000000	2741	7154.738261	32019	6	0.979910	31861	9	0.982447	9865736	0.000000
319819071	52161.000000	2786	7130.971522	32037	4	0.458243	32081	2	0.738800	9860913	0.000000
319843145	52168.000000	2666	7117.522163	32022	2	0.993189	31795	3	0.978429	9855935	0.000000
319863968	51314.000000	2730	7166.970743	31940	4	0.990033	31960	8	0.885196	9851208	0.000000
319875883	51538.000000	2767	7108.872658	31885	9	0.995673	31941	3	0.737363	9846290	0.000000
319826487	52053.000000	2631	7137.460105	31963	12	0.985192	31897	6	0.824034	9841307	0.000000
319851445	52520.000000	2673	7025.926705	32032	4	0.999989	31888	6	0.714988	9836283	0.000000
319857989	51492.000000	2720	7152.872697	31849	5	0.949432	32023	5	0.999541	9831360	0.000000
319840973	51757.000000	2698	7204.838030	32208	7	0.992249	32087	9	0.922277	9826330	0.000000
319862415	51791.000000	2672	7212.416721	31918	7	0.700172	32048	8	0.742580	9821493	0.000000
319857505	52806.000000	2682	7137.095578	31979	4	0.991601	31959	5	0.783824	9816669	0.000000
319830011	52561.000000	2732	7170.143104	31841	0	0.866509	31965	7	0.610945	9811740	0.000000
319867899	52016.000000	2652	7149.799303	32071	10	0.982596	31903	5	0.982545	9806869	0.000000
319849555	52511.000000	2849	7230.425869	31871	6	0.880409	31917	4	0.685488	9801965	-1.#IND00
319839961	52241.000000	2746	7200.439823	31949	5	0.504434	31851	5	0.887140	9797147	-1.#IND00
319852232	53219.000000	2838	7268.026274	31927	1	0.477984	32017	8	0.954065	9792280	0.004728
319840870	52663.000000	2701	7235.891782	31864	4	0.967785	31941	5	0.988799	9787424	0.000056
319856344	52486.000000	2763	7135.355856	31723	13	0.811930	31958	3	0.810748	9782464	-0.013290
319848773	52474.000000	2763	7278.632221	31889	7	0.807288	31896	3	0.989569	9777603	0.001921
319864015	52885.000000	2712	7243.114570	32220	4	0.531358	31861	3	0.968228	9772756	0.002511
319824334	51964.000000	2689	7237.685757	31966	3	0.860092	31822	4	0.692760	9767948	0.002277
319868745	52682.000000	2754	7242.617028	32033	3	0.970418	31811	5	0.841975	9763083	0.004654
319867305	51567.000000	2819	7175.631680	31995	5	0.782277	31908	6	0.607691	9758257	0.003121
319837276	51715.000000	2710	7203.447611	31944	3	0.909930	32022	3	0.800455	9753403	0.001014
319845684	52389.000000	2744	7283.107100	32150	8	0.997884	31785	7	0.639726	9748453	0.001116
319846768	52604.000000	2641	7311.689489	32226	9	0.755552	31801	2	0.762281	9743639	-0.002494
319866903	52078.000000	2650	7279.638508	31731	5	0.233461	31961	5	0.519021	9738741	-0.003763
319876539	52234.000000	2789	7198.479653	31930	3	0.642474	32078	5	0.168925	9733744	-0.003530
319857703	52362.000000	2703	7255.878828	32080	5	0.908169	32008	8	0.998538	9728895	-0.006203
319829257	53248.000000	2720	7296.676494	31833	4	0.569193	32085	5	0.892348	9724057	-0.006628
319847820	52168.000000	2728	7262.705226	32182	6	0.827268	32032	8	0.541454	9719149	-0.006242
319865207	51769.000000	2673	7234.552157	32111	5	0.876774	31866	11	0.918902	9714272	-0.005700
319830785	51256.000000	2685	7100.598215	31897	5	0.871873	31906	11	0.930737	9709383	-0.005953
319865793	52159.000000	2782	7203.874951	32018	4	0.996301	32089	2	0.861135	9704542	-0.005959
319869119	52302.000000	2730	7169.487080	32012	7	0.689626	31911	2	0.958610	9699614	-0.006008
319851609	52964.000000	2698	7235.889009	31751	1	0.543479	32007	8	0.965034	9694780	-0.005085
319848368	53176.000000	2743	7293.321893	32067	11	0.716405	32026	4	0.720008	9689838	-0.004729
319822358	53260.000000	2701	7245.639621	32109	20	0.222097	31814	5	0.706387	9685016	-0.004441
319851749	52585.000000	2599	7261.884723	31978	16	0.687977	31768	10	0.551066	9680155	-0.006705
319868172	52149.000000	2771	7187.484630	31840	3	0.936069	32079	9	0.690214	9675206	-0.005409
319837059	52858.000000	2814	7307.590903	31977	5	0.974836	31712	3	0.781161	9670243	-0.004778
319844743	52215.000000	2775	7270.756713	32019	3	0.393369	31996	2	0.782554	9665446	-0.004437
319866490	52084.000000	2624	7189.513115	31760	10	0.861489	31865	1	0.522872	9660566	-0.004450
319856234	51755.000000	2652	7168.288574	32122	9	0.993609	32101	8	0.974233	9655656	-0.004398
319871501	51855.000000	2734	7140.633594	32152	6	0.623361	31911	4	0.991215	9650598	-0.004595
319829269	52182.000000	2719	7204.365896	31788	5	0.825234	32146	5	0.955084	9645743	-0.004357
319832771	52151.000000	2762	7273.382909	31624	6	0.972894	31829	11	0.998825	9640986	-0.004461
319869103	52451.000000	2733	7289.841185	31905	3	0.990526	32174	14	0.791784	9636188	-0.004535
319858249	52261.000000	2722	7207.506413	31891	4	0.727159	32150	12	0.701961	9631383	-0.004791
319858177	52793.000000	2747	7275.068811	31951	3	0.992642	32143	9	0.309143	9626511	-0.004590
319846921	52655.000000	2775	7242.411701	31908	3	0.951738	31785	3	0.827767	9621751	-0.003581
319835576	52878.000000	2729	7240.847266	31906	4	0.920486	31988	6	0.979464	9616900	-0.003363
319860200	52981.000000	2707	7236.512811	32118	6	0.998331	31946	6	0.519835	9612186	-0.003117
319841467	52983.000000	2741	7293.093175	31923	3	0.941706	32189	3	0.929912	9607304	-0.004800
319849094	52740.000000	2657	7331.287337	31920	7	0.791375	32128	5	0.997100	9602432	-0.004713
319852614	52829.000000	2707	7254.469027	31977	2	0.680438	31994	0	0.710447	9597677	-0.004849
319857777	52445.000000	2810	7177.890868	32160	15	0.714940	31951	3	0.819194	9592865	-0.004834
319844721	52094.000000	2761	7147.356205	31967	5	0.912713	32167	13	0.999833	9588184	-0.004526
319843105	52872.000000	2679	7158.437051	31826	1	0.873691	31923	6	0.980394	9583336	-0.004501
319842808	52762.000000	2701	7034.888453	31874	6	0.924501	31865	7	0.467412	9578483	-0.004377
319840613	52327.000000	2715	7169.669429	31981	5	0.955865	31999	10	0.997365	9573659	-0.004449
319857829	52430.000000	2795	7199.215859	32112	13	0.917538	31886	12	0.984097	9568778	-0.004441
319870563	52855.000000	2778	7244.250536	32104	8	0.999910	32103	6	0.760113	9564036	-0.004053
319853218	52914.000000	2851	7174.256592	32047	11	0.999334	31744	4	0.976377	9559202	-0.003528
319863115	53474.000000	2706	7135.488044	31946	6	0.618240	32142	2	0.735093	9554486	-0.003326
319839283	52123.000000	2648	7204.171463	31978	10	0.983753	32115	5	0.987864	9549606	-0.003426
319842904	52272.000000	2733	7369.869168	32072	0	0.400195	31903	7	0.792068	9544874	-0.003288
319860170	53121.000000	2797	7288.673033	32023	5	0.845093	32084	17	0.999133	9540082	-0.003108
319851095	52941.000000	2802	7277.682882	32008	3	0.993497	32236	4	0.691320	9535333	-0.002982
319868789	52122.000000	2683	7182.849559	31851	11	0.981612	32032	7	0.869607	9530487	-0.002280
319864932	51724.000000	2657	7182.899216	31974	9	0.999992	31913	3	0.640452	9525771	-0.002184
319854610	51439.000000	2720	7139.059704	31899	1	0.619498	31908	2	0.692119	9521042	-0.002227
319858119	51089.000000	2672	7149.393489	31873	4	0.637314	31834	4	0.949946	9516334	-0.002003
npatches	nstrain	runtime	dt	init_x	init_y	init_y_blood	init_z	init_S	beta0	beta1	beta2	beta3	mean_beta	B	d	delta	delta_blood	b[0]	mut	m	CTL	c	g	epsilon	k	het	lambda	rho	omega	x_max	patch.dyna	DELTA	A	VA
10000	1	100.000000	0.000100	21900	9499	5000000	0.001000	10000000	11.896059	10.599971	7.906600	6.027361	9	8000000000.000000	0.010000	1.000000	1.000000	800000	0.000050	0.048000	1	0.001000	1.000000	25.000000	12.000000	0.500000	0.000000	0.000000	0.000000	31987	0	10.000000	7.000000	1.000000
sus	inf	inf_blood	z	x[0]	y[0][0]	z[0]	x[1]	y[1][0]	z[1]	S[0]	synchrony
219000000	94990000.000000	5000000	10.000000	21900	9499	0.001000	21900	9499	0.001000	10000000	0.000000
319046748	1840588.000000	96376	10000.000000	32065	205	1.000000	31771	174	1.000000	9995052	0.000000
319836111	50525.000000	2730	9320.462344	31851	5	1.000000	32178	12	1.000000	9989878	0.000000
319840215	50662.000000	2581	7844.323648	32061	9	0.979780	31746	3	0.853427	9984895	0.000000
319854550	49868.000000	2601	7137.601826	32059	9	0.946658	32001	3	0.664984	9980044	0.000000
319855513	50710.000000	2602	6930.261283	31873	6	0.998398	31878	8	0.448352	9974976	0.000000
319856019	49182.000000	2551	6715.943606	32134	7	0.611272	31936	2	0.683322	9969919	0.000000
319847672	49275.000000	2505	6663.744692	31989	3	0.761871	31944	5	0.440429	9965085	0.000000
319880268	49874.000000	2541	6648.869550	32058	2	0.257561	31886	6	0.921868	9960122	0.000000
319859227	49474.000000	2549	6729.444320	32026	9	0.947716	32033	5	0.999836	9955107	0.000000
319864405	49733.000000	2530	6647.735435	31940	3	0.812315	31794	4	0.266845	9950065	0.000000
319836025	50064.000000	2638	6628.489630	32114	11	0.510525	32018	2	0.158421	9945111	0.000000
319851418	50027.000000	2639	6679.096938	31978	3	0.937580	31797	5	0.522712	9940107	0.000000
319857003	49842.000000	2630	6586.803526	31972	7	0.919014	31870	10	0.763768	9935153	0.000000
319845936	49809.000000	2659	6604.686978	31899	5	0.945642	31714	2	0.736975	9930148	0.000000
319867960	49790.000000	2571	6635.579149	32024	8	0.847312	32183	6	0.988238	9925155	0.000000
319818008	50347.000000	2681	6563.249118	31898	5	0.407567	32402	4	0.925167	9920279	0.000000
319841473	51418.000000	2717	6564.595044	32036	2	0.750614	31955	3	0.741286	9915363	0.000000
319859076	51073.000000	2643	6597.538219	32029	6	0.775867	31890	6	0.956622	9910405	0.000000
319845465	49726.000000	2648	6644.370725	31929	0	0.362827	31808	5	0.867701	9905507	0.000000
319840222	50931.000000	2699	6645.347594	31824	6	0.579460	32031	5	0.717466	9900461	0.000000
319850623	49782.000000	2484	6566.547262	31819	3	0.890577	32013	5	0.906912	9895428	0.000000
319860529	49790.000000	2621	6635.543329	31919	3	0.734779	32178	1	0.250582	9890599	0.000000
319852220	51098.000000	2662	6675.441383	31867	5	0.817313	31956	5	0.972442	9885648	0.000000
319867966	50403.000000	2627	6619.923945	31789	6	0.701404	32086	5	0.837447	9880670	0.000000
319837977	50763.000000	2812	6664.220588	31903	11	0.463033	31802	8	0.533037	9875643	0.000000
319845278	49611.000000	2577	6587.194537	32018	6	0.788971	32036	2	0.783014	9870681	0.000000
319838706	49774.000000	2658	6559.965922	31816	1	0.729544	31995	2	0.879630	9865748	0.000000
319887846	50323.000000	2631	6656.680008	31895	5	0.929237	31870	5	0.939579	9860804	0.000000
319842089	50138.000000	2582	6637.902491	31985	5	0.931027	31840	4	0.915112	9855870	0.000000
319856481	50550.000000	2634	6671.283305	32047	4	0.410446	32236	7	0.852757	9850935	0.000000
319844515	50390.000000	2694	6699.931505	32165	5	0.971186	31942	6	0.950333	9845955	0.000000
319854183	51374.000000	2729	6642.096760	32082	9	0.725542	32007	3	0.669074	9841040	0.000000
319874095	50975.000000	2585	6568.544742	31929	7	0.635805	31966	7	0.770659	9836164	0.000000
319859752	49609.000000	2623	6626.431465	31953	3	0.820896	31871	3	0.634588	9831195	0.000000
319860236	49491.000000	2612	6649.694242	32015	7	0.806147	32127	2	0.859170	9826313	0.000000
319889358	50071.000000	2603	6676.516804	31961	8	0.914381	31930	6	0.770521	9821356	0.000000
319866292	50584.000000	2612	6616.766689	31953	5	0.254051	32026	6	0.524318	9816361	0.000000
319861507	50323.000000	2596	6579.372808	31908	5	0.945518	31924	3	0.213819	9811425	0.000000
319835876	51079.000000	2635	6623.362034	31983	7	0.952158	31913	7	0.670789	9806494	0.000000
319844617	49891.000000	2489	6713.264089	32103	2	0.427089	32091	1	0.601933	9801562	-1.#IND00
319849610	50868.000000	2697	6689.225803	32125	11	0.633022	31929	1	0.443172	9796624	-1.#IND00
319870068	49782.000000	2593	6742.065206	31819	11	0.960890	32055	5	0.874787	9791626	-1.#IND00
319844882	50090.000000	2632	6731.575964	31942	3	0.534430	31754	3	0.462252	9786768	-0.004334
319852593	49545.000000	2633	6749.674393	31971	6	0.981992	32083	3	0.723021	9781886	-0.004040
319836277	49081.000000	2597	6688.905936	31845	9	0.250098	32112	1	0.705967	9776978	-0.001801
319858328	49666.000000	2568	6681.817279	32248	8	0.845654	31663	4	0.899247	9771949	-0.006672
319846088	50922.000000	2644	6654.686828	32147	4	0.838633	31988	5	0.989295	9767002	-0.004516
319828585	50236.000000	2631	6560.714705	32164	2	0.446711	32124	6	0.907337	9761992	-0.003943
319861450	50517.000000	2595	6554.497620	32107	8	0.581058	31987	2	0.325893	9757093	-0.004435
319864789	50786.000000	2689	6610.300861	32179	8	0.967913	32021	2	0.509452	9752264	-0.007901
319853890	50116.000000	2507	6534.948105	32092	3	0.673034	32270	6	0.877059	9747212	-0.007075
319861921	50114.000000	2634	6677.525228	31898	6	0.918097	32001	2	0.716992	9742228	-0.007476
319822240	50188.000000	2669	6638.456132	31957	5	0.985736	31834	8	0.866873	9737322	-0.008191
319849461	50340.000000	2694	6608.212030	31987	8	0.935295	31925	7	0.772058	9732511	-0.006886
319851170	50944.000000	2567	6500.559615	32004	0	0.634111	32014	2	0.758560	9727653	-0.007243
319839914	51680.000000	2687	6534.036737	32087	4	0.662434	32148	7	0.956923	9722792	-0.008535
319864980	51364.000000	2619	6560.423957	32118	6	0.955565	32012	5	0.866987	9717903	-0.008691
319843915	51205.000000	2581	6599.855163	32044	4	0.589393	32048	0	0.134949	9713117	-0.006706
319856349	51273.000000	2577	6649.633155	32013	14	0.965826	31982	1	0.333808	9708223	-0.006630
319849732	50170.000000	2586	6652.392331	32063	1	0.331099	32060	6	0.644116	9703396	-0.006418
319856207	49734.000000	2545	6631.157148	31834	2	0.651435	31981	7	0.826835	9698623	-0.007269
319855420	49854.000000	2643	6539.563634	32120	4	0.678443	32042	8	0.917433	9693747	-0.010383
319845148	49871.000000	2404	6509.766345	32205	7	0.366170	32066	6	0.832870	9689007	-0.010002
319842154	50209.000000	2517	6490.430014	32132	3	0.226732	31995	7	0.430275	9684217	-0.009303
319857738	49599.000000	2724	6496.100971	31723	8	0.594620	31715	2	0.839095	9679470	-0.009166
319855411	49832.000000	2605	6572.906464	32305	6	0.821430	31942	1	0.849398	9674707	-0.008416
319864702	50968.000000	2646	6538.674846	31930	4	0.344570	31930	2	0.309703	9669937	-0.008152
319865192	49883.000000	2664	6634.563337	32033	8	0.338027	31905	3	0.761246	9665045	-0.008113
319849180	49928.000000	2607	6670.336658	31932	3	0.607389	32077	5	0.850921	9660256	-0.007793
319866544	49262.000000	2676	6562.059992	31913	6	0.544052	32098	7	0.458667	9655355	-0.007849
319866164	49823.000000	2639	6627.687241	31954	1	0.314453	31901	11	0.987261	9650576	-0.007586
319841743	49940.000000	2646	6711.815661	31875	7	0.814451	31965	10	0.784290	9645890	-0.007032
319854501	50059.000000	2602	6795.509786	31787	3	0.971932	31924	6	0.474166	9641028	-0.006836
319865630	49796.000000	2564	6697.693851	32057	5	0.572530	32007	7	0.759136	9636221	-0.006829
319858481	49547.000000	2667	6616.759970	31646	3	0.868107	32105	6	0.934129	9631383	-0.006549
319855721	49607.000000	2592	6690.968777	31865	6	0.924968	31904	6	0.593517	9626602	-0.006535
319856230	49026.000000	2586	6546.171735	32102	7	0.725802	32146	8	0.873760	9621885	-0.005855
319859106	50818.000000	2634	6680.003900	31821	5	0.991687	31841	4	0.904760	9617209	-0.005573
319862307	50330.000000	2684	6661.726939	31923	7	0.583451	31805	4	0.966355	9612418	-0.005401
319840626	50437.000000	2534	6626.940347	31742	3	0.591878	31885	4	0.429080	9607750	-0.005017
319858041	48793.000000	2565	6626.539059	32106	11	0.813498	31930	2	0.992392	9602898	-0.006111
319852280	49050.000000	2487	6689.215913	31921	2	0.770455	31871	1	0.128946	9598062	-0.005499
319858707	50112.000000	2649	6703.552933	31831	7	0.563190	31999	2	0.801351	9593264	-0.005273
319856831	50267.000000	2616	6589.560165	31715	6	0.899261	31951	5	0.953125	9588436	-0.005428
319857224	50287.000000	2596	6613.140664	31946	3	0.582595	32192	6	0.977906	9583714	-0.005850
319839957	50413.000000	2654	6514.050091	32048	6	0.667465	32276	5	0.719604	9578838	-0.005864
319832103	49701.000000	2600	6598.514892	31924	7	0.813689	31759	3	0.745251	9573966	-0.005802
319865306	50264.000000	2660	6531.583353	31910	5	0.678603	31684	3	0.768705	9569170	-0.006491
319864146	49943.000000	2717	6637.332315	32010	2	0.834405	32007	2	0.633913	9564311	-0.006236
319844080	50648.000000	2718	6674.824516	32006	6	0.841426	32046	6	0.437469	9559394	-0.005855
319846578	49991.000000	2626	6665.861773	32286	3	0.977251	31686	10	0.472049	9554637	-0.005530
319828859	50062.000000	2608	6588.405011	32080	6	0.764533	32091	3	0.779038	9549851	-0.005355
319869212	50417.000000	2616	6639.200423	31976	8	0.636642	31721	4	0.919171	9545001	-0.004868
319829546	49651.000000	2579	6659.982842	31996	3	0.859981	32021	9	0.906205	9540207	-0.005616
319858343	49801.000000	2564	6628.187761	32034	3	0.975468	32129	6	0.586642	9535443	-0.005655
319857626	49016.000000	2536	6625.724151	32110	6	0.649334	31945	7	0.689374	9530760	-0.005589
319856140	49652.000000	2532	6584.263671	31857	6	0.541396	32114	4	0.967475	9525967	-0.005467
319842865	50197.000000	2551	6597.533380	31808	11	0.953515	31716	4	0.168986	9521261	-0.005140
319850571	50218.000000	2610	6508.845743	31936	4	0.920111	31902	5	0.531150	9516542	-0.004737
npatches	nstrain	runtime	dt	init_x	init_y	init_y_blood	init_z	init_S	beta0	beta1	beta2	beta3	mean_beta	B	d	delta	delta_blood	b[0]	mut	m	CTL	c	g	epsilon	k	het	lambda	rho	omega	x_max	patch.dyna	DELTA	A	VA
10000	1	100.000000	0.000100	21900	9499	5000000	0.001000	10000000	10.041360	11.303009	5.981074	10.514249	9	8000000000.000000	0.010000	1.000000	1.000000	800000	0.000050	0.048000	1	0.001000	1.000000	25.000000	13.000000	0.500000	0.000000	0.000000	0.000000	31987	0	10.000000	7.000000	1.000000
sus	inf	inf_blood	z	x[0]	y[0][0]	z[0]	x[1]	y[1][0]	z[1]	S[0]	synchrony
219000000	94990000.000000	5000000	10.000000	21900	9499	0.001000	21900	9499	0.001000	10000000	0.000000
319552313	726076.000000	38052	10000.000000	31814	81	1.000000	31939	62	1.000000	9995089	0.000000
319843713	45864.000000	2351	4082.328431	31929	5	0.568986	31787	4	0.590429	9990193	0.000000
319860851	48161.000000	2521	4995.164181	31970	5	0.967608	31990	2	0.534810	9985217	0.000000
319856373	51190.000000	2738	5503.455000	31852	1	0.759524	31803	5	0.295539	9980171	0.000000
319856004	51504.000000	2688	5802.379837	32142	6	0.944092	31736	10	0.472691	9975033	0.000000
319846441	50732.000000	2539	5964.322349	32067	6	0.579484	32082	5	0.934784	9970053	0.000000
319837695	50171.000000	2545	6001.356574	32062	5	0.670620	31891	5	0.651326	9965178	0.000000
319846840	49221.000000	2644	6202.810718	31880	11	0.886367	32039	6	0.760886	9960159	0.000000
319879682	48773.000000	2543	6231.316400	31874	3	0.595291	32314	3	0.795898	9955216	0.000000
319851043	48592.000000	2497	6243.443179	31964	4	0.664350	31995	8	0.309396	9950266	0.000000
319864618	48598.000000	2517	6146.467630	32184	4	0.563545	32003	6	0.415737	9945286	0.000000
319848193	49062.000000	2643	6149.693898	31981	1	0.867903	31942	3	0.793098	9940378	0.000000
319862988	48875.000000	2601	6128.664912	32029	6	0.123298	31837	3	0.761126	9935439	0.000000
319868622	48017.000000	2515	6179.941809	32247	2	0.894623	32141	3	0.916665	9930267	0.000000
319854257	48538.000000	2482	6175.097352	31966	2	0.271349	32043	7	0.946565	9925326	0.000000
319866896	48796.000000	2577	6166.855288	32185	3	0.767149	32040	7	0.825996	9920380	0.000000
319858417	48313.000000	2449	6056.221100	31831	7	0.399103	32058	3	0.864843	9915338	0.000000
319870593	49593.000000	2654	6018.836121	32229	2	0.640567	31806	4	0.746456	9910404	0.000000
319856234	50158.000000	2697	6040.360282	31998	4	0.725793	31916	5	0.543346	9905451	0.000000
319849278	50383.000000	2594	6182.046779	31851	2	0.346682	31901	5	0.723863	9900583	0.000000
319860652	49660.000000	2528	6250.337082	31772	4	0.504331	32038	4	0.775285	9895641	0.000000
319842233	47807.000000	2483	6094.707651	32120	3	0.518451	31928	4	0.679887	9890657	0.000000
319859176	48238.000000	2486	6059.199062	31824	3	0.645423	32107	1	0.513821	9885718	0.000000
319859367	48626.000000	2594	6163.190547	32096	7	0.801556	32002	4	0.246468	9880899	0.000000
319836347	48511.000000	2432	6132.305954	32247	3	0.634286	31823	12	0.778571	9875876	0.000000
319847676	48684.000000	2437	6134.398243	32214	6	0.816110	32053	4	0.883529	9870890	0.000000
319837321	48581.000000	2605	6131.213377	31960	3	0.984174	31910	7	0.915275	9865983	0.000000
319855469	48326.000000	2485	6058.650336	31644	5	0.448524	32142	7	0.853289	9861000	0.000000
319857955	47761.000000	2496	5952.699074	31767	4	0.955347	32061	7	0.866287	9855998	0.000000
319833895	47009.000000	2505	5940.694280	32119	4	0.567762	31864	3	0.714727	9851047	0.000000
319861058	48225.000000	2463	6048.812156	32061	13	0.899697	31941	2	0.677051	9846231	0.000000
319851557	48719.000000	2571	6135.276281	31876	4	0.794185	31961	7	0.958865	9841231	0.000000
319853321	48174.000000	2490	6168.648221	31953	7	0.817669	31771	11	0.650756	9836311	0.000000
319867449	47597.000000	2448	6148.382739	32023	3	0.324815	31953	6	0.995935	9831393	0.000000
319863626	47179.000000	2376	6183.202401	31954	7	0.990888	31931	4	0.817827	9826464	0.000000
319871488	47900.000000	2534	6121.896357	32090	3	0.663575	32100	1	0.587222	9821466	0.000000
319872243	47921.000000	2413	5921.849256	31896	8	0.268660	32050	3	0.284676	9816546	0.000000
319852035	48715.000000	2553	5969.805392	31983	9	0.993829	32056	5	0.441540	9811595	0.000000
319850654	47818.000000	2451	5983.885233	32090	1	0.287369	31869	6	0.241781	9806648	0.000000
319855284	48315.000000	2564	5987.939379	32063	3	0.570676	32064	6	0.824019	9801567	-1.#IND00
319845708	48265.000000	2548	6088.131458	31853	2	0.913737	31735	7	0.279585	9796648	-1.#IND00
319861685	49104.000000	2529	6131.710506	31883	4	0.656012	31947	14	0.553211	9791717	-1.#IND00
319830539	49898.000000	2494	6149.519005	32088	5	0.802835	31906	9	0.935859	9786972	-1.#IND00
319864427	49177.000000	2576	6096.093372	32089	10	0.968708	32110	3	0.926614	9782011	0.022371
319873906	48159.000000	2448	6076.771484	32028	13	0.272417	32080	6	0.558796	9777112	0.021972
319865218	47345.000000	2448	6001.755421	32114	5	0.512611	31999	5	0.550045	9772303	0.012760
319857312	47672.000000	2436	5971.463297	31941	4	0.555639	31864	3	0.878114	9767443	0.012333
319865696	48000.000000	2448	6033.805759	32037	6	0.571352	32016	4	0.826191	9762526	0.008055
319872027	48408.000000	2433	6122.376446	32053	4	0.343226	32072	3	0.434569	9757608	0.008406
319826132	48266.000000	2578	6127.609674	32321	7	0.645383	31923	6	0.961345	9752674	0.008245
319864634	49030.000000	2548	6035.159777	32024	5	0.105398	31994	2	0.756663	9747868	0.006601
319852798	49718.000000	2510	6104.374990	31775	2	0.941297	31812	3	0.612986	9742947	0.006867
319830915	49743.000000	2637	6080.605788	32191	6	0.596411	31828	5	0.256714	9738101	0.007268
319854305	49357.000000	2573	6119.127271	31867	6	0.831603	31916	6	0.869133	9733327	0.006282
319849295	49416.000000	2548	6238.374754	32295	7	0.603937	31841	10	0.706770	9728398	0.005733
319874131	48952.000000	2562	6202.988298	32147	2	0.386126	31889	4	0.952885	9723501	0.005489
319859180	48888.000000	2554	6108.198625	31880	7	0.584213	31780	10	0.904801	9718602	0.007709
319863334	48292.000000	2581	6049.498140	31905	1	0.867325	31983	2	0.711988	9713738	0.008059
319846062	48670.000000	2491	6067.023844	32091	1	0.695924	31945	5	0.780303	9708879	0.006899
319862648	48170.000000	2538	5980.850139	31897	11	0.728149	31985	4	0.719604	9704045	0.006272
319840784	48811.000000	2621	6084.185012	31878	9	0.341534	31869	10	0.835973	9699248	0.005789
319837643	49038.000000	2497	6036.520395	31936	4	0.339604	31930	6	0.715731	9694412	0.005688
319848460	48192.000000	2548	5985.502428	32063	3	0.791281	31661	20	0.952303	9689544	0.005753
319865509	49082.000000	2552	6014.601097	32060	1	0.073673	32109	6	0.473064	9684591	0.005920
319846601	48861.000000	2518	6113.582640	31659	3	0.692655	32051	3	0.990109	9679758	0.005335
319843362	48749.000000	2521	6048.729540	31904	6	0.595723	31929	3	0.245867	9674944	0.003611
319844311	49005.000000	2542	6065.446731	31961	4	0.507798	32105	6	0.403432	9670034	0.003812
319842529	50170.000000	2585	6171.720744	31942	8	0.806631	32071	3	0.998623	9665208	0.003598
319869141	49321.000000	2511	6121.846150	32189	7	0.936690	32048	3	0.440524	9660366	0.003330
319854373	48539.000000	2547	6041.496047	32012	6	0.741665	31812	4	0.963879	9655394	0.003324
319845561	48681.000000	2478	6094.449237	32244	11	0.841850	32024	2	0.521959	9650550	0.003514
319864288	48793.000000	2552	6126.930556	31738	8	0.606368	32191	6	0.215557	9645627	0.003405
319845317	48906.000000	2493	6137.152536	31887	4	0.513021	31946	2	0.380236	9640881	0.003811
319842097	48418.000000	2563	6091.027934	31969	4	0.727892	31966	7	0.307491	9636065	0.003472
319869151	48710.000000	2590	6092.697955	31912	8	0.960245	32044	3	0.727828	9631229	0.003253
319830694	47415.000000	2474	6041.935445	32139	3	0.714482	32236	5	0.827220	9626525	0.003631
319846110	48903.000000	2460	6110.075608	31943	3	0.036246	32118	7	0.495651	9621706	0.003009
319868090	48313.000000	2492	6171.033102	32068	2	0.869296	31854	10	0.629919	9616985	0.003054
319862757	48598.000000	2474	6096.662542	31841	9	0.280406	32238	5	0.071769	9612218	0.002897
319849796	49404.000000	2528	6057.545540	31924	7	0.579920	32186	9	0.770077	9607341	0.003118
319840759	48232.000000	2576	6075.811850	31943	2	0.308671	31903	3	0.556918	9602498	0.003086
319859922	48452.000000	2617	6114.305901	32090	3	0.978330	32095	5	0.580062	9597703	0.003043
319857039	49186.000000	2556	6125.111512	31862	10	0.914526	31955	6	0.983803	9592889	0.002646
319855477	48832.000000	2582	6154.195526	31927	7	0.727169	31817	6	0.809921	9588094	0.001395
319857156	48037.000000	2533	6021.887797	31929	6	0.907531	32053	4	0.941436	9583346	0.001270
319832211	48953.000000	2585	5976.388896	31976	1	0.261727	32107	9	0.316559	9578510	0.001027
319871460	48942.000000	2521	6016.266527	31860	6	0.966073	31810	3	0.380475	9573741	0.000929
319843957	48217.000000	2513	6090.487093	32112	2	0.352692	31978	8	0.832484	9568855	0.000990
319844715	49025.000000	2500	6162.628770	32024	2	0.380912	31825	7	0.789100	9564140	0.001001
319843953	48681.000000	2448	6187.245823	32058	5	0.575424	32043	5	0.723796	9559392	0.001090
319869721	48462.000000	2532	6089.811113	32062	8	0.408490	32025	3	0.902492	9554673	0.000828
319852832	48080.000000	2421	6101.626967	32135	5	0.648316	31969	2	0.577697	9549895	0.000754
319846341	48672.000000	2464	6102.473994	31895	4	0.932667	32001	2	0.604688	9545031	0.000862
319850057	48400.000000	2552	6019.758119	32019	4	0.671471	31967	4	0.882206	9540311	0.000986
319848599	49488.000000	2582	6074.079952	31897	4	0.399610	31708	5	0.953890	9535525	0.001068
319839484	49163.000000	2522	6064.236420	31968	3	0.171369	31820	4	0.540966	9530707	0.000869
319846917	47748.000000	2539	6057.929400	31985	9	0.916922	32046	2	0.877692	9525876	0.000696
319839272	48136.000000	2548	6075.325217	32002	7	0.704878	31828	3	0.122559	9521165	0.000903
319862582	48191.000000	2593	6143.060836	31824	6	0.473914	32086	8	0.493991	9516504	0.000710
npatches	nstrain	runtime	dt	init_x	init_y	init_y_blood	init_z	init_S	beta0	beta1	beta2	beta3	mean_beta	B	d	delta	delta_blood	b[0]	mut	m	CTL	c	g	epsilon	k	het	lambda	rho	omega	x_max	patch.dyna	DELTA	A	VA
10000	1	100.000000	0.000100	21900	9499	5000000	0.001000	10000000	5.795975	4.518819	7.145831	9.460341	9	8000000000.000000	0.010000	1.000000	1.000000	800000	0.000050	0.048000	1	0.001000	1.000000	25.000000	14.000000	0.500000	0.000000	0.000000	0.000000	31987	0	10.000000	7.000000	1.000000
sus	inf	inf_blood	z	x[0]	y[0][0]	z[0]	x[1]	y[1][0]	z[1]	S[0]	synchrony
219000000	94990000.000000	5000000	10.000000	21900	9499	0.001000	21900	9499	0.001000	10000000	0.000000
319753201	287571.000000	15286	10000.000000	32075	24	1.000000	31819	27	1.000000	9995031	0.000000
319850602	80046.000000	4142	5817.583618	31852	7	0.277893	32115	10	0.501254	9989848	0.000000
319876094	62853.000000	3317	6109.246474	31992	5	0.477605	31716	8	0.601434	9984859	0.000000
319869387	53338.000000	2760	6191.554922	32083	5	0.425093	32065	11	0.853746	9979870	0.000000
319827885	48511.000000	2557	6086.387772	32029	3	0.295286	31905	2	0.598844	9974914	0.000000
319838076	46036.000000	2311	5804.224065	31897	3	0.561879	32094	2	0.272858	9969951	0.000000
319871365	46120.000000	2317	5628.489991	31985	3	0.601378	32004	5	0.629555	9964966	0.000000
319851580	45958.000000	2307	5520.484490	31979	5	0.268302	31841	7	0.127598	9960055	0.000000
319852389	46399.000000	2392	5526.817144	31911	0	0.258790	32066	8	0.387724	9954963	0.000000
319863329	47695.000000	2496	5623.609211	31991	3	0.402129	31845	4	0.971479	9950015	0.000000
319871656	46822.000000	2460	5627.428730	31743	7	0.566153	32026	9	0.592510	9944955	0.000000
319832993	46681.000000	2328	5680.541043	31917	0	0.664886	31938	1	0.310085	9939850	0.000000
319862523	46288.000000	2400	5682.263615	31989	1	0.420610	31691	7	0.157508	9934841	0.000000
319842659	46069.000000	2427	5655.418213	31737	1	0.492196	32053	5	0.720842	9929955	0.000000
319862788	46043.000000	2371	5690.506050	31768	4	0.428669	31879	9	0.244360	9924937	0.000000
319864732	46812.000000	2446	5714.802059	31824	5	0.590619	31972	4	0.346471	9919949	0.000000
319878250	47030.000000	2436	5698.884122	31883	1	0.060357	31830	5	0.510551	9914961	0.000000
319841857	46632.000000	2369	5680.350183	31927	5	0.060701	31773	3	0.439649	9910037	0.000000
319852151	45800.000000	2273	5595.164573	32050	8	0.171736	31764	3	0.708533	9905097	0.000000
319850264	46880.000000	2496	5447.942704	31754	6	0.338891	31796	2	0.630460	9900113	0.000000
319862798	47313.000000	2488	5567.695189	31979	7	0.342722	32085	0	0.363835	9895140	0.000000
319881596	48059.000000	2447	5698.400619	31882	4	0.767666	32064	3	0.846677	9890218	0.000000
319862264	47467.000000	2506	5704.255563	31887	3	0.324870	31834	2	0.430745	9885218	0.000000
319857600	47451.000000	2391	5762.378980	32237	1	0.236186	32020	7	0.420965	9880326	0.000000
319840499	47327.000000	2564	5796.365049	31807	3	0.722239	32155	3	0.370363	9875339	0.000000
319868855	46482.000000	2397	5742.090120	31918	5	0.686606	32081	5	0.314339	9870484	0.000000
319859000	46620.000000	2419	5745.747800	31922	5	0.684836	32135	10	0.250670	9865557	0.000000
319850384	47163.000000	2437	5713.214562	32102	4	0.437661	32060	6	0.518869	9860660	0.000000
319858160	47560.000000	2381	5650.444531	31819	5	0.146937	31949	6	0.638041	9855691	0.000000
319866555	47653.000000	2475	5671.338710	32069	5	0.544006	31995	8	0.088032	9850694	0.000000
319843569	47652.000000	2422	5825.982183	31961	4	0.363575	31992	4	0.529378	9845763	0.000000
319876981	47374.000000	2383	5772.843642	32009	1	0.315205	31859	4	0.796362	9840795	0.000000
319850020	46643.000000	2350	5568.894792	32078	4	0.547933	31720	5	0.434761	9835880	0.000000
319877365	46548.000000	2376	5594.517996	31863	3	0.432578	32061	7	0.502210	9830894	0.000000
319854954	47664.000000	2524	5593.266191	32064	4	0.515165	31911	6	0.136083	9825912	0.000000
319847613	47439.000000	2414	5562.716165	32042	2	0.422773	32036	4	0.549374	9820983	0.000000
319860132	48272.000000	2423	5595.195303	32019	2	0.170599	32225	3	0.893638	9816141	0.000000
319851735	47566.000000	2467	5577.500190	31936	2	0.687965	31898	4	0.568279	9811200	0.000000
319844068	47590.000000	2443	5674.475017	32136	2	0.730715	32004	6	0.439432	9806312	0.000000
319831595	47133.000000	2370	5716.042390	31998	2	0.795475	32026	5	0.122742	9801436	-1.#IND00
319848907	45646.000000	2328	5529.880496	31670	5	0.909027	31776	1	0.257162	9796571	-1.#IND00
319837682	46243.000000	2329	5494.742320	32066	10	0.397571	31950	4	0.672280	9791610	0.023662
319876055	47286.000000	2516	5593.881413	32098	6	0.402456	31810	4	0.636606	9786635	0.003708
319867222	47340.000000	2387	5644.087447	32260	4	0.335126	32096	3	0.792092	9781819	0.002728
319864028	46992.000000	2430	5633.506345	31958	10	0.764677	32004	6	0.903005	9776854	-0.008017
319871533	47041.000000	2478	5671.417690	31642	4	0.426237	31878	3	0.873968	9771943	-0.003815
319855278	47272.000000	2483	5700.317528	31974	6	0.752195	31871	4	0.601597	9767201	-0.003580
319850260	47344.000000	2489	5702.658399	31887	2	0.184522	31875	4	0.088746	9762277	-0.001673
319878389	46683.000000	2437	5719.947623	32018	4	0.082194	31974	4	0.523369	9757459	-0.010517
319857125	46265.000000	2506	5701.163392	31975	11	0.447812	32083	3	0.487446	9752504	-0.009311
319844017	47043.000000	2443	5686.691217	32101	9	0.314544	31939	5	0.443258	9747700	-0.008394
319836311	47304.000000	2409	5679.728521	31949	7	0.811540	32126	3	0.605975	9742883	-0.007133
319859718	46187.000000	2418	5660.691922	32078	2	0.484329	32249	7	0.241786	9737924	-0.004661
319844275	45999.000000	2428	5565.633041	31884	1	0.265628	31889	3	0.214071	9733069	-0.002355
319841496	46517.000000	2486	5479.280666	31739	5	0.434340	31888	4	0.521658	9728319	0.001963
319853448	47060.000000	2439	5478.168570	31855	5	0.623219	31963	4	0.559351	9723539	0.002420
319861513	47546.000000	2485	5567.600680	32114	5	0.117573	31891	3	0.979329	9718723	0.001077
319822169	48484.000000	2534	5703.393495	31945	4	0.491314	32125	6	0.291938	9713888	0.000768
319847133	47527.000000	2491	5693.313917	32017	4	0.585343	32006	6	0.422459	9709002	-0.000362
319860388	48195.000000	2483	5634.612429	31959	4	0.622603	32122	2	0.858280	9704231	-0.001405
319834184	48108.000000	2551	5604.924144	32001	4	0.373330	32073	2	0.692231	9699423	-0.001259
319878035	48662.000000	2469	5696.273107	31755	4	0.488287	32262	7	0.571054	9694637	-0.001236
319878029	47397.000000	2432	5813.120398	31853	2	0.727393	32080	7	0.191471	9689822	-0.001580
319861875	46752.000000	2431	5805.134888	32038	2	0.397310	31998	7	0.284812	9684946	-0.002037
319819565	46197.000000	2391	5700.650468	32113	6	0.521985	31983	2	0.290433	9680043	-0.002154
319842854	47049.000000	2454	5627.031020	32063	7	0.634081	31983	1	0.415017	9675216	-0.001997
319868607	47404.000000	2410	5603.487792	31919	7	0.564868	31934	4	0.586942	9670399	-0.001366
319871269	47192.000000	2429	5763.922691	31844	4	0.647724	32003	4	0.441265	9665559	0.000260
319854194	46332.000000	2470	5626.266682	31931	5	0.102673	31888	3	0.333712	9660649	0.000369
319845578	47687.000000	2468	5566.746505	31979	3	0.124901	31989	1	0.586000	9655759	-0.000587
319894416	48330.000000	2434	5637.076789	31820	4	0.127634	31947	14	0.702719	9650936	-0.000483
319866810	48355.000000	2523	5804.615968	31829	1	0.855718	31728	3	0.173327	9646146	-0.000376
319859010	47629.000000	2498	5791.682253	31956	6	0.591104	31974	2	0.342822	9641415	-0.000296
319854688	47581.000000	2499	5714.268308	32057	8	0.799780	31912	4	0.686465	9636673	0.000042
319859775	47337.000000	2604	5675.861430	31974	7	0.568743	31932	2	0.064165	9631898	-0.000097
319844652	47524.000000	2449	5655.588452	31927	3	0.845146	32114	2	0.412205	9627092	-0.000030
319884192	48014.000000	2434	5584.964927	31816	5	0.508296	31988	3	0.727905	9622267	0.001451
319879701	48898.000000	2488	5699.879564	32060	7	0.201126	31959	7	0.346492	9617364	0.000934
319840091	47683.000000	2446	5809.632685	31874	9	0.614769	31763	1	0.417341	9612659	0.000851
319865979	46178.000000	2366	5760.146127	32450	0	0.059856	31961	4	0.899668	9607800	0.000302
319861622	45309.000000	2312	5673.853259	31944	4	0.407625	31931	7	0.730411	9602862	0.000409
319847444	46455.000000	2601	5606.816294	31999	3	0.884652	32069	2	0.241903	9598205	0.000215
319850969	47282.000000	2486	5564.879364	32096	3	0.839123	31871	2	0.457157	9593394	-0.001187
319866282	47055.000000	2447	5582.558608	32090	3	0.323751	31880	1	0.304829	9588609	-0.001152
319844064	47391.000000	2487	5595.575564	32016	3	0.266110	31941	3	0.622462	9583834	-0.001029
319865826	46888.000000	2425	5618.327150	32190	4	0.824325	32094	2	0.083578	9579113	-0.001037
319843722	47000.000000	2439	5577.951527	32018	5	0.640399	31731	6	0.511897	9574360	-0.001248
319846241	47325.000000	2438	5701.407796	31835	6	0.597675	31858	2	0.823128	9569604	-0.001467
319840495	46905.000000	2421	5673.663212	32169	4	0.726459	31850	8	0.438836	9564707	-0.001461
319866183	46196.000000	2403	5720.926381	32163	1	0.184590	32085	6	0.342214	9559964	-0.000471
319835145	46551.000000	2466	5711.843628	32032	3	0.575943	31904	1	0.458364	9555090	-0.000479
319839618	47116.000000	2552	5729.475643	32112	8	0.892929	31947	3	0.205609	9550339	-0.000435
319851952	47520.000000	2509	5722.686005	31784	3	0.839124	32074	4	0.284698	9545675	-0.000566
319845271	46665.000000	2392	5763.379624	31936	1	0.796568	32131	3	0.644455	9540847	-0.000234
319863909	46770.000000	2410	5722.408902	31824	5	0.504925	31911	3	0.127782	9536053	0.000255
319854123	46810.000000	2438	5605.062650	31820	2	0.309475	31968	9	0.116417	9531351	0.000933
319848392	46677.000000	2351	5582.770245	31834	3	0.183542	32040	7	0.547217	9526624	0.000952
319840789	46635.000000	2525	5573.098668	31979	3	0.384283	32070	6	0.854409	9521764	0.000980
319839174	46595.000000	2375	5543.483313	31713	1	0.715976	31964	5	0.772832	9517062	0.001282
npatches	nstrain	runtime	dt	init_x	init_y	init_y_blood	init_z	init_S	beta0	beta1	beta2	beta3	mean_beta	B	d	delta	delta_blood	b[0]	mut	m	CTL	c	g	epsilon	k	het	lambda	rho	omega	x_max	patch.dyna	DELTA	A	VA
10000	1	100.000000	0.000100	21900	9499	5000000	0.001000	10000000	10.796828	6.292242	13.348255	6.511226	9	8000000000.000000	0.010000	1.000000	1.000000	800000	0.000050	0.048000	1	0.001000	1.000000	25.000000	15.000000	0.500000	0.000000	0.000000	0.000000	31987	0	10.000000	7.000000	1.000000
sus	inf	inf_blood	z	x[0]	y[0][0]	z[0]	x[1]	y[1][0]	z[1]	S[0]	synchrony
219000000	94990000.000000	5000000	10.000000	21900	9499	0.001000	21900	9499	0.001000	10000000	0.000000
319801915	118052.000000	6276	9998.524408	32198	13	1.000000	32003	9	1.000000	9994903	0.000000
319846796	62476.000000	3139	7696.917540	32045	8	0.936679	31878	12	0.751543	9989874	0.000000
319863672	46022.000000	2432	6768.688284	32007	6	0.723103	32036	3	0.143109	9984771	0.000000
319840556	40336.000000	2089	5808.458565	31856	6	0.770483	32111	4	0.718587	9979747	0.000000
319859655	40485.000000	2041	5201.143212	31975	4	0.826391	31773	5	0.783352	9974828	0.000000
319856307	43817.000000	2292	4948.235923	31967	7	0.781532	31960	2	0.552001	9969812	0.000000
319860629	45973.000000	2503	4974.472557	32190	1	0.205420	32186	2	0.127984	9964774	0.000000
319862912	48638.000000	2543	5222.153639	32198	6	0.876748	31913	4	0.774988	9959720	0.000000
319869925	47541.000000	2509	5345.758360	32148	6	0.499400	31562	6	0.724586	9954694	0.000000
319849202	46425.000000	2413	5312.275602	31872	4	0.774391	32231	6	0.321450	9949702	0.000000
319834906	44977.000000	2306	5321.914273	31943	4	0.889865	31934	3	0.124819	9944758	0.000000
319833549	45930.000000	2336	5260.636909	31975	9	0.236723	31801	7	0.670316	9939831	0.000000
319860359	45415.000000	2330	5227.298793	31993	5	0.826789	31912	3	0.612444	9934819	0.000000
319834662	47152.000000	2561	5324.917707	31777	3	0.816654	31900	4	0.087508	9929840	0.000000
319863909	46749.000000	2401	5274.763861	31957	6	0.967164	32010	1	0.433997	9924955	0.000000
319843247	45348.000000	2419	5326.665436	31710	2	0.554057	31774	5	0.698360	9920030	0.000000
319830570	45561.000000	2373	5307.314912	32097	5	0.381247	32041	1	0.110520	9915127	0.000000
319837752	46137.000000	2395	5204.249841	31937	4	0.694031	32166	4	0.317683	9910226	0.000000
319867524	46720.000000	2436	5308.104919	31968	8	0.562365	32003	7	0.498217	9905443	0.000000
319835685	47253.000000	2378	5331.667193	32002	8	0.630984	31871	3	0.452357	9900553	0.000000
319865317	46439.000000	2397	5366.743754	31804	7	0.208161	31627	7	0.739441	9895645	0.000000
319874755	46411.000000	2378	5386.208312	31934	4	0.720674	31935	5	0.879675	9890588	0.000000
319838619	47291.000000	2401	5354.309969	31962	3	0.711975	31765	1	0.653247	9885639	0.000000
319864879	46247.000000	2409	5353.201717	32042	5	0.533290	31971	6	0.438366	9880753	0.000000
319833863	46084.000000	2525	5364.606610	32002	1	0.365186	32147	6	0.584962	9875825	0.000000
319859044	45736.000000	2357	5210.429231	31947	7	0.655604	31831	3	0.375534	9870831	0.000000
319854444	45740.000000	2313	5093.261188	32157	7	0.154120	32065	6	0.518836	9865893	0.000000
319873874	46786.000000	2383	5174.771300	32142	2	0.656846	31918	2	0.194395	9860887	0.000000
319838303	46556.000000	2435	5309.046465	31826	3	0.262904	32057	1	0.454408	9855940	0.000000
319856402	45828.000000	2370	5397.154547	32209	1	0.153353	32048	5	0.586301	9836556	0.000000
319861543	46124.000000	2386	5487.148864	32150	4	0.928629	31973	5	0.325920	9831639	0.000000
319844642	45536.000000	2305	5257.580492	31815	6	0.885640	31849	1	0.205226	9826727	0.000000
319863657	45520.000000	2322	5161.601462	31908	3	0.189317	31894	1	0.495043	9821841	0.000000
319855748	46702.000000	2477	5247.192226	32120	5	0.273277	32131	5	0.270400	9816963	0.000000
319862823	46614.000000	2418	5211.230347	31870	4	0.706765	32004	1	0.619689	9811967	0.000000
319869614	47551.000000	2414	5287.139339	32109	4	0.244667	32001	2	0.107262	9807008	0.000000
319863000	48225.000000	2450	5571.647808	32000	2	0.389386	31927	2	0.356723	9802169	-1.#IND00
319834757	45488.000000	2372	5505.273806	31929	4	0.399587	32215	2	0.728676	9797243	-1.#IND00
319839662	44612.000000	2376	5352.838445	31871	2	0.934326	32083	2	0.914598	9792320	-1.#IND00
319853042	44868.000000	2293	5206.449707	31992	1	0.258681	32114	4	0.741949	9787463	-0.002816
319845002	45838.000000	2328	5107.901282	32079	3	0.568059	31932	5	0.767099	9782602	-0.004363
319873146	46977.000000	2497	5166.400640	31902	8	0.370075	32015	10	0.281115	9777784	-0.009903
319861082	47455.000000	2415	5337.700366	31968	5	0.625282	31970	3	0.663543	9772844	-0.011704
319875784	47905.000000	2457	5419.522672	32091	7	0.855713	32061	4	0.139688	9767970	-0.008599
319845365	46978.000000	2429	5407.335384	32002	7	0.482658	31962	4	0.111545	9763034	-0.006720
319860525	46619.000000	2442	5436.914387	32055	5	0.661706	31748	4	0.391665	9758134	-0.000663
319854653	44928.000000	2413	5317.061647	31861	4	0.305116	31850	0	0.587361	9753230	0.002953
319868580	46181.000000	2379	5327.911769	32054	9	0.264023	32136	3	0.366817	9748196	0.003565
319851860	45991.000000	2408	5344.256497	31711	6	0.698325	31978	4	0.276846	9743253	0.003066
319858502	45775.000000	2436	5336.120513	31937	3	0.963077	32120	3	0.664172	9738363	0.003229
319851251	45135.000000	2283	5216.182105	31803	5	0.592383	31915	5	0.574127	9733551	0.004032
319878757	46300.000000	2374	5252.273078	31771	1	0.339878	32075	1	0.297976	9728597	0.005967
319831808	46016.000000	2337	5291.983860	31667	8	0.150858	31895	2	0.370719	9723756	0.004590
319861352	46602.000000	2483	5250.815173	32015	8	0.785035	32205	4	0.435594	9719032	0.003977
319834289	46573.000000	2400	5337.790696	31960	10	0.600613	31948	4	0.633425	9714172	0.006357
319863894	45594.000000	2333	5286.509938	31996	7	0.375512	32103	2	0.338835	9709322	0.003810
319873936	45086.000000	2356	5101.753100	31947	6	0.427390	31881	2	0.734359	9704361	0.005841
319835779	46624.000000	2402	5147.860603	31950	2	0.351652	32066	3	0.620644	9699504	0.005336
319866111	46883.000000	2461	5310.509129	31779	3	0.287609	31951	5	0.692225	9694651	0.005785
319856872	46588.000000	2374	5388.563310	32200	7	0.880893	31866	5	0.646588	9689851	0.005584
319839935	46025.000000	2409	5329.305978	32177	5	0.516878	31897	5	0.679656	9685027	0.005439
319884233	45256.000000	2359	5249.179578	31819	9	0.326493	31997	4	0.641740	9680207	0.005241
319847085	46652.000000	2437	5258.110676	31897	7	0.326627	32027	2	0.114622	9675413	0.004808
319850218	47395.000000	2488	5350.835070	31892	7	0.542480	31824	6	0.368179	9670618	0.004708
319869914	46245.000000	2437	5387.654584	31999	10	0.163886	31857	1	0.061261	9665770	0.004696
319866124	45920.000000	2460	5302.780072	32076	8	0.586142	31941	2	0.231936	9660949	0.004560
319855937	45956.000000	2468	5278.188162	31682	7	0.892825	31787	4	0.237426	9656135	0.004675
319879244	45671.000000	2362	5270.994099	31773	8	0.282135	31948	7	0.649007	9651296	0.003591
319862759	46150.000000	2344	5289.944298	31911	5	0.614284	32160	3	0.535633	9646491	0.003657
319862646	46515.000000	2451	5275.736487	32128	11	0.745432	31969	2	0.959285	9641609	0.004114
319848394	47355.000000	2519	5318.297617	31835	3	0.938353	31925	6	0.677086	9636785	0.004000
319848868	46687.000000	2447	5333.731263	31873	4	0.467470	32042	4	0.034440	9631907	0.003697
319849005	47634.000000	2506	5308.530218	32055	1	0.344236	32049	5	0.235238	9627141	0.003619
319859618	47346.000000	2449	5425.614263	32098	8	0.957985	31950	4	0.736151	9622412	0.002836
319859111	45829.000000	2324	5428.769932	32152	1	0.471503	31963	5	0.462972	9617559	0.002925
319861507	46833.000000	2408	5276.683301	32087	3	0.580453	32146	7	0.322486	9612673	0.004013
319865965	46549.000000	2327	5341.391017	32047	4	0.242396	31827	2	0.560090	9607885	0.004514
319845641	46719.000000	2450	5311.213801	31961	5	0.833556	31939	4	0.280642	9602975	0.004246
319847556	46339.000000	2405	5338.231458	32049	10	0.705670	32191	0	0.101811	9598160	0.005753
319865450	45259.000000	2348	5200.633365	31942	2	0.446647	32148	5	0.782699	9593396	0.005605
319828783	46308.000000	2457	5202.130039	32046	4	0.335655	31928	5	0.132513	9588626	0.005501
319864626	45478.000000	2488	5266.686117	31978	2	0.325746	32028	5	0.305920	9583878	0.005818
319863021	45452.000000	2443	5247.131732	31747	1	0.253485	31793	4	0.622872	9578980	0.006154
319860025	46899.000000	2404	5259.482488	32053	10	0.782268	32066	3	0.808831	9574259	0.005969
319847910	46434.000000	2366	5327.117631	32111	3	0.584339	32031	5	0.737886	9569442	0.005788
319858082	46097.000000	2307	5310.704371	32072	2	0.829329	32118	3	0.323826	9564634	0.005666
319851459	46817.000000	2391	5389.915718	32081	2	0.431370	32055	2	0.455268	9559920	0.006218
319885355	45626.000000	2404	5292.644198	32079	6	0.757947	31945	7	0.871854	9555115	0.006482
319848030	46031.000000	2395	5208.416816	31987	4	0.494490	32017	8	0.622282	9550351	0.006283
319850423	46516.000000	2405	5125.531372	32133	9	0.439145	32204	3	0.332177	9545546	0.006235
319849807	46159.000000	2356	5196.184817	32004	6	0.932205	31973	1	0.360669	9540745	0.006436
319832610	47052.000000	2496	5305.108828	31787	4	0.499464	31699	1	0.576353	9535867	0.005846
319865129	46351.000000	2420	5323.305445	31843	5	0.644400	32097	5	0.528187	9531049	0.005861
319849369	46932.000000	2504	5277.628000	31976	8	0.633363	32000	6	0.419401	9526308	0.006554
319847960	46707.000000	2441	5353.039769	31972	6	0.280117	32098	7	0.524027	9521570	0.006432
319826188	46814.000000	2505	5356.412342	32186	3	0.852774	32068	7	0.499558	9516870	0.006020
npatches	nstrain	runtime	dt	init_x	init_y	init_y_blood	init_z	init_S	beta0	beta1	beta2	beta3	mean_beta	B	d	delta	delta_blood	b[0]	mut	m	CTL	c	g	epsilon	k	het	lambda	rho	omega	x_max	patch.dyna	DELTA	A	VA
10000	1	100.000000	0.000100	21900	9499	5000000	0.001000	10000000	10.672497	13.107706	7.244407	7.320284	9	8000000000.000000	0.010000	1.000000	1.000000	800000	0.000050	0.048000	1	0.001000	1.000000	25.000000	16.000000	0.500000	0.000000	0.000000	0.000000	31987	0	10.000000	7.000000	1.000000
sus	inf	inf_blood	z	x[0]	y[0][0]	z[0]	x[1]	y[1][0]	z[1]	S[0]	synchrony
219000000	94990000.000000	5000000	10.000000	21900	9499	0.001000	21900	9499	0.001000	10000000	0.000000
319839047	47514.000000	2517	9536.437862	32302	6	0.855149	31855	7	1.000000	9995048	0.000000
319845360	37012.000000	1875	6946.142959	31929	5	0.924732	32125	4	0.981667	9989989	0.000000
319864577	33683.000000	1808	5157.723640	32141	2	0.965002	31888	6	0.971953	9985059	0.000000
319846823	36928.000000	1865	4314.276216	32024	6	0.282612	32169	5	0.219833	9980059	0.000000
319869302	42763.000000	2197	4225.862580	32003	3	0.472790	31951	5	0.780000	9975032	0.000000
319847221	48799.000000	2547	4542.224998	31941	1	0.777300	31867	4	0.278200	9970017	0.000000
319851934	50660.000000	2612	4940.794891	31822	7	0.249373	31874	10	0.721222	9965155	0.000000
319848973	49342.000000	2536	5338.373801	32016	4	0.890413	31934	3	0.918059	9960151	0.000000
319872833	44962.000000	2369	5283.433984	32130	2	0.697904	31879	5	0.851412	9955188	0.000000
319848414	42391.000000	2195	4990.967869	31932	2	0.519799	31941	2	0.579628	9950207	0.000000
319879009	43778.000000	2321	4782.413665	31945	10	0.324942	31964	4	0.640119	9945237	0.000000
319840155	45623.000000	2341	4766.923812	32031	5	0.443602	32131	6	0.573853	9940375	0.000000
319837868	46956.000000	2449	4912.975208	31990	6	0.629656	31934	3	0.674684	9935386	0.000000
319854402	47586.000000	2515	5096.455578	32212	2	0.480896	31761	9	0.672640	9930435	0.000000
319847655	45844.000000	2480	5175.131650	32166	2	0.513727	31879	3	0.551346	9925410	0.000000
319850928	44504.000000	2349	4995.995192	32005	5	0.453797	32283	2	0.504986	9920572	0.000000
319844478	44148.000000	2354	5004.045773	31983	3	0.629353	32020	0	0.388500	9915597	0.000000
319859250	43782.000000	2252	4835.466408	32108	2	0.008942	31926	4	0.507975	9910615	0.000000
319839340	45023.000000	2306	4795.552744	32177	8	0.405155	32012	1	0.646362	9905622	0.000000
319863028	46967.000000	2458	4849.495548	31877	10	0.185740	31809	14	0.963029	9900544	0.000000
319853859	47033.000000	2511	5011.720164	31983	13	0.479008	31984	4	0.704982	9895548	0.000000
319845625	46029.000000	2340	5087.799295	32104	6	0.335645	31836	4	0.827493	9890593	0.000000
319857665	44367.000000	2178	4988.150850	32006	8	0.392807	32122	4	0.835462	9885627	0.000000
319821499	44491.000000	2380	4940.252725	31900	5	0.524766	32194	3	0.781941	9880582	0.000000
319873412	44742.000000	2362	4938.754309	31804	5	0.296180	32149	2	0.057986	9875664	0.000000
319870473	44240.000000	2223	4770.277276	31935	2	0.214883	31918	2	0.659707	9870683	0.000000
319850499	45739.000000	2393	4797.659636	31899	5	0.584139	31994	4	0.478038	9865654	0.000000
319847903	46928.000000	2420	4922.241463	31934	7	0.864111	32078	4	0.833152	9860680	0.000000
319856946	47691.000000	2486	5106.270648	32129	5	0.672329	31961	9	0.686437	9855782	0.000000
319868687	46297.000000	2470	5154.525496	32050	2	0.484296	32103	2	0.231905	9850805	0.000000
319872114	44967.000000	2363	5033.385537	31915	8	0.495745	31812	5	0.370412	9845889	0.000000
319832690	45208.000000	2228	4919.095339	32150	0	0.412979	32143	11	0.774753	9841092	0.000000
319842527	46004.000000	2367	4959.680986	32176	1	0.865206	31955	2	0.777272	9836086	0.000000
319848117	45891.000000	2433	4941.922101	31995	5	0.247234	32021	7	0.193856	9831179	0.000000
319863054	45432.000000	2330	4911.899579	31853	3	0.455777	31907	7	0.075618	9826323	0.000000
319840999	46883.000000	2455	4957.625755	31986	2	0.531304	31992	5	0.756919	9821316	0.000000
319875736	47186.000000	2496	5117.768244	32010	4	0.942743	31955	3	0.301215	9816333	0.000000
319845247	44536.000000	2253	5076.126350	32056	4	0.234800	32080	4	0.979068	9811375	0.000000
319852974	43817.000000	2271	4942.732124	31912	1	0.596956	31955	7	0.918140	9806465	0.000000
319833324	44872.000000	2368	4855.527074	31917	5	0.747612	32111	4	0.077583	9801549	-1.#IND00
319870563	45883.000000	2403	4850.764977	32028	6	0.603206	32087	7	0.830559	9796645	-1.#IND00
319832699	47372.000000	2405	4887.450339	32141	3	0.816574	31867	8	0.601208	9791778	-1.#IND00
319863935	46892.000000	2417	4958.263621	32103	4	0.235013	31884	4	0.994556	9786819	0.017825
319851248	47348.000000	2509	5053.150919	31980	2	0.256580	31980	6	0.737777	9781931	0.007007
319839133	46811.000000	2525	5163.665279	31914	5	0.710094	31844	11	0.770975	9776984	-0.001253
319854656	45161.000000	2392	5096.178756	32061	5	0.760685	31828	4	0.780627	9772070	0.004147
319866317	43788.000000	2315	5006.888148	32083	3	0.457566	31936	9	0.588454	9767072	0.002415
319856107	44327.000000	2266	4877.313719	32297	2	0.813316	31936	4	0.125559	9762092	0.006931
319871760	45848.000000	2421	4847.023992	32122	2	0.825141	31982	2	0.336274	9757195	0.004661
319842332	45947.000000	2497	4934.242687	31888	8	0.841490	31820	3	0.375022	9752384	0.006445
319847626	47247.000000	2383	5058.078690	32058	2	0.767195	32176	5	0.185797	9747580	0.007192
319834342	45697.000000	2278	5104.805470	32028	4	0.895422	32059	18	0.401412	9742800	0.006949
319873449	44897.000000	2311	5003.095521	31872	9	0.678994	32135	5	0.778271	9737944	0.004589
319839646	44812.000000	2346	4934.239783	31750	4	0.216400	32145	8	0.330350	9733025	0.003650
319871692	45239.000000	2371	5008.082133	31953	2	0.951765	31869	2	0.561913	9728173	-0.001338
319884886	44969.000000	2359	4971.846641	31930	2	0.229531	32025	7	0.652113	9723280	-0.001393
319847419	45754.000000	2279	4893.481362	32221	11	0.386372	31873	8	0.982338	9718433	-0.000411
319857912	45337.000000	2396	5011.879407	31877	1	0.293858	32319	6	0.427364	9713450	-0.000830
319863897	45306.000000	2376	5012.038581	32047	3	0.329328	32188	4	0.812436	9708627	-0.000120
319854598	45241.000000	2347	4946.212271	31981	7	0.738578	31939	2	0.807156	9703781	0.000444
319853752	45708.000000	2279	5035.462889	31871	7	0.272321	31738	6	0.816421	9698897	0.000453
319840399	45254.000000	2291	5049.312605	31958	5	0.573534	31716	8	0.578001	9694034	0.001019
319854362	44631.000000	2354	4939.993273	32246	2	0.199190	32002	4	0.364662	9689151	0.000822
319860343	45280.000000	2315	4895.273867	31963	2	0.703962	32058	4	0.515614	9684428	-0.000074
319874704	45949.000000	2351	4983.467343	31968	3	0.555127	32167	10	0.532333	9679655	0.003825
319854256	45383.000000	2336	5034.316852	32012	3	0.908509	32117	2	0.143832	9674693	0.003871
319856627	43867.000000	2180	4916.236839	32315	5	0.080991	31938	7	0.613090	9669731	0.003957
319855978	44016.000000	2300	4765.490455	31870	7	0.790273	31914	4	0.942299	9664840	0.003925
319850351	45422.000000	2306	4754.972119	32181	3	0.075864	31919	4	0.533538	9659946	0.004111
319852205	45702.000000	2332	4980.556465	32076	5	0.709588	32047	3	0.746289	9655084	0.002937
319851794	44896.000000	2337	5026.425640	31990	5	0.244448	31998	3	0.727825	9650276	0.003275
319868065	45686.000000	2357	4980.322677	31900	5	0.300362	32137	7	0.708380	9645516	0.002429
319873827	44632.000000	2303	4950.334998	32056	4	0.459607	32073	7	0.607835	9640660	0.001562
319870711	44768.000000	2322	4890.111605	31872	4	0.907029	31709	13	0.827807	9635841	0.001678
319849690	45562.000000	2319	5014.113470	31902	4	0.689823	31882	5	0.486919	9631054	0.001687
319828539	45340.000000	2295	4989.696591	32065	7	0.927921	32162	10	0.719366	9626268	0.001722
319845834	46431.000000	2392	4957.263486	32139	4	0.951720	32024	3	0.591632	9621355	0.001844
319847315	46361.000000	2450	5064.510478	32173	7	0.644941	32011	3	0.362032	9616600	0.001769
319854788	44941.000000	2376	4992.238131	32037	9	0.867007	32034	3	0.801568	9611806	0.002035
319868886	44847.000000	2328	4853.084221	31915	4	0.798283	31996	9	0.767415	9607115	0.002740
319859431	46072.000000	2435	4788.742586	31995	7	0.743991	31893	8	0.656485	9602257	0.001318
319863706	46669.000000	2407	4933.053152	32020	10	0.690546	31825	3	0.460343	9597453	0.000830
319850733	47141.000000	2452	5035.104932	32024	6	0.828423	31903	7	0.985333	9592655	0.001248
319841051	45262.000000	2356	5116.398474	32082	9	0.840040	31894	7	0.873060	9587770	0.000832
319854204	43878.000000	2265	4906.607103	31816	6	0.504713	32012	5	0.709026	9583048	-0.000132
319838498	45059.000000	2310	4842.907851	32045	5	0.223500	31897	5	0.495163	9578258	-0.000168
319842882	45289.000000	2402	4844.383218	32066	9	0.619004	32123	3	0.508848	9573480	0.000142
319846952	47460.000000	2439	4953.672743	32135	5	0.225807	32033	3	0.488068	9568705	0.000229
319846870	47168.000000	2543	5106.851768	31965	2	0.304469	31915	4	0.798293	9564061	0.000144
319848224	47091.000000	2488	5220.483314	31961	5	0.565308	31966	5	0.703139	9559212	0.000093
319859722	46316.000000	2349	5237.515969	31674	5	0.552016	32185	7	0.837374	9554284	0.000159
319848839	44089.000000	2358	5025.934187	31989	1	0.504541	32243	3	0.817721	9549495	0.000601
319878971	45275.000000	2316	4986.818845	31930	4	0.720282	31985	5	0.779651	9544742	0.000644
319863813	44548.000000	2308	5024.901096	32040	9	0.509521	31743	3	0.953720	9539925	0.001429
319841577	45730.000000	2387	4953.233735	32167	0	0.070153	32102	7	0.570007	9535195	0.001472
319859705	45250.000000	2393	5013.681525	31955	5	0.635747	32243	3	0.518343	9530593	0.001417
319835411	44490.000000	2270	4973.398648	32065	2	0.927303	31941	10	0.540260	9525864	0.001689
319850186	44336.000000	2340	4817.864983	31950	10	0.757044	31828	7	0.310627	9521120	0.001836
319853972	46599.000000	2503	4896.612541	31954	11	0.601297	32013	5	0.269576	9516303	0.001835
npatches	nstrain	runtime	dt	init_x	init_y	init_y_blood	init_z	init_S	beta0	beta1	beta2	beta3	mean_beta	B	d	delta	delta_blood	b[0]	mut	m	CTL	c	g	epsilon	k	het	lambda	rho	omega	x_max	patch.dyna	DELTA	A	VA
10000	1	100.000000	0.000100	21900	9499	5000000	0.001000	10000000	8.133749	12.786680	8.732378	9.759863	9	8000000000.000000	0.010000	1.000000	1.000000	800000	0.000050	0.048000	1	0.001000	1.000000	25.000000	17.000000	0.500000	0.000000	0.000000	0.000000	31987	0	10.000000	7.000000	1.000000
sus	inf	inf_blood	z	x[0]	y[0][0]	z[0]	x[1]	y[1][0]	z[1]	S[0]	synchrony
219000000	94990000.000000	5000000	10.000000	21900	9499	0.001000	21900	9499	0.001000	10000000	0.000000
319869519	24115.000000	1253	6251.174994	31962	0	0.291364	32124	2	0.434499	9994962	0.000000
319865150	27404.000000	1473	4217.592395	31740	0	0.148016	31866	4	0.746402	9989919	0.000000
319866158	35797.000000	1841	3505.466542	32020	2	0.045064	31964	1	0.517756	9984909	0.000000
319849337	45634.000000	2358	3631.272720	32164	3	0.335176	31930	4	0.408050	9979831	0.000000
319882511	53348.000000	2754	4282.699758	31820	6	0.384383	31886	12	0.440272	9974912	0.000000
319853358	52598.000000	2759	4982.101670	32188	6	0.140858	31919	6	0.847399	9969858	0.000000
319832224	47807.000000	2469	5245.468841	32049	6	0.194996	31959	3	0.367914	9964897	0.000000
319850275	42102.000000	2142	5011.078932	32110	5	0.214924	31829	8	0.851955	9959829	0.000000
319863018	41687.000000	2236	4591.668067	32000	4	0.448431	32011	6	0.926207	9954847	0.000000
319842200	43376.000000	2273	4383.172259	32073	2	0.414446	32080	6	0.776895	9949887	0.000000
319845045	46757.000000	2410	4428.911649	31942	3	0.252278	32123	12	0.648549	9944949	0.000000
319865400	46406.000000	2425	4683.088905	31971	3	0.214974	32042	6	0.388719	9940064	0.000000
319865836	45976.000000	2468	4816.900661	31770	3	0.377580	32205	5	0.216820	9935134	0.000000
319832598	43767.000000	2256	4771.090313	32032	6	0.311650	32118	4	0.944489	9930027	0.000000
319862374	44414.000000	2312	4702.713642	31896	2	0.524959	32092	8	0.395571	9925098	0.000000
319863642	42795.000000	2301	4618.228094	32021	1	0.154620	32045	0	0.472518	9920112	0.000000
319870339	44433.000000	2259	4498.482840	31924	5	0.791205	31935	1	0.634044	9915172	0.000000
319852928	46639.000000	2489	4602.516260	31938	2	0.873038	32178	7	0.589213	9910424	0.000000
319842635	47551.000000	2474	4826.247909	31955	5	0.721671	31907	4	0.506467	9905393	0.000000
319847627	44083.000000	2310	4852.994271	32123	6	0.354907	31880	7	0.346782	9900386	0.000000
319849812	43106.000000	2301	4647.635756	32167	2	0.257997	32229	3	0.642495	9895494	0.000000
319859162	44861.000000	2310	4439.704753	31929	4	0.926497	31986	4	0.666731	9890569	0.000000
319855635	47015.000000	2391	4623.550619	31849	2	0.641520	31969	8	0.437410	9885506	0.000000
319872880	46388.000000	2394	4724.152364	32012	4	0.216974	31902	7	0.260935	9880581	0.000000
319884967	44706.000000	2401	4807.566150	31996	2	0.693671	31940	3	0.574637	9875659	0.000000
319852812	45479.000000	2393	4733.141194	32172	3	0.125227	31810	6	0.378166	9870567	0.000000
319871860	45724.000000	2339	4758.233370	31822	4	0.713615	31773	3	0.412352	9865746	0.000000
319836888	45728.000000	2413	4804.637848	32033	2	0.729494	31891	5	0.871363	9860837	0.000000
319838820	43937.000000	2223	4756.164315	31763	3	0.942673	31954	10	0.757324	9855846	0.000000
319847882	43441.000000	2202	4562.312091	31941	17	0.577532	31760	0	0.478029	9850964	0.000000
319850285	44309.000000	2272	4572.137007	32053	1	0.310940	31967	2	0.044701	9846039	0.000000
319850157	45038.000000	2357	4587.085983	32035	5	0.848129	31984	1	0.740156	9841131	0.000000
319863146	46050.000000	2408	4594.282558	32039	8	0.366268	31620	6	0.353894	9836166	0.000000
319864360	47077.000000	2444	4834.012371	32074	4	0.548859	31900	4	0.709457	9831318	0.000000
319836962	45292.000000	2343	4943.286029	31868	5	0.206699	32164	5	0.225717	9826448	0.000000
319863826	43598.000000	2226	4872.369288	32107	1	0.377302	32020	7	0.667346	9821570	0.000000
319868905	42055.000000	2141	4693.358469	31942	2	0.457496	32071	2	0.725143	9816611	0.000000
319860070	43188.000000	2267	4436.974530	31823	3	0.722138	32019	6	0.367409	9811624	0.000000
319847443	46145.000000	2377	4489.323945	31937	2	0.368426	31892	4	0.429622	9806718	0.000000
319849225	47706.000000	2514	4691.624702	32184	3	0.829842	32010	3	0.814720	9801920	-1.#IND00
319840890	46156.000000	2386	4854.155961	31838	6	0.052460	31735	5	0.640990	9796968	-1.#IND00
319864610	44422.000000	2356	4795.078289	32006	9	0.672506	32180	4	0.616427	9792010	0.027454
319837204	44740.000000	2361	4744.058065	32023	5	0.405292	31799	6	0.824173	9787136	0.020140
319859071	44522.000000	2355	4682.517499	32036	1	0.797123	31893	7	0.317739	9782298	0.013858
319853843	45098.000000	2256	4622.520259	32098	3	0.705319	31991	5	0.494847	9777381	0.010381
319861033	46120.000000	2287	4690.526999	31947	5	0.439939	31815	5	0.709085	9772412	0.003504
319840080	45955.000000	2394	4790.852586	31857	6	0.312661	31976	2	0.724447	9767558	0.002191
319848301	45232.000000	2396	4804.225127	31766	3	0.518985	32025	3	0.500047	9762683	0.002739
319841031	43721.000000	2171	4822.031515	32019	5	0.960700	32108	4	0.168505	9757942	0.001750
319855196	43341.000000	2278	4800.195213	32086	2	0.629934	31710	6	0.942570	9753123	0.003554
319844256	43810.000000	2292	4625.840446	32265	4	0.663369	31888	2	0.758160	9748214	0.005898
319861660	44591.000000	2310	4645.612230	31997	4	0.356104	31917	5	0.590276	9743199	0.005555
319845776	44405.000000	2286	4600.797571	32056	2	0.829135	32110	0	0.497999	9738372	0.008130
319863816	44627.000000	2358	4612.695719	31869	4	0.648893	32121	15	0.541774	9733538	0.007027
319858640	46276.000000	2349	4702.989367	32041	4	0.429466	31956	3	0.641151	9728712	0.006698
319864009	45157.000000	2332	4629.638134	31902	6	0.500255	31949	4	0.568499	9723805	0.007691
319848728	45636.000000	2431	4594.473703	32104	3	0.698817	32241	0	0.594682	9719007	0.007217
319852431	45875.000000	2369	4694.592239	32107	7	0.125154	31993	2	0.636427	9714091	0.007214
319863496	42986.000000	2315	4581.037480	32226	4	0.613946	31945	2	0.935615	9709183	0.007279
319852528	44851.000000	2398	4660.960340	31729	6	0.820111	31737	6	0.475461	9704261	0.007400
319853166	45293.000000	2362	4802.395535	31912	3	0.215117	32050	2	0.846127	9699372	0.003938
319855088	43808.000000	2297	4935.665618	32046	5	0.177573	32058	7	0.693203	9694482	0.003775
319855132	42592.000000	2220	4645.300408	31997	3	0.538801	32085	2	0.824628	9689657	0.004352
319865125	43990.000000	2211	4427.341100	32087	2	0.938033	32167	4	0.262090	9684834	0.004018
319857654	47093.000000	2431	4611.994646	31768	4	0.671958	31805	8	0.667102	9680049	0.004161
319840871	46983.000000	2515	4826.824396	31906	0	0.471673	31998	2	0.243004	9675245	0.004038
319852945	44241.000000	2370	4881.229463	32000	4	0.188927	32043	11	0.535094	9670446	0.002672
319854815	43319.000000	2215	4714.194433	32304	4	0.510973	32049	2	0.692968	9665611	0.002354
319844170	44864.000000	2280	4533.218519	32086	3	0.278108	31961	10	0.466311	9660772	0.002588
319863812	46680.000000	2464	4550.058746	32061	1	0.412190	31990	5	0.320430	9655967	0.001807
319836233	47262.000000	2479	4692.760498	32144	2	0.726302	32211	5	0.437945	9651202	0.001931
319825900	47203.000000	2467	4839.318701	31808	6	0.254668	31994	4	0.103570	9646460	0.002090
319856415	44078.000000	2312	4850.821609	31970	2	0.122881	31858	7	0.664549	9641604	0.002150
319870277	44096.000000	2297	4739.766194	32107	7	0.376014	32026	4	0.350516	9636745	0.002239
319863490	43361.000000	2318	4663.516348	31923	5	0.700791	32119	5	0.495537	9631863	0.001954
319871483	44252.000000	2293	4601.386398	32182	9	0.577844	32093	5	0.115057	9626991	0.001588
319860896	44661.000000	2277	4477.084876	31921	7	0.360066	31859	11	0.595004	9622193	0.001209
319853003	46813.000000	2431	4541.137722	31759	4	0.302466	31907	1	0.146054	9617356	0.000968
319871246	46785.000000	2454	4803.485215	32200	5	0.478608	32297	7	0.622197	9612513	0.001138
319861126	43952.000000	2386	4832.183958	31831	3	0.848756	31920	7	0.840177	9607666	0.001139
319855733	44055.000000	2265	4753.789320	31983	0	0.238841	31897	4	0.622900	9602948	0.001293
319849502	44029.000000	2357	4701.647582	31901	5	0.475427	32164	4	0.901031	9598184	0.000300
319863981	44050.000000	2314	4489.849946	31935	1	0.588622	32173	7	0.726921	9593383	0.000204
319845952	46161.000000	2442	4577.641486	31840	1	0.153470	32172	7	0.752456	9588472	0.000160
319874771	47358.000000	2415	4798.730366	31814	5	0.388919	31781	2	0.715072	9583678	0.000116
319869488	45527.000000	2441	4888.207643	31981	9	0.051885	32019	4	0.891545	9578859	-0.000123
319849425	44442.000000	2272	4877.586728	32038	3	0.272051	31989	7	0.446707	9574208	-0.000168
319843738	43057.000000	2284	4763.229859	31689	7	0.486257	32002	4	0.928343	9569438	0.000211
319847940	42642.000000	2232	4535.421580	31803	8	0.708886	31877	10	0.531341	9564713	-0.001656
319831333	44624.000000	2397	4457.752252	31926	8	0.776851	31986	4	0.560861	9559999	-0.001322
319867471	47360.000000	2395	4498.007394	31884	3	0.728216	32005	6	0.593411	9555243	-0.001156
319869434	48020.000000	2500	4820.059067	32107	3	0.661638	31970	6	0.286137	9550460	-0.001223
319852455	46005.000000	2388	4924.233567	31901	1	0.758342	32044	5	0.561748	9545674	-0.001209
319880081	43649.000000	2228	4831.282083	31839	2	0.510972	31958	4	0.457174	9540892	-0.001162
319857342	43138.000000	2247	4661.762019	31825	3	0.334666	31919	2	0.614953	9536277	-0.000662
319849923	44811.000000	2328	4593.171575	31938	3	0.228102	31852	2	0.711988	9531553	-0.000556
319867677	46002.000000	2324	4626.557920	31996	3	0.862257	32090	3	0.469696	9526846	-0.000587
319832136	46460.000000	2324	4896.346113	31834	4	0.672189	31960	5	0.159585	9522090	-0.000559
319851918	44173.000000	2219	4777.063661	32081	2	0.742929	31923	4	0.956325	9517262	-0.000420
npatches	nstrain	runtime	dt	init_x	init_y	init_y_blood	init_z	init_S	beta0	beta1	beta2	beta3	mean_beta	B	d	delta	delta_blood	b[0]	mut	m	CTL	c	g	epsilon	k	het	lambda	rho	omega	x_max	patch.dyna	DELTA	A	VA
10000	1	100.000000	0.000100	21900	9499	5000000	0.001000	10000000	7.304690	13.433133	9.868665	4.863613	9	8000000000.000000	0.010000	1.000000	1.000000	800000	0.000050	0.048000	1	0.001000	1.000000	25.000000	18.000000	0.500000	0.000000	0.000000	0.000000	31987	0	10.000000	7.000000	1.000000
sus	inf	inf_blood	z	x[0]	y[0][0]	z[0]	x[1]	y[1][0]	z[1]	S[0]	synchrony
219000000	94990000.000000	5000000	10.000000	21900	9499	0.001000	21900	9499	0.001000	10000000	0.000000
319882626	20192.000000	1037	2939.547223	32045	2	0.198210	32113	3	0.376404	9995022	0.000000
319863698	28777.000000	1489	2755.631752	31983	3	0.617398	32015	2	0.563422	9990036	0.000000
319877222	41250.000000	2108	2691.401643	31935	5	0.358652	31907	2	0.484455	9984974	0.000000
319824086	54764.000000	2922	3344.344569	31962	2	0.747638	31821	7	0.498970	9979930	0.000000
319850670	59737.000000	3113	4342.313984	31963	9	0.444328	31905	5	0.453536	9974901	0.000000
319867907	53636.000000	2751	5222.491699	32001	5	0.359958	31903	7	0.474244	9969872	0.000000
319851176	43008.000000	2213	5267.625697	32013	3	0.798337	31887	3	0.441766	9964773	0.000000
319864433	37974.000000	2019	4538.563658	32216	6	0.331160	32000	3	0.785707	9959861	0.000000
319858511	40068.000000	2050	3976.380269	32102	4	0.066095	32210	6	0.656888	9954839	0.000000
319871254	45367.000000	2372	4044.085623	31970	4	0.128346	32082	7	0.337723	9949726	0.000000
319852735	47298.000000	2489	4453.353385	32099	4	0.594968	32056	10	0.228645	9944760	0.000000
319848588	45167.000000	2349	4669.235087	32011	4	0.356286	31828	1	0.643478	9939712	0.000000
319852643	43173.000000	2230	4575.401029	32121	2	0.814446	31871	3	0.735086	9934735	0.000000
319867933	41225.000000	2272	4309.257456	32124	7	0.286281	31987	4	0.580077	9929798	0.000000
319863567	43774.000000	2206	4155.392835	31926	4	0.400470	32183	6	0.381461	9924910	0.000000
319847706	46567.000000	2516	4314.475138	31781	3	0.220399	32161	7	0.814185	9920015	0.000000
319863066	47097.000000	2474	4540.803087	32024	11	0.281829	31858	5	0.502783	9915035	0.000000
319836685	45556.000000	2430	4750.494787	32199	6	0.289285	31933	3	0.662409	9910091	0.000000
319831651	43394.000000	2243	4683.810145	31945	3	0.771062	31910	1	0.542089	9904969	0.000000
319879251	41968.000000	2156	4456.857125	31938	5	0.346275	32006	6	0.760240	9899994	0.000000
319844553	42119.000000	2227	4182.667385	31869	6	0.649191	31943	12	0.662433	9895089	0.000000
319852666	45426.000000	2388	4244.959941	31850	2	0.217266	31800	6	0.686358	9890163	0.000000
319837419	46673.000000	2304	4338.415100	32022	6	0.646195	32118	8	0.652411	9885172	0.000000
319846815	45556.000000	2346	4437.626161	31902	4	0.398670	31942	3	0.628537	9880199	0.000000
319868224	44496.000000	2366	4463.898680	32184	4	0.379879	31975	11	0.538897	9875260	0.000000
319848738	44569.000000	2339	4510.163832	32059	3	0.623853	31753	1	0.501850	9870321	0.000000
319832338	44227.000000	2331	4503.465558	31983	7	0.234786	32204	6	0.280940	9865475	0.000000
319865245	45268.000000	2388	4463.083862	31951	6	0.424172	32184	7	0.675932	9860529	0.000000
319851895	45882.000000	2467	4572.538872	31667	4	0.419522	32026	7	0.768446	9855529	0.000000
319840293	44153.000000	2276	4580.956426	31981	2	0.312762	31984	5	0.515315	9850822	0.000000
319857195	43045.000000	2239	4454.823154	31854	4	0.306565	31901	3	0.428430	9845833	0.000000
319843142	43237.000000	2194	4377.652098	31779	7	0.266650	31969	6	0.820207	9840954	0.000000
319845668	45948.000000	2350	4397.128136	31902	5	0.701371	31674	7	0.932638	9836019	0.000000
319827642	45450.000000	2223	4526.927811	31759	2	0.037948	32027	8	0.587304	9831054	0.000000
319861425	44846.000000	2334	4518.828088	31920	2	0.666527	31971	3	0.985692	9826142	0.000000
319861982	43876.000000	2277	4495.452508	32073	7	0.398575	32021	6	0.445922	9821333	0.000000
319849042	43954.000000	2239	4422.595570	32241	0	0.330214	31917	4	0.468443	9816356	0.000000
319879002	44391.000000	2292	4443.956065	31972	8	0.158740	32045	2	0.499167	9811389	0.000000
319861330	43105.000000	2232	4421.661367	32056	8	0.624339	31939	7	0.579553	9806403	0.000000
319857719	43723.000000	2227	4401.364245	31944	7	0.343694	31882	7	0.871683	9801569	-1.#IND00
319845429	43943.000000	2239	4403.925454	32078	3	0.279944	31799	3	0.777802	9796551	-1.#IND00
319839941	44131.000000	2218	4290.648985	31966	5	0.577689	32217	8	0.788411	9791676	-0.000064
319845650	45402.000000	2387	4424.765818	31957	2	0.366508	32031	7	0.392919	9786678	0.005985
319851799	44850.000000	2373	4446.654286	31978	3	0.471456	31676	5	0.821744	9781741	0.006584
319824492	43437.000000	2355	4397.244138	31792	11	0.190130	32341	2	0.898271	9776894	0.002314
319846327	43450.000000	2270	4385.806756	32015	3	0.415367	31915	1	0.344220	9771926	0.000422
319854607	44252.000000	2268	4356.236922	32041	4	0.779491	31954	1	0.602477	9767089	0.000000
319847319	45369.000000	2366	4368.698638	31911	9	0.460401	31993	2	0.034918	9762219	-0.002441
319858504	45824.000000	2425	4589.805711	31806	9	0.148832	31843	4	0.346727	9757254	0.000323
319843851	44606.000000	2236	4502.876699	31869	5	0.315195	32090	8	0.321838	9752400	-0.000148
319852298	43499.000000	2208	4462.143856	32016	4	0.844331	32043	2	0.916364	9747518	-0.002065
319862514	41956.000000	2224	4314.337689	32025	4	0.236102	31884	2	0.601118	9742669	0.002015
319832259	44789.000000	2335	4185.835461	31995	1	0.168828	32065	6	0.131454	9737781	0.001676
319867531	47292.000000	2398	4376.876187	32030	5	0.241200	31945	3	0.381994	9732798	0.001696
319849854	46818.000000	2388	4706.824115	31756	5	0.702060	31954	4	0.706488	9727941	0.000134
319851308	43605.000000	2247	4708.154414	32225	3	0.404841	31988	0	0.444007	9723150	0.002612
319890572	41482.000000	2140	4572.024098	31999	1	0.761247	32222	6	0.342455	9718306	0.003512
319866952	40493.000000	2133	4142.438113	31975	1	0.361633	32074	3	0.346703	9713604	0.004113
319867516	44426.000000	2268	3996.769504	31957	4	0.784164	32101	2	0.421083	9708852	0.003632
319846096	48150.000000	2551	4240.136949	31975	9	0.763030	31915	3	0.781596	9704008	0.004045
319852803	47187.000000	2463	4551.650207	32071	3	0.183916	31997	3	0.500952	9699171	0.004254
319839446	44363.000000	2277	4650.338062	31786	6	0.784522	31826	6	0.453415	9694371	0.003860
319845486	42650.000000	2251	4468.625220	31864	6	0.331671	31977	1	0.852735	9689604	0.000722
319864570	42143.000000	2226	4195.464623	31702	5	0.474256	32054	3	0.439981	9684955	0.001980
319860831	44603.000000	2348	4178.862546	32219	4	0.185476	32059	2	0.060593	9680148	0.002205
319855596	46061.000000	2381	4329.429133	32019	9	0.495539	32043	4	0.599583	9675356	0.002180
319842467	45691.000000	2340	4443.999832	32058	3	0.343315	31760	5	0.729340	9670496	0.003053
319835311	44498.000000	2316	4522.584621	31920	6	0.655437	32019	5	0.655977	9665715	0.003399
319875011	43820.000000	2165	4451.657499	31955	6	0.301607	32091	3	0.929743	9660848	0.003416
319859721	43535.000000	2267	4386.355616	31699	3	0.238323	32119	6	0.956009	9655952	0.002610
319845446	44649.000000	2360	4413.111839	32048	3	0.152476	31988	2	0.367240	9651165	0.002528
319856582	45870.000000	2377	4410.800700	32018	5	0.855587	31771	11	0.930326	9646349	0.002782
319864835	45133.000000	2329	4472.750323	31997	2	0.472052	32129	4	0.794152	9641488	0.002874
319842264	44746.000000	2397	4569.715200	31971	1	0.109373	31936	6	0.897519	9636776	0.002633
319859598	43089.000000	2263	4489.654757	31985	3	0.170116	31915	3	0.544384	9631848	0.002890
319859385	42379.000000	2206	4375.137947	31980	3	0.371116	32047	3	0.321797	9626964	0.003116
319855846	43168.000000	2210	4191.434537	32237	4	0.180687	32032	5	0.727500	9622209	0.003242
319855428	45158.000000	2415	4340.780525	31955	3	0.073105	31874	6	0.443311	9617398	0.003289
319851503	44644.000000	2325	4422.478947	31986	4	0.221400	31947	4	0.763941	9612662	0.002244
319856774	42898.000000	2188	4376.402392	31993	3	0.570962	32270	3	0.937344	9607991	0.002422
319846748	44108.000000	2253	4284.393969	31899	4	0.582119	32134	2	0.636073	9603214	0.002863
319860534	46522.000000	2490	4281.057542	31949	9	0.478514	31876	4	0.561388	9598470	0.002631
319884379	46600.000000	2384	4493.198149	31894	6	0.352056	31951	7	0.772734	9593717	0.002594
319842356	45242.000000	2339	4624.467775	31891	4	0.486664	31773	4	0.867624	9588886	0.002813
319867963	43172.000000	2240	4601.817319	32103	6	0.398446	31795	11	0.632170	9584045	0.003463
319846952	42880.000000	2243	4405.073752	31937	3	0.283411	32076	7	0.496915	9579207	0.003341
319845194	43507.000000	2280	4250.246428	32004	8	0.496277	31946	3	0.410237	9574495	0.004431
319825623	46482.000000	2505	4374.549369	32046	6	0.329925	31925	5	0.703318	9569781	0.004543
319830312	46748.000000	2418	4562.415647	31887	3	0.820427	31915	6	0.694649	9565011	0.005161
319843051	45908.000000	2441	4617.776074	31888	1	0.048168	32001	7	0.575909	9560325	0.006277
319853493	44650.000000	2272	4687.932182	31903	1	0.387415	32126	4	0.668532	9555502	0.007327
319853859	41871.000000	2219	4553.333779	31948	5	0.891128	32001	7	0.485373	9550744	0.007159
319863476	40863.000000	2208	4277.729854	32020	1	0.439185	32120	0	0.114499	9545940	0.006364
319872350	43160.000000	2271	4123.379151	32028	8	0.050027	31977	3	0.699859	9541146	0.006307
319866924	46702.000000	2468	4339.836993	31941	2	0.712998	31974	5	0.591682	9536323	0.006224
319869016	47348.000000	2534	4666.611673	31932	8	0.333847	31954	7	0.487289	9531604	0.007195
319853625	42912.000000	2255	4738.565285	31743	3	0.869579	31790	4	0.507697	9526791	0.006686
319853786	40769.000000	2100	4264.551035	31970	4	0.630885	31798	2	0.819666	9521972	0.007572
319839850	44522.000000	2375	4132.863848	31931	6	0.452267	31933	7	0.520308	9517140	0.007422
npatches	nstrain	runtime	dt	init_x	init_y	init_y_blood	init_z	init_S	beta0	beta1	beta2	beta3	mean_beta	B	d	delta	delta_blood	b[0]	mut	m	CTL	c	g	epsilon	k	het	lambda	rho	omega	x_max	patch.dyna	DELTA	A	VA
10000	1	100.000000	0.000100	21900	9499	5000000	0.001000	10000000	8.641462	6.776114	11.473193	10.209441	9	8000000000.000000	0.010000	1.000000	1.000000	800000	0.000050	0.048000	1	0.001000	1.000000	25.000000	19.000000	0.500000	0.000000	0.000000	0.000000	31987	0	10.000000	7.000000	1.000000
sus	inf	inf_blood	z	x[0]	y[0][0]	z[0]	x[1]	y[1][0]	z[1]	S[0]	synchrony
219000000	94990000.000000	5000000	10.000000	21900	9499	0.001000	21900	9499	0.001000	10000000	0.000000
319867787	24571.000000	1298	1644.867650	31956	3	0.222487	31751	2	0.047258	9994899	0.000000
319867293	37004.000000	1873	2006.521700	31985	4	0.006696	32119	4	0.041611	9989747	0.000000
319872245	51762.000000	2653	2638.780493	32316	6	0.019006	32142	3	0.010746	9984754	0.000000
319846949	63788.000000	3203	3731.256898	32054	7	0.152155	31837	5	0.375351	9979729	0.000000
319845665	58593.000000	3121	5050.352868	31941	5	0.530297	31881	4	0.685916	9974719	0.000000
319864037	44465.000000	2339	5363.967944	32177	5	0.671277	31976	5	0.564672	9969658	0.000000
319853645	36162.000000	1828	4568.379674	32031	6	0.237446	31887	4	0.458666	9964727	0.000000
319844981	38305.000000	1994	3691.479015	31929	2	0.316508	32016	1	0.466680	9959544	0.000000
319883826	44302.000000	2301	3638.905298	32109	3	0.482184	31949	2	0.428002	9954645	0.000000
319845008	49939.000000	2601	3997.911077	32005	4	0.385493	32117	7	0.117130	9949636	0.000000
319859496	47694.000000	2499	4512.458705	31958	4	0.512115	31894	3	0.425585	9944769	0.000000
319867496	43131.000000	2287	4570.798316	31837	3	0.298834	32025	5	0.593925	9939712	0.000000
319876047	40592.000000	2153	4280.155133	31856	3	0.724018	32179	5	0.238203	9934741	0.000000
319845446	40090.000000	2137	3913.501977	32069	1	0.198079	31672	7	0.425835	9929851	0.000000
319845895	44484.000000	2293	3837.243904	32092	8	0.122199	32014	4	0.486100	9924864	0.000000
319858774	46772.000000	2382	4090.793386	32152	6	0.268262	32198	5	0.266758	9919972	0.000000
319855302	45456.000000	2317	4402.450293	32085	7	0.497051	32024	5	0.266775	9914979	0.000000
319872961	41817.000000	2235	4364.673604	32094	7	0.495598	32041	4	0.476377	9909981	0.000000
319851939	41822.000000	2175	4005.509830	32071	4	0.937392	31758	3	0.333834	9905036	0.000000
319860971	44813.000000	2377	4070.511820	32028	9	0.531458	32084	5	0.095223	9900111	0.000000
319845742	45040.000000	2347	4188.678771	32096	10	0.390440	32028	4	0.054279	9895244	0.000000
319860458	43094.000000	2205	4178.803997	31986	5	0.362690	32122	4	0.261595	9890335	0.000000
319844157	43289.000000	2227	4087.990872	31855	3	0.219098	31935	4	0.279995	9885461	0.000000
319876908	43992.000000	2256	4163.650045	32122	7	0.334476	31873	4	0.288065	9880415	0.000000
319861409	44415.000000	2420	4270.104662	32044	6	0.216311	31828	6	0.538824	9875454	0.000000
319862648	43324.000000	2230	4228.010601	31846	2	0.283397	31569	2	0.620455	9870451	0.000000
319871827	41388.000000	2207	4193.193337	31873	1	0.092100	31918	2	0.290451	9865521	0.000000
319856104	42585.000000	2234	4006.243338	31958	7	0.637555	31993	6	0.286529	9860665	0.000000
319872222	44551.000000	2222	4085.190143	31969	3	0.264596	31927	8	0.183533	9855577	0.000000
319869389	45111.000000	2345	4158.235336	31867	3	0.867033	32004	4	0.018153	9850626	0.000000
319842763	44110.000000	2170	4177.602845	31824	3	0.392924	31896	5	0.375291	9845764	0.000000
319842007	44531.000000	2345	4225.769440	31959	5	0.481275	32010	9	0.812875	9840846	0.000000
319841575	43375.000000	2250	4246.052589	32064	8	0.420012	31909	7	0.740979	9835878	0.000000
319848124	43946.000000	2289	4194.464785	31724	2	0.614975	31988	2	0.610327	9830924	0.000000
319876824	42923.000000	2139	4250.259079	31950	4	0.889298	32101	5	0.277152	9825955	0.000000
319848802	41872.000000	2246	4119.373635	31871	3	0.205785	31915	1	0.044726	9821139	0.000000
319850289	42436.000000	2224	3974.981562	31878	5	0.250748	32122	5	0.278812	9816207	0.000000
319859701	44203.000000	2346	4080.405896	31903	8	0.342101	31956	2	0.187054	9811386	0.000000
319866347	45110.000000	2283	4262.947131	31909	4	0.387919	32091	7	0.164493	9806508	0.000000
319854357	42637.000000	2239	4197.823692	32092	7	0.312668	31932	5	0.404351	9801468	-1.#IND00
319858406	43418.000000	2227	4244.318146	32060	5	0.851746	32125	4	0.458061	9796370	-1.#IND00
319851006	43780.000000	2145	4123.217706	32124	1	0.400720	31866	3	0.404933	9791414	-1.#IND00
[truncated: 160 more rows]
