# Supplementary material for: Large Variations in HIV-1 Viral Load Explained by Shifting-Mosaic Metapopulation Dynamics
Source: PLoS Biol. 2016 Oct 5;14(10):e1002567. doi: 10.1371/journal.pbio.1002567 (PMC5051940; doi:10.1371/journal.pbio.1002567)
Supplement: S1 Data — Each file gives the output from the simulations indicated by the filename: low migration (ms1, db432); high migration (ms1, db1); very high migration (ms10, db1); number of patches (np); reservoir (storage); no reservoir (nostorage); CTL immigration model (CTLimmig); CTL proliferation model (CTLprolif); β¯ (beta1, beta2, …). Within each file, there are 21 simulations for (k = 0,1,..,20), and data is output each day. For measures of synchrony, the final entry should be used. See Methods and S1 Simulation Code for further details. (ZIP) [file pbio.1002567.s002.zip › S1_Data/ms10_np10000_storage_noPD_CTLimmig_db1_beta1.tsv]

npatches	nstrain	runtime	dt	init_x	init_y	init_y_blood	init_z	init_S	beta0	beta1	beta2	beta3	mean_beta	B	d	delta	delta_blood	b[0]	mut	m	CTL	c	g	epsilon	k	het	lambda	rho	omega	x_max	patch.dyna	DELTA	A	VA
10000	1	100.000000	0.000100	21900	9499	5000000	0.001000	10000000	0.550416	0.699896	1.433574	0.719968	1	8000000000.000000	0.010000	1.000000	1.000000	800000	0.000050	0.048000	0	0.500000	0.000000	25.000000	0.000000	0.500000	0.001000	0.001000	0.010000	31987	0	10.000000	7.000000	1.000000
sus	inf	inf_blood	z	x[0]	y[0][0]	z[0]	x[1]	y[1][0]	z[1]	S[0]	synchrony
219000000	94990000.000000	5000000	10.000000	21900	9499	0.001000	21900	9499	0.001000	10000000	0.000000
316343753	88560426.000000	4604676	3940.834452	31564	8785	0.394083	31780	8678	0.394083	10073893	0.000000
316557805	83552127.000000	4340595	6324.976263	31910	8113	0.632498	31593	8381	0.632498	10143657	0.000000
316734080	78864041.000000	4099201	7771.013291	31754	7877	0.777101	31508	7870	0.777101	10208930	0.000000
316899886	74478126.000000	3871111	8648.068121	32055	7298	0.864807	31885	7441	0.864807	10269105	0.000000
317089622	70365269.000000	3662733	9180.022116	31739	6976	0.918002	31727	6979	0.918002	10325906	0.000000
317225670	66535294.000000	3459250	9502.664490	31681	6651	0.950266	31651	6550	0.950266	10378051	0.000000
317375090	62943232.000000	3269912	9698.354536	31926	6057	0.969835	31728	6322	0.969835	10427020	0.000000
317507625	59551097.000000	3096254	9817.045065	31906	5816	0.981705	32134	5922	0.981705	10471838	0.000000
317637789	56366185.000000	2927679	9889.033609	31856	5657	0.988903	31631	5766	0.988903	10513583	0.000000
317716379	53376519.000000	2777558	9932.696323	31807	5088	0.993270	31931	5250	0.993270	10552169	0.000000
317856627	50581025.000000	2629437	9959.178767	31704	5034	0.995918	32008	4939	0.995918	10587953	0.000000
317971566	47928537.000000	2491499	9975.240980	31970	4803	0.997524	32111	4832	0.997524	10621084	0.000000
318065439	45443566.000000	2362472	9984.983083	32058	4440	0.998498	31783	4531	0.998498	10651923	0.000000
318150738	43095921.000000	2236611	9990.891893	31922	4267	0.999089	31850	4378	0.999089	10680202	0.000000
318223070	40863859.000000	2124757	9994.475723	31812	4086	0.999448	31860	4082	0.999448	10705817	0.000000
318321819	38770692.000000	2013228	9996.649399	32083	3799	0.999665	32010	3837	0.999665	10729521	0.000000
318398074	36791278.000000	1915843	9997.967783	31825	3618	0.999797	32031	3497	0.999797	10751398	0.000000
318472463	34927785.000000	1817543	9998.767413	31974	3385	0.999877	31923	3398	0.999877	10771055	0.000000
318551203	33155073.000000	1724889	9999.252408	31731	3222	0.999925	32021	3180	0.999925	10789233	0.000000
318613137	31480402.000000	1638064	9999.546568	32034	3186	0.999955	31864	3151	0.999955	10805391	0.000000
318681110	29910323.000000	1556041	9999.724983	31930	2963	0.999972	31844	2953	0.999972	10819907	0.000000
318744077	28442302.000000	1477390	9999.833196	31774	2780	0.999983	31821	2857	0.999983	10832843	0.000000
318814067	27036196.000000	1404409	9999.898829	31754	2700	0.999990	31945	2644	0.999990	10844369	0.000000
318837664	25700873.000000	1335989	9999.938638	32044	2560	0.999994	31703	2492	0.999994	10854599	0.000000
318894303	24452951.000000	1270487	9999.962782	31904	2438	0.999996	31818	2400	0.999996	10863805	0.000000
318943889	23243959.000000	1208711	9999.977427	31889	2300	0.999998	31873	2321	0.999998	10871396	0.000000
318991574	22107146.000000	1150077	9999.986309	32055	2200	0.999999	31700	2270	0.999999	10877809	0.000000
319018099	21026437.000000	1093398	9999.991696	31754	2005	0.999999	31918	2079	0.999999	10882925	0.000000
319078573	20007149.000000	1039151	9999.994963	31965	1981	0.999999	31983	1943	0.999999	10886829	0.000000
319129654	19023119.000000	988230	9999.996945	31970	1913	1.000000	32212	1958	1.000000	10889653	0.000000
319153256	18106103.000000	940944	9999.998147	32041	1759	1.000000	32134	1798	1.000000	10892119	0.000000
319182194	17232545.000000	894492	9999.998876	32077	1704	1.000000	31879	1698	1.000000	10893779	0.000000
319234076	16402780.000000	852271	9999.999318	32137	1639	1.000000	32287	1600	1.000000	10894425	0.000000
319246134	15611819.000000	811147	9999.999587	32112	1560	1.000000	32035	1492	1.000000	10894036	0.000000
319300586	14850109.000000	772415	9999.999749	31938	1503	1.000000	32093	1469	1.000000	10892894	0.000000
319300645	14136311.000000	736530	9999.999848	32160	1388	1.000000	32032	1429	1.000000	10890842	0.000000
319330954	13466954.000000	700120	9999.999908	31995	1337	1.000000	31928	1381	1.000000	10888399	0.000000
319395622	12825114.000000	665670	9999.999944	31932	1203	1.000000	32188	1291	1.000000	10885489	0.000000
319387394	12212415.000000	635144	9999.999966	32186	1193	1.000000	31979	1274	1.000000	10881683	0.000000
319414378	11627040.000000	604344	9999.999979	31880	1091	1.000000	31820	1096	1.000000	10877547	-1.#IND00
319438807	11072521.000000	575174	9999.999988	31940	1026	1.000000	31957	1124	1.000000	10872821	0.486400
319458384	10543025.000000	546829	9999.999992	32066	1045	1.000000	31797	1026	1.000000	10867303	0.750019
319465880	10036665.000000	522305	9999.999995	32026	1017	1.000000	31960	1032	1.000000	10861309	0.827630
319519376	9561100.000000	497338	9999.999997	32059	967	1.000000	31752	954	1.000000	10854865	0.877426
319512757	9101644.000000	472429	9999.999998	32203	884	1.000000	31969	909	1.000000	10847814	0.907287
319512953	8675006.000000	451359	9999.999999	31956	870	1.000000	31907	860	1.000000	10840404	0.922280
319531186	8264395.000000	429744	9999.999999	31725	790	1.000000	31883	808	1.000000	10832486	0.934715
319549044	7875012.000000	410163	10000.000000	31965	774	1.000000	31789	821	1.000000	10824301	0.945329
319566697	7508371.000000	390557	10000.000000	31941	734	1.000000	31970	722	1.000000	10815742	0.953178
319567652	7151040.000000	371281	10000.000000	32150	729	1.000000	31808	693	1.000000	10806606	0.958841
319582721	6816957.000000	355059	10000.000000	31807	723	1.000000	31959	661	1.000000	10797359	0.964577
319619337	6504615.000000	337356	10000.000000	31730	650	1.000000	32076	634	1.000000	10787717	0.968945
319607888	6197719.000000	322680	10000.000000	32258	605	1.000000	31855	597	1.000000	10778083	0.972652
319636013	5911531.000000	307989	10000.000000	31911	578	1.000000	32078	601	1.000000	10768240	0.975427
319622774	5636066.000000	293144	10000.000000	32074	535	1.000000	31973	587	1.000000	10758110	0.977448
319669121	5371642.000000	280315	10000.000000	31862	511	1.000000	31946	565	1.000000	10747516	0.979298
319685316	5117016.000000	266235	10000.000000	31991	465	1.000000	32037	488	1.000000	10736737	0.980998
319674503	4878299.000000	253133	10000.000000	31780	478	1.000000	31816	446	1.000000	10725651	0.982566
319665407	4652271.000000	242096	10000.000000	31913	473	1.000000	31793	449	1.000000	10714454	0.983769
319698414	4433842.000000	230247	10000.000000	32103	468	1.000000	31950	418	1.000000	10703033	0.984818
319696265	4231649.000000	219703	10000.000000	31986	392	1.000000	31923	426	1.000000	10691182	0.985703
319707652	4033385.000000	210582	10000.000000	32228	393	1.000000	31857	393	1.000000	10679104	0.986594
319724281	3841067.000000	199176	10000.000000	31708	374	1.000000	31716	386	1.000000	10667189	0.987364
319736890	3659428.000000	189465	10000.000000	31854	365	1.000000	32120	363	1.000000	10655148	0.988091
319716208	3492135.000000	180718	10000.000000	32055	347	1.000000	32107	364	1.000000	10642655	0.988772
319733327	3323895.000000	172841	10000.000000	31882	331	1.000000	32008	319	1.000000	10630055	0.989319
319768933	3168647.000000	164888	10000.000000	31865	328	1.000000	31826	307	1.000000	10617191	0.989857
319755081	3019332.000000	157160	10000.000000	31793	306	1.000000	32222	303	1.000000	10604075	0.990268
319738510	2878596.000000	149658	10000.000000	31799	274	1.000000	31841	259	1.000000	10591287	0.990706
319756012	2744495.000000	143036	10000.000000	31867	260	1.000000	32052	269	1.000000	10578149	0.991080
319764366	2617699.000000	136304	10000.000000	32036	247	1.000000	32085	243	1.000000	10564939	0.991459
319781796	2500338.000000	129538	10000.000000	32092	215	1.000000	31934	263	1.000000	10551754	0.991784
319764816	2383419.000000	123399	10000.000000	32115	243	1.000000	31754	223	1.000000	10538313	0.992069
319772851	2268158.000000	118054	10000.000000	32029	221	1.000000	31958	251	1.000000	10524889	0.992377
319771127	2162676.000000	112115	10000.000000	31741	215	1.000000	31821	209	1.000000	10511113	0.992605
319796221	2064427.000000	107831	10000.000000	32189	218	1.000000	32010	213	1.000000	10497395	0.992857
319782352	1968460.000000	102239	10000.000000	32019	161	1.000000	31742	186	1.000000	10483394	0.993106
319796284	1876609.000000	97639	10000.000000	32078	176	1.000000	32042	206	1.000000	10469562	0.993308
319820844	1788871.000000	93539	10000.000000	31913	177	1.000000	32101	182	1.000000	10455605	0.993516
319793469	1703741.000000	88678	10000.000000	32102	184	1.000000	31744	167	1.000000	10441812	0.993702
319802768	1627211.000000	84821	10000.000000	31951	148	1.000000	32076	180	1.000000	10427600	0.993876
319787812	1549824.000000	80542	10000.000000	32126	138	1.000000	31933	162	1.000000	10413386	0.994033
319816385	1479854.000000	76831	10000.000000	31962	145	1.000000	32281	152	1.000000	10399355	0.994180
319798191	1411229.000000	73686	10000.000000	31993	143	1.000000	31879	136	1.000000	10385142	0.994318
319825905	1345777.000000	69993	10000.000000	31842	128	1.000000	32110	128	1.000000	10371047	0.994452
319803018	1283916.000000	66498	10000.000000	32009	121	1.000000	31946	127	1.000000	10356728	0.994574
319822394	1224374.000000	63193	10000.000000	32223	105	1.000000	32179	132	1.000000	10342397	0.994688
319835121	1168983.000000	61350	10000.000000	32168	117	1.000000	31961	109	1.000000	10328086	0.994795
319835325	1117506.000000	58044	10000.000000	31847	100	1.000000	31945	89	1.000000	10313642	0.994900
319813577	1066459.000000	55427	10000.000000	32058	109	1.000000	31693	94	1.000000	10299227	0.995000
319815704	1016677.000000	52790	10000.000000	32103	123	1.000000	32097	102	1.000000	10284923	0.995095
319842486	967253.000000	50520	10000.000000	32049	77	1.000000	32000	88	1.000000	10270402	0.995185
319841353	922071.000000	48022	10000.000000	32052	99	1.000000	32077	81	1.000000	10255944	0.995274
319826732	879815.000000	45833	10000.000000	32195	83	1.000000	32032	73	1.000000	10241477	0.995362
319831237	841947.000000	43685	10000.000000	31863	85	1.000000	31985	75	1.000000	10227100	0.995444
319829877	805933.000000	41779	10000.000000	32163	90	1.000000	31977	89	1.000000	10212748	0.995521
319848389	767986.000000	39827	10000.000000	32024	58	1.000000	32003	70	1.000000	10198229	0.995595
319847947	729900.000000	37879	10000.000000	31916	68	1.000000	32039	57	1.000000	10183502	0.995670
319860336	695331.000000	36275	10000.000000	32053	59	1.000000	32035	50	1.000000	10169279	0.995740
npatches	nstrain	runtime	dt	init_x	init_y	init_y_blood	init_z	init_S	beta0	beta1	beta2	beta3	mean_beta	B	d	delta	delta_blood	b[0]	mut	m	CTL	c	g	epsilon	k	het	lambda	rho	omega	x_max	patch.dyna	DELTA	A	VA
10000	1	100.000000	0.000100	21900	9499	5000000	0.001000	10000000	1.265459	0.795320	0.933286	0.991730	1	8000000000.000000	0.010000	1.000000	1.000000	800000	0.000050	0.048000	0	0.500000	0.000000	25.000000	1.000000	0.500000	0.001000	0.001000	0.010000	31987	0	10.000000	7.000000	1.000000
sus	inf	inf_blood	z	x[0]	y[0][0]	z[0]	x[1]	y[1][0]	z[1]	S[0]	synchrony
219000000	94990000.000000	5000000	10.000000	21900	9499	0.001000	21900	9499	0.001000	10000000	0.000000
316888027	72741758.000000	3783746	3940.834452	31583	7383	0.394083	31778	7331	0.394083	10069295	0.000000
318135848	42118543.000000	2191429	6324.976263	31843	4296	0.632498	31817	4186	0.632498	10111500	0.000000
319047652	20475690.000000	1067516	7771.013291	31983	2063	0.777101	31913	2022	0.777101	10126657	0.000000
319495339	8956063.000000	467175	8648.068121	32023	878	0.864807	31973	859	0.864807	10125574	0.000000
319719602	3673677.000000	191090	9180.022116	31904	433	0.918002	31879	363	0.918002	10116644	0.000000
319831388	1450088.000000	76008	9502.664490	32057	142	0.950266	31997	146	0.950266	10103956	0.000000
319840033	558536.000000	29098	9698.354536	31957	59	0.969835	31954	60	0.969835	10089841	0.000000
319860806	210462.000000	10956	9817.045065	31962	21	0.981705	31903	22	0.981705	10075331	0.000000
319891092	78793.000000	4101	9800.203374	31908	6	0.988903	31597	6	0.988903	10060337	0.000000
319858918	35318.000000	1783	4339.837350	31711	3	0.734314	31871	4	0.328613	10045363	0.000000
319851491	27255.000000	1395	1192.715813	31776	0	0.052896	31913	4	0.279129	10030306	0.000000
319877733	23735.000000	1261	867.088990	32177	0	0.024246	31831	3	0.111933	10015258	0.000000
319864397	20989.000000	1105	701.358044	32275	3	0.055014	31731	1	0.051282	10000323	0.000000
319873932	18697.000000	963	597.078634	31968	1	0.030229	31893	1	0.024710	9985265	0.000000
319859699	16695.000000	857	510.933314	32053	0	0.020908	31912	1	0.019915	9970168	0.000000
319866735	15251.000000	858	461.066877	32170	4	0.077699	31943	2	0.038627	9955126	0.000000
319877810	14202.000000	736	427.105179	31796	1	0.047576	32056	0	0.034103	9940028	0.000000
319883649	13384.000000	657	399.240755	32021	0	0.020810	31857	0	0.019775	9925220	0.000000
319866220	12229.000000	660	369.510125	31811	1	0.039384	32025	2	0.037812	9910379	0.000000
319881005	11325.000000	574	345.199139	32010	1	0.024181	31949	1	0.054277	9895656	0.000000
319879560	10374.000000	506	321.545349	31949	1	0.024652	31784	0	0.019693	9880809	0.000000
319879220	9652.000000	508	305.685867	31858	2	0.021586	31811	1	0.035275	9866165	0.000000
319887464	9138.000000	522	295.515383	31979	2	0.098988	32039	1	0.019608	9851548	0.000000
319863680	8671.000000	459	287.342384	32023	0	0.020889	32072	1	0.019614	9836926	0.000000
319885687	8173.000000	410	276.579764	32084	0	0.031802	31875	0	0.021128	9822335	0.000000
319876723	7690.000000	406	269.782171	31966	0	0.025468	31912	0	0.020009	9807691	0.000000
319851489	7392.000000	401	263.966793	31981	0	0.019976	32043	0	0.020754	9793071	0.000000
319882594	7008.000000	346	257.059172	31896	1	0.027488	31933	1	0.019684	9778454	0.000000
319866074	6675.000000	322	251.032229	31985	1	0.019821	31935	0	0.019849	9763857	0.000000
319882941	6064.000000	344	244.720323	31869	2	0.021325	31832	1	0.021066	9749355	0.000000
319885428	5775.000000	304	239.411336	31928	0	0.021746	31995	2	0.035090	9734647	0.000000
319869579	5544.000000	264	236.670905	32089	1	0.019800	32015	1	0.019870	9719867	0.000000
319866006	5216.000000	255	232.693574	32006	0	0.019656	31924	0	0.019647	9705421	0.000000
319876395	4919.000000	262	227.573396	32026	0	0.019608	31878	0	0.019616	9690699	0.000000
319883035	4606.000000	253	224.672991	31916	0	0.019609	32138	0	0.021378	9676082	0.000000
319895634	4436.000000	238	222.453981	32069	0	0.020254	32106	0	0.019625	9661483	0.000000
319878528	4246.000000	238	221.279648	31689	1	0.019616	31949	1	0.021997	9646858	0.000000
319873250	4220.000000	224	220.282856	32020	0	0.020049	31723	0	0.019608	9632240	0.000000
319872458	4080.000000	216	218.946191	31821	0	0.019608	32035	0	0.020908	9617888	0.000000
319864897	3878.000000	213	217.166604	32044	1	0.020506	32065	0	0.019608	9603547	-1.#IND00
319873760	3767.000000	216	215.705897	32135	0	0.019608	31860	0	0.026258	9589344	-1.#IND00
319865992	3677.000000	182	214.247205	31944	0	0.019608	32154	0	0.019608	9574693	-1.#IND00
319858558	3400.000000	158	211.974829	31882	1	0.028923	31958	0	0.019612	9560266	-1.#IND00
319871022	3404.000000	183	212.725866	32133	0	0.019608	31942	0	0.019920	9545956	-1.#IND00
319863915	3213.000000	176	211.151017	31926	0	0.019608	32037	0	0.019610	9531656	-1.#IND00
319879071	3232.000000	182	210.913300	32142	0	0.021425	31786	0	0.019608	9517584	-1.#IND00
319879379	3137.000000	141	209.438346	31963	0	0.023062	32038	1	0.019608	9503348	-1.#IND00
319864954	3092.000000	157	209.668214	31757	0	0.019608	32120	0	0.019608	9488849	-1.#IND00
319885217	3079.000000	165	209.696299	31826	0	0.019610	32131	0	0.019608	9474619	-1.#IND00
319873191	3036.000000	146	209.167186	32026	1	0.019615	31939	0	0.019608	9460430	-1.#IND00
319906118	2835.000000	147	207.941322	32078	1	0.019608	31993	1	0.026638	9446127	-1.#IND00
319883606	2736.000000	158	207.565709	31771	0	0.019693	32115	0	0.019608	9432127	-1.#IND00
319879634	2662.000000	136	206.540957	32091	0	0.019608	31984	3	0.036664	9417972	-1.#IND00
319876928	2602.000000	134	205.955904	31977	0	0.019639	32103	0	0.019608	9403979	-1.#IND00
319857820	2466.000000	126	205.526389	32011	0	0.019608	32124	0	0.019608	9389681	-1.#IND00
319872079	2223.000000	114	203.548203	32089	0	0.019822	32058	2	0.033721	9375620	-1.#IND00
319877748	2054.000000	116	203.211401	31991	1	0.020169	31872	0	0.019608	9361522	0.019485
319867689	2077.000000	122	202.339736	31977	0	0.024779	32083	0	0.019608	9347504	0.019791
319894711	2028.000000	126	202.463063	31896	0	0.020414	31987	0	0.019612	9333398	0.018875
319876291	2015.000000	105	202.462364	31948	0	0.019608	31836	0	0.023677	9319310	0.018232
319881618	1984.000000	98	202.152258	31999	0	0.019608	31951	1	0.019608	9305409	0.018698
319886864	2026.000000	85	202.128932	32176	0	0.019608	32096	1	0.022922	9291389	0.020409
319879303	1912.000000	93	201.677836	31944	0	0.019608	31946	0	0.019626	9277412	0.020192
319880786	1939.000000	95	202.424602	31963	0	0.019608	32093	0	0.019620	9263539	0.019021
319893814	1967.000000	113	201.756856	31977	0	0.019608	31931	0	0.019608	9249630	0.019224
319881032	1928.000000	111	202.179398	31961	0	0.019609	31714	0	0.019608	9235824	0.018627
319877947	1909.000000	98	201.318193	31987	0	0.019608	32144	0	0.019608	9221938	0.018978
319878593	1823.000000	92	201.249709	31883	0	0.019608	32088	0	0.019608	9207971	0.019906
319882831	1736.000000	102	201.240561	32011	0	0.019664	32091	0	0.019608	9194197	0.019687
319892109	1825.000000	109	201.178831	32078	0	0.019632	31998	0	0.019608	9180608	0.020313
319883417	1837.000000	78	201.118360	31820	0	0.019608	31938	0	0.019710	9166812	0.019989
319861268	1838.000000	105	201.549528	31874	0	0.019608	31897	0	0.019608	9153064	0.022337
319852708	1797.000000	100	201.043285	31954	0	0.021407	32128	0	0.019608	9139280	0.021769
319865519	1798.000000	98	200.925997	32054	0	0.019608	31924	1	0.019608	9125618	0.022139
319880117	1850.000000	92	201.676392	32110	0	0.019608	31995	0	0.019608	9111859	0.022823
319857380	1843.000000	89	201.321294	32253	0	0.019608	32059	0	0.019608	9098345	0.022911
319861847	1692.000000	88	200.453551	32068	0	0.019608	32005	0	0.019608	9084804	0.023834
319860821	1613.000000	81	200.073105	31780	0	0.019608	32204	0	0.019608	9071337	0.024276
319878691	1662.000000	85	200.780617	32047	0	0.019608	31933	0	0.019608	9057743	0.024277
319872245	1758.000000	76	201.080391	32061	0	0.019609	31651	0	0.019608	9043944	0.024052
319868717	1821.000000	91	201.390708	31886	0	0.019608	31985	0	0.019885	9030201	0.023478
319842033	1789.000000	92	201.350584	31852	0	0.019608	31882	0	0.019608	9016560	0.023420
319879073	1776.000000	96	200.741466	31990	0	0.019608	32075	0	0.019608	9003043	0.023137
319873810	1771.000000	85	201.177541	31851	0	0.019608	31969	0	0.020650	8989619	0.023533
319868790	1704.000000	89	200.889370	31903	0	0.019608	32025	0	0.019608	8976098	0.023764
319890316	1796.000000	90	201.324563	31594	0	0.019608	32028	0	0.019608	8962707	0.023154
319893861	1773.000000	86	201.656073	32055	0	0.019608	32079	0	0.019608	8949234	0.022794
319882582	1733.000000	87	200.899794	32136	0	0.019608	31838	0	0.019610	8935909	0.024409
319868160	1710.000000	87	200.771285	32017	1	0.019610	32188	1	0.019608	8922551	0.024539
319867902	1687.000000	101	200.542634	32028	0	0.019608	32136	0	0.019608	8909072	0.024736
319893939	1670.000000	93	200.246778	32121	0	0.019608	31773	0	0.019608	8895634	0.024798
319889552	1657.000000	90	200.576388	31907	0	0.019608	31992	2	0.034253	8882241	0.024579
319872324	1723.000000	71	200.737822	31995	0	0.019633	31910	0	0.021322	8869040	0.024324
319890386	1809.000000	105	201.281884	31948	0	0.019608	32189	0	0.019668	8855756	0.023737
319868505	1809.000000	86	201.076267	31828	1	0.019608	31932	0	0.019608	8842292	0.023675
319884336	1819.000000	99	201.235674	31924	0	0.019608	32077	1	0.019821	8829191	0.023304
319892975	1877.000000	109	201.887185	31749	0	0.019608	31906	1	0.019632	8816005	0.024254
319881407	1916.000000	107	201.953714	32261	0	0.019608	32102	0	0.022313	8802741	0.023426
319855253	1917.000000	97	201.642710	31883	0	0.019608	31797	0	0.019608	8789434	0.022968
npatches	nstrain	runtime	dt	init_x	init_y	init_y_blood	init_z	init_S	beta0	beta1	beta2	beta3	mean_beta	B	d	delta	delta_blood	b[0]	mut	m	CTL	c	g	epsilon	k	het	lambda	rho	omega	x_max	patch.dyna	DELTA	A	VA
10000	1	100.000000	0.000100	21900	9499	5000000	0.001000	10000000	0.986053	0.793245	0.821220	1.003844	1	8000000000.000000	0.010000	1.000000	1.000000	800000	0.000050	0.048000	0	0.500000	0.000000	25.000000	2.000000	0.500000	0.001000	0.001000	0.010000	31987	0	10.000000	7.000000	1.000000
sus	inf	inf_blood	z	x[0]	y[0][0]	z[0]	x[1]	y[1][0]	z[1]	S[0]	synchrony
219000000	94990000.000000	5000000	10.000000	21900	9499	0.001000	21900	9499	0.001000	10000000	0.000000
317467862	58905563.000000	3068771	3940.834452	31905	5900	0.394083	31692	5824	0.394083	10062764	0.000000
319024402	20614049.000000	1073167	6324.976263	31821	2097	0.632498	32071	2019	0.632498	10085440	0.000000
319670920	5064247.000000	263996	7771.013291	32016	474	0.777101	32007	500	0.777101	10081721	0.000000
319839007	1006884.000000	52303	8648.068121	31845	101	0.864807	31890	109	0.864807	10069272	0.000000
319856007	175419.000000	9311	9180.022116	31790	22	0.918002	32066	15	0.918002	10054797	0.000000
319871278	31547.000000	1633	5102.422055	32091	3	0.534664	32196	4	0.085340	10039909	0.000000
319877223	20389.000000	1065	707.114621	31792	5	0.188757	32030	6	0.125982	10024873	0.000000
319865026	16998.000000	921	527.619579	32029	2	0.118106	31980	2	0.023712	10009993	0.000000
319869686	14264.000000	681	428.975242	31779	2	0.029021	31939	1	0.022002	9994986	0.000000
319878489	12401.000000	639	373.949043	32028	3	0.049127	31901	2	0.121854	9979820	0.000000
319885702	10889.000000	561	334.295922	31938	0	0.026497	31930	2	0.048836	9964665	0.000000
319865273	9650.000000	504	306.344553	32100	1	0.027702	31980	1	0.034359	9949624	0.000000
319858064	8718.000000	479	287.290290	31899	0	0.019893	32132	0	0.019647	9934785	0.000000
319861912	7746.000000	420	270.421402	31869	1	0.036517	32051	1	0.029120	9920159	0.000000
319865584	6989.000000	370	257.089764	31760	0	0.021325	32087	1	0.019729	9905419	0.000000
319862514	6395.000000	336	247.385663	31889	1	0.019617	31941	0	0.025685	9890592	0.000000
319845828	5987.000000	322	241.870998	31947	1	0.019657	32146	0	0.019608	9875966	0.000000
319853906	5464.000000	303	234.831313	31991	1	0.042924	31918	0	0.019608	9861151	0.000000
319869006	4916.000000	235	227.256062	31964	0	0.025233	32043	0	0.022144	9846259	0.000000
319875043	4675.000000	240	225.203598	31906	0	0.019684	31737	0	0.019608	9831603	0.000000
319839442	4420.000000	224	222.421685	31949	1	0.029436	31943	0	0.019611	9817025	0.000000
319887640	4116.000000	196	218.177729	31926	0	0.019608	31990	2	0.026495	9802335	0.000000
319888792	3738.000000	212	215.632341	31916	1	0.019608	31918	0	0.025360	9787770	0.000000
319875852	3503.000000	173	212.913679	32027	0	0.019619	32080	1	0.024763	9772983	0.000000
319866878	3218.000000	174	210.580936	31921	1	0.019608	31806	1	0.019608	9758263	0.000000
319864576	3051.000000	155	209.357230	31878	0	0.019609	31969	1	0.019611	9743567	0.000000
319863458	2888.000000	156	208.514299	32333	0	0.019608	32093	0	0.019608	9728918	0.000000
319847012	2776.000000	151	207.005130	32019	0	0.019608	31912	0	0.019608	9714454	0.000000
319867046	2773.000000	161	207.746466	32065	1	0.019608	31968	0	0.019608	9699859	0.000000
319870506	2560.000000	144	205.101596	31802	0	0.022015	31980	0	0.019608	9685249	0.000000
319872209	2479.000000	128	204.813489	31948	0	0.019613	31976	1	0.019621	9670799	0.000000
319865492	2255.000000	124	204.028545	31851	0	0.020950	31853	1	0.019609	9656406	0.000000
319876994	2196.000000	109	203.458536	32086	0	0.019608	32178	0	0.019608	9641907	0.000000
319877100	2046.000000	107	202.471026	31900	0	0.019608	32144	0	0.019676	9627382	0.000000
319873010	1967.000000	107	201.884134	31843	0	0.019608	32087	1	0.022359	9612985	0.000000
319859928	2019.000000	115	202.815110	32076	1	0.020033	31888	0	0.019608	9598685	0.000000
319876299	2011.000000	102	202.406238	31990	0	0.019791	32051	1	0.019608	9584273	0.000000
319897290	1900.000000	99	201.817232	31944	1	0.019608	31804	0	0.038628	9569933	0.000000
319866001	1797.000000	79	201.022623	31980	1	0.022053	31924	0	0.019608	9555630	0.000000
319859597	1835.000000	75	201.247469	32124	0	0.019608	32144	0	0.019608	9541039	-1.#IND00
319872920	1777.000000	110	200.844797	31939	0	0.020054	31962	0	0.019608	9526721	-1.#IND00
319882163	1815.000000	109	201.572660	31984	0	0.019608	31913	0	0.019608	9512438	-1.#IND00
319865859	1769.000000	68	200.715781	31806	0	0.019608	31989	1	0.019608	9498226	-1.#IND00
319879995	1678.000000	92	200.742652	31920	1	0.019608	32133	1	0.019608	9483756	-1.#IND00
319889036	1696.000000	90	200.448671	31724	0	0.019608	31880	0	0.019608	9469308	-1.#IND00
319866593	1615.000000	106	200.404680	32064	0	0.019611	32098	0	0.019608	9455215	-1.#IND00
319862348	1569.000000	90	199.962126	32265	0	0.019608	31974	0	0.019608	9441133	-1.#IND00
319858391	1574.000000	69	199.894709	32097	0	0.019608	31933	0	0.019608	9426900	-1.#IND00
319877901	1450.000000	79	199.570739	32042	1	0.019608	31805	0	0.019608	9412802	-1.#IND00
319891153	1409.000000	61	199.453310	31934	1	0.019608	31999	1	0.019608	9398513	-1.#IND00
319898325	1342.000000	71	199.131397	31940	0	0.019608	31927	0	0.019618	9384421	-1.#IND00
319860211	1306.000000	85	199.020927	31713	0	0.019608	31987	0	0.019608	9370277	-1.#IND00
319845676	1340.000000	72	198.921919	32213	0	0.019985	32014	0	0.019608	9356248	-1.#IND00
319885047	1365.000000	63	199.260337	32149	1	0.019608	32102	0	0.019608	9342101	-1.#IND00
319860894	1305.000000	66	199.062048	32096	0	0.019608	31975	0	0.019608	9328064	-1.#IND00
319869852	1282.000000	72	198.720483	32008	0	0.019608	31849	0	0.019896	9314171	-1.#IND00
319860693	1247.000000	73	198.961590	31986	0	0.019608	31940	0	0.019608	9300158	-1.#IND00
319874788	1171.000000	56	198.411988	31895	0	0.019608	31969	0	0.019608	9286410	-1.#IND00
319877264	1181.000000	61	198.478052	32178	0	0.019608	32238	0	0.019608	9272436	-1.#IND00
319885599	1152.000000	61	198.481444	31902	0	0.019608	32083	1	0.019608	9258551	-1.#IND00
319875557	1124.000000	50	198.371151	31822	0	0.019608	31853	1	0.019608	9244831	-1.#IND00
319854191	1077.000000	43	198.039897	31781	0	0.019608	32178	0	0.019608	9230855	-1.#IND00
319867365	1068.000000	57	198.158193	31990	0	0.019608	32054	0	0.019608	9217136	-1.#IND00
319877847	1037.000000	73	197.908638	31993	0	0.019608	31963	0	0.019608	9203306	-1.#IND00
319864962	1129.000000	37	198.055453	32125	0	0.019608	32054	0	0.019608	9189673	-1.#IND00
319866879	1071.000000	51	198.168662	31909	0	0.019608	31817	1	0.019608	9175946	-1.#IND00
319887360	1094.000000	61	198.398007	31967	0	0.019608	31760	0	0.019608	9162165	-1.#IND00
319879395	1134.000000	56	198.482947	32157	0	0.019608	31972	0	0.019614	9148562	-1.#IND00
319865284	1105.000000	64	198.365810	31842	0	0.019608	31792	0	0.019608	9134896	-1.#IND00
319869938	1070.000000	56	198.208864	31759	0	0.019608	31902	0	0.019608	9121155	-1.#IND00
319867833	1041.000000	49	198.030088	32018	0	0.019608	31942	0	0.019608	9107459	-1.#IND00
319853690	1065.000000	57	197.763718	31884	1	0.019608	31999	0	0.019608	9093824	-1.#IND00
319872979	1131.000000	64	198.497988	32003	0	0.019608	32068	2	0.021077	9080169	-1.#IND00
319888735	1187.000000	62	198.517011	31786	0	0.019608	31875	0	0.019608	9066416	-1.#IND00
319864458	1202.000000	57	198.683552	31870	0	0.019608	32000	0	0.019608	9052961	-1.#IND00
319868681	1232.000000	65	198.609708	31869	0	0.019609	32048	0	0.019608	9039311	-1.#IND00
319867316	1224.000000	64	198.807231	32088	0	0.019608	31858	0	0.019608	9025806	-1.#IND00
319875947	1098.000000	67	198.189067	32062	0	0.019608	32061	0	0.019608	9012244	-1.#IND00
319860788	1129.000000	58	198.557348	31814	0	0.019608	31932	0	0.019608	8998758	-1.#IND00
319842887	1025.000000	53	198.107696	32089	0	0.019608	31811	0	0.019608	8985320	-1.#IND00
319856145	943.000000	40	197.626059	31947	0	0.019608	31970	0	0.019608	8971980	-1.#IND00
319881611	887.000000	45	197.627044	31963	0	0.019608	31988	0	0.019608	8958325	-1.#IND00
319871026	931.000000	62	197.897336	31878	0	0.019608	32009	0	0.019608	8945031	-1.#IND00
319895767	990.000000	44	197.920663	31911	1	0.019608	31997	0	0.019608	8931584	-1.#IND00
319911553	1065.000000	54	198.175426	31964	0	0.019608	32030	0	0.019608	8918013	-0.000517
319876690	995.000000	50	197.979333	32097	0	0.019608	32097	0	0.019608	8904693	-0.000333
319878438	974.000000	55	197.937948	31930	1	0.019608	32010	0	0.019608	8891502	-0.000468
319868586	1060.000000	57	198.280414	31946	0	0.019608	31772	0	0.019608	8878182	-0.000329
319888094	1009.000000	53	198.184318	31927	0	0.019608	31935	0	0.019608	8865082	-0.000520
319858769	973.000000	43	198.023261	32007	0	0.019608	31815	0	0.019608	8851771	-0.000321
319861147	970.000000	57	197.860943	32110	2	0.028270	32062	0	0.019608	8838477	-0.000110
319886104	960.000000	63	197.693402	32036	0	0.019608	32165	0	0.019608	8825328	0.000679
319866581	927.000000	61	197.844210	31900	0	0.019608	31876	0	0.019608	8811869	0.001271
319884207	880.000000	52	197.361991	31966	0	0.019608	31997	0	0.019701	8798767	0.000583
319876254	864.000000	47	197.537299	31979	0	0.019608	32059	0	0.019608	8785581	0.000441
319858514	877.000000	45	197.705460	32063	0	0.019618	31878	0	0.019608	8772445	0.000491
319885192	918.000000	38	197.782661	31985	0	0.019608	31971	0	0.019608	8759243	0.000500
319876521	1021.000000	58	197.734689	31920	0	0.019608	31963	0	0.019608	8746078	0.000099
319868679	1038.000000	47	198.101903	32059	0	0.019608	32140	0	0.019608	8733147	0.000139
npatches	nstrain	runtime	dt	init_x	init_y	init_y_blood	init_z	init_S	beta0	beta1	beta2	beta3	mean_beta	B	d	delta	delta_blood	b[0]	mut	m	CTL	c	g	epsilon	k	het	lambda	rho	omega	x_max	patch.dyna	DELTA	A	VA
10000	1	100.000000	0.000100	21900	9499	5000000	0.001000	10000000	1.345412	0.803246	0.844308	1.495493	1	8000000000.000000	0.010000	1.000000	1.000000	800000	0.000050	0.048000	0	0.500000	0.000000	25.000000	3.000000	0.500000	0.001000	0.001000	0.010000	31987	0	10.000000	7.000000	1.000000
sus	inf	inf_blood	z	x[0]	y[0][0]	z[0]	x[1]	y[1][0]	z[1]	S[0]	synchrony
219000000	94990000.000000	5000000	10.000000	21900	9499	0.001000	21900	9499	0.001000	10000000	0.000000
317864148	48096673.000000	2508071	3940.834452	31642	5017	0.394083	31937	4758	0.394083	10058548	0.000000
319422827	10249868.000000	535501	6324.976263	31861	1013	0.632498	32046	1018	0.632498	10069628	0.000000
319800069	1285974.000000	66927	7771.013291	31905	132	0.777101	31976	126	0.777101	10059114	0.000000
319873910	115802.000000	6026	8647.455044	32222	15	0.864807	31825	13	0.864807	10044874	0.000000
319879258	20220.000000	1081	1063.421040	31824	0	0.026832	31817	1	0.024395	10030000	0.000000
319877511	15649.000000	806	477.238332	31797	1	0.021495	32106	1	0.022084	10015055	0.000000
319871526	13245.000000	629	399.439502	31884	1	0.061403	32167	1	0.020707	10000103	0.000000
319854289	11237.000000	588	344.088569	31873	0	0.021209	31875	2	0.025900	9985171	0.000000
319872193	9774.000000	523	310.931594	31900	1	0.019779	31948	3	0.046596	9970112	0.000000
319877007	8521.000000	430	285.073826	31985	0	0.019614	32119	3	0.054706	9955218	0.000000
319864278	7233.000000	331	261.088255	31913	0	0.019632	31966	3	0.037776	9940296	0.000000
319864759	6332.000000	331	247.770796	31914	1	0.061543	31770	1	0.020436	9925288	0.000000
319876427	5655.000000	326	237.756824	31933	1	0.019608	31878	0	0.019619	9910355	0.000000
319898339	4994.000000	275	229.252012	32077	0	0.019620	32054	0	0.019608	9895454	0.000000
319863978	4322.000000	200	220.871788	32016	2	0.040557	31952	0	0.019678	9880565	0.000000
319860675	3817.000000	190	216.008411	32049	1	0.019608	32124	0	0.019608	9865775	0.000000
319871640	3381.000000	179	212.608442	31958	0	0.019608	31861	0	0.019609	9851126	0.000000
319887804	2958.000000	156	208.583942	32151	0	0.019669	32105	0	0.019608	9836428	0.000000
319879768	2637.000000	137	205.812686	32141	0	0.019713	31941	1	0.019608	9821634	0.000000
319884133	2435.000000	127	204.445600	31885	0	0.019610	31954	0	0.019608	9806815	0.000000
319873462	2351.000000	118	203.859509	32115	0	0.019673	32066	0	0.020603	9792102	0.000000
319881650	2212.000000	114	203.663726	31957	0	0.019608	31771	0	0.019612	9777637	0.000000
319884681	2088.000000	108	203.147252	31956	0	0.019608	32011	0	0.019608	9762803	0.000000
319868076	1968.000000	101	202.029466	31871	0	0.019608	32009	0	0.019608	9748249	0.000000
319885680	1895.000000	85	201.664936	31986	0	0.019608	31891	0	0.019608	9733612	0.000000
319884961	1772.000000	100	201.179387	32073	0	0.019608	32158	0	0.019608	9718847	0.000000
319884066	1640.000000	77	200.581010	31914	0	0.019635	32055	0	0.019693	9704286	0.000000
319864806	1584.000000	74	200.065779	32031	0	0.019608	31907	0	0.019608	9689742	0.000000
319865474	1495.000000	88	199.663057	31979	0	0.019608	32040	0	0.019608	9675204	0.000000
319871304	1436.000000	69	199.480174	31983	0	0.019608	31749	0	0.019614	9660521	0.000000
319852445	1381.000000	76	199.591128	31944	0	0.019608	31831	0	0.019608	9646065	0.000000
319851482	1421.000000	78	199.273974	31797	0	0.019608	31838	0	0.019608	9631608	0.000000
319893513	1446.000000	76	199.534323	32060	1	0.019608	31973	0	0.019608	9617197	0.000000
319881885	1427.000000	86	199.767769	32030	0	0.019608	32103	0	0.019608	9602910	0.000000
319872441	1359.000000	60	199.199710	31794	0	0.019608	32064	0	0.019710	9588485	0.000000
319884838	1311.000000	61	199.211772	32077	1	0.020566	31775	0	0.019608	9574066	0.000000
319866262	1262.000000	73	198.933463	31890	0	0.019608	31970	0	0.019608	9559685	0.000000
319859576	1324.000000	77	199.484043	32183	0	0.019857	31943	0	0.019608	9545493	0.000000
319862478	1275.000000	60	199.056329	31871	0	0.019608	31937	0	0.019608	9531088	0.000000
319879888	1205.000000	41	198.892462	31874	0	0.020692	31827	0	0.019608	9516540	-1.#IND00
319876848	1247.000000	60	198.812289	31991	0	0.019608	32081	0	0.019608	9502284	-1.#IND00
319850600	1136.000000	42	198.433241	31733	0	0.019608	32017	0	0.019608	9487844	-1.#IND00
319886886	1087.000000	60	198.184389	32018	0	0.019608	32093	0	0.019608	9473530	-1.#IND00
319856179	1080.000000	63	198.262956	32056	0	0.019608	32021	0	0.019608	9459278	-1.#IND00
319886063	1057.000000	49	198.309121	31873	0	0.019608	31877	0	0.019608	9444941	-1.#IND00
319863484	1106.000000	53	198.225146	31932	0	0.019608	32177	0	0.019611	9430628	-1.#IND00
319901566	1097.000000	52	198.400638	31955	0	0.019608	32076	0	0.019608	9416421	-1.#IND00
319862908	1078.000000	56	198.082199	31925	0	0.019608	32051	0	0.019608	9402483	-1.#IND00
319856678	1065.000000	65	198.259239	32011	0	0.019608	31718	0	0.019608	9388510	-1.#IND00
319868265	1008.000000	46	198.210918	31970	0	0.019608	31963	1	0.019608	9374522	-1.#IND00
319900033	1003.000000	55	198.123535	31777	0	0.019608	31827	0	0.019608	9360597	-1.#IND00
319852177	1020.000000	63	198.017046	32042	0	0.019608	31910	0	0.019608	9346603	-1.#IND00
319873859	1071.000000	53	198.303490	31778	0	0.019608	31781	0	0.019608	9332521	-1.#IND00
319882714	1051.000000	56	198.191505	32124	0	0.019608	31829	0	0.019608	9318525	-1.#IND00
319873881	1021.000000	37	198.158153	31885	0	0.019608	31961	0	0.019608	9304465	-1.#IND00
319865116	1068.000000	52	198.290254	32062	0	0.019608	31957	0	0.019616	9290620	-1.#IND00
319867445	1028.000000	73	197.985149	31963	0	0.019608	32062	0	0.019608	9276507	-1.#IND00
319868591	1035.000000	63	197.959116	31901	0	0.019608	31934	0	0.019608	9262564	-1.#IND00
319893777	990.000000	52	198.050533	31854	0	0.019608	32063	0	0.019608	9248882	-1.#IND00
319889235	929.000000	57	197.566244	32041	0	0.019608	32013	0	0.019618	9235098	-1.#IND00
319868946	888.000000	39	197.705808	31767	0	0.019608	31992	0	0.019608	9221320	-1.#IND00
319871535	825.000000	36	197.444918	32003	0	0.019608	31944	0	0.019608	9207656	-1.#IND00
319847306	803.000000	43	197.342962	31973	0	0.019608	32077	0	0.019608	9193867	-1.#IND00
319873422	830.000000	42	197.278182	31920	0	0.019608	32288	0	0.019608	9180220	-1.#IND00
319879921	830.000000	46	197.811107	32036	0	0.019608	32002	0	0.019608	9166315	-1.#IND00
319873814	896.000000	46	197.573190	32078	0	0.019608	32099	0	0.019608	9152585	-1.#IND00
319865500	914.000000	46	197.823045	31963	0	0.020278	31889	0	0.019608	9138994	-1.#IND00
319875778	993.000000	48	198.077522	32018	0	0.019608	32083	1	0.019608	9125328	-1.#IND00
319847466	960.000000	53	197.521942	31804	0	0.019608	32114	0	0.019608	9111843	-1.#IND00
319886468	976.000000	46	198.000972	32099	0	0.019608	31884	0	0.019608	9097969	-1.#IND00
319890580	974.000000	49	197.936945	32060	1	0.019608	31931	0	0.019608	9084318	-1.#IND00
319877686	990.000000	51	198.035175	31880	0	0.019608	32181	0	0.019608	9070559	-1.#IND00
319866766	930.000000	50	197.798211	31825	0	0.019608	32184	0	0.019608	9056826	-1.#IND00
319868294	885.000000	45	197.544073	31970	0	0.019609	31894	0	0.019608	9043438	-1.#IND00
319851956	802.000000	40	197.283866	31896	1	0.019608	32152	0	0.019608	9029841	-1.#IND00
319861288	800.000000	42	197.390750	32030	0	0.019608	32120	0	0.019608	9016075	-1.#IND00
319883325	828.000000	42	197.485943	32230	1	0.019608	31838	0	0.019608	9002537	-1.#IND00
319886172	919.000000	48	197.547193	32019	0	0.019608	31855	0	0.019608	8989048	-1.#IND00
319883268	906.000000	36	197.608840	31999	0	0.019608	32029	0	0.019608	8975745	-1.#IND00
319862026	909.000000	48	197.592598	32043	0	0.019608	32185	0	0.019608	8962111	-1.#IND00
319869930	835.000000	38	197.276520	32020	0	0.019608	31996	0	0.019609	8948735	-1.#IND00
319875227	795.000000	47	197.306158	32013	0	0.019608	31884	1	0.019608	8935331	-1.#IND00
319871724	859.000000	40	197.394981	32071	2	0.021518	32042	0	0.019608	8921756	-1.#IND00
319869684	831.000000	44	197.493075	32099	0	0.019608	31877	1	0.019608	8908457	-1.#IND00
319880323	809.000000	34	197.332783	31943	0	0.019608	31811	0	0.019608	8895093	-1.#IND00
319876985	750.000000	50	197.256722	32180	0	0.019608	32053	0	0.019608	8881772	-1.#IND00
319869867	713.000000	45	197.067251	32012	1	0.019608	32051	0	0.019608	8868373	-1.#IND00
319860531	751.000000	35	197.157203	32212	0	0.021266	31967	0	0.020912	8855167	-0.000682
319871038	762.000000	36	197.092396	32211	0	0.019608	31900	0	0.019608	8841923	-0.000757
319872308	734.000000	47	197.211462	31961	0	0.019608	32027	0	0.020586	8828571	-0.000040
319881266	775.000000	33	197.144137	31931	0	0.019608	31808	0	0.019608	8815366	0.000090
319862686	722.000000	46	197.387272	31979	0	0.019608	31885	0	0.019608	8802303	0.000208
319862784	757.000000	46	197.096547	32009	0	0.019608	32181	0	0.019608	8789173	0.000456
319863449	797.000000	48	197.339461	32022	0	0.019608	32028	0	0.019608	8776020	0.000437
319854794	752.000000	33	196.993151	31932	0	0.019608	31694	0	0.019608	8762798	0.000233
319860106	729.000000	48	197.094209	31909	1	0.021323	31770	1	0.024871	8749766	0.000694
319882223	741.000000	45	197.212108	31935	0	0.019759	31967	0	0.019608	8736798	0.000786
319874224	716.000000	33	197.219237	32152	0	0.019608	31851	0	0.019608	8723730	0.000923
319863113	691.000000	38	197.058477	31972	0	0.019648	31871	0	0.019608	8710774	0.000938
npatches	nstrain	runtime	dt	init_x	init_y	init_y_blood	init_z	init_S	beta0	beta1	beta2	beta3	mean_beta	B	d	delta	delta_blood	b[0]	mut	m	CTL	c	g	epsilon	k	het	lambda	rho	omega	x_max	patch.dyna	DELTA	A	VA
10000	1	100.000000	0.000100	21900	9499	5000000	0.001000	10000000	0.978411	0.537209	0.649927	1.171108	1	8000000000.000000	0.010000	1.000000	1.000000	800000	0.000050	0.048000	0	0.500000	0.000000	25.000000	4.000000	0.500000	0.001000	0.001000	0.010000	31987	0	10.000000	7.000000	1.000000
sus	inf	inf_blood	z	x[0]	y[0][0]	z[0]	x[1]	y[1][0]	z[1]	S[0]	synchrony
219000000	94990000.000000	5000000	10.000000	21900	9499	0.001000	21900	9499	0.001000	10000000	0.000000
318229418	39185807.000000	2043490	3940.834452	31846	3912	0.394083	31816	3743	0.394083	10053639	0.000000
319646076	5077835.000000	265571	6324.976263	32219	509	0.632498	32040	491	0.632498	10056423	0.000000
319858947	322490.000000	16767	7771.013291	32033	34	0.777101	31770	28	0.777101	10042956	0.000000
319860786	21246.000000	1095	2164.060568	32168	1	0.183958	31856	6	0.144853	10028202	0.000000
319862546	14739.000000	740	448.736696	31974	3	0.043036	31974	1	0.021151	10013358	0.000000
319909184	11585.000000	580	356.287704	32143	4	0.076966	32212	2	0.045391	9998360	0.000000
319872640	9470.000000	505	304.090002	31822	2	0.029834	31841	0	0.025030	9983418	0.000000
319864266	7804.000000	415	271.066289	31998	0	0.019884	32024	2	0.032822	9968479	0.000000
319845270	6638.000000	326	252.341592	32108	1	0.024168	31876	1	0.019608	9953356	0.000000
319874985	5682.000000	281	237.766380	31878	2	0.051878	31870	1	0.019609	9938270	0.000000
319880975	4924.000000	260	228.046575	32142	0	0.019608	31921	1	0.020193	9923503	0.000000
319872700	4385.000000	231	222.589461	32059	0	0.019608	31909	0	0.019689	9908561	0.000000
319863610	3858.000000	205	216.246916	31908	1	0.019608	32122	0	0.020205	9893666	0.000000
319878349	3451.000000	170	212.692395	32026	1	0.021610	32019	0	0.019608	9878793	0.000000
319873185	3139.000000	168	209.410192	31991	0	0.022347	32066	0	0.019608	9863980	0.000000
319867648	2869.000000	166	207.577951	32070	0	0.019608	32117	1	0.019608	9849180	0.000000
319880473	2502.000000	134	205.895354	31927	0	0.019608	31966	0	0.019608	9834313	0.000000
319885329	2246.000000	138	203.465334	32086	0	0.019608	32001	0	0.019608	9819676	0.000000
319859115	2097.000000	107	203.209199	31800	0	0.021802	32097	0	0.019608	9804996	0.000000
319862648	1882.000000	116	201.161804	31890	0	0.019608	32023	0	0.019608	9790123	0.000000
319860917	1731.000000	84	200.784847	32170	0	0.019610	31958	0	0.019608	9775492	0.000000
319884492	1570.000000	65	200.033895	31860	0	0.019608	32198	1	0.019609	9760870	0.000000
319851487	1487.000000	86	199.961288	31873	0	0.019608	32101	0	0.019608	9746290	0.000000
319872995	1444.000000	76	199.331652	31973	0	0.019608	31935	1	0.019608	9731481	0.000000
319884154	1400.000000	72	199.519117	31962	1	0.023840	31855	0	0.019608	9716994	0.000000
319869726	1307.000000	63	199.323448	31791	1	0.019714	31980	0	0.019608	9702434	0.000000
319877261	1262.000000	60	198.635233	31881	0	0.019608	31911	2	0.030166	9688010	0.000000
319868732	1191.000000	52	198.739486	32098	0	0.019734	31852	0	0.019608	9673526	0.000000
319883142	1075.000000	56	198.140944	31888	0	0.019608	31870	0	0.019608	9659098	0.000000
319869286	1055.000000	49	198.183996	31998	0	0.019608	32003	0	0.019608	9644655	0.000000
319898524	972.000000	49	197.860689	32156	0	0.019608	32203	0	0.019608	9630113	0.000000
319874023	917.000000	55	197.810789	32000	0	0.019608	32030	0	0.019608	9615675	0.000000
319890896	890.000000	42	197.717676	31887	0	0.019608	32034	0	0.019608	9601206	0.000000
319882011	909.000000	52	197.651432	32046	0	0.019608	31890	0	0.019608	9586803	0.000000
319892311	931.000000	42	197.856607	32032	0	0.019608	32234	0	0.019608	9572618	0.000000
319866130	798.000000	46	197.442801	32100	0	0.019608	32027	0	0.019608	9558331	0.000000
319882447	813.000000	39	197.305606	32295	1	0.019608	32258	0	0.019608	9543947	0.000000
319871583	760.000000	38	197.345629	32007	0	0.019608	31987	0	0.021422	9529572	0.000000
319864438	685.000000	28	196.964097	32202	0	0.019939	31696	0	0.019608	9515348	0.000000
319854459	669.000000	32	196.909741	32017	0	0.019608	31973	0	0.019608	9501307	-1.#IND00
319855477	671.000000	38	197.027817	31972	0	0.019608	31921	0	0.019608	9487129	-1.#IND00
319893669	749.000000	30	197.116427	32038	0	0.019608	32013	0	0.019608	9472908	-1.#IND00
319879290	722.000000	28	197.310464	32124	0	0.019608	31993	0	0.019608	9458684	-1.#IND00
319868318	671.000000	40	197.035491	32058	0	0.019608	32084	0	0.019608	9444332	-1.#IND00
319874877	663.000000	41	196.960118	31584	0	0.019608	31964	0	0.019608	9430134	-1.#IND00
319862711	626.000000	28	196.911953	31866	0	0.019608	32235	0	0.019608	9416073	-1.#IND00
319880389	624.000000	34	196.904033	32011	0	0.019608	32119	0	0.019690	9402195	-1.#IND00
319883153	616.000000	34	196.914663	32157	0	0.019608	32017	0	0.019608	9388205	-1.#IND00
319910257	579.000000	41	196.930903	31936	0	0.019608	31982	0	0.019608	9374231	-1.#IND00
319870775	596.000000	38	196.854115	31816	0	0.019608	31916	1	0.019608	9360191	-1.#IND00
319890270	633.000000	36	196.961643	31892	0	0.019608	31942	0	0.019608	9346194	-1.#IND00
319879686	667.000000	25	196.939904	31935	0	0.019608	31972	0	0.019608	9332152	-1.#IND00
319883775	623.000000	40	196.822950	32143	0	0.019608	31709	0	0.019608	9318137	-1.#IND00
319870291	608.000000	31	197.025708	32050	0	0.019608	31980	0	0.019608	9304165	-1.#IND00
319876616	580.000000	24	196.838954	31994	0	0.019608	31912	0	0.019608	9290164	-1.#IND00
319871104	615.000000	20	197.144624	32053	0	0.019608	32203	0	0.019608	9276134	-1.#IND00
319871785	640.000000	34	197.072124	32128	0	0.019608	32129	1	0.019608	9262182	-1.#IND00
319839502	670.000000	28	197.317832	31875	0	0.019608	31976	0	0.019608	9248245	-1.#IND00
319863552	672.000000	39	196.989692	32159	0	0.019608	32079	0	0.019608	9234383	-1.#IND00
319857187	657.000000	41	197.212653	31946	0	0.019665	32043	0	0.019608	9220574	-1.#IND00
319873944	668.000000	29	196.948247	31886	0	0.019608	32019	0	0.019608	9206649	-1.#IND00
319864365	617.000000	38	196.862123	32214	0	0.019608	31844	0	0.019608	9193013	-1.#IND00
319864145	675.000000	29	196.972920	32031	0	0.019608	32021	0	0.019608	9179307	-1.#IND00
319878651	665.000000	42	197.059711	32002	0	0.019608	31770	0	0.019608	9165446	-1.#IND00
319880801	698.000000	42	197.061308	32096	0	0.019608	31986	0	0.019608	9151448	-1.#IND00
319873658	731.000000	36	197.152582	32025	1	0.019717	31881	0	0.019608	9137811	-1.#IND00
319882100	788.000000	48	197.170331	31859	0	0.019608	32130	0	0.019608	9124095	-1.#IND00
319868950	795.000000	40	197.155863	31951	1	0.019608	31777	0	0.019608	9110465	-1.#IND00
319877678	750.000000	31	197.071207	31987	0	0.019608	31879	0	0.019608	9096869	-1.#IND00
319850933	764.000000	30	197.361991	31908	0	0.019608	31832	0	0.019608	9083298	-1.#IND00
319865513	792.000000	45	197.411477	32055	0	0.019608	32147	0	0.019608	9069857	-1.#IND00
319889377	847.000000	55	197.531790	31884	0	0.019608	31885	0	0.019608	9056311	-1.#IND00
319893230	836.000000	45	197.392853	31968	0	0.019608	31979	0	0.019608	9042765	-1.#IND00
319860436	781.000000	48	197.253472	31706	0	0.019608	32011	0	0.019608	9029019	-1.#IND00
319882624	741.000000	46	197.321065	31870	0	0.019608	32028	0	0.019637	9015440	-1.#IND00
319862700	732.000000	33	197.125916	32072	0	0.019608	32114	0	0.019608	9001888	-1.#IND00
319874908	644.000000	27	197.054798	32008	0	0.019608	31901	0	0.019608	8988429	-1.#IND00
319880170	667.000000	36	197.087982	31991	0	0.019608	32136	0	0.019608	8975054	-1.#IND00
319878460	668.000000	28	197.147817	31973	0	0.019608	32083	0	0.019608	8961649	-1.#IND00
319853094	654.000000	35	196.859535	31966	0	0.019608	31910	0	0.019608	8948061	-1.#IND00
319866839	581.000000	21	196.790768	32178	0	0.019608	32145	0	0.019608	8934736	-1.#IND00
319840883	618.000000	28	196.983848	32038	0	0.019608	32014	0	0.019608	8921339	-1.#IND00
319844506	613.000000	47	197.009945	31873	0	0.019608	31796	0	0.019608	8907923	-1.#IND00
319868160	625.000000	41	197.000807	32037	0	0.019608	31867	0	0.019608	8894816	-1.#IND00
319889509	693.000000	23	197.182168	32007	0	0.019608	32083	0	0.019608	8881506	-1.#IND00
319867298	650.000000	38	196.880794	31911	0	0.019608	31926	0	0.019608	8868132	-1.#IND00
319887027	675.000000	25	197.099061	32032	0	0.019608	31769	0	0.019608	8854915	-1.#IND00
319858322	662.000000	33	197.024474	32105	0	0.019608	31993	0	0.019621	8841713	-1.#IND00
319885105	681.000000	34	197.111511	31945	0	0.019608	32030	1	0.019608	8828348	-1.#IND00
319880100	697.000000	42	197.259843	32061	0	0.019608	32051	1	0.019756	8815123	-1.#IND00
319853989	739.000000	49	197.149931	31886	0	0.019608	32223	0	0.019608	8801937	-1.#IND00
319870032	716.000000	37	197.112874	31998	0	0.019608	31988	0	0.019608	8788746	-1.#IND00
319874795	726.000000	42	197.048340	32009	0	0.019608	32075	0	0.019608	8775659	-1.#IND00
319878839	727.000000	31	197.055531	31997	0	0.019608	32044	0	0.019608	8762317	-1.#IND00
319890766	689.000000	31	196.998356	32137	0	0.019608	31868	0	0.019608	8749235	-1.#IND00
319884558	669.000000	30	197.235140	31911	0	0.019608	32081	0	0.019608	8736075	-1.#IND00
319877095	619.000000	33	196.950451	31806	0	0.019608	32016	0	0.019608	8722932	-1.#IND00
319862886	647.000000	21	196.839007	32287	0	0.019608	31892	0	0.019608	8709935	-1.#IND00
319875981	645.000000	44	197.002069	32294	0	0.019608	32140	0	0.019608	8696920	-1.#IND00
npatches	nstrain	runtime	dt	init_x	init_y	init_y_blood	init_z	init_S	beta0	beta1	beta2	beta3	mean_beta	B	d	delta	delta_blood	b[0]	mut	m	CTL	c	g	epsilon	k	het	lambda	rho	omega	x_max	patch.dyna	DELTA	A	VA
10000	1	100.000000	0.000100	21900	9499	5000000	0.001000	10000000	0.919213	0.571005	1.221307	1.365929	1	8000000000.000000	0.010000	1.000000	1.000000	800000	0.000050	0.048000	0	0.500000	0.000000	25.000000	5.000000	0.500000	0.001000	0.001000	0.010000	31987	0	10.000000	7.000000	1.000000
sus	inf	inf_blood	z	x[0]	y[0][0]	z[0]	x[1]	y[1][0]	z[1]	S[0]	synchrony
219000000	94990000.000000	5000000	10.000000	21900	9499	0.001000	21900	9499	0.001000	10000000	0.000000
318473421	32153300.000000	1678022	3940.834452	31916	3074	0.394083	31907	3070	0.394083	10050715	0.000000
319748905	2549265.000000	132669	6324.976263	32044	252	0.632498	32029	251	0.632498	10048268	0.000000
319862662	82885.000000	4272	7759.224151	32137	3	0.771540	32024	8	0.777101	10033718	0.000000
319881624	14805.000000	829	471.472548	31784	6	0.043056	32191	3	0.043696	10018724	0.000000
319880890	11319.000000	593	347.562496	32233	0	0.019665	32020	1	0.042784	10003872	0.000000
319870445	9130.000000	462	296.959350	32062	1	0.022345	31901	0	0.023175	9989206	0.000000
319865273	7412.000000	407	265.049450	31975	0	0.024426	31974	1	0.019608	9974349	0.000000
319860619	6233.000000	350	245.554126	32125	1	0.027903	32002	0	0.019608	9959511	0.000000
319890457	5317.000000	283	232.516523	31760	0	0.019609	32039	1	0.023855	9944542	0.000000
319855414	4338.000000	218	221.726241	31978	1	0.019626	32169	0	0.019846	9929636	0.000000
319857713	3522.000000	203	213.702427	32078	0	0.020084	31910	0	0.019630	9914835	0.000000
319886009	3008.000000	165	208.529018	32060	1	0.020224	32090	2	0.050111	9900108	0.000000
319871438	2602.000000	148	206.152948	32038	0	0.019608	31980	0	0.019734	9884987	0.000000
319882029	2409.000000	131	204.654403	31888	0	0.019618	32134	0	0.019623	9870163	0.000000
319850354	2175.000000	112	203.283724	32055	0	0.019608	32094	0	0.019608	9855362	0.000000
319882227	1949.000000	100	202.064648	32125	0	0.019608	31905	1	0.019620	9840760	0.000000
319879691	1824.000000	99	201.471462	32235	0	0.023212	31976	0	0.019608	9826053	0.000000
319880454	1662.000000	79	200.694712	32077	0	0.019608	31719	0	0.019608	9811282	0.000000
319872259	1468.000000	82	199.738949	31938	0	0.019608	32166	0	0.019608	9796539	0.000000
319858226	1303.000000	51	199.123044	31815	1	0.030485	32009	0	0.019608	9781905	0.000000
319883329	1195.000000	59	198.632721	32108	0	0.019608	32148	0	0.019608	9767332	0.000000
319874306	1186.000000	52	198.980100	32129	0	0.019608	31824	0	0.019608	9752680	0.000000
319874493	1113.000000	54	198.530581	31995	0	0.019608	32079	1	0.019608	9738144	0.000000
319852193	1078.000000	49	198.235831	32298	0	0.019608	32009	0	0.019608	9723662	0.000000
319884780	966.000000	48	197.898596	31896	0	0.019608	32115	0	0.019608	9709155	0.000000
319874736	961.000000	46	197.683698	31954	0	0.019608	32064	0	0.019608	9694680	0.000000
319881855	890.000000	43	197.612811	32110	1	0.019608	31974	0	0.019608	9680172	0.000000
319873018	844.000000	59	197.508994	31850	0	0.019608	32300	0	0.019608	9665552	0.000000
319879208	774.000000	42	197.446383	32185	0	0.019608	31955	0	0.019608	9651126	0.000000
319876079	699.000000	38	197.170826	31926	0	0.019608	31937	0	0.019608	9636623	0.000000
319883597	647.000000	36	196.656425	31886	0	0.019608	32104	0	0.019608	9622324	0.000000
319883138	668.000000	33	196.993560	32119	0	0.019608	32058	0	0.019608	9607890	0.000000
319864502	668.000000	30	197.039595	31986	0	0.019608	32122	0	0.019608	9593585	0.000000
319886492	680.000000	32	196.973538	31922	0	0.019608	31931	0	0.019608	9579285	0.000000
319872780	692.000000	38	197.015738	31985	0	0.019623	31953	0	0.019608	9564949	0.000000
319868863	641.000000	27	197.067059	31978	0	0.019608	31792	0	0.019608	9550690	0.000000
319886466	639.000000	38	196.871124	32111	0	0.019608	31930	0	0.019614	9536656	0.000000
319878579	664.000000	23	196.982999	31946	1	0.019608	32141	1	0.019608	9522455	0.000000
319850919	642.000000	35	196.993929	32021	0	0.019608	31929	0	0.019608	9508226	0.000000
319866270	619.000000	32	196.923439	31872	0	0.019608	32150	0	0.019608	9493920	-1.#IND00
319862108	681.000000	26	197.282216	31835	0	0.019608	31910	0	0.019608	9479723	-1.#IND00
319865631	642.000000	28	197.143267	32169	0	0.019608	31951	1	0.019608	9465457	-1.#IND00
319874205	612.000000	31	196.831751	31795	0	0.019608	31795	0	0.019608	9451372	-1.#IND00
319884690	623.000000	34	196.800665	31852	0	0.019608	31924	0	0.019608	9437377	-1.#IND00
319857171	639.000000	35	196.866867	31760	1	0.019608	31915	0	0.019608	9423158	-1.#IND00
319863787	605.000000	37	197.065772	32037	1	0.019608	31926	0	0.019608	9408943	-1.#IND00
319885287	629.000000	36	196.955500	32121	0	0.019608	32012	0	0.019608	9395107	-1.#IND00
319870002	597.000000	32	196.715246	32172	0	0.019608	32050	0	0.019608	9381007	-1.#IND00
319878880	619.000000	36	197.048770	32135	0	0.019608	32154	0	0.019608	9366849	-1.#IND00
319896980	641.000000	34	197.134589	31927	1	0.019608	31799	0	0.019608	9352861	-1.#IND00
319863038	722.000000	37	197.203382	31842	0	0.019608	32080	0	0.019608	9338908	-1.#IND00
319884411	690.000000	41	197.048741	31875	1	0.019608	32020	0	0.019608	9324825	-1.#IND00
319880639	684.000000	42	197.040038	31971	0	0.019608	32223	0	0.019608	9311052	-1.#IND00
319863149	669.000000	43	196.871076	31783	0	0.019608	32035	0	0.019608	9297332	-1.#IND00
319860274	664.000000	42	197.075149	31822	0	0.019608	31945	0	0.019608	9283341	-1.#IND00
319850218	673.000000	32	196.968690	32075	0	0.019608	31997	0	0.019608	9269553	-1.#IND00
319873140	638.000000	45	197.022296	31879	0	0.019608	31854	0	0.019608	9255665	-1.#IND00
319878535	614.000000	44	197.092765	31998	0	0.019608	31983	0	0.019608	9241776	-1.#IND00
319885542	578.000000	36	196.939923	31876	0	0.019608	31981	0	0.019608	9227855	-1.#IND00
319885521	627.000000	27	196.989317	31881	1	0.019608	32078	0	0.019608	9214199	-1.#IND00
319862735	643.000000	30	196.955325	31809	0	0.019608	32052	0	0.019608	9200488	-1.#IND00
319879019	667.000000	31	197.243783	32076	0	0.019608	31981	0	0.019608	9186614	-1.#IND00
319852289	651.000000	31	197.035664	31933	0	0.019608	31927	0	0.019608	9172824	-1.#IND00
319867307	628.000000	32	196.960013	32288	0	0.019608	32061	0	0.019608	9159076	-1.#IND00
319847133	620.000000	28	196.857067	32059	0	0.019608	31931	0	0.019608	9145377	-1.#IND00
319891532	607.000000	31	196.697788	32113	0	0.019608	31917	0	0.019608	9131515	-1.#IND00
319881711	531.000000	32	196.787633	31972	0	0.019608	32021	0	0.019608	9117877	-1.#IND00
319870057	558.000000	26	196.586772	31893	0	0.019608	31933	0	0.019615	9104084	-1.#IND00
319880868	551.000000	25	196.955342	31935	0	0.019608	31907	0	0.019608	9090530	-1.#IND00
319858327	487.000000	31	196.591320	31828	0	0.019608	32055	0	0.019608	9076913	-1.#IND00
319889554	512.000000	34	196.664513	31841	0	0.019608	32065	0	0.019608	9063214	-1.#IND00
319866723	576.000000	31	196.847642	31983	0	0.019608	32073	0	0.019608	9049527	-1.#IND00
319876748	596.000000	20	196.853397	31996	0	0.019608	32028	0	0.019608	9036069	-1.#IND00
319886582	583.000000	21	196.820053	32017	0	0.019608	32004	0	0.019608	9022481	-1.#IND00
319851188	532.000000	33	196.744500	32108	0	0.019608	31942	0	0.019608	9008911	-1.#IND00
319899088	539.000000	42	196.753778	31959	0	0.019608	32059	0	0.019608	8995517	-1.#IND00
319899849	602.000000	25	196.955520	31870	1	0.019608	32107	0	0.019612	8981870	-1.#IND00
319884811	585.000000	34	196.924447	31957	0	0.019608	31953	0	0.019620	8968237	-1.#IND00
319864006	611.000000	18	196.938910	32039	0	0.019608	31987	0	0.019608	8954887	-1.#IND00
319877455	635.000000	35	196.831055	31759	0	0.019608	32050	0	0.019608	8941349	-1.#IND00
319886091	631.000000	37	196.849463	32052	0	0.019608	32209	0	0.019608	8927889	-1.#IND00
319850323	622.000000	27	197.002971	31964	0	0.019608	31965	0	0.019608	8914486	-1.#IND00
319871525	572.000000	34	196.897476	31990	0	0.019608	31833	0	0.019608	8900967	-1.#IND00
319890179	512.000000	37	196.576424	32053	0	0.019608	31759	0	0.019608	8887520	-1.#IND00
319860838	518.000000	38	196.822129	31919	0	0.019608	32005	0	0.019608	8874250	-1.#IND00
319874617	546.000000	22	196.719949	31967	0	0.019608	32091	0	0.019608	8860831	-1.#IND00
319856161	534.000000	24	196.842545	32248	0	0.019608	31854	0	0.019608	8847299	-1.#IND00
319856665	563.000000	29	196.686724	32083	0	0.019608	31860	0	0.019608	8834056	-1.#IND00
319882685	561.000000	28	196.737659	31914	0	0.019608	31979	0	0.019608	8820970	-1.#IND00
319884595	571.000000	26	196.987761	32048	0	0.019608	31874	0	0.019608	8807764	-1.#IND00
319864997	586.000000	20	196.897752	31777	0	0.019608	32055	0	0.019608	8794484	-1.#IND00
319864835	575.000000	31	196.814656	32002	0	0.019608	31873	0	0.019608	8781265	-1.#IND00
319845189	632.000000	37	197.009631	31850	0	0.019608	31997	0	0.019608	8768155	-1.#IND00
319863298	617.000000	38	196.956402	31997	0	0.019608	32054	0	0.019608	8754956	-1.#IND00
319879294	688.000000	31	197.244806	32074	0	0.019608	31881	0	0.019608	8741686	-1.#IND00
319861394	719.000000	35	197.300669	31934	0	0.019608	32096	0	0.019608	8728636	-1.#IND00
319884571	690.000000	40	196.976289	31937	0	0.019608	31915	0	0.019608	8715714	-1.#IND00
319886415	747.000000	40	197.171909	31863	0	0.019608	32151	0	0.019608	8702703	-1.#IND00
319860238	741.000000	38	197.210761	32259	0	0.019608	31685	0	0.019608	8689532	-1.#IND00
npatches	nstrain	runtime	dt	init_x	init_y	init_y_blood	init_z	init_S	beta0	beta1	beta2	beta3	mean_beta	B	d	delta	delta_blood	b[0]	mut	m	CTL	c	g	epsilon	k	het	lambda	rho	omega	x_max	patch.dyna	DELTA	A	VA
10000	1	100.000000	0.000100	21900	9499	5000000	0.001000	10000000	0.573863	0.900528	0.603264	0.953773	1	8000000000.000000	0.010000	1.000000	1.000000	800000	0.000050	0.048000	0	0.500000	0.000000	25.000000	6.000000	0.500000	0.001000	0.001000	0.010000	31987	0	10.000000	7.000000	1.000000
sus	inf	inf_blood	z	x[0]	y[0][0]	z[0]	x[1]	y[1][0]	z[1]	S[0]	synchrony
219000000	94990000.000000	5000000	10.000000	21900	9499	0.001000	21900	9499	0.001000	10000000	0.000000
318732707	26169798.000000	1367721	3940.834452	32048	2526	0.394083	31838	2653	0.394083	10047121	0.000000
319801842	1259843.000000	66223	6324.976263	31901	119	0.632498	32085	132	0.632498	10041070	0.000000
319866527	24264.000000	1230	4325.553353	32059	1	0.062162	32128	3	0.472493	10026527	0.000000
319885620	12098.000000	649	370.869313	31980	1	0.021675	31909	1	0.066721	10011481	0.000000
319868924	9199.000000	480	299.180175	32011	2	0.049894	31796	1	0.027546	9996379	0.000000
319870076	7140.000000	366	260.355718	32098	1	0.022616	32061	1	0.019608	9981592	0.000000
319865954	5789.000000	289	239.065263	31883	0	0.019608	32167	1	0.021711	9966601	0.000000
319870661	4621.000000	246	224.740199	32029	0	0.019621	32063	0	0.020907	9951670	0.000000
319842214	4084.000000	222	218.970532	31857	0	0.019811	32054	0	0.019693	9936540	0.000000
319851062	3453.000000	203	212.944956	32026	0	0.019608	32017	0	0.019608	9921756	0.000000
319866603	2868.000000	131	207.564511	31927	0	0.019608	32009	0	0.019650	9906788	0.000000
319875569	2374.000000	117	205.071735	32004	0	0.020404	31804	1	0.019608	9892126	0.000000
319862743	2085.000000	97	202.750326	31793	1	0.019608	31957	1	0.019608	9877273	0.000000
319875527	1784.000000	108	201.363364	31786	0	0.019608	32003	0	0.019608	9862403	0.000000
319860954	1666.000000	88	200.647646	31927	0	0.019816	32105	0	0.019608	9847616	0.000000
319858710	1426.000000	62	199.608455	32020	0	0.019608	31853	0	0.019608	9832808	0.000000
319869850	1207.000000	62	198.476454	31981	0	0.020351	32083	0	0.019608	9818338	0.000000
319875623	1100.000000	75	198.558665	31874	1	0.019825	32055	0	0.019620	9803707	0.000000
319873912	996.000000	64	197.865174	31788	0	0.019608	31925	0	0.019608	9788923	0.000000
319871793	938.000000	55	197.595926	31944	0	0.019608	32006	0	0.019608	9774213	0.000000
319878324	846.000000	50	197.397798	31832	0	0.019608	32151	0	0.019608	9759765	0.000000
319848513	802.000000	43	197.358747	31708	1	0.019608	31936	0	0.019608	9745236	0.000000
319869716	666.000000	46	197.149818	32169	0	0.019608	32094	0	0.019608	9730733	0.000000
319868002	640.000000	32	197.043918	32031	0	0.019608	31781	0	0.019608	9716145	0.000000
319875028	645.000000	34	196.944044	31879	0	0.019608	32234	0	0.019608	9701654	0.000000
319845031	626.000000	39	196.946075	31919	0	0.019608	32168	0	0.019608	9687104	0.000000
319860903	673.000000	38	197.023897	32005	1	0.019608	32110	0	0.019608	9672510	0.000000
319856757	597.000000	31	196.921558	32243	1	0.019608	32281	0	0.019608	9657962	0.000000
319868306	602.000000	28	196.783115	31920	0	0.019608	32057	0	0.019608	9643536	0.000000
319883898	620.000000	37	197.020984	32161	0	0.019608	31853	0	0.019608	9629157	0.000000
319845817	588.000000	35	196.874176	31974	0	0.019608	31887	0	0.019608	9614775	0.000000
319857241	594.000000	31	196.923394	32208	0	0.019608	31937	0	0.019608	9600346	0.000000
319849387	617.000000	38	196.939432	31895	0	0.019608	32109	0	0.019608	9585993	0.000000
319870940	581.000000	24	196.812717	31947	0	0.019608	32019	0	0.019608	9571728	0.000000
319867226	605.000000	36	196.966629	32037	0	0.019608	31813	0	0.019608	9557739	0.000000
319865778	631.000000	41	197.102355	32015	0	0.019608	32002	0	0.019609	9543394	0.000000
319874758	606.000000	32	196.768853	32026	0	0.019608	31899	0	0.019608	9529174	0.000000
319862735	577.000000	26	196.816897	31694	0	0.019608	31908	0	0.019608	9514710	0.000000
319878366	565.000000	31	196.656129	31914	0	0.019608	31817	0	0.019608	9500387	0.000000
319878965	530.000000	22	196.624508	31881	0	0.019608	32041	0	0.019608	9485950	-1.#IND00
319881340	527.000000	33	196.886785	32074	0	0.019608	32133	0	0.019608	9471801	-1.#IND00
319889556	513.000000	34	196.683271	32062	0	0.019608	32069	0	0.019608	9457558	-1.#IND00
319879867	537.000000	29	196.747648	31877	0	0.019608	32190	0	0.019608	9443340	-1.#IND00
319864122	569.000000	30	196.850601	32138	0	0.019608	32087	0	0.019608	9429210	-1.#IND00
319873509	468.000000	30	196.565018	32072	0	0.019609	31929	0	0.019608	9415176	-1.#IND00
319872549	457.000000	25	196.646332	31873	0	0.019608	32029	0	0.019608	9401171	-1.#IND00
319876967	493.000000	26	196.777682	31717	0	0.019608	31892	0	0.019608	9386849	-1.#IND00
319865314	530.000000	28	196.724973	31973	0	0.019608	32070	0	0.019608	9372786	-1.#IND00
319880354	489.000000	34	196.798651	32000	0	0.019608	31814	0	0.019608	9358633	-1.#IND00
319876592	525.000000	27	196.796607	31857	0	0.019608	32140	0	0.019608	9344682	-1.#IND00
319868031	492.000000	21	196.595705	32026	0	0.019608	31970	0	0.019608	9330617	-1.#IND00
319891031	508.000000	32	196.714842	32235	0	0.019608	31996	0	0.019608	9316547	-1.#IND00
319899063	455.000000	31	196.570349	31858	0	0.019608	31997	0	0.019608	9302465	-1.#IND00
319862235	460.000000	25	196.671107	32025	0	0.019608	31951	0	0.019608	9288488	-1.#IND00
319862695	453.000000	20	196.738198	31935	0	0.019608	31872	0	0.019608	9274530	-1.#IND00
319879043	469.000000	19	196.660071	32092	0	0.019608	32118	0	0.019608	9260728	-1.#IND00
319897618	441.000000	37	196.591697	32003	0	0.019608	31881	0	0.019608	9246884	-1.#IND00
319881544	446.000000	27	196.626392	32010	0	0.019608	31848	0	0.019608	9233291	-1.#IND00
319867535	430.000000	22	196.521486	31932	0	0.019608	32035	0	0.019608	9219462	-1.#IND00
319853756	440.000000	24	196.497426	31854	0	0.019608	32094	0	0.019608	9205588	-1.#IND00
319879084	483.000000	25	196.687626	31958	0	0.019608	31906	0	0.019608	9191821	-1.#IND00
319887047	459.000000	31	196.565536	31826	1	0.019608	31726	0	0.019608	9177822	-1.#IND00
319890269	457.000000	28	196.572502	32008	0	0.019608	31881	0	0.019608	9164114	-1.#IND00
319886669	487.000000	28	196.772229	32075	0	0.019608	31924	0	0.019608	9150355	-1.#IND00
319850182	500.000000	27	196.664525	31815	0	0.019608	31972	0	0.019608	9136604	-1.#IND00
319874895	486.000000	35	196.620734	32067	1	0.019608	31835	0	0.019608	9122901	-1.#IND00
319864674	502.000000	21	196.599059	31922	0	0.019608	32101	0	0.019608	9109234	-1.#IND00
319859624	485.000000	27	196.593381	31710	0	0.019608	31850	0	0.019608	9095631	-1.#IND00
319867715	427.000000	20	196.449592	31977	0	0.019608	31732	1	0.019608	9082058	-1.#IND00
319860933	415.000000	25	196.606369	31934	0	0.019608	31907	0	0.019608	9068276	-1.#IND00
319866707	471.000000	22	196.589867	32093	0	0.019608	31928	0	0.019608	9054734	-1.#IND00
319878272	464.000000	20	196.514925	31876	0	0.019608	31931	0	0.019608	9041040	-1.#IND00
319892593	474.000000	21	196.689715	32142	0	0.019608	31992	0	0.019608	9027544	-1.#IND00
319914768	494.000000	35	196.759490	31859	0	0.019608	31779	0	0.019608	9014121	-1.#IND00
319869461	475.000000	30	196.573036	31987	0	0.019608	31933	0	0.019608	9000585	-1.#IND00
319880089	474.000000	30	196.528795	31876	0	0.019608	32094	0	0.019608	8987061	-1.#IND00
319859819	555.000000	29	196.853867	32062	0	0.019608	32112	0	0.019608	8973684	-1.#IND00
319863579	506.000000	28	196.719787	32027	0	0.019626	31861	0	0.019608	8960276	-1.#IND00
319870168	489.000000	27	196.719750	31926	0	0.019653	31956	0	0.019608	8946825	-1.#IND00
319893203	549.000000	22	196.642734	32333	1	0.019608	31937	0	0.019608	8933258	-1.#IND00
319868522	540.000000	30	196.738733	32101	0	0.019608	32016	0	0.019608	8919947	-1.#IND00
319860037	563.000000	28	196.910097	32107	0	0.019608	32091	0	0.019608	8906561	-1.#IND00
319868507	526.000000	27	196.767606	32174	0	0.019608	32072	0	0.019608	8893239	-1.#IND00
319870885	543.000000	34	196.695539	31926	0	0.019608	31868	0	0.019608	8879962	-1.#IND00
319846413	501.000000	25	196.795854	31991	0	0.019608	31854	0	0.019608	8866689	-1.#IND00
319868718	483.000000	27	196.808114	32002	0	0.019608	32023	0	0.019608	8853287	-1.#IND00
319885511	422.000000	27	196.567228	31904	0	0.019608	32076	1	0.019608	8839805	-1.#IND00
319873085	466.000000	24	196.658010	32043	0	0.019608	32005	0	0.021803	8826491	-1.#IND00
319890955	467.000000	22	196.580555	31886	0	0.019608	32147	0	0.019608	8813288	-1.#IND00
319849790	521.000000	31	196.634471	32205	0	0.019608	32098	0	0.019608	8800071	-1.#IND00
319859661	518.000000	23	196.678917	32233	0	0.019608	31958	0	0.019608	8786763	-1.#IND00
319879455	506.000000	28	196.610403	32038	0	0.019608	31764	0	0.019608	8773385	-1.#IND00
319863518	448.000000	31	196.641200	32150	0	0.019608	31896	0	0.019608	8760241	-1.#IND00
319869969	464.000000	21	196.545599	31979	0	0.019608	32041	0	0.019608	8747098	-1.#IND00
319875039	464.000000	29	196.629188	32206	0	0.019608	32009	0	0.019608	8733978	-1.#IND00
319871468	441.000000	27	196.665155	32080	0	0.019608	31806	0	0.019608	8720763	-1.#IND00
319879886	421.000000	16	196.673690	31931	0	0.019608	31920	1	0.019608	8707603	-1.#IND00
319862035	399.000000	21	196.570863	31940	0	0.019608	32113	0	0.019608	8694536	-1.#IND00
319877174	393.000000	17	196.446244	32093	0	0.019608	32091	0	0.019608	8681437	-1.#IND00
npatches	nstrain	runtime	dt	init_x	init_y	init_y_blood	init_z	init_S	beta0	beta1	beta2	beta3	mean_beta	B	d	delta	delta_blood	b[0]	mut	m	CTL	c	g	epsilon	k	het	lambda	rho	omega	x_max	patch.dyna	DELTA	A	VA
10000	1	100.000000	0.000100	21900	9499	5000000	0.001000	10000000	1.138082	1.238194	0.647195	1.044540	1	8000000000.000000	0.010000	1.000000	1.000000	800000	0.000050	0.048000	0	0.500000	0.000000	25.000000	7.000000	0.500000	0.001000	0.001000	0.010000	31987	0	10.000000	7.000000	1.000000
sus	inf	inf_blood	z	x[0]	y[0][0]	z[0]	x[1]	y[1][0]	z[1]	S[0]	synchrony
219000000	94990000.000000	5000000	10.000000	21900	9499	0.001000	21900	9499	0.001000	10000000	0.000000
318916939	21356637.000000	1116532	3940.834452	31956	2162	0.394083	31972	2209	0.394083	10044043	0.000000
319856731	623545.000000	32818	6324.976263	31868	64	0.632498	31944	59	0.632498	10035345	0.000000
319884257	15113.000000	759	821.882262	31965	0	0.025834	31969	1	0.091669	10020211	0.000000
319861598	10172.000000	523	319.720599	31852	2	0.035004	31978	2	0.058704	10005169	0.000000
319874832	7746.000000	403	269.705220	31954	4	0.103661	32045	2	0.020396	9989898	0.000000
319868584	5990.000000	337	243.357578	32065	0	0.019608	32030	2	0.020349	9974841	0.000000
319863422	4867.000000	242	227.515166	32076	0	0.021157	32107	1	0.019608	9959967	0.000000
319883333	4088.000000	211	219.473707	31873	0	0.019782	32023	0	0.019614	9945156	0.000000
319869806	3369.000000	182	212.186623	31943	2	0.035893	32241	1	0.021182	9930367	0.000000
319870563	2652.000000	148	206.933128	31927	0	0.019608	31847	0	0.019608	9915511	0.000000
319858965	2189.000000	125	203.329168	31823	0	0.019608	32036	1	0.029194	9900577	0.000000
319856563	1891.000000	102	201.405673	32072	0	0.019608	31908	1	0.019613	9885468	0.000000
319889159	1732.000000	87	201.141025	32122	0	0.019608	32207	0	0.019608	9870709	0.000000
319868650	1651.000000	73	200.373413	32019	1	0.019608	32125	0	0.019608	9855924	0.000000
319862610	1465.000000	72	199.951601	31885	0	0.019608	32065	0	0.019608	9841008	0.000000
319881937	1261.000000	60	199.201870	31930	0	0.019608	32064	0	0.019610	9826185	0.000000
319871639	1117.000000	71	198.459445	32105	0	0.019608	32037	0	0.019608	9811503	0.000000
319876797	997.000000	50	197.860147	31926	0	0.019611	31981	0	0.019608	9796948	0.000000
319862555	901.000000	56	197.471389	32050	0	0.019608	31923	0	0.019608	9782509	0.000000
319899357	746.000000	32	197.398959	31977	0	0.019608	31879	0	0.019608	9767824	0.000000
319877550	726.000000	30	197.090904	32092	0	0.019608	32037	1	0.019608	9753098	0.000000
319863129	724.000000	30	197.490033	32065	0	0.020195	31912	0	0.019608	9738638	0.000000
319872934	688.000000	22	197.157877	31919	0	0.019608	31990	0	0.019608	9724135	0.000000
319874827	662.000000	35	196.983507	31781	0	0.019608	32096	0	0.019608	9709491	0.000000
319882758	668.000000	31	196.968965	31994	0	0.019608	31868	0	0.019608	9695007	0.000000
319880078	699.000000	29	197.145500	31823	1	0.019608	32000	0	0.019610	9680533	0.000000
319881993	667.000000	35	196.994186	32100	0	0.019608	32084	0	0.019608	9665933	0.000000
319879604	713.000000	38	197.236484	31881	0	0.019608	32189	0	0.019608	9651406	0.000000
319877044	614.000000	29	196.770651	31994	1	0.019608	31841	0	0.019610	9636969	0.000000
319864604	566.000000	30	196.828728	31875	0	0.019608	32151	0	0.019608	9622380	0.000000
319876930	565.000000	19	196.786496	31908	0	0.019608	31996	0	0.019608	9607921	0.000000
319865496	532.000000	28	196.801246	31860	0	0.019608	31931	0	0.019608	9593464	0.000000
319852294	584.000000	24	196.901972	32040	0	0.019608	32099	0	0.019608	9579136	0.000000
319837354	541.000000	28	196.847379	32100	0	0.019608	31939	0	0.019608	9564943	0.000000
319879628	517.000000	37	196.770070	31920	0	0.019608	32037	0	0.019608	9550478	0.000000
319894086	537.000000	28	196.937094	32021	0	0.019609	32019	0	0.019608	9536022	0.000000
319863482	516.000000	24	196.654055	31987	0	0.019608	31935	0	0.019608	9521887	0.000000
319868764	406.000000	25	196.586609	31872	0	0.019608	32011	0	0.019608	9507559	0.000000
319894679	436.000000	23	196.498362	31976	0	0.019608	32052	0	0.019608	9493436	0.000000
319853866	458.000000	25	196.580128	31760	0	0.019608	31991	0	0.019608	9479254	-1.#IND00
319860370	488.000000	32	196.668505	32055	0	0.019811	32118	0	0.019608	9465108	-1.#IND00
319881775	459.000000	22	196.717639	31858	0	0.019608	32009	0	0.019608	9450922	-1.#IND00
319842787	433.000000	16	196.547485	31837	0	0.019608	31990	0	0.019608	9436726	-1.#IND00
319871676	469.000000	19	196.655694	32121	0	0.019608	31756	0	0.019608	9422632	-1.#IND00
319887744	472.000000	28	196.742183	31839	0	0.019608	32036	0	0.019608	9408557	-1.#IND00
319875929	449.000000	24	196.682696	32170	0	0.019608	31787	0	0.019608	9394308	-1.#IND00
319868326	431.000000	34	196.835450	31937	0	0.019608	31967	0	0.019608	9380410	-1.#IND00
319896092	426.000000	25	196.500133	31933	0	0.019608	31918	0	0.019608	9366240	-1.#IND00
319864329	464.000000	25	196.469230	31957	0	0.019608	31916	0	0.019608	9352166	-1.#IND00
319847174	463.000000	20	196.645124	31894	1	0.019608	32004	0	0.019608	9338115	-1.#IND00
319876054	384.000000	24	196.346900	32141	0	0.019608	31977	0	0.019608	9324203	-1.#IND00
319872789	404.000000	20	196.499328	32186	0	0.019608	31947	0	0.019608	9310148	-1.#IND00
319878733	425.000000	25	196.534597	32178	0	0.019608	32076	0	0.019608	9296287	-1.#IND00
319885623	452.000000	25	196.630079	31854	0	0.019608	31811	0	0.019608	9282474	-1.#IND00
319860216	449.000000	25	196.560271	31964	0	0.019608	32160	0	0.019608	9268459	-1.#IND00
319860467	444.000000	21	196.451187	32079	0	0.019608	32182	0	0.019608	9254510	-1.#IND00
319854643	425.000000	23	196.494982	32062	0	0.019608	31948	0	0.019608	9240645	-1.#IND00
319867577	446.000000	24	196.561013	32002	0	0.019608	32095	0	0.019608	9226753	-1.#IND00
319881280	476.000000	27	196.627575	31836	0	0.019608	31720	0	0.019608	9212972	-1.#IND00
319884845	485.000000	28	196.735913	32069	0	0.019608	31870	0	0.019608	9199085	-1.#IND00
319892668	514.000000	32	196.791540	32142	0	0.019608	32034	0	0.019608	9185268	-1.#IND00
319863708	537.000000	23	196.658592	32149	0	0.019608	32126	0	0.019611	9171551	-1.#IND00
319865976	466.000000	15	196.545464	32154	0	0.019608	32145	0	0.019608	9157804	-1.#IND00
319861583	429.000000	18	196.516257	31911	0	0.019608	31759	0	0.019608	9144179	-1.#IND00
319877407	445.000000	23	196.522870	31998	0	0.019608	32002	0	0.019608	9130469	-1.#IND00
319884807	467.000000	26	196.665897	31977	0	0.019608	31758	0	0.019608	9116692	-1.#IND00
319884126	559.000000	36	196.872453	31980	0	0.019608	32044	0	0.019608	9103016	-1.#IND00
319870957	538.000000	30	196.833369	32292	0	0.019608	31880	0	0.019608	9089539	-1.#IND00
319877943	504.000000	30	196.605014	31901	1	0.019608	32072	0	0.019608	9075946	-1.#IND00
319871170	506.000000	27	196.596373	32150	1	0.019778	31777	0	0.019608	9062240	-1.#IND00
319880278	527.000000	47	196.936627	31896	0	0.019608	31908	0	0.019608	9048596	-1.#IND00
319872733	461.000000	23	196.683071	31854	0	0.019608	31959	0	0.019608	9035159	-1.#IND00
319860722	453.000000	28	196.673955	32064	0	0.019608	31954	0	0.019608	9021682	-1.#IND00
319857293	480.000000	28	196.637648	32045	0	0.019608	31951	0	0.019608	9008262	-1.#IND00
319871836	449.000000	27	196.501033	31890	0	0.019608	32009	0	0.019608	8994732	-1.#IND00
319846503	463.000000	26	196.567422	32113	0	0.019608	32118	0	0.019608	8981395	-1.#IND00
319874258	450.000000	27	196.500760	31894	0	0.019608	31978	0	0.019608	8967905	-1.#IND00
319878451	459.000000	16	196.598803	31916	0	0.019608	32003	0	0.019608	8954390	-1.#IND00
319867131	447.000000	27	196.596368	32000	0	0.019608	31993	0	0.019608	8941106	-1.#IND00
319857594	499.000000	29	196.617218	32106	0	0.019608	32039	0	0.021211	8927652	-1.#IND00
319884380	467.000000	17	196.639754	31779	0	0.019608	31954	0	0.019608	8914574	-1.#IND00
319861356	442.000000	22	196.583060	32298	0	0.019608	32023	0	0.019608	8901086	-1.#IND00
319869536	450.000000	28	196.467262	32053	0	0.019608	32060	0	0.019608	8887751	-1.#IND00
319887051	448.000000	13	196.562485	31753	0	0.019608	31951	0	0.019608	8874214	-1.#IND00
319851069	398.000000	28	196.499342	31797	0	0.019608	32097	0	0.019608	8860957	-1.#IND00
319876321	392.000000	22	196.535217	31774	0	0.019608	31823	0	0.019608	8847551	-1.#IND00
319870174	412.000000	19	196.500378	31937	0	0.019608	31976	0	0.019608	8834342	-1.#IND00
319897487	429.000000	27	196.535418	31888	0	0.019608	32102	0	0.019608	8821087	-1.#IND00
319850717	438.000000	23	196.563376	31800	0	0.019608	32180	0	0.019608	8808043	-1.#IND00
319874830	413.000000	36	196.475542	31884	0	0.019608	31906	0	0.019608	8794782	-1.#IND00
319867266	387.000000	27	196.461842	31973	0	0.019608	31932	1	0.019608	8781833	-1.#IND00
319861760	442.000000	19	196.446326	32239	0	0.019608	32138	0	0.019608	8768565	-1.#IND00
319893509	392.000000	20	196.552342	31960	0	0.019608	32044	0	0.019608	8755541	-1.#IND00
319877836	372.000000	19	196.373479	31849	0	0.019608	31924	0	0.019608	8742249	-1.#IND00
319870603	351.000000	16	196.377445	31868	0	0.019608	31952	0	0.019608	8729147	-1.#IND00
319883184	360.000000	22	196.438943	31982	0	0.019608	31880	0	0.019608	8716038	-1.#IND00
319860279	383.000000	24	196.581750	32034	0	0.019608	32022	1	0.020603	8703043	-1.#IND00
319883496	392.000000	16	196.421287	32030	0	0.019608	31904	0	0.019608	8690022	-1.#IND00
319884477	421.000000	12	196.461105	31966	0	0.019608	31960	0	0.019608	8677062	-1.#IND00
npatches	nstrain	runtime	dt	init_x	init_y	init_y_blood	init_z	init_S	beta0	beta1	beta2	beta3	mean_beta	B	d	delta	delta_blood	b[0]	mut	m	CTL	c	g	epsilon	k	het	lambda	rho	omega	x_max	patch.dyna	DELTA	A	VA
10000	1	100.000000	0.000100	21900	9499	5000000	0.001000	10000000	1.448701	1.123675	1.161409	1.251080	1	8000000000.000000	0.010000	1.000000	1.000000	800000	0.000050	0.048000	0	0.500000	0.000000	25.000000	8.000000	0.500000	0.001000	0.001000	0.010000	31987	0	10.000000	7.000000	1.000000
sus	inf	inf_blood	z	x[0]	y[0][0]	z[0]	x[1]	y[1][0]	z[1]	S[0]	synchrony
219000000	94990000.000000	5000000	10.000000	21900	9499	0.001000	21900	9499	0.001000	10000000	0.000000
319077889	17476048.000000	913529	3940.834452	31745	1744	0.394083	31788	1804	0.394083	10041170	0.000000
319857047	311044.000000	16206	6324.976263	32157	31	0.632498	32090	39	0.632498	10030700	0.000000
319855604	12569.000000	644	414.562801	32154	0	0.021630	31955	0	0.019622	10015702	0.000000
319874303	8608.000000	467	288.036404	32039	1	0.019735	32158	0	0.019673	10000591	0.000000
319862792	6446.000000	313	248.932245	31835	1	0.029426	31974	0	0.033609	9985634	0.000000
319887022	5071.000000	247	230.596395	32050	1	0.019608	31940	1	0.019609	9970846	0.000000
319884119	3926.000000	210	217.650258	31956	0	0.019715	31832	3	0.021372	9955825	0.000000
319895557	3136.000000	177	210.657773	31780	0	0.019610	31902	0	0.019608	9940875	0.000000
319894283	2561.000000	147	205.954449	32099	0	0.019621	32252	0	0.019608	9925942	0.000000
319893769	2237.000000	99	203.800331	32070	2	0.036375	32008	0	0.019608	9911238	0.000000
319878899	1871.000000	120	201.826393	32147	1	0.019608	31991	0	0.019608	9896347	0.000000
319878002	1676.000000	96	200.715326	31830	0	0.019608	32056	0	0.019608	9881670	0.000000
319867436	1415.000000	64	199.327145	31922	0	0.019608	32128	0	0.019608	9866584	0.000000
319865007	1231.000000	64	198.776008	32040	0	0.019608	32047	0	0.019608	9851811	0.000000
319870838	1111.000000	57	198.226661	32168	2	0.045373	31949	0	0.019608	9836855	0.000000
319890501	978.000000	46	197.940854	32045	0	0.019608	32068	0	0.019626	9822126	0.000000
319883717	826.000000	47	197.412915	31839	0	0.019608	32060	0	0.019608	9807497	0.000000
319869861	793.000000	46	197.480738	31957	0	0.019608	32096	0	0.019608	9792746	0.000000
319871597	690.000000	31	197.133773	31811	0	0.019608	31772	1	0.022957	9778086	0.000000
319873839	653.000000	31	197.036670	31953	0	0.019608	31813	0	0.019608	9763426	0.000000
319879185	653.000000	29	196.833468	31961	0	0.019608	31891	1	0.019608	9748779	0.000000
319889968	611.000000	26	197.005713	31969	0	0.022377	31842	0	0.019608	9734145	0.000000
319874776	630.000000	22	197.109226	31941	0	0.019608	31963	0	0.019608	9719625	0.000000
319879023	582.000000	24	197.023805	31910	0	0.019608	31862	0	0.019610	9705302	0.000000
319865018	537.000000	32	196.677022	31907	0	0.019608	31700	0	0.019608	9690731	0.000000
319866387	572.000000	34	196.828944	31848	0	0.019608	31716	0	0.019608	9676162	0.000000
319887332	609.000000	23	196.807151	31922	0	0.019608	32067	0	0.019608	9661673	0.000000
319846517	621.000000	34	196.796359	31888	0	0.019608	31938	0	0.019608	9647284	0.000000
319878219	596.000000	36	196.941980	32012	0	0.019608	31917	0	0.019608	9632589	0.000000
319867444	617.000000	26	196.967645	32053	0	0.019608	31890	0	0.019608	9618100	0.000000
319872892	559.000000	33	196.832670	31980	0	0.019608	32074	0	0.019608	9603885	0.000000
319860387	528.000000	28	196.835530	31936	0	0.019608	32004	0	0.019608	9589583	0.000000
319875078	546.000000	29	196.661074	31950	0	0.019608	31804	0	0.019608	9575382	0.000000
319879067	521.000000	28	196.779761	32173	0	0.019608	31712	0	0.019608	9560849	0.000000
319873241	500.000000	23	196.723553	32175	0	0.019608	32175	0	0.019608	9546413	0.000000
319868208	488.000000	35	196.649734	32011	1	0.019608	32040	0	0.019608	9532224	0.000000
319847829	507.000000	24	196.675903	31889	0	0.019608	31957	0	0.019608	9517793	0.000000
319867612	470.000000	22	196.563473	32088	0	0.019608	32242	0	0.019608	9503576	0.000000
319867792	468.000000	22	196.622811	32049	0	0.019608	32042	0	0.019608	9489345	0.000000
319892993	478.000000	25	196.675574	31973	0	0.019608	31954	0	0.020655	9475093	-1.#IND00
319866096	497.000000	23	196.584812	32061	0	0.019608	31830	0	0.019608	9460827	-1.#IND00
319876307	471.000000	19	196.582940	31894	0	0.019608	31940	0	0.019608	9446682	-1.#IND00
319876975	434.000000	19	196.602133	31851	0	0.019608	32184	0	0.019608	9432416	-1.#IND00
319876799	486.000000	17	196.587300	31761	0	0.019621	31929	0	0.019608	9418259	-1.#IND00
319898853	430.000000	25	196.524854	32234	0	0.019608	31971	0	0.019608	9403921	-1.#IND00
319877905	444.000000	17	196.720186	31981	0	0.019608	32035	0	0.019608	9389805	-1.#IND00
319857276	488.000000	19	196.744937	31749	0	0.019608	32049	0	0.019608	9375807	-1.#IND00
319884455	479.000000	27	196.713344	31891	0	0.019608	32031	0	0.019608	9361788	-1.#IND00
319864891	466.000000	18	196.627354	32018	0	0.019608	32131	0	0.019608	9347619	-1.#IND00
319872227	452.000000	15	196.641480	31937	0	0.019608	31849	0	0.019608	9333567	-1.#IND00
319869882	422.000000	16	196.487606	32094	0	0.019608	31976	0	0.019608	9319680	-1.#IND00
319858612	406.000000	14	196.459033	31900	0	0.019608	31829	0	0.019608	9305478	-1.#IND00
319870899	480.000000	24	196.559226	31991	0	0.019608	32000	0	0.019608	9291427	-1.#IND00
319862903	458.000000	19	196.476997	31851	0	0.019608	31966	0	0.019608	9277479	-1.#IND00
319863699	441.000000	15	196.535236	31983	0	0.019608	32037	0	0.019608	9263544	-1.#IND00
319874831	372.000000	15	196.365415	31918	0	0.019608	31830	0	0.019608	9249593	-1.#IND00
319877135	422.000000	33	196.483008	31921	0	0.019608	31966	0	0.019608	9235873	-1.#IND00
319879993	390.000000	21	196.508765	31843	0	0.019608	31948	0	0.019608	9222077	-1.#IND00
319868944	415.000000	16	196.518659	32084	0	0.019608	32045	0	0.019608	9208303	-1.#IND00
319862509	447.000000	20	196.651226	32000	0	0.019608	31927	0	0.019608	9194365	-1.#IND00
319897226	451.000000	19	196.605073	31952	0	0.019608	32142	0	0.019608	9180373	-1.#IND00
319872900	471.000000	27	196.606624	32102	0	0.019608	31929	1	0.019608	9166429	-1.#IND00
319878176	403.000000	20	196.543263	32203	1	0.019608	32040	0	0.019608	9152662	-1.#IND00
319837647	400.000000	13	196.676074	31768	0	0.019608	32001	0	0.019608	9138835	-1.#IND00
319868149	400.000000	23	196.401004	32065	0	0.019608	32044	0	0.019608	9125033	-1.#IND00
319877222	387.000000	18	196.428596	31863	0	0.019608	31916	0	0.019608	9111479	-1.#IND00
319884791	390.000000	21	196.407622	31665	0	0.019608	31846	0	0.019608	9097833	-1.#IND00
319867818	413.000000	25	196.553014	31955	0	0.019608	31973	0	0.019608	9084123	-1.#IND00
319875356	399.000000	19	196.462006	32020	0	0.019608	31795	0	0.019608	9070693	-1.#IND00
319851282	395.000000	19	196.582318	31912	1	0.019608	32034	0	0.019608	9056940	-1.#IND00
319867283	379.000000	24	196.382812	31890	0	0.019608	31591	0	0.019608	9043413	-1.#IND00
319870821	407.000000	23	196.601892	32063	0	0.019608	32100	0	0.019608	9029736	-1.#IND00
319880623	431.000000	24	196.508098	32020	0	0.019608	32174	0	0.019608	9016086	-1.#IND00
319869346	384.000000	22	196.530380	32113	0	0.019608	31897	0	0.019608	9002433	-1.#IND00
319851797	386.000000	21	196.577978	31762	0	0.019608	31922	0	0.019608	8988935	-1.#IND00
319874623	417.000000	20	196.551101	32089	0	0.019608	31939	0	0.019608	8975334	-1.#IND00
319876360	434.000000	29	196.584534	31751	0	0.019608	31717	0	0.019608	8961887	-1.#IND00
319856557	416.000000	19	196.566640	31850	0	0.019608	32023	0	0.019608	8948368	-1.#IND00
319876338	451.000000	24	196.670550	32003	0	0.019608	32088	0	0.019608	8934929	-1.#IND00
319855548	431.000000	23	196.447268	32181	0	0.019608	31944	0	0.019608	8921551	-1.#IND00
319857687	400.000000	28	196.586372	32072	0	0.019608	31871	0	0.019608	8908381	-1.#IND00
319874324	368.000000	28	196.445452	32164	0	0.019608	31934	0	0.019608	8894989	-1.#IND00
319878882	367.000000	14	196.418376	31928	0	0.019608	31965	0	0.019608	8881760	-1.#IND00
319876165	377.000000	24	196.524697	31931	0	0.019608	31752	0	0.019608	8868349	-1.#IND00
319856752	386.000000	17	196.384211	32167	0	0.019608	31966	0	0.019608	8855012	-1.#IND00
319876167	342.000000	19	196.480549	32012	0	0.019608	32017	0	0.019608	8841869	-1.#IND00
319889760	330.000000	19	196.439224	31931	1	0.019608	31748	0	0.019608	8828851	-1.#IND00
319858694	398.000000	17	196.525079	31907	0	0.019608	31778	0	0.019608	8815540	-1.#IND00
319861341	430.000000	15	196.467695	31653	0	0.019608	31713	1	0.019608	8802233	-1.#IND00
319883064	439.000000	18	196.504107	31771	0	0.019608	32116	0	0.019608	8789014	-1.#IND00
319874173	420.000000	19	196.598562	31966	0	0.019608	32034	0	0.019608	8775966	-1.#IND00
319877825	454.000000	26	196.595607	31861	0	0.019608	32018	0	0.019608	8762928	-1.#IND00
319881696	448.000000	13	196.523494	32041	0	0.019608	32118	0	0.019608	8749698	-1.#IND00
319903615	451.000000	18	196.482249	32037	0	0.019608	31786	0	0.019608	8736458	-1.#IND00
319883530	460.000000	20	196.702986	32036	0	0.019608	31984	0	0.019608	8723407	-1.#IND00
319881818	452.000000	18	196.476329	31937	0	0.019608	31797	0	0.019608	8710394	-1.#IND00
319887242	416.000000	15	196.587024	31985	0	0.019608	31856	0	0.019608	8697289	-1.#IND00
319886482	391.000000	13	196.455802	32023	0	0.019608	31855	0	0.019608	8684421	-1.#IND00
319847637	399.000000	14	196.549635	31959	0	0.019608	31829	0	0.019608	8671504	-1.#IND00
npatches	nstrain	runtime	dt	init_x	init_y	init_y_blood	init_z	init_S	beta0	beta1	beta2	beta3	mean_beta	B	d	delta	delta_blood	b[0]	mut	m	CTL	c	g	epsilon	k	het	lambda	rho	omega	x_max	patch.dyna	DELTA	A	VA
10000	1	100.000000	0.000100	21900	9499	5000000	0.001000	10000000	1.338175	0.751061	1.148394	0.555333	1	8000000000.000000	0.010000	1.000000	1.000000	800000	0.000050	0.048000	0	0.500000	0.000000	25.000000	9.000000	0.500000	0.001000	0.001000	0.010000	31987	0	10.000000	7.000000	1.000000
sus	inf	inf_blood	z	x[0]	y[0][0]	z[0]	x[1]	y[1][0]	z[1]	S[0]	synchrony
219000000	94990000.000000	5000000	10.000000	21900	9499	0.001000	21900	9499	0.001000	10000000	0.000000
319230962	14295659.000000	747474	3940.834452	31874	1450	0.394083	32018	1412	0.394083	10039149	0.000000
319846620	154957.000000	8109	6324.976263	32156	18	0.632498	31985	12	0.632498	10027716	0.000000
319874681	11034.000000	558	345.639344	31774	1	0.028963	32062	1	0.033013	10012697	0.000000
319879445	7724.000000	424	270.691700	31994	1	0.025913	31854	0	0.019746	9997744	0.000000
319868602	5591.000000	298	237.301252	32039	1	0.023772	32222	0	0.024376	9982707	0.000000
319853531	4126.000000	195	219.188990	31885	1	0.019608	31828	1	0.019608	9967651	0.000000
319874901	3270.000000	176	211.833391	32119	0	0.019608	31920	0	0.019608	9952422	0.000000
319881103	2667.000000	135	206.785447	32198	0	0.019663	32051	0	0.020275	9937691	0.000000
319871585	2157.000000	98	203.763908	31868	0	0.019609	31844	1	0.019608	9922757	0.000000
319880892	1707.000000	89	200.631516	31701	1	0.019608	32052	0	0.019608	9907751	0.000000
319869804	1389.000000	74	199.386023	32032	0	0.019608	32111	0	0.019608	9892807	0.000000
319889334	1187.000000	54	198.396163	32084	0	0.019773	32005	0	0.019608	9877910	0.000000
319889802	993.000000	56	198.097636	32102	1	0.019608	32046	0	0.019608	9863152	0.000000
319878316	878.000000	44	197.600503	32207	0	0.019608	32098	0	0.019608	9848268	0.000000
319876571	779.000000	39	197.301077	32131	0	0.019608	31950	0	0.019608	9833550	0.000000
319881214	733.000000	44	197.120997	32121	0	0.019608	31912	0	0.019608	9818764	0.000000
319878674	707.000000	39	197.075506	32034	0	0.019608	31700	0	0.019608	9804190	0.000000
319864224	646.000000	37	197.166738	32057	0	0.019608	32154	0	0.019608	9789522	0.000000
319856577	675.000000	30	197.135664	31734	0	0.019608	32132	0	0.019608	9774802	0.000000
319866074	598.000000	39	196.801570	32096	0	0.019608	32103	0	0.019608	9760038	0.000000
319884536	584.000000	31	196.872023	31919	0	0.019608	31899	0	0.019608	9745289	0.000000
319883935	545.000000	30	196.667908	31937	0	0.019608	31819	0	0.019614	9731025	0.000000
319882863	566.000000	25	196.873243	31988	0	0.019608	31759	0	0.019608	9716326	0.000000
319866183	552.000000	34	196.795972	31968	0	0.019608	31833	0	0.019608	9701981	0.000000
319856902	533.000000	26	196.815274	31906	0	0.019608	31940	0	0.019608	9687739	0.000000
319871693	482.000000	28	196.606909	32239	0	0.019608	31854	0	0.019608	9673109	0.000000
319871572	497.000000	28	196.660879	32063	1	0.019608	31975	0	0.019608	9658664	0.000000
319885522	516.000000	25	196.675554	32062	0	0.019608	31893	0	0.019608	9644021	0.000000
319888887	482.000000	25	196.667672	32143	0	0.019608	31974	0	0.019608	9629600	0.000000
319886263	446.000000	20	196.591522	31962	0	0.019608	31979	0	0.019608	9615075	0.000000
319900744	411.000000	15	196.478615	31793	0	0.019608	32079	0	0.019608	9600688	0.000000
319873741	378.000000	20	196.385656	31791	0	0.019608	31914	0	0.019608	9586368	0.000000
319872939	402.000000	19	196.557239	32026	0	0.019608	31940	0	0.019608	9571995	0.000000
319877534	399.000000	24	196.494074	32130	0	0.019608	31961	0	0.019608	9557454	0.000000
319864200	390.000000	23	196.591699	32208	0	0.019608	32027	0	0.019608	9543154	0.000000
319861892	400.000000	16	196.461260	32034	0	0.019608	32093	0	0.019608	9528950	0.000000
319851610	415.000000	25	196.554583	31946	0	0.019608	32024	0	0.019608	9514693	0.000000
319867580	420.000000	30	196.599661	31920	0	0.019608	31790	0	0.019608	9500555	0.000000
319851851	459.000000	26	196.512596	32004	0	0.019608	31875	0	0.019608	9486346	0.000000
319857507	447.000000	27	196.553017	31812	0	0.019608	32085	0	0.019608	9472037	-1.#IND00
319860642	428.000000	16	196.479886	32093	0	0.019608	32023	0	0.019608	9457843	-1.#IND00
319873365	466.000000	11	196.649691	31939	0	0.019608	32091	0	0.019608	9443429	-1.#IND00
319876563	408.000000	23	196.505603	32302	0	0.019608	31959	0	0.019608	9429582	-1.#IND00
319876782	420.000000	20	196.513217	32050	0	0.019608	31989	0	0.019608	9415479	-1.#IND00
319863311	352.000000	17	196.498585	31848	0	0.019608	32121	0	0.019608	9401332	-1.#IND00
319887061	362.000000	17	196.339702	32012	0	0.019608	31812	0	0.019608	9387191	-1.#IND00
319871948	363.000000	18	196.379574	32073	0	0.019608	31966	0	0.019608	9373254	-1.#IND00
319849558	374.000000	23	196.456724	31915	0	0.019608	31991	0	0.019608	9359036	-1.#IND00
319864332	391.000000	32	196.542053	32012	0	0.019608	32008	0	0.019608	9345018	-1.#IND00
319860596	387.000000	21	196.540601	32232	0	0.019608	32084	0	0.019608	9331115	-1.#IND00
319852398	369.000000	20	196.440720	31950	0	0.019612	31982	0	0.019608	9317001	-1.#IND00
319907659	342.000000	21	196.451882	31780	0	0.019608	32060	0	0.019608	9302983	-1.#IND00
319871719	368.000000	16	196.455669	31984	0	0.019608	32061	0	0.019608	9288983	-1.#IND00
319884137	409.000000	20	196.366069	32220	0	0.019608	32067	0	0.019608	9275162	-1.#IND00
319891245	413.000000	25	196.576270	32183	0	0.019608	31959	0	0.019608	9261466	-1.#IND00
319878077	417.000000	26	196.556017	32001	0	0.019608	32131	0	0.019608	9247533	-1.#IND00
319861846	483.000000	21	196.696885	32025	0	0.019608	32085	0	0.019608	9233565	-1.#IND00
319865269	535.000000	23	196.608814	31782	1	0.019608	32034	0	0.019733	9219847	-1.#IND00
319871379	497.000000	24	196.692312	31974	0	0.019608	31943	0	0.019608	9205900	-1.#IND00
319870364	510.000000	21	196.796204	31959	0	0.019608	32157	0	0.019608	9192275	-1.#IND00
319858431	513.000000	29	196.570145	32109	0	0.019608	31995	0	0.019608	9178594	-1.#IND00
319863205	527.000000	23	196.589740	31935	0	0.019608	31830	0	0.019608	9164732	-1.#IND00
319875840	529.000000	29	196.713021	32026	0	0.019608	32001	0	0.019608	9151026	-1.#IND00
319893271	532.000000	22	196.943673	32107	0	0.019608	32119	0	0.019608	9137173	-1.#IND00
319884974	555.000000	28	196.746191	31841	1	0.019640	31897	0	0.019608	9123460	-1.#IND00
319876972	546.000000	28	196.888481	32082	0	0.019608	31859	0	0.019608	9109917	-1.#IND00
319885875	496.000000	35	196.689269	32045	1	0.019875	32118	0	0.019608	9096398	-1.#IND00
319879099	459.000000	24	196.656226	31787	0	0.019608	31939	0	0.019608	9082794	-1.#IND00
319873874	507.000000	16	196.774014	32115	0	0.019608	32040	0	0.019608	9069146	-1.#IND00
319885594	452.000000	21	196.607420	31884	0	0.019608	32059	0	0.019608	9055623	-1.#IND00
319866176	388.000000	26	196.454100	31960	0	0.020530	32158	0	0.019608	9042025	-1.#IND00
319866948	418.000000	24	196.570837	32206	0	0.019608	32026	0	0.019608	9028289	-1.#IND00
319886856	453.000000	31	196.538206	31909	0	0.019608	32037	0	0.019608	9014711	-1.#IND00
319854315	435.000000	20	196.686305	31844	0	0.019608	32073	0	0.019608	9001221	-1.#IND00
319881078	397.000000	22	196.550258	31981	0	0.019608	32051	0	0.019608	8987754	-1.#IND00
319865988	379.000000	16	196.499734	32005	0	0.019608	32042	0	0.019608	8974374	-1.#IND00
319875357	356.000000	15	196.352347	32086	0	0.019608	32001	0	0.019608	8960797	-1.#IND00
319876356	353.000000	16	196.342545	31853	0	0.019608	32122	0	0.019608	8947321	-1.#IND00
319890513	350.000000	12	196.470272	32049	0	0.019608	32003	0	0.019608	8933892	-1.#IND00
319872097	354.000000	19	196.469317	32210	0	0.019608	31954	0	0.019608	8920360	-1.#IND00
319865760	364.000000	21	196.359482	31970	0	0.019608	31779	0	0.019608	8906898	-1.#IND00
319867735	306.000000	18	196.329355	32138	0	0.019608	31998	0	0.019608	8893627	-1.#IND00
319879998	264.000000	13	196.364799	32103	0	0.019608	31911	0	0.019608	8880384	-1.#IND00
319870886	297.000000	9	196.279940	32165	0	0.019608	31924	0	0.019608	8867170	-1.#IND00
319875019	295.000000	23	196.416611	32084	0	0.019608	31995	0	0.019608	8853835	-1.#IND00
319870246	290.000000	20	196.331252	32020	0	0.019608	32160	0	0.019608	8840487	-1.#IND00
319862840	294.000000	17	196.276735	31975	1	0.019608	32026	0	0.019608	8827097	-1.#IND00
319880470	289.000000	21	196.347759	32200	0	0.019608	31733	0	0.019608	8813904	-1.#IND00
319876909	303.000000	12	196.379013	31601	0	0.019608	32214	0	0.019608	8800531	-1.#IND00
319872962	320.000000	14	196.334505	31857	0	0.019608	31951	0	0.019608	8787375	-1.#IND00
319862596	304.000000	13	196.306441	32218	0	0.019608	32044	0	0.019608	8774106	-1.#IND00
319872590	351.000000	15	196.296455	31898	0	0.019608	32124	0	0.019608	8761027	-1.#IND00
319874740	328.000000	19	196.323405	32173	0	0.019608	32103	0	0.019608	8747935	-1.#IND00
319861281	345.000000	19	196.437472	31879	0	0.019608	31690	0	0.019608	8734734	-1.#IND00
319877012	377.000000	20	196.512586	32043	0	0.019608	31762	0	0.019608	8721662	-1.#IND00
319865932	397.000000	23	196.473919	31998	0	0.019608	32078	0	0.019608	8708722	-1.#IND00
319880065	418.000000	19	196.602744	31758	1	0.019608	32049	0	0.019608	8695503	-1.#IND00
319876186	446.000000	24	196.591626	31958	0	0.019608	31805	0	0.019608	8682593	-1.#IND00
319870912	424.000000	19	196.517912	31960	0	0.019631	32133	0	0.019608	8669515	-1.#IND00
npatches	nstrain	runtime	dt	init_x	init_y	init_y_blood	init_z	init_S	beta0	beta1	beta2	beta3	mean_beta	B	d	delta	delta_blood	b[0]	mut	m	CTL	c	g	epsilon	k	het	lambda	rho	omega	x_max	patch.dyna	DELTA	A	VA
10000	1	100.000000	0.000100	21900	9499	5000000	0.001000	10000000	1.436103	1.258755	1.461860	0.910581	1	8000000000.000000	0.010000	1.000000	1.000000	800000	0.000050	0.048000	0	0.500000	0.000000	25.000000	10.000000	0.500000	0.001000	0.001000	0.010000	31987	0	10.000000	7.000000	1.000000
sus	inf	inf_blood	z	x[0]	y[0][0]	z[0]	x[1]	y[1][0]	z[1]	S[0]	synchrony
219000000	94990000.000000	5000000	10.000000	21900	9499	0.001000	21900	9499	0.001000	10000000	0.000000
319314439	11682776.000000	611162	3940.834452	32014	1261	0.394083	31962	1142	0.394083	10037486	0.000000
319873496	77273.000000	4064	6314.585221	31963	7	0.632498	31752	9	0.632498	10025008	0.000000
319887865	9915.000000	518	315.955361	32077	1	0.021884	31938	3	0.051476	10010039	0.000000
319865705	6659.000000	333	252.153579	31959	0	0.019620	31875	0	0.021829	9995108	0.000000
319877697	4840.000000	252	227.774878	32032	3	0.027809	31890	0	0.019608	9980168	0.000000
319874728	3544.000000	165	213.391685	31927	0	0.019657	31896	2	0.023131	9965336	0.000000
319871593	2737.000000	128	206.977200	31985	0	0.019611	32071	0	0.019608	9950455	0.000000
319852018	2105.000000	86	202.614053	32005	0	0.019608	32068	0	0.019611	9935547	0.000000
319853367	1561.000000	66	200.363886	32085	1	0.019608	31870	0	0.019608	9920674	0.000000
319862646	1215.000000	59	198.528681	32039	0	0.019608	31954	1	0.019608	9905881	0.000000
319867534	1045.000000	67	198.197199	32015	0	0.019608	31810	0	0.019608	9890944	0.000000
319869378	920.000000	59	197.662340	31915	0	0.019608	31912	0	0.019608	9876170	0.000000
319864406	826.000000	35	197.288191	32067	0	0.019608	32058	0	0.019608	9861232	0.000000
319845811	702.000000	32	196.989999	31908	0	0.019608	31885	0	0.019608	9846457	0.000000
319860010	619.000000	31	197.017966	32080	0	0.019608	31865	0	0.019608	9831482	0.000000
319858555	558.000000	38	196.691271	32063	0	0.019608	31994	0	0.019608	9816700	0.000000
319860933	546.000000	30	196.772184	32030	0	0.019610	31924	1	0.019608	9801987	0.000000
319863887	520.000000	34	196.705482	32015	0	0.019608	31821	0	0.019608	9787361	0.000000
319875785	469.000000	24	196.629906	32047	0	0.019608	32187	0	0.019608	9772696	0.000000
319909013	451.000000	27	196.625801	32027	0	0.019608	32055	0	0.019608	9758381	0.000000
319905140	457.000000	19	196.601139	31989	0	0.019608	31760	0	0.019608	9743844	0.000000
319899227	459.000000	19	196.518245	32067	0	0.019608	32138	0	0.019608	9729211	0.000000
319896687	441.000000	25	196.540153	31990	0	0.019608	31912	0	0.019608	9714769	0.000000
319852610	518.000000	28	196.710429	31809	0	0.019608	31875	0	0.019608	9700110	0.000000
319870015	519.000000	33	196.708553	31953	0	0.019608	32264	0	0.019608	9685847	0.000000
319875143	452.000000	25	196.509925	31929	0	0.019608	31962	0	0.019608	9671486	0.000000
319861232	413.000000	23	196.505746	31860	0	0.019608	31986	0	0.019608	9657116	0.000000
319869848	380.000000	22	196.441892	32066	0	0.019608	32218	0	0.019608	9643051	0.000000
319890671	360.000000	18	196.411576	31943	0	0.019608	32206	0	0.019608	9628464	0.000000
319871693	376.000000	20	196.540578	32006	0	0.019608	31782	0	0.019608	9614071	0.000000
319881978	377.000000	18	196.477670	32022	0	0.019608	31974	0	0.019608	9599409	0.000000
319862533	421.000000	19	196.395973	31928	0	0.019608	32105	0	0.019608	9585229	0.000000
319862749	399.000000	18	196.472090	31882	0	0.019608	32015	0	0.019608	9570662	0.000000
319866240	399.000000	13	196.457980	31893	0	0.019608	31949	0	0.019608	9556339	0.000000
319881402	397.000000	23	196.419861	31908	0	0.019608	31786	0	0.019608	9541933	0.000000
319901040	424.000000	18	196.563870	32083	0	0.019608	32140	0	0.019608	9527498	0.000000
319888927	403.000000	13	196.552345	32198	0	0.019608	31918	0	0.019608	9513387	0.000000
319894079	338.000000	25	196.426084	32042	0	0.019608	31936	0	0.019608	9498959	0.000000
319893019	318.000000	18	196.344396	32039	0	0.019608	32063	0	0.019608	9484791	0.000000
319850575	382.000000	13	196.481390	31784	0	0.019608	32031	0	0.019608	9470563	-1.#IND00
319874452	355.000000	22	196.516902	32105	0	0.019608	32308	0	0.019608	9456453	-1.#IND00
319890810	361.000000	23	196.387298	31989	0	0.019608	32087	0	0.019608	9442204	-1.#IND00
319882245	364.000000	19	196.500599	31881	0	0.019608	31899	0	0.019608	9427823	-1.#IND00
319849172	336.000000	17	196.378234	31735	0	0.019608	31901	0	0.019608	9413784	-1.#IND00
319852389	347.000000	24	196.520798	32070	0	0.019608	31983	0	0.019608	9399667	-1.#IND00
319882037	368.000000	25	196.446933	32071	0	0.019608	31842	0	0.019608	9385690	-1.#IND00
319858189	369.000000	14	196.557329	31964	0	0.019608	31988	0	0.019608	9371459	-1.#IND00
319856519	386.000000	28	196.501094	31710	0	0.022857	32095	0	0.019608	9357391	-1.#IND00
319878820	453.000000	26	196.518326	31862	0	0.019608	31983	0	0.019608	9343470	-1.#IND00
319903216	448.000000	20	196.564873	32057	0	0.019608	31796	0	0.019608	9329427	-1.#IND00
319872881	448.000000	26	196.573849	31937	0	0.019608	31850	0	0.019608	9315470	-1.#IND00
319877210	424.000000	26	196.564873	31731	0	0.019608	31870	0	0.019608	9301234	-1.#IND00
319867364	437.000000	23	196.470363	31977	0	0.019608	31796	0	0.019608	9287299	-1.#IND00
319857403	408.000000	22	196.428401	32086	1	0.019608	31959	0	0.019608	9273429	-1.#IND00
319886414	422.000000	20	196.499220	31764	0	0.019608	31996	0	0.019608	9259432	-1.#IND00
319861776	404.000000	24	196.587612	31793	0	0.019608	32106	0	0.019608	9245601	-1.#IND00
319856886	381.000000	19	196.383045	31986	0	0.019608	32047	0	0.019608	9231832	-1.#IND00
319871128	415.000000	17	196.632188	32062	0	0.019608	31722	0	0.019608	9217895	-1.#IND00
319880431	429.000000	19	196.421047	31990	0	0.019608	32083	0	0.019608	9204067	-1.#IND00
319876948	427.000000	25	196.582936	32173	0	0.019608	31984	0	0.019608	9190162	-1.#IND00
319878353	460.000000	18	196.566163	32016	0	0.019608	31846	0	0.019608	9176133	-1.#IND00
319852902	435.000000	22	196.593134	32011	0	0.019608	32069	0	0.019608	9162337	-1.#IND00
319859061	437.000000	20	196.467229	32130	0	0.019608	31778	0	0.019608	9148613	-1.#IND00
319859696	439.000000	18	196.470628	31929	0	0.019608	32062	0	0.019608	9135009	-1.#IND00
319896560	436.000000	25	196.471272	31966	0	0.019608	31859	0	0.019608	9121592	-1.#IND00
319869937	390.000000	23	196.473514	32165	0	0.019608	31802	0	0.019608	9108019	-1.#IND00
319860834	372.000000	13	196.536053	32144	0	0.019608	31901	0	0.019608	9094361	-1.#IND00
319867116	338.000000	10	196.341832	31923	0	0.019608	32010	0	0.019608	9080680	-1.#IND00
319877659	306.000000	14	196.358270	31963	0	0.019608	31970	0	0.019608	9067060	-1.#IND00
319891722	315.000000	21	196.358102	31884	0	0.019608	32085	0	0.019608	9053408	-1.#IND00
319875287	325.000000	17	196.301260	32021	0	0.019608	32169	0	0.019608	9039714	-1.#IND00
319863314	325.000000	8	196.384932	31986	0	0.019608	32094	0	0.019608	9026204	-1.#IND00
319872861	333.000000	18	196.431024	31992	0	0.019608	31939	0	0.019608	9012704	-1.#IND00
319872665	324.000000	18	196.424964	31980	0	0.019608	31945	0	0.019608	8999390	-1.#IND00
319875052	359.000000	17	196.380762	32205	0	0.019608	32094	0	0.019608	8985786	-1.#IND00
319859384	361.000000	19	196.468929	31943	0	0.019608	32077	0	0.019608	8972342	-1.#IND00
319871517	390.000000	20	196.524260	31991	0	0.019608	31897	0	0.019608	8958895	-1.#IND00
319868759	375.000000	18	196.489503	31936	0	0.019608	31876	0	0.019608	8945431	-1.#IND00
319865537	355.000000	17	196.521751	32078	0	0.019608	31905	0	0.019615	8931954	-1.#IND00
319869200	390.000000	18	196.491668	31870	0	0.019611	31866	0	0.019608	8918668	-1.#IND00
319874960	435.000000	23	196.413755	32216	0	0.019608	32071	0	0.019608	8905178	-1.#IND00
319884729	434.000000	17	196.580187	31991	0	0.019608	31897	0	0.019608	8891902	-1.#IND00
319865914	362.000000	17	196.409049	31744	0	0.019608	31874	0	0.019608	8878336	-1.#IND00
319882116	407.000000	16	196.459227	31856	0	0.019608	31961	0	0.019608	8865047	-1.#IND00
319878836	380.000000	18	196.530994	31965	0	0.019608	32089	0	0.019608	8851600	-1.#IND00
319873500	370.000000	17	196.495814	32004	0	0.019608	31820	0	0.019608	8838324	-1.#IND00
319861361	363.000000	18	196.410925	31959	1	0.019608	31964	0	0.019608	8825180	-1.#IND00
319896309	444.000000	19	196.568519	32048	0	0.019608	31898	0	0.019608	8811965	-1.#IND00
319867210	411.000000	27	196.583209	32212	0	0.019608	32066	0	0.019608	8798647	-1.#IND00
319858416	372.000000	21	196.440003	31907	0	0.019608	31898	0	0.019608	8785419	-1.#IND00
319866272	420.000000	19	196.514768	31880	0	0.019608	31833	0	0.019608	8772218	-1.#IND00
319893487	365.000000	17	196.409708	32004	0	0.019608	32011	0	0.019608	8759309	-1.#IND00
319871061	411.000000	21	196.658243	32041	0	0.019608	32041	0	0.019608	8746217	-1.#IND00
319880864	422.000000	26	196.576730	31918	0	0.019608	31944	0	0.019608	8733140	-1.#IND00
319860724	391.000000	16	196.512986	31987	0	0.019608	31928	0	0.019608	8720215	-1.#IND00
319877641	373.000000	21	196.562313	32299	0	0.019608	32041	0	0.019608	8707308	-1.#IND00
319874728	370.000000	21	196.540643	32095	0	0.019608	32334	0	0.019608	8694164	-1.#IND00
319859054	385.000000	17	196.547647	31897	0	0.019608	31859	0	0.019608	8681165	-1.#IND00
319868455	414.000000	24	196.454819	32079	0	0.019608	32078	0	0.019608	8668238	-1.#IND00
npatches	nstrain	runtime	dt	init_x	init_y	init_y_blood	init_z	init_S	beta0	beta1	beta2	beta3	mean_beta	B	d	delta	delta_blood	b[0]	mut	m	CTL	c	g	epsilon	k	het	lambda	rho	omega	x_max	patch.dyna	DELTA	A	VA
10000	1	100.000000	0.000100	21900	9499	5000000	0.001000	10000000	1.141900	1.457226	1.121226	0.735719	1	8000000000.000000	0.010000	1.000000	1.000000	800000	0.000050	0.048000	0	0.500000	0.000000	25.000000	11.000000	0.500000	0.001000	0.001000	0.010000	31987	0	10.000000	7.000000	1.000000
sus	inf	inf_blood	z	x[0]	y[0][0]	z[0]	x[1]	y[1][0]	z[1]	S[0]	synchrony
219000000	94990000.000000	5000000	10.000000	21900	9499	0.001000	21900	9499	0.001000	10000000	0.000000
319417065	9500837.000000	498431	3940.834452	32063	861	0.394083	32006	963	0.394083	10035265	0.000000
319883494	38365.000000	2028	5830.976520	32120	5	0.632498	32043	3	0.632498	10022154	0.000000
319873545	8741.000000	465	290.843890	32057	0	0.027878	31997	3	0.027393	10007111	0.000000
319869302	5931.000000	311	242.413522	32038	0	0.019644	32010	1	0.035384	9992220	0.000000
319884115	4241.000000	221	220.892756	32214	0	0.020781	31833	0	0.019788	9977185	0.000000
319892350	3059.000000	151	209.363985	32052	0	0.025310	31996	1	0.019614	9962270	0.000000
319837820	2392.000000	119	204.888030	31889	0	0.019618	32082	0	0.019620	9947514	0.000000
319867981	1936.000000	95	201.861284	32044	0	0.019608	32005	0	0.019608	9932764	0.000000
319865705	1530.000000	67	199.836821	31989	0	0.019608	31891	0	0.019608	9917818	0.000000
319891683	1227.000000	64	198.582492	32069	0	0.019622	32045	0	0.019608	9902968	0.000000
319885367	1113.000000	67	198.408626	32018	0	0.019608	32258	1	0.019608	9888217	0.000000
319881715	962.000000	44	197.849229	31823	0	0.019608	31912	0	0.019608	9873270	0.000000
319883843	859.000000	35	197.543253	32097	0	0.019608	32188	0	0.019608	9858643	0.000000
319857211	718.000000	34	197.180883	31726	0	0.019608	31999	0	0.019608	9843777	0.000000
319881394	605.000000	35	196.823251	31892	1	0.019608	32195	0	0.019608	9828707	0.000000
319874064	552.000000	28	196.924800	31903	0	0.019608	31995	0	0.019608	9813969	0.000000
319876408	460.000000	27	196.774757	31778	0	0.019608	31860	0	0.019608	9799396	0.000000
319878112	408.000000	20	196.424740	31822	0	0.019608	31953	0	0.019608	9784717	0.000000
319869274	424.000000	24	196.582233	31734	0	0.019608	32176	0	0.019608	9770145	0.000000
319866587	383.000000	24	196.475926	31983	0	0.019608	31931	0	0.019608	9755424	0.000000
319883445	384.000000	16	196.532429	31832	0	0.019608	32044	0	0.019608	9740819	0.000000
319879412	425.000000	28	196.500952	31979	0	0.019608	31808	0	0.019608	9726005	0.000000
319871404	424.000000	19	196.518466	32037	0	0.019608	32118	0	0.019608	9711296	0.000000
319868071	393.000000	22	196.434584	31853	0	0.019608	31805	0	0.019608	9696886	0.000000
319903731	389.000000	23	196.639128	32166	0	0.019608	31922	0	0.019608	9682280	0.000000
319871534	395.000000	19	196.485412	32065	0	0.019608	32019	0	0.019608	9667748	0.000000
319877465	418.000000	20	196.462081	31846	0	0.019608	32059	0	0.019608	9653503	0.000000
319881310	366.000000	23	196.361675	32138	0	0.019608	32113	0	0.019608	9639008	0.000000
319882234	339.000000	12	196.365111	32195	0	0.019608	32000	0	0.019608	9624726	0.000000
319874086	356.000000	14	196.475053	31978	0	0.019608	32038	0	0.019608	9610377	0.000000
319878416	333.000000	23	196.345061	32027	0	0.019608	32084	0	0.019608	9596099	0.000000
319860322	279.000000	13	196.352932	31936	0	0.019608	31996	0	0.019608	9581627	0.000000
319874087	333.000000	17	196.544297	31989	0	0.019608	32057	0	0.019608	9567270	0.000000
319863864	401.000000	11	196.462362	32102	0	0.019608	32104	0	0.019608	9552829	0.000000
319867453	391.000000	23	196.446373	31802	0	0.019608	31823	0	0.019608	9538542	0.000000
319882284	386.000000	19	196.534182	31963	0	0.019609	31889	1	0.019608	9524271	0.000000
319865679	372.000000	29	196.512999	32005	1	0.019608	32026	0	0.019608	9510131	0.000000
319859371	366.000000	20	196.354906	32013	0	0.019608	31799	0	0.019608	9495993	0.000000
319897826	380.000000	14	196.370286	32061	0	0.019608	31937	0	0.019608	9481759	0.000000
319867028	392.000000	20	196.482019	31922	0	0.019608	32072	0	0.019608	9467458	-1.#IND00
319864208	355.000000	15	196.440510	32088	0	0.019608	32034	0	0.019608	9453291	-1.#IND00
319900582	340.000000	14	196.391042	31999	0	0.019608	31990	0	0.019608	9438919	-1.#IND00
319860904	335.000000	19	196.426929	31865	0	0.019608	31928	1	0.019608	9424695	-1.#IND00
319857073	330.000000	7	196.414565	31762	0	0.019608	32140	0	0.019608	9410770	-1.#IND00
319877566	328.000000	17	196.347099	31746	1	0.020708	32134	0	0.019608	9396524	-1.#IND00
319881517	345.000000	25	196.390700	31938	0	0.019608	31982	0	0.019608	9382247	-1.#IND00
319879346	362.000000	15	196.436464	32006	0	0.019608	31833	0	0.019765	9368127	-1.#IND00
319879179	323.000000	11	196.324108	31992	1	0.019608	31852	0	0.019608	9354215	-1.#IND00
319880087	353.000000	18	196.361615	31916	0	0.019608	32037	0	0.019608	9340152	-1.#IND00
319878176	304.000000	16	196.357179	31904	0	0.019608	32072	0	0.019608	9326300	-1.#IND00
319875367	296.000000	15	196.372734	31910	0	0.019608	32053	0	0.019608	9312431	-1.#IND00
319862476	317.000000	12	196.368537	32142	0	0.019608	32110	0	0.019608	9298581	-1.#IND00
319874211	293.000000	13	196.287777	32175	0	0.019608	32116	0	0.019608	9284484	-1.#IND00
319881300	246.000000	10	196.291569	31992	0	0.019608	31997	0	0.019608	9270599	-1.#IND00
319851699	232.000000	14	196.282666	31912	0	0.019608	31890	0	0.019608	9256630	-1.#IND00
319860247	254.000000	12	196.381896	31807	0	0.019608	32022	0	0.019608	9242770	-1.#IND00
319872939	232.000000	8	196.274525	31925	1	0.019608	32035	0	0.019608	9228961	-1.#IND00
319865807	218.000000	18	196.206364	31870	0	0.019608	31900	0	0.019608	9215137	-1.#IND00
319885149	239.000000	12	196.316616	31811	0	0.019608	31978	0	0.019608	9201111	-1.#IND00
319865196	298.000000	11	196.389235	31941	0	0.019608	32161	0	0.019608	9187183	-1.#IND00
319869040	318.000000	22	196.349107	31829	0	0.019608	32028	0	0.019608	9173599	-1.#IND00
319871507	332.000000	13	196.346079	31859	0	0.019608	31725	0	0.019608	9159920	-1.#IND00
319867369	309.000000	24	196.340011	32025	0	0.019608	31942	0	0.019608	9146301	-1.#IND00
319857973	342.000000	16	196.450356	32025	0	0.019608	31990	0	0.019608	9132501	-1.#IND00
319864974	327.000000	13	196.430880	31961	0	0.019608	31966	0	0.019608	9118877	-1.#IND00
319869461	361.000000	19	196.485256	31771	0	0.019608	31808	0	0.019608	9105217	-1.#IND00
319877084	341.000000	25	196.403423	31964	0	0.019608	31822	0	0.019608	9091638	-1.#IND00
319870958	360.000000	15	196.504165	32147	0	0.019608	31981	0	0.019608	9077957	-1.#IND00
319848733	371.000000	19	196.386362	31906	0	0.019608	32023	0	0.019608	9064499	-1.#IND00
319883844	375.000000	18	196.466553	32167	0	0.019608	31882	0	0.019608	9050892	-1.#IND00
319882819	367.000000	23	196.373025	31900	0	0.019618	32069	0	0.019608	9037043	-1.#IND00
319886042	433.000000	20	196.618325	31918	1	0.019608	31976	0	0.019608	9023386	-1.#IND00
319875263	428.000000	20	196.535339	32031	0	0.019608	32233	0	0.019608	9009945	-1.#IND00
319881025	395.000000	17	196.440323	32217	0	0.019608	32105	0	0.019608	8996392	-1.#IND00
319890270	362.000000	19	196.445510	31857	0	0.019608	31920	0	0.019608	8982959	-1.#IND00
319882697	388.000000	26	196.429084	32132	0	0.019608	31929	0	0.019608	8969505	-1.#IND00
319880897	378.000000	21	196.515774	31945	0	0.019608	31821	0	0.019608	8956069	-1.#IND00
319865167	318.000000	14	196.439993	32178	0	0.019608	31849	0	0.019608	8942690	-1.#IND00
319874001	314.000000	8	196.404165	31962	0	0.019608	31868	0	0.019608	8929350	-1.#IND00
319858132	328.000000	11	196.447208	31905	0	0.019608	31945	0	0.019608	8916233	-1.#IND00
319865541	324.000000	18	196.405989	32019	0	0.019608	31999	1	0.019608	8903131	-1.#IND00
319866439	340.000000	18	196.347180	32173	0	0.019608	32069	0	0.019608	8889772	-1.#IND00
319866797	367.000000	12	196.445207	32095	0	0.019608	32103	0	0.019608	8876427	-1.#IND00
319873640	350.000000	14	196.324328	32063	0	0.019608	31906	0	0.019608	8863133	-1.#IND00
319893966	349.000000	20	196.424168	31893	0	0.019608	31869	0	0.019608	8850021	-1.#IND00
319851337	311.000000	20	196.351738	31819	0	0.019608	31928	0	0.019608	8836838	-1.#IND00
319857002	306.000000	11	196.365054	31964	1	0.019608	31893	0	0.019608	8823786	-1.#IND00
319854719	329.000000	18	196.385033	31930	0	0.019608	31977	0	0.019608	8810512	-1.#IND00
319873669	335.000000	16	196.398332	32098	0	0.019608	31985	0	0.019608	8797234	-1.#IND00
319864223	336.000000	15	196.279488	31969	0	0.019608	31942	0	0.019608	8784066	-1.#IND00
319882381	353.000000	17	196.401465	31886	0	0.019608	32069	0	0.019608	8770899	-1.#IND00
319866499	366.000000	13	196.260701	31716	0	0.019608	31902	0	0.019608	8757753	-1.#IND00
319875752	323.000000	15	196.346760	31948	0	0.019608	32066	0	0.019608	8744548	-1.#IND00
319862016	298.000000	15	196.363230	31931	1	0.019608	31929	0	0.021464	8731401	-1.#IND00
319886209	318.000000	11	196.373014	31877	0	0.019608	32122	0	0.019608	8718409	-1.#IND00
319872655	291.000000	12	196.391672	31890	0	0.019608	32046	0	0.019608	8705245	-1.#IND00
319862420	298.000000	12	196.374525	32051	0	0.019608	31869	0	0.019608	8692198	-1.#IND00
319888254	258.000000	11	196.246212	32159	0	0.019608	31926	0	0.019608	8679079	-1.#IND00
319839192	268.000000	15	196.305545	32030	0	0.019608	31854	0	0.019608	8665942	-1.#IND00
npatches	nstrain	runtime	dt	init_x	init_y	init_y_blood	init_z	init_S	beta0	beta1	beta2	beta3	mean_beta	B	d	delta	delta_blood	b[0]	mut	m	CTL	c	g	epsilon	k	het	lambda	rho	omega	x_max	patch.dyna	DELTA	A	VA
10000	1	100.000000	0.000100	21900	9499	5000000	0.001000	10000000	1.142804	1.129371	1.431137	0.745000	1	8000000000.000000	0.010000	1.000000	1.000000	800000	0.000050	0.048000	0	0.500000	0.000000	25.000000	12.000000	0.500000	0.001000	0.001000	0.010000	31987	0	10.000000	7.000000	1.000000
sus	inf	inf_blood	z	x[0]	y[0][0]	z[0]	x[1]	y[1][0]	z[1]	S[0]	synchrony
219000000	94990000.000000	5000000	10.000000	21900	9499	0.001000	21900	9499	0.001000	10000000	0.000000
319498159	7723325.000000	404690	3940.834452	31806	783	0.394083	31829	761	0.394083	10032550	0.000000
319858770	20873.000000	1130	3824.867787	32197	3	0.607758	31937	0	0.169470	10019326	0.000000
319865668	7796.000000	386	272.253511	32137	0	0.019609	32378	1	0.019635	10004179	0.000000
319895794	5170.000000	281	231.458498	32012	1	0.020483	32050	0	0.019615	9989050	0.000000
319828266	3767.000000	218	215.741102	31756	0	0.019928	32026	0	0.019617	9974123	0.000000
319858746	2834.000000	157	208.363905	32128	1	0.047130	32195	1	0.022068	9959280	0.000000
319872948	2162.000000	118	203.662975	32086	0	0.019608	31647	0	0.025548	9944265	0.000000
319848733	1684.000000	85	200.824588	32012	0	0.019608	31941	0	0.019609	9929256	0.000000
319858535	1291.000000	70	198.981577	32120	0	0.019608	32115	0	0.019608	9914255	0.000000
319895560	1056.000000	48	198.045940	31972	1	0.019639	32062	0	0.019609	9899384	0.000000
319857628	820.000000	43	197.358268	31762	0	0.019608	31862	0	0.019608	9884679	0.000000
319897477	788.000000	30	197.136791	31889	0	0.019608	32078	0	0.019608	9869817	0.000000
319867156	612.000000	35	197.097861	31888	0	0.019608	31818	0	0.019608	9855027	0.000000
319874385	582.000000	30	196.826598	31764	0	0.019608	32022	0	0.019608	9840427	0.000000
319882617	511.000000	30	196.762826	32049	0	0.019608	32200	0	0.019608	9825714	0.000000
319881086	494.000000	30	196.833971	32111	0	0.019608	31938	0	0.019608	9810950	0.000000
319859768	463.000000	19	196.617028	32254	0	0.019608	32068	0	0.019608	9796177	0.000000
319878325	461.000000	29	196.652645	32069	0	0.019608	31850	0	0.019608	9781460	0.000000
319881105	428.000000	22	196.506248	31917	0	0.019608	32013	0	0.019608	9766820	0.000000
319856192	402.000000	21	196.458863	32070	0	0.019608	32045	0	0.019608	9752130	0.000000
319877240	415.000000	18	196.657862	31944	1	0.019608	32202	0	0.019608	9737665	0.000000
319866264	384.000000	21	196.513550	32203	0	0.019608	31975	0	0.019608	9723140	0.000000
319873941	393.000000	22	196.436044	31883	0	0.019608	32108	0	0.019608	9708642	0.000000
319891826	403.000000	13	196.516528	32283	0	0.019608	32398	0	0.019608	9694154	0.000000
319875905	376.000000	22	196.488694	32279	0	0.019608	32024	0	0.019608	9679561	0.000000
319864070	316.000000	24	196.510483	32051	0	0.019608	31892	0	0.019608	9664985	0.000000
319893085	303.000000	16	196.338439	32094	0	0.019608	31850	0	0.019608	9650379	0.000000
319881623	308.000000	12	196.382252	31925	0	0.019608	32090	0	0.019608	9635978	0.000000
319882513	310.000000	15	196.479739	32049	0	0.019608	32246	0	0.019608	9621602	0.000000
319893168	293.000000	18	196.357870	31932	0	0.019608	31887	0	0.019608	9607091	0.000000
319918173	347.000000	15	196.374123	32006	0	0.019608	32010	0	0.019608	9592821	0.000000
319883169	331.000000	17	196.430717	31983	0	0.019608	32126	0	0.019608	9578516	0.000000
319874733	288.000000	19	196.289379	31989	0	0.019608	31997	0	0.019608	9564307	0.000000
319863857	303.000000	16	196.316250	31968	0	0.019608	31938	0	0.019608	9549935	0.000000
319879658	325.000000	19	196.367874	31834	0	0.019608	31718	0	0.019608	9535924	0.000000
319860321	354.000000	13	196.493343	31800	0	0.019608	32128	0	0.019608	9521516	0.000000
319870781	324.000000	23	196.475044	32073	0	0.019608	31818	0	0.019774	9507331	0.000000
319853087	328.000000	9	196.387458	31957	0	0.019608	31994	0	0.019608	9492998	0.000000
319863226	307.000000	17	196.413876	31901	0	0.019608	31914	0	0.019608	9478809	0.000000
319871452	291.000000	10	196.307142	31784	0	0.019608	32136	0	0.019608	9464582	-1.#IND00
319872245	273.000000	15	196.269820	31965	0	0.019608	32052	0	0.019608	9450581	-1.#IND00
319861613	308.000000	20	196.324465	31937	0	0.019608	31913	0	0.019608	9436522	-1.#IND00
319866436	321.000000	20	196.316894	31841	0	0.019608	32019	0	0.019608	9422327	-1.#IND00
319878806	314.000000	17	196.475387	32256	0	0.019608	31855	0	0.019608	9408125	-1.#IND00
319867761	304.000000	19	196.299841	32155	0	0.019608	32074	0	0.019608	9393913	-1.#IND00
319857030	318.000000	19	196.335948	32110	0	0.019608	32181	0	0.019608	9379725	-1.#IND00
319884238	320.000000	12	196.325576	32114	0	0.019608	31723	1	0.019608	9365562	-1.#IND00
319876188	333.000000	16	196.475921	32202	1	0.019608	31935	0	0.019608	9351580	-1.#IND00
319867132	359.000000	26	196.509693	31726	0	0.019608	32069	0	0.019608	9337562	-1.#IND00
319858613	350.000000	19	196.492967	31815	0	0.019608	32062	0	0.019608	9323649	-1.#IND00
319854146	320.000000	12	196.377922	32041	0	0.019608	31935	0	0.019608	9309660	-1.#IND00
319878906	319.000000	16	196.367191	32089	0	0.019608	31903	0	0.019608	9295658	-1.#IND00
319912108	315.000000	15	196.372255	31805	0	0.019608	32036	0	0.019631	9281633	-1.#IND00
319879436	338.000000	19	196.397317	32257	0	0.019608	31985	0	0.019608	9267763	-1.#IND00
319881491	315.000000	28	196.434253	31939	0	0.019608	32033	0	0.019608	9254116	-1.#IND00
319857160	305.000000	14	196.389418	32004	0	0.019608	32136	0	0.019608	9240273	-1.#IND00
319871709	291.000000	14	196.384833	31910	0	0.019608	32052	1	0.019608	9226438	-1.#IND00
319883543	286.000000	14	196.399625	32155	0	0.019608	32260	0	0.019608	9212694	-1.#IND00
319862637	333.000000	16	196.391952	32084	0	0.019608	31994	0	0.019608	9198864	-1.#IND00
319877825	318.000000	23	196.410947	32083	0	0.019608	32017	0	0.019608	9185136	-1.#IND00
319878840	317.000000	13	196.432309	31934	0	0.019608	32050	0	0.019608	9171373	-1.#IND00
319867789	291.000000	17	196.342081	31958	0	0.019608	31925	0	0.019608	9157470	-1.#IND00
319870357	311.000000	18	196.486647	31761	0	0.019608	31934	0	0.019608	9143642	-1.#IND00
319874597	319.000000	22	196.462453	31752	0	0.019608	31990	1	0.019608	9130101	-1.#IND00
319882067	379.000000	21	196.493197	31882	0	0.019608	32054	0	0.019608	9116324	-1.#IND00
319868299	377.000000	16	196.463128	31941	0	0.019608	31826	0	0.019608	9102705	-1.#IND00
319871191	332.000000	13	196.364504	31915	0	0.019608	31838	0	0.019608	9089094	-1.#IND00
319876370	307.000000	21	196.261165	31927	0	0.019608	32229	0	0.019608	9075580	-1.#IND00
319845795	338.000000	16	196.381215	32090	0	0.019608	32260	0	0.019608	9061763	-1.#IND00
319868273	332.000000	12	196.466329	32173	0	0.019608	31740	0	0.019608	9048097	-1.#IND00
319864198	322.000000	11	196.320217	32124	0	0.019608	32170	0	0.019608	9034645	-1.#IND00
319874911	280.000000	19	196.394639	31889	0	0.019608	32011	0	0.019608	9021256	-1.#IND00
319862877	290.000000	21	196.298787	32017	0	0.019608	32093	0	0.019608	9007634	-1.#IND00
319875588	298.000000	17	196.410915	31972	0	0.019608	31907	0	0.019608	8994222	-1.#IND00
319859690	259.000000	12	196.339126	32107	0	0.019608	32023	0	0.019608	8980604	-1.#IND00
319850925	306.000000	15	196.352737	31879	0	0.019608	31896	0	0.019608	8966997	-1.#IND00
319878810	266.000000	14	196.357455	31958	0	0.019608	31977	0	0.019608	8953625	-1.#IND00
319865503	280.000000	9	196.364381	31945	0	0.019608	32092	0	0.019608	8940444	-1.#IND00
319861810	262.000000	17	196.340416	32083	1	0.019608	31816	0	0.019608	8926896	-1.#IND00
319877661	298.000000	14	196.430022	31839	0	0.019608	31883	0	0.019608	8913295	-1.#IND00
319889580	295.000000	13	196.478607	32011	0	0.019608	31896	0	0.019608	8899703	-1.#IND00
319890857	296.000000	18	196.417106	31909	0	0.019608	32115	0	0.019608	8886224	-1.#IND00
319855607	302.000000	11	196.505516	32217	0	0.019608	32214	0	0.019608	8872870	-1.#IND00
319869469	298.000000	14	196.266987	32047	0	0.019608	32109	0	0.019608	8859306	-1.#IND00
319866103	307.000000	11	196.322519	32008	1	0.019608	32011	0	0.019608	8845967	-1.#IND00
319885189	325.000000	21	196.436355	31952	0	0.019608	31919	0	0.019608	8832642	-1.#IND00
319882641	313.000000	19	196.356290	31897	0	0.019608	31836	0	0.019608	8819607	-1.#IND00
319881784	272.000000	16	196.354658	32102	0	0.019608	31940	0	0.019608	8806306	-1.#IND00
319875885	267.000000	13	196.305433	32003	0	0.019608	31944	0	0.019608	8793311	-1.#IND00
319848731	285.000000	19	196.234187	31887	0	0.019608	32124	0	0.019608	8780227	-1.#IND00
319892586	292.000000	12	196.357403	32056	0	0.019608	32014	0	0.019608	8766987	-1.#IND00
319866749	332.000000	17	196.441502	31790	0	0.019608	31967	0	0.019608	8753673	-1.#IND00
319870815	378.000000	11	196.433668	31896	0	0.019608	31965	0	0.019608	8740639	-1.#IND00
319876720	310.000000	11	196.291236	31901	0	0.019608	31888	0	0.019608	8727552	-1.#IND00
319872865	334.000000	11	196.588880	31857	0	0.019608	31846	0	0.019608	8714513	-1.#IND00
319865518	336.000000	15	196.374337	31730	0	0.019608	32022	0	0.019608	8701582	-1.#IND00
319856400	376.000000	19	196.535502	32091	0	0.019608	32025	0	0.019608	8688455	-1.#IND00
319865161	328.000000	15	196.400220	31943	0	0.019608	31905	0	0.019608	8675266	-1.#IND00
319873709	368.000000	19	196.401458	32032	0	0.019608	32063	0	0.019608	8662270	-1.#IND00
npatches	nstrain	runtime	dt	init_x	init_y	init_y_blood	init_z	init_S	beta0	beta1	beta2	beta3	mean_beta	B	d	delta	delta_blood	b[0]	mut	m	CTL	c	g	epsilon	k	het	lambda	rho	omega	x_max	patch.dyna	DELTA	A	VA
10000	1	100.000000	0.000100	21900	9499	5000000	0.001000	10000000	1.365462	1.097781	0.539500	0.938897	1	8000000000.000000	0.010000	1.000000	1.000000	800000	0.000050	0.048000	0	0.500000	0.000000	25.000000	13.000000	0.500000	0.001000	0.001000	0.010000	31987	0	10.000000	7.000000	1.000000
sus	inf	inf_blood	z	x[0]	y[0][0]	z[0]	x[1]	y[1][0]	z[1]	S[0]	synchrony
219000000	94990000.000000	5000000	10.000000	21900	9499	0.001000	21900	9499	0.001000	10000000	0.000000
319543269	6341651.000000	332976	3940.834452	31886	618	0.394083	31988	658	0.394083	10031619	0.000000
319879518	14605.000000	785	1875.445158	31859	0	0.535090	32352	0	0.220351	10017745	0.000000
319865227	7073.000000	387	260.058270	32140	0	0.027738	31961	0	0.021057	10003007	0.000000
319882301	4878.000000	242	228.517381	32082	0	0.019823	32048	0	0.019816	9987830	0.000000
319885641	3409.000000	174	212.137539	32083	0	0.019608	32044	0	0.019608	9972797	0.000000
319855905	2606.000000	145	206.107306	31809	0	0.019608	31828	0	0.019756	9957904	0.000000
319889667	2052.000000	109	202.435438	31790	0	0.019608	31921	0	0.019608	9943191	0.000000
319886929	1514.000000	54	199.390838	32054	0	0.019608	31756	0	0.019608	9928039	0.000000
319874636	1216.000000	71	198.586746	31926	0	0.019608	31988	0	0.019880	9913112	0.000000
319871646	998.000000	45	198.127013	32111	0	0.019608	31881	0	0.019608	9898274	0.000000
319856910	781.000000	47	197.554462	32072	0	0.019608	31937	0	0.019608	9883459	0.000000
319865905	677.000000	34	196.996920	32039	0	0.019608	31933	0	0.019608	9868692	0.000000
319852734	596.000000	28	197.102374	32116	0	0.019608	31899	0	0.019608	9853850	0.000000
319865620	497.000000	34	196.780187	32019	0	0.019608	32030	0	0.019608	9838972	0.000000
319862769	457.000000	20	196.667190	31968	0	0.019608	31974	0	0.019608	9824335	0.000000
319880545	374.000000	12	196.362681	31932	0	0.019608	31929	0	0.019608	9809518	0.000000
319872321	388.000000	19	196.454943	32102	0	0.019608	32087	0	0.019608	9794870	0.000000
319887144	327.000000	19	196.344236	32023	0	0.019608	32017	0	0.019608	9780317	0.000000
319890210	339.000000	19	196.429585	31863	0	0.019608	31984	0	0.019608	9765814	0.000000
319881814	348.000000	19	196.321386	31897	0	0.019608	32082	0	0.019608	9751203	0.000000
319858096	329.000000	18	196.350323	31866	0	0.019608	31864	0	0.019608	9736493	0.000000
319877522	341.000000	19	196.388413	32052	0	0.019608	31960	0	0.019608	9722200	0.000000
319882090	300.000000	11	196.377004	32036	0	0.019608	31923	0	0.019608	9707756	0.000000
319866782	295.000000	18	196.404678	31940	0	0.019608	32049	0	0.019608	9693302	0.000000
319864990	353.000000	19	196.504742	31880	0	0.019608	31956	0	0.019608	9678522	0.000000
319884364	351.000000	21	196.464599	32127	0	0.019608	31848	0	0.019608	9663965	0.000000
319874886	387.000000	19	196.532558	32047	0	0.019608	32116	0	0.019608	9649700	0.000000
319878720	352.000000	24	196.350256	32299	0	0.019608	32015	0	0.019608	9635148	0.000000
319864427	348.000000	12	196.360955	32145	0	0.019608	31812	0	0.019608	9620577	0.000000
319889706	319.000000	17	196.330217	32019	0	0.019608	32047	1	0.019608	9606112	0.000000
319890544	322.000000	10	196.396388	32026	0	0.019608	32123	0	0.019608	9591653	0.000000
319860119	296.000000	27	196.322702	32088	0	0.019608	31942	0	0.019608	9577130	0.000000
319873863	356.000000	15	196.422274	32096	0	0.019608	31961	0	0.019608	9562659	0.000000
319873458	365.000000	16	196.569465	31952	0	0.019608	31853	0	0.019608	9548350	0.000000
319885277	321.000000	21	196.446313	31800	0	0.019608	32146	0	0.019608	9534207	0.000000
319877190	364.000000	14	196.569746	31996	0	0.019608	32070	0	0.019608	9519772	0.000000
319896567	335.000000	20	196.375674	31851	0	0.019608	31957	0	0.019608	9505497	0.000000
319884455	312.000000	24	196.393084	31989	0	0.019608	31905	0	0.019608	9491231	0.000000
319876946	355.000000	18	196.483210	31783	0	0.019608	32027	0	0.019608	9477051	0.000000
319865152	345.000000	19	196.478560	32095	0	0.019608	32195	0	0.020230	9462887	-1.#IND00
319861482	362.000000	11	196.494279	31837	0	0.019608	31705	0	0.019608	9448798	-1.#IND00
319872660	337.000000	20	196.467020	31847	0	0.019608	31856	1	0.019608	9434716	-1.#IND00
319880862	306.000000	20	196.393703	32345	0	0.019608	31924	0	0.019608	9420419	-1.#IND00
319855195	319.000000	18	196.392101	32054	0	0.019608	32018	0	0.019608	9406056	-1.#IND00
319865331	249.000000	11	196.254731	32135	0	0.019608	31713	0	0.019608	9391963	-1.#IND00
319874440	290.000000	13	196.325948	32111	0	0.019610	31931	0	0.019608	9377851	-1.#IND00
319888289	262.000000	7	196.297351	31972	0	0.019608	31872	0	0.019608	9363916	-1.#IND00
319874355	241.000000	13	196.283024	31910	0	0.019608	31995	0	0.019608	9349754	-1.#IND00
319893272	262.000000	8	196.362749	32031	0	0.019608	32048	0	0.019608	9335984	-1.#IND00
319865745	254.000000	15	196.344048	31988	0	0.019608	32139	0	0.019608	9321900	-1.#IND00
319856274	263.000000	18	196.292699	31980	0	0.019608	32105	0	0.019608	9307881	-1.#IND00
319880139	295.000000	11	196.364197	32093	0	0.019608	31771	0	0.019608	9293990	-1.#IND00
319859645	305.000000	16	196.458731	31833	0	0.019608	31921	0	0.019608	9280316	-1.#IND00
319879725	338.000000	19	196.380160	31931	0	0.019608	31995	0	0.019608	9266547	-1.#IND00
319849022	370.000000	17	196.390216	31900	0	0.019608	32046	0	0.019608	9252653	-1.#IND00
319874543	319.000000	17	196.372645	31877	0	0.019608	32150	0	0.019608	9238929	-1.#IND00
319875169	279.000000	22	196.453148	32131	0	0.019608	31880	0	0.019608	9225100	-1.#IND00
319860623	307.000000	20	196.325741	31872	0	0.019608	32105	0	0.019608	9211288	-1.#IND00
319863457	337.000000	9	196.405593	31951	0	0.019608	31843	0	0.019608	9197490	-1.#IND00
319871145	322.000000	14	196.497487	32164	0	0.019608	31873	0	0.019608	9183713	-1.#IND00
319890263	289.000000	27	196.295433	31786	0	0.019608	31888	0	0.019608	9169913	-1.#IND00
319870592	290.000000	9	196.291597	31930	0	0.019608	32102	0	0.019608	9156164	-1.#IND00
319887026	267.000000	13	196.343818	32161	0	0.019608	31805	0	0.019608	9142350	-1.#IND00
319874865	273.000000	15	196.357386	31925	0	0.019608	32028	0	0.019608	9128577	-1.#IND00
319897036	277.000000	15	196.326181	32137	0	0.019608	32027	0	0.019608	9114945	-1.#IND00
319855883	314.000000	13	196.333454	32114	0	0.019608	31910	0	0.019608	9101333	-1.#IND00
319872256	277.000000	13	196.245922	31877	0	0.019608	32101	0	0.019608	9087558	-1.#IND00
319890964	291.000000	14	196.319277	32059	0	0.019608	31808	0	0.019608	9073879	-1.#IND00
319888208	305.000000	14	196.370447	32082	0	0.019608	31903	0	0.019608	9060193	-1.#IND00
319872952	302.000000	10	196.428738	31911	0	0.019608	32066	0	0.019608	9046442	-1.#IND00
319896015	300.000000	7	196.276617	31920	0	0.019608	32055	0	0.019608	9032971	-1.#IND00
319885229	289.000000	12	196.382795	31929	0	0.019608	31874	0	0.019608	9019186	-1.#IND00
319867601	276.000000	14	196.355129	31664	0	0.019608	32080	0	0.019608	9005732	-1.#IND00
319867138	286.000000	10	196.375359	31960	0	0.019608	31814	0	0.019608	8992279	-1.#IND00
319880344	280.000000	11	196.373336	31872	0	0.019608	32096	1	0.019608	8978761	-1.#IND00
319911145	292.000000	17	196.420686	32128	0	0.019608	31975	0	0.019608	8965241	-1.#IND00
319846482	316.000000	19	196.382260	32238	0	0.019608	32035	0	0.019608	8951801	-1.#IND00
319878986	348.000000	11	196.361365	32216	0	0.019608	32014	0	0.019608	8938470	-1.#IND00
319867964	319.000000	17	196.315968	32008	0	0.019608	32104	0	0.019608	8925203	-1.#IND00
319868345	351.000000	14	196.455610	31946	0	0.019608	32020	0	0.019608	8911841	-1.#IND00
319870038	333.000000	24	196.331729	32129	0	0.019608	32067	0	0.019608	8898616	-1.#IND00
319861751	349.000000	18	196.466008	31854	0	0.019608	32141	0	0.019608	8885098	-1.#IND00
319861128	323.000000	17	196.397392	32174	0	0.019608	32063	0	0.019608	8871828	-1.#IND00
319878424	291.000000	12	196.379241	31942	0	0.019608	32081	0	0.019608	8858384	-1.#IND00
319873356	263.000000	19	196.371740	31952	0	0.019608	31957	0	0.019608	8845112	-1.#IND00
319864126	266.000000	23	196.286340	31926	0	0.019608	31998	0	0.019608	8831707	-1.#IND00
319868003	292.000000	16	196.337840	31912	0	0.019608	31897	0	0.019608	8818576	-1.#IND00
319874108	298.000000	12	196.436367	31862	0	0.019608	31983	0	0.019608	8805327	-1.#IND00
319863153	260.000000	17	196.248531	32120	0	0.019608	31840	0	0.019608	8792123	-1.#IND00
319880905	267.000000	13	196.235631	32033	0	0.019608	32227	0	0.019608	8778885	-1.#IND00
319881719	256.000000	14	196.265199	32143	0	0.019608	31989	0	0.019608	8765546	-1.#IND00
319868511	268.000000	15	196.296456	31750	0	0.019608	32179	0	0.019608	8752452	-1.#IND00
319877714	287.000000	18	196.332811	32088	0	0.019608	32034	0	0.019608	8739202	-1.#IND00
319879850	271.000000	7	196.283464	31791	0	0.019608	32104	0	0.019608	8726224	-1.#IND00
319859571	282.000000	16	196.198492	31752	0	0.019608	31967	0	0.019608	8713304	-1.#IND00
319859977	269.000000	14	196.353705	32083	0	0.019626	31830	0	0.019608	8700283	-1.#IND00
319867474	259.000000	7	196.293365	32094	0	0.019608	32113	0	0.019608	8687172	-1.#IND00
319870576	245.000000	13	196.296651	31752	0	0.019608	32025	1	0.019608	8674288	-1.#IND00
319866543	257.000000	8	196.306162	31991	0	0.019608	32151	0	0.019608	8661126	-1.#IND00
npatches	nstrain	runtime	dt	init_x	init_y	init_y_blood	init_z	init_S	beta0	beta1	beta2	beta3	mean_beta	B	d	delta	delta_blood	b[0]	mut	m	CTL	c	g	epsilon	k	het	lambda	rho	omega	x_max	patch.dyna	DELTA	A	VA
10000	1	100.000000	0.000100	21900	9499	5000000	0.001000	10000000	1.378718	1.255410	1.105850	0.764444	1	8000000000.000000	0.010000	1.000000	1.000000	800000	0.000050	0.048000	0	0.500000	0.000000	25.000000	14.000000	0.500000	0.001000	0.001000	0.010000	31987	0	10.000000	7.000000	1.000000
sus	inf	inf_blood	z	x[0]	y[0][0]	z[0]	x[1]	y[1][0]	z[1]	S[0]	synchrony
219000000	94990000.000000	5000000	10.000000	21900	9499	0.001000	21900	9499	0.001000	10000000	0.000000
319614997	5151698.000000	271108	3940.834452	31702	556	0.394083	31766	520	0.394083	10029230	0.000000
319879791	11866.000000	602	877.194706	31821	2	0.041782	31987	0	0.069557	10014877	0.000000
319871525	6545.000000	334	252.118266	31821	1	0.041215	31911	1	0.025824	9999903	0.000000
319879105	4295.000000	235	222.118239	32268	1	0.019734	31840	0	0.019609	9984839	0.000000
319842185	2950.000000	148	209.184261	31957	0	0.019608	32010	0	0.019643	9969621	0.000000
319889601	2104.000000	123	203.066583	31918	1	0.019608	32175	1	0.019852	9954719	0.000000
319878372	1519.000000	74	200.044688	32026	1	0.019608	32074	0	0.019608	9939821	0.000000
319867028	1141.000000	70	198.565651	32070	1	0.019608	32044	0	0.019903	9924951	0.000000
319862916	957.000000	38	197.771241	31911	0	0.019608	32097	0	0.019608	9909971	0.000000
319868779	828.000000	33	197.319925	31912	0	0.019608	31856	0	0.019608	9895081	0.000000
319859297	658.000000	32	197.180399	31867	0	0.019608	32026	0	0.019608	9880176	0.000000
319858770	544.000000	29	196.748134	31896	0	0.019608	31925	0	0.019608	9865295	0.000000
319883287	467.000000	26	196.595636	31840	0	0.019608	31905	0	0.019608	9850464	0.000000
319881833	417.000000	18	196.529293	32094	0	0.019608	32209	0	0.019608	9835577	0.000000
319899815	390.000000	19	196.430796	32014	0	0.019608	32062	0	0.019608	9820679	0.000000
319868746	349.000000	22	196.410305	31954	0	0.019608	31753	0	0.024904	9805919	0.000000
319890581	314.000000	18	196.325393	31984	0	0.019608	31941	0	0.019608	9791367	0.000000
319874083	306.000000	14	196.307075	31859	0	0.019608	31882	0	0.019608	9776702	0.000000
319880195	306.000000	17	196.404648	31899	1	0.019608	31938	0	0.019608	9762140	0.000000
319871703	302.000000	15	196.276981	32105	0	0.019608	31980	0	0.019608	9747498	0.000000
319875974	292.000000	15	196.372276	31888	0	0.019608	31825	0	0.019608	9732682	0.000000
319896956	340.000000	16	196.352957	32025	0	0.019608	31906	0	0.019608	9718018	0.000000
319866953	318.000000	19	196.282669	31973	0	0.019608	31556	0	0.019608	9703335	0.000000
319878551	348.000000	17	196.463166	31701	0	0.019608	32002	0	0.019608	9688868	0.000000
319865908	335.000000	19	196.396311	31907	0	0.019608	32174	0	0.019608	9674330	0.000000
319870079	309.000000	13	196.316008	32197	0	0.019608	31930	0	0.019608	9659949	0.000000
319864324	292.000000	14	196.321465	32191	0	0.019608	32051	0	0.019608	9645444	0.000000
319863088	283.000000	14	196.317207	32063	0	0.019608	31936	0	0.019608	9631018	0.000000
319857295	313.000000	15	196.338717	31925	0	0.019608	32060	0	0.019608	9616721	0.000000
319900301	295.000000	11	196.318299	31970	0	0.019608	31964	0	0.019608	9602212	0.000000
319853958	255.000000	9	196.315104	31855	0	0.019608	31942	0	0.019608	9587875	0.000000
319856828	233.000000	15	196.220448	31637	0	0.019608	32030	0	0.019608	9573730	0.000000
319867453	226.000000	13	196.369902	32073	0	0.019608	32029	0	0.019608	9559375	0.000000
319872053	275.000000	12	196.370875	32043	0	0.019608	32037	0	0.019608	9544892	0.000000
319889570	255.000000	8	196.227569	32007	0	0.019608	32046	0	0.019608	9530505	0.000000
319880592	256.000000	12	196.284792	32059	0	0.019608	32012	0	0.019608	9516227	0.000000
319883895	274.000000	6	196.318789	31956	0	0.019608	31945	0	0.019608	9501947	0.000000
319906801	258.000000	10	196.262861	32249	0	0.019608	32036	0	0.019608	9487695	0.000000
319881095	263.000000	9	196.267273	32019	0	0.019608	32050	0	0.019608	9473528	0.000000
319885529	254.000000	20	196.252702	31894	0	0.019608	32006	0	0.019608	9459359	-1.#IND00
319857916	277.000000	15	196.310107	32119	0	0.019608	31905	0	0.019608	9445233	-1.#IND00
319865833	289.000000	20	196.369766	32207	0	0.019608	32088	0	0.019608	9431086	-1.#IND00
319869590	288.000000	15	196.292302	31848	0	0.019608	31978	0	0.019608	9416902	-1.#IND00
319877713	300.000000	15	196.367155	31868	0	0.019608	31787	0	0.019608	9402846	-1.#IND00
319862768	327.000000	23	196.386218	32152	0	0.019608	32090	0	0.019608	9388731	-1.#IND00
319879492	300.000000	11	196.391771	31906	0	0.019608	31893	0	0.019608	9374628	-1.#IND00
319914666	277.000000	9	196.375254	31964	0	0.019608	31925	0	0.019608	9360670	-1.#IND00
319889982	232.000000	9	196.195375	31853	0	0.019608	31907	0	0.019608	9346799	-1.#IND00
319864855	245.000000	19	196.331883	32090	0	0.019608	32106	0	0.019608	9332970	-1.#IND00
319893334	256.000000	8	196.248271	32115	0	0.019608	32082	0	0.019608	9318782	-1.#IND00
319877123	278.000000	13	196.396376	32072	0	0.019608	32136	0	0.019608	9304888	-1.#IND00
319860231	269.000000	11	196.323176	32135	0	0.019608	31992	0	0.019608	9290957	-1.#IND00
319880483	257.000000	11	196.310847	31922	0	0.019608	32145	0	0.019608	9277015	-1.#IND00
319864082	263.000000	8	196.291754	31996	0	0.019608	31998	0	0.019608	9262949	-1.#IND00
319896700	287.000000	9	196.348086	32025	0	0.019608	32130	0	0.019608	9249001	-1.#IND00
319866060	290.000000	22	196.301173	31876	0	0.019608	31991	0	0.019608	9235193	-1.#IND00
319881272	300.000000	17	196.304088	31861	0	0.019608	32124	0	0.019608	9221500	-1.#IND00
319871751	284.000000	10	196.294180	32144	0	0.019608	31625	0	0.019608	9207826	-1.#IND00
319850155	262.000000	16	196.342697	31719	0	0.019608	31955	0	0.019608	9194224	-1.#IND00
319859695	287.000000	19	196.378754	31860	0	0.019608	32192	0	0.019608	9180397	-1.#IND00
319869533	280.000000	14	196.350535	32146	0	0.019608	32081	0	0.019608	9166700	-1.#IND00
319869969	287.000000	14	196.334229	32182	0	0.019608	31909	0	0.019608	9152968	-1.#IND00
319884827	265.000000	20	196.316981	31835	0	0.019608	32167	0	0.019608	9139142	-1.#IND00
319866045	254.000000	15	196.352509	32162	0	0.019608	32246	0	0.019608	9125428	-1.#IND00
319885728	221.000000	5	196.231032	32060	0	0.019608	31942	0	0.019608	9111867	-1.#IND00
319872828	235.000000	12	196.395027	31963	0	0.019608	31862	0	0.019608	9098202	-1.#IND00
319871359	262.000000	9	196.248580	32040	0	0.019608	31978	0	0.019608	9084451	-1.#IND00
319874363	226.000000	10	196.192751	32052	0	0.019608	31936	0	0.019608	9071085	-1.#IND00
319875057	237.000000	10	196.234427	31966	0	0.019608	31966	0	0.019608	9057529	-1.#IND00
319884465	279.000000	13	196.352745	32000	0	0.019608	32014	0	0.019608	9043996	-1.#IND00
319865503	269.000000	12	196.277620	32198	0	0.019608	31969	0	0.019608	9030669	-1.#IND00
319894311	269.000000	15	196.297600	31966	0	0.019608	32165	0	0.019608	9016956	-1.#IND00
319859350	258.000000	15	196.355479	32080	0	0.019608	31916	0	0.019608	9003516	-1.#IND00
319884020	289.000000	16	196.320299	32199	0	0.019608	32008	0	0.019608	8990014	-1.#IND00
319861920	332.000000	11	196.415997	31931	0	0.019608	32045	0	0.019608	8976350	-1.#IND00
319871712	316.000000	19	196.332283	31923	0	0.019608	31982	0	0.019608	8962878	-1.#IND00
319870698	329.000000	21	196.348513	31879	1	0.019608	31910	0	0.019608	8949241	-1.#IND00
319860843	306.000000	16	196.412620	31799	0	0.019608	31866	0	0.019608	8935631	-1.#IND00
319889830	277.000000	14	196.280718	31905	0	0.019608	31925	0	0.019608	8922214	-1.#IND00
319899620	298.000000	15	196.392749	32204	0	0.019608	31967	0	0.019608	8908958	-1.#IND00
319869974	309.000000	18	196.373128	31894	0	0.019608	31903	0	0.019608	8895595	-1.#IND00
319860497	280.000000	14	196.296484	31951	0	0.019608	32151	0	0.019608	8882150	-1.#IND00
319853426	318.000000	18	196.433208	32016	0	0.019608	32037	0	0.019608	8868935	-1.#IND00
319876648	315.000000	18	196.369151	31976	0	0.019608	31834	0	0.019608	8855535	-1.#IND00
319866304	315.000000	13	196.322936	32165	0	0.019608	32029	0	0.019608	8842362	-1.#IND00
319890381	299.000000	21	196.426813	32267	0	0.019608	31894	0	0.019608	8829136	-1.#IND00
319875686	326.000000	20	196.462037	31769	0	0.019608	31774	0	0.019608	8815920	-1.#IND00
319862495	340.000000	21	196.542676	32062	0	0.019608	32063	0	0.019608	8802849	-1.#IND00
319866652	305.000000	19	196.339917	31963	0	0.019608	32043	0	0.019608	8789475	-1.#IND00
319863642	279.000000	15	196.378902	31888	0	0.019608	32163	0	0.019608	8776404	-1.#IND00
319856943	226.000000	12	196.261726	31879	0	0.019608	32149	0	0.019608	8763154	-1.#IND00
319878807	221.000000	16	196.418803	31956	0	0.019608	31960	0	0.019608	8750034	-1.#IND00
319861986	231.000000	12	196.359217	31729	0	0.019608	32075	0	0.019608	8736701	-1.#IND00
319860510	237.000000	12	196.269939	31983	0	0.019608	31921	0	0.019608	8723748	-1.#IND00
319868481	237.000000	10	196.363171	31637	0	0.019608	31861	0	0.019608	8710632	-1.#IND00
319887283	268.000000	16	196.416372	31754	0	0.019608	31955	0	0.019608	8697468	-1.#IND00
319890294	243.000000	27	196.227320	32222	0	0.019608	32047	0	0.019608	8684326	-1.#IND00
319886646	278.000000	18	196.377193	32010	0	0.019608	32089	0	0.019608	8671391	-1.#IND00
319859919	261.000000	10	196.281206	32064	0	0.019608	32084	0	0.019608	8658563	-1.#IND00
npatches	nstrain	runtime	dt	init_x	init_y	init_y_blood	init_z	init_S	beta0	beta1	beta2	beta3	mean_beta	B	d	delta	delta_blood	b[0]	mut	m	CTL	c	g	epsilon	k	het	lambda	rho	omega	x_max	patch.dyna	DELTA	A	VA
10000	1	100.000000	0.000100	21900	9499	5000000	0.001000	10000000	0.875869	0.738211	0.846939	1.319286	1	8000000000.000000	0.010000	1.000000	1.000000	800000	0.000050	0.048000	0	0.500000	0.000000	25.000000	15.000000	0.500000	0.001000	0.001000	0.010000	31987	0	10.000000	7.000000	1.000000
sus	inf	inf_blood	z	x[0]	y[0][0]	z[0]	x[1]	y[1][0]	z[1]	S[0]	synchrony
219000000	94990000.000000	5000000	10.000000	21900	9499	0.001000	21900	9499	0.001000	10000000	0.000000
319672567	4196260.000000	221376	3940.834452	32079	395	0.394083	32037	436	0.394083	10028110	0.000000
319898182	10344.000000	556	506.318258	32016	1	0.088229	31955	0	0.020577	10013909	0.000000
319891951	5951.000000	290	240.719573	32072	0	0.019712	32032	1	0.019615	9998899	0.000000
319867802	3818.000000	209	216.938907	32124	1	0.019609	32023	1	0.024783	9983876	0.000000
319872101	2654.000000	136	206.673267	31950	0	0.019615	31966	0	0.019608	9968838	0.000000
319857512	1931.000000	93	202.227845	31781	0	0.020028	31942	0	0.024097	9953809	0.000000
319879831	1307.000000	69	198.808331	32108	0	0.019608	31926	0	0.019608	9938868	0.000000
319877109	955.000000	59	197.723323	32087	0	0.019608	32074	0	0.019608	9923929	0.000000
319895150	737.000000	30	197.189571	32293	0	0.019608	32113	0	0.019608	9908907	0.000000
319907193	639.000000	25	196.801306	32145	0	0.019608	31962	0	0.019608	9894051	0.000000
319858263	499.000000	26	196.847943	31946	0	0.019608	31899	0	0.019608	9879302	0.000000
319864006	430.000000	19	196.516753	32004	0	0.019608	32012	0	0.019608	9864419	0.000000
319853342	392.000000	22	196.574425	31995	0	0.019608	32033	0	0.019608	9849777	0.000000
319871484	300.000000	13	196.364029	32167	0	0.019608	32042	0	0.019608	9834807	0.000000
319870470	311.000000	10	196.381688	32079	0	0.019608	31914	1	0.019608	9820219	0.000000
319842011	293.000000	16	196.320972	32102	0	0.019608	31825	0	0.019608	9805388	0.000000
319864202	288.000000	15	196.335560	32115	0	0.019608	31982	0	0.019608	9790818	0.000000
319879871	251.000000	10	196.237432	32028	0	0.019608	31947	1	0.019608	9776172	0.000000
319867952	248.000000	16	196.303915	31969	0	0.019622	31813	0	0.019608	9761535	0.000000
319893402	248.000000	13	196.311748	32116	0	0.019608	32093	0	0.019608	9746674	0.000000
319880462	242.000000	9	196.247696	32050	0	0.019608	32005	0	0.019608	9731936	0.000000
319850190	247.000000	11	196.276487	32045	0	0.019608	31876	0	0.019608	9717241	0.000000
319875533	267.000000	8	196.299194	31998	0	0.019608	31940	0	0.019608	9702783	0.000000
319869411	273.000000	14	196.382377	31794	0	0.019608	31907	0	0.019608	9688240	0.000000
319882861	285.000000	14	196.393028	31986	0	0.019608	32019	0	0.019608	9674005	0.000000
319854565	314.000000	22	196.471508	32160	0	0.019608	31929	0	0.019608	9659596	0.000000
319868659	302.000000	8	196.322175	32161	0	0.019608	31720	0	0.019608	9645033	0.000000
319888717	314.000000	15	196.338647	31715	0	0.019608	31941	0	0.019608	9630527	0.000000
319876617	308.000000	12	196.310673	31951	0	0.019608	32020	0	0.019608	9615914	0.000000
319891221	300.000000	13	196.400556	31982	0	0.019608	32102	0	0.019608	9601373	0.000000
319835098	277.000000	8	196.328833	32023	0	0.019608	32003	0	0.019608	9587017	0.000000
319865737	271.000000	11	196.325023	32033	0	0.019608	31915	0	0.019608	9572701	0.000000
319888244	297.000000	17	196.317475	31901	0	0.019784	32126	0	0.019608	9558349	0.000000
319867011	290.000000	11	196.376666	32120	0	0.019608	31824	0	0.019608	9543980	0.000000
319881740	289.000000	20	196.332632	31928	0	0.019608	32180	0	0.019608	9529606	0.000000
319867648	285.000000	13	196.334161	32140	0	0.019608	31822	0	0.019608	9515362	0.000000
319853021	305.000000	16	196.396651	31909	0	0.019608	31747	0	0.019608	9501009	0.000000
319865107	280.000000	12	196.423108	32066	0	0.019608	31965	0	0.019608	9486648	0.000000
319877549	275.000000	18	196.284769	32089	0	0.019608	31817	0	0.019608	9472374	0.000000
319863548	321.000000	11	196.341044	31737	0	0.019608	31921	0	0.019608	9458133	-1.#IND00
319883669	279.000000	14	196.360107	31877	0	0.019608	31929	0	0.019608	9444206	-1.#IND00
319868928	262.000000	23	196.324134	32197	0	0.019608	31825	0	0.019608	9430163	-1.#IND00
319862439	262.000000	16	196.333143	32156	0	0.019608	32074	0	0.019608	9416135	-1.#IND00
319839900	286.000000	13	196.394897	31952	0	0.019608	31845	0	0.019608	9402062	-1.#IND00
319879526	310.000000	10	196.253391	32048	0	0.019608	32089	0	0.019608	9388026	-1.#IND00
319845976	277.000000	11	196.403353	31865	0	0.019608	31764	0	0.019608	9374035	-1.#IND00
319856488	234.000000	9	196.267472	32072	0	0.019608	32081	0	0.019608	9359995	-1.#IND00
319876612	197.000000	8	196.230407	31823	0	0.019608	32083	0	0.019608	9345959	-1.#IND00
319871691	215.000000	10	196.201223	31843	0	0.019608	31994	0	0.019608	9332281	-1.#IND00
319863728	211.000000	10	196.213550	31967	0	0.019608	31962	0	0.019608	9318149	-1.#IND00
319866504	231.000000	11	196.245036	31944	0	0.019608	32173	0	0.019608	9304339	-1.#IND00
319900777	209.000000	8	196.195506	32206	0	0.019608	31951	0	0.019608	9290280	-1.#IND00
319866170	195.000000	18	196.228386	31949	0	0.019608	32100	0	0.019608	9276449	-1.#IND00
319855752	205.000000	7	196.164220	32057	0	0.019608	32034	0	0.019608	9262609	-1.#IND00
319880863	235.000000	10	196.273802	32178	0	0.019608	32077	0	0.019608	9248945	-1.#IND00
319871418	276.000000	13	196.451392	31918	0	0.019608	32044	0	0.019608	9235241	-1.#IND00
319873355	247.000000	8	196.348552	31975	0	0.019608	31907	0	0.019608	9221351	-1.#IND00
319885080	243.000000	12	196.238069	31946	0	0.019608	31837	0	0.019608	9207579	-1.#IND00
319858502	266.000000	16	196.246563	32202	0	0.019608	32206	0	0.019608	9193626	-1.#IND00
319864608	263.000000	17	196.341799	31843	0	0.019608	32111	0	0.019608	9179849	-1.#IND00
319879604	257.000000	13	196.351155	31829	1	0.019608	32112	0	0.019608	9166099	-1.#IND00
319857142	226.000000	13	196.209945	32050	0	0.019608	31899	0	0.019608	9152157	-1.#IND00
319875993	218.000000	14	196.209048	31920	0	0.019608	32097	0	0.019608	9138638	-1.#IND00
319878327	224.000000	12	196.256286	31827	0	0.019608	31961	0	0.019608	9124930	-1.#IND00
319880213	240.000000	10	196.222209	32136	0	0.019608	32228	0	0.019608	9111342	-1.#IND00
319859790	239.000000	8	196.350932	32011	0	0.019608	32155	1	0.019608	9097608	-1.#IND00
319875050	204.000000	8	196.211771	32004	0	0.019608	31870	0	0.019608	9083818	-1.#IND00
319891163	236.000000	10	196.329212	32008	0	0.019608	32166	0	0.019608	9070012	-1.#IND00
319872845	237.000000	14	196.283390	32055	0	0.019608	31927	0	0.019608	9056361	-1.#IND00
319879522	249.000000	20	196.278712	32124	0	0.019608	31952	0	0.019608	9042684	-1.#IND00
319873412	249.000000	8	196.404484	31964	0	0.019608	31975	0	0.019609	9029291	-1.#IND00
319867605	228.000000	11	196.397845	32110	0	0.019608	31768	0	0.019608	9015662	-1.#IND00
319881945	196.000000	6	196.260355	31757	0	0.019608	32011	0	0.019608	9002313	-1.#IND00
319867945	195.000000	10	196.321298	32185	0	0.019608	32051	0	0.019608	8988969	-1.#IND00
319866779	200.000000	7	196.209160	31799	0	0.019608	31859	0	0.019608	8975563	-1.#IND00
319858055	222.000000	11	196.330344	31902	0	0.019608	32047	0	0.019608	8962066	-1.#IND00
319864811	263.000000	19	196.510337	32138	0	0.019608	31820	0	0.019608	8948709	-1.#IND00
319874163	209.000000	16	196.201647	31869	0	0.019608	31876	0	0.019608	8935440	-1.#IND00
319877642	233.000000	14	196.195521	31692	0	0.019608	31874	0	0.019608	8922109	-1.#IND00
319882190	242.000000	12	196.352065	31744	0	0.019608	31909	0	0.019608	8908747	-1.#IND00
319858312	234.000000	7	196.206333	32087	0	0.019608	32049	0	0.019608	8895346	-1.#IND00
319884471	241.000000	13	196.256567	32061	0	0.019608	31897	0	0.019608	8881958	-1.#IND00
319855984	267.000000	9	196.302038	32053	0	0.019608	31857	0	0.019608	8868751	-1.#IND00
319859647	252.000000	15	196.423923	31948	0	0.019608	32068	0	0.019608	8855587	-1.#IND00
319888351	256.000000	12	196.314516	32053	1	0.019608	31869	0	0.019608	8842421	-1.#IND00
319888536	252.000000	14	196.228186	32114	0	0.019608	31935	0	0.019608	8829120	-1.#IND00
319891499	254.000000	13	196.284575	32104	0	0.019608	32157	0	0.019608	8815971	-1.#IND00
319877482	258.000000	14	196.375764	31764	0	0.019608	32043	0	0.019608	8802611	-1.#IND00
319865691	278.000000	13	196.386850	32128	0	0.019608	32066	0	0.019608	8789548	-1.#IND00
319869145	200.000000	13	196.253138	31988	0	0.019608	31956	0	0.019608	8776285	-1.#IND00
319887730	179.000000	7	196.186874	31750	0	0.019608	31954	0	0.019608	8763184	-1.#IND00
319863106	235.000000	13	196.310960	32011	0	0.019608	31986	0	0.019608	8750184	-1.#IND00
319864471	256.000000	11	196.339228	31964	0	0.019608	32133	0	0.019608	8737149	-1.#IND00
319883422	252.000000	10	196.263296	31934	0	0.019608	32100	0	0.019608	8724230	-1.#IND00
319871112	290.000000	7	196.322894	32063	0	0.019608	31889	0	0.019608	8711108	-1.#IND00
319867206	298.000000	11	196.411980	32151	0	0.019608	31851	0	0.019608	8698113	-1.#IND00
319881906	259.000000	13	196.369519	32143	0	0.019608	32119	0	0.019608	8684992	-1.#IND00
319870683	276.000000	14	196.338421	31907	0	0.019608	31910	0	0.019608	8671953	-1.#IND00
319886400	263.000000	15	196.285792	31672	0	0.019608	32009	0	0.019624	8658679	-1.#IND00
npatches	nstrain	runtime	dt	init_x	init_y	init_y_blood	init_z	init_S	beta0	beta1	beta2	beta3	mean_beta	B	d	delta	delta_blood	b[0]	mut	m	CTL	c	g	epsilon	k	het	lambda	rho	omega	x_max	patch.dyna	DELTA	A	VA
10000	1	100.000000	0.000100	21900	9499	5000000	0.001000	10000000	1.231658	1.398988	0.987404	0.887431	1	8000000000.000000	0.010000	1.000000	1.000000	800000	0.000050	0.048000	0	0.500000	0.000000	25.000000	16.000000	0.500000	0.001000	0.001000	0.010000	31987	0	10.000000	7.000000	1.000000
sus	inf	inf_blood	z	x[0]	y[0][0]	z[0]	x[1]	y[1][0]	z[1]	S[0]	synchrony
219000000	94990000.000000	5000000	10.000000	21900	9499	0.001000	21900	9499	0.001000	10000000	0.000000
319708710	3436377.000000	180440	3940.834452	32082	314	0.394083	31847	378	0.394083	10026122	0.000000
319887177	9618.000000	493	377.624053	32119	0	0.038156	31735	0	0.064609	10011647	0.000000
319854184	5570.000000	301	237.967402	31847	1	0.019610	31883	0	0.025705	9996723	0.000000
319870915	3619.000000	202	214.379297	32117	0	0.019608	31887	0	0.019706	9981834	0.000000
319864407	2566.000000	132	205.944382	32201	0	0.019649	32074	0	0.019608	9966957	0.000000
319844610	1751.000000	84	201.360808	32092	0	0.019608	31781	0	0.019650	9951872	0.000000
319860062	1299.000000	88	199.170416	32483	0	0.019608	31967	1	0.019608	9936963	0.000000
319872225	1014.000000	52	197.810258	31734	0	0.019608	31991	0	0.019634	9921977	0.000000
319888272	809.000000	36	197.327666	32089	0	0.019608	32009	0	0.019608	9907106	0.000000
319873490	598.000000	35	196.924175	32200	0	0.019608	32077	0	0.019608	9892240	0.000000
319873640	500.000000	24	196.788520	32113	0	0.019608	32090	0	0.019608	9877375	0.000000
319862953	452.000000	24	196.573499	32082	0	0.019608	32073	0	0.019608	9862635	0.000000
319839510	375.000000	23	196.391594	31861	0	0.019608	32144	0	0.019608	9847788	0.000000
319867559	345.000000	14	196.422075	31936	0	0.019608	31734	0	0.019608	9832991	0.000000
319878929	278.000000	16	196.312629	32124	0	0.019608	32007	0	0.019608	9818327	0.000000
319879618	267.000000	14	196.302703	32034	0	0.019608	32131	0	0.019608	9803659	0.000000
319898207	281.000000	16	196.294373	31798	0	0.019608	32217	0	0.019608	9789003	0.000000
319858428	247.000000	10	196.272061	32031	0	0.019608	31751	0	0.019608	9774412	0.000000
319869483	247.000000	11	196.332139	31896	0	0.019608	31672	0	0.019608	9759942	0.000000
319858896	269.000000	7	196.272754	32115	0	0.019608	31987	0	0.019608	9745336	0.000000
319880909	277.000000	13	196.359771	31858	0	0.019608	31954	0	0.019608	9730697	0.000000
319873672	294.000000	20	196.361616	32086	0	0.019608	32186	0	0.019608	9716018	0.000000
319863982	292.000000	16	196.425864	31897	0	0.019608	31855	0	0.019608	9701453	0.000000
319878205	256.000000	7	196.235733	31830	0	0.019608	31938	0	0.019608	9687040	0.000000
319870325	311.000000	12	196.479237	32008	0	0.019608	31793	0	0.019608	9672342	0.000000
319862413	267.000000	28	196.200998	32288	0	0.019608	31767	0	0.019608	9657818	0.000000
319897268	296.000000	14	196.298990	32076	0	0.019608	31835	0	0.019608	9643346	0.000000
319875863	292.000000	16	196.406936	32051	0	0.019608	31942	0	0.019608	9628984	0.000000
319873592	285.000000	13	196.403999	31866	0	0.019608	31702	0	0.019608	9614482	0.000000
319889238	287.000000	13	196.300618	32079	0	0.019608	32023	0	0.019608	9600013	0.000000
319874944	275.000000	16	196.358460	31761	0	0.019608	31712	0	0.019608	9585746	0.000000
319879894	283.000000	13	196.315642	32134	0	0.019608	31795	0	0.019608	9571206	0.000000
319871773	327.000000	12	196.320804	32069	0	0.019608	31882	0	0.019608	9557135	0.000000
319872817	299.000000	14	196.297639	32196	0	0.019608	32026	0	0.019608	9542860	0.000000
319862070	243.000000	11	196.212349	32156	0	0.019608	32041	0	0.019608	9528425	0.000000
319888697	231.000000	13	196.285884	32087	0	0.019608	31902	0	0.019608	9514352	0.000000
319887624	259.000000	12	196.297523	32241	0	0.019608	31914	0	0.019608	9500026	0.000000
319873990	249.000000	14	196.400361	31880	0	0.019608	32035	1	0.019608	9485712	0.000000
319876444	235.000000	5	196.324487	32036	0	0.019608	31814	0	0.019608	9471648	0.000000
319855880	203.000000	16	196.199753	32081	0	0.019608	31845	0	0.019608	9457561	-1.#IND00
319870457	216.000000	9	196.217747	31999	0	0.019608	32107	0	0.019608	9443315	-1.#IND00
319865922	228.000000	6	196.208592	31926	0	0.019608	32012	0	0.019608	9429130	-1.#IND00
319890620	240.000000	12	196.254314	32153	0	0.019608	31983	0	0.019608	9414795	-1.#IND00
319879904	276.000000	14	196.287211	32227	0	0.019608	31927	0	0.019608	9400682	-1.#IND00
319882341	252.000000	11	196.271370	31777	0	0.019608	32004	0	0.019608	9386626	-1.#IND00
319877351	234.000000	13	196.207823	31963	0	0.019608	32066	0	0.020108	9372435	-1.#IND00
319858582	243.000000	11	196.284845	31946	0	0.019608	31961	0	0.019608	9358326	-1.#IND00
319891238	216.000000	13	196.215871	32047	0	0.019608	31909	0	0.019608	9344391	-1.#IND00
319869003	238.000000	12	196.283287	32033	0	0.019608	32034	0	0.019608	9330478	-1.#IND00
319864851	264.000000	20	196.279239	32072	0	0.019608	31902	0	0.019608	9316672	-1.#IND00
319891700	233.000000	19	196.236138	31870	0	0.019608	32192	0	0.019608	9302698	-1.#IND00
319863203	242.000000	12	196.261736	31960	0	0.019608	32027	0	0.019608	9288733	-1.#IND00
319885192	217.000000	13	196.248478	32113	0	0.019608	31871	0	0.019608	9274762	-1.#IND00
319867338	204.000000	11	196.237279	32264	0	0.019608	31919	0	0.019608	9260830	-1.#IND00
319869188	205.000000	11	196.221488	31937	0	0.019608	32067	0	0.019608	9246894	-1.#IND00
319879888	233.000000	8	196.298281	31992	0	0.019608	32168	0	0.019608	9232838	-1.#IND00
319888013	230.000000	14	196.287363	32091	0	0.019608	32155	0	0.019608	9218996	-1.#IND00
319863103	223.000000	11	196.237746	31985	0	0.019608	31964	0	0.019608	9205376	-1.#IND00
319877327	235.000000	11	196.279550	32040	0	0.019608	32033	0	0.019608	9191619	-1.#IND00
319862920	227.000000	6	196.271931	31905	0	0.019608	31999	0	0.019608	9177727	-1.#IND00
319884650	207.000000	16	196.270774	31981	0	0.019608	31855	0	0.019608	9163864	-1.#IND00
319869642	222.000000	10	196.221297	32023	0	0.019608	31946	0	0.019608	9150107	-1.#IND00
319883320	216.000000	8	196.231917	32136	0	0.019608	32121	0	0.019608	9136350	-1.#IND00
319906203	224.000000	10	196.206299	32018	0	0.019608	31994	0	0.019608	9122580	-1.#IND00
319856156	229.000000	8	196.277354	32045	0	0.019608	32144	0	0.019608	9108662	-1.#IND00
319868847	206.000000	10	196.175785	32202	0	0.019608	32168	0	0.019608	9094851	-1.#IND00
319862513	239.000000	15	196.288792	31949	0	0.019608	31928	0	0.019608	9081245	-1.#IND00
319862932	289.000000	19	196.270362	32176	0	0.019608	32019	0	0.019608	9067694	-1.#IND00
319889968	244.000000	17	196.405745	32111	0	0.019608	31922	0	0.019608	9054258	-1.#IND00
319876696	244.000000	12	196.217962	31999	0	0.019608	31912	0	0.019608	9040686	-1.#IND00
319878724	238.000000	14	196.209853	31996	0	0.019608	32206	0	0.019608	9027192	-1.#IND00
319877458	218.000000	10	196.266577	31914	0	0.019608	31934	0	0.019608	9013517	-1.#IND00
319877548	269.000000	12	196.358979	31887	0	0.019608	31832	0	0.019608	9000018	-1.#IND00
319881015	243.000000	14	196.285566	31744	0	0.019608	32175	0	0.019608	8986705	-1.#IND00
319856572	236.000000	12	196.261653	32052	0	0.019608	32055	0	0.019608	8973134	-1.#IND00
319888988	251.000000	13	196.268725	31976	0	0.019608	31850	0	0.019608	8959837	-1.#IND00
319887672	247.000000	12	196.270237	31811	0	0.019608	31889	0	0.019608	8946550	-1.#IND00
319860959	245.000000	11	196.327909	32043	0	0.019608	31970	0	0.019608	8933292	-1.#IND00
319860649	221.000000	10	196.287302	31948	0	0.019608	31811	0	0.019608	8919812	-1.#IND00
319877807	237.000000	12	196.238645	32020	0	0.019608	31919	0	0.019657	8906204	-1.#IND00
319856458	220.000000	15	196.249552	31907	0	0.019608	32033	0	0.019608	8892802	-1.#IND00
319858306	251.000000	11	196.265234	32105	0	0.019608	31815	0	0.019608	8879672	-1.#IND00
319865950	241.000000	12	196.243835	32150	0	0.019608	32136	0	0.019608	8866365	-1.#IND00
319875150	247.000000	15	196.242189	32027	0	0.019608	32062	0	0.019608	8852972	-1.#IND00
319887632	276.000000	13	196.310827	32110	0	0.019608	31886	0	0.019625	8839576	-1.#IND00
319872672	273.000000	10	196.253601	31799	0	0.019608	31854	0	0.019608	8826170	-1.#IND00
319868995	244.000000	11	196.328138	32174	0	0.019608	31982	0	0.019608	8813117	-1.#IND00
319878981	242.000000	13	196.271958	31810	0	0.019608	32094	0	0.019608	8799768	-1.#IND00
319871505	236.000000	16	196.296356	32052	0	0.019608	31979	0	0.019608	8786517	-1.#IND00
319876446	242.000000	8	196.261367	31910	0	0.019608	31849	0	0.019608	8773419	-1.#IND00
319868032	212.000000	17	196.240886	31643	0	0.019608	32047	0	0.019608	8760231	-1.#IND00
319855715	196.000000	16	196.178634	31891	0	0.019608	31985	0	0.019608	8747242	-1.#IND00
319889478	181.000000	13	196.178371	32070	0	0.019608	31967	0	0.019608	8734105	-1.#IND00
319898085	224.000000	10	196.285051	31914	0	0.019608	32027	0	0.019608	8721060	-1.#IND00
319853983	227.000000	16	196.332791	31755	0	0.019608	32073	0	0.019608	8708038	-1.#IND00
319867010	245.000000	9	196.357654	32181	0	0.019608	31870	0	0.019608	8694909	-1.#IND00
319877035	213.000000	12	196.226279	32002	0	0.019608	32034	0	0.019608	8681918	-1.#IND00
319863989	227.000000	14	196.229865	32008	0	0.019608	32063	1	0.019608	8669201	-1.#IND00
319877113	235.000000	15	196.329044	31778	0	0.019608	31930	0	0.019608	8656234	-1.#IND00
npatches	nstrain	runtime	dt	init_x	init_y	init_y_blood	init_z	init_S	beta0	beta1	beta2	beta3	mean_beta	B	d	delta	delta_blood	b[0]	mut	m	CTL	c	g	epsilon	k	het	lambda	rho	omega	x_max	patch.dyna	DELTA	A	VA
10000	1	100.000000	0.000100	21900	9499	5000000	0.001000	10000000	1.088606	1.181466	0.589483	1.114965	1	8000000000.000000	0.010000	1.000000	1.000000	800000	0.000050	0.048000	0	0.500000	0.000000	25.000000	17.000000	0.500000	0.001000	0.001000	0.010000	31987	0	10.000000	7.000000	1.000000
sus	inf	inf_blood	z	x[0]	y[0][0]	z[0]	x[1]	y[1][0]	z[1]	S[0]	synchrony
219000000	94990000.000000	5000000	10.000000	21900	9499	0.001000	21900	9499	0.001000	10000000	0.000000
319709950	2819105.000000	148702	3940.834452	31902	298	0.394083	32024	244	0.394083	10025893	0.000000
319860498	8954.000000	471	324.713100	31838	0	0.022056	32042	0	0.027297	10011302	0.000000
319888956	5073.000000	280	230.088385	32022	1	0.019768	31983	0	0.019643	9996308	0.000000
319881004	3229.000000	169	211.560258	31974	1	0.019608	31949	1	0.019609	9981370	0.000000
319878299	2204.000000	106	203.653136	31849	0	0.019608	31851	0	0.019608	9966283	0.000000
319870423	1524.000000	89	200.302295	31814	1	0.019608	31785	0	0.019608	9951304	0.000000
319875719	1135.000000	61	198.296849	32195	0	0.019608	31864	0	0.019608	9936305	0.000000
319866175	757.000000	41	197.136894	31904	0	0.019608	32040	0	0.020385	9921515	0.000000
319891533	591.000000	27	196.810952	32008	0	0.019608	32061	0	0.019608	9906713	0.000000
319881920	491.000000	26	196.643239	31918	0	0.019608	31932	0	0.019608	9891896	0.000000
319866571	399.000000	23	196.575113	31823	0	0.019608	31987	0	0.019608	9876965	0.000000
319870699	343.000000	24	196.454768	32048	0	0.019608	32011	0	0.019608	9862106	0.000000
319878969	313.000000	13	196.435215	32025	0	0.019608	31943	0	0.019608	9847333	0.000000
319870704	333.000000	12	196.545320	31912	0	0.019608	32020	0	0.019608	9832839	0.000000
319857524	307.000000	22	196.461011	32068	0	0.019608	32267	0	0.019608	9817938	0.000000
319890664	278.000000	19	196.333711	31787	0	0.019608	32037	0	0.019608	9803146	0.000000
319853040	303.000000	17	196.352720	31780	0	0.019608	32078	0	0.019608	9788387	0.000000
319844804	273.000000	18	196.283623	31928	0	0.019608	32054	0	0.019608	9773732	0.000000
319846272	247.000000	10	196.256127	31853	0	0.019608	31783	0	0.019608	9759183	0.000000
319869688	270.000000	16	196.274439	31928	0	0.019608	32019	0	0.019608	9744689	0.000000
319868273	248.000000	12	196.249649	32040	0	0.019608	32134	0	0.019608	9730307	0.000000
319877575	216.000000	13	196.284167	31933	0	0.019608	32022	0	0.019608	9715679	0.000000
319868514	229.000000	19	196.310560	31989	0	0.019608	31773	0	0.019608	9701113	0.000000
319851175	268.000000	14	196.283528	32155	0	0.019608	31891	0	0.019608	9686458	0.000000
319860307	260.000000	16	196.330057	31980	0	0.019608	31870	0	0.019608	9671837	0.000000
319864389	277.000000	15	196.299417	31908	0	0.019608	31823	0	0.019608	9657117	0.000000
319867106	251.000000	13	196.310434	31819	0	0.019608	31990	0	0.019608	9642656	0.000000
319879892	254.000000	18	196.205274	32037	0	0.019608	31981	0	0.019608	9628364	0.000000
319867185	274.000000	19	196.281738	31721	0	0.019608	31892	0	0.019608	9613822	0.000000
319847042	267.000000	19	196.250215	32020	0	0.019608	31694	0	0.019608	9599503	0.000000
319889841	263.000000	13	196.360112	32111	0	0.019608	32043	0	0.019608	9585143	0.000000
319861944	268.000000	12	196.465334	31692	0	0.019608	31820	1	0.019608	9570649	0.000000
319881814	267.000000	7	196.335859	31924	0	0.019608	32169	0	0.019608	9556381	0.000000
319860347	260.000000	15	196.357391	31875	0	0.019608	31996	0	0.019608	9542091	0.000000
319884972	280.000000	14	196.301248	31991	0	0.019608	31976	0	0.019608	9527702	0.000000
319887692	259.000000	16	196.307629	31962	0	0.019608	32181	0	0.019608	9513435	0.000000
319873987	227.000000	13	196.245057	31976	0	0.019608	31895	0	0.019608	9499250	0.000000
319868367	198.000000	12	196.234768	31907	0	0.019608	32222	0	0.019608	9485082	0.000000
319870971	210.000000	12	196.272768	32057	0	0.019608	32174	0	0.019608	9470766	0.000000
319863423	239.000000	11	196.274920	32201	0	0.019608	32141	0	0.019608	9456679	-1.#IND00
319854468	220.000000	13	196.340939	31869	0	0.019608	31999	0	0.019608	9442549	-1.#IND00
319872455	196.000000	18	196.242865	32099	0	0.019608	31897	0	0.019608	9428461	-1.#IND00
319893851	247.000000	8	196.245150	32162	0	0.019608	32127	0	0.019608	9414458	-1.#IND00
319878594	269.000000	18	196.366682	32123	0	0.019608	32102	0	0.019608	9400304	-1.#IND00
319871693	246.000000	17	196.306388	31881	0	0.019608	32043	0	0.019608	9386246	-1.#IND00
319879099	262.000000	16	196.345290	31919	0	0.019608	31947	0	0.019608	9372346	-1.#IND00
319893474	280.000000	21	196.327026	32072	0	0.019608	32116	0	0.019608	9358429	-1.#IND00
319882531	289.000000	7	196.420061	32147	0	0.019608	31936	0	0.019608	9344342	-1.#IND00
319872169	249.000000	10	196.316745	31647	0	0.019608	31945	0	0.019608	9330313	-1.#IND00
319887675	266.000000	9	196.345579	32120	0	0.019608	31876	0	0.019608	9316289	-1.#IND00
319870216	263.000000	13	196.289176	32134	0	0.019608	32015	1	0.019608	9302351	-1.#IND00
319886166	251.000000	9	196.303257	31888	0	0.019608	31976	0	0.019608	9288322	-1.#IND00
319867548	236.000000	10	196.273902	32100	0	0.019608	31912	0	0.019608	9274445	-1.#IND00
319885680	256.000000	13	196.276443	32207	0	0.019608	32029	0	0.019608	9260609	-1.#IND00
319867350	242.000000	20	196.337049	31906	0	0.019608	31779	0	0.019608	9246806	-1.#IND00
319872067	240.000000	11	196.301595	31991	0	0.019608	31993	0	0.019608	9232985	-1.#IND00
319852246	238.000000	11	196.266698	31858	0	0.019608	31900	0	0.019608	9219085	-1.#IND00
319867079	246.000000	15	196.335770	31743	0	0.019608	32150	0	0.019608	9205473	-1.#IND00
319880600	219.000000	10	196.266711	32250	0	0.019608	32074	0	0.019608	9191699	-1.#IND00
319879450	188.000000	13	196.258416	31956	0	0.019608	31803	0	0.019608	9177758	-1.#IND00
319884806	213.000000	8	196.266141	32047	0	0.019608	31991	0	0.019608	9163832	-1.#IND00
319874315	236.000000	13	196.196207	32067	0	0.019608	31852	0	0.019608	9150037	-1.#IND00
319874291	212.000000	7	196.227463	32080	0	0.019608	31752	0	0.019608	9136277	-1.#IND00
319879381	199.000000	11	196.163624	31895	0	0.019608	31940	0	0.019608	9122768	-1.#IND00
319860353	216.000000	9	196.210296	31778	0	0.019608	32014	0	0.019608	9109167	-1.#IND00
319887036	210.000000	5	196.195944	32069	0	0.019608	31969	0	0.019608	9095732	-1.#IND00
319861529	230.000000	10	196.262308	31784	0	0.019608	31909	0	0.019608	9082045	-1.#IND00
319850920	208.000000	10	196.188162	32035	0	0.019608	32059	0	0.019608	9068343	-1.#IND00
319859523	211.000000	16	196.201308	32060	0	0.019608	31920	0	0.019608	9054641	-1.#IND00
319870468	215.000000	12	196.212103	32061	0	0.019608	31878	0	0.019608	9041264	-1.#IND00
319882904	211.000000	8	196.225582	32185	0	0.019608	31941	0	0.019608	9027846	-1.#IND00
319872038	206.000000	15	196.243768	32142	0	0.019608	32046	0	0.019608	9014422	-1.#IND00
319880981	187.000000	11	196.180539	32050	0	0.019608	32132	0	0.019608	9000983	-1.#IND00
319887978	197.000000	9	196.239441	32082	0	0.019608	32017	0	0.019608	8987467	-1.#IND00
319863893	225.000000	14	196.414729	31976	0	0.019608	32217	0	0.019608	8973881	-1.#IND00
319859478	262.000000	17	196.271780	32079	0	0.019608	32177	0	0.019608	8960604	-1.#IND00
319896227	288.000000	12	196.345803	31861	0	0.019608	31983	0	0.019608	8947286	-1.#IND00
319854798	271.000000	12	196.341980	31969	0	0.019608	31971	1	0.019608	8934038	-1.#IND00
319865049	290.000000	13	196.368150	32143	0	0.019608	32060	0	0.019608	8920892	-1.#IND00
319868577	273.000000	19	196.329484	32013	0	0.019608	31715	0	0.019608	8907369	-1.#IND00
319874391	246.000000	11	196.323922	32096	0	0.019608	31977	0	0.019608	8894081	-1.#IND00
319879057	234.000000	9	196.263927	31924	0	0.019608	31859	0	0.019608	8880489	-1.#IND00
319875633	211.000000	7	196.278071	31854	0	0.019608	31771	0	0.019608	8867133	-1.#IND00
319868845	209.000000	8	196.273832	32180	0	0.019608	32019	0	0.019608	8853789	-1.#IND00
319884025	251.000000	12	196.360222	32071	0	0.019608	32126	0	0.019608	8840423	-1.#IND00
319891482	228.000000	12	196.277269	31948	0	0.019608	31891	0	0.019608	8827202	-1.#IND00
319860174	234.000000	16	196.279215	32099	0	0.019608	31829	0	0.019608	8813975	-1.#IND00
319849412	228.000000	7	196.236463	31786	0	0.019608	31877	0	0.019608	8800946	-1.#IND00
319862531	222.000000	5	196.266596	32054	0	0.019608	31915	0	0.019608	8787583	-1.#IND00
319874094	197.000000	8	196.254570	31920	0	0.019608	32095	0	0.019608	8774387	-1.#IND00
319856871	226.000000	9	196.189308	31771	0	0.019608	32119	0	0.019608	8761270	-1.#IND00
319853977	218.000000	10	196.191422	32236	0	0.019608	32011	0	0.019608	8748131	-1.#IND00
319853635	221.000000	15	196.341607	32086	0	0.019608	32166	0	0.019608	8735065	-1.#IND00
319876208	209.000000	7	196.226538	31926	0	0.019608	31810	0	0.019608	8722169	-1.#IND00
319889403	211.000000	6	196.235365	32060	0	0.019608	31938	0	0.019608	8709074	-1.#IND00
319868549	213.000000	12	196.267116	31885	0	0.019608	32001	0	0.019608	8695997	-1.#IND00
319868410	224.000000	14	196.364036	32122	0	0.019608	31890	0	0.019608	8683000	-1.#IND00
319859666	236.000000	8	196.246259	31833	0	0.019608	31849	0	0.019608	8669978	-1.#IND00
319879488	229.000000	13	196.305808	31840	0	0.019608	32125	1	0.019608	8657056	-1.#IND00
npatches	nstrain	runtime	dt	init_x	init_y	init_y_blood	init_z	init_S	beta0	beta1	beta2	beta3	mean_beta	B	d	delta	delta_blood	b[0]	mut	m	CTL	c	g	epsilon	k	het	lambda	rho	omega	x_max	patch.dyna	DELTA	A	VA
10000	1	100.000000	0.000100	21900	9499	5000000	0.001000	10000000	1.352897	0.793727	1.483471	1.128445	1	8000000000.000000	0.010000	1.000000	1.000000	800000	0.000050	0.048000	0	0.500000	0.000000	25.000000	18.000000	0.500000	0.001000	0.001000	0.010000	31987	0	10.000000	7.000000	1.000000
sus	inf	inf_blood	z	x[0]	y[0][0]	z[0]	x[1]	y[1][0]	z[1]	S[0]	synchrony
219000000	94990000.000000	5000000	10.000000	21900	9499	0.001000	21900	9499	0.001000	10000000	0.000000
319726222	2317576.000000	122733	3940.834452	31905	246	0.394083	31859	254	0.394083	10025418	0.000000
319881328	8333.000000	424	294.099659	31845	1	0.019750	32082	0	0.020247	10010852	0.000000
319885333	4630.000000	264	225.867330	31792	0	0.022030	32139	1	0.019608	9996026	0.000000
319884748	2862.000000	144	208.724463	31984	0	0.019608	31980	0	0.023266	9981116	0.000000
319866148	1790.000000	85	201.187481	31998	0	0.019609	31949	0	0.019608	9966098	0.000000
319873911	1328.000000	69	199.030152	31950	0	0.019645	32190	0	0.019656	9951288	0.000000
319887054	977.000000	64	197.944873	31887	0	0.019608	31935	0	0.019608	9936585	0.000000
319884827	743.000000	49	197.337866	31848	0	0.019608	31860	0	0.019608	9921781	0.000000
319890310	579.000000	29	196.778210	32092	0	0.019608	32235	0	0.019608	9907060	0.000000
319888294	459.000000	18	196.724038	31941	0	0.019608	32078	0	0.019608	9892319	0.000000
319872658	351.000000	26	196.563027	32220	0	0.019608	31736	0	0.019608	9877343	0.000000
319888671	303.000000	8	196.325953	31727	0	0.019608	31936	0	0.019608	9862435	0.000000
319864404	271.000000	23	196.220659	32080	0	0.019608	32050	0	0.019608	9847553	0.000000
319881675	300.000000	19	196.360975	31812	0	0.019608	31955	0	0.019608	9832693	0.000000
319876278	246.000000	17	196.246572	32023	0	0.019608	32039	0	0.019608	9818040	0.000000
319873865	248.000000	8	196.251601	31848	0	0.019608	32224	0	0.019608	9803310	0.000000
319871027	248.000000	14	196.345563	31983	0	0.019608	31805	0	0.019608	9788757	0.000000
319875634	194.000000	6	196.240890	31871	0	0.019608	31803	0	0.019608	9774197	0.000000
319880634	239.000000	11	196.232661	31969	0	0.019608	32067	0	0.019608	9759601	0.000000
319879597	256.000000	17	196.242458	32017	0	0.019608	32116	0	0.019608	9745034	0.000000
319865844	298.000000	16	196.248895	32077	1	0.019608	31944	0	0.019608	9730397	0.000000
319891402	288.000000	14	196.287286	32023	0	0.019608	32004	0	0.019608	9715761	0.000000
319872553	228.000000	14	196.346388	31830	0	0.019608	32086	0	0.019608	9700973	0.000000
319864141	250.000000	8	196.216301	31864	0	0.019608	32024	0	0.019608	9686528	0.000000
319860875	240.000000	4	196.246276	32038	0	0.019608	31957	0	0.019608	9671950	0.000000
319867983	266.000000	15	196.329283	32119	0	0.019608	31838	0	0.019608	9657480	0.000000
319875465	247.000000	11	196.344835	32002	0	0.019608	31964	0	0.019608	9642975	0.000000
319878811	226.000000	13	196.303806	31839	0	0.019608	32317	0	0.019608	9628699	0.000000
319861300	234.000000	12	196.243103	31816	0	0.019608	31971	0	0.019608	9614240	0.000000
319873639	244.000000	13	196.279633	31932	0	0.019608	32066	0	0.019608	9599776	0.000000
319877617	228.000000	14	196.314713	31966	0	0.019608	31986	0	0.019608	9585113	0.000000
319874102	237.000000	10	196.382862	32072	0	0.019608	32080	0	0.019608	9570598	0.000000
319871934	248.000000	10	196.344749	32458	0	0.019608	31891	0	0.019608	9556221	0.000000
319870610	270.000000	11	196.371860	32072	0	0.019608	32040	0	0.019608	9541949	0.000000
319864417	272.000000	20	196.294816	32012	0	0.019608	31804	1	0.019608	9527714	0.000000
319886038	248.000000	8	196.392980	31965	0	0.019608	31930	0	0.019608	9513334	0.000000
319847057	206.000000	8	196.208192	32011	0	0.019608	32026	0	0.019608	9499219	0.000000
319875828	238.000000	13	196.390713	31953	0	0.019608	31904	0	0.019608	9484994	0.000000
319872949	248.000000	7	196.245863	31896	0	0.019608	31974	0	0.019608	9470787	0.000000
319880583	249.000000	8	196.299288	31860	0	0.019608	31853	0	0.019608	9456498	-1.#IND00
319898080	228.000000	16	196.281578	32022	0	0.019608	31960	0	0.019608	9442386	-1.#IND00
319863345	219.000000	8	196.234847	32026	0	0.019608	32087	0	0.019608	9428153	-1.#IND00
319855392	240.000000	15	196.266970	32044	0	0.019608	31874	1	0.019608	9414140	-1.#IND00
319863655	232.000000	11	196.173911	32088	0	0.019608	31928	0	0.019608	9400109	-1.#IND00
319854892	252.000000	20	196.321410	32093	0	0.019608	31631	0	0.019608	9386073	-1.#IND00
319870131	257.000000	20	196.286777	32039	0	0.019608	32195	0	0.019608	9372058	-1.#IND00
319865164	262.000000	12	196.321756	31847	0	0.019608	32004	0	0.019608	9357921	-1.#IND00
319893173	238.000000	14	196.324010	31939	0	0.019608	32010	0	0.019608	9344038	-1.#IND00
319858458	257.000000	9	196.289232	32027	0	0.019608	31907	0	0.019608	9330031	-1.#IND00
319860767	225.000000	13	196.230996	31944	0	0.019608	32089	0	0.019608	9315816	-1.#IND00
319860795	236.000000	9	196.261292	31916	0	0.019608	31906	0	0.019608	9302052	-1.#IND00
319876633	241.000000	15	196.279701	32125	0	0.019608	31734	0	0.019608	9288144	-1.#IND00
319866925	233.000000	10	196.353298	32269	0	0.019608	31978	0	0.019608	9274456	-1.#IND00
319852398	244.000000	18	196.276474	32018	0	0.019608	32049	0	0.019608	9260418	-1.#IND00
319877566	273.000000	18	196.358021	31905	0	0.019608	31920	0	0.019608	9246833	-1.#IND00
319876656	247.000000	15	196.334781	31961	0	0.019608	31835	0	0.019608	9232990	-1.#IND00
319882009	254.000000	9	196.268917	32028	0	0.019608	31951	0	0.019608	9219072	-1.#IND00
319880030	235.000000	13	196.328204	32006	0	0.019608	31822	0	0.019608	9205142	-1.#IND00
319880479	229.000000	16	196.313164	32040	0	0.019608	32051	0	0.019608	9191287	-1.#IND00
319891460	176.000000	8	196.168475	31903	0	0.019608	31935	0	0.019608	9177433	-1.#IND00
319879823	220.000000	12	196.269611	32082	0	0.019608	31907	0	0.019608	9163688	-1.#IND00
319857025	213.000000	13	196.290388	32120	0	0.019608	31987	0	0.019608	9150159	-1.#IND00
319865924	176.000000	7	196.196328	32051	0	0.019608	31802	0	0.019608	9136303	-1.#IND00
319879521	198.000000	4	196.216928	32065	0	0.019608	32073	0	0.019608	9122684	-1.#IND00
319869929	276.000000	11	196.345693	32063	0	0.019608	31926	0	0.019608	9109193	-1.#IND00
319875198	241.000000	14	196.205754	31970	0	0.019608	31928	0	0.019608	9095582	-1.#IND00
319868807	172.000000	12	196.256576	31754	0	0.019608	32106	0	0.019608	9082096	-1.#IND00
319867547	168.000000	7	196.206956	31782	0	0.019608	32077	0	0.019608	9068586	-1.#IND00
319888702	212.000000	8	196.263160	32091	0	0.019608	32038	0	0.019608	9055016	-1.#IND00
319869142	217.000000	6	196.282520	32046	0	0.019608	31887	0	0.019608	9041485	-1.#IND00
319866046	220.000000	10	196.183304	31975	0	0.019608	31948	0	0.019608	9027871	-1.#IND00
319859306	203.000000	9	196.236826	31989	0	0.019608	31759	0	0.019608	9014381	-1.#IND00
319869725	238.000000	6	196.230028	31959	0	0.019608	31963	0	0.019608	9000967	-1.#IND00
319895777	223.000000	15	196.255999	31950	0	0.019608	31931	0	0.019665	8987334	-1.#IND00
319875343	225.000000	20	196.272549	31910	0	0.019608	32061	0	0.019608	8973869	-1.#IND00
319876992	247.000000	14	196.286305	32045	0	0.019608	32132	0	0.019608	8960295	-1.#IND00
319853566	282.000000	15	196.239132	31985	0	0.019608	32018	0	0.019781	8946950	-1.#IND00
319874943	257.000000	13	196.285142	31988	0	0.019608	31969	0	0.019608	8933448	-1.#IND00
319886330	284.000000	19	196.318006	31812	0	0.019608	31997	0	0.019608	8920011	-1.#IND00
319877705	232.000000	25	196.243879	31949	0	0.019608	32212	0	0.019608	8906726	-1.#IND00
319866295	214.000000	5	196.215725	32002	0	0.019608	32120	0	0.019608	8893164	-1.#IND00
319865963	238.000000	10	196.291799	32041	0	0.019608	32122	0	0.019608	8879768	-1.#IND00
319873265	239.000000	13	196.223658	31875	0	0.019608	31785	0	0.019608	8866418	-1.#IND00
319873710	225.000000	11	196.246841	31959	0	0.019608	32059	0	0.019608	8853134	-1.#IND00
319887144	197.000000	15	196.223389	32101	0	0.019608	32002	0	0.019608	8839691	-1.#IND00
319879105	202.000000	11	196.251062	31954	0	0.019608	32057	0	0.019608	8826378	-1.#IND00
319859578	213.000000	8	196.226665	32108	0	0.019608	31927	0	0.019608	8813326	-1.#IND00
319872844	248.000000	11	196.309653	31938	0	0.019608	31794	0	0.019608	8800143	-1.#IND00
319866119	259.000000	10	196.291744	31841	0	0.019608	32056	0	0.019608	8786880	-1.#IND00
319870282	253.000000	14	196.283227	31811	0	0.019608	31880	0	0.019608	8773739	-1.#IND00
319874131	224.000000	21	196.317980	31927	0	0.019608	32041	0	0.019608	8760701	-1.#IND00
319867715	230.000000	11	196.298170	31720	0	0.019608	31789	0	0.019608	8747466	-1.#IND00
319854055	200.000000	13	196.252981	32026	0	0.019608	31859	0	0.019608	8734350	-1.#IND00
319856433	234.000000	13	196.337145	32199	0	0.019608	32094	0	0.019608	8720922	-1.#IND00
319882675	217.000000	12	196.252164	31906	0	0.019608	31907	0	0.019608	8707866	-1.#IND00
319870468	208.000000	8	196.210453	31943	0	0.019608	32008	0	0.019608	8694750	-1.#IND00
319870727	211.000000	12	196.299066	31885	0	0.019608	32129	0	0.019608	8681639	-1.#IND00
319881173	202.000000	10	196.265552	32032	0	0.019608	31804	0	0.019608	8668494	-1.#IND00
319888150	181.000000	13	196.236165	31981	0	0.019608	31886	0	0.019608	8655330	-1.#IND00
npatches	nstrain	runtime	dt	init_x	init_y	init_y_blood	init_z	init_S	beta0	beta1	beta2	beta3	mean_beta	B	d	delta	delta_blood	b[0]	mut	m	CTL	c	g	epsilon	k	het	lambda	rho	omega	x_max	patch.dyna	DELTA	A	VA
10000	1	100.000000	0.000100	21900	9499	5000000	0.001000	10000000	1.194609	0.803309	0.976097	0.581651	1	8000000000.000000	0.010000	1.000000	1.000000	800000	0.000050	0.048000	0	0.500000	0.000000	25.000000	19.000000	0.500000	0.001000	0.001000	0.010000	31987	0	10.000000	7.000000	1.000000
sus	inf	inf_blood	z	x[0]	y[0][0]	z[0]	x[1]	y[1][0]	z[1]	S[0]	synchrony
219000000	94990000.000000	5000000	10.000000	21900	9499	0.001000	21900	9499	0.001000	10000000	0.000000
319750857	1874787.000000	99028	3940.834452	31830	186	0.394083	32240	179	0.394083	10023664	0.000000
319876520	8187.000000	407	287.132885	32062	0	0.025297	32059	0	0.065651	10008908	0.000000
319881823	4501.000000	233	223.841152	31961	1	0.019610	31894	2	0.026982	9993876	0.000000
319875591	2817.000000	158	207.796021	32174	0	0.019608	32035	0	0.019608	9978887	0.000000
319886040	1819.000000	95	201.942401	32017	0	0.019608	32114	0	0.019608	9963920	0.000000
319859031	1252.000000	57	198.898717	32203	0	0.019608	32034	0	0.019608	9948957	0.000000
319864881	864.000000	41	197.581831	31897	0	0.019608	31929	0	0.019608	9934083	0.000000
319867356	621.000000	39	196.967538	31901	0	0.019608	31929	0	0.019608	9919249	0.000000
319867815	502.000000	23	196.768295	31855	0	0.019608	32058	0	0.019608	9904406	0.000000
319879448	379.000000	24	196.487740	32106	0	0.019608	31918	0	0.019608	9889566	0.000000
319879301	297.000000	10	196.236771	31764	0	0.019608	31884	0	0.019608	9874808	0.000000
319865867	257.000000	18	196.349488	31644	0	0.019608	31929	0	0.019608	9860090	0.000000
319889981	224.000000	15	196.226037	31762	0	0.019608	32096	1	0.019608	9845205	0.000000
319886272	245.000000	16	196.314034	32190	0	0.019608	32223	0	0.019608	9830457	0.000000
319869928	266.000000	19	196.279485	32123	0	0.019608	31926	0	0.019608	9815881	0.000000
319864239	255.000000	10	196.217119	31865	0	0.019608	31910	0	0.019608	9800978	0.000000
319849594	257.000000	15	196.252996	32051	0	0.019608	31965	0	0.019608	9786247	0.000000
319869626	240.000000	17	196.201037	31938	0	0.019608	32092	0	0.019608	9771555	0.000000
319869504	255.000000	15	196.316129	31918	0	0.019608	31841	0	0.019608	9756787	0.000000
319875612	226.000000	14	196.287096	31726	0	0.019608	31942	1	0.019608	9742194	0.000000
319854888	196.000000	9	196.313932	31986	0	0.019608	32047	0	0.019608	9727793	0.000000
319855312	216.000000	14	196.224438	32149	0	0.019608	31857	0	0.019608	9713027	0.000000
319891756	226.000000	12	196.273017	32128	0	0.019608	32154	0	0.019608	9698664	0.000000
319873459	211.000000	8	196.205678	31960	0	0.019608	32142	0	0.019608	9683878	0.000000
319870471	263.000000	10	196.327921	31919	0	0.019608	31893	0	0.019608	9669460	0.000000
319848232	218.000000	15	196.204268	32051	0	0.020059	32220	0	0.019608	9654805	0.000000
319886951	198.000000	18	196.339596	32239	1	0.025930	32121	0	0.019608	9640382	0.000000
319873451	208.000000	7	196.266143	31899	1	0.019608	31798	0	0.019608	9625785	0.000000
319881060	209.000000	7	196.273826	32135	0	0.019608	31860	0	0.019608	9611311	0.000000
319875573	225.000000	12	196.220186	31868	0	0.019608	32189	0	0.019608	9596739	0.000000
319860029	224.000000	10	196.213774	31858	0	0.019608	32049	0	0.019608	9582358	0.000000
319864749	230.000000	18	196.320056	31811	0	0.019608	31920	0	0.019608	9568226	0.000000
319877794	251.000000	9	196.282255	32197	0	0.019631	32017	0	0.019608	9553854	0.000000
319868360	202.000000	13	196.253972	31904	0	0.019608	31905	0	0.019608	9539455	0.000000
319879040	193.000000	9	196.232865	31950	0	0.019608	32143	0	0.019608	9525110	0.000000
319890168	197.000000	14	196.198402	31930	0	0.019608	32068	0	0.019608	9510725	0.000000
319888374	204.000000	9	196.209829	32062	0	0.019608	31953	0	0.019608	9496411	0.000000
319859214	185.000000	13	196.178437	32271	0	0.019608	31784	0	0.019608	9482180	0.000000
319887831	237.000000	17	196.333203	31997	0	0.019608	31949	0	0.019608	9468203	0.000000
[truncated: 163 more rows]
