# Supplementary material for: Large Variations in HIV-1 Viral Load Explained by Shifting-Mosaic Metapopulation Dynamics
Source: PLoS Biol. 2016 Oct 5;14(10):e1002567. doi: 10.1371/journal.pbio.1002567 (PMC5051940; doi:10.1371/journal.pbio.1002567)
Supplement: S1 Data — Each file gives the output from the simulations indicated by the filename: low migration (ms1, db432); high migration (ms1, db1); very high migration (ms10, db1); number of patches (np); reservoir (storage); no reservoir (nostorage); CTL immigration model (CTLimmig); CTL proliferation model (CTLprolif); β¯ (beta1, beta2, …). Within each file, there are 21 simulations for (k = 0,1,..,20), and data is output each day. For measures of synchrony, the final entry should be used. See Methods and S1 Simulation Code for further details. (ZIP) [file pbio.1002567.s002.zip › S1_Data/ms10_np10000_storage_noPD_CTLimmig_db1_beta10.tsv]

npatches	nstrain	runtime	dt	init_x	init_y	init_y_blood	init_z	init_S	beta0	beta1	beta2	beta3	mean_beta	B	d	delta	delta_blood	b[0]	mut	m	CTL	c	g	epsilon	k	het	lambda	rho	omega	x_max	patch.dyna	DELTA	A	VA
10000	1	100.000000	0.000100	21900	9499	5000000	0.001000	10000000	12.281757	11.025758	5.448741	9.361155	10	8000000000.000000	0.010000	1.000000	1.000000	800000	0.000050	0.048000	0	0.500000	0.000000	25.000000	0.000000	0.500000	0.001000	0.001000	0.010000	31987	0	10.000000	7.000000	1.000000
sus	inf	inf_blood	z	x[0]	y[0][0]	z[0]	x[1]	y[1][0]	z[1]	S[0]	synchrony
219000000	94990000.000000	5000000	10.000000	21900	9499	0.001000	21900	9499	0.001000	10000000	0.000000
73575558	2891525289.000000	149958146	3940.834452	5853	290301	0.394083	6514	289759	0.394083	14302085	0.000000
46607027	5063077000.000000	263011161	6324.976263	3668	507467	0.632498	3946	506922	0.632498	20889483	0.000000
40065105	6034977716.000000	313600109	7771.013291	3164	602899	0.777101	3397	604599	0.777101	27794345	0.000000
37842829	6444324085.000000	334932589	8648.068121	2965	644396	0.864807	3155	645149	0.864807	34777627	0.000000
36978391	6614004831.000000	343774264	9180.022116	2894	663338	0.918002	3096	662898	0.918002	41784441	0.000000
36634034	6683838695.000000	347410655	9502.664490	2891	670035	0.950266	3068	668618	0.950266	48794677	0.000000
36500339	6712521922.000000	348897032	9698.354536	2806	672426	0.969835	3138	673717	0.969835	55801305	0.000000
36437737	6724335077.000000	349483183	9817.045065	2820	673873	0.981705	3148	672860	0.981705	62802509	0.000000
36426405	6729121667.000000	349741058	9889.033609	2823	675832	0.988903	3184	672346	0.988903	69789469	0.000000
36410917	6731078411.000000	349879151	9932.696323	2884	672594	0.993270	3116	671632	0.993270	76768645	0.000000
36401364	6731908843.000000	349909352	9959.178767	2818	674792	0.995918	3091	674202	0.995918	83738607	0.000000
36403868	6732222152.000000	349898895	9975.240980	2764	674373	0.997524	3134	673987	0.997524	90698992	0.000000
36406883	6732413647.000000	349903333	9984.983083	2825	674557	0.998498	3135	674705	0.998498	97648156	0.000000
36407929	6732469143.000000	349907931	9990.891893	2885	674320	0.999089	3138	673578	0.999089	104587102	0.000000
36398820	6732439705.000000	349947020	9994.475723	2888	672003	0.999448	3085	673457	0.999448	111515696	0.000000
36398262	6732623408.000000	349884179	9996.649399	2816	674339	0.999665	3136	672831	0.999665	118430526	0.000000
36405828	6732495516.000000	349920652	9997.967783	2843	675744	0.999797	3124	672862	0.999797	125340821	0.000000
36404409	6732512553.000000	349943876	9998.767413	2894	672950	0.999877	3153	672770	0.999877	132233722	0.000000
36403340	6732498708.000000	349929993	9999.252408	2815	673869	0.999925	3090	673559	0.999925	139123322	0.000000
36405453	6732548025.000000	349918293	9999.546568	2802	675721	0.999955	3064	672840	0.999955	145996036	0.000000
36392899	6732569881.000000	349928124	9999.724983	2779	674845	0.999972	3121	675049	0.999972	152860929	0.000000
36403062	6732574361.000000	349907588	9999.833196	2779	673600	0.999983	3106	674778	0.999983	159712436	0.000000
36400452	6732505149.000000	349903723	9999.898829	2867	673033	0.999990	3101	675567	0.999990	166556820	0.000000
36401600	6732531500.000000	349906718	9999.938638	2876	674488	0.999994	3092	674979	0.999994	173391385	0.000000
36403057	6732464960.000000	349931434	9999.962782	2843	672671	0.999996	3089	674558	0.999996	180212557	0.000000
36405084	6732461299.000000	349923674	9999.977427	2851	672690	0.999998	3166	673019	0.999998	187032025	0.000000
36401630	6732528462.000000	349911284	9999.986309	2786	674353	0.999999	3132	672371	0.999999	193834135	0.000000
36405800	6732529118.000000	349929828	9999.991696	2779	675141	0.999999	3067	674013	0.999999	200625927	0.000000
36401733	6732578576.000000	349920817	9999.994963	2796	674967	0.999999	3087	676081	0.999999	207409376	0.000000
36416817	6732643584.000000	349912465	9999.996945	2840	674687	1.000000	3051	674339	1.000000	214180704	0.000000
36412862	6732649829.000000	349892123	9999.998147	2786	675091	1.000000	3077	672769	1.000000	220944964	0.000000
36398486	6732639675.000000	349875251	9999.998876	2791	674158	1.000000	3105	673306	1.000000	227702664	0.000000
36397289	6732551392.000000	349925320	9999.999318	2792	673479	1.000000	3167	673501	1.000000	234446951	0.000000
36402477	6732508441.000000	349928176	9999.999587	2846	674938	1.000000	3116	674438	1.000000	241177268	0.000000
36397299	6732427626.000000	349935825	9999.999749	2804	674013	1.000000	3103	674250	1.000000	247901014	0.000000
36400811	6732475146.000000	349901553	9999.999848	2842	673916	1.000000	3125	673733	1.000000	254613071	0.000000
36416404	6732477037.000000	349919349	9999.999908	2803	672632	1.000000	3154	672225	1.000000	261318641	0.000000
36400808	6732481986.000000	349923087	9999.999944	2820	674327	1.000000	3139	673899	1.000000	268014346	0.000000
36410735	6732455916.000000	349938431	9999.999966	2858	673173	1.000000	3101	672407	1.000000	274695003	0.000000
36407449	6732501816.000000	349914650	9999.999979	2775	675592	1.000000	3195	673118	1.000000	281371053	-1.#IND00
36408514	6732423293.000000	349890016	9999.999988	2782	673195	1.000000	3153	674893	1.000000	288037204	0.028800
36402251	6732530606.000000	349921253	9999.999992	2790	675177	1.000000	3105	674383	1.000000	294686564	0.012766
36409577	6732477814.000000	349898266	9999.999995	2842	676005	1.000000	3112	673574	1.000000	301329253	0.007200
36396608	6732625211.000000	349899959	9999.999997	2812	673298	1.000000	3115	673851	1.000000	307965626	0.005941
36402722	6732588526.000000	349920694	9999.999998	2776	674536	1.000000	3098	673049	1.000000	314590435	0.013688
36395862	6732565881.000000	349938584	9999.999999	2800	675195	1.000000	3068	674572	1.000000	321204108	0.011486
36403415	6732589366.000000	349899707	9999.999999	2877	673135	1.000000	3113	672860	1.000000	327807328	0.012020
36407775	6732592727.000000	349947010	10000.000000	2846	673692	1.000000	3102	672607	1.000000	334400440	0.011588
36401147	6732574962.000000	349952641	10000.000000	2824	672608	1.000000	3156	673145	1.000000	340985566	0.010150
36401287	6732537666.000000	349920016	10000.000000	2854	674468	1.000000	3126	673501	1.000000	347558519	0.009224
36403396	6732570621.000000	349918418	10000.000000	2852	673179	1.000000	3149	673194	1.000000	354126970	0.008612
36406292	6732547023.000000	349921752	10000.000000	2777	675332	1.000000	3143	673875	1.000000	360683688	0.008323
36402025	6732505463.000000	349943948	10000.000000	2793	673159	1.000000	3113	673775	1.000000	367228907	0.007156
36405639	6732488697.000000	349891614	10000.000000	2856	675001	1.000000	3142	673617	1.000000	373764182	0.003302
36403319	6732571715.000000	349913819	10000.000000	2770	674784	1.000000	3071	674574	1.000000	380285277	0.002918
36400010	6732618350.000000	349940956	10000.000000	2799	675707	1.000000	3173	673412	1.000000	386799482	0.003700
36402032	6732684570.000000	349933141	10000.000000	2832	674080	1.000000	3099	675126	1.000000	393306970	0.003981
36400635	6732645842.000000	349930856	10000.000000	2880	675154	1.000000	3084	672895	1.000000	399798101	0.004180
36403414	6732606406.000000	349921180	10000.000000	2844	673502	1.000000	3127	673138	1.000000	406280715	0.004554
36399234	6732565738.000000	349896572	10000.000000	2801	674829	1.000000	3045	673894	1.000000	412754646	0.005230
36403145	6732573622.000000	349918008	10000.000000	2773	674307	1.000000	3113	673670	1.000000	419220981	0.005974
36404589	6732456388.000000	349924481	10000.000000	2906	672877	1.000000	3192	673537	1.000000	425672464	0.006800
36405360	6732597259.000000	349895142	10000.000000	2825	674510	1.000000	3094	674022	1.000000	432121032	0.006272
36410657	6732517402.000000	349928412	10000.000000	2846	675167	1.000000	3113	673942	1.000000	438557560	0.005529
36406209	6732493187.000000	349919934	10000.000000	2823	672945	1.000000	3105	674353	1.000000	444982194	0.005350
36401373	6732451826.000000	349920133	10000.000000	2842	673600	1.000000	3111	672377	1.000000	451397825	0.005592
36404861	6732476839.000000	349957533	10000.000000	2798	673992	1.000000	3130	673673	1.000000	457810676	0.005192
36405722	6732551027.000000	349881792	10000.000000	2810	673526	1.000000	3073	673914	1.000000	464212846	0.004680
36403887	6732490842.000000	349918104	10000.000000	2869	673172	1.000000	3109	674142	1.000000	470598751	0.004330
36400568	6732470286.000000	349974234	10000.000000	2788	673332	1.000000	3174	674286	1.000000	476980089	0.004622
36397370	6732551408.000000	349945945	10000.000000	2717	673866	1.000000	3098	674314	1.000000	483353939	0.004489
36411794	6732612861.000000	349929144	10000.000000	2868	674024	1.000000	3161	673019	1.000000	489711031	0.004421
36408569	6732627306.000000	349943642	10000.000000	2797	672946	1.000000	3052	671980	1.000000	496064770	0.004271
36397875	6732523224.000000	349932681	10000.000000	2826	674407	1.000000	3118	674031	1.000000	502405188	0.004226
36403511	6732459768.000000	349905603	10000.000000	2804	674485	1.000000	3075	673406	1.000000	508742799	0.004307
36402297	6732529323.000000	349962122	10000.000000	2768	674062	1.000000	3062	673933	1.000000	515064297	0.004155
36407052	6732579191.000000	349917235	10000.000000	2825	673419	1.000000	3135	674513	1.000000	521374165	0.003936
36404960	6732462782.000000	349925178	10000.000000	2792	674515	1.000000	3090	675220	1.000000	527673082	0.005008
36405573	6732483425.000000	349905051	10000.000000	2831	672932	1.000000	3165	673947	1.000000	533963173	0.004958
36398778	6732616949.000000	349911052	10000.000000	2940	672514	1.000000	3126	673194	1.000000	540249861	0.004951
36408390	6732522981.000000	349960829	10000.000000	2831	672739	1.000000	3073	673986	1.000000	546523846	0.004706
36408309	6732539797.000000	349912056	10000.000000	2793	674062	1.000000	3143	674052	1.000000	552788331	0.004371
36401149	6732518065.000000	349942325	10000.000000	2811	673334	1.000000	3047	673288	1.000000	559041531	0.004271
36401093	6732630696.000000	349924351	10000.000000	2811	673859	1.000000	3118	671488	1.000000	565284292	0.004039
36403261	6732650732.000000	349922988	10000.000000	2917	673727	1.000000	3151	673830	1.000000	571529900	0.004058
36403259	6732545263.000000	349920007	10000.000000	2844	673469	1.000000	3100	674894	1.000000	577759643	0.003933
36405524	6732552612.000000	349905975	10000.000000	2863	674185	1.000000	3092	674154	1.000000	583978341	0.003930
36401055	6732607568.000000	349931415	10000.000000	2748	673547	1.000000	3116	674430	1.000000	590183369	0.003934
36407973	6732540900.000000	349878668	10000.000000	2817	673674	1.000000	3128	673725	1.000000	596383636	0.004121
36407670	6732622774.000000	349936472	10000.000000	2776	675343	1.000000	3082	673822	1.000000	602574501	0.003701
36403551	6732553470.000000	349941624	10000.000000	2892	673583	1.000000	3045	672826	1.000000	608755361	0.003560
36402479	6732515672.000000	349940464	10000.000000	2816	674259	1.000000	3107	673879	1.000000	614925877	0.003273
36405143	6732495073.000000	349944536	10000.000000	2782	674104	1.000000	3074	673402	1.000000	621089084	0.003817
36405107	6732508879.000000	349924013	10000.000000	2851	673656	1.000000	3131	674727	1.000000	627248695	0.002620
36403863	6732445521.000000	349951359	10000.000000	2772	674704	1.000000	3043	674040	1.000000	633392131	0.002549
36408512	6732561239.000000	349920594	10000.000000	2887	674576	1.000000	3054	671604	1.000000	639526728	0.002298
36407002	6732571828.000000	349919458	10000.000000	2881	673611	1.000000	3141	673795	1.000000	645650882	0.001961
36405943	6732645520.000000	349925032	10000.000000	2813	674303	1.000000	3134	673095	1.000000	651768555	0.002240
36408012	6732455591.000000	349944101	10000.000000	2836	672811	1.000000	3165	673791	1.000000	657870689	0.002295
npatches	nstrain	runtime	dt	init_x	init_y	init_y_blood	init_z	init_S	beta0	beta1	beta2	beta3	mean_beta	B	d	delta	delta_blood	b[0]	mut	m	CTL	c	g	epsilon	k	het	lambda	rho	omega	x_max	patch.dyna	DELTA	A	VA
10000	1	100.000000	0.000100	21900	9499	5000000	0.001000	10000000	14.876745	12.548370	9.680195	7.162038	10	8000000000.000000	0.010000	1.000000	1.000000	800000	0.000050	0.048000	0	0.500000	0.000000	25.000000	1.000000	0.500000	0.001000	0.001000	0.010000	31987	0	10.000000	7.000000	1.000000
sus	inf	inf_blood	z	x[0]	y[0][0]	z[0]	x[1]	y[1][0]	z[1]	S[0]	synchrony
219000000	94990000.000000	5000000	10.000000	21900	9499	0.001000	21900	9499	0.001000	10000000	0.000000
80499366	2565290914.000000	133068304	3940.834452	5568	258942	0.394083	6372	257818	0.394083	14207203	0.000000
60817824	3664457402.000000	190440564	6324.976263	4103	368829	0.632498	4704	368341	0.632498	20520326	0.000000
61072684	3641421214.000000	189288802	7771.013291	4045	366913	0.777101	4751	365190	0.777101	26974594	0.000000
63907340	3438991193.000000	178754820	8648.068121	4292	346154	0.864807	4989	344954	0.864807	33368157	0.000000
66291653	3281754654.000000	170569112	9180.022116	4528	330310	0.918002	5133	329137	0.918002	39680629	0.000000
67894973	3183266021.000000	165437442	9502.664490	4608	320360	0.950266	5395	320617	0.950266	45934004	0.000000
68892338	3124463010.000000	162386623	9698.354536	4667	315304	0.969835	5546	312314	0.969835	52151887	0.000000
69497478	3089599523.000000	160573202	9817.045065	4706	309895	0.981705	5406	310848	0.981705	58337899	0.000000
69846331	3068827491.000000	159486305	9889.033609	4759	309135	0.988903	5443	308479	0.988903	64502093	0.000000
70069090	3056403689.000000	158850515	9932.696323	4786	308260	0.993270	5522	307392	0.993270	70651432	0.000000
70217697	3048945915.000000	158465271	9959.178767	4701	308735	0.995918	5577	305874	0.995918	76786908	0.000000
70285491	3044377703.000000	158222259	9975.240980	4705	305892	0.997524	5502	305724	0.997524	82911015	0.000000
70337329	3041610436.000000	158099738	9984.983083	4733	306779	0.998498	5527	305383	0.998498	89023968	0.000000
70370102	3039925830.000000	158003917	9990.891893	4695	306127	0.999089	5417	304611	0.999089	95123862	0.000000
70391357	3038939296.000000	157948727	9994.475723	4851	306164	0.999448	5529	304995	0.999448	101217697	0.000000
70393528	3038372645.000000	157911952	9996.649399	4714	305712	0.999665	5559	307161	0.999665	107298124	0.000000
70413109	3037985548.000000	157908005	9997.967783	4746	304900	0.999797	5531	304553	0.999797	113366314	0.000000
70407883	3037761204.000000	157892017	9998.767413	4757	305745	0.999877	5628	304465	0.999877	119431471	0.000000
70419939	3037681210.000000	157869871	9999.252408	4660	306639	0.999925	5508	305531	0.999925	125483637	0.000000
70409424	3037553201.000000	157852375	9999.546568	4756	305910	0.999955	5485	304686	0.999955	131528533	0.000000
70413635	3037631710.000000	157874951	9999.724983	4828	304348	0.999972	5523	305761	0.999972	137560909	0.000000
70409509	3037504396.000000	157897712	9999.833196	4706	305338	0.999983	5553	305273	0.999983	143593808	0.000000
70411419	3037520523.000000	157843977	9999.898829	4700	306134	0.999990	5538	305450	0.999990	149610538	0.000000
70413424	3037432802.000000	157856619	9999.938638	4855	305471	0.999994	5542	305396	0.999994	155623527	0.000000
70420457	3037354637.000000	157872680	9999.962782	4768	306383	0.999996	5460	304787	0.999996	161625811	0.000000
70413748	3037429059.000000	157880587	9999.977427	4733	306240	0.999998	5575	304856	0.999998	167616484	0.000000
70421530	3037420666.000000	157879882	9999.986309	4797	305706	0.999999	5578	304755	0.999999	173596543	0.000000
70415469	3037453943.000000	157876233	9999.991696	4839	306080	0.999999	5563	304558	0.999999	179571469	0.000000
70402651	3037442258.000000	157841962	9999.994963	4771	305168	0.999999	5553	305039	0.999999	185536382	0.000000
70412799	3037407966.000000	157865131	9999.996945	4778	306146	1.000000	5570	304345	1.000000	191490148	0.000000
70416782	3037382789.000000	157868849	9999.998147	4829	306293	1.000000	5543	305079	1.000000	197437202	0.000000
70417305	3037339814.000000	157860406	9999.998876	4844	305715	1.000000	5480	305703	1.000000	203378156	0.000000
70410651	3037350988.000000	157858784	9999.999318	4822	305962	1.000000	5463	304935	1.000000	209307196	0.000000
70424352	3037398962.000000	157884693	9999.999587	4805	305386	1.000000	5514	305995	1.000000	215227587	0.000000
70419953	3037406824.000000	157869154	9999.999749	4846	305666	1.000000	5471	305011	1.000000	221140360	0.000000
70413619	3037397827.000000	157863780	9999.999848	4805	305616	1.000000	5539	306448	1.000000	227042722	0.000000
70408128	3037484967.000000	157879864	9999.999908	4792	306397	1.000000	5576	305649	1.000000	232938807	0.000000
70412403	3037388738.000000	157847351	9999.999944	4836	305861	1.000000	5566	305170	1.000000	238821970	0.000000
70417868	3037355142.000000	157868316	9999.999966	4725	306290	1.000000	5509	304871	1.000000	244697575	0.000000
70413662	3037458479.000000	157848675	9999.999979	4799	306233	1.000000	5474	305607	1.000000	250565742	-1.#IND00
70417446	3037385142.000000	157871948	9999.999988	4794	305796	1.000000	5548	305612	1.000000	256426327	-0.006400
70416236	3037327177.000000	157875229	9999.999992	4683	305456	1.000000	5461	304423	1.000000	262271601	-0.000960
70420153	3037393616.000000	157877150	9999.999995	4905	305451	1.000000	5551	304894	1.000000	268111983	-0.017961
70414772	3037384472.000000	157886239	9999.999997	4737	305310	1.000000	5438	305349	1.000000	273944378	-0.014291
70410486	3037479363.000000	157881300	9999.999998	4815	306150	1.000000	5525	305260	1.000000	279770777	-0.010092
70415115	3037426207.000000	157858745	9999.999999	4818	305489	1.000000	5512	304748	1.000000	285582748	-0.007758
70410722	3037421999.000000	157867620	9999.999999	4719	306388	1.000000	5449	305528	1.000000	291387650	-0.008307
70421023	3037424017.000000	157879912	10000.000000	4795	306058	1.000000	5504	305172	1.000000	297186546	-0.002125
70419927	3037442212.000000	157880350	10000.000000	4864	305612	1.000000	5516	305825	1.000000	302973324	-0.004337
70418543	3037443363.000000	157858435	10000.000000	4827	305860	1.000000	5494	306128	1.000000	308752521	-0.006223
70423592	3037303538.000000	157864417	10000.000000	4822	305694	1.000000	5456	305053	1.000000	314524014	-0.007553
70408245	3037443714.000000	157886482	10000.000000	4748	306140	1.000000	5543	305388	1.000000	320284907	-0.008998
70430856	3037363796.000000	157873459	10000.000000	4750	305630	1.000000	5513	305563	1.000000	326037841	-0.008440
70414670	3037367010.000000	157845414	10000.000000	4765	305300	1.000000	5549	304561	1.000000	331784332	-0.007944
70412734	3037364946.000000	157871794	10000.000000	4793	304918	1.000000	5547	304908	1.000000	337521812	-0.009182
70404839	3037360078.000000	157886650	10000.000000	4709	306184	1.000000	5472	305652	1.000000	343255422	-0.009683
70428762	3037436048.000000	157854788	10000.000000	4789	305176	1.000000	5521	304299	1.000000	348976541	-0.008989
70408030	3037413798.000000	157866637	10000.000000	4686	305480	1.000000	5512	305526	1.000000	354684095	-0.008288
70402677	3037404812.000000	157866050	10000.000000	4739	305716	1.000000	5658	304376	1.000000	360384575	-0.007956
70416289	3037406549.000000	157851115	10000.000000	4691	306516	1.000000	5537	305593	1.000000	366074956	-0.007505
70409635	3037378995.000000	157890300	10000.000000	4788	306123	1.000000	5580	304659	1.000000	371762622	-0.006892
70413216	3037385847.000000	157857521	10000.000000	4777	305713	1.000000	5481	305906	1.000000	377439355	-0.006420
70411436	3037357040.000000	157875245	10000.000000	4819	306016	1.000000	5477	305477	1.000000	383108509	-0.006481
70420292	3037391277.000000	157870045	10000.000000	4819	305900	1.000000	5488	305543	1.000000	388771226	-0.006276
70413235	3037365594.000000	157883354	10000.000000	4766	306126	1.000000	5588	305985	1.000000	394424445	-0.006216
70418072	3037417352.000000	157880180	10000.000000	4853	306014	1.000000	5430	305055	1.000000	400067114	-0.005926
70425060	3037436358.000000	157860124	10000.000000	4848	305899	1.000000	5549	305862	1.000000	405702222	-0.005454
70408354	3037452369.000000	157864364	10000.000000	4805	305345	1.000000	5458	305813	1.000000	411332856	-0.005677
70412589	3037462652.000000	157870815	10000.000000	4765	305740	1.000000	5524	304477	1.000000	416948388	-0.005157
70421779	3037331592.000000	157881011	10000.000000	4777	305719	1.000000	5511	305360	1.000000	422558473	-0.005244
70418459	3037416532.000000	157890220	10000.000000	4756	305394	1.000000	5500	306505	1.000000	428161533	-0.006607
70414768	3037421145.000000	157873909	10000.000000	4761	306021	1.000000	5544	305579	1.000000	433756152	-0.006104
70421083	3037391798.000000	157858776	10000.000000	4805	305270	1.000000	5518	305214	1.000000	439343528	-0.006122
70412247	3037409406.000000	157858371	10000.000000	4740	306023	1.000000	5526	304311	1.000000	444918462	-0.006285
70422002	3037385703.000000	157859517	10000.000000	4792	306556	1.000000	5529	304595	1.000000	450477227	-0.005831
70415310	3037366904.000000	157865574	10000.000000	4771	305241	1.000000	5498	304659	1.000000	456036497	-0.005790
70407627	3037345302.000000	157874328	10000.000000	4765	305797	1.000000	5642	304825	1.000000	461587978	-0.005513
70414165	3037505560.000000	157887371	10000.000000	4718	306295	1.000000	5554	305758	1.000000	467130247	-0.005510
70417078	3037465191.000000	157877616	10000.000000	4787	306314	1.000000	5555	305139	1.000000	472665210	-0.005444
70403437	3037490148.000000	157867838	10000.000000	4699	306220	1.000000	5557	305480	1.000000	478188116	-0.006398
70419272	3037429822.000000	157892129	10000.000000	4721	305628	1.000000	5552	304909	1.000000	483704048	-0.006023
70408250	3037409789.000000	157853813	10000.000000	4836	307022	1.000000	5621	304899	1.000000	489216808	-0.005500
70414114	3037320609.000000	157858813	10000.000000	4700	306369	1.000000	5575	304493	1.000000	494714501	-0.005711
70407252	3037466563.000000	157850626	10000.000000	4780	304914	1.000000	5611	304432	1.000000	500208359	-0.005304
70421612	3037373301.000000	157871814	10000.000000	4790	306150	1.000000	5503	304816	1.000000	505689737	-0.005111
70413467	3037389810.000000	157889179	10000.000000	4728	305311	1.000000	5527	305048	1.000000	511160089	-0.004687
70419056	3037396123.000000	157860046	10000.000000	4827	305446	1.000000	5559	304738	1.000000	516629959	-0.004919
70417283	3037348593.000000	157857149	10000.000000	4909	305194	1.000000	5509	305098	1.000000	522092569	-0.004822
70413468	3037374822.000000	157858240	10000.000000	4732	306293	1.000000	5539	305685	1.000000	527547649	-0.004699
70408440	3037325656.000000	157862752	10000.000000	4790	306409	1.000000	5640	304418	1.000000	532992364	-0.004196
70426580	3037373134.000000	157875474	10000.000000	4856	305287	1.000000	5580	304206	1.000000	538427743	-0.004909
70408241	3037430252.000000	157853385	10000.000000	4811	305408	1.000000	5543	305563	1.000000	543854295	-0.004676
70422239	3037410229.000000	157859651	10000.000000	4877	306068	1.000000	5514	305942	1.000000	549276386	-0.004424
70413684	3037399357.000000	157875188	10000.000000	4833	305858	1.000000	5466	305775	1.000000	554687018	-0.004320
70421462	3037423586.000000	157861848	10000.000000	4716	306576	1.000000	5566	305159	1.000000	560089476	-0.004103
70410076	3037425534.000000	157862121	10000.000000	4702	305786	1.000000	5479	304024	1.000000	565483818	-0.004494
70415243	3037405424.000000	157876992	10000.000000	4807	305508	1.000000	5478	305224	1.000000	570865687	-0.004442
70415143	3037382578.000000	157852890	10000.000000	4749	305619	1.000000	5505	305763	1.000000	576246499	-0.004405
70425481	3037339977.000000	157864346	10000.000000	4812	305916	1.000000	5526	305068	1.000000	581617710	-0.004187
npatches	nstrain	runtime	dt	init_x	init_y	init_y_blood	init_z	init_S	beta0	beta1	beta2	beta3	mean_beta	B	d	delta	delta_blood	b[0]	mut	m	CTL	c	g	epsilon	k	het	lambda	rho	omega	x_max	patch.dyna	DELTA	A	VA
10000	1	100.000000	0.000100	21900	9499	5000000	0.001000	10000000	14.957300	13.706291	14.958548	5.534166	10	8000000000.000000	0.010000	1.000000	1.000000	800000	0.000050	0.048000	0	0.500000	0.000000	25.000000	2.000000	0.500000	0.001000	0.001000	0.010000	31987	0	10.000000	7.000000	1.000000
sus	inf	inf_blood	z	x[0]	y[0][0]	z[0]	x[1]	y[1][0]	z[1]	S[0]	synchrony
219000000	94990000.000000	5000000	10.000000	21900	9499	0.001000	21900	9499	0.001000	10000000	0.000000
87328111	2287339593.000000	118716703	3940.834452	6064	230968	0.394083	6453	230562	0.394083	14133579	0.000000
76278347	2727930690.000000	141804513	6324.976263	5176	274227	0.632498	5716	274682	0.632498	20163741	0.000000
83954253	2392944717.000000	124418783	7771.013291	5705	241563	0.777101	6208	241925	0.777101	26125557	0.000000
91346690	2126605793.000000	110550691	8648.068121	6391	215579	0.864807	6784	214220	0.864807	31881748	0.000000
96207182	1974372119.000000	102634563	9180.022116	6799	200678	0.918002	7125	199955	0.918002	37477232	0.000000
99140224	1889599605.000000	98219139	9502.664490	6968	191623	0.950266	7474	191124	0.950266	42970696	0.000000
100897357	1841140347.000000	95710653	9698.354536	7168	186799	0.969835	7733	186448	0.969835	48398509	0.000000
101955575	1812839714.000000	94220498	9817.045065	7263	183705	0.981705	7761	182694	0.981705	53780161	0.000000
102591972	1796099979.000000	93342754	9889.033609	7267	182323	0.988903	7776	181502	0.988903	59136004	0.000000
102978179	1785971103.000000	92824157	9932.696323	7267	181263	0.993270	7800	180733	0.993270	64469933	0.000000
103215138	1779987058.000000	92518220	9959.178767	7406	180497	0.995918	7829	180014	0.995918	69788414	0.000000
103362873	1776338992.000000	92312615	9975.240980	7329	180173	0.997524	7829	179377	0.997524	75096857	0.000000
103428114	1774118826.000000	92226388	9984.983083	7209	179380	0.998498	7894	179202	0.998498	80394530	0.000000
103492058	1772819997.000000	92128865	9990.891893	7328	180286	0.999089	7849	178826	0.999089	85687574	0.000000
103508782	1771977365.000000	92097715	9994.475723	7312	180227	0.999448	7843	178835	0.999448	90968421	0.000000
103537245	1771470377.000000	92069861	9996.649399	7313	179386	0.999665	7816	179328	0.999665	96238937	0.000000
103557822	1771177262.000000	92069277	9997.967783	7429	179847	0.999797	7757	179585	0.999797	101498687	0.000000
103569872	1771040651.000000	92053196	9998.767413	7320	179418	0.999877	7763	179238	0.999877	106754172	0.000000
103557162	1770900615.000000	92055660	9999.252408	7201	180077	0.999925	7765	180205	0.999925	112000676	0.000000
103568984	1770865772.000000	92030791	9999.546568	7250	179328	0.999955	7877	178846	0.999955	117242440	0.000000
103574053	1770778333.000000	92041519	9999.724983	7249	179303	0.999972	7809	179438	0.999972	122472534	0.000000
103575609	1770821707.000000	92023457	9999.833196	7384	179567	0.999983	7834	179346	0.999983	127694197	0.000000
103580032	1770756607.000000	92026480	9999.898829	7344	180185	0.999990	7870	178962	0.999990	132906823	0.000000
103575085	1770793589.000000	92036442	9999.938638	7340	179521	0.999994	7825	179286	0.999994	138116954	0.000000
103578555	1770703831.000000	92020126	9999.962782	7336	179671	0.999996	7831	179276	0.999996	143317085	0.000000
103573849	1770685430.000000	92046341	9999.977427	7292	179650	0.999998	7857	179156	0.999998	148506612	0.000000
103555905	1770809278.000000	92028935	9999.986309	7276	179383	0.999999	7895	179463	0.999999	153689286	0.000000
103576903	1770733959.000000	92048840	9999.991696	7306	179862	0.999999	7882	179258	0.999999	158865044	0.000000
103563007	1770837106.000000	92026802	9999.994963	7297	179753	0.999999	7693	179127	0.999999	164031855	0.000000
103565666	1770782007.000000	92023177	9999.996945	7410	178887	1.000000	7831	180048	1.000000	169193623	0.000000
103569927	1770775821.000000	92037768	9999.998147	7241	180117	1.000000	7930	179857	1.000000	174344463	0.000000
103561761	1770737898.000000	92032702	9999.998876	7377	180151	1.000000	7899	180148	1.000000	179488347	0.000000
103567033	1770797790.000000	92032423	9999.999318	7350	180019	1.000000	7979	178802	1.000000	184623525	0.000000
103575608	1770732848.000000	92025216	9999.999587	7332	179327	1.000000	7788	179826	1.000000	189753380	0.000000
103565192	1770765171.000000	92036865	9999.999749	7399	179524	1.000000	7969	179780	1.000000	194876335	0.000000
103578299	1770770074.000000	92035399	9999.999848	7322	180286	1.000000	7860	178622	1.000000	199990510	0.000000
103585988	1770712865.000000	92038507	9999.999908	7290	179897	1.000000	7901	178631	1.000000	205098273	0.000000
103572246	1770753997.000000	92031587	9999.999944	7326	180341	1.000000	7876	178924	1.000000	210192658	0.000000
103568867	1770716127.000000	92037616	9999.999966	7312	179713	1.000000	7758	180079	1.000000	215282901	0.000000
103572048	1770727615.000000	92035715	9999.999979	7313	179268	1.000000	7770	179050	1.000000	220369837	-1.#IND00
103571381	1770636935.000000	92033197	9999.999988	7309	179973	1.000000	7914	178468	1.000000	225445118	0.000000
103567834	1770761475.000000	92018792	9999.999992	7275	180553	1.000000	7894	179311	1.000000	230515879	0.005304
103564348	1770769956.000000	92046407	9999.999995	7344	179792	1.000000	7892	178828	1.000000	235573445	-0.002987
103572323	1770808089.000000	92029215	9999.999997	7457	179825	1.000000	7904	179233	1.000000	240628821	0.000972
103581927	1770813599.000000	92029713	9999.999998	7414	179919	1.000000	7815	178660	1.000000	245673323	-0.002460
103574302	1770700657.000000	92025474	9999.999999	7385	179839	1.000000	7960	178549	1.000000	250707443	-0.008375
103573910	1770783187.000000	92041579	9999.999999	7296	180422	1.000000	7842	178630	1.000000	255736764	-0.007198
103573456	1770816069.000000	92028483	10000.000000	7240	179794	1.000000	7746	179680	1.000000	260759600	-0.006547
103559643	1770779596.000000	92026519	10000.000000	7346	180382	1.000000	7812	178928	1.000000	265776281	-0.004445
103583511	1770692846.000000	92025097	10000.000000	7364	178918	1.000000	7764	179032	1.000000	270783678	-0.001353
103563084	1770750565.000000	92036689	10000.000000	7280	180350	1.000000	7754	179313	1.000000	275779250	-0.000628
103582084	1770718760.000000	92027709	10000.000000	7234	179506	1.000000	7863	179502	1.000000	280771044	-0.000845
103572202	1770709156.000000	92029895	10000.000000	7339	179750	1.000000	7827	179385	1.000000	285751369	-0.000678
103602386	1770614049.000000	92023901	10000.000000	7416	179631	1.000000	7857	179052	1.000000	290731110	0.003333
103583423	1770674217.000000	92037187	10000.000000	7325	179848	1.000000	7726	180002	1.000000	295697594	0.002543
103577097	1770765382.000000	92051859	10000.000000	7404	180033	1.000000	7864	178258	1.000000	300660537	-0.000805
103574914	1770773900.000000	92029445	10000.000000	7417	179436	1.000000	7919	179169	1.000000	305615518	-0.000628
103582833	1770748542.000000	92032478	10000.000000	7215	179452	1.000000	7801	179636	1.000000	310561968	-0.000104
103580561	1770747171.000000	92035646	10000.000000	7345	179523	1.000000	7847	179463	1.000000	315501490	-0.000755
103568371	1770721218.000000	92042679	10000.000000	7379	179488	1.000000	7881	178442	1.000000	320436905	-0.000625
103580938	1770747923.000000	92038598	10000.000000	7319	179595	1.000000	7821	179573	1.000000	325360048	-0.001005
103569237	1770767963.000000	92016604	10000.000000	7206	179901	1.000000	7731	180112	1.000000	330277074	-0.000326
103574120	1770713522.000000	92043275	10000.000000	7406	179879	1.000000	7759	179057	1.000000	335185508	0.000100
103565597	1770743482.000000	92039114	10000.000000	7489	179852	1.000000	7980	179093	1.000000	340091361	-0.000336
103583198	1770802653.000000	92037836	10000.000000	7176	180006	1.000000	7922	179781	1.000000	344986170	0.000767
103567835	1770736210.000000	92041467	10000.000000	7356	179631	1.000000	7808	179563	1.000000	349870481	0.000911
103571910	1770759157.000000	92023611	10000.000000	7391	179659	1.000000	7873	179490	1.000000	354748689	0.000924
103579450	1770713466.000000	92031548	10000.000000	7285	180628	1.000000	7956	179682	1.000000	359621087	0.000636
103581318	1770705096.000000	92042628	10000.000000	7380	179889	1.000000	7818	179410	1.000000	364487825	0.000663
103583775	1770682034.000000	92037848	10000.000000	7356	180592	1.000000	7844	178747	1.000000	369347237	0.000316
103580057	1770724752.000000	92038533	10000.000000	7286	179857	1.000000	7762	178594	1.000000	374197094	-0.000007
103575157	1770749202.000000	92028614	10000.000000	7337	179524	1.000000	7883	179311	1.000000	379035942	-0.000653
103577069	1770794240.000000	92038404	10000.000000	7357	178755	1.000000	7871	180281	1.000000	383873869	-0.001290
103566404	1770750070.000000	92035824	10000.000000	7448	180525	1.000000	7804	179204	1.000000	388707620	-0.001781
103570953	1770724586.000000	92041456	10000.000000	7400	179142	1.000000	7906	179075	1.000000	393533272	-0.001786
103563986	1770812635.000000	92036951	10000.000000	7280	179260	1.000000	8012	179511	1.000000	398352462	-0.002239
103565408	1770751164.000000	92035023	10000.000000	7261	179689	1.000000	7916	179513	1.000000	403159957	-0.001862
103559768	1770733982.000000	92031505	10000.000000	7287	180181	1.000000	7956	178635	1.000000	407960476	-0.002451
103576202	1770677459.000000	92029248	10000.000000	7340	179582	1.000000	7789	179461	1.000000	412755401	-0.002450
103588650	1770670582.000000	92024306	10000.000000	7327	179784	1.000000	7730	178998	1.000000	417544198	-0.003558
103573916	1770691178.000000	92016690	10000.000000	7411	179363	1.000000	7757	178980	1.000000	422317805	-0.002318
103562201	1770783032.000000	92034020	10000.000000	7345	180057	1.000000	7859	179580	1.000000	427095623	-0.002240
103585000	1770731280.000000	92042312	10000.000000	7255	179821	1.000000	7844	179209	1.000000	431861682	-0.002148
103581507	1770724085.000000	92025977	10000.000000	7403	179616	1.000000	7900	178438	1.000000	436620589	-0.002052
103556796	1770798756.000000	92035847	10000.000000	7341	179848	1.000000	7865	179209	1.000000	441371887	-0.002288
103574375	1770799212.000000	92028070	10000.000000	7410	179789	1.000000	7797	179061	1.000000	446115381	-0.002559
103573037	1770737427.000000	92037767	10000.000000	7370	180031	1.000000	7866	179498	1.000000	450850282	-0.002062
103583784	1770758860.000000	92034904	10000.000000	7368	179604	1.000000	7941	178932	1.000000	455577027	-0.002129
103575428	1770647561.000000	92063236	10000.000000	7307	179731	1.000000	7875	179616	1.000000	460300322	-0.002039
103582284	1770723455.000000	92049249	10000.000000	7263	179692	1.000000	7714	179565	1.000000	465019480	-0.000605
103567416	1770693251.000000	92044608	10000.000000	7363	180010	1.000000	7828	179766	1.000000	469725586	-0.000136
103564748	1770786314.000000	92031128	10000.000000	7355	180539	1.000000	7841	178707	1.000000	474433343	-0.000095
103571463	1770737558.000000	92030913	10000.000000	7311	179528	1.000000	7812	179743	1.000000	479127614	-0.000234
103558251	1770720086.000000	92035414	10000.000000	7383	178899	1.000000	7920	178881	1.000000	483809448	-0.000074
103583289	1770702833.000000	92042197	10000.000000	7384	179505	1.000000	7853	178708	1.000000	488481396	-0.000051
103571776	1770680561.000000	92030148	10000.000000	7415	179761	1.000000	7859	179727	1.000000	493153953	0.000270
103583798	1770663916.000000	92043478	10000.000000	7377	179780	1.000000	7789	179924	1.000000	497818375	0.000400
103571947	1770710572.000000	92051366	10000.000000	7373	179100	1.000000	7899	178927	1.000000	502477625	0.000527
103582805	1770766060.000000	92030017	10000.000000	7226	179958	1.000000	7888	179670	1.000000	507133193	0.000381
npatches	nstrain	runtime	dt	init_x	init_y	init_y_blood	init_z	init_S	beta0	beta1	beta2	beta3	mean_beta	B	d	delta	delta_blood	b[0]	mut	m	CTL	c	g	epsilon	k	het	lambda	rho	omega	x_max	patch.dyna	DELTA	A	VA
10000	1	100.000000	0.000100	21900	9499	5000000	0.001000	10000000	12.660825	14.665157	13.318700	9.205218	10	8000000000.000000	0.010000	1.000000	1.000000	800000	0.000050	0.048000	0	0.500000	0.000000	25.000000	3.000000	0.500000	0.001000	0.001000	0.010000	31987	0	10.000000	7.000000	1.000000
sus	inf	inf_blood	z	x[0]	y[0][0]	z[0]	x[1]	y[1][0]	z[1]	S[0]	synchrony
219000000	94990000.000000	5000000	10.000000	21900	9499	0.001000	21900	9499	0.001000	10000000	0.000000
94869476	2036192204.000000	105721337	3940.834452	7640	205423	0.394083	6793	206226	0.394083	14044820	0.000000
93081585	2073231389.000000	107796073	6324.976263	7329	209201	0.632498	6596	209834	0.632498	19762706	0.000000
107976531	1662271641.000000	86422347	7771.013291	8754	168346	0.777101	7723	168146	0.777101	25201055	0.000000
119230715	1421477882.000000	73923190	8648.068121	9753	143448	0.864807	8711	145790	0.864807	30294288	0.000000
126154383	1295495423.000000	67350587	9180.022116	10383	131981	0.918002	9376	132284	0.918002	35165112	0.000000
130278753	1226629952.000000	63769000	9502.664490	10715	124867	0.950266	9689	125957	0.950266	39890836	0.000000
132746972	1187526412.000000	61726989	9698.354536	11032	120692	0.969835	9873	122557	0.969835	44534481	0.000000
134216904	1164702427.000000	60539559	9817.045065	11167	117792	0.981705	9985	119580	0.981705	49123733	0.000000
135148863	1151107462.000000	59836776	9889.033609	11150	117212	0.988903	10231	117113	0.988903	53678618	0.000000
135667909	1142991041.000000	59410697	9932.696323	11302	116541	0.993270	10318	116904	0.993270	58208998	0.000000
135993422	1138140689.000000	59148689	9959.178767	11406	115391	0.995918	10309	117083	0.995918	62723335	0.000000
136213550	1135176537.000000	58997334	9975.240980	11217	115838	0.997524	10154	117149	0.997524	67222172	0.000000
136314573	1133404337.000000	58917676	9984.983083	11203	115327	0.998498	10205	116436	0.998498	71712684	0.000000
136389776	1132229306.000000	58850104	9990.891893	11321	115373	0.999089	10378	116175	0.999089	76188928	0.000000
136452355	1131622682.000000	58816106	9994.475723	11407	115331	0.999448	10362	116621	0.999448	80657467	0.000000
136486284	1131245324.000000	58804914	9996.649399	11311	115169	0.999665	10251	115750	0.999665	85120734	0.000000
136501608	1131009191.000000	58767645	9997.967783	11282	115184	0.999797	10284	115984	0.999797	89574794	0.000000
136506552	1130853930.000000	58772716	9998.767413	11369	114923	0.999877	10162	116332	0.999877	94024137	0.000000
136497803	1130748504.000000	58768479	9999.252408	11365	114570	0.999925	10277	116388	0.999925	98465131	0.000000
136521484	1130690651.000000	58770552	9999.546568	11321	114788	0.999955	10253	115695	0.999955	102898466	0.000000
136519616	1130620765.000000	58771951	9999.724983	11388	114754	0.999972	10268	116557	0.999972	107327347	0.000000
136517904	1130679872.000000	58764156	9999.833196	11332	114454	0.999983	10169	116325	0.999983	111748311	0.000000
136517544	1130619951.000000	58765137	9999.898829	11190	114411	0.999990	10178	116079	0.999990	116162265	0.000000
136503838	1130617088.000000	58771544	9999.938638	11434	115244	0.999994	10140	116358	0.999994	120573055	0.000000
136513607	1130602869.000000	58763596	9999.962782	11285	114897	0.999996	10256	116162	0.999996	124978671	0.000000
136493138	1130647718.000000	58768007	9999.977427	11304	115550	0.999998	10185	116153	0.999998	129372175	0.000000
136508744	1130668818.000000	58774226	9999.986309	11319	114976	0.999999	10155	116139	0.999999	133758786	0.000000
136515565	1130627209.000000	58760673	9999.991696	11226	114821	0.999999	10177	116019	0.999999	138139950	0.000000
136511805	1130595030.000000	58770998	9999.994963	11360	114227	0.999999	10164	116471	0.999999	142516391	0.000000
136511159	1130602433.000000	58764339	9999.996945	11392	114689	1.000000	10342	115693	1.000000	146885653	0.000000
136498647	1130600834.000000	58760445	9999.998147	11290	115695	1.000000	10196	115856	1.000000	151246230	0.000000
136518991	1130566625.000000	58760988	9999.998876	11208	114762	1.000000	10226	115991	1.000000	155598685	0.000000
136506331	1130578502.000000	58782021	9999.999318	11259	115381	1.000000	10268	116186	1.000000	159948840	0.000000
136512155	1130565656.000000	58762898	9999.999587	11255	115288	1.000000	10143	116131	1.000000	164293121	0.000000
136515299	1130612142.000000	58774656	9999.999749	11182	115323	1.000000	10246	115776	1.000000	168624748	0.000000
136514080	1130556356.000000	58762081	9999.999848	11365	115326	1.000000	10190	115663	1.000000	172957316	0.000000
136506931	1130618930.000000	58763017	9999.999908	11312	115460	1.000000	10301	116005	1.000000	177278323	0.000000
136514929	1130553494.000000	58758690	9999.999944	11558	114784	1.000000	10358	115725	1.000000	181592829	0.000000
136516744	1130614217.000000	58766602	9999.999966	11284	115200	1.000000	10245	115956	1.000000	185903850	0.000000
136512860	1130671851.000000	58772120	9999.999979	11273	115361	1.000000	10238	116376	1.000000	190208655	-1.#IND00
136503265	1130637572.000000	58762633	9999.999988	11386	115409	1.000000	10204	115654	1.000000	194506156	-0.016000
136517148	1130621080.000000	58775052	9999.999992	11257	115340	1.000000	10167	115975	1.000000	198798465	-0.013216
136511914	1130564403.000000	58763041	9999.999995	11274	114756	1.000000	10180	116188	1.000000	203081678	-0.015196
136514528	1130657180.000000	58764643	9999.999997	11362	114786	1.000000	10204	116019	1.000000	207359648	-0.004185
136525597	1130645957.000000	58740741	9999.999998	11445	114946	1.000000	10292	115435	1.000000	211632446	0.005622
136510409	1130636315.000000	58780071	9999.999999	11362	114196	1.000000	10150	116444	1.000000	215896179	0.002896
136515562	1130638428.000000	58748799	9999.999999	11195	115014	1.000000	10197	116304	1.000000	220155896	0.001697
136510365	1130584055.000000	58754980	10000.000000	11334	114986	1.000000	10307	116288	1.000000	224411249	0.001797
136513606	1130626629.000000	58761991	10000.000000	11333	115001	1.000000	10171	115734	1.000000	228654839	0.007005
136514595	1130577361.000000	58763336	10000.000000	11431	115443	1.000000	10306	115802	1.000000	232892567	0.006239
136491409	1130681522.000000	58769787	10000.000000	11396	114953	1.000000	10216	115885	1.000000	237124836	0.004868
136523998	1130576437.000000	58769233	10000.000000	11257	114970	1.000000	10241	115868	1.000000	241347262	0.004470
136500982	1130674069.000000	58770583	10000.000000	11335	115166	1.000000	10103	116267	1.000000	245568038	0.004791
136496514	1130589964.000000	58767514	10000.000000	11280	115567	1.000000	10114	115884	1.000000	249782388	0.006937
136520901	1130574002.000000	58768686	10000.000000	11326	114373	1.000000	10244	115878	1.000000	253989979	0.006617
136519003	1130590195.000000	58769931	10000.000000	11528	115207	1.000000	10247	116028	1.000000	258190633	0.006659
136504732	1130578553.000000	58765219	10000.000000	11429	114710	1.000000	10292	115552	1.000000	262387684	0.005571
136497865	1130645140.000000	58774465	10000.000000	11201	115204	1.000000	10068	117086	1.000000	266574836	0.005198
136505378	1130572918.000000	58760387	10000.000000	11292	115552	1.000000	10069	116111	1.000000	270758154	0.004825
136512682	1130591357.000000	58755778	10000.000000	11250	115090	1.000000	10309	115470	1.000000	274938932	0.005052
136517819	1130605365.000000	58769748	10000.000000	11254	115260	1.000000	10082	116722	1.000000	279113411	0.005559
136502916	1130676469.000000	58760432	10000.000000	11383	115633	1.000000	10282	116140	1.000000	283277975	0.005153
136517322	1130560726.000000	58775859	10000.000000	11203	115177	1.000000	10198	116027	1.000000	287435525	0.006440
136525547	1130616405.000000	58778374	10000.000000	11303	115616	1.000000	10282	116387	1.000000	291585200	0.006297
136512021	1130633869.000000	58770308	10000.000000	11238	115213	1.000000	10214	116347	1.000000	295730594	0.006611
136516152	1130582832.000000	58770922	10000.000000	11228	115064	1.000000	10208	116322	1.000000	299870221	0.006252
136523603	1130553210.000000	58761801	10000.000000	11307	114821	1.000000	10226	116265	1.000000	304003466	0.006680
136543387	1130577373.000000	58764983	10000.000000	11185	115262	1.000000	10126	116169	1.000000	308130065	0.007373
136517525	1130652516.000000	58762827	10000.000000	11324	114656	1.000000	10297	115854	1.000000	312249822	0.007630
136515128	1130652599.000000	58762369	10000.000000	11402	114913	1.000000	10202	115806	1.000000	316367286	0.007094
136529759	1130679721.000000	58764577	10000.000000	11554	115000	1.000000	10145	116452	1.000000	320474986	0.006930
136518175	1130651156.000000	58755829	10000.000000	11427	114543	1.000000	10327	116299	1.000000	324573510	0.006833
136509019	1130618827.000000	58773197	10000.000000	11390	115120	1.000000	10294	116193	1.000000	328671849	0.008364
136509114	1130565402.000000	58761786	10000.000000	11407	115180	1.000000	10365	116195	1.000000	332760037	0.007805
136514944	1130581624.000000	58770243	10000.000000	11452	114649	1.000000	10171	116106	1.000000	336843504	0.008955
136508889	1130614589.000000	58763345	10000.000000	11384	115312	1.000000	10252	116034	1.000000	340922542	0.008557
136521720	1130614223.000000	58763058	10000.000000	11233	114365	1.000000	10370	115776	1.000000	344993566	0.008293
136506389	1130611937.000000	58772644	10000.000000	11423	115411	1.000000	10129	115992	1.000000	349055229	0.007983
136517732	1130651393.000000	58762285	10000.000000	11307	114777	1.000000	10213	115957	1.000000	353115287	0.007947
136520079	1130589751.000000	58759320	10000.000000	11355	115056	1.000000	10172	115833	1.000000	357168914	0.007982
136499745	1130634052.000000	58755752	10000.000000	11244	114775	1.000000	10117	116613	1.000000	361215268	0.007503
136518000	1130557940.000000	58769821	10000.000000	11391	115180	1.000000	10267	116457	1.000000	365253058	0.007609
136519123	1130523623.000000	58769737	10000.000000	11264	115186	1.000000	10149	116177	1.000000	369290612	0.007050
136508587	1130636548.000000	58759935	10000.000000	11325	114758	1.000000	10230	116036	1.000000	373319556	0.006406
136509436	1130552501.000000	58758542	10000.000000	11331	115133	1.000000	10241	116319	1.000000	377341539	0.006331
136521938	1130613903.000000	58773305	10000.000000	11348	115040	1.000000	10094	116416	1.000000	381361705	0.006207
136516473	1130591139.000000	58771944	10000.000000	11367	115103	1.000000	10409	116087	1.000000	385371590	0.006001
136505475	1130632375.000000	58763531	10000.000000	11438	115001	1.000000	10202	115586	1.000000	389375493	0.005781
136516923	1130606051.000000	58763297	10000.000000	11347	114542	1.000000	10177	116007	1.000000	393373102	0.005407
136519541	1130595359.000000	58779475	10000.000000	11368	115516	1.000000	10149	116193	1.000000	397367012	0.005559
136537801	1130630045.000000	58768615	10000.000000	11343	115319	1.000000	10337	116112	1.000000	401355704	0.005158
136514628	1130607063.000000	58771446	10000.000000	11267	115389	1.000000	10126	116028	1.000000	405336945	0.004867
136522561	1130603685.000000	58756394	10000.000000	11414	114688	1.000000	10225	115258	1.000000	409313951	0.004743
136517391	1130631731.000000	58761957	10000.000000	11293	115559	1.000000	10260	115854	1.000000	413281302	0.004628
136515714	1130623916.000000	58754839	10000.000000	11332	114831	1.000000	10132	115895	1.000000	417249667	0.004631
136508556	1130643506.000000	58759788	10000.000000	11477	114406	1.000000	10107	116226	1.000000	421205584	0.004600
136524671	1130564756.000000	58762048	10000.000000	11241	115156	1.000000	10311	115420	1.000000	425157856	0.005224
136507160	1130636756.000000	58767743	10000.000000	11252	115647	1.000000	10169	116362	1.000000	429101933	0.006066
136497354	1130599025.000000	58749919	10000.000000	11435	114977	1.000000	10241	116095	1.000000	433036434	0.006079
npatches	nstrain	runtime	dt	init_x	init_y	init_y_blood	init_z	init_S	beta0	beta1	beta2	beta3	mean_beta	B	d	delta	delta_blood	b[0]	mut	m	CTL	c	g	epsilon	k	het	lambda	rho	omega	x_max	patch.dyna	DELTA	A	VA
10000	1	100.000000	0.000100	21900	9499	5000000	0.001000	10000000	12.578618	12.911646	5.586510	5.995760	10	8000000000.000000	0.010000	1.000000	1.000000	800000	0.000050	0.048000	0	0.500000	0.000000	25.000000	4.000000	0.500000	0.001000	0.001000	0.010000	31987	0	10.000000	7.000000	1.000000
sus	inf	inf_blood	z	x[0]	y[0][0]	z[0]	x[1]	y[1][0]	z[1]	S[0]	synchrony
219000000	94990000.000000	5000000	10.000000	21900	9499	0.001000	21900	9499	0.001000	10000000	0.000000
102194764	1820087099.000000	94537291	3940.834452	8264	183545	0.394083	8150	183794	0.394083	13961833	0.000000
110194399	1606550994.000000	83550482	6324.976263	8810	162459	0.632498	8864	162656	0.632498	19363980	0.000000
131689394	1199079483.000000	62355705	7771.013291	10895	121693	0.777101	10795	121827	0.777101	24276455	0.000000
146286259	992138206.000000	51587490	8648.068121	12264	101449	0.864807	12113	101118	0.864807	28734158	0.000000
155045423	887079665.000000	46112313	9180.022116	13240	90263	0.918002	12920	90696	0.918002	32900832	0.000000
160298951	829914975.000000	43137443	9502.664490	13674	84918	0.950266	13464	85499	0.950266	36894713	0.000000
163433657	797344193.000000	41450887	9698.354536	13935	81788	0.969835	13756	81327	0.969835	40781063	0.000000
165338925	778220035.000000	40443822	9817.045065	14249	79693	0.981705	13975	79969	0.981705	44599534	0.000000
166514110	766880197.000000	39861339	9889.033609	14258	78444	0.988903	14055	78397	0.988903	48377630	0.000000
167205907	760162465.000000	39506534	9932.696323	14247	78551	0.993270	14095	78226	0.993270	52126439	0.000000
167615681	756009192.000000	39291531	9959.178767	14498	77384	0.995918	14054	77428	0.995918	55856079	0.000000
167867460	753533910.000000	39167137	9975.240980	14585	77049	0.997524	14168	76910	0.997524	59571926	0.000000
168026217	752027322.000000	39082741	9984.983083	14440	77328	0.998498	14109	77886	0.998498	63276672	0.000000
168122574	751132250.000000	39041230	9990.891893	14676	77104	0.999089	14215	77761	0.999089	66979247	0.000000
168169471	750659008.000000	39012747	9994.475723	14643	76793	0.999448	14351	76925	0.999448	70668403	0.000000
168208296	750285276.000000	38996072	9996.649399	14537	76493	0.999665	14131	77395	0.999665	74353906	0.000000
168234533	750092099.000000	38981797	9997.967783	14655	76936	0.999797	14316	77282	0.999797	78032483	0.000000
168269613	749948277.000000	38976959	9998.767413	14566	76849	0.999877	14180	77097	0.999877	81702161	0.000000
168257796	749882942.000000	38970970	9999.252408	14582	76925	0.999925	14292	76952	0.999925	85366368	0.000000
168261258	749810767.000000	38982106	9999.546568	14638	76662	0.999955	14212	77256	0.999955	89029521	0.000000
168262834	749820836.000000	38965061	9999.724983	14533	76710	0.999972	14369	76758	0.999972	92685184	0.000000
168268959	749754161.000000	38960963	9999.833196	14371	77337	0.999983	14269	76362	0.999983	96331099	0.000000
168262077	749809217.000000	38969389	9999.898829	14611	76745	0.999990	14172	76857	0.999990	99977838	0.000000
168270059	749791061.000000	38963820	9999.938638	14518	76527	0.999994	14318	77130	0.999994	103616750	0.000000
168258144	749759487.000000	38969449	9999.962782	14575	76737	0.999996	14227	77183	0.999996	107250061	0.000000
168266476	749781657.000000	38974432	9999.977427	14529	76355	0.999998	14076	77307	0.999998	110873886	0.000000
168263883	749746899.000000	38974532	9999.986309	14497	77124	0.999999	14199	77029	0.999999	114499610	0.000000
168279935	749806537.000000	38973195	9999.991696	14395	76591	0.999999	14178	76702	0.999999	118119213	0.000000
168271273	749731329.000000	38963728	9999.994963	14399	77441	0.999999	14315	76773	0.999999	121732351	0.000000
168251566	749742320.000000	38961906	9999.996945	14495	77145	1.000000	14220	77229	1.000000	125338511	0.000000
168280551	749725990.000000	38961279	9999.998147	14434	76661	1.000000	14181	76734	1.000000	128938961	0.000000
168254393	749788413.000000	38972367	9999.998876	14548	76593	1.000000	14293	77379	1.000000	132534831	0.000000
168285971	749720472.000000	38965774	9999.999318	14519	76898	1.000000	14287	77307	1.000000	136124754	0.000000
168276430	749738513.000000	38967730	9999.999587	14541	76934	1.000000	14213	77365	1.000000	139709245	0.000000
168284209	749734368.000000	38974652	9999.999749	14583	76810	1.000000	14003	77506	1.000000	143287699	0.000000
168265678	749822935.000000	38979171	9999.999848	14474	76850	1.000000	14247	77241	1.000000	146865002	0.000000
168262143	749808640.000000	38957957	9999.999908	14438	76912	1.000000	14268	76792	1.000000	150433576	0.000000
168267778	749800910.000000	38971794	9999.999944	14542	76737	1.000000	14395	77138	1.000000	153997744	0.000000
168268235	749750654.000000	38968374	9999.999966	14544	76870	1.000000	14235	76849	1.000000	157556822	0.000000
168259058	749742340.000000	38979055	9999.999979	14411	77035	1.000000	14181	77163	1.000000	161110842	-1.#IND00
168297042	749750817.000000	38965728	9999.999988	14450	76560	1.000000	14263	77224	1.000000	164654510	-0.004800
168262451	749762871.000000	38974765	9999.999992	14328	77423	1.000000	14285	76946	1.000000	168199325	-0.009268
168262811	749795389.000000	38988322	9999.999995	14460	76766	1.000000	14226	77404	1.000000	171736956	-0.000019
168282873	749746712.000000	38964199	9999.999997	14509	76891	1.000000	14163	76811	1.000000	175269708	0.000176
168275534	749754723.000000	38967761	9999.999998	14443	76723	1.000000	14409	76651	1.000000	178795190	-0.001563
168264338	749769129.000000	38975049	9999.999999	14361	77637	1.000000	14171	77614	1.000000	182315470	-0.003983
168247297	749782267.000000	38967430	9999.999999	14480	77036	1.000000	14212	77115	1.000000	185831278	-0.004010
168269736	749797334.000000	38972777	10000.000000	14615	77283	1.000000	14240	77227	1.000000	189343813	-0.003532
168272607	749805228.000000	38971118	10000.000000	14406	76798	1.000000	14286	76889	1.000000	192845333	-0.001682
168267247	749791315.000000	38969179	10000.000000	14625	76721	1.000000	14188	76810	1.000000	196345866	0.003833
168262644	749803476.000000	38964935	10000.000000	14311	77108	1.000000	14252	77300	1.000000	199839157	0.003121
168289327	749721321.000000	38957449	10000.000000	14464	76783	1.000000	14212	76905	1.000000	203330730	0.003053
168268845	749728757.000000	38970033	10000.000000	14445	77183	1.000000	14235	77267	1.000000	206815173	0.008935
168278356	749754139.000000	38965863	10000.000000	14505	76781	1.000000	14323	77129	1.000000	210294311	0.007705
168261472	749781803.000000	38979203	10000.000000	14561	76865	1.000000	14241	76949	1.000000	213769066	0.006904
168255960	749784399.000000	38971821	10000.000000	14489	76994	1.000000	14334	76882	1.000000	217235779	0.006030
168263167	749804108.000000	38967967	10000.000000	14558	76679	1.000000	14093	77301	1.000000	220700171	0.005593
168245732	749810152.000000	38961805	10000.000000	14610	76411	1.000000	14187	77196	1.000000	224158696	0.005962
168249016	749762356.000000	38964381	10000.000000	14549	77064	1.000000	14354	76892	1.000000	227608658	0.003378
168268458	749734154.000000	38972865	10000.000000	14289	76822	1.000000	14332	77082	1.000000	231055675	0.004063
168263474	749751472.000000	38969213	10000.000000	14458	77089	1.000000	14306	76906	1.000000	234498021	0.004102
168277233	749736508.000000	38963663	10000.000000	14453	76730	1.000000	14110	77461	1.000000	237931982	0.003744
168279778	749760423.000000	38959796	10000.000000	14498	77044	1.000000	14273	77215	1.000000	241361610	0.003727
168268188	749813681.000000	38958035	10000.000000	14511	77116	1.000000	14203	77361	1.000000	244792168	0.003812
168280089	749746124.000000	38971320	10000.000000	14539	76855	1.000000	14162	77105	1.000000	248213983	0.003661
168277223	749742509.000000	38973494	10000.000000	14443	76577	1.000000	14237	76852	1.000000	251630913	0.003944
168271992	749739077.000000	38965953	10000.000000	14383	77366	1.000000	14204	77254	1.000000	255042698	0.003997
168242288	749793785.000000	38976742	10000.000000	14534	76942	1.000000	14270	77386	1.000000	258450001	0.004326
168269291	749745241.000000	38965047	10000.000000	14509	76682	1.000000	14174	77031	1.000000	261852544	0.004061
168263911	749773711.000000	38958362	10000.000000	14432	76828	1.000000	14189	76944	1.000000	265250527	0.004033
168293452	749686727.000000	38969942	10000.000000	14574	76963	1.000000	14071	77215	1.000000	268639259	0.004055
168275714	749768318.000000	38971857	10000.000000	14310	77507	1.000000	14143	77478	1.000000	272026300	0.003279
168263714	749751031.000000	38965186	10000.000000	14595	76845	1.000000	14266	76640	1.000000	275407256	0.003499
168275874	749775539.000000	38971849	10000.000000	14356	76867	1.000000	14359	76735	1.000000	278778581	0.004109
168270889	749671349.000000	38961821	10000.000000	14505	76942	1.000000	14152	76873	1.000000	282149697	0.003726
168283131	749776952.000000	38969931	10000.000000	14610	76887	1.000000	14297	77452	1.000000	285514277	0.003915
168264222	749787935.000000	38971448	10000.000000	14432	76688	1.000000	14207	76699	1.000000	288873173	0.003824
168261406	749759975.000000	38967247	10000.000000	14577	76630	1.000000	14070	77080	1.000000	292228518	0.003857
168283203	749733077.000000	38970792	10000.000000	14307	77431	1.000000	14394	77144	1.000000	295580197	0.003839
168286001	749748309.000000	38967612	10000.000000	14496	76899	1.000000	14244	77077	1.000000	298924286	0.003862
168263366	749827952.000000	38971227	10000.000000	14326	77307	1.000000	14259	77439	1.000000	302263688	0.003908
168273645	749813823.000000	38954270	10000.000000	14459	77018	1.000000	14318	76964	1.000000	305602580	0.004343
168263207	749729688.000000	38973023	10000.000000	14456	76899	1.000000	14375	77362	1.000000	308934087	0.004002
168270883	749710079.000000	38959196	10000.000000	14460	77179	1.000000	14377	77364	1.000000	312260816	0.003853
168272708	749793920.000000	38968706	10000.000000	14459	76855	1.000000	14209	77199	1.000000	315581341	0.003681
168277149	749763360.000000	38963343	10000.000000	14512	76844	1.000000	14250	77023	1.000000	318898457	0.002955
168266914	749751861.000000	38959984	10000.000000	14479	76771	1.000000	14200	76886	1.000000	322211563	0.003669
168268267	749755526.000000	38961740	10000.000000	14428	76572	1.000000	14230	77469	1.000000	325516271	0.003618
168296001	749694707.000000	38966674	10000.000000	14403	76888	1.000000	14264	77364	1.000000	328814928	0.005163
168276675	749645531.000000	38980825	10000.000000	14446	77004	1.000000	14164	77189	1.000000	332108059	0.005012
168270430	749716324.000000	38958700	10000.000000	14453	77163	1.000000	14365	77043	1.000000	335399028	0.004972
168258166	749765971.000000	38968877	10000.000000	14662	76683	1.000000	14252	76890	1.000000	338685669	0.004719
168257277	749694352.000000	38967831	10000.000000	14465	76820	1.000000	14160	77774	1.000000	341965970	0.004703
168263426	749772276.000000	38959218	10000.000000	14492	77329	1.000000	14335	76594	1.000000	345242911	0.004588
168269568	749734149.000000	38968927	10000.000000	14425	77379	1.000000	14238	76939	1.000000	348516245	0.004362
168276322	749766780.000000	38976232	10000.000000	14549	76398	1.000000	14248	77311	1.000000	351786928	0.004197
168280188	749721807.000000	38971185	10000.000000	14430	77325	1.000000	14376	77200	1.000000	355047987	0.004238
168257742	749779813.000000	38968061	10000.000000	14541	76823	1.000000	14220	76928	1.000000	358305846	0.004161
168287487	749741749.000000	38969082	10000.000000	14473	77246	1.000000	14095	77878	1.000000	361558489	0.004387
npatches	nstrain	runtime	dt	init_x	init_y	init_y_blood	init_z	init_S	beta0	beta1	beta2	beta3	mean_beta	B	d	delta	delta_blood	b[0]	mut	m	CTL	c	g	epsilon	k	het	lambda	rho	omega	x_max	patch.dyna	DELTA	A	VA
10000	1	100.000000	0.000100	21900	9499	5000000	0.001000	10000000	14.779514	5.394136	12.367203	12.878999	10	8000000000.000000	0.010000	1.000000	1.000000	800000	0.000050	0.048000	0	0.500000	0.000000	25.000000	5.000000	0.500000	0.001000	0.001000	0.010000	31987	0	10.000000	7.000000	1.000000
sus	inf	inf_blood	z	x[0]	y[0][0]	z[0]	x[1]	y[1][0]	z[1]	S[0]	synchrony
219000000	94990000.000000	5000000	10.000000	21900	9499	0.001000	21900	9499	0.001000	10000000	0.000000
109935109	1626708662.000000	84501852	3940.834452	7860	166573	0.394083	15469	158288	0.394083	13872651	0.000000
127782820	1260911419.000000	65603963	6324.976263	9421	129152	0.632498	17417	122158	0.632498	18944664	0.000000
155263496	882433958.000000	45901744	7771.013291	11742	91329	0.777101	20526	83864	0.777101	23328176	0.000000
172905298	704382981.000000	36624164	8648.068121	13559	73670	0.864807	22049	66443	0.864807	27150739	0.000000
183461936	614697914.000000	31953224	9180.022116	14510	64176	0.918002	22991	58022	0.918002	30630923	0.000000
189785615	565781971.000000	29405734	9502.664490	15347	59433	0.950266	23431	52989	0.950266	33900300	0.000000
193588977	537863098.000000	27954838	9698.354536	15586	56940	0.969835	23961	50165	0.969835	37046785	0.000000
195919720	521466959.000000	27099842	9817.045065	15760	55314	0.981705	24028	48357	0.981705	40115835	0.000000
197336303	511694841.000000	26597565	9889.033609	16005	54301	0.988903	24037	47566	0.988903	43132014	0.000000
198187544	505801604.000000	26283607	9932.696323	16168	53291	0.993270	24406	46723	0.993270	46115013	0.000000
198714122	502243429.000000	26108093	9959.178767	16041	53063	0.995918	24234	46559	0.995918	49077648	0.000000
199028860	500140203.000000	25991906	9975.240980	16267	52933	0.997524	24542	46355	0.997524	52026434	0.000000
199217644	498844819.000000	25937306	9984.983083	16264	53040	0.998498	24333	46603	0.998498	54961828	0.000000
199348794	498034327.000000	25889283	9990.891893	16286	53030	0.999089	24462	46124	0.999089	57894090	0.000000
199399687	497575011.000000	25868987	9994.475723	16118	52784	0.999448	24468	46245	0.999448	60815129	0.000000
199461906	497321732.000000	25856877	9996.649399	16153	52559	0.999665	24397	45930	0.999665	63733958	0.000000
199475061	497100308.000000	25844722	9997.967783	16327	52387	0.999797	24280	45988	0.999797	66645937	0.000000
199508174	497004490.000000	25832146	9998.767413	16125	52968	0.999877	24534	46271	0.999877	69554767	0.000000
199493514	497001513.000000	25833825	9999.252408	16212	52747	0.999925	24206	46297	0.999925	72456910	0.000000
199506172	496934661.000000	25829537	9999.546568	16274	52711	0.999955	24128	46059	0.999955	75354703	0.000000
199505052	496875290.000000	25827832	9999.724983	16186	52756	0.999972	24237	46050	0.999972	78248548	0.000000
199508559	496863567.000000	25819073	9999.833196	16250	53141	0.999983	24431	45663	0.999983	81138536	0.000000
199518286	496885898.000000	25829887	9999.898829	16289	53087	0.999990	24536	46098	0.999990	84024320	0.000000
199507345	496937432.000000	25824638	9999.938638	16258	52627	0.999994	24386	46337	0.999994	86907676	0.000000
199521808	496861769.000000	25831944	9999.962782	16140	52788	0.999996	24442	46236	0.999996	89786567	0.000000
199495529	496946114.000000	25823570	9999.977427	16144	52646	0.999998	24665	46268	0.999998	92661246	0.000000
199518334	496848672.000000	25818889	9999.986309	16262	52502	0.999999	24391	46129	0.999999	95530451	0.000000
199513328	496871272.000000	25825883	9999.991696	16124	53078	0.999999	24335	46100	0.999999	98397597	0.000000
199522647	496880710.000000	25828790	9999.994963	16231	52747	0.999999	24328	46524	0.999999	101255679	0.000000
199533540	496901052.000000	25824611	9999.996945	16175	52529	1.000000	24442	46196	1.000000	104110722	0.000000
199529801	496805191.000000	25825275	9999.998147	16171	52440	1.000000	24502	46099	1.000000	106961042	0.000000
199527388	496835261.000000	25821002	9999.998876	16079	53045	1.000000	24310	46389	1.000000	109809176	0.000000
199504204	496831888.000000	25832098	9999.999318	16165	52525	1.000000	24326	45913	1.000000	112653212	0.000000
199522396	496809634.000000	25813594	9999.999587	16025	52506	1.000000	24516	45967	1.000000	115493292	0.000000
199532705	496844744.000000	25830841	9999.999749	16281	52578	1.000000	24524	46221	1.000000	118324269	0.000000
199514063	496865766.000000	25838130	9999.999848	16361	52940	1.000000	24349	46365	1.000000	121156156	0.000000
199519980	496871991.000000	25819432	9999.999908	16194	52456	1.000000	24321	46473	1.000000	123980565	0.000000
199521244	496850814.000000	25828256	9999.999944	16428	52207	1.000000	24475	46471	1.000000	126800798	0.000000
199517996	496860822.000000	25830355	9999.999966	16290	52560	1.000000	24252	46049	1.000000	129620680	0.000000
199518112	496879210.000000	25823945	9999.999979	16122	52704	1.000000	24279	46572	1.000000	132435615	-1.#IND00
199511429	496915352.000000	25821071	9999.999988	16118	52600	1.000000	24327	46316	1.000000	135242947	-0.000000
199509480	496884868.000000	25823720	9999.999992	16254	52982	1.000000	24264	46055	1.000000	138047659	0.014633
199522652	496886226.000000	25825865	9999.999995	16350	52651	1.000000	24441	46023	1.000000	140853105	0.005162
199536381	496788169.000000	25821887	9999.999997	16318	52547	1.000000	24401	46227	1.000000	143649064	0.005243
199490463	496930373.000000	25825834	9999.999998	16185	52829	1.000000	24367	45955	1.000000	146440785	0.005615
199514627	496853463.000000	25819732	9999.999999	16320	52600	1.000000	24439	46409	1.000000	149226998	0.002816
199519770	496828510.000000	25818132	9999.999999	16251	52820	1.000000	24613	46308	1.000000	152011979	-0.000030
199512441	496870352.000000	25829303	10000.000000	16078	52749	1.000000	24608	45718	1.000000	154792155	0.001323
199521286	496847667.000000	25816810	10000.000000	16051	53079	1.000000	24332	46028	1.000000	157567288	0.000707
199516166	496903873.000000	25823156	10000.000000	16359	52454	1.000000	24688	46040	1.000000	160340904	-0.000110
199519679	496837592.000000	25826952	10000.000000	16127	53059	1.000000	24495	45764	1.000000	163109595	0.000560
199532511	496850156.000000	25836712	10000.000000	16307	52681	1.000000	24359	46717	1.000000	165875799	-0.000519
199509703	496877106.000000	25831262	10000.000000	16138	52589	1.000000	24300	46112	1.000000	168633126	-0.000924
199521138	496855153.000000	25825366	10000.000000	16321	52674	1.000000	24282	46448	1.000000	171389193	-0.000545
199511545	496851058.000000	25830820	10000.000000	16268	52652	1.000000	24197	46058	1.000000	174141173	0.000550
199508175	496867474.000000	25816397	10000.000000	16355	52336	1.000000	24511	46186	1.000000	176888542	0.000087
199509056	496886013.000000	25826545	10000.000000	16281	52776	1.000000	24543	46221	1.000000	179634919	-0.000009
199495552	496896185.000000	25826458	10000.000000	16073	52560	1.000000	24509	45906	1.000000	182371470	-0.000164
199519706	496812572.000000	25835567	10000.000000	16246	52632	1.000000	24319	46227	1.000000	185107460	-0.001631
199531812	496867574.000000	25840518	10000.000000	16215	52715	1.000000	24456	46366	1.000000	187838693	-0.001572
199515767	496890878.000000	25835920	10000.000000	16053	52572	1.000000	24278	46062	1.000000	190562711	-0.001510
199518438	496863757.000000	25832722	10000.000000	16279	52219	1.000000	24437	45761	1.000000	193282441	-0.002314
199500360	496877859.000000	25824988	10000.000000	16237	52875	1.000000	24338	46276	1.000000	195999226	-0.002185
199535944	496834150.000000	25825494	10000.000000	16193	52919	1.000000	24526	45996	1.000000	198710674	-0.001915
199529424	496843511.000000	25821004	10000.000000	16273	52313	1.000000	24561	45830	1.000000	201420379	-0.001922
199524706	496878567.000000	25822785	10000.000000	16051	52631	1.000000	24439	46087	1.000000	204123999	-0.001882
199500579	496893848.000000	25822026	10000.000000	16213	53080	1.000000	24481	45809	1.000000	206827177	-0.001786
199524974	496857763.000000	25811694	10000.000000	16200	52952	1.000000	24516	45790	1.000000	209526705	-0.000484
199523173	496806392.000000	25825309	10000.000000	16115	52819	1.000000	24548	46251	1.000000	212220603	0.000418
199539370	496841389.000000	25818632	10000.000000	16253	52804	1.000000	24478	45715	1.000000	214911684	-0.000033
199515598	496860098.000000	25831726	10000.000000	16177	52488	1.000000	24390	46424	1.000000	217596414	-0.000107
199528491	496832981.000000	25815400	10000.000000	16280	52557	1.000000	24389	46079	1.000000	220279419	-0.000663
199502861	496853175.000000	25823878	10000.000000	16234	52575	1.000000	24447	46225	1.000000	222956883	-0.000644
199522424	496851591.000000	25821984	10000.000000	16133	52519	1.000000	24484	46127	1.000000	225631773	0.000087
199529968	496883412.000000	25831465	10000.000000	16221	52605	1.000000	24348	46097	1.000000	228300844	0.000575
199485390	496907644.000000	25825171	10000.000000	16252	52758	1.000000	24491	45891	1.000000	230965845	0.000647
199515864	496856723.000000	25812589	10000.000000	16316	52494	1.000000	24324	46222	1.000000	233625953	0.000452
199512537	496846368.000000	25833611	10000.000000	16238	52227	1.000000	24531	45941	1.000000	236285956	0.000583
199532682	496862731.000000	25830146	10000.000000	16343	52532	1.000000	24281	45853	1.000000	238940780	0.000671
199569075	496805030.000000	25816166	10000.000000	16194	52681	1.000000	24367	46161	1.000000	241588059	0.000583
199513860	496881625.000000	25829806	10000.000000	16360	52618	1.000000	24493	45775	1.000000	244234362	0.000596
199530898	496856912.000000	25819678	10000.000000	16182	52881	1.000000	24422	46155	1.000000	246875900	0.000526
199526439	496899651.000000	25828008	10000.000000	16197	52557	1.000000	24489	45759	1.000000	249514080	0.000514
199515755	496884998.000000	25820548	10000.000000	16184	52821	1.000000	24334	46387	1.000000	252148156	0.000230
199507103	496895521.000000	25833326	10000.000000	16272	52321	1.000000	24341	46156	1.000000	254775526	0.000119
199539166	496864587.000000	25822127	10000.000000	16007	52873	1.000000	24235	46217	1.000000	257400385	0.000848
199516768	496866876.000000	25822282	10000.000000	16080	53005	1.000000	24249	46391	1.000000	260026562	0.001535
199523499	496827310.000000	25833515	10000.000000	16184	52752	1.000000	24305	46077	1.000000	262643921	0.001662
199503551	496882674.000000	25829814	10000.000000	16231	52540	1.000000	24384	45964	1.000000	265258556	0.001220
199520631	496827503.000000	25821780	10000.000000	16301	52422	1.000000	24314	46521	1.000000	267869657	0.001732
199523635	496810091.000000	25826461	10000.000000	16150	52641	1.000000	24432	45598	1.000000	270474964	0.002046
199511388	496946725.000000	25826875	10000.000000	16214	52707	1.000000	24356	45580	1.000000	273080039	0.002057
199516824	496850109.000000	25824110	10000.000000	16317	52691	1.000000	24411	45816	1.000000	275679421	0.001904
199520229	496877921.000000	25821008	10000.000000	16155	52921	1.000000	24212	46089	1.000000	278275516	0.001815
199513073	496851908.000000	25828744	10000.000000	16180	52469	1.000000	24386	46428	1.000000	280865932	0.001758
199513702	496882125.000000	25826119	10000.000000	16122	52642	1.000000	24389	46072	1.000000	283451966	0.001757
199499362	496908409.000000	25827829	10000.000000	16103	52833	1.000000	24491	46178	1.000000	286033071	0.001553
199530797	496820495.000000	25821184	10000.000000	16338	52747	1.000000	24419	45980	1.000000	288614518	0.001058
199517646	496860011.000000	25817967	10000.000000	16217	52900	1.000000	24341	46209	1.000000	291187530	0.001512
npatches	nstrain	runtime	dt	init_x	init_y	init_y_blood	init_z	init_S	beta0	beta1	beta2	beta3	mean_beta	B	d	delta	delta_blood	b[0]	mut	m	CTL	c	g	epsilon	k	het	lambda	rho	omega	x_max	patch.dyna	DELTA	A	VA
10000	1	100.000000	0.000100	21900	9499	5000000	0.001000	10000000	7.320482	13.012162	10.380346	10.823055	10	8000000000.000000	0.010000	1.000000	1.000000	800000	0.000050	0.048000	0	0.500000	0.000000	25.000000	6.000000	0.500000	0.001000	0.001000	0.010000	31987	0	10.000000	7.000000	1.000000
sus	inf	inf_blood	z	x[0]	y[0][0]	z[0]	x[1]	y[1][0]	z[1]	S[0]	synchrony
219000000	94990000.000000	5000000	10.000000	21900	9499	0.001000	21900	9499	0.001000	10000000	0.000000
117436818	1459180147.000000	75848673	3940.834452	13841	143851	0.394083	9419	147444	0.394083	13789610	0.000000
145020433	1001333988.000000	52090697	6324.976263	16815	98288	0.632498	11961	102496	0.632498	18537569	0.000000
177773491	657494349.000000	34193248	7771.013291	20126	63636	0.777101	15197	67761	0.777101	22411029	0.000000
198168746	502562927.000000	26128544	8648.068121	22084	48264	0.864807	17204	52152	0.864807	25634524	0.000000
210382925	424652942.000000	22078791	9180.022116	23300	40589	0.918002	18638	44281	0.918002	28461681	0.000000
217759095	381895953.000000	19842812	9502.664490	24108	36620	0.950266	19506	40258	0.950266	31047963	0.000000
222239622	357332581.000000	18575373	9698.354536	24192	33809	0.969835	19973	37490	0.969835	33486750	0.000000
224998892	342781173.000000	17815871	9817.045065	24650	32246	0.981705	20094	36319	0.981705	35836095	0.000000
226691633	334134713.000000	17366929	9889.033609	24826	31901	0.988903	20234	35203	0.988903	38128847	0.000000
227678189	328974552.000000	17111448	9932.696323	24787	31415	0.993270	20380	35016	0.993270	40390330	0.000000
228302012	325832882.000000	16930203	9959.178767	24837	31054	0.995918	20495	34213	0.995918	42624805	0.000000
228679943	323965823.000000	16826926	9975.240980	24920	30649	0.997524	20657	33980	0.997524	44843199	0.000000
228900767	322844196.000000	16774435	9984.983083	24919	30586	0.998498	20760	34158	0.998498	47054199	0.000000
229053734	322079301.000000	16739095	9990.891893	25082	30593	0.999089	20551	34301	0.999089	49256147	0.000000
229130347	321672909.000000	16731692	9994.475723	25066	30426	0.999448	20549	33839	0.999448	51451611	0.000000
229206860	321383965.000000	16707009	9996.649399	24998	30790	0.999665	20602	34480	0.999665	53641315	0.000000
229220422	321213300.000000	16692011	9997.967783	24892	30614	0.999797	20677	33839	0.999797	55825760	0.000000
229235836	321164153.000000	16694174	9998.767413	25009	30266	0.999877	20746	33790	0.999877	58006258	0.000000
229242350	321102519.000000	16691212	9999.252408	24811	30851	0.999925	20394	33710	0.999925	60182649	0.000000
229273577	321065949.000000	16685296	9999.546568	25086	30605	0.999955	20685	34178	0.999955	62358642	0.000000
229239955	321099035.000000	16692434	9999.724983	25131	30480	0.999972	20806	34018	0.999972	64530248	0.000000
229262914	321053977.000000	16682733	9999.833196	24884	30758	0.999983	20505	34006	0.999983	66697854	0.000000
229262158	321049367.000000	16689533	9999.898829	25085	30214	0.999990	20581	33810	0.999990	68861944	0.000000
229254454	321066512.000000	16690227	9999.938638	25100	30445	0.999994	20578	34042	0.999994	71025119	0.000000
229247080	321094436.000000	16692572	9999.962782	24977	30329	0.999996	20498	34241	0.999996	73184046	0.000000
229251211	321082918.000000	16683678	9999.977427	24950	30347	0.999998	20581	34274	0.999998	75340534	0.000000
229260771	321054521.000000	16689722	9999.986309	25016	30262	0.999999	20560	33598	0.999999	77492596	0.000000
229265574	321027141.000000	16682117	9999.991696	24978	30714	0.999999	20557	33800	0.999999	79641421	0.000000
229234103	321067790.000000	16683865	9999.994963	24935	30511	0.999999	20619	33783	0.999999	81785179	0.000000
229246550	321075943.000000	16690073	9999.996945	25124	30389	1.000000	20715	33806	1.000000	83928516	0.000000
229258733	321013370.000000	16681074	9999.998147	25059	30441	1.000000	20538	33908	1.000000	86065090	0.000000
229247872	321063600.000000	16684456	9999.998876	24908	30865	1.000000	20337	34046	1.000000	88200638	0.000000
229255102	321030644.000000	16687315	9999.999318	25202	30265	1.000000	20516	34114	1.000000	90333158	0.000000
229279114	321042132.000000	16692706	9999.999587	24999	30505	1.000000	20609	33749	1.000000	92465139	0.000000
229243219	321039988.000000	16683462	9999.999749	24843	30367	1.000000	20658	33710	1.000000	94590654	0.000000
229262154	321049327.000000	16687327	9999.999848	25061	30330	1.000000	20715	33762	1.000000	96712283	0.000000
229261870	321056009.000000	16691183	9999.999908	25110	30788	1.000000	20751	33907	1.000000	98830783	0.000000
229288645	321032090.000000	16684922	9999.999944	25169	30326	1.000000	20682	33705	1.000000	100951208	0.000000
229259236	321044185.000000	16685270	9999.999966	25006	30371	1.000000	20638	34179	1.000000	103063865	0.000000
229268314	321088624.000000	16690891	9999.999979	24984	30452	1.000000	20672	34243	1.000000	105174078	-1.#IND00
229247111	321020227.000000	16681163	9999.999988	25147	30300	1.000000	20822	33837	1.000000	107281733	0.016000
229252882	321031837.000000	16692401	9999.999992	24948	30215	1.000000	20466	34046	1.000000	109389132	0.008231
229252638	321029134.000000	16690007	9999.999995	25134	30492	1.000000	20435	34042	1.000000	111487046	-0.000214
229255060	321011444.000000	16679245	9999.999997	24889	30691	1.000000	20673	33977	1.000000	113585799	0.002518
229242715	321062150.000000	16687006	9999.999998	25060	30491	1.000000	20593	34008	1.000000	115679706	0.001265
229268574	321078404.000000	16683903	9999.999999	24951	30537	1.000000	20627	33607	1.000000	117771784	0.002679
229265278	321032816.000000	16688860	9999.999999	25066	30343	1.000000	20832	33198	1.000000	119857505	0.001605
229245917	321022192.000000	16687009	10000.000000	25029	30374	1.000000	20527	33862	1.000000	121943611	0.000155
229256010	321040308.000000	16680767	10000.000000	24966	30657	1.000000	20593	33934	1.000000	124026488	-0.002155
229264162	321052042.000000	16680000	10000.000000	25013	30455	1.000000	20302	33740	1.000000	126104623	-0.002283
229251601	321026325.000000	16681974	10000.000000	24805	30736	1.000000	20510	34078	1.000000	128180531	-0.001940
229256586	321034831.000000	16682779	10000.000000	25014	30318	1.000000	20520	33856	1.000000	130254823	-0.001225
229224740	321118403.000000	16693615	10000.000000	24907	30445	1.000000	20640	33894	1.000000	132323632	-0.000897
229251769	321043057.000000	16686168	10000.000000	24864	30387	1.000000	20439	33869	1.000000	134392994	-0.000236
229283947	321004437.000000	16689565	10000.000000	24909	30257	1.000000	20421	33689	1.000000	136455161	-0.000013
229266171	321014908.000000	16679660	10000.000000	25055	30673	1.000000	20647	33620	1.000000	138516186	0.003985
229278706	321019627.000000	16677544	10000.000000	25092	30489	1.000000	20670	34032	1.000000	140573427	0.003981
229264221	321060012.000000	16688355	10000.000000	25156	30363	1.000000	20467	34247	1.000000	142626355	0.005327
229267676	321082822.000000	16687498	10000.000000	24865	30609	1.000000	20654	33734	1.000000	144678355	0.008377
229257801	321045450.000000	16690564	10000.000000	25005	30545	1.000000	20666	33804	1.000000	146725451	0.007162
229253531	320996395.000000	16689392	10000.000000	24909	30235	1.000000	20599	33895	1.000000	148770740	0.007538
229254945	321045067.000000	16689696	10000.000000	24807	30587	1.000000	20423	34156	1.000000	150811210	0.008609
229244333	321090369.000000	16687500	10000.000000	25204	30356	1.000000	20685	33936	1.000000	152850104	0.008256
229248216	321039478.000000	16694531	10000.000000	25151	30401	1.000000	20540	34007	1.000000	154887727	0.007896
229258351	321031774.000000	16681010	10000.000000	25012	30344	1.000000	20761	33845	1.000000	156917667	0.007413
229265608	321040153.000000	16682424	10000.000000	25045	30497	1.000000	20611	33982	1.000000	158944311	0.006501
229274631	320998383.000000	16684705	10000.000000	25038	30654	1.000000	20746	33641	1.000000	160971918	0.006243
229252343	321017918.000000	16687266	10000.000000	24798	30732	1.000000	20769	33765	1.000000	162995595	0.006210
229238286	321033676.000000	16681992	10000.000000	24810	30391	1.000000	20719	33790	1.000000	165015475	0.006773
229252265	321054471.000000	16686945	10000.000000	25053	30457	1.000000	20605	34061	1.000000	167032072	0.006542
229250300	321087418.000000	16685179	10000.000000	25141	30676	1.000000	20524	34361	1.000000	169046509	0.007068
229269050	321009930.000000	16683769	10000.000000	24901	30744	1.000000	20807	33795	1.000000	171056995	0.006510
229272829	321014270.000000	16683793	10000.000000	25194	30465	1.000000	20515	33901	1.000000	173066492	0.007434
229254660	321057225.000000	16687892	10000.000000	24731	30673	1.000000	20378	34132	1.000000	175071625	0.004333
229254578	321094877.000000	16691521	10000.000000	25023	30594	1.000000	20528	34083	1.000000	177072181	0.004427
229271381	321054011.000000	16685976	10000.000000	25121	30350	1.000000	20612	33977	1.000000	179071397	0.003849
229279742	321037172.000000	16683928	10000.000000	25014	30528	1.000000	20627	33665	1.000000	181071733	0.003266
229259329	321072957.000000	16688187	10000.000000	24930	30648	1.000000	20827	33784	1.000000	183066614	0.003024
229253640	321031902.000000	16687644	10000.000000	24896	30717	1.000000	20715	33938	1.000000	185057404	0.002943
229257285	321037223.000000	16685692	10000.000000	25143	30511	1.000000	20523	34177	1.000000	187044084	0.002833
229259473	321052988.000000	16684327	10000.000000	24741	30871	1.000000	20625	34118	1.000000	189026902	0.002746
229261823	321010294.000000	16680666	10000.000000	24923	30371	1.000000	20677	33789	1.000000	191007379	0.002855
229257487	321056121.000000	16684500	10000.000000	25086	30477	1.000000	20355	34218	1.000000	192986792	0.002793
229285150	321015684.000000	16682389	10000.000000	24992	30577	1.000000	20529	34110	1.000000	194957897	0.002627
229251125	321016831.000000	16683922	10000.000000	25106	30635	1.000000	20580	33950	1.000000	196931580	0.002733
229257932	321094757.000000	16683222	10000.000000	24786	30406	1.000000	20821	33902	1.000000	198901598	0.002616
229226892	321072656.000000	16692839	10000.000000	24904	30235	1.000000	20509	34045	1.000000	200866711	0.002330
229258825	321053374.000000	16683429	10000.000000	24939	30498	1.000000	20619	33630	1.000000	202829727	0.001771
229259313	321048655.000000	16688545	10000.000000	25195	30492	1.000000	20609	33709	1.000000	204787123	0.001634
229281987	321062213.000000	16680004	10000.000000	25095	30540	1.000000	20709	33916	1.000000	206743076	0.001635
229273808	321030053.000000	16682821	10000.000000	24991	30708	1.000000	20650	33989	1.000000	208696176	0.001634
229301640	320959078.000000	16681887	10000.000000	25070	30644	1.000000	20471	33897	1.000000	210646881	0.001334
229239846	321061318.000000	16687688	10000.000000	25012	30311	1.000000	20768	34010	1.000000	212594138	0.000717
229274129	320994149.000000	16688520	10000.000000	25081	30588	1.000000	20711	34127	1.000000	214540567	0.000311
229247076	321038745.000000	16679287	10000.000000	24934	30459	1.000000	20663	34246	1.000000	216483264	0.000568
229247260	321044582.000000	16687016	10000.000000	25122	30487	1.000000	20479	33665	1.000000	218426221	0.000370
229244302	321094968.000000	16681763	10000.000000	24908	30182	1.000000	20689	33868	1.000000	220363280	0.000363
229253641	321036652.000000	16684578	10000.000000	24787	30239	1.000000	20539	33839	1.000000	222300314	0.000367
229248568	321079173.000000	16692931	10000.000000	25090	30409	1.000000	20723	34017	1.000000	224232166	0.000345
npatches	nstrain	runtime	dt	init_x	init_y	init_y_blood	init_z	init_S	beta0	beta1	beta2	beta3	mean_beta	B	d	delta	delta_blood	b[0]	mut	m	CTL	c	g	epsilon	k	het	lambda	rho	omega	x_max	patch.dyna	DELTA	A	VA
10000	1	100.000000	0.000100	21900	9499	5000000	0.001000	10000000	6.688863	6.193031	7.897693	6.677968	10	8000000000.000000	0.010000	1.000000	1.000000	800000	0.000050	0.048000	0	0.500000	0.000000	25.000000	7.000000	0.500000	0.001000	0.001000	0.010000	31987	0	10.000000	7.000000	1.000000
sus	inf	inf_blood	z	x[0]	y[0][0]	z[0]	x[1]	y[1][0]	z[1]	S[0]	synchrony
219000000	94990000.000000	5000000	10.000000	21900	9499	0.001000	21900	9499	0.001000	10000000	0.000000
124854230	1312053797.000000	68215200	3940.834452	15349	129007	0.394083	15944	127859	0.394083	13717224	0.000000
161826261	801635320.000000	41712094	6324.976263	19323	77811	0.632498	19956	77237	0.632498	18150091	0.000000
199150672	491681713.000000	25574053	7771.013291	22865	46953	0.777101	23405	46392	0.777101	21535800	0.000000
221923775	355765227.000000	18502177	8648.068121	25001	33610	0.864807	25521	33023	0.864807	24186986	0.000000
235605091	287153833.000000	14931729	9180.022116	26191	27117	0.918002	26624	26555	0.918002	26402210	0.000000
243955465	249227535.000000	12955434	9502.664490	26711	22802	0.950266	27153	23128	0.950266	28344990	0.000000
249134983	227153781.000000	11812299	9698.354536	27094	20844	0.969835	27539	20710	0.969835	30123019	0.000000
252312360	214017827.000000	11127710	9817.045065	27376	19958	0.981705	27761	19433	0.981705	31798581	0.000000
254252532	206125928.000000	10712642	9889.033609	27461	18820	0.988903	28108	18686	0.988903	33411839	0.000000
255484218	201355308.000000	10468905	9932.696323	27671	18531	0.993270	27966	17905	0.993270	34984164	0.000000
256237893	198447144.000000	10320761	9959.178767	27890	18261	0.995918	27861	17880	0.995918	36531407	0.000000
256656365	196705312.000000	10221675	9975.240980	27822	17848	0.997524	27955	17795	0.997524	38063698	0.000000
256922436	195663867.000000	10169804	9984.983083	27908	17955	0.998498	28222	17623	0.998498	39581787	0.000000
257093636	195014750.000000	10127760	9990.891893	28022	17792	0.999089	27913	17594	0.999089	41093006	0.000000
257181937	194599124.000000	10115807	9994.475723	27740	18232	0.999448	28279	17598	0.999448	42598649	0.000000
257255191	194340665.000000	10102003	9996.649399	27703	17842	0.999665	28000	17826	0.999665	44098791	0.000000
257297285	194161788.000000	10089945	9997.967783	27774	17780	0.999797	27959	17661	0.999797	45597984	0.000000
257347437	194079756.000000	10087343	9998.767413	27912	17747	0.999877	28177	17634	0.999877	47095021	0.000000
257323165	194053987.000000	10085042	9999.252408	27768	18011	0.999925	28373	17608	0.999925	48589086	0.000000
257350399	194029175.000000	10077980	9999.546568	27964	17845	0.999955	28268	17526	0.999955	50078376	0.000000
257336426	194056576.000000	10083711	9999.724983	27921	17763	0.999972	28341	17489	0.999972	51564854	0.000000
257360300	193962589.000000	10084270	9999.833196	27740	17780	0.999983	28009	17719	0.999983	53054101	0.000000
257330832	193999101.000000	10086875	9999.898829	27981	17842	0.999990	28279	17737	0.999990	54536973	0.000000
257354093	193964205.000000	10082195	9999.938638	28017	17585	0.999994	28216	17604	0.999994	56017501	0.000000
257374130	193976612.000000	10082924	9999.962782	27809	17374	0.999996	28165	17439	0.999996	57494812	0.000000
257366510	193954647.000000	10077474	9999.977427	27667	17930	0.999998	28198	17411	0.999998	58972490	0.000000
257372015	193937556.000000	10076225	9999.986309	27821	17764	0.999999	28143	17327	0.999999	60446935	0.000000
257355109	193990534.000000	10085573	9999.991696	27831	17852	0.999999	28211	17352	0.999999	61917382	0.000000
257357159	193974774.000000	10081789	9999.994963	27813	17754	0.999999	28114	17764	0.999999	63386741	0.000000
257376612	193955749.000000	10080961	9999.996945	28103	17900	1.000000	28255	17520	1.000000	64853543	0.000000
257361048	194014885.000000	10079394	9999.998147	27992	17696	1.000000	28168	17401	1.000000	66320505	0.000000
257335998	194000278.000000	10085244	9999.998876	28067	17860	1.000000	28097	17667	1.000000	67783340	0.000000
257367088	193923682.000000	10085137	9999.999318	27878	17732	1.000000	28171	17463	1.000000	69246274	0.000000
257327779	194014828.000000	10084739	9999.999587	27841	17990	1.000000	28073	17299	1.000000	70705057	0.000000
257376076	193959554.000000	10081985	9999.999749	27899	17589	1.000000	28178	17575	1.000000	72163766	0.000000
257335397	194007100.000000	10082018	9999.999848	28100	17836	1.000000	28174	17642	1.000000	73618954	0.000000
257351804	193965961.000000	10081516	9999.999908	27666	17776	1.000000	28277	17471	1.000000	75071288	0.000000
257355889	193967643.000000	10079848	9999.999944	27778	17764	1.000000	27997	17896	1.000000	76519735	0.000000
257341630	193962367.000000	10080732	9999.999966	28031	17943	1.000000	28246	17619	1.000000	77966542	0.000000
257355201	193948716.000000	10074897	9999.999979	28036	17715	1.000000	28281	17421	1.000000	79413160	-1.#IND00
257356283	194014431.000000	10085718	9999.999988	27943	17644	1.000000	28240	17727	1.000000	80855109	0.000000
257357778	193983542.000000	10085130	9999.999992	27718	17874	1.000000	28391	17544	1.000000	82298556	0.020936
257350048	194007447.000000	10086255	9999.999995	28002	17792	1.000000	28109	17638	1.000000	83739724	0.011942
257342927	194005341.000000	10090964	9999.999997	27857	17863	1.000000	28237	17476	1.000000	85176905	0.013016
257365035	193933412.000000	10083041	9999.999998	28031	17604	1.000000	27980	17215	1.000000	86613023	0.018294
257363372	193984259.000000	10079494	9999.999999	27947	17645	1.000000	27975	17696	1.000000	88044829	0.012634
257368803	193945502.000000	10075977	9999.999999	27759	17839	1.000000	28212	17640	1.000000	89475281	0.013007
257361899	193978922.000000	10081804	10000.000000	28057	17795	1.000000	28153	17479	1.000000	90903368	0.011691
257346421	193999351.000000	10082788	10000.000000	27558	17866	1.000000	28167	17743	1.000000	92325653	0.011295
257360361	193973923.000000	10081597	10000.000000	27796	17914	1.000000	28230	17467	1.000000	93751439	0.009184
257345887	193977005.000000	10083338	10000.000000	27702	17711	1.000000	28227	17636	1.000000	95173944	0.006917
257351921	193987649.000000	10080635	10000.000000	27905	17728	1.000000	28304	17745	1.000000	96593328	0.003515
257353943	193971704.000000	10078673	10000.000000	27869	17674	1.000000	27929	17946	1.000000	98010547	0.003193
257353640	193957460.000000	10082201	10000.000000	27921	17800	1.000000	28121	17455	1.000000	99426466	0.002436
257366442	193926117.000000	10082294	10000.000000	27747	17631	1.000000	28247	17522	1.000000	100838463	0.005187
257367454	193948065.000000	10081449	10000.000000	27680	17842	1.000000	28171	17451	1.000000	102252211	0.003970
257373308	193966988.000000	10082388	10000.000000	27788	17601	1.000000	28268	17660	1.000000	103662157	0.005836
257334325	194022156.000000	10088710	10000.000000	27787	17756	1.000000	28022	17425	1.000000	105069445	0.005632
257358679	194007518.000000	10079719	10000.000000	27828	17631	1.000000	28230	17347	1.000000	106473981	0.005149
257352155	193989590.000000	10078355	10000.000000	27860	17765	1.000000	28023	17638	1.000000	107875987	0.005275
257357935	193967904.000000	10085011	10000.000000	27789	17913	1.000000	28307	17686	1.000000	109275901	0.004546
257362385	193988769.000000	10087342	10000.000000	27718	17792	1.000000	28476	17613	1.000000	110673877	0.003952
257372972	193976708.000000	10079461	10000.000000	27800	18121	1.000000	28072	17458	1.000000	112071693	0.003875
257336459	193990995.000000	10085923	10000.000000	27700	17807	1.000000	28274	17541	1.000000	113464430	0.003570
257353309	193976974.000000	10081343	10000.000000	27746	17846	1.000000	27938	17691	1.000000	114857817	0.004345
257370908	193955033.000000	10080571	10000.000000	27760	17716	1.000000	27934	17241	1.000000	116245909	0.004657
257358598	193958941.000000	10082493	10000.000000	27770	17711	1.000000	28212	17500	1.000000	117633640	0.004413
257352889	193989260.000000	10083705	10000.000000	27846	17870	1.000000	28240	17626	1.000000	119018781	0.003802
257338441	194012203.000000	10086753	10000.000000	27781	17808	1.000000	28251	17583	1.000000	120403055	0.002166
257334648	193970564.000000	10078354	10000.000000	27946	17815	1.000000	28191	17434	1.000000	121786666	0.002786
257390152	193923177.000000	10084090	10000.000000	27632	17845	1.000000	28168	17626	1.000000	123167179	0.002897
257354474	193957999.000000	10080183	10000.000000	27827	17783	1.000000	28249	17422	1.000000	124547855	0.002679
257365167	193973412.000000	10082850	10000.000000	27824	17775	1.000000	27947	17710	1.000000	125925060	0.004065
257346800	193986777.000000	10086882	10000.000000	27894	17688	1.000000	28227	17464	1.000000	127297485	0.003777
257350528	194006668.000000	10084368	10000.000000	27927	17826	1.000000	28080	17260	1.000000	128669191	0.004099
257357103	194007148.000000	10082520	10000.000000	27931	17642	1.000000	28153	17596	1.000000	130037539	0.004054
257349622	194003685.000000	10084856	10000.000000	27833	17825	1.000000	28251	17461	1.000000	131403949	0.004176
257397771	193935601.000000	10080057	10000.000000	27945	17488	1.000000	28149	17447	1.000000	132770604	0.003906
257349445	194019147.000000	10082406	10000.000000	27898	17992	1.000000	27814	17766	1.000000	134133446	0.004232
257375401	193937674.000000	10077490	10000.000000	27898	17844	1.000000	28128	17564	1.000000	135494765	0.004152
257339454	193998786.000000	10080296	10000.000000	27723	17694	1.000000	28078	17633	1.000000	136853961	0.004061
257364034	193949083.000000	10082123	10000.000000	28003	17932	1.000000	28100	17501	1.000000	138212065	0.003802
257385262	193963921.000000	10078285	10000.000000	27847	17694	1.000000	28206	17769	1.000000	139566597	0.003956
257334424	194002445.000000	10084787	10000.000000	27874	17486	1.000000	28157	17497	1.000000	140917945	0.003550
257350607	194003821.000000	10074037	10000.000000	27775	17711	1.000000	28302	17391	1.000000	142269619	0.004903
257345401	193979474.000000	10081222	10000.000000	27691	17772	1.000000	28115	17446	1.000000	143620603	0.004678
257381527	193939423.000000	10081562	10000.000000	27931	17638	1.000000	28237	17519	1.000000	144968021	0.004721
257348394	193976599.000000	10084195	10000.000000	27789	17636	1.000000	28169	17538	1.000000	146315472	0.004681
257352771	194001668.000000	10088453	10000.000000	27893	17711	1.000000	28107	17775	1.000000	147657355	0.003915
257374367	193929413.000000	10081008	10000.000000	27687	17722	1.000000	28086	17608	1.000000	148996753	0.003849
257353633	193985211.000000	10083060	10000.000000	27732	17834	1.000000	28220	17321	1.000000	150336678	0.003729
257344046	194014604.000000	10084178	10000.000000	28027	17836	1.000000	28287	17578	1.000000	151675778	0.004255
257350248	194025956.000000	10083714	10000.000000	27895	17593	1.000000	28250	17670	1.000000	153011740	0.004156
257354468	193962979.000000	10081447	10000.000000	27907	17810	1.000000	28090	17666	1.000000	154345223	0.004160
257355042	194040171.000000	10079520	10000.000000	27587	18042	1.000000	28265	17483	1.000000	155673864	0.003847
257331872	193987714.000000	10082159	10000.000000	27912	17835	1.000000	27971	17676	1.000000	157003169	0.003055
257355248	193985454.000000	10085576	10000.000000	27778	17824	1.000000	28114	17785	1.000000	158329265	0.003753
257368252	193970965.000000	10076237	10000.000000	27909	18028	1.000000	28179	17421	1.000000	159653900	0.003972
257359625	193959333.000000	10082641	10000.000000	27654	17856	1.000000	28417	17766	1.000000	160975989	0.003882
npatches	nstrain	runtime	dt	init_x	init_y	init_y_blood	init_z	init_S	beta0	beta1	beta2	beta3	mean_beta	B	d	delta	delta_blood	b[0]	mut	m	CTL	c	g	epsilon	k	het	lambda	rho	omega	x_max	patch.dyna	DELTA	A	VA
10000	1	100.000000	0.000100	21900	9499	5000000	0.001000	10000000	12.209615	12.415506	14.293034	6.683669	10	8000000000.000000	0.010000	1.000000	1.000000	800000	0.000050	0.048000	0	0.500000	0.000000	25.000000	8.000000	0.500000	0.001000	0.001000	0.010000	31987	0	10.000000	7.000000	1.000000
sus	inf	inf_blood	z	x[0]	y[0][0]	z[0]	x[1]	y[1][0]	z[1]	S[0]	synchrony
219000000	94990000.000000	5000000	10.000000	21900	9499	0.001000	21900	9499	0.001000	10000000	0.000000
134100069	1168240175.000000	60750853	3940.834452	11374	117940	0.394083	11257	118622	0.394083	13595598	0.000000
180124049	636570676.000000	33127147	6324.976263	16050	65415	0.632498	15898	65102	0.632498	17658777	0.000000
221789064	357719712.000000	18614350	7771.013291	20301	37334	0.777101	20272	37355	0.777101	20518246	0.000000
246792035	237501320.000000	12358144	8648.068121	23073	25059	0.864807	22929	25094	0.864807	22573798	0.000000
261898773	176695045.000000	9188553	9180.022116	24654	18891	0.918002	24649	18904	0.918002	24148518	0.000000
271292480	142540493.000000	7408244	9502.664490	25897	15281	0.950266	25947	15139	0.950266	25424717	0.000000
277177113	122394486.000000	6361865	9698.354536	26567	12897	0.969835	26764	12950	0.969835	26514930	0.000000
280952511	110004981.000000	5720132	9817.045065	27186	11732	0.981705	27155	11721	0.981705	27486716	0.000000
283346265	102273786.000000	5318832	9889.033609	27344	10923	0.988903	27168	11101	0.988903	28384115	0.000000
284885881	97454153.000000	5065673	9932.696323	27510	10460	0.993270	27427	10563	0.993270	29231170	0.000000
285866477	94372934.000000	4905211	9959.178767	27613	10167	0.995918	27551	10242	0.995918	30047204	0.000000
286515322	92467494.000000	4806379	9975.240980	27823	10005	0.997524	27544	9833	0.997524	30840290	0.000000
286873991	91230921.000000	4736936	9984.983083	27850	9955	0.998498	27912	9582	0.998498	31622026	0.000000
287106559	90551146.000000	4706641	9990.891893	27866	9626	0.999089	27685	9750	0.999089	32396075	0.000000
287268770	90108639.000000	4680976	9994.475723	27737	9652	0.999448	27842	9678	0.999448	33163479	0.000000
287332051	89845618.000000	4668222	9996.649399	27827	9621	0.999665	27766	9717	0.999665	33928042	0.000000
287392982	89652685.000000	4658094	9997.967783	28083	9574	0.999797	27588	9705	0.999797	34689700	0.000000
287428396	89562054.000000	4655953	9998.767413	27811	9605	0.999877	27798	9661	0.999877	35449997	0.000000
287444600	89513348.000000	4651563	9999.252408	27995	9578	0.999925	27753	9579	0.999925	36206747	0.000000
287478046	89425192.000000	4649556	9999.546568	27926	9576	0.999955	27865	9523	0.999955	36962881	0.000000
287480465	89405232.000000	4646951	9999.724983	27801	9589	0.999972	27799	9416	0.999972	37718077	0.000000
287480015	89393090.000000	4644819	9999.833196	27877	9668	0.999983	27825	9723	0.999983	38471077	0.000000
287483527	89411493.000000	4648447	9999.898829	28125	9336	0.999990	27795	9776	0.999990	39223686	0.000000
287492390	89368627.000000	4646818	9999.938638	28053	9550	0.999994	27741	9531	0.999994	39974681	0.000000
287473282	89462084.000000	4646454	9999.962782	28245	9511	0.999996	27935	9652	0.999996	40722555	0.000000
287468800	89412176.000000	4644961	9999.977427	27819	9635	0.999998	27815	9666	0.999998	41471041	0.000000
287442977	89420127.000000	4647626	9999.986309	27851	9692	0.999999	27777	9565	0.999999	42218286	0.000000
287504536	89342288.000000	4649070	9999.991696	27883	9474	0.999999	27873	9493	0.999999	42964293	0.000000
287470891	89400557.000000	4647483	9999.994963	27753	9675	0.999999	27737	9563	0.999999	43709593	0.000000
287487742	89396780.000000	4648252	9999.996945	27930	9592	1.000000	27621	9668	1.000000	44455371	0.000000
287453911	89370317.000000	4642520	9999.998147	27962	9759	1.000000	27635	9742	1.000000	45197004	0.000000
287494755	89386062.000000	4643953	9999.998876	27968	9449	1.000000	28020	9489	1.000000	45937364	0.000000
287468206	89383756.000000	4644605	9999.999318	27972	9489	1.000000	27839	9523	1.000000	46680115	0.000000
287479175	89392881.000000	4648389	9999.999587	28057	9479	1.000000	27862	9569	1.000000	47421600	0.000000
287496155	89374409.000000	4647571	9999.999749	27884	9630	1.000000	27855	9472	1.000000	48158747	0.000000
287495596	89362571.000000	4644353	9999.999848	27933	9433	1.000000	27803	9579	1.000000	48895267	0.000000
287508040	89366024.000000	4644400	9999.999908	27849	9394	1.000000	27691	9610	1.000000	49632023	0.000000
287474815	89412597.000000	4647960	9999.999944	28091	9354	1.000000	27772	9702	1.000000	50367360	0.000000
287475181	89400625.000000	4648312	9999.999966	27879	9528	1.000000	27708	9653	1.000000	51101697	0.000000
287493860	89414376.000000	4647743	9999.999979	27996	9707	1.000000	27752	9679	1.000000	51835871	-1.#IND00
287486598	89383382.000000	4650107	9999.999988	27729	9553	1.000000	27609	9637	1.000000	52565910	-0.006400
287479597	89415709.000000	4646536	9999.999992	27773	9480	1.000000	27653	9539	1.000000	53294733	-0.001013
287485379	89396423.000000	4644768	9999.999995	27828	9517	1.000000	27861	9873	1.000000	54023563	0.005106
287515007	89393068.000000	4648444	9999.999997	28023	9588	1.000000	27828	9604	1.000000	54751925	0.002641
287501011	89374179.000000	4646975	9999.999998	27878	9397	1.000000	27770	9419	1.000000	55480637	0.000554
287481426	89394027.000000	4646931	9999.999999	28067	9576	1.000000	27715	9613	1.000000	56207029	0.003664
287490850	89412203.000000	4645947	9999.999999	27832	9461	1.000000	27898	9684	1.000000	56933910	0.004365
287511290	89391022.000000	4641573	10000.000000	27832	9507	1.000000	28050	9656	1.000000	57658211	0.003199
287477544	89399317.000000	4644027	10000.000000	27965	9476	1.000000	27982	9575	1.000000	58379632	0.002739
287479445	89398154.000000	4646119	10000.000000	27845	9603	1.000000	27902	9479	1.000000	59101948	0.003006
287503594	89386991.000000	4645486	10000.000000	28017	9432	1.000000	27711	9552	1.000000	59822009	0.003122
287515389	89395169.000000	4645577	10000.000000	27962	9759	1.000000	27806	9547	1.000000	60541417	0.002929
287494590	89357228.000000	4646427	10000.000000	28001	9481	1.000000	28140	9472	1.000000	61259802	0.004201
287487203	89368617.000000	4642196	10000.000000	27689	9523	1.000000	27823	9701	1.000000	61977086	0.001844
287515177	89375918.000000	4641139	10000.000000	27915	9680	1.000000	27805	9595	1.000000	62694208	0.001635
287510677	89382051.000000	4647293	10000.000000	28032	9417	1.000000	27828	9525	1.000000	63409090	0.001121
287477579	89374170.000000	4645294	10000.000000	27973	9660	1.000000	27872	9371	1.000000	64121071	-0.000087
287467931	89404559.000000	4646721	10000.000000	27873	9463	1.000000	27632	9527	1.000000	64833868	0.001888
287468441	89408947.000000	4645060	10000.000000	27919	9622	1.000000	27980	9827	1.000000	65545353	0.002568
287477736	89367677.000000	4649789	10000.000000	27837	9560	1.000000	27674	9596	1.000000	66255452	0.001704
287501490	89359828.000000	4645742	10000.000000	27805	9378	1.000000	28004	9613	1.000000	66964215	0.002100
287490357	89407599.000000	4645770	10000.000000	27721	9626	1.000000	27701	9742	1.000000	67672509	0.001288
287448766	89414006.000000	4644505	10000.000000	27731	9552	1.000000	27908	9816	1.000000	68381116	0.000655
287483469	89397011.000000	4647341	10000.000000	28037	9722	1.000000	27650	9774	1.000000	69086619	0.003105
287488607	89375904.000000	4646696	10000.000000	27917	9371	1.000000	27771	9605	1.000000	69793032	0.003256
287505879	89333331.000000	4643062	10000.000000	28056	9376	1.000000	27697	9646	1.000000	70496719	0.003649
287505721	89364100.000000	4642814	10000.000000	27872	9454	1.000000	28050	9653	1.000000	71200017	0.003320
287474223	89389447.000000	4647768	10000.000000	27932	9492	1.000000	27813	9610	1.000000	71901113	0.003002
287474617	89369054.000000	4645421	10000.000000	28011	9680	1.000000	27984	9413	1.000000	72603041	0.002932
287481459	89420050.000000	4646059	10000.000000	27872	9660	1.000000	27837	9692	1.000000	73303229	0.003274
287464737	89453944.000000	4651007	10000.000000	27933	9547	1.000000	27871	9790	1.000000	74004254	0.003157
287504366	89380673.000000	4650059	10000.000000	28046	9566	1.000000	27838	9689	1.000000	74702706	0.004737
287483027	89414894.000000	4645796	10000.000000	27888	9669	1.000000	27784	9543	1.000000	75398268	0.004435
287470673	89378280.000000	4645279	10000.000000	27817	9518	1.000000	27853	9443	1.000000	76094711	0.004730
287486005	89392364.000000	4645941	10000.000000	27941	9678	1.000000	27727	9591	1.000000	76788765	0.004170
287478869	89386699.000000	4644770	10000.000000	27819	9574	1.000000	27993	9414	1.000000	77482880	0.004045
287495885	89370871.000000	4644540	10000.000000	28030	9588	1.000000	27885	9571	1.000000	78175972	0.003637
287510910	89397903.000000	4645826	10000.000000	27777	9565	1.000000	27517	9664	1.000000	78869668	0.003621
287467994	89397531.000000	4645290	10000.000000	27723	9663	1.000000	27737	9666	1.000000	79560255	0.003934
287485506	89351274.000000	4646033	10000.000000	27923	9575	1.000000	27803	9639	1.000000	80250840	0.004032
287491070	89370979.000000	4644349	10000.000000	27925	9591	1.000000	27788	9518	1.000000	80941397	0.004092
287510265	89367877.000000	4645885	10000.000000	28028	9623	1.000000	27733	9914	1.000000	81629903	0.003945
287478800	89348529.000000	4643343	10000.000000	27781	9470	1.000000	27781	9622	1.000000	82315559	0.005879
287505764	89372877.000000	4647343	10000.000000	27851	9310	1.000000	27906	9481	1.000000	83000329	0.005622
287494048	89352974.000000	4644372	10000.000000	27995	9674	1.000000	27854	9495	1.000000	83685144	0.005523
287521923	89345663.000000	4642444	10000.000000	27787	9576	1.000000	27995	9548	1.000000	84368532	0.005224
287478121	89339922.000000	4643665	10000.000000	27997	9299	1.000000	27841	9899	1.000000	85052695	0.004949
287483825	89348294.000000	4644643	10000.000000	28124	9680	1.000000	27723	9497	1.000000	85735476	0.006044
287485967	89407981.000000	4644444	10000.000000	27707	9581	1.000000	27903	9649	1.000000	86416201	0.005267
287499892	89353983.000000	4644284	10000.000000	27959	9494	1.000000	27746	9725	1.000000	87096961	0.004858
287515167	89342575.000000	4641986	10000.000000	27925	9521	1.000000	27873	9647	1.000000	87776002	0.004610
287495577	89381545.000000	4648172	10000.000000	27981	9443	1.000000	28011	9498	1.000000	88454148	0.004622
287493845	89371040.000000	4645798	10000.000000	28031	9488	1.000000	27801	9669	1.000000	89130225	0.004284
287513115	89360972.000000	4645493	10000.000000	27969	9446	1.000000	27785	9693	1.000000	89806880	0.004302
287468404	89413867.000000	4644525	10000.000000	27792	9643	1.000000	28023	9459	1.000000	90480299	0.004261
287488006	89405581.000000	4645126	10000.000000	27844	9618	1.000000	27895	9374	1.000000	91156141	0.004267
287499954	89348932.000000	4644649	10000.000000	28009	9591	1.000000	28017	9619	1.000000	91828631	0.004146
287497606	89357865.000000	4643748	10000.000000	27969	9380	1.000000	27679	9594	1.000000	92500812	0.004038
287502728	89380762.000000	4647857	10000.000000	28134	9610	1.000000	28079	9378	1.000000	93171415	0.003840
npatches	nstrain	runtime	dt	init_x	init_y	init_y_blood	init_z	init_S	beta0	beta1	beta2	beta3	mean_beta	B	d	delta	delta_blood	b[0]	mut	m	CTL	c	g	epsilon	k	het	lambda	rho	omega	x_max	patch.dyna	DELTA	A	VA
10000	1	100.000000	0.000100	21900	9499	5000000	0.001000	10000000	8.116202	5.585703	12.638023	7.102903	10	8000000000.000000	0.010000	1.000000	1.000000	800000	0.000050	0.048000	0	0.500000	0.000000	25.000000	9.000000	0.500000	0.001000	0.001000	0.010000	31987	0	10.000000	7.000000	1.000000
sus	inf	inf_blood	z	x[0]	y[0][0]	z[0]	x[1]	y[1][0]	z[1]	S[0]	synchrony
219000000	94990000.000000	5000000	10.000000	21900	9499	0.001000	21900	9499	0.001000	10000000	0.000000
141507407	1053006390.000000	54774325	3940.834452	15575	104213	0.394083	18812	101226	0.394083	13520934	0.000000
195936693	512033215.000000	26648281	6324.976263	20942	50076	0.632498	23977	47933	0.632498	17274766	0.000000
240809799	261331544.000000	13607964	7771.013291	25474	25023	0.777101	27413	23841	0.777101	19691387	0.000000
267098846	155522869.000000	8088002	8648.068121	28031	14675	0.864807	29045	13777	0.864807	21254042	0.000000
282815339	102388782.000000	5326922	9180.022116	29061	9570	0.918002	30119	8983	0.918002	22313909	0.000000
292599815	72600756.000000	3776671	9502.664490	29824	6712	0.950266	30822	6290	0.950266	23063983	0.000000
298863429	54697267.000000	2842761	9698.354536	30358	5086	0.969835	31006	4701	0.969835	23621320	0.000000
302955804	43357727.000000	2255550	9817.045065	30676	4060	0.981705	31030	3799	0.981705	24051845	0.000000
305747307	35895335.000000	1865885	9889.033609	30917	3431	0.988903	31312	3050	0.988903	24398937	0.000000
307654974	30794457.000000	1600362	9932.696323	30995	2835	0.993270	31235	2642	0.993270	24687589	0.000000
309002752	27256876.000000	1417682	9959.178767	30924	2642	0.995918	31531	2409	0.995918	24935822	0.000000
310022139	24730129.000000	1286119	9975.240980	31491	2266	0.997524	31332	2026	0.997524	25155685	0.000000
310719108	22895989.000000	1188125	9984.983083	31252	2135	0.998498	31442	1932	0.998498	25354374	0.000000
311255088	21525761.000000	1119398	9990.891893	31576	1947	0.999089	31707	1769	0.999089	25538145	0.000000
311665206	20510682.000000	1066778	9994.475723	31362	1793	0.999448	31643	1702	0.999448	25709078	0.000000
311933340	19764066.000000	1027038	9996.649399	31438	1806	0.999665	31735	1706	0.999665	25871182	0.000000
312186042	19198723.000000	997444	9997.967783	31455	1775	0.999797	31515	1677	0.999797	26027680	0.000000
312334917	18768770.000000	975564	9998.767413	31634	1673	0.999877	31676	1636	0.999877	26178708	0.000000
312479382	18440426.000000	958499	9999.252408	31433	1684	0.999925	31558	1576	0.999925	26326429	0.000000
312544064	18195906.000000	945366	9999.546568	31584	1722	0.999955	31783	1562	0.999955	26470036	0.000000
312634611	17997489.000000	934310	9999.724983	31486	1667	0.999972	31465	1499	0.999972	26612278	0.000000
312711231	17813302.000000	925418	9999.833196	31345	1615	0.999983	31565	1491	0.999983	26752666	0.000000
312784929	17678987.000000	919043	9999.898829	31446	1583	0.999990	31516	1516	0.999990	26891173	0.000000
312799630	17587652.000000	914241	9999.938638	31482	1622	0.999994	31594	1510	0.999994	27028492	0.000000
312830922	17487107.000000	907029	9999.962782	31413	1663	0.999996	31615	1458	0.999996	27165070	0.000000
312846351	17451238.000000	907321	9999.977427	31467	1637	0.999998	31565	1432	0.999998	27299832	0.000000
312873460	17409765.000000	904637	9999.986309	31461	1614	0.999999	31692	1505	0.999999	27434188	0.000000
312879490	17429312.000000	905056	9999.991696	31574	1649	0.999999	31728	1475	0.999999	27567978	0.000000
312871049	17399697.000000	903919	9999.994963	31373	1572	0.999999	31633	1510	0.999999	27701639	0.000000
312908871	17350338.000000	901207	9999.996945	31398	1565	1.000000	31746	1487	1.000000	27834764	0.000000
312885299	17359561.000000	899898	9999.998147	31297	1600	1.000000	31722	1447	1.000000	27967315	0.000000
312900374	17319566.000000	900241	9999.998876	31646	1604	1.000000	31718	1515	1.000000	28099004	0.000000
312893090	17332770.000000	900618	9999.999318	31368	1583	1.000000	31771	1480	1.000000	28230552	0.000000
312890941	17334313.000000	899289	9999.999587	31496	1545	1.000000	31520	1398	1.000000	28362694	0.000000
312885198	17328113.000000	900102	9999.999749	31410	1609	1.000000	31672	1350	1.000000	28494545	0.000000
312891442	17325748.000000	901646	9999.999848	31687	1632	1.000000	31573	1543	1.000000	28626285	0.000000
312913588	17328796.000000	900040	9999.999908	31247	1607	1.000000	31826	1457	1.000000	28757990	0.000000
312906350	17333700.000000	902757	9999.999944	31496	1591	1.000000	31751	1439	1.000000	28889719	0.000000
312900528	17302051.000000	898398	9999.999966	31578	1573	1.000000	31417	1421	1.000000	29020513	0.000000
312911528	17284525.000000	899778	9999.999979	31412	1589	1.000000	31669	1422	1.000000	29151410	-1.#IND00
312929331	17274896.000000	898975	9999.999988	31280	1606	1.000000	31720	1390	1.000000	29281183	-0.004800
312913570	17281695.000000	897338	9999.999992	31736	1580	1.000000	31606	1499	1.000000	29411231	-0.011242
312912234	17274500.000000	899030	9999.999995	31338	1591	1.000000	31658	1485	1.000000	29540917	-0.006795
312955056	17271087.000000	896975	9999.999997	31522	1665	1.000000	31691	1445	1.000000	29670237	-0.009851
312927791	17277899.000000	897816	9999.999998	31476	1566	1.000000	31843	1437	1.000000	29799252	-0.007512
312929845	17269390.000000	896573	9999.999999	31671	1532	1.000000	31860	1477	1.000000	29927799	-0.006813
312906361	17259787.000000	896144	9999.999999	31712	1531	1.000000	31568	1451	1.000000	30055964	-0.005053
312933868	17241406.000000	895158	10000.000000	31593	1586	1.000000	31512	1475	1.000000	30184694	-0.005360
312932974	17230381.000000	894555	10000.000000	31315	1548	1.000000	31330	1468	1.000000	30312729	-0.001012
312920317	17254603.000000	897294	10000.000000	31515	1603	1.000000	31602	1512	1.000000	30440947	-0.000727
312917200	17269276.000000	898153	10000.000000	31673	1549	1.000000	31597	1473	1.000000	30568613	0.001956
312934883	17276260.000000	897553	10000.000000	31516	1620	1.000000	31603	1451	1.000000	30696331	0.001575
312910078	17266672.000000	895729	10000.000000	31489	1573	1.000000	31872	1407	1.000000	30823680	0.002166
312918506	17292471.000000	895403	10000.000000	31430	1615	1.000000	31763	1477	1.000000	30950945	0.002163
312921143	17260623.000000	896883	10000.000000	31501	1638	1.000000	31747	1435	1.000000	31078756	0.000845
312936942	17220930.000000	896576	10000.000000	31428	1561	1.000000	31676	1470	1.000000	31205136	0.000636
312949101	17239172.000000	895399	10000.000000	31445	1595	1.000000	31701	1458	1.000000	31331958	0.000306
312920913	17232084.000000	895667	10000.000000	31353	1582	1.000000	31417	1516	1.000000	31458274	-0.001182
312926550	17243498.000000	895314	10000.000000	31657	1659	1.000000	31586	1488	1.000000	31584380	-0.001156
312933042	17246301.000000	896301	10000.000000	31383	1556	1.000000	31648	1462	1.000000	31710450	-0.001458
312944094	17270445.000000	895750	10000.000000	31456	1641	1.000000	31675	1484	1.000000	31835985	-0.000989
312932809	17260731.000000	897164	10000.000000	31449	1612	1.000000	31659	1561	1.000000	31962346	-0.001628
312931065	17269901.000000	898383	10000.000000	31600	1601	1.000000	31644	1451	1.000000	32087944	-0.003625
312911538	17290617.000000	897990	10000.000000	31348	1614	1.000000	31716	1383	1.000000	32213504	-0.002979
312919803	17300962.000000	898796	10000.000000	31353	1557	1.000000	31355	1461	1.000000	32339528	-0.002922
312904500	17272174.000000	897217	10000.000000	31403	1617	1.000000	31750	1400	1.000000	32464717	-0.002024
312913856	17275111.000000	898276	10000.000000	31442	1586	1.000000	31671	1399	1.000000	32589295	-0.001835
312924414	17284419.000000	898280	10000.000000	31349	1616	1.000000	31687	1334	1.000000	32714695	-0.001371
312933834	17258422.000000	897887	10000.000000	31604	1676	1.000000	31483	1531	1.000000	32840140	-0.001689
312919355	17296517.000000	898843	10000.000000	31374	1614	1.000000	31479	1508	1.000000	32965328	-0.001242
312896461	17301762.000000	898975	10000.000000	31608	1599	1.000000	31755	1471	1.000000	33089486	-0.001033
312891334	17307557.000000	899685	10000.000000	31520	1621	1.000000	31605	1503	1.000000	33214109	-0.001138
312926511	17300880.000000	898066	10000.000000	31366	1565	1.000000	31541	1488	1.000000	33337996	-0.001097
312901666	17291754.000000	900374	10000.000000	31473	1618	1.000000	31914	1498	1.000000	33462721	-0.000742
312915230	17302334.000000	897787	10000.000000	31447	1579	1.000000	31546	1468	1.000000	33586799	-0.000644
312886456	17307444.000000	900046	10000.000000	31554	1549	1.000000	31541	1477	1.000000	33710806	-0.000070
312895677	17305940.000000	898432	10000.000000	31375	1530	1.000000	31637	1450	1.000000	33833906	-0.000026
312929615	17332396.000000	900744	10000.000000	31485	1563	1.000000	31548	1435	1.000000	33956812	0.000216
312942578	17324919.000000	900719	10000.000000	31686	1594	1.000000	31746	1524	1.000000	34080740	0.000748
312901485	17328703.000000	900725	10000.000000	31519	1668	1.000000	31659	1569	1.000000	34204339	0.000996
312890387	17312243.000000	901743	10000.000000	31643	1599	1.000000	31756	1507	1.000000	34327006	0.001538
312914579	17312654.000000	899432	10000.000000	31544	1605	1.000000	31726	1367	1.000000	34450771	0.001551
312911157	17295691.000000	899859	10000.000000	31452	1569	1.000000	31764	1489	1.000000	34573604	0.001566
312922591	17275996.000000	898502	10000.000000	31523	1597	1.000000	31835	1423	1.000000	34695615	0.002080
312919037	17278412.000000	897438	10000.000000	31427	1560	1.000000	31819	1492	1.000000	34817901	0.000870
312914157	17265213.000000	899031	10000.000000	31501	1600	1.000000	31475	1442	1.000000	34939745	0.000954
312926192	17294203.000000	898555	10000.000000	31281	1614	1.000000	31573	1463	1.000000	35061860	0.001094
312920276	17275521.000000	897529	10000.000000	31399	1655	1.000000	31657	1402	1.000000	35182369	0.001131
312908081	17291094.000000	899275	10000.000000	31518	1605	1.000000	31716	1455	1.000000	35304311	0.001136
312904381	17317369.000000	900392	10000.000000	31482	1582	1.000000	31529	1453	1.000000	35425990	0.001257
312910854	17321148.000000	900386	10000.000000	31421	1600	1.000000	31546	1441	1.000000	35547243	0.000554
312914966	17310613.000000	898211	10000.000000	31360	1608	1.000000	31571	1436	1.000000	35667647	0.000907
312897995	17272523.000000	898157	10000.000000	31764	1645	1.000000	31840	1395	1.000000	35787896	0.001244
312924607	17294570.000000	898366	10000.000000	31679	1559	1.000000	31589	1474	1.000000	35907903	0.000083
312903362	17317268.000000	900039	10000.000000	31286	1579	1.000000	31870	1432	1.000000	36027726	-0.000152
312904606	17326307.000000	898345	10000.000000	31630	1659	1.000000	31676	1449	1.000000	36147415	0.000023
312904994	17291127.000000	898860	10000.000000	31289	1580	1.000000	31760	1360	1.000000	36268556	0.000050
312914717	17260434.000000	898577	10000.000000	31520	1577	1.000000	31756	1461	1.000000	36388455	0.000616
312910142	17261212.000000	897625	10000.000000	31407	1538	1.000000	31607	1417	1.000000	36507839	0.000407
npatches	nstrain	runtime	dt	init_x	init_y	init_y_blood	init_z	init_S	beta0	beta1	beta2	beta3	mean_beta	B	d	delta	delta_blood	b[0]	mut	m	CTL	c	g	epsilon	k	het	lambda	rho	omega	x_max	patch.dyna	DELTA	A	VA
10000	1	100.000000	0.000100	21900	9499	5000000	0.001000	10000000	6.283626	10.181799	8.852040	10.483229	10	8000000000.000000	0.010000	1.000000	1.000000	800000	0.000050	0.048000	0	0.500000	0.000000	25.000000	10.000000	0.500000	0.001000	0.001000	0.010000	31987	0	10.000000	7.000000	1.000000
sus	inf	inf_blood	z	x[0]	y[0][0]	z[0]	x[1]	y[1][0]	z[1]	S[0]	synchrony
219000000	94990000.000000	5000000	10.000000	21900	9499	0.001000	21900	9499	0.001000	10000000	0.000000
150406611	941177386.000000	48959375	3940.834452	18560	91375	0.394083	14380	94826	0.394083	13411040	0.000000
212619762	406053510.000000	21143249	6324.976263	24486	37697	0.632498	20960	40628	0.632498	16821869	0.000000
259863242	181888230.000000	9464969	7771.013291	28382	16438	0.777101	25847	18220	0.777101	18784445	0.000000
286408472	90746631.000000	4722703	8648.068121	30003	7982	0.864807	28562	8987	0.864807	19868535	0.000000
301348741	47308476.000000	2460240	9180.022116	30906	4277	0.918002	29990	4668	0.918002	20456603	0.000000
309760404	24916810.000000	1295991	9502.664490	31273	2206	0.950266	30852	2537	0.950266	20764815	0.000000
314477965	13042479.000000	679605	9698.354536	31411	1096	0.969835	31479	1309	0.969835	20916741	0.000000
317065634	6732784.000000	349968	9817.045065	31635	552	0.981705	31781	681	0.981705	20982395	0.000000
318439916	3421384.000000	178143	9889.033609	31775	281	0.988903	31719	337	0.988903	21000899	0.000000
319131688	1713739.000000	89238	9932.696323	32039	148	0.993270	32015	203	0.993270	20994789	0.000000
319506407	850872.000000	44233	9959.178767	32033	63	0.995918	31697	90	0.995918	20975893	0.000000
319722677	416251.000000	21908	9975.240980	32077	37	0.997524	31914	38	0.997524	20950913	0.000000
319801500	203890.000000	10576	9984.983083	31943	13	0.998498	31985	22	0.998498	20922606	0.000000
319821421	101277.000000	5207	9920.084976	31834	9	0.999089	31991	10	0.999089	20892773	0.000000
319816473	83660.000000	4398	8721.644103	32152	2	0.600075	31910	9	0.999448	20862486	0.000000
319806136	125885.000000	6480	8957.655483	31991	13	0.711441	32015	10	0.991244	20832423	0.000000
319801697	126396.000000	6609	9327.473587	31858	12	0.824982	31998	15	0.994689	20802635	0.000000
319838089	102373.000000	5294	9460.527800	31771	9	0.893848	32071	10	0.996779	20772401	0.000000
319847592	89824.000000	4601	9108.547330	31929	3	0.596666	31927	13	0.767196	20742355	0.000000
319846376	105421.000000	5495	9067.713402	31989	10	0.651635	32101	10	0.858799	20712319	0.000000
319838866	108659.000000	5756	9245.908164	32017	17	0.788708	32068	7	0.914358	20682388	0.000000
319837858	99455.000000	5123	9311.982133	31816	6	0.871847	31862	5	0.948056	20652703	0.000000
319810323	94340.000000	4908	9121.689684	32025	9	0.922272	31961	9	0.894269	20622885	0.000000
319817732	102045.000000	5262	9095.634595	31918	6	0.952856	32010	17	0.935872	20592951	0.000000
319839113	104289.000000	5483	9213.568434	31923	7	0.953168	31998	7	0.961105	20563403	0.000000
319822754	98660.000000	5121	9245.149538	32113	14	0.632826	31965	12	0.976409	20533383	0.000000
319840891	96418.000000	4952	9142.416550	32120	14	0.641796	32023	11	0.985692	20503767	0.000000
319837656	100725.000000	5207	9140.685514	32068	8	0.782741	32002	15	0.842765	20473853	0.000000
319847964	101642.000000	5295	9194.449954	31968	10	0.868227	32021	11	0.904633	20444202	0.000000
319836560	100220.000000	5193	9218.289110	32003	9	0.920077	31844	7	0.942158	20414592	0.000000
319826175	96807.000000	5067	9151.803220	31936	14	0.808901	32078	13	0.912889	20385109	0.000000
319835680	102133.000000	5250	9118.276599	32076	8	0.643380	31942	9	0.918798	20355371	0.000000
319817075	102729.000000	5445	9211.509810	31812	8	0.783702	32056	12	0.950749	20325556	0.000000
319838222	98448.000000	5204	9207.316729	31886	8	0.845941	32172	6	0.970128	20296271	0.000000
319826576	99188.000000	5113	9173.017349	32169	11	0.906559	32063	9	0.905011	20266942	0.000000
319829796	98774.000000	4971	9152.355217	32060	5	0.726264	31980	9	0.862023	20237469	0.000000
319863294	99962.000000	5262	9179.192046	31972	5	0.556651	31819	8	0.916314	20208239	0.000000
319848224	101710.000000	5205	9204.022375	32022	15	0.731099	31985	11	0.895269	20179036	0.000000
319811855	98659.000000	5182	9221.030017	31864	8	0.665072	31996	11	0.936478	20149739	0.000000
319839141	97628.000000	5022	9142.843870	31718	4	0.796859	31973	9	0.961472	20120327	-1.#IND00
319818155	100876.000000	5220	9166.199461	31922	12	0.876790	32020	4	0.976632	20091262	-1.#IND00
319832112	96433.000000	4796	9172.912081	31833	9	0.925270	32141	8	0.770170	20062387	-1.#IND00
319850222	100361.000000	5259	9131.450574	31980	7	0.954675	31802	11	0.854866	20033690	-0.000969
319826338	101305.000000	5350	9158.335866	32067	8	0.899893	32005	13	0.911973	20004519	-0.002254
319835692	101017.000000	5318	9220.600375	31985	7	0.708697	32059	8	0.696665	19975664	-0.000329
319862278	98724.000000	5215	9200.534092	32006	6	0.823318	31943	11	0.816020	19946656	-0.000281
319820846	98861.000000	5162	9151.164870	32029	11	0.833592	31954	9	0.828898	19917920	0.000061
319855928	99531.000000	5059	9138.681094	31846	11	0.899070	31974	8	0.896223	19889446	0.000710
319824014	101269.000000	5301	9179.384744	32044	7	0.938783	32041	23	0.937057	19860671	0.001634
319854862	99845.000000	5209	9194.469443	31976	10	0.804182	31823	5	0.961823	19831919	-0.001084
319852140	97170.000000	5166	9156.888350	32031	8	0.881232	31964	6	0.976845	19803325	-0.002555
319815719	100567.000000	5260	9176.913769	31988	8	0.714077	32033	8	0.985956	19774539	0.001283
319809147	99531.000000	5092	9192.418820	32021	9	0.826581	31982	3	0.991482	19745973	0.001964
319849146	98487.000000	5189	9134.426632	32223	7	0.894818	31980	11	0.875560	19717276	0.002466
319838535	104142.000000	5476	9186.307875	31910	8	0.936204	32188	14	0.924524	19688730	-0.000588
319833871	101176.000000	5221	9229.714873	32102	11	0.961307	31810	14	0.954222	19660562	-0.001505
319844101	96915.000000	5124	9183.236715	31939	8	0.781578	31954	6	0.972235	19631990	-0.001201
319840624	99898.000000	5228	9154.605821	31879	12	0.867522	31863	6	0.983160	19603807	-0.000913
319826865	101473.000000	5189	9210.830112	32061	14	0.919649	31959	10	0.977906	19575730	-0.001789
319832475	99274.000000	5206	9188.860728	31840	7	0.841102	32301	4	0.986599	19547370	-0.002462
319845388	99157.000000	5144	9184.345341	31828	11	0.858584	31803	6	0.931953	19519187	-0.002024
319836923	100833.000000	5097	9179.090803	32072	15	0.914228	31807	8	0.739889	19490964	-0.002709
319826860	99083.000000	5165	9190.989416	32171	11	0.947977	31842	10	0.842237	19462742	-0.002894
319831387	101590.000000	5247	9185.047538	31975	5	0.968447	32063	17	0.904313	19434677	-0.002060
319829598	100567.000000	5177	9201.426538	32083	14	0.888719	32187	9	0.589198	19406734	-0.001872
319819841	98589.000000	5201	9172.510213	31979	7	0.722894	32021	15	0.750839	19379058	-0.002013
319844115	101010.000000	5191	9168.247384	31996	6	0.831929	31936	6	0.817989	19351195	-0.001816
319821562	102455.000000	5270	9210.220422	31989	8	0.898061	32151	15	0.889606	19323189	-0.002099
319831297	99174.000000	5307	9221.920205	31975	11	0.938172	31970	10	0.907501	19295138	-0.002077
319858099	97674.000000	5053	9151.054039	32016	9	0.962500	31828	15	0.943898	19267065	-0.002268
319839847	101677.000000	5180	9145.233683	32005	11	0.977255	32101	6	0.965973	19239229	-0.002333
319826965	99914.000000	5221	9200.320613	31867	9	0.986205	32128	9	0.979362	19211557	-0.002184
319837706	98018.000000	5048	9154.953191	32046	6	0.689385	31905	18	0.831820	19183421	-0.001207
319816862	100920.000000	5185	9145.405620	32122	7	0.811605	32031	9	0.897995	19155783	-0.001418
319820405	102870.000000	5328	9221.043287	31862	3	0.885734	31859	11	0.938132	19128255	-0.001266
319840833	98368.000000	5148	9210.327330	31866	9	0.916923	31977	7	0.962475	19100523	-0.000936
319819239	99777.000000	5292	9171.939959	31984	9	0.814976	31991	4	0.977240	19073003	-0.000674
319839753	100562.000000	5317	9177.616027	31799	11	0.879499	31871	9	0.879855	19045609	-0.000766
319817037	101010.000000	5208	9190.656213	31882	8	0.900761	32022	7	0.927129	19017961	-0.000741
319840379	99980.000000	5207	9205.687575	32147	10	0.911048	31933	6	0.955802	18990750	-0.000704
319833400	98947.000000	5096	9156.310049	31993	2	0.946049	31956	8	0.973193	18963251	-0.000688
319815048	99436.000000	5174	9180.669123	32032	8	0.921656	31820	12	0.983741	18935936	-0.000063
319848389	97527.000000	5060	9160.011833	31921	9	0.755485	32098	7	0.990139	18908257	0.000038
319833263	100190.000000	5095	9137.653187	31940	3	0.851696	31782	9	0.994019	18881160	0.000714
319814904	101400.000000	5201	9172.058554	31894	9	0.910050	32107	6	0.996372	18853671	0.000830
319828490	100515.000000	5128	9215.997807	32049	12	0.945443	32027	11	0.997800	18826024	0.000819
319823762	98091.000000	5085	9167.028378	32132	6	0.966910	31841	4	0.998665	18798655	0.000301
319824207	99939.000000	5155	9164.598164	31876	7	0.979930	32043	10	0.851612	18771413	0.000294
319822108	102672.000000	5320	9196.431405	31904	6	0.987827	31922	3	0.656438	18744584	-0.000383
319839434	100565.000000	5086	9223.251826	31976	10	0.992617	31854	12	0.791622	18717670	-0.000157
319835324	96568.000000	4886	9165.207581	31919	5	0.995522	31793	17	0.858905	18690670	-0.000216
319813473	101330.000000	5334	9140.448792	32172	11	0.997284	31990	8	0.914422	18663933	-0.000544
319847641	104488.000000	5459	9224.430832	32230	6	0.998353	31923	14	0.948095	18636922	-0.000160
319835365	98847.000000	4934	9236.065455	32113	4	0.974441	31852	8	0.968519	18610018	0.000114
319816930	98221.000000	5066	9165.933286	32052	10	0.871003	31997	10	0.465166	18583078	0.000176
319825640	100552.000000	5263	9159.315648	31953	8	0.921760	32128	13	0.675611	18556403	0.000835
319836464	101318.000000	5404	9186.999510	31989	11	0.952546	31931	10	0.803251	18529538	0.000813
319821164	101068.000000	5271	9221.760696	32174	11	0.971218	32052	7	0.880667	18502995	0.000986
319829457	98583.000000	5205	9196.724540	32202	6	0.982543	31931	6	0.927622	18476071	0.000841
npatches	nstrain	runtime	dt	init_x	init_y	init_y_blood	init_z	init_S	beta0	beta1	beta2	beta3	mean_beta	B	d	delta	delta_blood	b[0]	mut	m	CTL	c	g	epsilon	k	het	lambda	rho	omega	x_max	patch.dyna	DELTA	A	VA
10000	1	100.000000	0.000100	21900	9499	5000000	0.001000	10000000	8.758787	5.599434	13.415550	11.859494	10	8000000000.000000	0.010000	1.000000	1.000000	800000	0.000050	0.048000	0	0.500000	0.000000	25.000000	11.000000	0.500000	0.001000	0.001000	0.010000	31987	0	10.000000	7.000000	1.000000
sus	inf	inf_blood	z	x[0]	y[0][0]	z[0]	x[1]	y[1][0]	z[1]	S[0]	synchrony
219000000	94990000.000000	5000000	10.000000	21900	9499	0.001000	21900	9499	0.001000	10000000	0.000000
157112042	853397362.000000	44414343	3940.834452	16441	84772	0.394083	20218	81928	0.394083	13356647	0.000000
226156924	327202893.000000	17048772	6324.976263	23501	32058	0.632498	26358	29918	0.632498	16492877	0.000000
274447908	127310462.000000	6632149	7771.013291	28224	12217	0.777101	29454	10982	0.777101	18095793	0.000000
299677105	50849184.000000	2647528	8648.068121	30561	4883	0.864807	30985	4368	0.864807	18829349	0.000000
311916802	18905110.000000	984543	9180.022116	31274	1815	0.918002	31696	1628	0.918002	19120643	0.000000
317201749	6203467.000000	322827	9502.664490	31776	549	0.950266	31730	569	0.950266	19209259	0.000000
319090961	1765321.000000	91987	9698.354536	31822	158	0.969835	31837	166	0.969835	19217367	0.000000
319656699	443376.000000	23368	9817.045065	32017	46	0.981705	31958	29	0.981705	19198670	0.000000
319817735	103810.000000	5423	9862.626432	32122	11	0.988903	31935	5	0.988903	19172307	0.000000
319816232	88888.000000	4774	7379.764897	31902	9	0.380217	31846	7	0.662934	19144110	0.000000
319803943	171181.000000	8994	8336.127737	32060	19	0.624087	32048	17	0.795562	19116738	0.000000
319821875	134732.000000	6982	8984.402514	31840	27	0.772000	32158	10	0.876003	19089800	0.000000
319846443	72763.000000	3883	8627.875151	32029	5	0.861713	31970	9	0.802005	19062001	0.000000
319830700	102197.000000	5239	8079.861894	31965	13	0.908909	32012	4	0.664619	19034439	0.000000
319804169	104901.000000	5406	8683.641587	31800	9	0.944751	32181	10	0.533958	19007326	0.000000
319843978	78763.000000	4104	8465.951306	32056	9	0.966490	32161	13	0.717335	18979366	0.000000
319837693	95969.000000	5034	8222.655015	32067	9	0.979676	32058	6	0.773682	18951964	0.000000
319830529	94572.000000	4899	8619.799058	32139	8	0.704105	32029	10	0.862733	18924419	0.000000
319842796	82916.000000	4287	8315.953091	32039	9	0.708686	32070	6	0.916744	18896715	0.000000
319834950	95533.000000	5098	8370.194311	31843	13	0.617271	31836	6	0.949503	18869501	0.000000
319832431	87263.000000	4465	8498.060808	32059	5	0.767866	31958	7	0.969373	18842307	0.000000
319834996	86592.000000	4494	8290.907189	31909	13	0.725783	32185	5	0.466350	18815022	0.000000
319830327	93877.000000	4761	8430.558827	32101	11	0.616522	31902	7	0.676329	18787990	0.000000
319828645	86649.000000	4428	8445.124221	32186	7	0.767411	31810	6	0.803686	18760526	0.000000
319835940	89740.000000	4724	8335.114816	32092	9	0.829045	31951	8	0.870170	18733318	0.000000
319840346	90329.000000	4731	8444.032999	32005	9	0.766852	32151	8	0.921255	18706059	0.000000
319844868	88734.000000	4676	8409.774294	32093	10	0.858590	31993	5	0.901636	18678720	0.000000
319802292	89611.000000	4755	8432.629202	31918	4	0.803558	31789	5	0.832889	18651412	0.000000
319855968	88374.000000	4700	8404.600306	32016	10	0.880853	32274	13	0.839252	18624023	0.000000
319848939	89346.000000	4644	8385.473589	31887	11	0.801718	31880	8	0.902502	18596957	0.000000
319838592	91385.000000	4638	8453.200523	31911	7	0.879737	32075	9	0.940865	18570093	0.000000
319813183	88613.000000	4519	8407.107654	31875	11	0.927058	31965	8	0.782197	18543002	0.000000
319844433	90993.000000	4679	8417.102613	32109	4	0.955759	32034	6	0.862713	18516272	0.000000
319841525	88364.000000	4594	8406.288711	32034	17	0.696116	32189	10	0.916732	18489454	0.000000
319842245	88047.000000	4622	8364.165074	31995	4	0.815687	32309	11	0.860337	18462705	0.000000
319827381	91889.000000	4715	8459.018583	31879	8	0.888210	32070	9	0.871721	18435980	0.000000
319852520	86752.000000	4463	8418.221544	32004	8	0.932197	32115	1	0.730210	18409179	0.000000
319832337	89805.000000	4635	8352.847812	31947	6	0.825700	32160	6	0.654093	18382649	0.000000
319837274	90372.000000	4700	8431.587779	31875	7	0.894283	32140	9	0.739395	18356119	0.000000
319859136	88012.000000	4546	8421.166733	31940	10	0.935880	32222	6	0.841937	18329662	-1.#IND00
319830028	89809.000000	4794	8375.257991	31875	7	0.745605	31919	9	0.864734	18303192	-1.#IND00
319839371	90487.000000	4813	8414.684741	31832	10	0.845703	31987	9	0.736310	18276779	-0.000104
319825227	88703.000000	4528	8432.345031	31929	11	0.888775	32019	5	0.804491	18250338	0.004768
319829450	88828.000000	4494	8378.498089	31865	13	0.932539	32199	14	0.739518	18223333	0.003265
319836343	91681.000000	4701	8399.672202	31950	22	0.624616	32012	8	0.701587	18196943	-0.002029
319842509	89944.000000	4642	8480.616849	31988	7	0.740665	31997	8	0.573896	18170272	0.000205
319841095	87081.000000	4569	8364.816216	32081	6	0.625051	31848	6	0.741558	18143911	0.000245
319839243	90734.000000	4633	8401.909088	32131	7	0.772585	31990	11	0.711402	18117694	0.000889
319818097	91004.000000	4652	8461.182820	32018	6	0.862067	31791	7	0.824959	18091457	0.001007
319831334	87801.000000	4504	8401.026194	32030	9	0.916341	32157	7	0.893834	18065251	0.000767
319858038	90681.000000	4790	8388.066784	32187	8	0.949259	31819	4	0.860590	18038976	0.000672
319834401	91214.000000	4689	8441.309508	31643	7	0.969224	32009	5	0.915445	18013086	0.002384
319849414	88807.000000	4608	8447.961284	32231	13	0.952139	31794	6	0.948715	17987138	0.001600
319853434	89011.000000	4576	8419.684090	31915	9	0.844789	31718	10	0.902169	17961127	-0.000172
319841402	89305.000000	4535	8410.686514	31985	12	0.905861	31771	11	0.940663	17934885	-0.000977
319831466	90622.000000	4651	8388.758706	31834	7	0.942902	31964	4	0.773691	17908756	-0.000981
319833161	90859.000000	4643	8446.035594	32155	7	0.965369	32079	2	0.750463	17882901	-0.003131
319832483	87834.000000	4538	8394.627725	31827	5	0.978996	31633	3	0.774018	17857045	-0.003449
319832613	91809.000000	4756	8431.787440	31903	10	0.865197	32189	8	0.862937	17831167	-0.002105
319818760	88292.000000	4635	8439.564186	32105	5	0.918239	32142	12	0.682926	17805481	-0.003819
319831270	87686.000000	4588	8401.578760	32116	4	0.917898	31936	7	0.802401	17779607	-0.003428
319830548	90908.000000	4687	8405.291129	31906	11	0.950203	32132	8	0.448286	17753790	-0.002857
319838526	88301.000000	4594	8435.186534	32022	9	0.969797	32083	6	0.491286	17727985	-0.001163
319829782	90294.000000	4694	8402.319580	32073	9	0.981681	32071	9	0.683778	17702413	-0.001079
319810085	91436.000000	4774	8479.324915	32053	14	0.635789	32013	13	0.332467	17676748	0.000479
319844662	88913.000000	4634	8396.525572	32039	4	0.779098	31873	6	0.568438	17651273	0.003613
319830786	89680.000000	4652	8374.011063	32005	5	0.826894	32215	9	0.428746	17626098	0.003609
319832516	90415.000000	4717	8433.961352	32002	5	0.895007	31959	14	0.584614	17600329	0.003831
319853151	87675.000000	4565	8421.800390	31972	8	0.633372	31970	3	0.664806	17575028	0.004382
319834606	91556.000000	4686	8353.459624	31989	8	0.777632	32115	3	0.583054	17549480	0.004154
319844936	88528.000000	4641	8435.242060	32238	11	0.702950	32169	7	0.747113	17524172	0.003530
319821371	89171.000000	4702	8371.886981	32145	5	0.819832	31840	6	0.846618	17498576	0.004872
319837358	91438.000000	4716	8481.138388	31988	12	0.622743	32071	10	0.906970	17473357	0.004545
319855081	85587.000000	4527	8409.024920	31864	12	0.771185	31988	1	0.616171	17448372	0.004599
319818764	91022.000000	4853	8343.384330	32002	5	0.861218	32021	7	0.573285	17422932	0.005678
319847308	90346.000000	4707	8446.657718	31903	3	0.915826	31942	4	0.719617	17397869	0.005476
319825100	86599.000000	4566	8399.921322	32015	11	0.869748	31974	8	0.765606	17372739	0.005333
319815764	90623.000000	4595	8328.105742	32014	11	0.878982	31779	7	0.631754	17347297	0.005378
319838049	90658.000000	4701	8460.143511	31835	13	0.826688	31994	11	0.776650	17322043	0.005543
319838098	87554.000000	4491	8372.388328	31972	10	0.894882	32031	8	0.847707	17297199	0.005604
319824497	90751.000000	4630	8410.192291	31881	9	0.465377	32030	10	0.848386	17272145	0.005613
319826325	87406.000000	4616	8384.977924	31848	8	0.675739	31892	9	0.908043	17247156	0.005690
319830543	90197.000000	4600	8391.299662	32036	5	0.755892	32021	4	0.944226	17222460	0.004318
319840643	90148.000000	4795	8459.136161	32266	2	0.812415	31726	10	0.500591	17197778	0.004293
319814346	89333.000000	4529	8405.748169	32063	13	0.886226	31922	14	0.697097	17173080	0.004107
319813976	88649.000000	4681	8379.229536	32163	4	0.930993	31889	6	0.619620	17148172	0.004273
319836231	90799.000000	4753	8415.645209	31840	7	0.945513	32164	7	0.513558	17123240	0.004893
319845955	89067.000000	4636	8412.194813	31896	13	0.966952	32054	10	0.704962	17098455	0.004787
319836853	89373.000000	4580	8416.097021	31991	6	0.979956	32062	9	0.687471	17073847	0.004156
319823496	92030.000000	4854	8421.651017	32134	11	0.786029	32013	7	0.810444	17049080	0.004256
319809821	89429.000000	4565	8434.070987	32048	12	0.755975	32162	5	0.723364	17024436	0.004038
319849040	88218.000000	4467	8398.560584	31823	10	0.807293	32060	4	0.832214	16999726	0.003964
319821335	89103.000000	4665	8366.679689	31876	11	0.705219	32118	4	0.711948	16975591	0.003914
319820358	91037.000000	4599	8467.858140	31947	12	0.698331	32071	8	0.723345	16950932	0.004384
319852117	87972.000000	4514	8396.363382	32207	12	0.817031	32267	6	0.832203	16926750	0.004524
319825651	89149.000000	4657	8385.210949	32021	11	0.889025	31937	12	0.762515	16902210	0.004414
319816806	90101.000000	4690	8404.204710	31978	8	0.901475	31829	6	0.790984	16877947	0.004060
319848127	90271.000000	4680	8436.471525	32212	9	0.776444	32014	3	0.713127	16853530	0.003517
319835357	87110.000000	4651	8398.657474	32202	7	0.864408	32031	14	0.595275	16829095	0.003692
npatches	nstrain	runtime	dt	init_x	init_y	init_y_blood	init_z	init_S	beta0	beta1	beta2	beta3	mean_beta	B	d	delta	delta_blood	b[0]	mut	m	CTL	c	g	epsilon	k	het	lambda	rho	omega	x_max	patch.dyna	DELTA	A	VA
10000	1	100.000000	0.000100	21900	9499	5000000	0.001000	10000000	12.065176	7.568043	9.100775	11.486626	10	8000000000.000000	0.010000	1.000000	1.000000	800000	0.000050	0.048000	0	0.500000	0.000000	25.000000	12.000000	0.500000	0.001000	0.001000	0.010000	31987	0	10.000000	7.000000	1.000000
sus	inf	inf_blood	z	x[0]	y[0][0]	z[0]	x[1]	y[1][0]	z[1]	S[0]	synchrony
219000000	94990000.000000	5000000	10.000000	21900	9499	0.001000	21900	9499	0.001000	10000000	0.000000
166165156	762088002.000000	39668595	3940.834452	14578	78280	0.394083	18430	74393	0.394083	13248550	0.000000
241360667	255153210.000000	13302362	6324.976263	22535	26468	0.632498	25921	24005	0.632498	16055170	0.000000
289262654	80359469.000000	4186195	7771.013291	28190	8685	0.777101	29952	7243	0.777101	17276430	0.000000
310592525	22051119.000000	1150068	8648.068121	30417	2259	0.864807	31507	1914	0.864807	17687551	0.000000
317888642	4514611.000000	235506	9180.022116	31751	502	0.918002	31705	448	0.918002	17775352	0.000000
319564758	661422.000000	34450	9502.664490	32077	66	0.950266	31773	58	0.950266	17769775	0.000000
319846072	76680.000000	3996	9559.258516	31864	4	0.969835	31791	10	0.969835	17745847	0.000000
319814732	141940.000000	7369	6535.178413	32029	15	0.419873	31952	14	0.481870	17719839	0.000000
319783684	237955.000000	12429	7897.272053	32124	44	0.648139	31880	27	0.685742	17695631	0.000000
319829293	113656.000000	5834	8710.211077	31971	3	0.776849	32024	10	0.809395	17671390	0.000000
319850720	72740.000000	3685	6803.075656	31828	4	0.841485	31919	7	0.407915	17645920	0.000000
319817090	127668.000000	6764	7798.492904	31818	12	0.903857	31956	22	0.640887	17620537	0.000000
319855022	73229.000000	3781	8171.405875	32202	9	0.941687	31797	8	0.782190	17595126	0.000000
319840785	97844.000000	5072	7252.198389	31790	15	0.964632	31831	9	0.722676	17569656	0.000000
319834739	93690.000000	4818	8121.073786	31866	15	0.978548	32023	4	0.793455	17544295	0.000000
319856859	75993.000000	3917	7212.060787	32043	10	0.417273	31958	9	0.730282	17518842	0.000000
319825676	77828.000000	4097	7824.221450	31925	7	0.793522	32030	8	0.762085	17417462	0.000000
319831151	86748.000000	4507	7429.908492	31923	11	0.770788	31784	3	0.724422	17392034	0.000000
319829930	85009.000000	4388	7871.632755	31964	14	0.860978	32060	5	0.678021	17367024	0.000000
319840032	79171.000000	4112	7435.085154	32220	13	0.915680	31903	5	0.804712	17341935	0.000000
319830522	88413.000000	4750	7758.977723	31878	11	0.948858	32018	7	0.715440	17316807	0.000000
319840287	76892.000000	4034	7613.498566	31780	6	0.884881	31904	7	0.827408	17291781	0.000000
319830033	88323.000000	4526	7630.594509	31854	8	0.908902	31859	5	0.843908	17266734	0.000000
319832219	79002.000000	4097	7717.044034	32186	3	0.789741	32109	7	0.878447	17241645	0.000000
319849818	84233.000000	4396	7616.203405	32064	7	0.872473	31793	7	0.926275	17216759	0.000000
319834999	79761.000000	4267	7684.787827	31831	6	0.836897	31823	4	0.709235	17191748	0.000000
319845464	84588.000000	4371	7582.171669	32049	9	0.699153	31831	8	0.566927	17166628	0.000000
319850385	82731.000000	4226	7804.809144	31899	10	0.670167	31963	6	0.639432	17141799	0.000000
319843778	81344.000000	4154	7503.588823	31842	6	0.799949	32015	8	0.719861	17116818	0.000000
319826123	85373.000000	4402	7734.204904	31951	16	0.717143	32163	7	0.830089	17092146	0.000000
319833549	80219.000000	4149	7595.915081	31757	11	0.828440	32123	7	0.896945	17067333	0.000000
319850654	84857.000000	4302	7673.839877	32007	7	0.762105	32118	6	0.811942	17042579	0.000000
319836586	80227.000000	4218	7607.618858	31968	18	0.810449	31933	11	0.885939	17017860	0.000000
319850006	85868.000000	4392	7686.547257	32104	13	0.885033	31877	9	0.318768	16993240	0.000000
319836450	78699.000000	4215	7575.578265	32033	9	0.930270	32041	10	0.538585	16968669	0.000000
319862643	85413.000000	4567	7649.565092	32044	3	0.868595	31882	12	0.720141	16944018	0.000000
319848502	80010.000000	4186	7652.919057	32149	8	0.920300	32062	8	0.830259	16919621	-1.#IND00
319848580	83110.000000	4369	7579.358795	31883	6	0.811235	31884	5	0.562398	16895286	-1.#IND00
319829191	81767.000000	4132	7669.136145	31843	24	0.720707	31996	6	0.439136	16871017	-1.#IND00
319822838	85689.000000	4431	7629.479026	31986	11	0.809406	31768	10	0.659823	16846564	-0.013091
319835008	79729.000000	4128	7700.359391	31998	9	0.884401	32236	2	0.774377	16822204	-0.010028
319838558	83833.000000	4411	7586.603398	31957	5	0.929886	31846	9	0.544069	16797832	-0.007424
319835093	83371.000000	4334	7742.355848	32076	8	0.889932	31893	4	0.723467	16773663	-0.008043
319864422	80566.000000	4163	7586.970967	31978	15	0.933241	31940	16	0.440922	16749282	-0.005397
319841929	85492.000000	4445	7665.950991	32131	10	0.605857	31792	8	0.660906	16725300	-0.003287
319848726	78446.000000	4119	7692.473223	32018	7	0.634517	32089	13	0.746802	16700943	0.000018
319846569	85171.000000	4459	7625.885588	31915	10	0.778326	32097	1	0.690389	16676583	-0.000998
319845064	81399.000000	4146	7720.592095	31872	6	0.865550	31892	7	0.570506	16652343	-0.002300
319852209	81534.000000	4222	7583.352342	31857	8	0.918453	31907	9	0.739502	16628223	-0.001830
319857691	84494.000000	4410	7747.306571	31989	8	0.950540	32197	8	0.842002	16603985	-0.001645
319843595	79898.000000	4178	7585.644637	32037	3	0.970001	31954	6	0.784355	16579758	-0.001000
319841112	84770.000000	4414	7667.984355	32141	10	0.981805	31898	9	0.716735	16555638	-0.000932
319824872	80755.000000	4239	7679.005954	32023	9	0.988964	32167	7	0.828193	16531982	0.001549
319841679	83305.000000	4347	7547.244109	31999	9	0.931430	31917	7	0.792830	16508236	0.001475
319834997	83214.000000	4251	7709.123542	31896	6	0.926401	31965	0	0.622989	16484387	0.001819
319839112	81087.000000	4316	7598.822964	31956	9	0.886674	32158	4	0.625730	16460818	0.001115
319837403	83108.000000	4363	7640.911153	31955	5	0.790397	31849	8	0.654552	16437175	0.000513
319828563	81293.000000	4196	7611.676582	31655	13	0.658297	31898	10	0.790478	16413216	0.000127
319850668	84828.000000	4403	7652.942133	31998	9	0.789767	32048	5	0.525024	16389482	0.000564
319820438	81340.000000	4302	7706.189522	31869	9	0.869601	31937	4	0.659154	16365845	0.000536
319858510	82667.000000	4217	7585.600717	31924	7	0.920910	31849	10	0.581880	16341789	0.000515
319842364	83401.000000	4257	7679.086873	32098	9	0.879601	31989	10	0.533302	16318325	0.001142
319831520	79050.000000	4115	7622.882532	32007	6	0.926975	32134	15	0.484910	16294952	0.003390
319834230	87675.000000	4599	7633.476941	32172	5	0.691256	31753	8	0.687586	16271354	0.006747
319838073	78421.000000	4105	7697.610044	31914	12	0.805180	31830	9	0.810514	16247832	0.009689
319828373	85103.000000	4400	7560.745517	32153	12	0.881837	32072	4	0.847220	16224180	0.009375
319831535	82193.000000	4346	7790.307388	31772	9	0.792153	31985	5	0.770103	16200642	0.009706
319841631	82914.000000	4351	7511.750011	32191	5	0.540372	32048	6	0.860562	16176932	0.009052
319844284	83065.000000	4304	7770.986217	32103	16	0.721225	32097	13	0.644895	16153673	0.009564
319846289	80072.000000	4264	7557.046366	32109	9	0.830917	31998	10	0.784620	16130371	0.008465
319804551	85103.000000	4465	7702.679252	32017	3	0.860132	31848	8	0.850671	16106653	0.008374
319836572	81971.000000	4215	7657.353333	32144	10	0.915167	31902	8	0.738332	16083494	0.007996
319853707	82735.000000	4265	7669.359884	32112	12	0.948547	32071	7	0.785039	16060220	0.008254
319835103	82065.000000	4324	7609.936233	32105	8	0.513933	31997	12	0.869621	16036829	0.008886
319839281	83225.000000	4318	7681.777415	32116	5	0.705189	31920	5	0.742182	16013538	0.008725
319838232	81556.000000	4216	7651.142730	32005	6	0.821190	32125	8	0.484062	15990611	0.009038
319834250	82885.000000	4399	7698.432121	32000	10	0.891548	31952	6	0.687071	15967368	0.008745
319837449	80950.000000	4182	7593.071976	32019	5	0.747048	31828	2	0.705109	15944129	0.008767
319831675	83218.000000	4338	7676.983504	31772	8	0.846579	32247	7	0.821142	15921299	0.008378
319835230	81792.000000	4228	7582.730521	31833	9	0.802518	32100	7	0.891518	15898274	0.008418
319844961	83400.000000	4234	7692.043942	32128	8	0.880222	31842	19	0.875458	15875257	0.008334
319843775	80453.000000	4059	7639.943235	31887	14	0.709601	32066	16	0.405354	15852517	0.007639
319834842	86417.000000	4608	7630.143382	32067	11	0.823866	31953	14	0.639334	15829914	0.007859
319853741	79635.000000	4072	7713.818010	32053	6	0.893171	31622	3	0.725325	15806841	0.006557
319815048	84115.000000	4296	7598.711514	32161	11	0.935206	31903	11	0.441354	15783931	0.006422
319831399	80805.000000	4306	7702.951183	31897	7	0.708655	31968	6	0.474086	15761258	0.006163
319846255	83630.000000	4309	7587.237179	32080	14	0.644401	31936	17	0.569415	15738507	0.006766
319864468	83104.000000	4315	7701.274045	32090	10	0.693023	31777	5	0.565537	15715951	0.006610
319841404	82679.000000	4424	7668.083229	31965	5	0.813811	31951	10	0.669024	15693063	0.006613
319846180	81180.000000	4258	7654.122810	32092	16	0.879371	32074	5	0.799256	15670320	0.006895
319842180	83037.000000	4327	7625.057377	31997	8	0.357138	32134	13	0.541573	15647818	0.006500
319838636	82889.000000	4320	7698.452064	32102	9	0.610089	31974	4	0.509811	15624887	0.006288
319853634	82962.000000	4374	7592.580203	32115	6	0.763510	31843	7	0.702689	15602214	0.005688
319834470	81753.000000	4277	7709.993052	31888	5	0.839905	31755	8	0.631045	15579553	0.005703
319837755	82173.000000	4265	7627.742972	32274	9	0.487514	32068	12	0.490874	15557121	0.005655
319815725	83260.000000	4300	7674.427450	31994	6	0.689165	32093	7	0.563332	15534905	0.005477
npatches	nstrain	runtime	dt	init_x	init_y	init_y_blood	init_z	init_S	beta0	beta1	beta2	beta3	mean_beta	B	d	delta	delta_blood	b[0]	mut	m	CTL	c	g	epsilon	k	het	lambda	rho	omega	x_max	patch.dyna	DELTA	A	VA
10000	1	100.000000	0.000100	21900	9499	5000000	0.001000	10000000	7.042250	14.883149	13.333706	5.352145	10	8000000000.000000	0.010000	1.000000	1.000000	800000	0.000050	0.048000	0	0.500000	0.000000	25.000000	13.000000	0.500000	0.001000	0.001000	0.010000	31987	0	10.000000	7.000000	1.000000
sus	inf	inf_blood	z	x[0]	y[0][0]	z[0]	x[1]	y[1][0]	z[1]	S[0]	synchrony
219000000	94990000.000000	5000000	10.000000	21900	9499	0.001000	21900	9499	0.001000	10000000	0.000000
173868901	686401021.000000	35741187	3940.834452	19976	66226	0.394083	13697	71024	0.394083	13160487	0.000000
254218145	199681469.000000	10406734	6324.976263	27497	18529	0.632498	22364	21834	0.632498	15689596	0.000000
300039252	49015926.000000	2557887	7771.013291	30645	4522	0.777101	28974	5668	0.777101	16607586	0.000000
316176879	8371214.000000	435969	8648.068121	31701	758	0.864807	31301	1031	0.864807	16818119	0.000000
319490745	834584.000000	43639	9180.022116	31997	81	0.918002	31940	113	0.918002	16828073	0.000000
319831660	54950.000000	2930	8813.913918	31941	6	0.950266	31919	2	0.950266	16806053	0.000000
319809367	195464.000000	10046	6166.649487	32100	14	0.441268	31960	27	0.714155	16781733	0.000000
319762696	237581.000000	12164	7674.941593	31914	21	0.661116	32133	42	0.826629	16759290	0.000000
319858822	67078.000000	3449	8196.872763	31907	5	0.775320	32089	8	0.894846	16735498	0.000000
319818790	117742.000000	6168	6528.523728	32149	11	0.863726	31877	12	0.539952	16711123	0.000000
319813337	102840.000000	5247	7833.062511	32080	17	0.917347	32079	11	0.720970	16687201	0.000000
319858544	73991.000000	3879	6412.503346	31871	4	0.664499	32098	5	0.740723	16662846	0.000000
319842538	98593.000000	5118	7463.947126	31958	11	0.758343	32130	7	0.842743	16638698	0.000000
319862578	69147.000000	3702	6740.015416	31745	8	0.673673	32133	6	0.587810	16614442	0.000000
319828780	91861.000000	4755	7276.691736	32004	11	0.800750	32035	9	0.749997	16590569	0.000000
319841508	70873.000000	3687	6908.525625	31953	12	0.780800	31924	11	0.848368	16566701	0.000000
319833437	86639.000000	4501	7186.196429	31941	6	0.867050	32063	13	0.908031	16542801	0.000000
319852069	72174.000000	3826	6967.330152	31950	9	0.838240	31917	9	0.880729	16518714	0.000000
319847309	84641.000000	4399	7109.288753	31904	7	0.486728	31940	16	0.627576	16494850	0.000000
319843846	72611.000000	3796	7027.266164	31922	12	0.611454	32047	8	0.618093	16470836	0.000000
319822318	84747.000000	4339	7063.954322	31850	6	0.576209	31932	12	0.768364	16446997	0.000000
319834087	71777.000000	3801	7042.519790	31940	7	0.643047	31954	8	0.859508	16423093	0.000000
319863177	86034.000000	4432	7100.926598	31857	5	0.783500	32036	8	0.741886	16399293	0.000000
319834460	72987.000000	3824	7100.519584	31913	11	0.630259	31817	10	0.843448	16375565	0.000000
319840646	82939.000000	4300	7040.693621	31973	12	0.775743	31881	7	0.787040	16351860	0.000000
319797605	74627.000000	3892	7146.833591	31951	7	0.863983	31937	7	0.749653	16328418	0.000000
319839904	82321.000000	4290	6989.976189	31888	8	0.753616	32267	16	0.848159	16304865	0.000000
319819659	75808.000000	3816	7166.771934	32014	7	0.794539	32235	5	0.665141	16281023	0.000000
319834489	82707.000000	4347	6961.813339	31969	10	0.688825	32085	14	0.601881	16257660	0.000000
319843366	76106.000000	3988	7174.166546	32119	11	0.592614	31864	7	0.530796	16233869	0.000000
319846620	81668.000000	4114	6973.358971	32034	6	0.720403	31806	16	0.442787	16210394	0.000000
319814064	75678.000000	3959	7111.516676	32161	11	0.759434	31639	15	0.662037	16187092	0.000000
319831849	82084.000000	4227	7014.912835	32062	5	0.722578	32000	9	0.795018	16163776	0.000000
319840461	75395.000000	3964	7116.183989	32017	4	0.691255	31865	12	0.875674	16140233	0.000000
319826778	81299.000000	4232	7053.516483	31910	4	0.564595	31918	14	0.733182	16116833	0.000000
319839119	77172.000000	4006	7086.953908	31951	11	0.734357	32024	1	0.743460	16093212	0.000000
319843005	80214.000000	4083	7010.839813	31980	3	0.442921	31970	13	0.612944	16069978	0.000000
319834411	76796.000000	4017	7120.669248	32229	9	0.385291	31988	6	0.732392	16047072	0.000000
319843645	80176.000000	4116	7027.089995	32430	7	0.570559	31994	10	0.826628	16023961	0.000000
319863818	76598.000000	3949	7132.941118	31985	8	0.680476	31955	4	0.894846	16000783	-1.#IND00
319867995	80189.000000	4234	7038.825266	32076	5	0.681088	32118	13	0.680675	15977436	-1.#IND00
319797457	76774.000000	3922	7102.020891	31904	4	0.628883	32082	15	0.419213	15954437	-1.#IND00
319851779	77505.000000	3957	6989.784173	32188	3	0.510719	31998	11	0.514659	15931364	-0.029490
319822892	78715.000000	4107	7121.779920	31943	9	0.695293	32013	9	0.705629	15908465	-0.022222
319851279	77522.000000	4102	7065.250997	32078	7	0.778325	32062	13	0.821457	15885536	-0.019889
319840755	78584.000000	4113	7095.184779	31962	10	0.636611	31970	3	0.891710	15862491	-0.017962
319834275	77365.000000	3952	7051.712801	32108	7	0.537331	31923	12	0.767898	15839693	-0.015100
319850225	79285.000000	4046	7129.515658	32055	6	0.519478	32018	5	0.838744	15816742	-0.012026
319846453	76018.000000	3886	7015.345725	32006	7	0.701178	32124	9	0.744197	15794060	-0.010211
319843622	79319.000000	4110	7057.924462	31944	12	0.689981	32033	14	0.844850	15771228	-0.008255
319829817	76806.000000	4017	7023.809907	32083	10	0.585875	32011	11	0.834509	15748373	-0.008043
319835372	78783.000000	3959	7077.751833	31810	7	0.748824	31842	9	0.899626	15725632	-0.003378
319843917	78373.000000	3975	7063.239885	31758	6	0.670106	31860	6	0.719573	15703142	-0.006141
319838623	77655.000000	3886	7075.129923	31935	3	0.700132	31955	6	0.829915	15680421	-0.005711
319828559	80547.000000	4092	7051.100878	31864	3	0.313038	32035	15	0.866024	15657422	-0.004859
319852583	75733.000000	3933	7065.784799	31874	9	0.474342	32141	6	0.918740	15634728	-0.003632
319839428	79424.000000	4309	7053.467118	31846	2	0.465931	32073	13	0.766443	15612516	-0.000662
319835613	78900.000000	4008	7126.336185	32197	6	0.635794	31870	10	0.858343	15589784	-0.000250
319834890	78003.000000	3994	7061.016450	31974	12	0.617686	31911	9	0.914082	15567166	-0.000167
319835447	79607.000000	4068	7116.390519	32075	7	0.533761	32005	6	0.782185	15544562	-0.001298
319866330	76545.000000	4034	7062.703224	32169	6	0.709618	31899	6	0.867890	15521826	0.002359
319844778	79967.000000	4153	7089.039250	32343	6	0.740144	32015	6	0.863153	15499041	0.002694
319845089	76908.000000	4057	7092.807864	31910	6	0.663068	31935	12	0.790437	15476481	0.002203
319833218	78925.000000	4171	7048.897937	32327	2	0.716795	31848	6	0.695723	15453899	0.002421
319858736	78663.000000	4088	7108.790683	32023	9	0.731778	32031	9	0.810448	15431321	0.002430
319857552	76656.000000	3906	7042.947719	31945	6	0.642028	31948	10	0.885032	15409015	0.002440
319822633	79957.000000	4102	7098.703682	32110	3	0.426806	32008	9	0.930269	15386619	0.003143
319852672	76675.000000	4066	7055.206547	32141	5	0.577971	31975	13	0.747020	15364515	0.003168
319847827	78431.000000	4171	7072.015180	31991	11	0.679157	31838	12	0.828219	15342097	0.004237
319844832	78986.000000	3996	7127.165822	31988	10	0.721751	31811	9	0.895811	15319789	0.004101
319849695	79270.000000	4015	6980.400406	32006	5	0.773559	32004	12	0.936807	15297620	0.005217
319816520	77778.000000	4106	7139.017647	31883	9	0.862658	32036	12	0.961672	15275648	0.005043
319843575	76516.000000	3964	7022.776831	31946	6	0.568013	32163	6	0.787367	15253776	0.005865
319848622	80390.000000	4155	7131.266270	31883	7	0.687536	32029	8	0.636860	15231714	0.005325
319857519	76105.000000	3872	6983.586399	32053	4	0.810484	32119	3	0.576472	15209792	0.005149
319838401	80528.000000	4203	7161.741518	31895	10	0.854418	31697	10	0.743120	15187845	0.004887
319862239	77008.000000	3974	6997.116202	32087	11	0.911701	31965	12	0.605734	15165673	0.004880
319852072	79540.000000	4141	7095.591407	31914	11	0.902246	32001	6	0.760869	15143841	0.004905
319825665	76709.000000	3968	7092.945117	31924	9	0.940710	32068	14	0.854961	15121903	0.005463
319847329	77894.000000	4050	7039.689240	31946	7	0.751778	32106	8	0.837859	15099996	0.005873
319845265	77835.000000	4032	7066.152382	32014	8	0.745306	31797	8	0.901658	15078041	0.005287
319835429	79485.000000	3996	7080.292098	32040	9	0.634507	31807	7	0.940353	15056119	0.004697
319842045	76792.000000	3910	7065.959546	32051	5	0.479357	32055	4	0.963823	15034405	0.004720
319842674	79568.000000	4181	7050.807329	31996	8	0.337200	32115	6	0.978058	15012659	0.004200
319836008	78003.000000	4018	7074.725387	31918	6	0.447559	32025	8	0.542102	14990694	0.004126
319841883	78369.000000	4016	7091.631540	32100	2	0.664932	32051	6	0.722274	14969090	0.004651
319862120	76499.000000	3962	7040.150784	31934	5	0.550694	31854	4	0.831553	14947404	0.005060
319849890	80486.000000	4179	7068.041646	32059	2	0.423312	31720	7	0.808479	14925705	0.004596
319834858	76357.000000	3942	7035.443406	31961	10	0.519281	32044	7	0.774423	14904031	0.004544
319836053	79863.000000	4221	7068.593156	31894	8	0.683969	31929	12	0.844829	14882572	0.004460
319832979	77830.000000	3946	7055.680167	32035	6	0.808320	32169	6	0.905885	14860914	0.004200
319825417	78496.000000	4005	7071.999905	31841	8	0.857315	31925	7	0.942917	14839334	0.004101
319848080	78013.000000	4116	7046.183480	31873	7	0.584021	31850	4	0.885483	14817908	0.003908
319865151	78190.000000	4038	7021.491029	32048	14	0.747699	31769	4	0.930543	14796505	0.004064
319850702	76659.000000	4097	7163.654628	32038	8	0.440805	32162	4	0.957873	14775044	0.003238
319852805	80358.000000	4057	6988.784587	32065	10	0.660836	32022	6	0.676541	14753715	0.002970
319843433	78075.000000	4041	7125.631057	32038	11	0.700963	31680	11	0.803815	14732472	0.002606
319862349	77810.000000	3997	6996.673580	31895	2	0.705329	32114	7	0.732082	14711104	0.002532
319842342	78795.000000	4088	7115.598573	32136	3	0.602104	31923	4	0.837501	14689913	0.002958
npatches	nstrain	runtime	dt	init_x	init_y	init_y_blood	init_z	init_S	beta0	beta1	beta2	beta3	mean_beta	B	d	delta	delta_blood	b[0]	mut	m	CTL	c	g	epsilon	k	het	lambda	rho	omega	x_max	patch.dyna	DELTA	A	VA
10000	1	100.000000	0.000100	21900	9499	5000000	0.001000	10000000	8.806513	13.544501	8.232160	11.380798	10	8000000000.000000	0.010000	1.000000	1.000000	800000	0.000050	0.048000	0	0.500000	0.000000	25.000000	14.000000	0.500000	0.001000	0.001000	0.010000	31987	0	10.000000	7.000000	1.000000
sus	inf	inf_blood	z	x[0]	y[0][0]	z[0]	x[1]	y[1][0]	z[1]	S[0]	synchrony
219000000	94990000.000000	5000000	10.000000	21900	9499	0.001000	21900	9499	0.001000	10000000	0.000000
181545586	617985624.000000	32188573	3940.834452	18809	60828	0.394083	15249	63797	0.394083	13078929	0.000000
265970193	154313516.000000	8043917	6324.976263	27147	14985	0.632498	24688	16781	0.632498	15337289	0.000000
308014784	27842686.000000	1454860	7771.013291	30992	2709	0.777101	30064	3188	0.777101	16000220	0.000000
318664856	2636517.000000	138279	8648.068121	31613	229	0.864807	31882	300	0.864807	16090588	0.000000
319824341	117335.000000	6227	9176.182386	31857	9	0.918002	32076	17	0.918002	16074923	0.000000
319820717	146594.000000	7623	5198.323045	31908	10	0.392375	32057	27	0.289421	16051525	0.000000
319755692	258291.000000	13560	7087.409627	31833	27	0.631461	31897	47	0.569017	16030135	0.000000
319836094	63339.000000	3247	7780.629719	31993	5	0.725392	31928	3	0.738599	16007698	0.000000
319817662	122294.000000	6477	6118.575408	32030	12	0.451730	31958	17	0.675713	15984609	0.000000
319824285	84762.000000	4306	7501.736356	32132	7	0.667461	32143	10	0.803312	15961816	0.000000
319841514	87785.000000	4512	5951.882125	31916	8	0.620030	31923	10	0.458656	15938626	0.000000
319835150	80549.000000	4202	7201.380570	31904	3	0.681555	31988	12	0.671662	15915832	0.000000
319825360	79639.000000	4131	6092.418549	32046	7	0.479055	31960	10	0.616473	15892614	0.000000
319841968	76275.000000	3900	7025.322625	31943	7	0.684035	32005	10	0.767382	15869679	0.000000
319847376	78644.000000	4169	6268.149599	31775	11	0.386708	32010	6	0.564508	15846406	0.000000
319865493	72596.000000	3699	6854.814189	31861	9	0.442033	31872	4	0.569545	15823711	0.000000
319827687	79775.000000	4197	6384.575850	31923	5	0.575274	32025	11	0.738919	15800817	0.000000
319826671	72186.000000	3759	6750.722297	32216	4	0.518900	32098	15	0.510124	15777885	0.000000
319832388	79187.000000	4176	6462.677698	31952	6	0.540220	31885	13	0.451249	15755151	0.000000
319834120	71699.000000	3725	6632.575327	32027	6	0.721133	32140	8	0.472785	15732503	0.000000
319836396	77671.000000	4089	6521.870244	31930	8	0.640570	31994	10	0.680232	15709794	0.000000
319836103	73383.000000	3810	6565.766862	32235	5	0.493652	32031	7	0.730749	15686962	0.000000
319824359	76179.000000	4078	6602.405938	31881	11	0.365748	32063	11	0.748140	15664212	0.000000
319840683	73629.000000	3875	6552.494405	32058	9	0.583984	31916	11	0.462054	15641388	0.000000
319835897	74952.000000	3856	6586.910372	31971	8	0.653263	32056	9	0.673723	15618693	0.000000
319836477	74676.000000	3847	6580.649644	32058	4	0.767378	31952	7	0.802106	15596089	0.000000
319830634	75917.000000	3894	6562.934586	32099	9	0.858910	31979	7	0.462227	15573485	0.000000
319829457	72770.000000	3799	6555.901487	32031	6	0.716223	32160	13	0.264375	15550636	0.000000
319832198	76744.000000	4102	6584.349656	32208	1	0.462898	31968	3	0.553827	15528128	0.000000
319851838	74171.000000	3925	6507.434094	32151	7	0.662528	31978	16	0.729386	15505771	0.000000
319838435	73396.000000	3844	6595.070302	32041	5	0.628135	31844	9	0.489856	15483243	0.000000
319838879	75509.000000	3945	6561.752920	31765	7	0.644077	31862	6	0.667115	15460670	0.000000
319839238	74166.000000	3829	6600.242007	31940	4	0.636859	32016	13	0.291235	15438080	0.000000
319846261	76826.000000	3996	6573.123681	31820	9	0.665210	31904	9	0.570118	15415840	0.000000
319836467	74666.000000	3794	6551.635911	31855	5	0.637007	31976	0	0.413202	15393849	0.000000
319848706	75855.000000	4029	6562.129012	31893	11	0.540812	31932	7	0.595294	15371564	0.000000
319840290	73233.000000	3843	6575.305925	31830	10	0.721492	32091	8	0.588705	15349144	0.000000
319854222	75574.000000	3811	6576.048554	31887	6	0.831078	32009	9	0.705178	15326851	0.000000
319859931	73850.000000	3810	6538.143636	31952	5	0.791799	32019	5	0.821183	15304483	0.000000
319856154	75173.000000	3902	6621.019010	32049	5	0.661953	32129	10	0.891544	15282512	-1.#IND00
319809926	75098.000000	3878	6525.398744	31993	5	0.486782	31888	19	0.497036	15260461	-1.#IND00
319842168	76187.000000	3947	6628.034121	31948	8	0.559293	31930	8	0.570946	15238239	-0.014580
319795160	75422.000000	3951	6482.196961	32090	11	0.659485	31993	9	0.720008	15216426	-0.012757
319832964	75154.000000	3978	6634.021585	32223	8	0.702731	32069	9	0.826690	15194109	-0.007449
319859477	75445.000000	3954	6480.341952	31788	7	0.819700	32001	6	0.851917	15172208	-0.003717
319847908	74641.000000	3790	6648.781948	31952	6	0.462008	32172	3	0.700429	15150296	-0.001906
319825668	77017.000000	4025	6512.449040	31908	9	0.654856	31963	7	0.803089	15128338	-0.003120
319858148	71267.000000	3658	6591.722433	31897	11	0.541387	31786	9	0.679794	15106468	-0.004990
319827546	78095.000000	4104	6547.754397	31839	7	0.721841	31993	7	0.483145	15084322	-0.005760
319829936	72127.000000	3804	6537.427681	32054	6	0.716438	31958	4	0.313676	15062524	-0.009336
319844606	77482.000000	4105	6614.972768	31901	7	0.645738	31883	12	0.544418	15040833	-0.007874
319833030	74460.000000	3816	6543.949591	31911	6	0.763229	31764	7	0.723679	15018880	-0.007821
319832808	74258.000000	3797	6548.957097	32083	11	0.541691	32179	7	0.832405	14996892	-0.007565
319846797	75554.000000	3903	6566.814819	31856	8	0.590011	31808	10	0.734349	14975361	-0.005148
319846705	74490.000000	3955	6543.715963	31946	8	0.745520	31865	10	0.838876	14953585	-0.001498
319852830	74726.000000	3886	6613.518488	32089	5	0.669284	32055	16	0.902275	14932007	-0.002136
319835661	74389.000000	3883	6551.401364	32163	6	0.466992	32030	4	0.940727	14910500	-0.001628
319837640	75610.000000	3854	6589.630136	31871	3	0.605586	31983	11	0.688379	14889102	-0.001258
319856731	76079.000000	3952	6545.112071	32101	7	0.655995	31900	7	0.810995	14867588	-0.001169
319846811	74749.000000	3820	6584.233609	32076	10	0.791353	31804	6	0.556098	14846314	-0.001556
319846772	74732.000000	3959	6567.395746	32041	6	0.714960	31951	11	0.664730	14824727	-0.001155
319853343	76176.000000	3988	6584.282356	32146	6	0.590136	32092	5	0.621508	14803431	-0.000919
319844638	73465.000000	3780	6497.159341	32164	8	0.363029	32062	7	0.395240	14781974	0.000129
319834915	76458.000000	4048	6631.501679	32110	3	0.527503	31784	8	0.536403	14760685	0.000439
319847508	74416.000000	3853	6548.038491	31951	6	0.557913	31982	4	0.718818	14739132	0.000428
319838165	74383.000000	3802	6531.938713	31925	7	0.714420	32135	12	0.621543	14717553	0.000491
319845943	74338.000000	3926	6604.772588	31922	7	0.814346	31933	8	0.763969	14696009	0.000592
319830669	75433.000000	3917	6528.129597	31935	7	0.652503	32100	5	0.812530	14674749	0.000568
319817209	74800.000000	3896	6566.620465	32114	6	0.554673	32034	8	0.484734	14653487	0.000744
319833695	75261.000000	3889	6571.282964	32038	9	0.729899	31794	7	0.687480	14632652	0.000842
319834063	74771.000000	3809	6568.221725	31879	2	0.836177	31850	9	0.810449	14611806	-0.000423
319830937	74583.000000	3989	6535.416176	32081	14	0.634491	31974	10	0.831474	14590728	-0.000321
319840233	76647.000000	3998	6558.927375	31965	5	0.662811	31789	8	0.714826	14569557	-0.001091
319847078	71842.000000	3703	6506.234740	31974	6	0.751527	32093	5	0.709515	14548143	-0.002176
319839866	77176.000000	4002	6651.781695	31826	6	0.543199	31994	8	0.540637	14527413	-0.002102
319843472	73897.000000	3839	6491.530353	31746	8	0.722940	32095	9	0.721386	14506292	-0.001977
319823653	75254.000000	3867	6642.272024	31950	8	0.660918	32088	6	0.525774	14485198	-0.002035
319846410	75343.000000	3995	6522.562261	31917	9	0.768034	31942	5	0.655052	14464289	-0.001460
319822207	75011.000000	3985	6598.234557	31944	5	0.678123	32218	5	0.790781	14443640	-0.001478
319855679	75287.000000	3883	6549.372831	32034	6	0.594815	32129	2	0.347724	14422616	-0.001782
319860251	74653.000000	3969	6565.217565	31924	7	0.754246	31964	15	0.604380	14401933	-0.001696
319848482	76112.000000	4075	6593.728994	32009	9	0.390028	32138	5	0.704488	14381145	-0.002154
319832902	74757.000000	3914	6603.737313	32080	9	0.542360	32106	6	0.820765	14360527	-0.001571
319825511	75506.000000	3896	6555.770144	32080	14	0.460833	31992	12	0.544655	14339616	-0.002191
319837362	74629.000000	3863	6563.990726	32004	4	0.672983	31758	8	0.567949	14318901	-0.002243
319839800	77008.000000	4071	6593.346304	32029	7	0.671209	32060	6	0.737951	14298123	-0.001997
319823973	72738.000000	3819	6500.415442	31806	8	0.683992	31954	4	0.622978	14277514	-0.001917
319837980	77013.000000	4098	6671.973993	31984	7	0.808334	31953	7	0.771328	14256849	-0.001909
319840030	74180.000000	3887	6413.193710	31979	4	0.492637	31982	6	0.593323	14236168	-0.001618
319855564	76260.000000	3979	6716.509521	32021	5	0.654057	32063	12	0.753341	14215956	-0.001514
319842450	75390.000000	3909	6426.543285	32114	2	0.790178	32066	7	0.432860	14195375	-0.001794
319857124	74407.000000	3884	6667.417543	32000	9	0.708911	32058	7	0.656017	14175218	-0.001739
319837019	74655.000000	3866	6497.203345	32046	12	0.823448	31941	8	0.438517	14154738	-0.001753
319814874	74549.000000	3934	6614.454653	31914	9	0.567384	32073	17	0.659447	14134517	-0.001611
319834047	75631.000000	3873	6562.217740	32018	5	0.737608	31996	5	0.769484	14114251	-0.001305
319837914	76105.000000	3962	6593.080499	32157	12	0.577290	32052	11	0.860186	14093824	-0.001136
319863799	75328.000000	3752	6517.794844	31821	2	0.328053	31942	10	0.867348	14073392	-0.001156
319865516	73324.000000	3735	6599.795127	32026	7	0.523429	31973	5	0.733428	14053036	-0.000978
319816358	77325.000000	4069	6590.318703	31980	7	0.668129	31714	6	0.828540	14032727	-0.001419
npatches	nstrain	runtime	dt	init_x	init_y	init_y_blood	init_z	init_S	beta0	beta1	beta2	beta3	mean_beta	B	d	delta	delta_blood	b[0]	mut	m	CTL	c	g	epsilon	k	het	lambda	rho	omega	x_max	patch.dyna	DELTA	A	VA
10000	1	100.000000	0.000100	21900	9499	5000000	0.001000	10000000	8.367164	7.987134	8.616853	6.305557	10	8000000000.000000	0.010000	1.000000	1.000000	800000	0.000050	0.048000	0	0.500000	0.000000	25.000000	15.000000	0.500000	0.001000	0.001000	0.010000	31987	0	10.000000	7.000000	1.000000
sus	inf	inf_blood	z	x[0]	y[0][0]	z[0]	x[1]	y[1][0]	z[1]	S[0]	synchrony
219000000	94990000.000000	5000000	10.000000	21900	9499	0.001000	21900	9499	0.001000	10000000	0.000000
189071756	556483634.000000	28996535	3940.834452	20056	54720	0.394083	20417	53920	0.394083	12992921	0.000000
276420431	117653006.000000	6137489	6324.976263	28586	11316	0.632498	28680	10903	0.632498	14997138	0.000000
313336442	14655769.000000	765403	7771.013291	31467	1296	0.777101	31443	1308	0.777101	15460661	0.000000
319509390	717967.000000	37598	8648.068121	31717	64	0.864807	32096	62	0.864807	15488260	0.000000
319845238	43949.000000	2279	4420.623130	32094	0	0.165528	32093	4	0.277326	15466942	0.000000
319772944	286114.000000	15009	6019.909864	32100	33	0.427361	32042	26	0.561682	15445458	0.000000
319805660	112066.000000	5938	7576.718718	32143	8	0.652681	31938	11	0.734150	15424675	0.000000
319840085	96999.000000	5012	5138.383850	31851	12	0.610159	31945	9	0.611098	15402529	0.000000
319807059	106075.000000	5510	7000.451164	31952	12	0.763552	31985	10	0.764122	15380444	0.000000
319843406	78126.000000	4143	5360.896783	32166	4	0.664779	31712	9	0.253905	15357872	0.000000
319831784	82823.000000	4273	6858.556248	31867	5	0.638194	32022	12	0.547476	15336171	0.000000
319853034	83358.000000	4398	5614.275804	32079	8	0.775874	32013	11	0.725534	15314016	0.000000
319821276	68714.000000	3577	6690.385035	31903	2	0.761665	32299	10	0.833530	15291856	0.000000
319823416	87788.000000	4573	5915.725770	32058	6	0.605557	31942	9	0.714003	15269718	0.000000
319842752	61555.000000	3192	6246.226773	31997	5	0.506810	32268	5	0.690049	15247862	0.000000
319835711	86572.000000	4579	6240.779391	32097	10	0.645792	31950	3	0.683440	15225821	0.000000
319845282	64556.000000	3445	5917.351295	32044	5	0.728814	31846	6	0.543901	15203758	0.000000
319837546	79359.000000	4107	6404.934416	31867	3	0.506542	31856	14	0.660601	15181723	0.000000
319855697	72948.000000	3693	5893.834066	31891	6	0.345745	32009	5	0.794147	15159741	0.000000
319853221	71127.000000	3627	6312.876846	31910	5	0.603179	31810	11	0.468530	15137991	0.000000
319851971	75184.000000	3882	6043.860519	31906	6	0.575826	32094	8	0.609425	15116001	0.000000
319833081	68774.000000	3560	6166.028892	31952	5	0.447500	31881	8	0.728747	15094283	0.000000
319874989	75487.000000	3892	6127.228202	31844	5	0.661173	32208	11	0.835479	15072287	0.000000
319840916	70764.000000	3594	6104.638982	31925	5	0.465248	32144	9	0.757352	15050374	0.000000
319836162	73254.000000	3807	6226.330731	32031	11	0.621882	32060	9	0.594102	15028604	0.000000
319839758	73131.000000	3815	6065.441111	31994	11	0.467483	31965	4	0.255703	15006863	0.000000
319841762	71265.000000	3701	6128.761947	32048	6	0.677016	32231	9	0.519526	14985036	0.000000
319857629	74612.000000	3962	6211.032199	31770	8	0.755316	31962	3	0.708581	14963386	0.000000
319854879	71908.000000	3789	6099.009816	32048	5	0.715309	32010	7	0.420711	14941822	0.000000
319850926	70590.000000	3799	6195.567984	32014	5	0.827328	32178	14	0.517085	14919926	0.000000
319843187	76030.000000	3949	6135.280473	32202	10	0.808500	31993	11	0.575192	14898300	0.000000
319842274	70019.000000	3650	6121.576824	31914	6	0.664539	31993	5	0.742344	14876638	0.000000
319839398	75585.000000	3936	6194.710418	31816	7	0.728443	31810	10	0.454675	14855123	0.000000
319839424	71857.000000	3828	6104.693686	31970	7	0.525754	31972	12	0.333934	14833743	0.000000
319855326	71953.000000	3741	6174.742974	32092	4	0.712359	31859	8	0.565175	14812359	0.000000
319865758	73089.000000	3808	6126.496870	31631	6	0.662167	32244	7	0.445640	14791027	0.000000
319838078	71225.000000	3706	6141.525980	31972	7	0.446991	31890	7	0.383805	14769555	0.000000
319857493	74416.000000	3788	6140.646449	32075	10	0.664587	31768	3	0.613117	14748310	0.000000
319847738	70062.000000	3669	6114.424369	31636	5	0.505848	31715	9	0.240119	14727192	0.000000
319850036	73107.000000	3775	6172.716882	32038	10	0.586030	32011	4	0.539115	14705833	-1.#IND00
319862576	72171.000000	3709	6085.151610	31872	2	0.748918	31966	4	0.719095	14684587	-1.#IND00
319844949	72442.000000	3720	6160.234870	32014	7	0.649628	32041	5	0.788536	14663332	-1.#IND00
319852293	72036.000000	3824	6172.837235	31916	5	0.659148	31643	9	0.521887	14641964	-1.#IND00
319842322	71797.000000	3855	6117.410870	31930	4	0.534821	31890	13	0.710013	14620720	-0.005481
319856154	72888.000000	3924	6205.351945	31881	2	0.446505	31875	6	0.633499	14599745	-0.002990
319850246	71709.000000	3637	6073.464023	31798	6	0.591978	32067	11	0.750743	14578621	-0.000210
319839278	71707.000000	3718	6192.731267	32056	5	0.729245	32140	7	0.476645	14557647	0.000230
319843945	72571.000000	3815	6105.662646	32013	12	0.560328	31957	7	0.426027	14536516	-0.001740
319858244	72607.000000	3799	6191.155939	31945	4	0.460292	31892	4	0.548711	14515414	-0.001425
319833552	73064.000000	3884	6144.709553	31620	4	0.672655	32126	5	0.725386	14494388	-0.001832
319840435	71227.000000	3741	6110.675949	32024	7	0.270960	32013	8	0.358660	14473415	-0.006082
319841489	73833.000000	3828	6164.925034	32060	8	0.557820	31767	7	0.521653	14452087	-0.007060
319838953	72718.000000	3721	6086.155482	32088	6	0.731808	31761	8	0.418555	14431229	-0.008494
319839101	71259.000000	3692	6203.452010	31920	6	0.701944	31796	6	0.647340	14410583	-0.007513
319844779	75290.000000	3929	6144.805422	32139	7	0.819222	32007	8	0.689814	14389627	-0.007570
319851953	69629.000000	3589	6068.352119	31727	8	0.681062	31967	7	0.765703	14368905	-0.005123
319853159	72856.000000	3785	6218.025861	31762	5	0.564224	31907	7	0.735656	14347950	-0.003413
319838310	72108.000000	3844	6115.240454	32057	1	0.286018	32102	7	0.672930	14327109	-0.003362
319856246	70999.000000	3714	6112.454734	31987	7	0.558045	32075	7	0.773634	14306414	-0.002525
319842520	72385.000000	3696	6182.791722	31869	11	0.519459	32015	12	0.658958	14285676	-0.003125
319863953	71852.000000	3708	6097.992586	31786	9	0.283994	32202	10	0.341675	14264723	-0.005349
319846556	71918.000000	3760	6171.145374	32009	6	0.510012	32024	7	0.600711	14243891	-0.005353
319843379	72838.000000	3776	6104.156767	31919	3	0.594124	32096	7	0.313774	14223414	-0.004919
319843343	71376.000000	3799	6129.690306	32249	7	0.753827	32146	12	0.483776	14202849	-0.004975
319843748	74747.000000	3928	6177.984177	31968	6	0.638888	32065	5	0.539034	14182281	-0.003198
319845879	72211.000000	3749	6059.204964	31918	11	0.524236	31974	5	0.632173	14161812	-0.002680
319852701	73108.000000	3749	6195.986337	31926	6	0.711438	31918	8	0.776904	14141366	-0.002475
319853014	72300.000000	3690	6101.614487	31967	7	0.721338	32033	4	0.864687	14121025	-0.002471
319833197	71324.000000	3676	6131.850927	32047	5	0.519589	32167	2	0.778334	14100625	-0.001387
319830179	73843.000000	3807	6143.597424	31788	8	0.509031	32140	13	0.370538	14080368	-0.001937
319842696	71022.000000	3706	6087.056933	31957	4	0.498707	31762	5	0.601690	14060091	-0.002001
319827070	73448.000000	3830	6153.096279	31887	8	0.576550	31987	4	0.476205	14039728	-0.001614
319830911	71745.000000	3724	6125.156687	31839	6	0.479234	32039	4	0.644376	14019659	-0.001881
319859161	70212.000000	3672	6138.443482	31948	6	0.598935	32046	1	0.400319	13999205	-0.001483
319841086	73773.000000	3820	6180.167269	32067	8	0.756745	32111	6	0.612656	13979144	-0.001751
319843346	72014.000000	3784	6151.448730	32029	5	0.668063	32103	11	0.604558	13959043	-0.001704
319837029	74107.000000	3900	6112.904746	32080	4	0.326289	32044	4	0.660714	13939111	-0.001543
319847211	72236.000000	3806	6141.988494	31872	9	0.591379	31952	4	0.361632	13918821	-0.002711
319846074	71888.000000	3818	6137.894389	31898	7	0.641195	32058	5	0.612815	13898593	-0.003070
319853676	73602.000000	3743	6132.510624	31905	13	0.771905	32245	3	0.566338	13878446	-0.003326
319829414	72006.000000	3678	6149.257073	32018	8	0.537101	32112	11	0.648103	13858353	-0.002771
319850196	72434.000000	3709	6174.157179	31841	5	0.719241	31917	11	0.469140	13838534	-0.002701
319840892	72007.000000	3751	6163.311955	31881	8	0.377254	31897	4	0.573359	13818562	-0.001724
319820015	74249.000000	3887	6212.835464	31814	4	0.546734	32164	9	0.443634	13798302	-0.001688
319868021	71556.000000	3653	6093.342405	31972	6	0.512558	31918	7	0.406487	13778576	-0.001804
319857340	71350.000000	3711	6166.985780	31948	11	0.634533	31951	4	0.629255	13758677	-0.001653
319846956	75550.000000	3826	6157.447444	31908	12	0.778336	31880	7	0.692565	13738683	-0.001405
319850417	70254.000000	3691	6093.142132	32215	5	0.601711	32037	4	0.564435	13718862	-0.001468
319862122	74560.000000	3862	6244.441708	32041	14	0.662941	31910	6	0.713376	13699129	-0.001255
319835055	71941.000000	3803	5992.901647	32020	4	0.778922	32112	8	0.502105	13679117	-0.001487
319852887	70422.000000	3791	6217.021802	32260	5	0.752721	31832	9	0.672301	13659388	-0.001529
319852275	74942.000000	3903	6108.352710	32008	4	0.602995	32044	7	0.719120	13639557	-0.001408
319853895	69431.000000	3507	6112.559933	31912	6	0.335324	31890	1	0.596420	13619870	-0.001285
319849302	74786.000000	3925	6199.079978	32111	6	0.596859	31899	6	0.580529	13600392	-0.001763
319831533	71099.000000	3831	6098.668714	31804	2	0.603995	32026	8	0.612009	13580715	-0.002272
319839807	74610.000000	3970	6192.670179	31887	7	0.702982	32138	6	0.506370	13561104	-0.002176
319833268	71557.000000	3694	6101.559030	32019	7	0.678700	31803	5	0.623303	13541443	-0.002078
319846304	73453.000000	3764	6248.138804	31816	7	0.805124	32167	9	0.443438	13522018	-0.002081
319830918	72592.000000	3722	6086.803552	32297	8	0.881803	31857	9	0.662432	13502525	-0.001666
npatches	nstrain	runtime	dt	init_x	init_y	init_y_blood	init_z	init_S	beta0	beta1	beta2	beta3	mean_beta	B	d	delta	delta_blood	b[0]	mut	m	CTL	c	g	epsilon	k	het	lambda	rho	omega	x_max	patch.dyna	DELTA	A	VA
10000	1	100.000000	0.000100	21900	9499	5000000	0.001000	10000000	9.923058	11.009213	10.856961	7.525851	10	8000000000.000000	0.010000	1.000000	1.000000	800000	0.000050	0.048000	0	0.500000	0.000000	25.000000	16.000000	0.500000	0.001000	0.001000	0.010000	31987	0	10.000000	7.000000	1.000000
sus	inf	inf_blood	z	x[0]	y[0][0]	z[0]	x[1]	y[1][0]	z[1]	S[0]	synchrony
219000000	94990000.000000	5000000	10.000000	21900	9499	0.001000	21900	9499	0.001000	10000000	0.000000
196366889	501399253.000000	26130244	3940.834452	19464	50352	0.394083	18681	50866	0.394083	12917003	0.000000
285494593	88423266.000000	4613050	6324.976263	28557	8702	0.632498	28233	9256	0.632498	14690367	0.000000
316565570	7147816.000000	374294	7771.013291	31849	653	0.777101	31138	718	0.777101	15002731	0.000000
319785016	169571.000000	8937	8648.050997	31938	19	0.864807	31829	19	0.864807	15001406	0.000000
319815211	149468.000000	7763	4326.836473	31949	17	0.362186	31763	20	0.391562	14979639	0.000000
319779266	240973.000000	12582	6558.923176	32036	19	0.613151	32121	26	0.630968	14959788	0.000000
319861142	45939.000000	2442	5193.025637	32108	1	0.467833	31870	6	0.517653	14938494	0.000000
319823035	135178.000000	7028	6070.671382	31909	14	0.542887	32054	22	0.451263	14917177	0.000000
319844958	52438.000000	2682	5162.667823	31942	6	0.294602	32138	3	0.368145	14895748	0.000000
319850927	100040.000000	5144	6256.709860	31991	18	0.572160	31987	19	0.609846	14874445	0.000000
319855190	68842.000000	3482	5092.296992	32015	4	0.345410	32041	16	0.273477	14853124	0.000000
319842067	72404.000000	3762	6359.955133	31817	13	0.602976	31778	12	0.559347	14831967	0.000000
319847774	81839.000000	4191	5523.007713	32065	3	0.579869	31889	6	0.620770	14810143	0.000000
319852587	60553.000000	3133	5797.197819	32088	4	0.409417	31882	3	0.769988	14788893	0.000000
319835850	81000.000000	4256	5939.499138	32015	13	0.641798	32043	6	0.860493	14767154	0.000000
319849269	66404.000000	3353	5474.629457	31939	7	0.544946	31982	4	0.658113	14746001	0.000000
319848960	68356.000000	3522	6022.177263	32100	5	0.450140	32155	7	0.398893	14724641	0.000000
319849287	77737.000000	3995	5718.442225	31760	7	0.464736	31911	13	0.635415	14703289	0.000000
319840114	63466.000000	3268	5631.338349	32020	7	0.633381	31982	5	0.535635	14682152	0.000000
319851964	73191.000000	3836	5978.820331	32084	5	0.603997	32041	6	0.664533	14661091	0.000000
319857241	72463.000000	3856	5573.818138	32035	4	0.580106	31829	10	0.518874	14639828	0.000000
319856914	66474.000000	3435	5854.760598	32147	3	0.543384	31902	7	0.670373	14618453	0.000000
319820148	74426.000000	3918	5803.864672	31736	3	0.516933	32091	2	0.800073	14597248	0.000000
319853970	68232.000000	3577	5657.249593	32016	7	0.421771	32007	7	0.719779	14576014	0.000000
319835055	70521.000000	3701	5825.300057	31977	5	0.589769	31810	13	0.706949	14555081	0.000000
319822499	72471.000000	3774	5727.468477	32070	13	0.501626	32007	6	0.807360	14533771	0.000000
319846646	68378.000000	3460	5754.994365	31983	10	0.631826	32302	6	0.831070	14512782	0.000000
319848237	71783.000000	3825	5798.434068	32043	13	0.461359	31861	9	0.720660	14491576	0.000000
319860994	69519.000000	3643	5727.831626	31756	3	0.552314	31896	7	0.350950	14470648	0.000000
319823398	69200.000000	3622	5751.400492	31829	6	0.480507	31920	11	0.584046	14449797	0.000000
319848223	69103.000000	3632	5800.813620	31889	11	0.394756	32154	5	0.617851	14428738	0.000000
319853874	70641.000000	3806	5787.199244	32004	3	0.551182	32078	4	0.443990	14407960	0.000000
319848701	71072.000000	3632	5765.641434	31739	7	0.702424	31644	13	0.662767	14387160	0.000000
319845218	70434.000000	3608	5775.681045	31771	17	0.339070	31881	2	0.795460	14366108	0.000000
319850533	69984.000000	3662	5768.009669	32089	11	0.599131	31699	4	0.547234	14345353	0.000000
319840384	70489.000000	3639	5773.172530	31999	8	0.756864	31943	13	0.550072	14324542	0.000000
319833060	71849.000000	3646	5719.993133	32238	6	0.597858	31912	1	0.647130	14303507	0.000000
319846576	69109.000000	3552	5784.076433	32245	4	0.569153	32046	3	0.427526	14282648	0.000000
319837504	71703.000000	3719	5778.116626	31932	4	0.464055	32163	12	0.424296	14262015	0.000000
319826935	69093.000000	3524	5736.020585	32023	8	0.600973	31810	6	0.650822	14241424	-1.#IND00
319827362	71897.000000	3747	5826.707290	31998	8	0.424033	32157	9	0.645478	14220664	-1.#IND00
319809694	69829.000000	3671	5696.810223	31991	15	0.480386	32260	7	0.731477	14199956	0.000055
319828483	69149.000000	3601	5806.600087	31837	5	0.684842	32079	8	0.710901	14179180	0.007136
319863563	72912.000000	3784	5772.910832	32001	6	0.676377	31994	9	0.433160	14158683	-0.000123
319862280	68207.000000	3534	5679.054104	31872	7	0.550287	31905	11	0.557661	14138358	-0.002138
319839962	69602.000000	3550	5813.570651	32143	7	0.594375	32015	7	0.582176	14117972	-0.008315
319805631	71810.000000	3758	5822.277185	31948	12	0.547858	31948	20	0.443302	14097631	-0.009738
319850986	70448.000000	3632	5704.759679	31977	4	0.662206	32076	2	0.450201	14077209	-0.009205
319864631	69091.000000	3594	5791.962136	32096	6	0.724324	32136	3	0.551604	14056752	-0.007367
319830878	72138.000000	3736	5780.699233	31881	6	0.537705	32030	9	0.728038	14036315	-0.011240
319865986	69832.000000	3503	5684.291607	32018	6	0.569329	32052	1	0.597238	14015975	-0.009727
319849262	70127.000000	3820	5858.545446	31884	9	0.738788	31849	7	0.674547	13995689	-0.004144
319828164	72471.000000	3706	5686.848419	31903	5	0.553167	31934	4	0.408797	13975316	-0.005677
319846878	66726.000000	3472	5766.512562	31993	5	0.571598	32077	9	0.523791	13955150	0.001195
319830264	73869.000000	3777	5851.131586	32043	13	0.409891	31778	4	0.579242	13934993	0.002756
319856621	68809.000000	3518	5678.598675	32031	6	0.426153	32009	8	0.637005	13914886	0.001491
319827683	69831.000000	3544	5827.410383	32194	11	0.479433	32195	10	0.433213	13894523	0.002793
319841005	72338.000000	3703	5792.250660	32053	3	0.684264	32216	11	0.579674	13874337	0.001408
319851405	71327.000000	3667	5731.856381	32036	8	0.465402	32043	11	0.537308	13854365	0.001013
319832804	67866.000000	3668	5789.186043	32018	10	0.526361	31997	9	0.624193	13834314	0.000111
319805330	72874.000000	3708	5762.486675	31890	10	0.530817	31905	9	0.772064	13814138	-0.000513
319844805	70459.000000	3629	5729.774589	32165	6	0.649112	31981	5	0.201546	13794195	0.001643
319834084	69541.000000	3642	5806.594959	31937	7	0.482816	31947	9	0.378468	13774286	0.002023
319838112	72981.000000	3684	5719.803380	31830	17	0.625715	31926	7	0.392323	13754197	0.001082
319834058	68452.000000	3351	5801.220497	31833	13	0.254200	32014	4	0.554575	13734271	0.001666
319827192	72576.000000	3837	5818.033803	31973	13	0.535070	32088	12	0.549481	13714147	0.004848
319836223	68928.000000	3677	5660.283224	32223	4	0.502955	31867	4	0.680258	13694238	0.004340
319838549	69593.000000	3567	5838.319914	32019	9	0.698531	31927	2	0.442694	13674752	0.004136
319847069	71445.000000	3695	5667.089458	32003	6	0.805138	31795	8	0.340326	13654733	0.004032
319859958	67236.000000	3465	5754.375270	31845	3	0.731148	32030	6	0.488153	13634945	0.004674
319840903	73009.000000	3835	5836.089845	32178	9	0.659264	31876	9	0.636672	13615086	0.004436
319848719	68467.000000	3584	5709.091084	32108	1	0.286180	31869	4	0.116936	13595530	0.004758
319851064	70148.000000	3639	5874.997431	31562	6	0.541587	32082	8	0.357758	13575985	0.004409
319829619	72279.000000	3743	5742.344932	31911	2	0.375295	32284	13	0.378025	13556440	0.004244
319845162	67587.000000	3449	5774.292269	31959	9	0.621102	31999	7	0.584284	13536843	0.003408
319837999	72357.000000	3851	5829.589171	32081	4	0.515008	31956	8	0.699457	13517345	0.006391
319853707	70212.000000	3618	5707.267549	32184	3	0.680839	31883	10	0.467200	13497647	0.006076
319850674	68563.000000	3600	5787.810701	31952	3	0.701245	31981	5	0.525794	13478112	0.006335
319840729	71868.000000	3672	5786.615919	31967	5	0.392703	32071	6	0.530886	13458695	0.005760
319840773	67796.000000	3626	5696.451983	31900	5	0.627222	32120	3	0.715471	13439519	0.006109
319844074	69851.000000	3619	5892.716867	31808	5	0.634722	31947	9	0.456157	13420189	0.005224
319830589	72877.000000	3737	5686.321444	32027	7	0.261211	31911	5	0.460592	13400623	0.006085
319847531	67956.000000	3403	5791.497571	32211	7	0.551907	31960	17	0.563506	13381441	0.005863
319837731	72390.000000	3766	5839.782335	32214	6	0.482697	31931	2	0.462693	13362293	0.004343
319832188	70166.000000	3603	5661.753277	32074	17	0.279708	32080	6	0.647895	13343111	0.004188
319850768	69946.000000	3620	5873.256427	31929	12	0.563126	32184	22	0.464729	13323763	0.004708
319838232	72379.000000	3615	5709.044635	32002	2	0.669923	32084	12	0.675346	13304515	0.004363
319853252	67562.000000	3492	5771.678085	32070	6	0.667660	31968	8	0.463398	13285321	0.004502
319854725	72476.000000	3822	5803.599975	31945	5	0.589691	32161	10	0.494160	13266127	0.004198
319866200	69806.000000	3620	5695.812684	32116	6	0.620283	32007	8	0.499471	13246837	0.003465
319833060	68739.000000	3459	5833.942964	32046	10	0.567987	31997	7	0.533879	13227486	0.003080
319853317	73770.000000	3900	5779.628126	31843	9	0.371124	32015	5	0.517189	13208458	0.002771
319854646	68536.000000	3560	5653.222802	32156	9	0.618572	31852	5	0.707164	13189359	0.002436
319841121	70293.000000	3747	5882.502280	31802	6	0.668592	31853	7	0.822388	13170345	0.002199
319834830	72967.000000	3802	5704.657489	32071	12	0.645803	32200	11	0.506961	13151350	0.003210
319845704	65808.000000	3478	5747.362243	32061	7	0.508387	31869	6	0.700960	13132230	0.003324
319861877	72635.000000	3665	5893.134273	31982	2	0.656464	32131	7	0.765867	13113438	0.003323
319834940	71448.000000	3712	5706.664749	32158	7	0.783653	31696	14	0.550065	13094286	0.003511
319843943	67580.000000	3530	5780.085714	32288	5	0.868781	32140	12	0.560200	13075474	0.003365
npatches	nstrain	runtime	dt	init_x	init_y	init_y_blood	init_z	init_S	beta0	beta1	beta2	beta3	mean_beta	B	d	delta	delta_blood	b[0]	mut	m	CTL	c	g	epsilon	k	het	lambda	rho	omega	x_max	patch.dyna	DELTA	A	VA
10000	1	100.000000	0.000100	21900	9499	5000000	0.001000	10000000	12.539656	6.673899	6.431373	12.134145	10	8000000000.000000	0.010000	1.000000	1.000000	800000	0.000050	0.048000	0	0.500000	0.000000	25.000000	17.000000	0.500000	0.001000	0.001000	0.010000	31987	0	10.000000	7.000000	1.000000
sus	inf	inf_blood	z	x[0]	y[0][0]	z[0]	x[1]	y[1][0]	z[1]	S[0]	synchrony
219000000	94990000.000000	5000000	10.000000	21900	9499	0.001000	21900	9499	0.001000	10000000	0.000000
204859741	446645921.000000	23290923	3940.834452	18320	46824	0.394083	23194	42499	0.394083	12802915	0.000000
294153407	63251004.000000	3302331	6324.976263	28454	6865	0.632498	30656	5678	0.632498	14332127	0.000000
318429466	2988515.000000	156833	7771.013291	31663	331	0.777101	31732	281	0.777101	14523203	0.000000
319865446	36085.000000	1897	6733.397624	31801	8	0.864807	31954	3	0.266728	14508903	0.000000
319751015	267577.000000	13847	5028.371565	32022	34	0.406928	32122	23	0.542390	14488470	0.000000
319838927	95174.000000	5006	6959.125195	32131	5	0.640288	31825	3	0.722449	14468831	0.000000
319822235	112144.000000	5800	4756.534343	32140	12	0.558766	32082	9	0.542771	14447751	0.000000
319840633	62149.000000	3171	6367.226181	32007	6	0.732382	31888	4	0.722680	14427227	0.000000
319832778	102666.000000	5416	5291.012021	31955	10	0.605493	31871	6	0.598688	14406018	0.000000
319852470	54003.000000	2803	5090.304638	32194	2	0.633659	31964	2	0.202412	14385242	0.000000
319840590	81351.000000	4309	5836.733140	31821	11	0.537294	31947	6	0.376661	14364418	0.000000
319821995	73100.000000	3807	5004.535948	32008	10	0.294643	32224	5	0.347586	14343642	0.000000
319855237	60476.000000	3062	5572.234428	31734	6	0.572185	32125	5	0.400928	14323071	0.000000
319851987	80628.000000	4036	5519.620686	32028	14	0.669163	31873	10	0.475433	14302345	0.000000
319843064	65304.000000	3448	5112.218304	32106	7	0.640366	31910	5	0.532930	14281393	0.000000
319885377	65934.000000	3456	5564.789424	32086	2	0.267357	31942	3	0.621859	14260891	0.000000
319861280	72872.000000	3839	5369.861800	32209	2	0.367923	31985	6	0.602434	14239932	0.000000
319832834	65012.000000	3483	5289.778287	32289	3	0.616631	31795	5	0.393322	14219010	0.000000
319839489	69090.000000	3524	5530.343227	31778	11	0.679040	31954	5	0.473879	14198241	0.000000
319815988	70926.000000	3715	5328.576488	32191	5	0.702060	31996	2	0.463276	14177963	0.000000
319846078	65266.000000	3357	5394.539963	32049	4	0.656412	31820	7	0.309923	14157283	0.000000
319836701	70435.000000	3738	5488.676671	31871	11	0.719517	32131	3	0.529278	14136916	0.000000
319828709	68809.000000	3519	5259.009387	31926	10	0.719488	32126	6	0.393091	14116710	0.000000
319839972	64651.000000	3343	5400.515685	31788	9	0.701462	32226	1	0.104615	14096283	0.000000
319849399	70572.000000	3644	5457.620769	32070	14	0.335493	32127	6	0.366235	14075830	0.000000
319833761	67968.000000	3567	5327.001959	31970	8	0.514409	31918	7	0.416006	14055650	0.000000
319849122	67174.000000	3480	5403.362563	31920	3	0.674005	31969	5	0.645794	14035286	0.000000
319855928	68735.000000	3607	5409.060390	32116	7	0.616118	32073	5	0.368384	14014854	0.000000
319868580	68053.000000	3556	5412.576178	31902	9	0.497188	31889	12	0.616910	13994211	0.000000
319834323	69016.000000	3512	5401.799871	31917	10	0.467190	31938	9	0.449876	13973838	0.000000
319869784	67297.000000	3480	5288.767827	32153	7	0.509673	32142	12	0.453863	13953234	0.000000
319827454	67595.000000	3363	5441.871953	31979	12	0.383313	32126	6	0.457632	13933131	0.000000
319858112	68706.000000	3503	5380.507326	31757	10	0.575732	32028	4	0.433708	13913123	0.000000
319863740	68168.000000	3627	5351.192251	31933	6	0.742672	31992	4	0.656531	13893033	0.000000
319840404	67103.000000	3515	5434.340111	31939	6	0.408289	31951	5	0.771679	13872991	0.000000
319844220	69371.000000	3545	5368.728782	31975	6	0.503278	32192	5	0.737715	13852742	0.000000
319832400	66856.000000	3538	5366.525343	32226	2	0.469978	32168	5	0.650810	13832577	0.000000
319854008	67771.000000	3549	5402.370243	31694	6	0.528778	31872	4	0.732144	13812573	0.000000
319838100	68936.000000	3539	5374.463408	31976	9	0.522786	31834	7	0.565294	13792492	0.000000
319852486	66805.000000	3366	5377.002577	31973	6	0.585396	31825	7	0.607967	13772414	-1.#IND00
319824209	68401.000000	3618	5440.783776	32086	6	0.655836	32077	12	0.377719	13752610	-1.#IND00
319850984	69184.000000	3649	5361.553371	32132	5	0.624148	32082	4	0.537849	13732594	0.045099
319841387	66644.000000	3359	5409.812417	32024	6	0.526338	32029	6	0.407123	13712967	0.031841
319849413	67972.000000	3579	5414.245143	32110	8	0.545013	32045	5	0.528384	13693146	0.028538
319833038	68956.000000	3500	5418.512382	32024	8	0.415132	31893	11	0.383840	13673395	0.025603
319842498	69357.000000	3530	5354.826871	31943	11	0.424852	32010	8	0.298066	13653720	0.020022
319856988	67047.000000	3434	5317.631888	31855	13	0.508388	31932	7	0.436053	13634030	0.020534
319855664	68332.000000	3608	5431.256050	32056	5	0.394046	32094	12	0.446643	13614290	0.020687
319836693	68008.000000	3595	5333.917261	32135	9	0.600875	31916	4	0.393584	13594460	0.018723
319852314	67524.000000	3480	5410.537256	31893	9	0.440300	31806	8	0.428556	13574822	0.017426
319840444	67610.000000	3584	5403.244219	31997	4	0.451193	31901	5	0.348951	13555271	0.015783
319849902	68074.000000	3566	5332.812882	31801	7	0.617064	32032	8	0.605124	13535766	0.014884
319859152	66458.000000	3548	5440.837252	31849	2	0.688503	31947	3	0.617701	13516193	0.014479
319832401	70180.000000	3647	5434.712682	32062	13	0.422612	31875	3	0.743855	13496398	0.013046
319813185	68019.000000	3463	5302.313676	31899	6	0.492346	31922	7	0.497452	13476743	0.010914
319863961	66642.000000	3440	5422.009610	32101	5	0.662496	32042	4	0.574718	13457170	0.010398
319828298	68564.000000	3628	5439.267317	31966	6	0.717292	32022	6	0.420756	13437646	0.011259
319847494	70570.000000	3671	5398.047883	31810	6	0.796617	31980	3	0.358839	13418274	0.010779
319832188	67331.000000	3544	5279.439135	32104	11	0.392767	31928	3	0.375237	13398941	0.009502
319859420	66183.000000	3440	5433.931624	32071	6	0.621654	31965	2	0.496595	13379516	0.009213
319824235	70889.000000	3720	5368.330653	31901	6	0.489481	32314	11	0.449138	13360569	0.010379
319831902	64665.000000	3324	5326.913378	31944	6	0.690358	31964	5	0.548740	13341147	0.010309
319852298	68245.000000	3426	5497.457102	32091	11	0.644723	32254	3	0.523264	13321854	0.010391
319841032	68256.000000	3526	5355.387147	32073	10	0.784517	31953	5	0.574233	13302491	0.009942
319831780	67947.000000	3431	5451.725432	31842	17	0.738520	31889	9	0.741763	13283120	0.008778
319869255	69500.000000	3727	5405.763276	32144	6	0.479819	31923	5	0.262547	13263991	0.008906
319865432	68074.000000	3483	5340.396532	32116	4	0.518950	31934	8	0.403551	13244793	0.008756
319851537	66399.000000	3549	5439.623432	32041	6	0.376574	32046	9	0.397062	13225783	0.008657
319847977	70658.000000	3681	5453.833121	31871	20	0.564636	32154	4	0.546146	13206757	0.007400
319855372	67702.000000	3594	5281.009606	31812	4	0.693821	31872	3	0.696973	13187350	0.006812
319841744	66048.000000	3481	5437.735263	32081	7	0.707554	31940	6	0.446254	13168325	0.007587
319843089	71570.000000	3718	5472.320072	31812	11	0.477777	31934	7	0.653634	13149067	0.007509
319857249	67906.000000	3517	5255.946884	32089	6	0.683260	32261	2	0.649442	13130190	0.007075
319847981	65381.000000	3466	5450.098418	31959	9	0.649224	32100	10	0.553882	13111267	0.007078
319839226	69504.000000	3663	5447.784228	32046	3	0.500948	31853	3	0.566509	13092326	0.005525
319838177	67439.000000	3389	5336.832483	31884	6	0.555474	31879	9	0.400951	13073495	0.005515
319834447	69068.000000	3548	5421.700704	31957	11	0.545115	32041	8	0.531797	13054687	0.005413
319846464	68809.000000	3466	5399.266348	32181	7	0.364542	31888	7	0.387724	13035632	0.003493
319860341	68145.000000	3532	5369.070527	32114	8	0.425811	31849	4	0.542405	13016973	0.003417
319842633	66866.000000	3346	5420.010927	31776	9	0.504597	32072	9	0.280600	12998173	0.003392
319822814	69983.000000	3718	5379.154155	32029	4	0.560858	31997	7	0.396753	12979360	0.002908
319850018	66931.000000	3398	5370.189136	32094	5	0.733650	31925	7	0.530793	12960704	0.002475
319824570	68090.000000	3639	5394.647932	31947	5	0.637041	31844	7	0.588567	12941853	0.002516
319837937	67738.000000	3573	5397.510995	31798	5	0.779857	32023	10	0.750456	12923098	0.002651
319838419	67555.000000	3546	5351.902287	31855	5	0.519298	31944	5	0.587804	12904365	0.002443
319833786	66026.000000	3515	5402.518999	32111	10	0.708443	32130	3	0.615360	12885814	0.002734
319850305	69722.000000	3686	5417.697769	32107	8	0.562846	32179	3	0.657058	12867196	0.002565
319822059	67400.000000	3523	5355.217403	32017	2	0.500384	32007	8	0.585076	12848157	0.002464
319842856	69703.000000	3563	5436.757385	31964	3	0.684911	32033	7	0.658819	12829295	0.002153
319866333	66500.000000	3516	5344.269383	32199	2	0.808891	31950	8	0.405083	12810984	0.002079
319867114	67065.000000	3437	5410.653724	31909	2	0.470168	32119	7	0.451886	12792516	0.002356
319843172	68472.000000	3551	5382.398653	32006	7	0.672167	32025	1	0.352983	12773954	0.002306
319865539	67309.000000	3521	5385.290825	31828	10	0.270442	32004	5	0.492891	12755534	0.002650
319839194	67521.000000	3532	5401.838517	31872	1	0.369022	31943	3	0.281452	12737161	0.003948
319841519	68025.000000	3556	5403.349744	31988	9	0.419911	31896	3	0.564184	12718654	0.004164
319838388	68408.000000	3519	5341.206060	32107	13	0.406946	32039	6	0.488462	12700426	0.004011
319855465	65881.000000	3456	5396.956070	31737	7	0.397566	31999	5	0.620379	12682079	0.003847
319857106	69227.000000	3555	5413.521321	31906	12	0.407171	32093	3	0.373513	12663758	0.003856
319840112	67124.000000	3459	5348.271002	31926	8	0.640436	31982	15	0.343492	12645364	0.003090
npatches	nstrain	runtime	dt	init_x	init_y	init_y_blood	init_z	init_S	beta0	beta1	beta2	beta3	mean_beta	B	d	delta	delta_blood	b[0]	mut	m	CTL	c	g	epsilon	k	het	lambda	rho	omega	x_max	patch.dyna	DELTA	A	VA
10000	1	100.000000	0.000100	21900	9499	5000000	0.001000	10000000	5.032817	11.479545	8.044586	14.186272	10	8000000000.000000	0.010000	1.000000	1.000000	800000	0.000050	0.048000	0	0.500000	0.000000	25.000000	18.000000	0.500000	0.001000	0.001000	0.010000	31987	0	10.000000	7.000000	1.000000
sus	inf	inf_blood	z	x[0]	y[0][0]	z[0]	x[1]	y[1][0]	z[1]	S[0]	synchrony
219000000	94990000.000000	5000000	10.000000	21900	9499	0.001000	21900	9499	0.001000	10000000	0.000000
212617713	399174830.000000	20817614	3940.834452	25712	36317	0.394083	19683	41199	0.394083	12712202	0.000000
300953983	44642015.000000	2336519	6324.976263	30913	3767	0.632498	29758	4738	0.632498	14033575	0.000000
319267086	1189013.000000	62669	7771.013291	31936	110	0.777101	31780	133	0.777101	14146772	0.000000
319852195	48967.000000	2516	2873.919122	31898	7	0.295629	31959	4	0.125083	14128342	0.000000
319761557	273330.000000	14395	5479.622042	31943	27	0.572783	32045	32	0.469342	14109208	0.000000
319857327	41227.000000	2119	5083.606003	31984	6	0.629264	32047	8	0.611418	14089337	0.000000
319819971	131887.000000	6815	5441.752247	31802	12	0.560979	31795	7	0.551921	14069162	0.000000
319831233	56614.000000	2941	4188.569772	32253	6	0.575534	31915	4	0.336469	14048829	0.000000
319853919	75493.000000	3925	5847.858827	31811	7	0.717400	31986	20	0.554727	14028682	0.000000
319825147	86797.000000	4518	4799.529687	31844	10	0.290143	32025	12	0.324414	14008474	0.000000
319834942	54607.000000	2803	4922.534865	31835	3	0.323561	32118	4	0.564865	13988198	0.000000
319854262	77053.000000	3938	5529.439929	31716	1	0.564317	32041	6	0.736081	13968037	0.000000
319838225	73323.000000	3800	4776.139331	32061	1	0.107249	31844	4	0.499343	13948119	0.000000
319846669	57720.000000	2994	4978.126068	32042	10	0.117688	31993	0	0.468112	13927796	0.000000
319819943	70798.000000	3618	5371.175368	32220	1	0.215624	32052	5	0.657487	13907836	0.000000
319845867	71655.000000	3626	4870.291446	32023	4	0.258088	32008	9	0.693501	13887867	0.000000
319848841	59211.000000	3035	5028.053860	32200	6	0.543920	31949	3	0.536191	13867831	0.000000
319855134	69235.000000	3581	5291.831972	31873	5	0.577635	31907	4	0.453246	13847530	0.000000
319858105	68293.000000	3568	4969.876491	32082	2	0.366471	31697	13	0.518480	13827589	0.000000
319823740	64041.000000	3339	5035.314026	32099	4	0.517950	31904	3	0.443255	13807599	0.000000
319835650	66334.000000	3479	5151.793448	32027	9	0.366289	32145	6	0.470949	13787500	0.000000
319863558	67558.000000	3511	5042.301552	31818	4	0.426584	31738	9	0.544153	13767336	0.000000
319827259	63623.000000	3289	5120.952067	31908	4	0.502771	32053	3	0.689574	13747508	0.000000
319829050	66891.000000	3354	5102.246905	31994	9	0.529388	32061	4	0.493728	13727655	0.000000
319844485	66283.000000	3385	5038.428170	32067	7	0.431308	32052	13	0.494366	13707916	0.000000
319846952	64667.000000	3350	5074.399453	31814	6	0.311846	31988	6	0.517595	13687901	0.000000
319823610	66396.000000	3363	5110.689552	32039	7	0.436697	32226	9	0.387952	13667996	0.000000
319849400	66749.000000	3493	5087.089744	32047	7	0.329065	32028	10	0.238419	13648148	0.000000
319840949	66169.000000	3405	5063.352350	31968	5	0.469562	31772	6	0.538084	13628101	0.000000
319835987	66905.000000	3479	5147.620964	31974	3	0.500862	31713	6	0.491109	13608125	0.000000
319848739	65813.000000	3506	5051.432295	31994	6	0.403543	31892	4	0.576148	13588236	0.000000
319846447	65561.000000	3399	5096.083459	31943	1	0.504861	32108	3	0.325617	13568596	0.000000
319848502	68112.000000	3533	5054.281405	31945	4	0.457602	32022	10	0.469096	13548906	0.000000
319849171	66611.000000	3566	5046.140484	32002	3	0.570059	32021	8	0.604615	13529314	0.000000
319835504	65854.000000	3476	5045.758991	31814	4	0.689338	31836	7	0.698025	13509585	0.000000
319836323	65162.000000	3412	5028.337574	32106	7	0.243297	32139	7	0.741093	13489940	0.000000
319838760	65203.000000	3463	5112.326321	32220	7	0.510002	31955	6	0.455034	13470406	0.000000
319858227	66446.000000	3376	5092.637113	32093	2	0.702805	31959	10	0.638102	13450605	0.000000
319848092	66860.000000	3400	5118.856790	31986	3	0.819744	32121	7	0.780500	13431077	0.000000
319853157	67334.000000	3557	5034.216362	32121	3	0.481090	32039	5	0.514917	13411683	-1.#IND00
319861913	63928.000000	3322	5007.004713	31887	8	0.472009	32090	5	0.396459	13392074	-1.#IND00
319830243	66025.000000	3354	5153.339697	31862	3	0.380425	32043	10	0.486155	13372456	0.016838
319858784	68448.000000	3505	5083.034495	32030	5	0.470003	31890	9	0.544053	13352979	0.009876
319852192	65775.000000	3348	4989.386602	32007	3	0.502983	32085	3	0.690088	13333500	0.016255
319830571	64902.000000	3346	5103.831741	31923	5	0.403940	31933	8	0.516454	13314157	0.015612
319862267	65556.000000	3338	5146.210260	31775	7	0.418464	32120	6	0.705349	13294865	0.014068
319882127	67230.000000	3558	5028.753379	31759	7	0.444492	32179	5	0.382402	13275867	0.010821
319844368	64223.000000	3369	5087.126286	31797	6	0.283927	31995	7	0.473587	13256492	0.010601
319838988	66132.000000	3448	5118.421186	31861	8	0.468549	32045	5	0.540983	13237351	0.010735
319844971	66276.000000	3445	5048.482062	32013	4	0.424109	31845	2	0.464624	13217912	0.010616
319836455	65866.000000	3446	5035.404954	32060	6	0.278838	31865	6	0.460387	13198687	0.011264
319842018	65584.000000	3494	5089.672797	31827	5	0.392878	32151	9	0.371753	13179636	0.013741
319860526	64967.000000	3373	5055.611859	32183	8	0.342494	31844	3	0.436834	13160345	0.010975
319833480	65245.000000	3415	5137.242005	31877	12	0.511403	31957	3	0.534733	13141211	0.009499
319834594	68545.000000	3510	5067.159868	32034	6	0.464857	32010	2	0.710886	13122237	0.008060
319837718	64204.000000	3419	5008.986779	32173	7	0.640802	32034	4	0.497204	13102949	0.009816
319843036	66518.000000	3405	5132.392394	31994	3	0.162983	31978	15	0.342461	13084090	0.009228
319838830	67112.000000	3476	5100.460160	32002	6	0.445212	31957	16	0.227464	13064695	0.008822
319843890	68326.000000	3576	5055.931173	32039	2	0.529964	32131	5	0.531439	13046041	0.009121
319849774	64646.000000	3246	5006.669780	32006	2	0.693093	32204	2	0.605241	13026990	0.008561
319855318	64742.000000	3424	5120.152831	31918	3	0.388209	31744	6	0.738492	13008300	0.008915
319864999	67484.000000	3500	5150.826851	32152	10	0.544140	31984	5	0.484477	12989401	0.010175
319859444	65814.000000	3421	5021.312948	31864	2	0.320358	31965	5	0.650809	12970673	0.010463
319851322	64725.000000	3326	5060.932692	31984	5	0.380303	32056	5	0.641748	12951970	0.010100
319846031	66469.000000	3536	5116.246540	31804	7	0.265185	31969	13	0.510200	12933132	0.009490
319839157	66538.000000	3479	5057.608511	31843	9	0.474623	32013	10	0.573880	12914276	0.009404
319868272	66366.000000	3431	5064.911525	32146	6	0.281583	32214	6	0.412753	12895617	0.008756
319843169	63914.000000	3351	5044.162043	31888	10	0.453243	32000	5	0.512246	12876788	0.008149
319858850	66777.000000	3461	5114.039689	31914	6	0.584129	31743	8	0.627773	12858157	0.007763
319857036	65909.000000	3399	5005.257892	32050	7	0.285407	31825	6	0.743749	12839645	0.007782
319840496	64602.000000	3285	5104.640762	32073	4	0.269051	31995	5	0.587935	12820953	0.006981
319831356	67906.000000	3501	5154.113839	31931	11	0.526823	31983	6	0.575001	12802658	0.007944
319847265	66965.000000	3382	4926.375483	32033	4	0.467009	31956	3	0.704883	12784063	0.007662
319828631	62538.000000	3218	5105.107476	32117	8	0.407435	31976	5	0.496615	12765544	0.007482
319843065	67717.000000	3636	5174.544095	32105	7	0.485937	31855	11	0.367575	12747065	0.009236
319822386	67438.000000	3501	4977.718125	32042	11	0.551144	31925	14	0.598491	12728687	0.007064
319853429	63412.000000	3278	5054.018999	32024	3	0.257540	31883	4	0.586501	12710266	0.006710
319823043	67863.000000	3509	5156.609472	31995	4	0.268039	32020	7	0.421059	12691915	0.006612
319858055	68384.000000	3638	5024.321528	32179	8	0.407401	32027	7	0.586291	12673579	0.003595
319839006	64504.000000	3384	5021.642992	31981	7	0.625831	32112	3	0.521418	12655644	0.003487
319853206	66869.000000	3551	5160.704769	31916	4	0.497398	32082	6	0.588481	12637270	0.003771
319837249	67646.000000	3572	5081.839963	32002	8	0.508166	31781	5	0.471560	12618978	0.003207
319848671	65610.000000	3401	5080.003146	31867	4	0.348632	32084	10	0.505960	12600686	0.003043
319835457	67545.000000	3486	5044.389779	31944	5	0.366381	31814	7	0.438911	12582403	0.003424
319837077	66577.000000	3424	5035.974173	32013	3	0.449623	32006	4	0.347970	12564278	0.003380
319855683	64007.000000	3361	5098.586183	32093	5	0.447584	32077	10	0.465974	12545973	0.002723
319832907	67742.000000	3535	5185.648584	31787	8	0.272313	31885	7	0.441750	12527840	0.002429
319859359	67865.000000	3553	5012.841536	31781	7	0.442869	32034	10	0.661409	12509599	0.002965
319832138	64701.000000	3366	5039.565035	32166	3	0.447079	32113	5	0.380002	12491620	0.002378
319827670	65723.000000	3434	5141.443111	31812	8	0.316535	32189	8	0.623957	12473583	0.003034
319825435	69302.000000	3624	5094.304780	32306	4	0.383712	31885	8	0.731123	12455554	0.003072
319834953	65597.000000	3384	4990.977087	32074	8	0.536318	31948	3	0.663345	12437564	0.002980
319835158	63654.000000	3279	5149.055504	32086	6	0.283923	31912	6	0.501985	12419862	0.003667
319814943	69518.000000	3629	5162.237570	32086	5	0.390861	32146	7	0.697942	12402160	0.003524
319820616	66987.000000	3511	4974.820776	32106	7	0.310988	32108	11	0.618304	12384055	0.003248
319824400	62925.000000	3278	5060.459198	32012	11	0.514168	31986	2	0.434950	12366053	0.002936
319833307	66018.000000	3405	5180.331092	31687	15	0.256909	32235	6	0.397777	12348192	0.003165
319861507	67993.000000	3510	5034.804303	31974	4	0.287534	32022	6	0.490819	12330225	0.003614
319846005	64350.000000	3436	5009.189354	31893	3	0.325536	32021	5	0.428420	12312529	0.004525
npatches	nstrain	runtime	dt	init_x	init_y	init_y_blood	init_z	init_S	beta0	beta1	beta2	beta3	mean_beta	B	d	delta	delta_blood	b[0]	mut	m	CTL	c	g	epsilon	k	het	lambda	rho	omega	x_max	patch.dyna	DELTA	A	VA
10000	1	100.000000	0.000100	21900	9499	5000000	0.001000	10000000	8.712141	11.802120	9.990536	5.133317	10	8000000000.000000	0.010000	1.000000	1.000000	800000	0.000050	0.048000	0	0.500000	0.000000	25.000000	19.000000	0.500000	0.001000	0.001000	0.010000	31987	0	10.000000	7.000000	1.000000
sus	inf	inf_blood	z	x[0]	y[0][0]	z[0]	x[1]	y[1][0]	z[1]	S[0]	synchrony
219000000	94990000.000000	5000000	10.000000	21900	9499	0.001000	21900	9499	0.001000	10000000	0.000000
218096649	363055593.000000	18934163	3940.834452	22605	35455	0.394083	20283	37188	0.394083	12669990	0.000000
305509621	32477374.000000	1699695	6324.976263	30850	3066	0.632498	30415	3417	0.632498	13839621	0.000000
319612265	509748.000000	26778	7771.013291	32003	46	0.777101	31929	46	0.777101	13908302	0.000000
319822406	106972.000000	5458	3121.644356	31958	12	0.311256	31838	17	0.300525	13888548	0.000000
319806195	195442.000000	10228	5824.740866	31915	17	0.582261	31967	21	0.575752	13869645	0.000000
319850708	66330.000000	3371	3567.269842	31922	6	0.425890	31795	5	0.742684	13849932	0.000000
319839932	84804.000000	4335	5893.093482	32018	9	0.627086	32268	10	0.771868	13830196	0.000000
319827096	94436.000000	4985	4504.889221	31892	6	0.465791	32241	9	0.355192	13810060	0.000000
319860737	49100.000000	2596	4571.510146	31741	7	0.584876	31915	4	0.519584	13790161	0.000000
319847201	77209.000000	4055	5419.576209	31872	5	0.748218	31831	7	0.708617	13770158	0.000000
319840848	77494.000000	4068	4544.613555	31939	9	0.321132	31923	7	0.208877	13750069	0.000000
319862824	53796.000000	2842	4609.106704	32161	5	0.433535	31882	6	0.520166	13730279	0.000000
319844768	68578.000000	3607	5298.001075	32112	10	0.414156	31964	4	0.452400	13710445	0.000000
319841480	78389.000000	4020	4727.087969	32154	2	0.512322	32056	7	0.373930	13690699	0.000000
319872528	58304.000000	3000	4533.834838	31870	8	0.246487	32062	4	0.285650	13670738	0.000000
319851526	62923.000000	3380	5157.267973	31873	6	0.542977	31875	6	0.441447	13650701	0.000000
319817703	75352.000000	4000	4936.217212	31982	9	0.557414	31922	7	0.499890	13630837	0.000000
319829277	62673.000000	3351	4565.728654	32109	4	0.435707	31862	2	0.696672	13610975	0.000000
319859694	60848.000000	3200	4994.770524	31904	9	0.223657	31977	3	0.542343	13591478	0.000000
319842221	71039.000000	3755	4915.892003	31969	5	0.402393	31936	6	0.375193	13571538	0.000000
319829325	62606.000000	3171	4666.516848	32049	3	0.210686	32022	1	0.062811	13551908	0.000000
319829197	63322.000000	3302	4953.168289	31990	2	0.461251	31925	11	0.428154	13532545	0.000000
319827041	67342.000000	3531	4828.129809	31882	12	0.432571	31849	10	0.262186	13512660	0.000000
319854476	62830.000000	3257	4771.043152	31961	8	0.245569	31989	10	0.552499	13492941	0.000000
319836613	64750.000000	3429	4973.257209	31883	16	0.506751	31886	6	0.634516	13473419	0.000000
319851088	67955.000000	3500	4867.283926	32053	8	0.442095	32010	11	0.385046	13453973	0.000000
319870296	64055.000000	3279	4762.771467	31983	1	0.279999	32149	7	0.536090	13434253	0.000000
319844685	64520.000000	3335	4877.914425	32232	13	0.483103	32230	2	0.450683	13414707	0.000000
319851212	65852.000000	3430	4804.656082	32046	4	0.201412	31827	7	0.542168	13395367	0.000000
319839267	63011.000000	3294	4851.863376	31696	6	0.341583	32111	3	0.505386	13375953	0.000000
319829980	66804.000000	3547	4942.117445	32057	6	0.525371	32019	6	0.588799	13356552	0.000000
319852849	67246.000000	3492	4800.260309	31975	10	0.418063	32003	11	0.515655	13337161	0.000000
319832084	62004.000000	3162	4766.471792	31955	4	0.356217	31953	9	0.280034	13317479	0.000000
319819006	64496.000000	3405	4919.312412	31777	5	0.575718	31871	5	0.505603	13298123	0.000000
319842868	68230.000000	3509	4845.046803	31951	6	0.694972	32070	8	0.448638	13278933	0.000000
319833163	64361.000000	3232	4728.321406	32121	9	0.341972	32039	6	0.498434	13259986	0.000000
319840763	62814.000000	3288	4879.984534	31727	1	0.293102	31957	6	0.242517	13240607	0.000000
319849341	66581.000000	3412	4920.746358	32114	1	0.281283	32013	8	0.516854	13221502	0.000000
319858252	66124.000000	3364	4773.592221	32100	7	0.424836	32158	18	0.404986	13202173	0.000000
319832135	63557.000000	3289	4834.608111	32116	5	0.553000	32077	4	0.488024	13182853	-1.#IND00
319879505	63337.000000	3338	4871.549437	32153	7	0.689666	31880	5	0.551408	13163725	-1.#IND00
319842937	65294.000000	3408	4886.176045	31978	13	0.307142	31787	6	0.727919	13144651	0.027021
[truncated: 160 more rows]
