# Supplementary material for: Large Variations in HIV-1 Viral Load Explained by Shifting-Mosaic Metapopulation Dynamics
Source: PLoS Biol. 2016 Oct 5;14(10):e1002567. doi: 10.1371/journal.pbio.1002567 (PMC5051940; doi:10.1371/journal.pbio.1002567)
Supplement: S1 Data — Each file gives the output from the simulations indicated by the filename: low migration (ms1, db432); high migration (ms1, db1); very high migration (ms10, db1); number of patches (np); reservoir (storage); no reservoir (nostorage); CTL immigration model (CTLimmig); CTL proliferation model (CTLprolif); β¯ (beta1, beta2, …). Within each file, there are 21 simulations for (k = 0,1,..,20), and data is output each day. For measures of synchrony, the final entry should be used. See Methods and S1 Simulation Code for further details. (ZIP) [file pbio.1002567.s002.zip › S1_Data/ms10_np10000_storage_noPD_CTLimmig_db1_beta11.tsv]

npatches	nstrain	runtime	dt	init_x	init_y	init_y_blood	init_z	init_S	beta0	beta1	beta2	beta3	mean_beta	B	d	delta	delta_blood	b[0]	mut	m	CTL	c	g	epsilon	k	het	lambda	rho	omega	x_max	patch.dyna	DELTA	A	VA
10000	1	100.000000	0.000100	21900	9499	5000000	0.001000	10000000	13.509933	12.128334	5.993615	10.297271	11	8000000000.000000	0.010000	1.000000	1.000000	800000	0.000050	0.048000	0	0.500000	0.000000	25.000000	0.000000	0.500000	0.001000	0.001000	0.010000	31987	0	10.000000	7.000000	1.000000
sus	inf	inf_blood	z	x[0]	y[0][0]	z[0]	x[1]	y[1][0]	z[1]	S[0]	synchrony
219000000	94990000.000000	5000000	10.000000	21900	9499	0.001000	21900	9499	0.001000	10000000	0.000000
65257618	3066885160.000000	159058825	3940.834452	5234	307886	0.394083	5628	307320	0.394083	14602647	0.000000
41917671	5211929904.000000	270764381	6324.976263	3204	523099	0.632498	3617	522544	0.632498	21339147	0.000000
36265882	6150695262.000000	319616222	7771.013291	2829	615934	0.777101	3095	616289	0.777101	28346726	0.000000
34344872	6540861719.000000	339898015	8648.068121	2637	656686	0.864807	2965	654350	0.864807	35419244	0.000000
33609302	6700525968.000000	348238894	9180.022116	2622	670832	0.918002	2914	671231	0.918002	42509768	0.000000
33317509	6765644661.000000	351633345	9502.664490	2560	675195	0.950266	2866	676413	0.950266	49602497	0.000000
33208631	6792206677.000000	353033595	9698.354536	2507	680335	0.969835	2808	679308	0.969835	56690229	0.000000
33163158	6802793659.000000	353576729	9817.045065	2558	680632	0.981705	2822	683068	0.981705	63774895	0.000000
33129096	6807278109.000000	353800958	9889.033609	2497	682111	0.988903	2814	682716	0.988903	70839792	0.000000
33130819	6809025999.000000	353915472	9932.696323	2579	680637	0.993270	2864	681027	0.993270	77899956	0.000000
33133463	6809719012.000000	353947781	9959.178767	2564	681885	0.995918	2850	681525	0.995918	84949232	0.000000
33128023	6810056512.000000	353961203	9975.240980	2543	681551	0.997524	2799	680085	0.997524	91992282	0.000000
33129760	6810165670.000000	353975718	9984.983083	2594	678700	0.998498	2839	682073	0.998498	99025186	0.000000
33136134	6810231022.000000	353983220	9990.891893	2556	679950	0.999089	2801	682221	0.999089	106044200	0.000000
33127731	6810366158.000000	353962805	9994.475723	2550	681335	0.999448	2805	681646	0.999448	113053740	0.000000
33126402	6810378646.000000	353956119	9996.649399	2544	681783	0.999665	2781	680971	0.999665	120051763	0.000000
33130750	6810300139.000000	353981482	9997.967783	2568	682302	0.999797	2847	681683	0.999797	127042615	0.000000
33130621	6810336888.000000	353977348	9998.767413	2595	682081	0.999877	2769	680827	0.999877	134017062	0.000000
33120240	6810398274.000000	353951622	9999.252408	2579	680702	0.999925	2792	681514	0.999925	140981245	0.000000
33128181	6810342468.000000	353954135	9999.546568	2509	682054	0.999955	2765	682343	0.999955	147933632	0.000000
33128547	6810260042.000000	354002507	9999.724983	2520	681617	0.999972	2815	681417	0.999972	154879703	0.000000
33126498	6810218352.000000	353992419	9999.833196	2546	681533	0.999983	2770	682236	0.999983	161816355	0.000000
33121290	6810343888.000000	353963887	9999.898829	2575	681323	0.999990	2847	681669	0.999990	168737169	0.000000
33133128	6810234158.000000	353989394	9999.938638	2582	681249	0.999994	2798	681991	0.999994	175652060	0.000000
33136060	6810284776.000000	353996482	9999.962782	2581	683687	0.999996	2874	680897	0.999996	182552544	0.000000
33132925	6810260967.000000	353971043	9999.977427	2529	682709	0.999998	2805	681021	0.999998	189443945	0.000000
33128768	6810256433.000000	353963106	9999.986309	2505	682527	0.999999	2800	681989	0.999999	196324488	0.000000
33128369	6810271537.000000	353998063	9999.991696	2537	681590	0.999999	2868	679856	0.999999	203196115	0.000000
33134252	6810319228.000000	353964045	9999.994963	2595	680744	0.999999	2813	681107	0.999999	210053782	0.000000
33133161	6810340843.000000	353989734	9999.996945	2559	681667	1.000000	2815	680825	1.000000	216905895	0.000000
33131716	6810324743.000000	353951590	9999.998147	2559	681734	1.000000	2807	681483	1.000000	223745547	0.000000
33124553	6810341646.000000	353968373	9999.998876	2605	681813	1.000000	2805	681373	1.000000	230574497	0.000000
33133634	6810344951.000000	353964315	9999.999318	2496	682412	1.000000	2819	683030	1.000000	237392687	0.000000
33125589	6810388851.000000	353985236	9999.999587	2534	682922	1.000000	2842	682611	1.000000	244200971	0.000000
33133612	6810297311.000000	353942200	9999.999749	2487	681138	1.000000	2854	682372	1.000000	251005562	0.000000
33130538	6810308557.000000	353993168	9999.999848	2564	680799	1.000000	2850	681590	1.000000	257793031	0.000000
33127976	6810339599.000000	353936425	9999.999908	2581	681198	1.000000	2735	682362	1.000000	264572107	0.000000
33129660	6810219718.000000	353983948	9999.999944	2563	683387	1.000000	2826	682517	1.000000	271345738	0.000000
33127827	6810353649.000000	353973575	9999.999966	2534	682336	1.000000	2845	679640	1.000000	278107022	0.000000
33129712	6810373605.000000	353970816	9999.999979	2513	682707	1.000000	2821	681505	1.000000	284859000	-1.#IND00
33124546	6810243811.000000	353938475	9999.999988	2536	681000	1.000000	2813	682520	1.000000	291597289	-0.006400
33127917	6810243180.000000	353950478	9999.999992	2597	682450	1.000000	2800	680846	1.000000	298326646	-0.003130
33127442	6810228232.000000	353983350	9999.999995	2527	682123	1.000000	2765	681300	1.000000	305045896	-0.011666
33126390	6810268433.000000	353974194	9999.999997	2553	681823	1.000000	2797	682144	1.000000	311758708	-0.008106
33131125	6810239686.000000	353983475	9999.999998	2537	680590	1.000000	2801	681586	1.000000	318456786	-0.019343
33127215	6810331360.000000	353936578	9999.999999	2590	681139	1.000000	2836	680991	1.000000	325142905	-0.015797
33130586	6810314962.000000	353945479	9999.999999	2598	682122	1.000000	2855	682541	1.000000	331823688	-0.015049
33127648	6810307500.000000	354010429	10000.000000	2521	680957	1.000000	2817	681942	1.000000	338496430	-0.016426
33136803	6810341977.000000	353974345	10000.000000	2519	682043	1.000000	2785	681455	1.000000	345155448	-0.016881
33132517	6810368565.000000	353921491	10000.000000	2516	682227	1.000000	2866	681889	1.000000	351801270	-0.015018
33130924	6810347621.000000	353935954	10000.000000	2572	683958	1.000000	2870	681942	1.000000	358444897	-0.009571
33130619	6810332049.000000	353995007	10000.000000	2554	681383	1.000000	2798	680502	1.000000	365072621	-0.005297
33125785	6810410524.000000	353924965	10000.000000	2541	681327	1.000000	2880	681075	1.000000	371690681	-0.004279
33133069	6810270077.000000	354002769	10000.000000	2510	682557	1.000000	2802	680668	1.000000	378299581	-0.005178
33134859	6810194650.000000	353983571	10000.000000	2555	681982	1.000000	2891	681103	1.000000	384900597	-0.004702
33126350	6810183949.000000	353971733	10000.000000	2564	680927	1.000000	2841	681375	1.000000	391489743	-0.003789
33130083	6810216997.000000	353987679	10000.000000	2596	680348	1.000000	2861	681392	1.000000	398074597	-0.003714
33127908	6810296071.000000	353967513	10000.000000	2555	682070	1.000000	2799	682634	1.000000	404648469	-0.002001
33130226	6810324427.000000	353982581	10000.000000	2558	683431	1.000000	2739	680132	1.000000	411204271	-0.001215
33135219	6810336595.000000	353968581	10000.000000	2513	681759	1.000000	2896	681518	1.000000	417751616	-0.001007
33123839	6810393415.000000	354001656	10000.000000	2488	682348	1.000000	2809	680774	1.000000	424294228	-0.001024
33123261	6810273704.000000	353996261	10000.000000	2517	682127	1.000000	2774	681149	1.000000	430822135	0.000373
33132464	6810344912.000000	353948310	10000.000000	2617	681010	1.000000	2880	681518	1.000000	437336644	0.000665
33127851	6810307689.000000	353951898	10000.000000	2622	681869	1.000000	2887	680216	1.000000	443851764	0.000487
33119958	6810324049.000000	354001170	10000.000000	2547	681559	1.000000	2773	682156	1.000000	450352858	0.000140
33132831	6810409763.000000	353965283	10000.000000	2596	680621	1.000000	2844	680472	1.000000	456846010	0.000127
33129369	6810368859.000000	353997696	10000.000000	2561	682116	1.000000	2821	680930	1.000000	463326862	0.000464
33126307	6810314641.000000	353951494	10000.000000	2527	683162	1.000000	2848	681139	1.000000	469794215	0.000116
33127808	6810231584.000000	353946848	10000.000000	2546	680486	1.000000	2727	681923	1.000000	476253171	0.000154
33130678	6810271801.000000	353944190	10000.000000	2595	680991	1.000000	2787	682021	1.000000	482704322	0.000134
33129948	6810236165.000000	354007314	10000.000000	2506	681718	1.000000	2788	681902	1.000000	489148917	-0.000758
33128311	6810354462.000000	353990743	10000.000000	2583	681066	1.000000	2797	681168	1.000000	495579916	-0.001035
33134032	6810374393.000000	353983384	10000.000000	2603	681917	1.000000	2834	681652	1.000000	502003706	-0.000950
33134132	6810286785.000000	353966068	10000.000000	2542	680977	1.000000	2800	682955	1.000000	508416831	-0.001045
33136605	6810261511.000000	353985663	10000.000000	2577	682084	1.000000	2827	680850	1.000000	514824456	-0.001078
33128119	6810369503.000000	353953924	10000.000000	2524	683087	1.000000	2828	682455	1.000000	521219712	-0.000901
33130759	6810370293.000000	353966159	10000.000000	2593	681345	1.000000	2816	680197	1.000000	527605821	-0.001252
33126514	6810338291.000000	353963499	10000.000000	2533	683263	1.000000	2771	681971	1.000000	533976809	-0.002673
33131729	6810236682.000000	353943605	10000.000000	2539	680775	1.000000	2883	681985	1.000000	540345080	-0.001878
33137031	6810214229.000000	353992140	10000.000000	2555	681409	1.000000	2805	681189	1.000000	546700233	-0.002438
33128263	6810267880.000000	353937539	10000.000000	2553	681736	1.000000	2860	681240	1.000000	553055353	-0.002111
33117192	6810283806.000000	353985751	10000.000000	2568	681459	1.000000	2828	681928	1.000000	559393268	-0.002197
33129147	6810288816.000000	353955295	10000.000000	2520	681849	1.000000	2787	680404	1.000000	565716029	-0.002737
33130547	6810221451.000000	353976855	10000.000000	2585	681694	1.000000	2832	680493	1.000000	572033704	-0.001353
33126818	6810357899.000000	353961400	10000.000000	2607	681301	1.000000	2739	682647	1.000000	578341700	-0.001047
33128847	6810271645.000000	353984911	10000.000000	2556	682385	1.000000	2841	681850	1.000000	584639033	0.000098
33134660	6810323022.000000	353921039	10000.000000	2547	682611	1.000000	2842	681638	1.000000	590930635	-0.000464
33124427	6810281094.000000	353985759	10000.000000	2576	681769	1.000000	2814	680306	1.000000	597207532	-0.000340
33125805	6810336510.000000	353911028	10000.000000	2540	682541	1.000000	2837	681707	1.000000	603474375	0.000034
33132774	6810304863.000000	353974799	10000.000000	2576	682278	1.000000	2843	681351	1.000000	609738801	0.000200
33137563	6810301661.000000	353992244	10000.000000	2575	682294	1.000000	2812	681656	1.000000	615992173	0.000198
33132854	6810368981.000000	353969907	10000.000000	2638	681889	1.000000	2747	680175	1.000000	622228065	0.000118
33129317	6810333011.000000	353975911	10000.000000	2543	681208	1.000000	2828	680863	1.000000	628464419	0.000063
33126846	6810338180.000000	353942482	10000.000000	2558	683271	1.000000	2798	682584	1.000000	634683157	0.000044
33126179	6810386815.000000	353975249	10000.000000	2520	681693	1.000000	2846	680569	1.000000	640897544	-0.000380
33130448	6810369347.000000	353927485	10000.000000	2608	680624	1.000000	2798	681343	1.000000	647097153	-0.000412
33126985	6810236937.000000	353986642	10000.000000	2569	681584	1.000000	2865	681535	1.000000	653290034	-0.000272
33130506	6810295653.000000	353930643	10000.000000	2548	683767	1.000000	2787	682680	1.000000	659474383	-0.000357
33133824	6810241399.000000	353934851	10000.000000	2531	681677	1.000000	2872	681520	1.000000	665649956	-0.000572
npatches	nstrain	runtime	dt	init_x	init_y	init_y_blood	init_z	init_S	beta0	beta1	beta2	beta3	mean_beta	B	d	delta	delta_blood	b[0]	mut	m	CTL	c	g	epsilon	k	het	lambda	rho	omega	x_max	patch.dyna	DELTA	A	VA
10000	1	100.000000	0.000100	21900	9499	5000000	0.001000	10000000	7.190507	12.009762	8.764346	13.951423	11	8000000000.000000	0.010000	1.000000	1.000000	800000	0.000050	0.048000	0	0.500000	0.000000	25.000000	1.000000	0.500000	0.001000	0.001000	0.010000	31987	0	10.000000	7.000000	1.000000
sus	inf	inf_blood	z	x[0]	y[0][0]	z[0]	x[1]	y[1][0]	z[1]	S[0]	synchrony
219000000	94990000.000000	5000000	10.000000	21900	9499	0.001000	21900	9499	0.001000	10000000	0.000000
71742703	2722468207.000000	141263518	3940.834452	9462	270191	0.394083	6344	273274	0.394083	14510361	0.000000
55069185	3776528480.000000	196285131	6324.976263	7379	375459	0.632498	4731	379528	0.632498	20988918	0.000000
55669595	3724572026.000000	193627436	7771.013291	7424	370362	0.777101	4820	373084	0.777101	27576369	0.000000
58351113	3513328261.000000	182624010	8648.068121	7801	350083	0.864807	5045	352016	0.864807	34104609	0.000000
60566702	3354726954.000000	174384829	9180.022116	7946	334092	0.918002	5280	335600	0.918002	40562990	0.000000
62032665	3256358499.000000	169253726	9502.664490	8235	324079	0.950266	5485	326229	0.950266	46958110	0.000000
62930904	3197993602.000000	166256856	9698.354536	8336	317817	0.969835	5502	321434	0.969835	53320781	0.000000
63461532	3163499493.000000	164444596	9817.045065	8367	314066	0.981705	5547	317029	0.981705	59652315	0.000000
63797860	3142872214.000000	163339715	9889.033609	8396	312388	0.988903	5614	315283	0.988903	65965238	0.000000
63989499	3130626594.000000	162706644	9932.696323	8457	311816	0.993270	5613	314483	0.993270	72268060	0.000000
64109300	3123182388.000000	162335488	9959.178767	8365	310539	0.995918	5605	314117	0.995918	78550477	0.000000
64182082	3118820759.000000	162077628	9975.240980	8486	309016	0.997524	5701	312005	0.997524	84825720	0.000000
64221080	3116038677.000000	161963849	9984.983083	8494	309342	0.998498	5647	312280	0.998498	91087154	0.000000
64257729	3114418113.000000	161879741	9990.891893	8423	309162	0.999089	5658	311787	0.999089	97339576	0.000000
64269167	3113426574.000000	161809090	9994.475723	8399	309835	0.999448	5661	312930	0.999448	103579875	0.000000
64279923	3112818880.000000	161796854	9996.649399	8340	310297	0.999665	5594	312218	0.999665	109811599	0.000000
64294305	3112505227.000000	161786599	9997.967783	8410	309051	0.999797	5698	311669	0.999797	116030746	0.000000
64283171	3112195995.000000	161750485	9998.767413	8367	309002	0.999877	5564	311996	0.999877	122242257	0.000000
64291274	3112044576.000000	161763730	9999.252408	8397	310747	0.999925	5624	311546	0.999925	128449533	0.000000
64289861	3112002966.000000	161776028	9999.546568	8374	309257	0.999955	5654	313118	0.999955	134642091	0.000000
64295726	3112031585.000000	161731535	9999.724983	8674	308841	0.999972	5640	313035	0.999972	140831087	0.000000
64305256	3111974943.000000	161754178	9999.833196	8427	310607	0.999983	5571	313205	0.999983	147010559	0.000000
64297232	3111921300.000000	161739719	9999.898829	8504	308741	0.999990	5564	312936	0.999990	153171728	0.000000
64297847	3111951828.000000	161762666	9999.938638	8486	309693	0.999994	5620	312000	0.999994	159330357	0.000000
64307685	3111907731.000000	161711627	9999.962782	8372	309915	0.999996	5683	312288	0.999996	165473887	0.000000
64311436	3111894895.000000	161716774	9999.977427	8505	308467	0.999998	5534	312140	0.999998	171613963	0.000000
64298659	3111764359.000000	161727752	9999.986309	8429	308705	0.999999	5688	311605	0.999999	177746421	0.000000
64301045	3111843974.000000	161751751	9999.991696	8503	309202	0.999999	5575	311484	0.999999	183868587	0.000000
64299433	3111878184.000000	161731984	9999.994963	8436	309144	0.999999	5609	312294	0.999999	189977087	0.000000
64302573	3111844950.000000	161744744	9999.996945	8440	308848	1.000000	5660	311279	1.000000	196077635	0.000000
64311639	3111844900.000000	161723315	9999.998147	8424	309404	1.000000	5614	312258	1.000000	202168041	0.000000
64307192	3111744446.000000	161738330	9999.998876	8591	308947	1.000000	5546	311897	1.000000	208249706	0.000000
64298705	3111861323.000000	161739731	9999.999318	8277	309588	1.000000	5568	312520	1.000000	214323921	0.000000
64305355	3111849655.000000	161739771	9999.999587	8545	308858	1.000000	5629	311710	1.000000	220390769	0.000000
64296612	3111861552.000000	161753766	9999.999749	8411	310242	1.000000	5635	312790	1.000000	226445678	0.000000
64299335	3111869129.000000	161718541	9999.999848	8450	310039	1.000000	5563	312111	1.000000	232493580	0.000000
64306122	3111931805.000000	161746554	9999.999908	8469	308144	1.000000	5675	312736	1.000000	238535282	0.000000
64293322	3111850833.000000	161726553	9999.999944	8404	308970	1.000000	5570	312095	1.000000	244565289	0.000000
64307568	3111902328.000000	161721550	9999.999966	8397	309743	1.000000	5670	311900	1.000000	250590045	0.000000
64297918	3111795859.000000	161760213	9999.999979	8515	309586	1.000000	5646	312335	1.000000	256599126	-1.#IND00
64301498	3111951933.000000	161741140	9999.999988	8497	309621	1.000000	5613	311688	1.000000	262601635	-0.009600
64299557	3111978122.000000	161735799	9999.999992	8422	309498	1.000000	5628	310998	1.000000	268596773	-0.010491
64301387	3111871964.000000	161741009	9999.999995	8485	309948	1.000000	5518	311524	1.000000	274581804	-0.011483
64300223	3111809040.000000	161750867	9999.999997	8454	309585	1.000000	5638	311526	1.000000	280560960	-0.009051
64310469	3111916342.000000	161740196	9999.999998	8453	309443	1.000000	5606	311302	1.000000	286523152	-0.005181
64305897	3111872210.000000	161735666	9999.999999	8358	309413	1.000000	5550	312844	1.000000	292481164	-0.006142
64298891	3111924275.000000	161728978	9999.999999	8429	309046	1.000000	5597	310540	1.000000	298431830	-0.008013
64301477	3111942798.000000	161769308	10000.000000	8345	309761	1.000000	5571	311706	1.000000	304373425	-0.006878
64299048	3111957770.000000	161749097	10000.000000	8348	308944	1.000000	5619	311801	1.000000	310303635	-0.007950
64295593	3111930928.000000	161766372	10000.000000	8417	308912	1.000000	5590	311745	1.000000	316225708	-0.007190
64293991	3111882881.000000	161759598	10000.000000	8327	309675	1.000000	5558	311336	1.000000	322132615	-0.008397
64290613	3111902742.000000	161741372	10000.000000	8572	308446	1.000000	5649	312321	1.000000	328035799	-0.006975
64309039	3111866834.000000	161735984	10000.000000	8382	309706	1.000000	5523	313144	1.000000	333928555	-0.005915
64298964	3111892839.000000	161738771	10000.000000	8462	310388	1.000000	5606	311660	1.000000	339810465	-0.005819
64306523	3111783701.000000	161740059	10000.000000	8558	308059	1.000000	5669	311455	1.000000	345687730	-0.001452
64296654	3111870440.000000	161746678	10000.000000	8468	310508	1.000000	5632	311218	1.000000	351553223	-0.001086
64306573	3111774883.000000	161768320	10000.000000	8366	309727	1.000000	5607	312181	1.000000	357409951	0.002938
64298526	3111866576.000000	161738410	10000.000000	8464	308848	1.000000	5682	312330	1.000000	363262579	0.002847
64301591	3111831913.000000	161725249	10000.000000	8444	309780	1.000000	5570	311407	1.000000	369107194	0.000990
64291912	3111934173.000000	161760378	10000.000000	8448	309783	1.000000	5547	311919	1.000000	374948514	0.001074
64299506	3111932637.000000	161745977	10000.000000	8477	308903	1.000000	5615	312839	1.000000	380778007	0.001063
64306525	3111853119.000000	161754483	10000.000000	8533	307803	1.000000	5633	311119	1.000000	386591218	0.002276
64300196	3111833566.000000	161727709	10000.000000	8378	309215	1.000000	5497	311487	1.000000	392399153	0.002653
64297549	3111924015.000000	161737752	10000.000000	8470	308625	1.000000	5587	312001	1.000000	398198969	0.002524
64303758	3111929789.000000	161730764	10000.000000	8440	309516	1.000000	5656	312109	1.000000	403986838	0.002320
64295572	3111873006.000000	161741167	10000.000000	8418	309278	1.000000	5628	312394	1.000000	409773007	0.001837
64298288	3111861639.000000	161738345	10000.000000	8473	308528	1.000000	5628	311865	1.000000	415546269	0.002149
64297787	3111872900.000000	161754960	10000.000000	8534	308108	1.000000	5642	311090	1.000000	421308062	0.001727
64301764	3111797712.000000	161744242	10000.000000	8515	309722	1.000000	5638	311380	1.000000	427064032	0.002083
64295499	3111847297.000000	161718322	10000.000000	8295	309239	1.000000	5641	312593	1.000000	432809547	0.003436
64292709	3111922712.000000	161743288	10000.000000	8569	308817	1.000000	5654	311797	1.000000	438545054	0.003186
64303608	3111916527.000000	161727461	10000.000000	8400	310026	1.000000	5651	312143	1.000000	444272684	0.003370
64285974	3111914077.000000	161730030	10000.000000	8506	308494	1.000000	5581	312242	1.000000	449995017	0.004028
64308611	3111875212.000000	161721749	10000.000000	8456	309588	1.000000	5676	312104	1.000000	455707520	0.004708
64296849	3111927212.000000	161751766	10000.000000	8602	308371	1.000000	5685	312229	1.000000	461409361	0.004041
64305459	3111891725.000000	161730730	10000.000000	8328	310279	1.000000	5603	311721	1.000000	467110688	0.004899
64288051	3111891323.000000	161754163	10000.000000	8530	309111	1.000000	5750	311454	1.000000	472800048	0.004902
64300522	3111703422.000000	161734349	10000.000000	8509	310545	1.000000	5669	312340	1.000000	478474427	0.004459
64301004	3111838433.000000	161727451	10000.000000	8449	308661	1.000000	5763	311339	1.000000	484145946	0.004190
64308948	3111787224.000000	161741425	10000.000000	8566	308768	1.000000	5609	312103	1.000000	489806009	0.004280
64304140	3111901138.000000	161735921	10000.000000	8435	309897	1.000000	5622	312058	1.000000	495456885	0.003608
64304119	3111882295.000000	161751383	10000.000000	8503	309769	1.000000	5605	311748	1.000000	501099156	0.003324
64313563	3111798734.000000	161721959	10000.000000	8409	308489	1.000000	5707	312910	1.000000	506733378	0.003154
64296056	3111837139.000000	161743950	10000.000000	8448	309845	1.000000	5629	311620	1.000000	512363101	0.002977
64294347	3111930272.000000	161749736	10000.000000	8461	308765	1.000000	5588	312539	1.000000	517984730	0.002709
64312088	3111888321.000000	161742109	10000.000000	8437	309075	1.000000	5674	311504	1.000000	523592472	0.002456
64295277	3111960393.000000	161750388	10000.000000	8471	308908	1.000000	5689	312279	1.000000	529192992	0.002754
64298484	3111849693.000000	161718166	10000.000000	8425	309939	1.000000	5623	311997	1.000000	534786458	0.002771
64297833	3111835901.000000	161732747	10000.000000	8420	309161	1.000000	5667	312004	1.000000	540369158	0.002603
64296179	3111851320.000000	161738025	10000.000000	8363	310101	1.000000	5598	312059	1.000000	545946316	0.002664
64302116	3111855340.000000	161722975	10000.000000	8420	308970	1.000000	5557	312142	1.000000	551514862	0.002599
64302914	3111826569.000000	161743820	10000.000000	8428	308835	1.000000	5718	312085	1.000000	557076212	0.002954
64302062	3111794941.000000	161719682	10000.000000	8439	310024	1.000000	5620	311606	1.000000	562630056	0.003256
64295325	3111857972.000000	161741387	10000.000000	8404	308955	1.000000	5751	311262	1.000000	568180326	0.003185
64302911	3111793060.000000	161716967	10000.000000	8478	308928	1.000000	5612	310869	1.000000	573718444	0.003301
64286414	3111843840.000000	161721806	10000.000000	8449	310466	1.000000	5642	312722	1.000000	579241459	0.003118
64299377	3111888538.000000	161740467	10000.000000	8304	309614	1.000000	5605	312681	1.000000	584755183	0.002413
64301787	3111848071.000000	161748883	10000.000000	8426	309582	1.000000	5668	311358	1.000000	590267546	0.001865
64298005	3111982704.000000	161743210	10000.000000	8466	308610	1.000000	5661	311958	1.000000	595772427	0.001916
npatches	nstrain	runtime	dt	init_x	init_y	init_y_blood	init_z	init_S	beta0	beta1	beta2	beta3	mean_beta	B	d	delta	delta_blood	b[0]	mut	m	CTL	c	g	epsilon	k	het	lambda	rho	omega	x_max	patch.dyna	DELTA	A	VA
10000	1	100.000000	0.000100	21900	9499	5000000	0.001000	10000000	10.365767	11.336011	13.517306	10.616058	11	8000000000.000000	0.010000	1.000000	1.000000	800000	0.000050	0.048000	0	0.500000	0.000000	25.000000	2.000000	0.500000	0.001000	0.001000	0.010000	31987	0	10.000000	7.000000	1.000000
sus	inf	inf_blood	z	x[0]	y[0][0]	z[0]	x[1]	y[1][0]	z[1]	S[0]	synchrony
219000000	94990000.000000	5000000	10.000000	21900	9499	0.001000	21900	9499	0.001000	10000000	0.000000
78283756	2425638681.000000	125904778	3940.834452	7840	241337	0.394083	7324	243053	0.394083	14431419	0.000000
69497817	2817237986.000000	146448566	6324.976263	6929	280462	0.632498	6509	281240	0.632498	20649910	0.000000
76924668	2463326899.000000	128081162	7771.013291	7605	246803	0.777101	7128	246227	0.777101	26779156	0.000000
83765131	2194747776.000000	114084113	8648.068121	8218	220196	0.864807	7796	219334	0.864807	32716577	0.000000
88208945	2043460723.000000	106206649	9180.022116	8695	204417	0.918002	8216	205293	0.918002	38504084	0.000000
90861284	1959394798.000000	101851513	9502.664490	9099	195093	0.950266	8363	197093	0.950266	44197034	0.000000
92470314	1911414953.000000	99364157	9698.354536	9226	191333	0.969835	8592	191944	0.969835	49827958	0.000000
93426910	1883407513.000000	97879593	9817.045065	9228	188876	0.981705	8720	188706	0.981705	55424854	0.000000
94007689	1866807573.000000	97040377	9889.033609	9284	187181	0.988903	8762	186230	0.988903	60992652	0.000000
94361620	1856871126.000000	96511593	9932.696323	9468	185221	0.993270	8721	185899	0.993270	66536985	0.000000
94581060	1850928472.000000	96177569	9959.178767	9453	185130	0.995918	8768	186062	0.995918	72070286	0.000000
94690766	1847341071.000000	96012232	9975.240980	9453	184460	0.997524	8784	184801	0.997524	77589479	0.000000
94775503	1845089699.000000	95894495	9984.983083	9539	184201	0.998498	8714	185439	0.998498	83094848	0.000000
94832435	1843779932.000000	95840771	9990.891893	9373	184160	0.999089	8891	184778	0.999089	88596309	0.000000
94861745	1842927930.000000	95803265	9994.475723	9461	185080	0.999448	8900	184893	0.999448	94091687	0.000000
94872502	1842546556.000000	95784929	9996.649399	9477	184921	0.999665	8768	185145	0.999665	99573426	0.000000
94880893	1842249997.000000	95740449	9997.967783	9495	183905	0.999797	8810	184555	0.999797	105045878	0.000000
94884027	1842083833.000000	95746742	9998.767413	9268	184972	0.999877	8898	184139	0.999877	110510417	0.000000
94880651	1841988579.000000	95750159	9999.252408	9486	183801	0.999925	8817	184853	0.999925	115965796	0.000000
94887034	1841849235.000000	95730830	9999.546568	9304	183905	0.999955	8857	184587	0.999955	121408932	0.000000
94894489	1841827884.000000	95739921	9999.724983	9486	183916	0.999972	8883	184675	0.999972	126848475	0.000000
94897211	1841845489.000000	95722770	9999.833196	9470	184042	0.999983	8861	184862	0.999983	132279266	0.000000
94888808	1841771174.000000	95723539	9999.898829	9377	184465	0.999990	8890	184831	0.999990	137705136	0.000000
94882682	1841811175.000000	95716684	9999.938638	9366	184692	0.999994	8762	184702	0.999994	143119812	0.000000
94892818	1841779291.000000	95715543	9999.962782	9311	185870	0.999996	8808	184836	0.999996	148524780	0.000000
94888551	1841753798.000000	95718586	9999.977427	9612	183815	0.999998	8714	185332	0.999998	153927127	0.000000
94889126	1841779608.000000	95724449	9999.986309	9476	184273	0.999999	8805	184572	0.999999	159317856	0.000000
94897894	1841800294.000000	95740712	9999.991696	9402	184210	0.999999	8837	184728	0.999999	164701415	0.000000
94895666	1841742961.000000	95733328	9999.994963	9375	183709	0.999999	8843	184518	0.999999	170075642	0.000000
94887500	1841762272.000000	95735176	9999.996945	9422	184992	1.000000	8804	185068	1.000000	175440778	0.000000
94893219	1841758538.000000	95726080	9999.998147	9394	184035	1.000000	8743	184444	1.000000	180794922	0.000000
94899563	1841725598.000000	95717483	9999.998876	9383	184208	1.000000	8754	185083	1.000000	186147320	0.000000
94891161	1841790421.000000	95731646	9999.999318	9507	184298	1.000000	8824	185028	1.000000	191492568	0.000000
94890574	1841815686.000000	95724081	9999.999587	9350	184886	1.000000	8838	185025	1.000000	196829939	0.000000
94902915	1841809177.000000	95730688	9999.999749	9294	184831	1.000000	8856	184419	1.000000	202155913	0.000000
94900606	1841744450.000000	95731945	9999.999848	9494	184601	1.000000	8883	184728	1.000000	207476607	0.000000
94887534	1841758878.000000	95729040	9999.999908	9518	184658	1.000000	8814	184476	1.000000	212787969	0.000000
94896163	1841682316.000000	95736752	9999.999944	9381	183250	1.000000	8783	184554	1.000000	218090279	0.000000
94911087	1841747634.000000	95712168	9999.999966	9545	183619	1.000000	8870	184964	1.000000	223386113	0.000000
94900094	1841824233.000000	95730385	9999.999979	9456	184615	1.000000	8916	184757	1.000000	228673421	-1.#IND00
94899227	1841760559.000000	95718257	9999.999988	9462	184814	1.000000	8666	185565	1.000000	233953179	-0.032000
94899171	1841713833.000000	95727364	9999.999992	9407	184208	1.000000	8941	184711	1.000000	239225352	-0.024613
94891542	1841771095.000000	95734441	9999.999995	9484	183968	1.000000	8735	184770	1.000000	244492526	-0.026270
94902539	1841723918.000000	95723719	9999.999997	9463	184097	1.000000	8860	184797	1.000000	249744388	-0.025545
94895573	1841793883.000000	95729186	9999.999998	9359	185117	1.000000	8807	184619	1.000000	254992306	-0.020291
94881035	1841849948.000000	95727156	9999.999999	9417	184338	1.000000	8825	184815	1.000000	260232500	-0.010058
94900635	1841755615.000000	95751556	9999.999999	9591	183970	1.000000	9027	184030	1.000000	265459602	-0.003725
94892612	1841786684.000000	95735699	10000.000000	9547	184485	1.000000	8871	184172	1.000000	270686703	-0.003463
94897932	1841770719.000000	95722602	10000.000000	9504	184308	1.000000	8862	185003	1.000000	275900688	-0.003859
94894464	1841769137.000000	95731386	10000.000000	9375	184377	1.000000	8883	184601	1.000000	281110517	-0.004205
94902710	1841731533.000000	95717261	10000.000000	9434	184083	1.000000	8873	184631	1.000000	286310037	-0.003976
94901161	1841790263.000000	95739812	10000.000000	9417	184505	1.000000	8889	184525	1.000000	291504682	-0.008993
94901223	1841750767.000000	95730348	10000.000000	9330	185009	1.000000	8914	184426	1.000000	296686622	-0.009801
94904182	1841704613.000000	95723276	10000.000000	9597	183633	1.000000	8776	184733	1.000000	301864230	-0.009857
94887088	1841765469.000000	95728651	10000.000000	9354	184469	1.000000	8857	183774	1.000000	307034537	-0.009053
94886721	1841831109.000000	95726890	10000.000000	9607	183682	1.000000	8961	184430	1.000000	312197090	-0.008502
94905678	1841764161.000000	95711166	10000.000000	9320	184677	1.000000	8881	184750	1.000000	317349496	-0.007473
94884136	1841798108.000000	95731206	10000.000000	9517	183919	1.000000	8902	184675	1.000000	322493384	-0.006301
94895433	1841804857.000000	95714226	10000.000000	9523	184283	1.000000	8910	184447	1.000000	327634513	-0.006581
94891795	1841728139.000000	95727707	10000.000000	9543	184534	1.000000	8945	185081	1.000000	332764236	-0.005003
94904956	1841753558.000000	95726005	10000.000000	9435	184295	1.000000	8925	184937	1.000000	337888204	-0.005235
94894335	1841744890.000000	95726531	10000.000000	9425	184490	1.000000	8901	185283	1.000000	343005146	-0.005117
94898825	1841745906.000000	95738833	10000.000000	9504	184273	1.000000	8932	184358	1.000000	348112777	-0.004796
94897234	1841785625.000000	95713367	10000.000000	9375	184131	1.000000	8951	185039	1.000000	353212631	-0.003692
94879817	1841808958.000000	95734017	10000.000000	9429	183788	1.000000	8835	184515	1.000000	358307460	-0.002290
94895927	1841848902.000000	95725822	10000.000000	9554	183441	1.000000	8885	184795	1.000000	363393702	-0.001101
94898242	1841869534.000000	95723876	10000.000000	9424	184830	1.000000	8890	185100	1.000000	368472195	-0.001106
94897971	1841727345.000000	95710148	10000.000000	9500	184429	1.000000	8849	184782	1.000000	373544999	-0.001007
94899253	1841708749.000000	95707010	10000.000000	9404	184504	1.000000	8970	184205	1.000000	378610783	-0.000976
94898201	1841764287.000000	95724787	10000.000000	9237	184132	1.000000	8800	184724	1.000000	383667071	-0.000353
94890931	1841812399.000000	95734546	10000.000000	9547	184830	1.000000	8766	184793	1.000000	388710421	-0.000506
94896307	1841800031.000000	95731649	10000.000000	9413	184358	1.000000	8751	185002	1.000000	393750423	-0.000835
94883175	1841807462.000000	95726246	10000.000000	9374	184143	1.000000	8809	185048	1.000000	398782094	-0.001236
94901205	1841780968.000000	95729963	10000.000000	9523	184341	1.000000	8937	183877	1.000000	403804998	-0.001760
94891223	1841795703.000000	95726486	10000.000000	9596	183984	1.000000	8844	185255	1.000000	408826406	-0.002199
94901571	1841770563.000000	95717006	10000.000000	9450	183759	1.000000	8770	185010	1.000000	413835823	-0.002108
94900157	1841786640.000000	95722978	10000.000000	9579	184017	1.000000	8838	184589	1.000000	418838569	-0.002686
94894746	1841788798.000000	95713583	10000.000000	9499	184304	1.000000	8741	184086	1.000000	423836346	-0.002601
94886011	1841819794.000000	95722688	10000.000000	9433	183890	1.000000	8777	185149	1.000000	428824402	-0.002550
94883337	1841815492.000000	95724526	10000.000000	9437	184146	1.000000	8862	184066	1.000000	433803505	-0.003151
94911293	1841755861.000000	95703285	10000.000000	9565	183914	1.000000	8752	184365	1.000000	438774851	-0.002775
94896944	1841764287.000000	95730869	10000.000000	9398	184416	1.000000	8828	184403	1.000000	443744947	-0.003249
94897844	1841776737.000000	95725636	10000.000000	9534	183571	1.000000	8898	185082	1.000000	448704067	-0.003214
94878401	1841877272.000000	95728583	10000.000000	9529	183633	1.000000	8905	184548	1.000000	453653411	-0.003107
94885865	1841761395.000000	95712766	10000.000000	9416	183872	1.000000	8805	185153	1.000000	458596568	-0.003073
94886411	1841709147.000000	95734853	10000.000000	9384	184230	1.000000	8761	184733	1.000000	463533291	-0.002881
94895565	1841816714.000000	95723090	10000.000000	9445	183887	1.000000	8821	184572	1.000000	468467141	-0.002300
94894427	1841795956.000000	95739896	10000.000000	9488	184104	1.000000	8894	184209	1.000000	473387973	-0.001640
94891843	1841794789.000000	95732828	10000.000000	9465	184368	1.000000	8797	184811	1.000000	478299857	-0.001663
94890280	1841815884.000000	95731735	10000.000000	9400	184431	1.000000	8770	184955	1.000000	483200604	-0.001571
94893025	1841763661.000000	95753413	10000.000000	9468	183917	1.000000	8790	184665	1.000000	488098425	-0.001327
94892001	1841822660.000000	95733646	10000.000000	9536	183539	1.000000	8769	184994	1.000000	492990321	-0.000989
94893490	1841803156.000000	95746979	10000.000000	9648	183742	1.000000	8713	185370	1.000000	497873456	-0.000869
94895438	1841803874.000000	95718635	10000.000000	9344	184620	1.000000	8998	184563	1.000000	502748403	-0.001037
94894333	1841764215.000000	95735288	10000.000000	9462	184076	1.000000	8969	184340	1.000000	507622999	-0.001059
94891081	1841843255.000000	95708849	10000.000000	9412	184329	1.000000	8835	184637	1.000000	512486242	-0.000765
94895236	1841810384.000000	95701931	10000.000000	9514	184111	1.000000	8878	184658	1.000000	517338412	-0.000871
94895230	1841790872.000000	95740532	10000.000000	9489	184625	1.000000	8905	185087	1.000000	522185020	-0.001386
94889808	1841848674.000000	95722680	10000.000000	9474	184371	1.000000	8778	184851	1.000000	527020970	-0.001384
npatches	nstrain	runtime	dt	init_x	init_y	init_y_blood	init_z	init_S	beta0	beta1	beta2	beta3	mean_beta	B	d	delta	delta_blood	b[0]	mut	m	CTL	c	g	epsilon	k	het	lambda	rho	omega	x_max	patch.dyna	DELTA	A	VA
10000	1	100.000000	0.000100	21900	9499	5000000	0.001000	10000000	10.243795	16.077959	12.695810	6.861592	11	8000000000.000000	0.010000	1.000000	1.000000	800000	0.000050	0.048000	0	0.500000	0.000000	25.000000	3.000000	0.500000	0.001000	0.001000	0.010000	31987	0	10.000000	7.000000	1.000000
sus	inf	inf_blood	z	x[0]	y[0][0]	z[0]	x[1]	y[1][0]	z[1]	S[0]	synchrony
219000000	94990000.000000	5000000	10.000000	21900	9499	0.001000	21900	9499	0.001000	10000000	0.000000
84292860	2175618474.000000	112964123	3940.834452	8401	217247	0.394083	5880	220836	0.394083	14373546	0.000000
84305211	2158550462.000000	112243636	6324.976263	8465	215764	0.632498	5971	217489	0.632498	20323101	0.000000
98271037	1734898360.000000	90194480	7771.013291	9869	173496	0.777101	7008	176150	0.777101	25993720	0.000000
108517705	1494659421.000000	77707949	8648.068121	10898	149431	0.864807	7864	152034	0.864807	31340679	0.000000
114765316	1370058828.000000	71221089	9180.022116	11605	137130	0.918002	8436	139610	0.918002	36484697	0.000000
118460334	1302165553.000000	67672085	9502.664490	12008	130102	0.950266	8747	133137	0.950266	41502058	0.000000
120699527	1263610404.000000	65674694	9698.354536	12204	126446	0.969835	8960	129848	0.969835	46435769	0.000000
122022713	1240956028.000000	64494136	9817.045065	12388	123573	0.981705	8964	126883	0.981705	51324602	0.000000
122825742	1227576687.000000	63803182	9889.033609	12351	123045	0.988903	9097	125389	0.988903	56181207	0.000000
123305985	1219555601.000000	63383322	9932.696323	12409	122139	0.993270	9092	124852	0.993270	61013197	0.000000
123603395	1214743418.000000	63145491	9959.178767	12548	121074	0.995918	9125	123884	0.995918	65829644	0.000000
123808228	1211827436.000000	62978407	9975.240980	12644	121008	0.997524	9086	123750	0.997524	70634219	0.000000
123913280	1210026760.000000	62882117	9984.983083	12599	120605	0.998498	9273	124089	0.998498	75426450	0.000000
123965566	1209006195.000000	62837623	9990.891893	12620	120629	0.999089	9114	123508	0.999089	80213777	0.000000
124004605	1208335690.000000	62804512	9994.475723	12770	120781	0.999448	9192	123883	0.999448	84989198	0.000000
124027177	1207889383.000000	62788455	9996.649399	12606	120650	0.999665	9220	123803	0.999665	89751992	0.000000
124035522	1207721198.000000	62772552	9997.967783	12505	120887	0.999797	9114	123789	0.999797	94508509	0.000000
124062682	1207527471.000000	62748726	9998.767413	12516	119986	0.999877	9205	123942	0.999877	99258857	0.000000
124067063	1207489586.000000	62767898	9999.252408	12550	121091	0.999925	9243	123360	0.999925	104000161	0.000000
124053466	1207399030.000000	62760877	9999.546568	12424	121049	0.999955	9153	123886	0.999955	108740533	0.000000
124064603	1207455478.000000	62761913	9999.724983	12530	119983	0.999972	9126	123138	0.999972	113471495	0.000000
124040650	1207404761.000000	62753966	9999.833196	12551	120591	0.999983	9289	123442	0.999983	118194342	0.000000
124055466	1207365488.000000	62746949	9999.898829	12515	120812	0.999990	9163	123664	0.999990	122910033	0.000000
124065447	1207306143.000000	62754983	9999.938638	12547	120476	0.999994	9216	123342	0.999994	127618829	0.000000
124062200	1207321007.000000	62748670	9999.962782	12637	120792	0.999996	9114	124010	0.999996	132323507	0.000000
124065890	1207331087.000000	62742363	9999.977427	12546	120358	0.999998	9136	123493	0.999998	137016656	0.000000
124053951	1207388797.000000	62753979	9999.986309	12509	121077	0.999999	9261	123106	0.999999	141705823	0.000000
124076521	1207292618.000000	62757615	9999.991696	12517	120880	0.999999	9277	123563	0.999999	146387319	0.000000
124056830	1207390900.000000	62747863	9999.994963	12597	120531	0.999999	9132	123639	0.999999	151062670	0.000000
124068815	1207359394.000000	62729206	9999.996945	12412	121266	1.000000	9157	124159	1.000000	155731493	0.000000
124073626	1207365446.000000	62756874	9999.998147	12717	120782	1.000000	9175	123704	1.000000	160394960	0.000000
124073508	1207337215.000000	62756175	9999.998876	12515	121361	1.000000	9261	123237	1.000000	165048604	0.000000
124063206	1207318565.000000	62740027	9999.999318	12636	120377	1.000000	9135	123413	1.000000	169691976	0.000000
124067670	1207294467.000000	62742060	9999.999587	12671	120584	1.000000	9188	123570	1.000000	174328830	0.000000
124076362	1207309453.000000	62745768	9999.999749	12460	121071	1.000000	9222	123819	1.000000	178962290	0.000000
124069575	1207266935.000000	62754919	9999.999848	12480	119902	1.000000	9218	123269	1.000000	183588713	0.000000
124058628	1207389439.000000	62755450	9999.999908	12560	120401	1.000000	9261	123354	1.000000	188206543	0.000000
124084241	1207231944.000000	62762139	9999.999944	12648	120466	1.000000	9129	122946	1.000000	192818202	0.000000
124064496	1207310597.000000	62754888	9999.999966	12698	120804	1.000000	9082	123762	1.000000	197426451	0.000000
124059443	1207396827.000000	62749477	9999.999979	12577	120793	1.000000	9270	123683	1.000000	202026353	-1.#IND00
124075062	1207338501.000000	62753488	9999.999988	12718	120587	1.000000	9208	123652	1.000000	206616826	-0.000000
124073210	1207393993.000000	62745834	9999.999992	12504	120888	1.000000	9308	123503	1.000000	211199666	-0.000739
124072109	1207319896.000000	62743785	9999.999995	12596	120313	1.000000	9228	123381	1.000000	215775609	0.013278
124064659	1207318478.000000	62741339	9999.999997	12500	120794	1.000000	9192	123456	1.000000	220346519	0.012948
124067627	1207385946.000000	62739190	9999.999998	12587	120754	1.000000	9207	123350	1.000000	224910484	0.011189
124074513	1207300862.000000	62756742	9999.999999	12488	120546	1.000000	9186	123331	1.000000	229463369	0.014498
124075615	1207296518.000000	62750010	9999.999999	12604	120310	1.000000	9250	123003	1.000000	234011015	0.011823
124073290	1207276109.000000	62743258	10000.000000	12572	120376	1.000000	9140	123333	1.000000	238552485	0.020415
124068986	1207320136.000000	62751153	10000.000000	12577	120359	1.000000	9227	123856	1.000000	243087937	0.016850
124069967	1207310968.000000	62752487	10000.000000	12623	120089	1.000000	9151	123757	1.000000	247618686	0.012237
124075407	1207303698.000000	62751330	10000.000000	12579	121160	1.000000	9115	123588	1.000000	252141541	0.009447
124073417	1207402034.000000	62744337	10000.000000	12604	120507	1.000000	9163	123602	1.000000	256658794	0.009187
124074853	1207294693.000000	62755704	10000.000000	12580	120904	1.000000	9232	123554	1.000000	261166318	0.006676
124080017	1207302537.000000	62757833	10000.000000	12611	120843	1.000000	9234	123967	1.000000	265668197	0.006608
124065593	1207269465.000000	62748642	10000.000000	12664	120028	1.000000	9190	123144	1.000000	270158392	0.005706
124070754	1207286819.000000	62743488	10000.000000	12558	121414	1.000000	9098	123597	1.000000	274645984	0.005737
124057885	1207345022.000000	62754932	10000.000000	12598	119993	1.000000	9207	123687	1.000000	279126038	0.005441
124064394	1207368177.000000	62748109	10000.000000	12601	120567	1.000000	9191	123557	1.000000	283604099	0.004654
124076292	1207350904.000000	62742919	10000.000000	12573	120147	1.000000	9279	123535	1.000000	288074005	0.004656
124060369	1207351507.000000	62751907	10000.000000	12593	120103	1.000000	9157	123670	1.000000	292535742	0.003935
124056780	1207326659.000000	62748640	10000.000000	12494	120403	1.000000	9253	123389	1.000000	296989203	0.004602
124077274	1207336778.000000	62743470	10000.000000	12469	120951	1.000000	9162	123923	1.000000	301438397	0.004338
124073592	1207314242.000000	62754098	10000.000000	12471	121488	1.000000	9132	123444	1.000000	305882084	0.002078
124068349	1207360671.000000	62747226	10000.000000	12409	121185	1.000000	9216	123184	1.000000	310317219	0.002768
124059869	1207394441.000000	62748548	10000.000000	12603	120586	1.000000	9171	122906	1.000000	314745589	0.001936
124064651	1207370924.000000	62754006	10000.000000	12577	120669	1.000000	9051	123850	1.000000	319165408	0.001734
124069501	1207334465.000000	62746617	10000.000000	12598	120341	1.000000	9160	123451	1.000000	323585721	0.001909
124086852	1207349399.000000	62742386	10000.000000	12608	121038	1.000000	9211	123194	1.000000	327996877	0.001668
124048275	1207382284.000000	62747902	10000.000000	12472	120749	1.000000	9087	123406	1.000000	332400406	0.001717
124062492	1207339435.000000	62754141	10000.000000	12591	120911	1.000000	9244	123714	1.000000	336799517	0.001993
124083365	1207300898.000000	62748901	10000.000000	12473	121210	1.000000	9228	123710	1.000000	341191450	0.001410
124069543	1207320371.000000	62755585	10000.000000	12497	121125	1.000000	9222	123098	1.000000	345572857	0.000432
124070585	1207303538.000000	62748086	10000.000000	12569	120665	1.000000	9148	123005	1.000000	349945098	0.000997
124080200	1207349249.000000	62751098	10000.000000	12497	120223	1.000000	9199	123529	1.000000	354312022	0.000753
124065679	1207323746.000000	62756710	10000.000000	12649	120898	1.000000	9170	123304	1.000000	358672739	0.000800
124060608	1207404907.000000	62764937	10000.000000	12511	121300	1.000000	9233	123688	1.000000	363027242	0.001320
124077492	1207309655.000000	62759129	10000.000000	12680	120174	1.000000	9173	123627	1.000000	367374794	0.001162
124081976	1207340117.000000	62747520	10000.000000	12653	119993	1.000000	9079	123281	1.000000	371719273	0.000984
124062718	1207309167.000000	62750445	10000.000000	12643	120377	1.000000	9131	123275	1.000000	376055787	0.000844
124065524	1207350870.000000	62746332	10000.000000	12546	120333	1.000000	9278	123120	1.000000	380389084	0.000603
124083412	1207297682.000000	62747137	10000.000000	12544	120667	1.000000	9121	123628	1.000000	384710841	0.000688
124065058	1207274365.000000	62755627	10000.000000	12636	120309	1.000000	9172	123361	1.000000	389024101	0.000714
124085508	1207294114.000000	62749075	10000.000000	12460	120469	1.000000	9254	122607	1.000000	393334027	0.000589
124072884	1207351995.000000	62757112	10000.000000	12481	120306	1.000000	9274	123711	1.000000	397642806	0.000418
124071460	1207312352.000000	62755970	10000.000000	12698	120632	1.000000	9203	123510	1.000000	401941237	0.000915
124067959	1207265516.000000	62766423	10000.000000	12494	120599	1.000000	9230	123691	1.000000	406229084	-0.000241
124066361	1207353849.000000	62755352	10000.000000	12498	120260	1.000000	9225	123185	1.000000	410516458	0.000136
124087661	1207212781.000000	62745176	10000.000000	12555	120541	1.000000	9184	123611	1.000000	414796484	0.000266
124062442	1207264966.000000	62728070	10000.000000	12547	120192	1.000000	9047	123975	1.000000	419069218	0.000178
124080987	1207311180.000000	62757657	10000.000000	12482	120476	1.000000	9086	123428	1.000000	423333749	0.000150
124068010	1207373974.000000	62763957	10000.000000	12594	120230	1.000000	9301	123325	1.000000	427592182	0.000084
124068754	1207356991.000000	62755739	10000.000000	12447	121517	1.000000	9131	123389	1.000000	431845272	0.000028
124076538	1207321421.000000	62757322	10000.000000	12564	120660	1.000000	9117	124014	1.000000	436092839	-0.000015
124080094	1207313695.000000	62742771	10000.000000	12559	120821	1.000000	9130	123947	1.000000	440330717	0.000055
124072242	1207341398.000000	62752335	10000.000000	12619	120200	1.000000	9147	122712	1.000000	444567191	0.000019
124071950	1207294018.000000	62764970	10000.000000	12653	120731	1.000000	9216	123417	1.000000	448794127	0.000232
124068934	1207375507.000000	62750907	10000.000000	12752	120263	1.000000	9259	123576	1.000000	453008389	0.000288
124080897	1207292068.000000	62751164	10000.000000	12575	120758	1.000000	9305	122929	1.000000	457226041	0.000277
124077786	1207274768.000000	62754161	10000.000000	12458	120653	1.000000	9168	123021	1.000000	461436608	0.000845
npatches	nstrain	runtime	dt	init_x	init_y	init_y_blood	init_z	init_S	beta0	beta1	beta2	beta3	mean_beta	B	d	delta	delta_blood	b[0]	mut	m	CTL	c	g	epsilon	k	het	lambda	rho	omega	x_max	patch.dyna	DELTA	A	VA
10000	1	100.000000	0.000100	21900	9499	5000000	0.001000	10000000	15.817305	16.466463	7.710616	15.127358	11	8000000000.000000	0.010000	1.000000	1.000000	800000	0.000050	0.048000	0	0.500000	0.000000	25.000000	4.000000	0.500000	0.001000	0.001000	0.010000	31987	0	10.000000	7.000000	1.000000
sus	inf	inf_blood	z	x[0]	y[0][0]	z[0]	x[1]	y[1][0]	z[1]	S[0]	synchrony
219000000	94990000.000000	5000000	10.000000	21900	9499	0.001000	21900	9499	0.001000	10000000	0.000000
91721778	1940596596.000000	100791606	3940.834452	6589	196106	0.394083	6304	196662	0.394083	14280839	0.000000
100716898	1679024319.000000	87330247	6324.976263	7270	169771	0.632498	7114	170639	0.632498	19920741	0.000000
120803518	1264719362.000000	65777535	7771.013291	9122	128843	0.777101	8743	129177	0.777101	25086147	0.000000
134157636	1059300940.000000	55075005	8648.068121	10196	108580	0.864807	9849	108926	0.864807	29831442	0.000000
142100864	955517739.000000	49669061	9180.022116	10736	98264	0.918002	10579	98377	0.918002	34310017	0.000000
146840569	899132704.000000	46744559	9502.664490	11273	92313	0.950266	10849	92797	0.950266	38634857	0.000000
149688120	866990161.000000	45056809	9698.354536	11540	89490	0.969835	11310	89826	0.969835	42862017	0.000000
151401405	848193952.000000	44087370	9817.045065	11710	87748	0.981705	11444	88034	0.981705	47029721	0.000000
152454760	837022502.000000	43511464	9889.033609	11694	86667	0.988903	11350	86771	0.988903	51154191	0.000000
153056831	830329673.000000	43168823	9932.696323	11860	86011	0.993270	11559	86219	0.993270	55253174	0.000000
153459632	826272735.000000	42946899	9959.178767	11958	85315	0.995918	11500	85451	0.995918	59328286	0.000000
153692923	823799458.000000	42827545	9975.240980	11852	85550	0.997524	11697	85669	0.997524	63390982	0.000000
153822435	822370310.000000	42736017	9984.983083	11815	85227	0.998498	11603	85458	0.998498	67448624	0.000000
153923643	821378810.000000	42698095	9990.891893	12017	84756	0.999089	11667	85370	0.999089	71495380	0.000000
153960878	820878656.000000	42664938	9994.475723	11965	85047	0.999448	11695	84974	0.999448	75534475	0.000000
154008554	820551826.000000	42651457	9996.649399	11998	84890	0.999665	11661	85372	0.999665	79567237	0.000000
154016235	820409855.000000	42640253	9997.967783	11817	84831	0.999797	11649	85183	0.999797	83591416	0.000000
154042942	820216546.000000	42625874	9998.767413	11881	85137	0.999877	11610	84731	0.999877	87612369	0.000000
154047346	820193525.000000	42624853	9999.252408	11987	85205	0.999925	11732	85569	0.999925	91619596	0.000000
154047731	820151451.000000	42615297	9999.546568	11874	85243	0.999955	11712	84303	0.999955	95626726	0.000000
154043688	820131798.000000	42632996	9999.724983	11877	85271	0.999972	11473	85384	0.999972	99626471	0.000000
154041655	820170397.000000	42625665	9999.833196	11940	85113	0.999983	11626	85145	0.999983	103621148	0.000000
154055693	820039281.000000	42621761	9999.898829	11761	84781	0.999990	11475	85194	0.999990	107607220	0.000000
154071469	820014459.000000	42629477	9999.938638	12026	84741	0.999994	11535	85263	0.999994	111586049	0.000000
154058989	820098366.000000	42622610	9999.962782	11857	85133	0.999996	11645	85187	0.999996	115563704	0.000000
154047525	820075121.000000	42628856	9999.977427	12003	85070	0.999998	11607	84688	0.999998	119532948	0.000000
154043030	820107401.000000	42624480	9999.986309	11938	84794	0.999999	11648	85097	0.999999	123496053	0.000000
154045219	820165869.000000	42616229	9999.991696	11806	85044	0.999999	11601	85033	0.999999	127457736	0.000000
154046682	820067395.000000	42636311	9999.994963	11839	85360	0.999999	11772	84767	0.999999	131412420	0.000000
154054833	820116463.000000	42636833	9999.996945	11995	84769	1.000000	11687	85302	1.000000	135359346	0.000000
154060976	820039463.000000	42621001	9999.998147	11818	85054	1.000000	11579	85407	1.000000	139297683	0.000000
154041268	820138630.000000	42620193	9999.998876	11999	85097	1.000000	11672	84696	1.000000	143231742	0.000000
154051241	820044604.000000	42624418	9999.999318	12063	84383	1.000000	11584	85084	1.000000	147164163	0.000000
154042634	820070147.000000	42626819	9999.999587	11845	84815	1.000000	11729	85013	1.000000	151087538	0.000000
154055604	820070719.000000	42622318	9999.999749	11802	84709	1.000000	11640	85025	1.000000	155003237	0.000000
154066629	820076216.000000	42621387	9999.999848	12006	85227	1.000000	11570	85658	1.000000	158915234	0.000000
154060264	820086524.000000	42614269	9999.999908	11961	84818	1.000000	11588	85255	1.000000	162816255	0.000000
154046440	820094803.000000	42623138	9999.999944	12092	85230	1.000000	11583	85137	1.000000	166717813	0.000000
154054189	820098482.000000	42610554	9999.999966	11993	84725	1.000000	11620	85303	1.000000	170613414	0.000000
154058090	820093064.000000	42617999	9999.999979	11977	84458	1.000000	11607	84980	1.000000	174501922	-1.#IND00
154041430	820146627.000000	42622035	9999.999988	12070	84600	1.000000	11468	85238	1.000000	178382807	-0.012800
154046428	820058064.000000	42631293	9999.999992	11963	84955	1.000000	11689	84860	1.000000	182263556	0.002278
154047672	820114349.000000	42614028	9999.999995	11887	85390	1.000000	11613	85156	1.000000	186132159	0.001951
154070960	820076886.000000	42624275	9999.999997	11989	85007	1.000000	11672	84636	1.000000	189996545	0.002228
154057486	820043020.000000	42627081	9999.999998	11890	85022	1.000000	11580	84734	1.000000	193855702	-0.003186
154057328	820078352.000000	42616658	9999.999999	11769	85441	1.000000	11650	85588	1.000000	197709870	-0.001692
154046294	820077587.000000	42621717	9999.999999	12094	84552	1.000000	11510	85217	1.000000	201558972	-0.002173
154044872	820080978.000000	42630880	10000.000000	11821	85195	1.000000	11643	85430	1.000000	205401741	0.000266
154066673	820030085.000000	42621213	10000.000000	11974	85231	1.000000	11650	85267	1.000000	209236129	-0.002636
154066680	820055423.000000	42622593	10000.000000	12006	84638	1.000000	11593	84847	1.000000	213065590	0.001425
154044299	820082554.000000	42620659	10000.000000	11913	84569	1.000000	11507	85697	1.000000	216889727	0.002353
154051406	820063150.000000	42619405	10000.000000	11928	85135	1.000000	11496	85583	1.000000	220709742	0.001700
154052030	820131880.000000	42632476	10000.000000	12005	84898	1.000000	11756	85222	1.000000	224522034	0.001487
154029717	820054873.000000	42630255	10000.000000	12054	84448	1.000000	11608	85010	1.000000	228328326	0.000602
154039063	820100727.000000	42621167	10000.000000	11825	85180	1.000000	11766	85019	1.000000	232129473	-0.000584
154057860	820042502.000000	42622199	10000.000000	12066	85031	1.000000	11636	85008	1.000000	235925764	-0.001162
154056288	820094909.000000	42620618	10000.000000	11859	84973	1.000000	11562	85210	1.000000	239713356	-0.001446
154064989	820099847.000000	42639306	10000.000000	11953	85143	1.000000	11654	84579	1.000000	243496969	-0.001047
154056294	820063124.000000	42623098	10000.000000	12109	84353	1.000000	11643	85443	1.000000	247273467	0.000851
154050728	820034095.000000	42638389	10000.000000	12038	84284	1.000000	11549	85315	1.000000	251048785	0.001207
154074578	819993866.000000	42622201	10000.000000	12034	84405	1.000000	11582	85186	1.000000	254816190	0.001299
154054596	820106900.000000	42638831	10000.000000	11979	85081	1.000000	11544	85441	1.000000	258578968	-0.000317
154054440	820049612.000000	42628185	10000.000000	12063	84869	1.000000	11539	85373	1.000000	262335834	-0.000653
154071868	820089214.000000	42617779	10000.000000	11850	84826	1.000000	11625	85246	1.000000	266084897	-0.000119
154046209	820046579.000000	42627029	10000.000000	12117	84716	1.000000	11708	84463	1.000000	269833429	-0.000502
154050117	820114852.000000	42618168	10000.000000	11924	84985	1.000000	11666	85391	1.000000	273573771	-0.001150
154063004	820083244.000000	42612171	10000.000000	11874	84637	1.000000	11651	84927	1.000000	277306653	-0.000976
154060032	820079069.000000	42632431	10000.000000	12042	84903	1.000000	11638	85204	1.000000	281037426	-0.000695
154054158	820089861.000000	42620038	10000.000000	11974	84823	1.000000	11676	84423	1.000000	284761715	0.002733
154051508	820133765.000000	42628765	10000.000000	11944	84707	1.000000	11671	84957	1.000000	288477995	0.002234
154042942	820096740.000000	42624438	10000.000000	11924	84856	1.000000	11558	85507	1.000000	292188357	0.002476
154039656	820125679.000000	42630186	10000.000000	11855	85290	1.000000	11629	85118	1.000000	295899120	0.002496
154045200	820053935.000000	42626339	10000.000000	11943	84525	1.000000	11678	85087	1.000000	299600560	0.001193
154054389	820125654.000000	42622162	10000.000000	11934	85110	1.000000	11531	84893	1.000000	303299347	0.001135
154052309	820098467.000000	42626326	10000.000000	12008	85067	1.000000	11685	84696	1.000000	306988348	-0.000062
154041098	820082120.000000	42620815	10000.000000	11933	85046	1.000000	11670	84943	1.000000	310672371	0.000374
154034536	820053655.000000	42631945	10000.000000	11741	85276	1.000000	11534	85560	1.000000	314350904	0.000079
154036248	820074177.000000	42627662	10000.000000	11951	84931	1.000000	11669	85039	1.000000	318023009	0.000143
154046087	820127269.000000	42613342	10000.000000	12009	85028	1.000000	11653	85496	1.000000	321688693	-0.002010
154034126	820055136.000000	42630792	10000.000000	12010	85052	1.000000	11530	85004	1.000000	325351735	-0.001678
154065383	820068196.000000	42625315	10000.000000	12110	85126	1.000000	11664	84988	1.000000	329004785	-0.001605
154059146	820087835.000000	42629738	10000.000000	11905	84921	1.000000	11547	85171	1.000000	332657837	-0.001954
154070760	820049410.000000	42616342	10000.000000	11775	84975	1.000000	11561	85432	1.000000	336301296	-0.002201
154036002	820132683.000000	42629450	10000.000000	11950	84794	1.000000	11665	85043	1.000000	339942423	-0.001811
154053025	820052237.000000	42621950	10000.000000	11863	84905	1.000000	11632	85564	1.000000	343578704	-0.002132
154050036	820083117.000000	42623780	10000.000000	11983	85356	1.000000	11559	85345	1.000000	347211817	-0.001976
154037277	820098350.000000	42609632	10000.000000	12055	84628	1.000000	11696	84505	1.000000	350834928	-0.001912
154047346	820041112.000000	42629712	10000.000000	11820	85059	1.000000	11570	85029	1.000000	354454621	-0.002165
154052878	820082691.000000	42624502	10000.000000	12018	84857	1.000000	11535	85274	1.000000	358067724	-0.001875
154058700	820100214.000000	42625315	10000.000000	12009	85199	1.000000	11585	85124	1.000000	361674005	-0.001820
154045945	820097722.000000	42618046	10000.000000	11936	85170	1.000000	11676	85010	1.000000	365270856	-0.001763
154045543	820058940.000000	42628291	10000.000000	12107	84606	1.000000	11641	85158	1.000000	368866495	-0.001731
154067171	820035977.000000	42615216	10000.000000	11896	84809	1.000000	11606	85598	1.000000	372456222	-0.002817
154041088	820073890.000000	42629617	10000.000000	12087	84771	1.000000	11356	86371	1.000000	376042093	-0.002385
154052314	820050289.000000	42625263	10000.000000	11985	84558	1.000000	11665	84952	1.000000	379623756	-0.002320
154045895	820054711.000000	42623313	10000.000000	11927	84770	1.000000	11613	85340	1.000000	383199158	-0.002348
154047652	820078550.000000	42618872	10000.000000	11935	84429	1.000000	11677	84982	1.000000	386767757	-0.002333
154049794	820062891.000000	42635682	10000.000000	11953	84724	1.000000	11605	85440	1.000000	390331235	-0.002301
154043903	820070622.000000	42623815	10000.000000	11820	84961	1.000000	11691	85140	1.000000	393888335	-0.002366
npatches	nstrain	runtime	dt	init_x	init_y	init_y_blood	init_z	init_S	beta0	beta1	beta2	beta3	mean_beta	B	d	delta	delta_blood	b[0]	mut	m	CTL	c	g	epsilon	k	het	lambda	rho	omega	x_max	patch.dyna	DELTA	A	VA
10000	1	100.000000	0.000100	21900	9499	5000000	0.001000	10000000	6.266469	8.827095	7.438097	10.340485	11	8000000000.000000	0.010000	1.000000	1.000000	800000	0.000050	0.048000	0	0.500000	0.000000	25.000000	5.000000	0.500000	0.001000	0.001000	0.010000	31987	0	10.000000	7.000000	1.000000
sus	inf	inf_blood	z	x[0]	y[0][0]	z[0]	x[1]	y[1][0]	z[1]	S[0]	synchrony
219000000	94990000.000000	5000000	10.000000	21900	9499	0.001000	21900	9499	0.001000	10000000	0.000000
98472334	1742599777.000000	90533840	3940.834452	13644	170994	0.394083	11076	173545	0.394083	14206691	0.000000
116700444	1330847861.000000	69228020	6324.976263	15866	129467	0.632498	13036	132052	0.632498	19545842	0.000000
142234826	948517064.000000	49318772	7771.013291	18587	91302	0.777101	15624	93485	0.777101	24232783	0.000000
158294375	772259689.000000	40149469	8648.068121	20225	73989	0.864807	17260	76171	0.864807	28403010	0.000000
167834469	683892301.000000	35553722	9180.022116	21054	64809	0.918002	18361	67019	0.918002	32262118	0.000000
173525990	635757773.000000	33045406	9502.664490	21549	60569	0.950266	19104	61757	0.950266	35931014	0.000000
176992432	608170549.000000	31608273	9698.354536	22062	57401	0.969835	19287	60151	0.969835	39484649	0.000000
179056412	592138062.000000	30769915	9817.045065	22288	55630	0.981705	19601	57613	0.981705	42964308	0.000000
180325252	582591354.000000	30272022	9889.033609	22515	54324	0.988903	19693	56828	0.988903	46399885	0.000000
181101375	576836082.000000	29985804	9932.696323	22457	53651	0.993270	19729	56449	0.993270	49805408	0.000000
181560260	573336129.000000	29803224	9959.178767	22520	53708	0.995918	19911	55893	0.995918	53191050	0.000000
181837297	571319942.000000	29691913	9975.240980	22541	53641	0.997524	19764	55432	0.997524	56561791	0.000000
181995102	570004034.000000	29628670	9984.983083	22788	52942	0.998498	19725	55563	0.998498	59923502	0.000000
182088646	569320417.000000	29589975	9990.891893	22375	53665	0.999089	19724	55509	0.999089	63276016	0.000000
182172048	568738193.000000	29556096	9994.475723	22640	53169	0.999448	19710	55596	0.999448	66622721	0.000000
182231343	568426934.000000	29549358	9996.649399	22768	52997	0.999665	19781	55722	0.999665	69962062	0.000000
182237810	568281470.000000	29528080	9997.967783	22519	53123	0.999797	19896	55664	0.999797	73296461	0.000000
182239304	568277894.000000	29539171	9998.767413	22464	53420	0.999877	19857	55605	0.999877	76628443	0.000000
182243456	568238481.000000	29530066	9999.252408	22424	53668	0.999925	19676	55374	0.999925	79949274	0.000000
182259067	568114970.000000	29528826	9999.546568	22615	53569	0.999955	19958	55770	0.999955	83267974	0.000000
182274293	568103826.000000	29530380	9999.724983	22579	53153	0.999972	19792	55720	0.999972	86582267	0.000000
182251654	568167543.000000	29532025	9999.833196	22852	53028	0.999983	19779	55424	0.999983	89892080	0.000000
182268513	568092885.000000	29539577	9999.898829	22470	53268	0.999990	19858	55311	0.999990	93197478	0.000000
182259359	568065216.000000	29522799	9999.938638	22333	53591	0.999994	19764	55520	0.999994	96500650	0.000000
182262371	568080491.000000	29529616	9999.962782	22413	53550	0.999996	19745	55107	0.999996	99793177	0.000000
182268685	568068892.000000	29528523	9999.977427	22597	53843	0.999998	19762	55395	0.999998	103083651	0.000000
182252179	568100831.000000	29519439	9999.986309	22373	53382	0.999999	19949	55504	0.999999	106368749	0.000000
182269326	568143818.000000	29532774	9999.991696	22603	53147	0.999999	19746	55802	0.999999	109650613	0.000000
182283675	568060383.000000	29529284	9999.994963	22588	53061	0.999999	19654	55959	0.999999	112924560	0.000000
182282056	568055578.000000	29531202	9999.996945	22441	53244	1.000000	19951	55497	1.000000	116193300	0.000000
182279237	568050138.000000	29532082	9999.998147	22560	53049	1.000000	19806	55546	1.000000	119457325	0.000000
182271598	568126319.000000	29523662	9999.998876	22540	53614	1.000000	20016	55175	1.000000	122714951	0.000000
182296484	568058284.000000	29531928	9999.999318	22584	52877	1.000000	19832	55461	1.000000	125970573	0.000000
182278189	568108753.000000	29522694	9999.999587	22784	53450	1.000000	19886	55450	1.000000	129222465	0.000000
182266385	568098717.000000	29528199	9999.999749	22686	53330	1.000000	19984	55311	1.000000	132468094	0.000000
182260125	568039863.000000	29520579	9999.999848	22296	53127	1.000000	19813	55593	1.000000	135710863	0.000000
182275725	568059700.000000	29520200	9999.999908	22703	53609	1.000000	19909	55401	1.000000	138948098	0.000000
182276698	568068427.000000	29533624	9999.999944	22799	53196	1.000000	19831	55098	1.000000	142177006	0.000000
182276560	568106054.000000	29523052	9999.999966	22652	53605	1.000000	19880	55724	1.000000	145401337	0.000000
182275561	568064975.000000	29515855	9999.999979	22472	53273	1.000000	19935	54933	1.000000	148619398	-1.#IND00
182253840	568125062.000000	29515417	9999.999988	22616	53628	1.000000	19757	55415	1.000000	151835079	0.006400
182271765	568108730.000000	29530348	9999.999992	22505	53277	1.000000	20046	55091	1.000000	155044693	0.033432
182264066	568086448.000000	29530394	9999.999995	22518	53554	1.000000	19909	55744	1.000000	158252996	0.030249
182264295	568082172.000000	29521369	9999.999997	22671	53127	1.000000	19868	55459	1.000000	161453593	0.015775
182262095	568047082.000000	29518578	9999.999998	22671	52967	1.000000	19773	55783	1.000000	164648325	0.015815
182276813	568064896.000000	29522347	9999.999999	22573	53846	1.000000	19905	55630	1.000000	167838057	0.015463
182265585	568111050.000000	29522649	9999.999999	22450	53045	1.000000	19771	55781	1.000000	171028193	0.012498
182272124	568061500.000000	29524140	10000.000000	22646	53652	1.000000	19960	55487	1.000000	174209433	0.012520
182271345	568030821.000000	29534586	10000.000000	22463	53233	1.000000	19814	55355	1.000000	177386490	0.010954
182274300	568045713.000000	29526668	10000.000000	22445	53099	1.000000	19929	55541	1.000000	180558502	0.011031
182281421	568063658.000000	29522729	10000.000000	22655	53040	1.000000	19765	55593	1.000000	183728532	0.009797
182281792	568098972.000000	29530505	10000.000000	22519	53645	1.000000	19724	55032	1.000000	186894512	0.009458
182274520	568031038.000000	29517356	10000.000000	22628	53669	1.000000	19801	55560	1.000000	190055726	0.012310
182267880	568040908.000000	29534804	10000.000000	22542	53443	1.000000	19742	55937	1.000000	193209175	0.010209
182257677	568110868.000000	29527598	10000.000000	22652	53438	1.000000	19851	55753	1.000000	196358656	0.011820
182263789	568066022.000000	29526579	10000.000000	22709	53388	1.000000	19874	55994	1.000000	199506227	0.012121
182271712	568094619.000000	29530338	10000.000000	22703	53125	1.000000	19808	55841	1.000000	202647564	0.013541
182247619	568141661.000000	29529458	10000.000000	22656	52793	1.000000	19734	55336	1.000000	205785458	0.012036
182258585	568126330.000000	29534871	10000.000000	22606	53150	1.000000	19745	55764	1.000000	208916548	0.012671
182261750	568100569.000000	29527044	10000.000000	22580	53503	1.000000	19775	55659	1.000000	212042222	0.011983
182272001	568057784.000000	29519901	10000.000000	22655	53323	1.000000	20078	55213	1.000000	215162924	0.012189
182281737	568048587.000000	29523216	10000.000000	22605	53249	1.000000	19933	55112	1.000000	218281748	0.010238
182250490	568091740.000000	29527244	10000.000000	22608	53260	1.000000	19957	55816	1.000000	221392447	0.011111
182278350	568061173.000000	29520234	10000.000000	22613	53142	1.000000	20041	55561	1.000000	224503182	0.010906
182268207	568117715.000000	29530421	10000.000000	22532	53244	1.000000	19941	55546	1.000000	227605287	0.011364
182275237	568108238.000000	29526258	10000.000000	22569	53503	1.000000	19892	55094	1.000000	230704277	0.011258
182264658	568070165.000000	29523100	10000.000000	22574	53042	1.000000	20032	55247	1.000000	233793735	0.010739
182264060	568092835.000000	29526967	10000.000000	22653	53805	1.000000	19904	55509	1.000000	236881165	0.010822
182250274	568065165.000000	29530187	10000.000000	22302	53422	1.000000	19809	55955	1.000000	239965885	0.010443
182261665	568076219.000000	29528111	10000.000000	22511	53041	1.000000	20049	55297	1.000000	243046297	0.009565
182264624	568046794.000000	29534504	10000.000000	22576	53338	1.000000	19914	55414	1.000000	246125066	0.009238
182265999	568104660.000000	29525170	10000.000000	22531	53355	1.000000	19771	55672	1.000000	249195370	0.009600
182261552	568085469.000000	29527235	10000.000000	22549	53167	1.000000	19857	55540	1.000000	252262345	0.009366
182269895	568092264.000000	29532902	10000.000000	22397	53944	1.000000	19973	55683	1.000000	255324947	0.009414
182281038	568106079.000000	29535520	10000.000000	22616	53424	1.000000	19899	55539	1.000000	258382891	0.009253
182258399	568146631.000000	29523037	10000.000000	22597	53306	1.000000	19937	55485	1.000000	261433424	0.008866
182276714	568063825.000000	29530285	10000.000000	22432	53745	1.000000	19589	56042	1.000000	264480065	0.008627
182276926	568072718.000000	29527632	10000.000000	22468	53526	1.000000	19967	55634	1.000000	267522718	0.007469
182278613	568078000.000000	29528589	10000.000000	22717	53332	1.000000	19858	55548	1.000000	270560246	0.007232
182264013	568134288.000000	29526466	10000.000000	22587	53237	1.000000	19863	55280	1.000000	273593597	0.006887
182255327	568117526.000000	29529933	10000.000000	22565	52935	1.000000	19749	55880	1.000000	276620308	0.006694
182261497	568099901.000000	29524996	10000.000000	22546	53297	1.000000	19713	55982	1.000000	279645761	0.005274
182246935	568087756.000000	29532369	10000.000000	22570	52953	1.000000	19978	55516	1.000000	282669871	0.005195
182263036	568100505.000000	29536385	10000.000000	22547	53164	1.000000	19918	56094	1.000000	285686862	0.005156
182296550	568024892.000000	29523933	10000.000000	22762	53146	1.000000	19774	55622	1.000000	288695853	0.005291
182290150	568033158.000000	29528498	10000.000000	22593	53138	1.000000	19637	55581	1.000000	291697365	0.005224
182271785	568050916.000000	29528927	10000.000000	22679	53636	1.000000	19701	55699	1.000000	294701053	0.005219
182269821	568046837.000000	29517309	10000.000000	22651	53009	1.000000	19608	55623	1.000000	297692697	0.005279
182277971	568066814.000000	29536114	10000.000000	22625	53652	1.000000	19803	55509	1.000000	300684378	0.006245
182284436	568058319.000000	29515976	10000.000000	22500	53199	1.000000	19621	56064	1.000000	303670980	0.005995
182272433	568082059.000000	29518006	10000.000000	22433	53310	1.000000	19799	55794	1.000000	306655416	0.005681
182280903	568027342.000000	29525555	10000.000000	22506	53195	1.000000	19799	55402	1.000000	309635085	0.005690
182267521	568070999.000000	29519487	10000.000000	22620	53433	1.000000	19903	55257	1.000000	312608376	0.005810
182263788	568088975.000000	29532731	10000.000000	22660	53307	1.000000	19829	55634	1.000000	315576797	0.006022
182251949	568119526.000000	29533150	10000.000000	22571	53543	1.000000	19945	55106	1.000000	318542635	0.006112
182276178	568052519.000000	29528820	10000.000000	22648	53528	1.000000	19648	56246	1.000000	321499709	0.005906
182260697	568090979.000000	29527381	10000.000000	22532	53139	1.000000	19879	55404	1.000000	324456066	0.005674
182284454	568000379.000000	29522822	10000.000000	22412	53256	1.000000	19831	55473	1.000000	327409436	0.005449
182280062	568108879.000000	29518261	10000.000000	22619	53566	1.000000	19900	55069	1.000000	330356216	0.005433
npatches	nstrain	runtime	dt	init_x	init_y	init_y_blood	init_z	init_S	beta0	beta1	beta2	beta3	mean_beta	B	d	delta	delta_blood	b[0]	mut	m	CTL	c	g	epsilon	k	het	lambda	rho	omega	x_max	patch.dyna	DELTA	A	VA
10000	1	100.000000	0.000100	21900	9499	5000000	0.001000	10000000	11.931105	11.061037	16.262729	10.543986	11	8000000000.000000	0.010000	1.000000	1.000000	800000	0.000050	0.048000	0	0.500000	0.000000	25.000000	6.000000	0.500000	0.001000	0.001000	0.010000	31987	0	10.000000	7.000000	1.000000
sus	inf	inf_blood	z	x[0]	y[0][0]	z[0]	x[1]	y[1][0]	z[1]	S[0]	synchrony
219000000	94990000.000000	5000000	10.000000	21900	9499	0.001000	21900	9499	0.001000	10000000	0.000000
105552783	1565917914.000000	81387934	3940.834452	9531	157836	0.394083	9940	156676	0.394083	14121827	0.000000
132925834	1066573657.000000	55489719	6324.976263	12108	107847	0.632498	12951	106847	0.632498	19158852	0.000000
163347796	720624841.000000	37467252	7771.013291	15286	73007	0.777101	15887	72544	0.777101	23362012	0.000000
181936376	567501205.000000	29511702	8648.068121	17082	58310	0.864807	17795	57156	0.864807	26969635	0.000000
193010816	490799337.000000	25514074	9180.022116	18299	49778	0.918002	18953	49228	0.918002	30214937	0.000000
199650325	448823973.000000	23332958	9502.664490	19137	45518	0.950266	19866	44904	0.950266	33242962	0.000000
203677569	424807083.000000	22078310	9698.354536	19373	43104	0.969835	20004	42796	0.969835	36139528	0.000000
206120623	410678299.000000	21350911	9817.045065	19563	41673	0.981705	20434	41600	0.981705	38954593	0.000000
207614837	402293565.000000	20908018	9889.033609	19884	41005	0.988903	20357	40872	0.988903	41719378	0.000000
208546034	397269874.000000	20645211	9932.696323	20014	40660	0.993270	20862	39733	0.993270	44448120	0.000000
209054662	394211753.000000	20493604	9959.178767	19941	40152	0.995918	20590	39987	0.995918	47157966	0.000000
209406653	392344817.000000	20391530	9975.240980	20089	39897	0.997524	20860	39347	0.997524	49851454	0.000000
209606797	391260944.000000	20330718	9984.983083	20167	39728	0.998498	20907	39250	0.998498	52533939	0.000000
209734956	390600948.000000	20299934	9990.891893	20027	39601	0.999089	20557	39125	0.999089	55207874	0.000000
209802930	390232341.000000	20279984	9994.475723	20188	39521	0.999448	20723	39027	0.999448	57879365	0.000000
209822282	390049309.000000	20267581	9996.649399	20085	39602	0.999665	20752	39333	0.999665	60544267	0.000000
209867220	389848628.000000	20259882	9997.967783	20051	39773	0.999797	20801	38978	0.999797	63207267	0.000000
209893562	389739059.000000	20256124	9998.767413	20015	39677	0.999877	20874	38869	0.999877	65863085	0.000000
209916437	389646012.000000	20254094	9999.252408	20177	39657	0.999925	20759	38963	0.999925	68511586	0.000000
209880291	389655207.000000	20254037	9999.546568	20284	39765	0.999955	20762	39307	0.999955	71156439	0.000000
209886710	389634344.000000	20257661	9999.724983	20041	40004	0.999972	20720	39124	0.999972	73798314	0.000000
209896702	389675270.000000	20246124	9999.833196	20194	39617	0.999983	20724	39137	0.999983	76437065	0.000000
209907765	389623952.000000	20249664	9999.898829	20064	39562	0.999990	20789	38821	0.999990	79068721	0.000000
209912435	389586634.000000	20249270	9999.938638	20171	39675	0.999994	20554	39419	0.999994	81701962	0.000000
209894936	389602712.000000	20240556	9999.962782	20244	39332	0.999996	20711	38981	0.999996	84329566	0.000000
209895169	389630996.000000	20242582	9999.977427	20081	39094	0.999998	20574	39108	0.999998	86950160	0.000000
209921609	389580318.000000	20247270	9999.986309	20079	39754	0.999999	20634	39505	0.999999	89567383	0.000000
209894570	389628276.000000	20249737	9999.991696	19970	39770	0.999999	20487	39265	0.999999	92182646	0.000000
209916051	389563521.000000	20250737	9999.994963	20084	39792	0.999999	20775	38913	0.999999	94793362	0.000000
209923466	389563588.000000	20254711	9999.996945	20314	39149	1.000000	20738	39152	1.000000	97400250	0.000000
209906439	389625158.000000	20256692	9999.998147	20246	39235	1.000000	20807	39375	1.000000	100000613	0.000000
209912050	389577559.000000	20251854	9999.998876	19973	39729	1.000000	20576	39400	1.000000	102600282	0.000000
209894682	389609438.000000	20250487	9999.999318	20141	39519	1.000000	20748	38758	1.000000	105197468	0.000000
209906886	389591752.000000	20242308	9999.999587	20035	39547	1.000000	20978	38700	1.000000	107789151	0.000000
209918500	389600341.000000	20254365	9999.999749	20008	39669	1.000000	20709	39081	1.000000	110378549	0.000000
209904713	389605629.000000	20256129	9999.999848	20061	40145	1.000000	20834	39571	1.000000	112958470	0.000000
209901006	389600254.000000	20243354	9999.999908	20172	39669	1.000000	20779	38820	1.000000	115539647	0.000000
209892708	389639684.000000	20253223	9999.999944	20094	39440	1.000000	20785	39182	1.000000	118113638	0.000000
209900485	389565327.000000	20251207	9999.999966	20124	39399	1.000000	20679	39545	1.000000	120685787	0.000000
209904006	389584194.000000	20246243	9999.999979	20202	40024	1.000000	20556	39513	1.000000	123253572	-1.#IND00
209910238	389620131.000000	20248231	9999.999988	20156	39517	1.000000	20699	39514	1.000000	125819113	-0.012800
209928680	389566676.000000	20247438	9999.999992	20085	39205	1.000000	20832	39348	1.000000	128378522	-0.018783
209894947	389595894.000000	20241616	9999.999995	20148	39662	1.000000	20575	38613	1.000000	130936568	-0.012574
209916506	389573757.000000	20241505	9999.999997	20115	39259	1.000000	20611	39350	1.000000	133490567	-0.009041
209899739	389581761.000000	20245176	9999.999998	20320	39533	1.000000	20753	39461	1.000000	136038652	-0.022642
209919276	389544735.000000	20248447	9999.999999	20112	39911	1.000000	20480	39230	1.000000	138581026	-0.030244
209902474	389590042.000000	20251231	9999.999999	19968	39744	1.000000	20646	39056	1.000000	141123633	-0.028420
209910088	389582510.000000	20251292	10000.000000	20042	39701	1.000000	20812	38947	1.000000	143661785	-0.024130
209911343	389556637.000000	20246195	10000.000000	19994	39899	1.000000	20654	39293	1.000000	146193993	-0.019818
209925921	389556074.000000	20251115	10000.000000	20160	39690	1.000000	20710	39548	1.000000	148722398	-0.020985
209902417	389575005.000000	20245902	10000.000000	19932	39579	1.000000	20915	38754	1.000000	151247485	-0.018097
209896529	389661475.000000	20249524	10000.000000	20115	39461	1.000000	20771	39262	1.000000	153771612	-0.017444
209916413	389588393.000000	20247833	10000.000000	19922	39857	1.000000	20810	39413	1.000000	156288979	-0.016738
209908622	389572240.000000	20239779	10000.000000	20236	39604	1.000000	20780	39347	1.000000	158802889	-0.015081
209911527	389574516.000000	20246956	10000.000000	20106	39889	1.000000	20581	39249	1.000000	161310610	-0.013838
209917293	389576650.000000	20243213	10000.000000	19993	39874	1.000000	20434	39210	1.000000	163816488	-0.015332
209879754	389654155.000000	20251014	10000.000000	20106	39287	1.000000	20957	39258	1.000000	166318397	-0.014281
209909419	389601151.000000	20250281	10000.000000	20267	39451	1.000000	20775	38868	1.000000	168818225	-0.013557
209905789	389605021.000000	20258336	10000.000000	20162	39723	1.000000	20815	39096	1.000000	171313849	-0.013152
209901017	389608999.000000	20257580	10000.000000	20179	39940	1.000000	20679	39043	1.000000	173809349	-0.011222
209910002	389583669.000000	20251899	10000.000000	20238	39452	1.000000	20786	39254	1.000000	176293767	-0.009974
209918049	389552522.000000	20247647	10000.000000	19950	39671	1.000000	20780	39117	1.000000	178775922	-0.010066
209924790	389593350.000000	20248183	10000.000000	20291	39660	1.000000	20838	39093	1.000000	181259069	-0.009530
209895821	389632370.000000	20245718	10000.000000	20170	39288	1.000000	20742	39074	1.000000	183730766	-0.009199
209917599	389616836.000000	20250117	10000.000000	20011	39622	1.000000	20612	39286	1.000000	186204475	-0.009699
209904414	389602891.000000	20247853	10000.000000	19943	39880	1.000000	20801	39466	1.000000	188672364	-0.009229
209930845	389588200.000000	20247009	10000.000000	20064	39634	1.000000	20735	39541	1.000000	191136288	-0.008921
209910171	389580867.000000	20247151	10000.000000	20075	39913	1.000000	20811	39110	1.000000	193594166	-0.008739
209881830	389622848.000000	20253082	10000.000000	20061	39855	1.000000	20695	39316	1.000000	196053397	-0.008432
209918820	389556211.000000	20250984	10000.000000	20144	39461	1.000000	20856	38678	1.000000	198508028	-0.006919
209894017	389625950.000000	20251920	10000.000000	20176	39462	1.000000	20975	38918	1.000000	200957534	-0.006849
209905145	389644137.000000	20253916	10000.000000	20084	39834	1.000000	20822	38790	1.000000	203404154	-0.006498
209918895	389557819.000000	20246115	10000.000000	20210	39634	1.000000	20671	39049	1.000000	205844417	-0.006215
209896708	389667027.000000	20244802	10000.000000	19954	40134	1.000000	20731	39094	1.000000	208284500	-0.006189
209915498	389572955.000000	20250519	10000.000000	20138	39625	1.000000	20829	38792	1.000000	210717095	-0.006278
209908519	389629321.000000	20248024	10000.000000	20066	39848	1.000000	20743	38985	1.000000	213149666	-0.006973
209925604	389569026.000000	20241591	10000.000000	20178	39389	1.000000	20671	39387	1.000000	215581316	-0.005450
209890509	389646105.000000	20262145	10000.000000	20125	39616	1.000000	20727	39064	1.000000	218003815	-0.005905
209906548	389639134.000000	20256516	10000.000000	20235	39487	1.000000	20727	39296	1.000000	220423098	-0.005851
209889742	389649302.000000	20247111	10000.000000	19999	39830	1.000000	20804	39099	1.000000	222841438	-0.005915
209912009	389622509.000000	20246691	10000.000000	20085	39084	1.000000	20629	39572	1.000000	225255342	-0.005870
209891542	389602629.000000	20249741	10000.000000	20147	39190	1.000000	20684	39289	1.000000	227665296	-0.005476
209923882	389605059.000000	20256530	10000.000000	20110	39533	1.000000	20883	39176	1.000000	230075778	-0.005306
209928227	389599049.000000	20249685	10000.000000	20029	39702	1.000000	20765	39280	1.000000	232480334	-0.004626
209898167	389589854.000000	20250062	10000.000000	20386	39409	1.000000	20774	39021	1.000000	234877815	-0.004803
209911192	389644551.000000	20242966	10000.000000	19966	39647	1.000000	20739	39365	1.000000	237271307	-0.003086
209901988	389608204.000000	20252569	10000.000000	20077	39871	1.000000	20743	39198	1.000000	239664700	-0.003165
209909992	389585960.000000	20250082	10000.000000	19861	39937	1.000000	20727	39449	1.000000	242054617	-0.003070
209903494	389573357.000000	20255288	10000.000000	20214	39313	1.000000	20907	38697	1.000000	244442465	-0.003301
209909392	389586803.000000	20250918	10000.000000	20028	39866	1.000000	20677	39093	1.000000	246821662	-0.002894
209896400	389605991.000000	20251376	10000.000000	20061	39538	1.000000	20669	39114	1.000000	249198358	-0.002629
209914866	389587597.000000	20247038	10000.000000	20064	39977	1.000000	20820	38966	1.000000	251572483	-0.002195
209895504	389654705.000000	20240157	10000.000000	20074	39411	1.000000	20749	39148	1.000000	253944327	-0.002041
209899137	389591843.000000	20250027	10000.000000	20153	39256	1.000000	20605	39133	1.000000	256312168	-0.002017
209914533	389547791.000000	20247434	10000.000000	20191	39655	1.000000	20828	39136	1.000000	258677983	-0.001887
209899283	389581740.000000	20245393	10000.000000	19980	40166	1.000000	20736	39077	1.000000	261036729	-0.001779
209898854	389613210.000000	20252467	10000.000000	20118	39622	1.000000	20807	39063	1.000000	263390278	-0.001756
209882869	389612871.000000	20255033	10000.000000	19998	39553	1.000000	20598	39509	1.000000	265742250	-0.001845
209917106	389601745.000000	20246297	10000.000000	20063	39764	1.000000	20898	39178	1.000000	268091013	-0.001727
npatches	nstrain	runtime	dt	init_x	init_y	init_y_blood	init_z	init_S	beta0	beta1	beta2	beta3	mean_beta	B	d	delta	delta_blood	b[0]	mut	m	CTL	c	g	epsilon	k	het	lambda	rho	omega	x_max	patch.dyna	DELTA	A	VA
10000	1	100.000000	0.000100	21900	9499	5000000	0.001000	10000000	6.933725	15.054066	6.275713	16.256705	11	8000000000.000000	0.010000	1.000000	1.000000	800000	0.000050	0.048000	0	0.500000	0.000000	25.000000	7.000000	0.500000	0.001000	0.001000	0.010000	31987	0	10.000000	7.000000	1.000000
sus	inf	inf_blood	z	x[0]	y[0][0]	z[0]	x[1]	y[1][0]	z[1]	S[0]	synchrony
219000000	94990000.000000	5000000	10.000000	21900	9499	0.001000	21900	9499	0.001000	10000000	0.000000
113104339	1406368084.000000	73123023	3940.834452	14558	138135	0.394083	8628	142808	0.394083	14038630	0.000000
149381588	860427845.000000	44773611	6324.976263	18540	83109	0.632498	11979	88529	0.632498	18756218	0.000000
184283752	549054970.000000	28557726	7771.013291	21950	52684	0.777101	15268	57089	0.777101	22480930	0.000000
205277572	414327096.000000	21536686	8648.068121	23795	38669	0.864807	17504	43967	0.864807	25529868	0.000000
217815566	346503992.000000	18017546	9180.022116	24905	32316	0.918002	18843	36751	0.918002	28172570	0.000000
225398514	309396341.000000	16088491	9502.664490	25489	28486	0.950266	19839	33451	0.950266	30570132	0.000000
230004466	288016374.000000	14970813	9698.354536	26238	26611	0.969835	20189	31097	0.969835	32821349	0.000000
232862476	275391518.000000	14306799	9817.045065	26120	25185	0.981705	20480	29795	0.981705	34976708	0.000000
234576346	267848626.000000	13920997	9889.033609	26336	24474	0.988903	20863	28192	0.988903	37073626	0.000000
235631738	263315966.000000	13683074	9932.696323	26549	24153	0.993270	20771	28303	0.993270	39135175	0.000000
236260581	260584870.000000	13540496	9959.178767	26477	24099	0.995918	20828	28129	0.995918	41171512	0.000000
236641976	258939500.000000	13462309	9975.240980	26589	23952	0.997524	20893	28011	0.997524	43193347	0.000000
236889249	257938484.000000	13410555	9984.983083	26423	23682	0.998498	20810	28149	0.998498	45204816	0.000000
237034595	257321814.000000	13373240	9990.891893	26613	23766	0.999089	21103	27825	0.999089	47211015	0.000000
237100853	257043554.000000	13354243	9994.475723	26644	23200	0.999448	20887	27665	0.999448	49209421	0.000000
237155012	256735618.000000	13336669	9996.649399	26639	23595	0.999665	21085	27798	0.999665	51202360	0.000000
237201217	256574373.000000	13336072	9997.967783	26568	23503	0.999797	20958	27541	0.999797	53193209	0.000000
237218399	256478367.000000	13328951	9998.767413	26768	23426	0.999877	21137	27523	0.999877	55178701	0.000000
237228295	256493392.000000	13332577	9999.252408	26664	23428	0.999925	21022	27679	0.999925	57161932	0.000000
237237397	256430734.000000	13320115	9999.546568	26689	23531	0.999955	21025	27555	0.999955	59142334	0.000000
237247857	256379788.000000	13326002	9999.724983	26497	23627	0.999972	20952	27611	0.999972	61120879	0.000000
237247657	256348498.000000	13322929	9999.833196	26498	23334	0.999983	20873	27645	0.999983	63093516	0.000000
237236652	256392789.000000	13325699	9999.898829	26401	23681	0.999990	20937	27796	0.999990	65062351	0.000000
237241160	256381559.000000	13320500	9999.938638	26644	23554	0.999994	20779	28281	0.999994	67029170	0.000000
237242142	256379220.000000	13329415	9999.962782	26555	23628	0.999996	21037	27594	0.999996	68993498	0.000000
237245904	256388654.000000	13326321	9999.977427	26644	23582	0.999998	20969	27562	0.999998	70955813	0.000000
237247037	256412607.000000	13323569	9999.986309	26379	23579	0.999999	20944	27497	0.999999	72912913	0.000000
237227754	256392122.000000	13322629	9999.991696	26754	23437	0.999999	21040	27804	0.999999	74868291	0.000000
237229327	256375692.000000	13328499	9999.994963	26544	23649	0.999999	21079	27458	0.999999	76818820	0.000000
237250865	256355160.000000	13322387	9999.996945	26713	23508	1.000000	21005	27633	1.000000	78769009	0.000000
237249928	256385698.000000	13323853	9999.998147	26415	23534	1.000000	20943	28068	1.000000	80716358	0.000000
237238071	256370888.000000	13328146	9999.998876	26418	23692	1.000000	20815	27619	1.000000	82661322	0.000000
237263685	256394189.000000	13325609	9999.999318	26657	23312	1.000000	21095	27395	1.000000	84600850	0.000000
237242684	256421208.000000	13326515	9999.999587	26371	23607	1.000000	21152	27621	1.000000	86538217	0.000000
237237896	256429581.000000	13328631	9999.999749	26468	23480	1.000000	20887	27751	1.000000	88473995	0.000000
237253606	256382859.000000	13329212	9999.999848	26795	23619	1.000000	21188	27478	1.000000	90407585	0.000000
237231988	256456387.000000	13330802	9999.999908	26433	23224	1.000000	21001	27920	1.000000	92338029	0.000000
237253923	256382289.000000	13317341	9999.999944	26543	23568	1.000000	20955	27818	1.000000	94263230	0.000000
237244075	256391597.000000	13327242	9999.999966	26443	23242	1.000000	21140	27828	1.000000	96185937	0.000000
237238721	256393029.000000	13329634	9999.999979	26591	23316	1.000000	21163	27767	1.000000	98109683	-1.#IND00
237233559	256407110.000000	13326239	9999.999988	26537	23477	1.000000	21075	27606	1.000000	100026301	-0.000000
237238917	256429157.000000	13333798	9999.999992	26456	23522	1.000000	20998	27670	1.000000	101939109	-0.000691
237251217	256344534.000000	13320917	9999.999995	26567	23512	1.000000	20878	27787	1.000000	103851011	0.001125
237246273	256362231.000000	13326311	9999.999997	26744	23312	1.000000	21003	27639	1.000000	105761525	0.004816
237234215	256422458.000000	13328501	9999.999998	26758	23492	1.000000	21001	27730	1.000000	107666317	-0.001239
237261044	256381143.000000	13325658	9999.999999	26502	23334	1.000000	20951	27759	1.000000	109568935	-0.001221
237244564	256411991.000000	13331576	9999.999999	26594	23397	1.000000	21063	27806	1.000000	111470139	0.003303
237234467	256389490.000000	13322479	10000.000000	26330	23579	1.000000	20918	27651	1.000000	113368121	0.004352
237244455	256431956.000000	13331656	10000.000000	26598	23693	1.000000	21044	27822	1.000000	115263170	0.003602
237253869	256376133.000000	13320432	10000.000000	26525	23368	1.000000	21048	27540	1.000000	117156030	-0.001196
237247335	256409474.000000	13333929	10000.000000	26644	23602	1.000000	21078	27966	1.000000	119046257	-0.001148
237245198	256423098.000000	13333415	10000.000000	26417	23504	1.000000	20931	27699	1.000000	120931491	-0.000671
237232805	256383646.000000	13325921	10000.000000	26505	23610	1.000000	21099	27517	1.000000	122817834	-0.001017
237240906	256381492.000000	13321008	10000.000000	26540	23270	1.000000	21034	28094	1.000000	124696835	-0.003213
237228845	256431025.000000	13326851	10000.000000	26690	23588	1.000000	21038	27781	1.000000	126575934	0.001693
237255092	256384969.000000	13319946	10000.000000	26404	23534	1.000000	21064	28082	1.000000	128449353	0.000806
237246573	256401568.000000	13332390	10000.000000	26592	23736	1.000000	21018	27700	1.000000	130320396	0.003401
237233727	256395482.000000	13327492	10000.000000	26795	23560	1.000000	21240	27866	1.000000	132190819	0.004145
237232729	256421643.000000	13328007	10000.000000	26589	23705	1.000000	21067	27744	1.000000	134055933	0.003494
237252306	256389768.000000	13323895	10000.000000	26506	23749	1.000000	20781	28039	1.000000	135922535	0.004840
237259180	256374772.000000	13329716	10000.000000	26676	23367	1.000000	21123	27665	1.000000	137784870	0.004535
237217660	256380881.000000	13329691	10000.000000	26510	23040	1.000000	20969	27695	1.000000	139643148	0.004175
237225093	256426036.000000	13324633	10000.000000	26622	23116	1.000000	20980	27676	1.000000	141502593	0.004272
237249374	256347729.000000	13323053	10000.000000	26673	23467	1.000000	21064	27507	1.000000	143354892	0.003964
237224368	256423677.000000	13331191	10000.000000	26714	23231	1.000000	21186	27509	1.000000	145204286	0.003741
237232845	256363934.000000	13331994	10000.000000	26705	23450	1.000000	20989	27624	1.000000	147050290	0.003458
237237927	256421820.000000	13332172	10000.000000	26650	23183	1.000000	20942	27690	1.000000	148897104	0.003745
237241879	256395160.000000	13325158	10000.000000	26652	23302	1.000000	20983	27893	1.000000	150740454	0.003478
237216173	256477544.000000	13335846	10000.000000	26490	23565	1.000000	21063	27993	1.000000	152578827	0.003310
237254957	256384863.000000	13325473	10000.000000	26571	23456	1.000000	21073	27301	1.000000	154414062	0.003431
237229588	256389513.000000	13326256	10000.000000	26514	23447	1.000000	21121	27479	1.000000	156245487	0.002742
237224203	256484328.000000	13328328	10000.000000	26707	23644	1.000000	21006	27598	1.000000	158077845	0.002699
237236301	256427094.000000	13318704	10000.000000	26443	23617	1.000000	20994	27548	1.000000	159906178	0.002730
237232352	256454071.000000	13330065	10000.000000	26629	23451	1.000000	20999	27620	1.000000	161734057	0.002618
237235021	256449096.000000	13329049	10000.000000	26467	23678	1.000000	21060	27681	1.000000	163556827	0.002868
237216001	256425774.000000	13328168	10000.000000	26561	23417	1.000000	20934	27800	1.000000	165377039	0.002578
237247236	256392456.000000	13324251	10000.000000	26543	23124	1.000000	21116	27567	1.000000	167193850	0.002385
237243793	256442332.000000	13320876	10000.000000	26543	23425	1.000000	20923	27729	1.000000	169008189	0.002260
237244918	256411035.000000	13329863	10000.000000	26612	23230	1.000000	20921	27551	1.000000	170819426	0.002159
237218224	256390368.000000	13327594	10000.000000	26607	23560	1.000000	21101	27518	1.000000	172627400	0.002111
237230747	256438357.000000	13336752	10000.000000	26457	23793	1.000000	20877	27827	1.000000	174431693	0.001773
237223775	256395896.000000	13327075	10000.000000	26601	23421	1.000000	20968	27423	1.000000	176234627	0.001656
237241390	256360738.000000	13322504	10000.000000	26656	23406	1.000000	21019	27692	1.000000	178033903	0.001492
237245202	256401773.000000	13327715	10000.000000	26457	23208	1.000000	20994	27501	1.000000	179832592	0.001625
237254403	256385722.000000	13310941	10000.000000	26771	23204	1.000000	21176	27389	1.000000	181628622	0.001489
237231388	256428872.000000	13323776	10000.000000	26776	23630	1.000000	20975	28006	1.000000	183420064	0.001322
237225998	256416476.000000	13326671	10000.000000	26391	23627	1.000000	21277	27344	1.000000	185210165	0.001221
237250980	256427895.000000	13332022	10000.000000	26649	23598	1.000000	21115	27543	1.000000	186999400	0.001194
237231137	256422443.000000	13328337	10000.000000	26695	23725	1.000000	20960	27581	1.000000	188784419	0.001295
237268393	256401843.000000	13325329	10000.000000	26638	23286	1.000000	20926	28104	1.000000	190568606	0.001419
237237193	256440766.000000	13321140	10000.000000	26536	23340	1.000000	21174	27826	1.000000	192346777	0.001552
237262664	256331215.000000	13327102	10000.000000	26717	23736	1.000000	21126	27927	1.000000	194126210	0.002111
237259858	256349076.000000	13324744	10000.000000	26472	23417	1.000000	21144	27506	1.000000	195900843	0.001991
237265432	256373651.000000	13327881	10000.000000	26602	23509	1.000000	20959	27654	1.000000	197669401	0.001887
237242762	256418385.000000	13328069	10000.000000	26612	23545	1.000000	21001	27847	1.000000	199439008	0.000977
237252082	256400877.000000	13318660	10000.000000	26565	23427	1.000000	20956	28025	1.000000	201207413	0.001011
237236515	256393570.000000	13332100	10000.000000	26378	23559	1.000000	21122	27309	1.000000	202969493	0.000979
237261425	256317745.000000	13321904	10000.000000	26694	23390	1.000000	21035	27646	1.000000	204729296	0.000967
237238371	256401726.000000	13325340	10000.000000	26621	23341	1.000000	20821	27947	1.000000	206488671	0.000794
npatches	nstrain	runtime	dt	init_x	init_y	init_y_blood	init_z	init_S	beta0	beta1	beta2	beta3	mean_beta	B	d	delta	delta_blood	b[0]	mut	m	CTL	c	g	epsilon	k	het	lambda	rho	omega	x_max	patch.dyna	DELTA	A	VA
10000	1	100.000000	0.000100	21900	9499	5000000	0.001000	10000000	15.623989	14.525485	13.779762	13.860421	11	8000000000.000000	0.010000	1.000000	1.000000	800000	0.000050	0.048000	0	0.500000	0.000000	25.000000	8.000000	0.500000	0.001000	0.001000	0.010000	31987	0	10.000000	7.000000	1.000000
sus	inf	inf_blood	z	x[0]	y[0][0]	z[0]	x[1]	y[1][0]	z[1]	S[0]	synchrony
219000000	94990000.000000	5000000	10.000000	21900	9499	0.001000	21900	9499	0.001000	10000000	0.000000
121118245	1262258473.000000	65640474	3940.834452	9062	128330	0.394083	9707	128112	0.394083	13941082	0.000000
165999356	695955893.000000	36206544	6324.976263	13240	72778	0.632498	13879	71876	0.632498	18334383	0.000000
204911343	415957029.000000	21634551	7771.013291	17341	43919	0.777101	17630	44064	0.777101	21587915	0.000000
228034033	296401684.000000	15416806	8648.068121	19647	32211	0.864807	20449	31418	0.864807	24093979	0.000000
241918020	236151630.000000	12281964	9180.022116	21278	25931	0.918002	21817	25593	0.918002	26153074	0.000000
250378291	202887882.000000	10549540	9502.664490	22253	22570	0.950266	22979	21928	0.950266	27937189	0.000000
255623069	183519314.000000	9542287	9698.354536	22802	20460	0.969835	23514	19725	0.969835	29556213	0.000000
258828885	172027545.000000	8937274	9817.045065	23146	19360	0.981705	24071	18731	0.981705	31069635	0.000000
260816393	165099888.000000	8579781	9889.033609	23705	18430	0.988903	23960	17870	0.988903	32519015	0.000000
262039405	160849958.000000	8358841	9932.696323	23839	17699	0.993270	24461	17177	0.993270	33928484	0.000000
262829666	158230588.000000	8228650	9959.178767	23885	17747	0.995918	24579	17085	0.995918	35312117	0.000000
263235926	156744825.000000	8148230	9975.240980	23556	17747	0.997524	24308	17031	0.997524	36678993	0.000000
263545509	155782362.000000	8099553	9984.983083	23900	17203	0.998498	24539	16712	0.998498	38035474	0.000000
263708245	155214724.000000	8070533	9990.891893	23680	17359	0.999089	24141	16914	0.999089	39383553	0.000000
263815071	154813811.000000	8048292	9994.475723	23865	17322	0.999448	24488	16862	0.999448	40725851	0.000000
263867431	154594476.000000	8030128	9996.649399	23759	17335	0.999665	24305	16756	0.999665	42064019	0.000000
263906019	154512119.000000	8034139	9997.967783	23871	17206	0.999797	24585	16644	0.999797	43398051	0.000000
263918574	154499052.000000	8029533	9998.767413	24091	16895	0.999877	24294	16934	0.999877	44731191	0.000000
263928915	154414606.000000	8023817	9999.252408	23834	17294	0.999925	24592	17062	0.999925	46062400	0.000000
263945188	154345014.000000	8022459	9999.546568	23950	17150	0.999955	24625	16749	0.999955	47391508	0.000000
263932597	154368052.000000	8021643	9999.724983	23815	17384	0.999972	24421	16911	0.999972	48717951	0.000000
263961200	154351852.000000	8018969	9999.833196	24068	17197	0.999983	24516	16926	0.999983	50040797	0.000000
263959562	154328065.000000	8023134	9999.898829	24006	17163	0.999990	24427	16862	0.999990	51365325	0.000000
263955208	154312982.000000	8018058	9999.938638	23926	17244	0.999994	24573	16903	0.999994	52685798	0.000000
263957467	154351119.000000	8020745	9999.962782	24005	17079	0.999996	24618	16882	0.999996	54003345	0.000000
263976078	154316408.000000	8022979	9999.977427	23887	17469	0.999998	24672	16618	0.999998	55318282	0.000000
263963855	154297146.000000	8021454	9999.986309	23917	17293	0.999999	24431	16879	0.999999	56632975	0.000000
263970147	154261124.000000	8021898	9999.991696	23965	17205	0.999999	24462	16608	0.999999	57946190	0.000000
263971519	154328921.000000	8026512	9999.994963	23965	17177	0.999999	24592	16596	0.999999	59255853	0.000000
263962828	154313068.000000	8018584	9999.996945	24146	17157	1.000000	24436	17243	1.000000	60563755	0.000000
263987618	154292968.000000	8016105	9999.998147	23998	17067	1.000000	24542	16989	1.000000	61869935	0.000000
263991330	154276746.000000	8016378	9999.998876	23832	16944	1.000000	24473	16855	1.000000	63174394	0.000000
263958535	154324218.000000	8018811	9999.999318	24025	17011	1.000000	24695	16710	1.000000	64475812	0.000000
263978201	154301977.000000	8020424	9999.999587	24128	17008	1.000000	24356	16722	1.000000	65775138	0.000000
263952143	154308899.000000	8022725	9999.999749	24028	16825	1.000000	24466	17055	1.000000	67074991	0.000000
263953100	154316891.000000	8023171	9999.999848	24072	17283	1.000000	24939	16600	1.000000	68371685	0.000000
263983729	154280322.000000	8011808	9999.999908	23994	17347	1.000000	24594	16989	1.000000	69665308	0.000000
263965516	154312338.000000	8023664	9999.999944	23804	17235	1.000000	24506	16876	1.000000	70957140	0.000000
263961366	154323126.000000	8021915	9999.999966	23881	17084	1.000000	24629	16662	1.000000	72249363	0.000000
263970203	154346315.000000	8019592	9999.999979	23952	17502	1.000000	24552	16788	1.000000	73539011	-1.#IND00
263970774	154320197.000000	8021365	9999.999988	23772	17395	1.000000	24532	16860	1.000000	74825716	-0.025600
263970906	154260320.000000	8018431	9999.999992	23870	17081	1.000000	24293	16975	1.000000	76110032	-0.013403
263979072	154298844.000000	8021080	9999.999995	23848	17429	1.000000	24328	17073	1.000000	77391013	-0.008102
263963022	154297435.000000	8022787	9999.999997	24129	17112	1.000000	24497	16890	1.000000	78672497	-0.010205
264003708	154265299.000000	8020414	9999.999998	23790	17219	1.000000	24478	16792	1.000000	79948563	-0.007058
263980043	154296900.000000	8019527	9999.999999	23945	17105	1.000000	24536	16791	1.000000	81224158	-0.001794
263965746	154326107.000000	8019429	9999.999999	24155	17108	1.000000	24303	17096	1.000000	82500788	0.004182
263974684	154288155.000000	8023499	10000.000000	23967	17075	1.000000	24381	17007	1.000000	83774304	0.004973
263985897	154296064.000000	8016726	10000.000000	23841	17268	1.000000	24607	16809	1.000000	85043863	0.003233
263971609	154292082.000000	8018937	10000.000000	23847	17059	1.000000	24449	16719	1.000000	86313117	0.003220
263970995	154299769.000000	8021075	10000.000000	24018	17279	1.000000	24393	16873	1.000000	87580839	0.003377
263976035	154337479.000000	8017383	10000.000000	23909	17199	1.000000	24384	16818	1.000000	88844993	0.003163
263970571	154299185.000000	8022048	10000.000000	23866	17414	1.000000	24641	16859	1.000000	90108703	0.002326
263985194	154275057.000000	8016862	10000.000000	23901	17368	1.000000	24355	16898	1.000000	91370211	-0.000165
263967610	154324566.000000	8022071	10000.000000	23926	17826	1.000000	24668	16686	1.000000	92629889	-0.000136
263983515	154318964.000000	8023786	10000.000000	23897	17071	1.000000	24551	16766	1.000000	93889162	-0.000270
263951780	154301824.000000	8022934	10000.000000	24115	17040	1.000000	24370	16932	1.000000	95146561	-0.000165
263967525	154344067.000000	8024819	10000.000000	24042	17060	1.000000	24674	16326	1.000000	96402482	-0.001992
263965740	154309035.000000	8022228	10000.000000	24017	17386	1.000000	24509	16689	1.000000	97653934	-0.002004
263971855	154270197.000000	8016885	10000.000000	23919	17241	1.000000	24392	16835	1.000000	98903113	-0.000206
263979699	154279540.000000	8020190	10000.000000	24121	17200	1.000000	24378	16765	1.000000	100151711	-0.000243
263973901	154315646.000000	8022590	10000.000000	23870	17108	1.000000	24478	16974	1.000000	101399271	-0.000519
263963261	154325274.000000	8018184	10000.000000	23923	17126	1.000000	24546	16733	1.000000	102644891	-0.000688
263965637	154295659.000000	8019120	10000.000000	23903	17481	1.000000	24586	16626	1.000000	103886275	-0.005525
263961279	154314560.000000	8020258	10000.000000	23855	17268	1.000000	24514	16918	1.000000	105127401	-0.004894
263976473	154300559.000000	8017582	10000.000000	24022	17384	1.000000	24398	16842	1.000000	106365920	-0.004906
263981803	154285324.000000	8019154	10000.000000	23905	17339	1.000000	24638	16855	1.000000	107601913	-0.004915
263977670	154277074.000000	8023867	10000.000000	24005	17292	1.000000	24425	16621	1.000000	108837549	-0.003563
263976244	154256384.000000	8017306	10000.000000	23803	17342	1.000000	24445	16967	1.000000	110071475	-0.003988
263958433	154348039.000000	8019948	10000.000000	23849	17390	1.000000	24570	16687	1.000000	111302941	-0.003545
263963045	154348376.000000	8022704	10000.000000	23795	17099	1.000000	24479	16897	1.000000	112534935	-0.002601
263969407	154319789.000000	8021941	10000.000000	24135	17208	1.000000	24388	16607	1.000000	113764362	-0.002525
263968819	154284222.000000	8020916	10000.000000	23826	17507	1.000000	24588	16620	1.000000	114993025	-0.002051
264007862	154275463.000000	8019200	10000.000000	23936	17238	1.000000	24738	16632	1.000000	116217198	-0.002048
263966045	154328114.000000	8022741	10000.000000	23805	17296	1.000000	24628	16686	1.000000	117439864	-0.001883
264006915	154283496.000000	8015921	10000.000000	23907	17320	1.000000	24457	17032	1.000000	118660405	-0.002386
263981686	154298200.000000	8020655	10000.000000	23963	17377	1.000000	24402	16809	1.000000	119879001	-0.002252
263961877	154331468.000000	8018993	10000.000000	23825	17214	1.000000	24495	16738	1.000000	121097738	-0.000817
263963919	154323179.000000	8017634	10000.000000	24005	17121	1.000000	24534	16836	1.000000	122312619	-0.000653
263964614	154309076.000000	8017113	10000.000000	23759	17319	1.000000	24507	16793	1.000000	123526662	-0.000268
263982261	154284961.000000	8017574	10000.000000	24129	17052	1.000000	24611	16659	1.000000	124741683	-0.000123
263973360	154315773.000000	8018845	10000.000000	23646	17447	1.000000	24422	16916	1.000000	125952655	-0.000448
263961146	154367151.000000	8018024	10000.000000	23899	17413	1.000000	24350	16911	1.000000	127162500	-0.000416
263955509	154315381.000000	8020478	10000.000000	24059	17261	1.000000	24370	16561	1.000000	128370273	0.001306
263950639	154308396.000000	8021697	10000.000000	24176	16946	1.000000	24459	16966	1.000000	129574833	0.000819
263956919	154350086.000000	8021395	10000.000000	23892	17149	1.000000	24467	16757	1.000000	130778002	-0.000110
263963174	154300091.000000	8022198	10000.000000	23957	17290	1.000000	24556	16699	1.000000	131979472	-0.000094
263930304	154339509.000000	8021250	10000.000000	23862	17321	1.000000	24594	16581	1.000000	133179318	-0.000214
263988142	154253354.000000	8020110	10000.000000	23900	17408	1.000000	24465	16530	1.000000	134378007	-0.001220
264001067	154245732.000000	8022367	10000.000000	23888	17165	1.000000	24411	16926	1.000000	135572891	-0.001238
263980498	154274401.000000	8016647	10000.000000	23884	17123	1.000000	24383	16865	1.000000	136767065	-0.000518
263994116	154289523.000000	8022712	10000.000000	23785	17264	1.000000	24561	16530	1.000000	137961468	-0.000487
263967945	154286164.000000	8020229	10000.000000	24100	17123	1.000000	24357	16816	1.000000	139150956	-0.000409
263967511	154290608.000000	8021161	10000.000000	23986	17200	1.000000	24652	16859	1.000000	140339619	-0.000516
263991140	154307936.000000	8021058	10000.000000	23987	17291	1.000000	24649	16737	1.000000	141524969	-0.000526
263969338	154320452.000000	8017360	10000.000000	23969	17239	1.000000	24497	17048	1.000000	142708833	-0.000429
263975097	154285448.000000	8021027	10000.000000	23894	16883	1.000000	24342	17065	1.000000	143892484	0.001140
263949698	154372097.000000	8027344	10000.000000	24057	17491	1.000000	24383	16988	1.000000	145074397	0.002074
263945205	154353957.000000	8023435	10000.000000	23900	17305	1.000000	24503	16733	1.000000	146255593	0.001397
npatches	nstrain	runtime	dt	init_x	init_y	init_y_blood	init_z	init_S	beta0	beta1	beta2	beta3	mean_beta	B	d	delta	delta_blood	b[0]	mut	m	CTL	c	g	epsilon	k	het	lambda	rho	omega	x_max	patch.dyna	DELTA	A	VA
10000	1	100.000000	0.000100	21900	9499	5000000	0.001000	10000000	10.285412	15.479180	13.383887	9.604961	11	8000000000.000000	0.010000	1.000000	1.000000	800000	0.000050	0.048000	0	0.500000	0.000000	25.000000	9.000000	0.500000	0.001000	0.001000	0.010000	31987	0	10.000000	7.000000	1.000000
sus	inf	inf_blood	z	x[0]	y[0][0]	z[0]	x[1]	y[1][0]	z[1]	S[0]	synchrony
219000000	94990000.000000	5000000	10.000000	21900	9499	0.001000	21900	9499	0.001000	10000000	0.000000
128340615	1139563948.000000	59275469	3940.834452	12970	114106	0.394083	9907	116671	0.394083	13868264	0.000000
181282342	567638770.000000	29552534	6324.976263	18275	56391	0.632498	14791	59513	0.632498	17960283	0.000000
223680965	314853243.000000	16384753	7771.013291	22741	31162	0.777101	19289	33619	0.777101	20778668	0.000000
248569487	208129109.000000	10828114	8648.068121	25107	20488	0.864807	22322	22823	0.864807	22785882	0.000000
263571399	154252145.000000	8018344	9180.022116	26669	14930	0.918002	24141	17241	0.918002	24314730	0.000000
272824472	124144293.000000	6454298	9502.664490	27637	12164	0.950266	25088	14024	0.950266	25551803	0.000000
278632893	106344222.000000	5525322	9698.354536	28059	10469	0.969835	26086	12079	0.969835	26604955	0.000000
282339116	95484630.000000	4963264	9817.045065	28711	9168	0.981705	26540	10767	0.981705	27543652	0.000000
284706461	88689148.000000	4609050	9889.033609	28893	8582	0.988903	26647	10264	0.988903	28405714	0.000000
286206613	84418204.000000	4386590	9932.696323	28936	8341	0.993270	26869	9625	0.993270	29220842	0.000000
287141756	81820685.000000	4252284	9959.178767	28898	8257	0.995918	27092	9371	0.995918	30004645	0.000000
287685458	80254359.000000	4166954	9975.240980	29281	7618	0.997524	27434	9059	0.997524	30768144	0.000000
288039263	79208910.000000	4119898	9984.983083	29203	7710	0.998498	27302	9050	0.998498	31519948	0.000000
288306982	78570845.000000	4083945	9990.891893	29110	7613	0.999089	27479	8940	0.999089	32265036	0.000000
288445193	78192519.000000	4061480	9994.475723	29262	7482	0.999448	27200	8801	0.999448	33003229	0.000000
288498846	78002770.000000	4052956	9996.649399	29194	7661	0.999665	27236	8950	0.999665	33737806	0.000000
288581848	77802144.000000	4043373	9997.967783	29151	7571	0.999797	27691	8690	0.999797	34470738	0.000000
288616607	77707448.000000	4041291	9998.767413	29023	7493	0.999877	27268	8838	0.999877	35200657	0.000000
288630100	77626182.000000	4034148	9999.252408	29162	7517	0.999925	27106	9036	0.999925	35929558	0.000000
288645044	77637862.000000	4035856	9999.546568	29193	7581	0.999955	27283	8661	0.999955	36655802	0.000000
288625648	77625360.000000	4032527	9999.724983	29189	7402	0.999972	27466	8819	0.999972	37383032	0.000000
288627355	77608228.000000	4036795	9999.833196	29206	7462	0.999983	27353	8824	0.999983	38107671	0.000000
288643388	77581605.000000	4032967	9999.898829	29189	7550	0.999990	27331	9175	0.999990	38833027	0.000000
288646648	77590983.000000	4035726	9999.938638	29299	7450	0.999994	27340	8882	0.999994	39554707	0.000000
288685589	77545900.000000	4031455	9999.962782	28952	7730	0.999996	27094	8891	0.999996	40276002	0.000000
288671881	77546422.000000	4026730	9999.977427	29181	7541	0.999998	27150	8932	0.999998	40993935	0.000000
288650622	77604412.000000	4033520	9999.986309	29196	7584	0.999999	27233	8783	0.999999	41712165	0.000000
288661646	77560384.000000	4027432	9999.991696	29108	7558	0.999999	27243	8787	0.999999	42430085	0.000000
288645502	77624047.000000	4033421	9999.994963	29375	7661	0.999999	27270	8619	0.999999	43146732	0.000000
288655129	77577486.000000	4034177	9999.996945	29116	7532	1.000000	27233	8829	1.000000	43861910	0.000000
288650493	77564458.000000	4032319	9999.998147	29031	7631	1.000000	27466	8963	1.000000	44576429	0.000000
288639135	77615075.000000	4035014	9999.998876	29329	7622	1.000000	27272	8885	1.000000	45289878	0.000000
288634722	77612602.000000	4034883	9999.999318	29159	7527	1.000000	27479	8928	1.000000	46001201	0.000000
288658576	77606059.000000	4031595	9999.999587	29113	7484	1.000000	27283	9111	1.000000	46711777	0.000000
288651722	77596915.000000	4029929	9999.999749	29036	7642	1.000000	27428	8740	1.000000	47422664	0.000000
288650346	77586016.000000	4033064	9999.999848	29122	7577	1.000000	27333	8870	1.000000	48133640	0.000000
288656533	77573161.000000	4034411	9999.999908	29163	7564	1.000000	27470	8778	1.000000	48840555	0.000000
288633982	77579919.000000	4030763	9999.999944	29190	7427	1.000000	27083	8880	1.000000	49547692	0.000000
288671010	77565715.000000	4033114	9999.999966	29236	7450	1.000000	27383	9037	1.000000	50252707	0.000000
288637531	77632700.000000	4035401	9999.999979	29126	7726	1.000000	27345	8920	1.000000	50957552	-1.#IND00
288624148	77615750.000000	4031687	9999.999988	29169	7577	1.000000	27066	8989	1.000000	51661787	-1.#IND00
288627821	77653409.000000	4034456	9999.999992	29145	7650	1.000000	27515	8780	1.000000	52364193	0.002171
288662893	77618344.000000	4032556	9999.999995	29419	7363	1.000000	27445	8833	1.000000	53065450	-0.005548
288637609	77622974.000000	4037288	9999.999997	29276	7617	1.000000	27153	9067	1.000000	53765403	-0.005626
288630087	77620585.000000	4033683	9999.999998	29182	7603	1.000000	27327	8879	1.000000	54464301	-0.008745
288638670	77594845.000000	4031333	9999.999999	29222	7599	1.000000	27026	9118	1.000000	55164568	-0.017630
288648661	77589113.000000	4035201	9999.999999	29173	7393	1.000000	27196	8741	1.000000	55863094	-0.016567
288654026	77624826.000000	4036288	10000.000000	28946	7651	1.000000	27402	8709	1.000000	56559728	-0.017564
288645891	77598980.000000	4039838	10000.000000	29156	7432	1.000000	27337	8929	1.000000	57255140	-0.017546
288648044	77598611.000000	4029974	10000.000000	29268	7500	1.000000	27250	8803	1.000000	57949636	-0.021808
288669995	77575089.000000	4029072	10000.000000	29204	7433	1.000000	27229	8918	1.000000	58644502	-0.019934
288624922	77573012.000000	4032766	10000.000000	29390	7469	1.000000	27446	8759	1.000000	59337461	-0.018816
288693562	77553166.000000	4032099	10000.000000	29105	7638	1.000000	27384	8765	1.000000	60027805	-0.017112
288679871	77533554.000000	4028272	10000.000000	28949	7413	1.000000	27434	8796	1.000000	60718603	-0.015543
288695945	77579570.000000	4030480	10000.000000	29026	7601	1.000000	27213	8859	1.000000	61406951	-0.014283
288656226	77583507.000000	4033762	10000.000000	29204	7369	1.000000	27338	8764	1.000000	62094843	-0.010351
288651513	77581512.000000	4030959	10000.000000	29177	7611	1.000000	27382	8742	1.000000	62780825	-0.008833
288672194	77579258.000000	4033776	10000.000000	29238	7574	1.000000	27375	8943	1.000000	63467111	-0.008654
288668875	77566012.000000	4031316	10000.000000	29257	7427	1.000000	27306	8986	1.000000	64153708	-0.008626
288635328	77581067.000000	4034465	10000.000000	29246	7426	1.000000	27238	8928	1.000000	64836760	-0.008296
288677910	77537391.000000	4032011	10000.000000	29040	7699	1.000000	27342	8838	1.000000	65519345	-0.008788
288686562	77527858.000000	4029078	10000.000000	29238	7344	1.000000	27276	8688	1.000000	66200767	-0.008579
288662321	77597656.000000	4034018	10000.000000	29200	7312	1.000000	27233	8725	1.000000	66881671	-0.007966
288635189	77626730.000000	4034682	10000.000000	29256	7509	1.000000	27315	8966	1.000000	67561796	-0.007437
288651470	77609171.000000	4031582	10000.000000	29208	7552	1.000000	27221	8838	1.000000	68241536	-0.006809
288630415	77667005.000000	4037435	10000.000000	29146	7616	1.000000	27290	8981	1.000000	68920056	-0.006493
288668192	77608542.000000	4035089	10000.000000	29371	7467	1.000000	27187	8764	1.000000	69597117	-0.006418
288665898	77578973.000000	4030805	10000.000000	29324	7470	1.000000	27312	8896	1.000000	70272169	-0.006340
288657227	77581504.000000	4033150	10000.000000	29140	7520	1.000000	27376	8895	1.000000	70947055	-0.007526
288673287	77551717.000000	4029942	10000.000000	29159	7425	1.000000	27220	8741	1.000000	71621075	-0.004257
288684278	77613707.000000	4035613	10000.000000	29327	7467	1.000000	27385	8887	1.000000	72294233	-0.004023
288635683	77618466.000000	4034665	10000.000000	29159	7723	1.000000	27423	8834	1.000000	72965169	-0.004208
288673871	77590874.000000	4031977	10000.000000	29343	7590	1.000000	27313	9004	1.000000	73635901	-0.003762
288645512	77607993.000000	4031549	10000.000000	29287	7652	1.000000	27289	8888	1.000000	74306557	-0.000460
288648849	77571644.000000	4029935	10000.000000	29206	7519	1.000000	27630	8917	1.000000	74974159	-0.001478
288654751	77590065.000000	4032725	10000.000000	28896	7590	1.000000	27401	8854	1.000000	75643763	-0.000912
288693653	77563089.000000	4031280	10000.000000	28941	7400	1.000000	27238	8795	1.000000	76311698	-0.000891
288652088	77564001.000000	4033065	10000.000000	29104	7509	1.000000	26979	8983	1.000000	76975400	-0.000941
288653180	77578649.000000	4029305	10000.000000	29146	7685	1.000000	27083	8868	1.000000	77640381	-0.000868
288666555	77558279.000000	4029564	10000.000000	29248	7503	1.000000	27171	8897	1.000000	78304907	-0.000967
288652654	77616374.000000	4038174	10000.000000	29218	7752	1.000000	27481	8782	1.000000	78966881	-0.000774
288661188	77614559.000000	4030251	10000.000000	28934	7522	1.000000	27298	8662	1.000000	79628867	0.000258
288660722	77606709.000000	4035275	10000.000000	29214	7561	1.000000	27178	8951	1.000000	80288824	-0.000051
288635708	77631114.000000	4034927	10000.000000	29176	7572	1.000000	27266	8946	1.000000	80946279	0.000223
288643784	77627370.000000	4032972	10000.000000	29117	7577	1.000000	27323	9059	1.000000	81605845	-0.000633
288644546	77586212.000000	4031964	10000.000000	28995	7505	1.000000	27095	9014	1.000000	82266030	-0.000240
288660959	77579413.000000	4033690	10000.000000	29013	7545	1.000000	27140	8822	1.000000	82923371	-0.000287
288666041	77587898.000000	4030822	10000.000000	29263	7392	1.000000	27341	8871	1.000000	83579718	-0.000225
288662343	77557646.000000	4033390	10000.000000	29350	7517	1.000000	27299	8903	1.000000	84235210	-0.000269
288666423	77585047.000000	4033601	10000.000000	29128	7375	1.000000	27450	8845	1.000000	84887331	-0.000492
288679529	77597988.000000	4031897	10000.000000	29264	7565	1.000000	27215	8879	1.000000	85541277	-0.001134
288666272	77593254.000000	4030120	10000.000000	29093	7561	1.000000	27350	8719	1.000000	86193642	-0.001634
288661569	77574131.000000	4035155	10000.000000	29031	7612	1.000000	27162	8820	1.000000	86845300	-0.001236
288674356	77572254.000000	4026172	10000.000000	29159	7601	1.000000	27300	8820	1.000000	87497037	-0.001693
288676140	77533754.000000	4031697	10000.000000	29215	7531	1.000000	27473	8905	1.000000	88146150	-0.001567
288666520	77571203.000000	4028785	10000.000000	29356	7494	1.000000	27271	8807	1.000000	88792739	-0.001632
288683983	77543560.000000	4032477	10000.000000	29186	7576	1.000000	27170	8874	1.000000	89440243	-0.001685
288657485	77583119.000000	4029258	10000.000000	29011	7562	1.000000	27144	8958	1.000000	90083978	-0.001650
288659748	77612618.000000	4034603	10000.000000	29130	7394	1.000000	27309	8836	1.000000	90726834	-0.001604
npatches	nstrain	runtime	dt	init_x	init_y	init_y_blood	init_z	init_S	beta0	beta1	beta2	beta3	mean_beta	B	d	delta	delta_blood	b[0]	mut	m	CTL	c	g	epsilon	k	het	lambda	rho	omega	x_max	patch.dyna	DELTA	A	VA
10000	1	100.000000	0.000100	21900	9499	5000000	0.001000	10000000	9.244905	10.596241	14.029860	12.357616	11	8000000000.000000	0.010000	1.000000	1.000000	800000	0.000050	0.048000	0	0.500000	0.000000	25.000000	10.000000	0.500000	0.001000	0.001000	0.010000	31987	0	10.000000	7.000000	1.000000
sus	inf	inf_blood	z	x[0]	y[0][0]	z[0]	x[1]	y[1][0]	z[1]	S[0]	synchrony
219000000	94990000.000000	5000000	10.000000	21900	9499	0.001000	21900	9499	0.001000	10000000	0.000000
135671856	1029625296.000000	53578601	3940.834452	14572	102165	0.394083	13677	102858	0.394083	13790548	0.000000
196170086	463095876.000000	24110537	6324.976263	20596	45665	0.632498	19700	46094	0.632498	17585027	0.000000
241292670	235033710.000000	12233670	7771.013291	25074	22785	0.777101	24217	23689	0.777101	19990973	0.000000
267361875	140236452.000000	7291438	8648.068121	27503	13387	0.864807	26990	13731	0.864807	21546785	0.000000
282904769	92654707.000000	4818710	9180.022116	29073	8793	0.918002	28560	9044	0.918002	22600036	0.000000
292504373	66058446.000000	3437033	9502.664490	29761	6170	0.950266	29316	6398	0.950266	23350052	0.000000
298603883	50171442.000000	2610055	9698.354536	30327	4572	0.969835	30126	5003	0.969835	23911961	0.000000
302600470	40160198.000000	2088270	9817.045065	30583	3732	0.981705	30174	4027	0.981705	24350145	0.000000
305266358	33629429.000000	1747253	9889.033609	30968	3026	0.988903	30719	3319	0.988903	24706363	0.000000
307146636	29178030.000000	1516490	9932.696323	30951	2700	0.993270	30611	2805	0.993270	25006896	0.000000
308423650	26114488.000000	1357826	9959.178767	30954	2519	0.995918	30906	2536	0.995918	25268510	0.000000
309310828	23998860.000000	1247785	9975.240980	30906	2170	0.997524	31123	2313	0.997524	25504187	0.000000
309955240	22458493.000000	1169791	9984.983083	31066	2132	0.998498	31209	2185	0.998498	25720408	0.000000
310466071	21358216.000000	1110260	9990.891893	31304	1944	0.999089	31067	2031	0.999089	25922874	0.000000
310795624	20577575.000000	1069550	9994.475723	31331	1928	0.999448	31229	2009	0.999448	26113418	0.000000
311028627	19987662.000000	1038332	9996.649399	31449	1848	0.999665	31352	1918	0.999665	26297366	0.000000
311227977	19554869.000000	1018738	9997.967783	31488	1730	0.999797	31308	1772	0.999797	26475415	0.000000
311352737	19270230.000000	1003339	9998.767413	31368	1734	0.999877	31089	1881	0.999877	26649661	0.000000
311431576	19044358.000000	989724	9999.252408	31393	1739	0.999925	31221	1914	0.999925	26820868	0.000000
311508458	18886988.000000	980363	9999.546568	31375	1625	0.999955	31284	1869	0.999955	26989759	0.000000
311553975	18771864.000000	976681	9999.724983	31517	1754	0.999972	31193	1833	0.999972	27158148	0.000000
311621485	18683993.000000	969852	9999.833196	31430	1778	0.999983	30992	1807	0.999983	27324477	0.000000
311604422	18642634.000000	969399	9999.898829	31456	1702	0.999990	31196	1846	0.999990	27489299	0.000000
311633748	18617086.000000	966411	9999.938638	31360	1779	0.999994	31319	1787	0.999994	27653665	0.000000
311652084	18603505.000000	968297	9999.962782	31220	1637	0.999996	31330	1814	0.999996	27817118	0.000000
311671743	18563572.000000	964773	9999.977427	31321	1647	0.999998	31489	1785	0.999998	27981031	0.000000
311700691	18518140.000000	962630	9999.986309	31233	1723	0.999999	31200	1835	0.999999	28144803	0.000000
311694755	18497273.000000	961317	9999.991696	31179	1726	0.999999	31019	1718	0.999999	28307173	0.000000
311709638	18456395.000000	959674	9999.994963	31298	1775	0.999999	31186	1801	0.999999	28468542	0.000000
311709674	18429512.000000	959975	9999.996945	31244	1692	1.000000	31235	1846	1.000000	28630274	0.000000
311695556	18461992.000000	959113	9999.998147	31314	1671	1.000000	31262	1772	1.000000	28791935	0.000000
311703149	18470976.000000	959938	9999.998876	31246	1717	1.000000	31046	1784	1.000000	28953188	0.000000
311661208	18522584.000000	963662	9999.999318	31390	1699	1.000000	31162	1702	1.000000	29114786	0.000000
311698777	18492953.000000	960561	9999.999587	31534	1764	1.000000	31233	1819	1.000000	29274365	0.000000
311680363	18484972.000000	959680	9999.999749	31462	1760	1.000000	31232	1861	1.000000	29435294	0.000000
311719747	18439292.000000	959376	9999.999848	31356	1666	1.000000	31075	1797	1.000000	29595267	0.000000
311721428	18431611.000000	958089	9999.999908	31346	1647	1.000000	31323	1836	1.000000	29754619	0.000000
311749831	18427230.000000	956563	9999.999944	31351	1698	1.000000	31273	1795	1.000000	29913333	0.000000
311724198	18424371.000000	958625	9999.999966	31216	1801	1.000000	31093	1827	1.000000	30071476	0.000000
311721690	18448504.000000	959182	9999.999979	31320	1753	1.000000	31291	1763	1.000000	30229742	-1.#IND00
311726572	18431351.000000	957909	9999.999988	31327	1720	1.000000	31124	1773	1.000000	30388131	-1.#IND00
311722260	18454108.000000	958882	9999.999992	31495	1664	1.000000	31332	1778	1.000000	30546670	-0.011875
311698927	18456417.000000	957524	9999.999995	31412	1707	1.000000	31189	1869	1.000000	30705366	-0.004641
311708488	18481692.000000	961167	9999.999997	31145	1599	1.000000	31129	1776	1.000000	30862251	-0.005055
311682075	18482423.000000	959081	9999.999998	31390	1752	1.000000	31324	1739	1.000000	31019647	-0.003238
311675398	18468042.000000	959804	9999.999999	31371	1696	1.000000	31264	1793	1.000000	31177227	-0.015780
311705931	18456828.000000	959377	9999.999999	31436	1790	1.000000	31426	1791	1.000000	31335011	-0.017978
311695655	18459231.000000	961945	10000.000000	31401	1742	1.000000	31302	1724	1.000000	31492012	-0.015380
311710592	18456316.000000	959011	10000.000000	31471	1618	1.000000	31313	1702	1.000000	31649123	-0.013438
311710453	18468968.000000	960218	10000.000000	31473	1717	1.000000	31268	1759	1.000000	31805313	-0.014096
311702626	18477758.000000	960014	10000.000000	31374	1675	1.000000	31169	1835	1.000000	31961475	-0.013277
311706506	18452221.000000	960997	10000.000000	31263	1707	1.000000	31557	1832	1.000000	32118650	-0.010695
311704276	18469822.000000	959833	10000.000000	31150	1663	1.000000	31081	1719	1.000000	32274584	-0.011674
311691640	18499498.000000	960280	10000.000000	31241	1691	1.000000	31390	1706	1.000000	32431080	-0.011482
311667576	18491244.000000	962778	10000.000000	31257	1694	1.000000	31277	1841	1.000000	32586602	-0.010550
311687299	18488385.000000	960643	10000.000000	31645	1620	1.000000	31166	1805	1.000000	32742286	-0.010732
311703780	18481756.000000	960651	10000.000000	31336	1761	1.000000	31351	1845	1.000000	32898016	-0.012331
311666806	18508131.000000	963073	10000.000000	31276	1732	1.000000	31222	1846	1.000000	33053144	-0.011525
311717930	18485912.000000	960514	10000.000000	31514	1797	1.000000	31240	1806	1.000000	33208386	-0.011183
311703068	18474140.000000	961082	10000.000000	31281	1641	1.000000	31021	1770	1.000000	33362436	-0.010539
311712059	18473555.000000	961060	10000.000000	31179	1634	1.000000	31147	1756	1.000000	33516481	-0.010248
311701260	18464871.000000	958473	10000.000000	31178	1685	1.000000	31101	1868	1.000000	33670788	-0.009619
311707891	18438451.000000	955842	10000.000000	31343	1727	1.000000	31221	1750	1.000000	33824575	-0.009493
311701307	18454564.000000	961303	10000.000000	31388	1839	1.000000	31379	1792	1.000000	33976901	-0.009110
311676262	18490577.000000	961718	10000.000000	31432	1782	1.000000	31225	1831	1.000000	34130517	-0.008329
311694231	18489205.000000	961245	10000.000000	31283	1766	1.000000	31188	1716	1.000000	34282872	-0.008073
311687807	18476973.000000	959005	10000.000000	31400	1720	1.000000	31149	1759	1.000000	34435197	-0.007510
311716267	18449966.000000	959880	10000.000000	31236	1659	1.000000	31433	1764	1.000000	34587981	-0.007336
311711698	18472145.000000	958471	10000.000000	31221	1681	1.000000	31244	1784	1.000000	34740045	-0.007140
311706295	18441812.000000	959800	10000.000000	31312	1696	1.000000	31335	1821	1.000000	34891457	-0.006708
311694682	18444296.000000	957465	10000.000000	31578	1717	1.000000	31345	1752	1.000000	35043750	-0.006542
311709162	18458432.000000	959047	10000.000000	31430	1662	1.000000	31317	1798	1.000000	35195466	-0.005684
311700202	18466067.000000	960583	10000.000000	31405	1764	1.000000	31161	1765	1.000000	35347103	-0.006193
311698373	18474725.000000	960840	10000.000000	31620	1653	1.000000	31235	1840	1.000000	35497695	-0.005723
311689635	18466612.000000	960217	10000.000000	31368	1695	1.000000	31011	1787	1.000000	35648567	-0.005403
311705083	18465249.000000	959643	10000.000000	31510	1758	1.000000	31363	1756	1.000000	35798609	-0.005010
311713127	18473766.000000	957702	10000.000000	31306	1804	1.000000	31071	1858	1.000000	35948719	-0.004991
311724788	18441803.000000	960269	10000.000000	31303	1675	1.000000	31272	1773	1.000000	36098887	-0.005114
311700392	18451814.000000	958313	10000.000000	31443	1737	1.000000	31307	1838	1.000000	36248828	-0.004726
311692087	18504984.000000	960512	10000.000000	31460	1676	1.000000	31246	1756	1.000000	36399093	-0.004716
311680092	18487524.000000	961345	10000.000000	31482	1667	1.000000	31381	1880	1.000000	36549291	-0.004675
311689181	18507345.000000	959680	10000.000000	31262	1703	1.000000	31319	1858	1.000000	36698341	-0.003889
311674262	18517154.000000	961743	10000.000000	31303	1730	1.000000	31550	1752	1.000000	36848333	-0.001981
311675651	18512374.000000	962830	10000.000000	31293	1649	1.000000	30990	1831	1.000000	36997531	-0.001755
311710527	18475915.000000	959897	10000.000000	31180	1685	1.000000	31397	1801	1.000000	37146157	-0.002097
311690253	18476399.000000	960284	10000.000000	31328	1731	1.000000	31301	1761	1.000000	37293882	-0.001994
311676512	18486451.000000	960412	10000.000000	31436	1736	1.000000	31103	1787	1.000000	37441642	-0.001509
311699806	18472649.000000	960657	10000.000000	31307	1678	1.000000	31325	1834	1.000000	37589836	-0.001610
311708999	18503479.000000	960060	10000.000000	31428	1722	1.000000	31202	1827	1.000000	37738768	-0.001615
311697525	18511769.000000	960913	10000.000000	31551	1607	1.000000	31196	1845	1.000000	37886933	-0.001846
311696955	18497467.000000	960067	10000.000000	31155	1767	1.000000	31373	1805	1.000000	38034609	-0.001777
311690395	18485332.000000	962236	10000.000000	31455	1704	1.000000	31332	1855	1.000000	38182108	-0.001262
311692772	18484759.000000	962118	10000.000000	31426	1680	1.000000	31320	1837	1.000000	38330070	-0.001610
311707140	18448215.000000	956582	10000.000000	31429	1730	1.000000	31379	1850	1.000000	38477646	-0.001396
311715515	18436812.000000	959189	10000.000000	31208	1724	1.000000	31242	1816	1.000000	38623701	-0.001387
311738928	18439564.000000	958341	10000.000000	31379	1720	1.000000	31272	1745	1.000000	38769691	-0.001379
311711976	18434817.000000	959175	10000.000000	31523	1689	1.000000	31151	1782	1.000000	38915453	-0.001249
311715160	18439175.000000	957775	10000.000000	31539	1691	1.000000	31210	1829	1.000000	39061631	-0.001391
311721807	18435090.000000	957601	10000.000000	31269	1671	1.000000	31288	1818	1.000000	39207218	-0.001343
npatches	nstrain	runtime	dt	init_x	init_y	init_y_blood	init_z	init_S	beta0	beta1	beta2	beta3	mean_beta	B	d	delta	delta_blood	b[0]	mut	m	CTL	c	g	epsilon	k	het	lambda	rho	omega	x_max	patch.dyna	DELTA	A	VA
10000	1	100.000000	0.000100	21900	9499	5000000	0.001000	10000000	9.825881	8.012439	14.426057	16.295459	11	8000000000.000000	0.010000	1.000000	1.000000	800000	0.000050	0.048000	0	0.500000	0.000000	25.000000	11.000000	0.500000	0.001000	0.001000	0.010000	31987	0	10.000000	7.000000	1.000000
sus	inf	inf_blood	z	x[0]	y[0][0]	z[0]	x[1]	y[1][0]	z[1]	S[0]	synchrony
219000000	94990000.000000	5000000	10.000000	21900	9499	0.001000	21900	9499	0.001000	10000000	0.000000
142858609	931961958.000000	48500368	3940.834452	14861	92379	0.394083	16611	91456	0.394083	13711383	0.000000
210303724	377937125.000000	19677925	6324.976263	21857	37129	0.632498	23447	35897	0.632498	17215707	0.000000
257486739	172123853.000000	8958545	7771.013291	26493	16710	0.777101	27492	15664	0.777101	19235359	0.000000
283851560	88808879.000000	4620572	8648.068121	29089	8519	0.864807	29469	8039	0.864807	20378814	0.000000
298976335	48504223.000000	2523121	9180.022116	30113	4631	0.918002	30746	4305	0.918002	21026537	0.000000
307716997	27240181.000000	1416382	9502.664490	31002	2693	0.950266	31108	2371	0.950266	21388842	0.000000
312813735	15504286.000000	807362	9698.354536	31385	1455	0.969835	31511	1397	0.969835	21586067	0.000000
315787204	8823264.000000	458369	9817.045065	31679	838	0.981705	31921	782	0.981705	21686565	0.000000
317532620	5021205.000000	261504	9889.033609	31741	507	0.988903	31756	451	0.988903	21729813	0.000000
319625793	518445.000000	26939	9984.983083	32185	60	0.998498	31930	44	0.998498	21690325	0.000000
319754515	294102.000000	15337	9990.891893	32020	24	0.999089	31693	25	0.999089	21662338	0.000000
319786402	165924.000000	8564	9994.111945	32071	17	0.999448	31746	16	0.999448	21632060	0.000000
319811475	95918.000000	4961	9843.205929	31836	8	0.999665	32012	8	0.648832	21601118	0.000000
319828724	93709.000000	4891	9014.645901	31892	6	0.835641	32034	11	0.672854	21569505	0.000000
319803454	133751.000000	6952	9243.854261	31936	9	0.900312	31932	18	0.801578	21538544	0.000000
319786010	139136.000000	7378	9516.005040	31973	27	0.939537	32006	16	0.879653	21507816	0.000000
319821103	114664.000000	5957	9642.560106	32188	13	0.963328	31999	8	0.927007	21477377	0.000000
319841243	97091.000000	4913	9438.355925	31910	12	0.949376	31967	11	0.955728	21446030	0.000000
319838762	104066.000000	5424	9289.519055	31971	4	0.969296	31958	9	0.572741	21415108	0.000000
319819595	111763.000000	5732	9377.318857	32025	12	0.981377	32025	12	0.740857	21383978	0.000000
319811325	113850.000000	5754	9478.774124	31781	12	0.988705	32029	10	0.842824	21353094	0.000000
319833676	105553.000000	5592	9492.750766	32152	10	0.993149	32026	11	0.793849	21322134	0.000000
319826810	100433.000000	5191	9376.968128	32009	7	0.995845	31927	7	0.874965	21291812	0.000000
319858214	105956.000000	5445	9299.077665	32147	17	0.997480	31948	10	0.924163	21260851	0.000000
319819118	111301.000000	5841	9413.901248	31962	6	0.998471	32097	19	0.938761	21230254	0.000000
319839085	108743.000000	5597	9471.318244	31990	9	0.774387	32275	14	0.962857	21199634	0.000000
319827699	102669.000000	5398	9401.925397	32020	9	0.863160	31859	9	0.977472	21168936	0.000000
319842312	105909.000000	5452	9337.182070	31877	7	0.917004	32124	10	0.986336	21138267	0.000000
319816985	108752.000000	5641	9387.317322	32117	12	0.949661	32166	10	0.991713	21108172	0.000000
319823275	106524.000000	5481	9413.619087	32010	7	0.969468	31948	4	0.994973	21077512	0.000000
319829607	104096.000000	5516	9401.733842	31820	13	0.981482	31927	11	0.992366	21047161	0.000000
319837847	106868.000000	5579	9380.242279	31988	6	0.988768	32022	8	0.995370	21016917	0.000000
319818415	106836.000000	5391	9400.288913	32014	14	0.993188	32036	13	0.997192	20986836	0.000000
319840618	103944.000000	5397	9381.526444	31676	9	0.995868	32269	16	0.998297	20956656	0.000000
319810435	107624.000000	5515	9387.004613	32109	9	0.997494	32175	4	0.967501	20926635	0.000000
319797633	109580.000000	5743	9428.050773	32058	15	0.998480	31877	8	0.980288	20896571	0.000000
319822344	105093.000000	5445	9431.090556	31811	9	0.999078	31940	6	0.988044	20866887	-1.#IND00
319847135	102913.000000	5388	9363.145459	31895	9	0.901018	31977	7	0.992749	20836531	-1.#IND00
319814686	107658.000000	5602	9358.963516	31951	10	0.939965	31918	22	0.995602	20806283	0.012966
319822212	109088.000000	5831	9433.463344	32120	14	0.963588	31871	6	0.997332	20776658	0.009733
319831902	104212.000000	5499	9421.343459	31985	11	0.959795	31863	6	0.998382	20746751	0.004782
319809247	106134.000000	5415	9382.218801	31811	11	0.826351	32030	8	0.999019	20716853	0.001948
319836506	106790.000000	5590	9391.779882	31911	12	0.894678	32049	12	0.999405	20686830	0.003318
319844452	105730.000000	5377	9380.579453	32160	15	0.936120	31783	6	0.849937	20656985	0.014851
319837172	107661.000000	5847	9405.732673	31869	11	0.961255	31953	7	0.844542	20627230	0.017088
319821449	105951.000000	5530	9436.175894	31858	2	0.724549	31944	10	0.794991	20597359	0.016930
319839442	104375.000000	5535	9381.454970	31991	3	0.832933	31821	6	0.875657	20567864	0.016206
319834931	105218.000000	5509	9371.394643	31849	9	0.898670	31797	10	0.924583	20538256	0.015074
319837266	108713.000000	5719	9392.648473	31800	8	0.938541	31890	19	0.954258	20508768	0.014618
319855260	104976.000000	5568	9411.654746	31989	15	0.962724	32044	15	0.972256	20479004	0.014911
319833483	106317.000000	5637	9386.864708	31916	5	0.946017	31962	7	0.820275	20449260	0.013748
319828213	108030.000000	5615	9410.656991	31767	6	0.860699	31987	7	0.705007	20420275	0.012696
319837131	107935.000000	5554	9427.691919	32094	14	0.875044	32049	5	0.821080	20391148	0.012055
319795142	106003.000000	5473	9407.364888	31969	9	0.876168	31903	9	0.891481	20361405	0.010970
319833922	106036.000000	5490	9378.994414	32151	19	0.924893	32122	9	0.934181	20331970	0.011697
319829746	106049.000000	5494	9371.619874	32097	11	0.934356	31919	6	0.958254	20302969	0.011308
319824898	106973.000000	5405	9381.080628	32063	7	0.960186	31844	7	0.974680	20273755	0.012905
319815104	109620.000000	5711	9419.199731	31913	6	0.975852	31891	9	0.958745	20244328	0.012073
319809885	105419.000000	5462	9428.380074	31957	3	0.961169	31941	13	0.974978	20215023	0.010850
319830561	105672.000000	5468	9388.619693	32286	12	0.826653	31902	21	0.938002	20185546	0.010224
319827113	104394.000000	5466	9362.262486	31721	5	0.719116	32053	14	0.962397	20156553	0.011751
319799954	109329.000000	5578	9396.987330	31801	16	0.712346	32052	10	0.892572	20127511	0.011223
319805406	107520.000000	5574	9439.722224	31995	15	0.825531	31965	5	0.934842	20098441	0.009872
319833591	105113.000000	5511	9409.631707	32046	9	0.832031	32095	8	0.960480	20069364	0.010716
319810253	106040.000000	5517	9376.470188	31980	19	0.898123	31971	12	0.976030	20040123	0.009367
319838104	109576.000000	5701	9407.452824	31880	8	0.938209	32177	6	0.985462	20011487	0.009543
319818633	105281.000000	5297	9422.143273	32134	11	0.962522	31755	8	0.991182	19982936	0.009388
319822396	102717.000000	5459	9377.623651	31901	6	0.977269	31907	10	0.922257	19954230	0.008995
319818538	105598.000000	5394	9345.103090	31924	15	0.986213	31822	10	0.952847	19925595	0.008692
319822345	108513.000000	5616	9394.895528	32039	9	0.991638	32036	14	0.971401	19896921	0.009287
319823997	107011.000000	5511	9425.165519	32129	7	0.896918	31883	6	0.937391	19868387	0.008986
319838557	105241.000000	5417	9411.474233	31990	13	0.899761	32035	9	0.962026	19839877	0.008678
319822883	103865.000000	5534	9379.007472	32316	13	0.939203	32294	9	0.976968	19811259	0.008606
319831385	107501.000000	5585	9386.556155	31968	7	0.963125	31947	12	0.986031	19782600	0.008381
319837983	106450.000000	5503	9404.475768	32114	10	0.946508	32110	15	0.991527	19754396	0.006253
319840136	104882.000000	5692	9394.807794	31878	3	0.967556	32151	13	0.994861	19726074	0.005663
319832497	107121.000000	5467	9405.927167	32090	14	0.980322	31800	11	0.996883	19697833	0.004745
319850360	103431.000000	5382	9384.421041	31862	6	0.988065	32228	7	0.998110	19669777	0.005278
319809238	107089.000000	5535	9371.356609	31856	8	0.992761	31887	12	0.994475	19641714	0.005218
319830974	106698.000000	5639	9402.148349	32095	10	0.995609	31918	12	0.996649	19613342	0.005130
319835556	106120.000000	5660	9394.968311	31759	14	0.937973	31809	10	0.997968	19585322	0.004906
319832876	105440.000000	5651	9387.025566	32143	10	0.962379	31939	6	0.998767	19557131	0.004362
319826379	108338.000000	5561	9425.624496	31928	4	0.977182	31868	5	0.999252	19528822	0.004313
319832240	107279.000000	5477	9431.050153	32111	10	0.828536	31865	10	0.999547	19500771	0.004136
319815014	104910.000000	5557	9401.774189	32066	5	0.896003	32244	12	0.999725	19472669	0.004253
319835816	103426.000000	5441	9353.015892	31919	6	0.936923	31915	10	0.961184	19444681	0.004041
319834124	110235.000000	5658	9391.385144	31863	9	0.961743	32116	5	0.976457	19416661	0.003500
319835988	107417.000000	5482	9450.667604	31952	11	0.965343	31845	11	0.941238	19388954	0.003819
319827497	104648.000000	5281	9373.798796	31849	13	0.978980	31809	12	0.964360	19361064	0.003369
319807696	108760.000000	5742	9397.879949	32198	13	0.987251	31826	6	0.967841	19333509	0.003596
319814735	105646.000000	5528	9423.146154	31852	4	0.949180	31969	10	0.976106	19305870	0.003440
319827891	106811.000000	5713	9408.302264	31890	13	0.969177	31909	14	0.861073	19277962	0.003416
319813506	107908.000000	5688	9398.885352	31885	2	0.981305	31954	9	0.915738	19250178	0.003300
319824530	107284.000000	5549	9430.100720	31695	12	0.942718	31884	5	0.948893	19222467	0.002519
319835113	105337.000000	5503	9418.725415	32163	19	0.930270	31935	12	0.898307	19194683	0.002846
319818899	105443.000000	5406	9373.578803	31955	10	0.957707	31913	8	0.938321	19166841	0.002765
npatches	nstrain	runtime	dt	init_x	init_y	init_y_blood	init_z	init_S	beta0	beta1	beta2	beta3	mean_beta	B	d	delta	delta_blood	b[0]	mut	m	CTL	c	g	epsilon	k	het	lambda	rho	omega	x_max	patch.dyna	DELTA	A	VA
10000	1	100.000000	0.000100	21900	9499	5000000	0.001000	10000000	14.026855	13.392643	8.448974	10.153044	11	8000000000.000000	0.010000	1.000000	1.000000	800000	0.000050	0.048000	0	0.500000	0.000000	25.000000	12.000000	0.500000	0.001000	0.001000	0.010000	31987	0	10.000000	7.000000	1.000000
sus	inf	inf_blood	z	x[0]	y[0][0]	z[0]	x[1]	y[1][0]	z[1]	S[0]	synchrony
219000000	94990000.000000	5000000	10.000000	21900	9499	0.001000	21900	9499	0.001000	10000000	0.000000
151145244	838627298.000000	43656614	3940.834452	12632	86032	0.394083	13149	85422	0.394083	13610541	0.000000
225012061	303719147.000000	15820569	6324.976263	20333	32145	0.632498	20673	31770	0.632498	16808197	0.000000
273374894	119410543.000000	6220582	7771.013291	25836	13027	0.777101	26101	12814	0.777101	18434781	0.000000
298671086	48895274.000000	2548512	8648.068121	29058	5369	0.864807	29427	5265	0.864807	19192437	0.000000
311246436	18837296.000000	980598	9180.022116	30848	2058	0.918002	31012	2056	0.918002	19505376	0.000000
316823362	6449422.000000	335780	9502.664490	31515	698	0.950266	31561	687	0.950266	19606513	0.000000
318953562	1921662.000000	100249	9698.354536	31835	223	0.969835	31930	212	0.969835	19620016	0.000000
319633556	508852.000000	26523	9817.045065	31953	54	0.981705	31748	44	0.981705	19602940	0.000000
319820283	123857.000000	6424	9883.016619	31959	17	0.988903	31883	19	0.988903	19576837	0.000000
319842898	81432.000000	4235	7540.231492	32006	6	0.765695	31906	7	0.540327	19548386	0.000000
319779801	182471.000000	9298	8370.790647	32026	24	0.857889	32012	26	0.721198	19520711	0.000000
319802991	154506.000000	7918	9009.751236	31900	11	0.913806	31975	19	0.830900	19493675	0.000000
319829390	81329.000000	4173	9054.716615	32127	9	0.927369	31890	5	0.897437	19465722	0.000000
319814327	99640.000000	5214	8119.488776	32197	10	0.794178	31887	10	0.937793	19437433	0.000000
319821981	119719.000000	6211	8746.098710	32097	9	0.875164	31870	11	0.962270	19409749	0.000000
319829230	83466.000000	4248	8821.127973	32153	13	0.924284	32054	9	0.977116	19381844	0.000000
319858212	99450.000000	5125	8293.020670	31872	8	0.954077	32009	14	0.986120	19353879	0.000000
319819412	104183.000000	5434	8746.737876	31979	17	0.972146	32076	12	0.926435	19326154	0.000000
319837051	82362.000000	4142	8570.318561	32144	8	0.644588	31704	3	0.834223	19297857	0.000000
319834762	101182.000000	5255	8339.850076	32025	20	0.784434	31926	9	0.831158	19269874	0.000000
319834607	102032.000000	5354	8758.836653	32266	13	0.869254	31853	6	0.859013	19242782	0.000000
319838073	82843.000000	4235	8460.493823	31823	11	0.920700	31935	11	0.914488	19215200	0.000000
319835784	102720.000000	5337	8516.184888	32010	7	0.951903	32047	10	0.948135	19187353	0.000000
319821869	92874.000000	4794	8738.712747	32229	12	0.970828	31806	7	0.968543	19159865	0.000000
319829143	87719.000000	4490	8424.123799	31852	12	0.982306	31949	10	0.969234	19132076	0.000000
319847980	99610.000000	5073	8561.364963	32099	17	0.761661	32106	12	0.981340	19104388	0.000000
319826655	89927.000000	4598	8656.487386	31958	9	0.855442	31997	8	0.988682	19076718	0.000000
319841760	90385.000000	4566	8437.451485	31977	13	0.912322	31979	10	0.932661	19049416	0.000000
319814315	97251.000000	5085	8589.681222	32006	4	0.946821	32101	7	0.959157	19021737	0.000000
319829548	90376.000000	4800	8588.353435	32118	7	0.967746	31750	7	0.975228	18994060	0.000000
319815578	93112.000000	4935	8541.583790	31995	9	0.743236	32065	18	0.984975	18966585	0.000000
319835513	93939.000000	4845	8584.023481	32055	14	0.844267	32097	15	0.990887	18939372	0.000000
319844255	90351.000000	4628	8543.085029	31802	4	0.905544	32241	16	0.964100	18912302	0.000000
319858562	93417.000000	4887	8544.970592	31820	10	0.935625	31879	7	0.978226	18885071	0.000000
319821611	92548.000000	4777	8573.645496	31995	13	0.960955	31899	6	0.951463	18857521	0.000000
319840632	93401.000000	4853	8520.972573	31820	8	0.976318	32110	4	0.791602	18830175	0.000000
319835983	91194.000000	4790	8566.543189	32243	4	0.985636	32050	11	0.856829	18802929	0.000000
319843491	93505.000000	4877	8546.379215	31975	18	0.934087	31960	11	0.913163	18775765	0.000000
319817435	92714.000000	4955	8595.150486	31909	9	0.960022	31744	15	0.947332	18748486	0.000000
319830421	90732.000000	4663	8524.871482	32212	11	0.975753	31889	12	0.968055	18721867	-1.#IND00
319825458	94809.000000	4827	8533.839407	31830	14	0.778410	31869	3	0.980625	18694713	-1.#IND00
319833285	91239.000000	4768	8576.800780	32186	5	0.865600	31945	10	0.859175	18667890	0.003310
319820755	91307.000000	4820	8521.160801	32103	10	0.832643	31934	11	0.914587	18640926	-0.006775
319825813	93991.000000	4889	8588.753813	32235	23	0.898494	31915	12	0.948195	18613702	-0.001279
319860292	91030.000000	4855	8569.586657	31884	5	0.896327	31847	5	0.968579	18587063	0.000279
319821547	91976.000000	4792	8529.158314	32116	18	0.897088	31900	5	0.980942	18560371	0.001149
319826192	92949.000000	4838	8550.968456	31825	10	0.931836	31771	4	0.988441	18533505	0.002192
319840861	93180.000000	4824	8592.125838	32011	7	0.958657	31832	6	0.992989	18507043	0.001393
319825985	91608.000000	4743	8527.971855	32007	7	0.898598	31914	13	0.995748	18480322	0.000888
319831030	93981.000000	4738	8549.544838	31948	16	0.938498	31907	9	0.944176	18453524	0.000069
319827711	92481.000000	4770	8569.897176	31836	10	0.916337	31941	12	0.966142	18427052	0.001946
319839328	90424.000000	4671	8549.808920	31921	7	0.949257	32055	16	0.979464	18400495	0.002725
319809929	94414.000000	4885	8578.247338	31927	13	0.969223	32015	21	0.987545	18374150	0.005233
319848546	90009.000000	4649	8546.501229	31924	19	0.981333	32089	3	0.988493	18347619	0.003509
319832793	94481.000000	4992	8552.926454	31754	10	0.988678	32077	12	0.993021	18321045	0.002729
319823470	91541.000000	4744	8554.516371	32087	12	0.993133	32107	4	0.995767	18294453	0.001561
319820435	94171.000000	4882	8541.552727	32033	11	0.995835	32008	8	0.752400	18267976	0.001752
319828084	93524.000000	4913	8603.924068	32133	11	0.997474	31973	7	0.849825	18241663	0.001528
319819410	90269.000000	4831	8562.390711	31912	11	0.998468	31938	19	0.908915	18215484	0.001088
319818519	92105.000000	4734	8513.972070	32023	2	0.999071	31964	13	0.846913	18188999	0.001300
319818802	92781.000000	4869	8570.030734	31762	11	0.969798	32089	11	0.681910	18162785	0.002653
319825428	93334.000000	4762	8548.309906	31856	11	0.981682	32232	6	0.807071	18136511	0.002122
319847693	91947.000000	4773	8569.858670	32130	13	0.959193	32126	16	0.859094	18110798	0.002700
319831440	90682.000000	4683	8547.948781	32044	9	0.975250	31737	17	0.914537	18084514	0.003084
319855816	93854.000000	5005	8534.588502	32060	13	0.984988	32024	7	0.939352	18058620	0.003474
319839776	91351.000000	4749	8571.042289	31919	15	0.990895	32027	12	0.853115	18032749	0.003500
319833646	92134.000000	4874	8558.142137	31825	12	0.796125	31995	14	0.862696	18006850	0.003154
319825721	91378.000000	4821	8518.780710	31816	17	0.876345	32143	15	0.916722	17981017	0.002926
319841651	94398.000000	4856	8595.549209	32032	15	0.888858	32026	6	0.949490	17955142	0.002851
319840514	89008.000000	4683	8548.094484	31785	3	0.827461	32020	7	0.969365	17929390	0.003521
319844376	94519.000000	4851	8516.796305	31786	7	0.895351	32135	5	0.981419	17903614	0.003705
319816395	93342.000000	4816	8626.967897	31950	5	0.936528	31870	8	0.851192	17877666	0.003237
319837687	89202.000000	4783	8522.716917	31896	3	0.961503	31934	11	0.909744	17851856	0.003072
319821155	95186.000000	5185	8542.750891	31954	6	0.976651	31824	10	0.937539	17825877	0.004288
319848901	90705.000000	4739	8603.190898	31835	7	0.922000	32057	14	0.962116	17800254	0.006320
319816776	91691.000000	4681	8457.638258	32212	6	0.952691	32184	8	0.977022	17774609	0.006110
319821016	96297.000000	4997	8590.968787	31789	20	0.971306	32145	12	0.860815	17749093	0.005893
319831291	90754.000000	4677	8549.621950	32013	10	0.800506	31927	4	0.915581	17723653	0.006039
319836610	92930.000000	4742	8530.912295	31870	10	0.820042	32016	11	0.948798	17698324	0.005021
319822757	93272.000000	4845	8551.848489	31925	8	0.890851	31930	9	0.968945	17672746	0.004865
319832356	93140.000000	4770	8595.228496	32079	9	0.933799	31927	7	0.576940	17647536	0.004912
319837038	90704.000000	4818	8519.945230	31913	9	0.959847	31787	9	0.743404	17621993	0.004302
319829825	93703.000000	4780	8537.838086	32117	13	0.975647	31943	10	0.844369	17596418	0.004030
319823656	93252.000000	4890	8568.197627	32009	7	0.985229	32011	20	0.905606	17571153	0.004171
319838151	92132.000000	4760	8554.778292	31832	11	0.876332	31996	19	0.836168	17545911	0.004244
319829150	93119.000000	4681	8558.417751	31711	13	0.636769	32225	9	0.900632	17520764	0.003811
319825447	91244.000000	4786	8518.120462	31900	11	0.779692	31978	16	0.687282	17495403	0.003482
319852197	91861.000000	4754	8530.281331	31813	7	0.830782	31926	5	0.810329	17470292	0.003489
319802308	93012.000000	4879	8586.733530	31927	16	0.897365	31856	8	0.884960	17445050	0.003402
319853640	89108.000000	4673	8541.271849	32044	8	0.937750	31958	5	0.905004	17419833	0.003300
319800343	93424.000000	4866	8547.262164	32150	11	0.803249	31823	4	0.942383	17395064	0.003618
319808276	92618.000000	4747	8555.278209	32119	14	0.759760	31885	9	0.877499	17370119	0.003279
319821450	92649.000000	4841	8580.434732	31992	11	0.789855	31884	8	0.900796	17345288	0.003420
319809982	91763.000000	4765	8516.766993	31965	15	0.872542	31925	15	0.640079	17320408	0.003502
319810364	95025.000000	4976	8581.903954	31777	14	0.922694	31903	9	0.781700	17295476	0.003296
319828419	89617.000000	4590	8565.564102	31968	16	0.742738	31966	8	0.867596	17270700	0.003049
319832342	94352.000000	4804	8524.097371	32025	12	0.805638	31978	3	0.555637	17245856	0.003881
319821630	92749.000000	4822	8570.403398	31947	4	0.865759	32095	12	0.730484	17221243	0.003925
319843573	91174.000000	4632	8558.998592	31894	9	0.918580	31929	5	0.836532	17196326	0.003931
npatches	nstrain	runtime	dt	init_x	init_y	init_y_blood	init_z	init_S	beta0	beta1	beta2	beta3	mean_beta	B	d	delta	delta_blood	b[0]	mut	m	CTL	c	g	epsilon	k	het	lambda	rho	omega	x_max	patch.dyna	DELTA	A	VA
10000	1	100.000000	0.000100	21900	9499	5000000	0.001000	10000000	9.404480	14.026477	7.413941	7.966640	11	8000000000.000000	0.010000	1.000000	1.000000	800000	0.000050	0.048000	0	0.500000	0.000000	25.000000	13.000000	0.500000	0.001000	0.001000	0.010000	31987	0	10.000000	7.000000	1.000000
sus	inf	inf_blood	z	x[0]	y[0][0]	z[0]	x[1]	y[1][0]	z[1]	S[0]	synchrony
219000000	94990000.000000	5000000	10.000000	21900	9499	0.001000	21900	9499	0.001000	10000000	0.000000
158036750	761364155.000000	39652874	3940.834452	16902	75615	0.394083	13388	78075	0.394083	13545518	0.000000
237439107	246333972.000000	12837345	6324.976263	24796	23998	0.632498	21831	26101	0.632498	16480792	0.000000
285796405	82005538.000000	4271646	7771.013291	29208	7839	0.777101	27352	9034	0.777101	17794076	0.000000
308338391	25030134.000000	1304247	8648.068121	31186	2362	0.864807	30261	2788	0.864807	18276732	0.000000
316989130	5963815.000000	310674	9180.022116	32027	504	0.918002	31437	677	0.918002	18400327	0.000000
319359641	1042843.000000	54048	9502.664490	32037	101	0.950266	31946	102	0.950266	18405630	0.000000
319799041	141372.000000	7375	9697.487391	31855	11	0.969835	31705	14	0.969835	18383404	0.000000
319829873	93255.000000	4775	6631.750321	31962	6	0.981705	31836	8	0.622327	18356498	0.000000
319773025	228822.000000	11830	7919.378693	31953	17	0.988903	31814	33	0.770933	18331172	0.000000
319800417	139256.000000	7226	8735.228692	32075	14	0.993270	32092	19	0.861065	18305875	0.000000
319862567	66676.000000	3492	7512.914459	32260	7	0.435725	31913	8	0.803557	18279684	0.000000
319793695	130275.000000	6693	7869.327225	32194	11	0.641303	31865	16	0.880853	18253737	0.000000
319851065	88238.000000	4541	8512.705588	32006	4	0.782442	32073	3	0.798165	18227628	0.000000
319840369	88935.000000	4672	7520.971847	32039	11	0.685270	31879	13	0.755299	18201258	0.000000
319843471	98913.000000	5186	8210.964236	31876	7	0.809109	31930	17	0.743108	18175315	0.000000
319850305	76532.000000	3917	7749.053274	32064	6	0.610062	31982	12	0.667060	18148865	0.000000
319832911	98629.000000	5087	7942.670742	32238	10	0.404179	32175	18	0.798064	18122819	0.000000
319808093	79397.000000	4137	8062.120696	31889	4	0.638621	31965	10	0.877521	18096899	0.000000
319825440	90882.000000	4671	7791.667635	31864	14	0.725188	32107	6	0.839024	18070510	0.000000
319838780	86503.000000	4502	8135.850819	32171	12	0.833320	32012	8	0.644499	18044611	0.000000
319800655	85055.000000	4511	7764.577291	31955	10	0.898905	32100	10	0.784381	18018395	0.000000
319822641	90414.000000	4677	8026.903606	32070	8	0.886777	32130	13	0.869222	17992288	0.000000
319833517	82017.000000	4216	7858.255058	32020	9	0.906941	31944	5	0.920680	17966066	0.000000
319816187	90815.000000	4739	7942.711320	32100	8	0.943558	31835	11	0.731451	17940066	0.000000
319816994	84187.000000	4356	7997.790968	31888	4	0.945626	32134	7	0.837119	17914161	0.000000
319841249	89634.000000	4590	7848.506165	32059	9	0.540635	31970	6	0.901209	17887986	0.000000
319817315	85807.000000	4502	8029.890065	31901	4	0.721384	32060	5	0.940081	17862272	0.000000
319826599	85691.000000	4447	7821.597728	31877	5	0.472578	32145	2	0.733464	17836540	0.000000
319847790	89525.000000	4675	8063.049875	32027	3	0.680107	32186	16	0.707433	17810949	0.000000
319848345	80744.000000	4132	7830.695942	32040	7	0.805977	31889	9	0.822551	17785041	0.000000
319838248	92613.000000	4776	7971.885885	32138	5	0.800907	32058	5	0.849283	17759572	0.000000
319833260	80729.000000	4163	7921.807257	32236	5	0.552903	31815	14	0.908586	17734023	0.000000
319846657	91166.000000	4779	7858.486736	31942	5	0.728825	31938	13	0.944556	17708387	0.000000
319854121	83652.000000	4345	7993.501778	31885	7	0.754829	32233	7	0.966372	17682879	0.000000
319820909	86625.000000	4551	7815.823339	32001	5	0.708685	32057	10	0.973485	17657220	0.000000
319814513	88302.000000	4628	8075.723917	32049	9	0.736708	31927	7	0.983918	17631960	0.000000
319828300	82900.000000	4407	7843.672136	31907	3	0.639471	31822	6	0.927327	17606496	0.000000
319841064	90786.000000	4614	7965.380017	31892	7	0.684763	32117	10	0.955922	17580949	0.000000
319828531	81767.000000	4105	7901.506077	31818	10	0.587826	32025	2	0.587031	17555702	0.000000
319845632	88086.000000	4669	7895.362187	31881	10	0.750007	31976	9	0.749525	17530446	-1.#IND00
319839843	86116.000000	4440	7995.431860	32034	6	0.848374	32039	14	0.848081	17505119	-1.#IND00
319856142	85105.000000	4339	7883.648037	32037	8	0.698957	32001	3	0.801997	17480118	0.000024
319814873	87281.000000	4559	7973.455070	32013	8	0.817410	31994	10	0.879907	17454803	0.003447
319845689	87269.000000	4507	7931.184726	32034	10	0.889255	32135	2	0.874048	17429530	0.008160
319829859	87505.000000	4609	7974.217144	32082	12	0.901629	31959	5	0.923607	17404534	0.007895
319833756	84563.000000	4411	7950.560291	31855	11	0.940336	32062	11	0.920239	17379111	0.005585
319820442	88171.000000	4601	7921.152850	32073	10	0.793260	31966	4	0.852986	17354029	0.002839
319826489	84192.000000	4314	7936.057134	31973	12	0.846460	32076	7	0.910833	17329454	-0.004410
319835794	88278.000000	4634	7935.897244	31974	2	0.692621	31884	9	0.915204	17304517	-0.002326
319845092	84742.000000	4379	7909.097992	31864	9	0.542936	32214	13	0.383594	17279175	-0.001686
319826042	88976.000000	4657	7957.411955	31958	11	0.722780	31927	21	0.626136	17254068	0.001332
319826173	84147.000000	4372	7944.851499	32282	6	0.831860	31930	16	0.669904	17229565	0.002705
319833584	87924.000000	4656	7911.984318	31914	11	0.898019	32055	4	0.799789	17204553	0.004191
319839835	85149.000000	4470	8003.273468	31924	9	0.832726	32126	5	0.878567	17179961	0.005276
319836491	85691.000000	4494	7903.177691	32027	10	0.898545	32137	7	0.922893	17155524	0.005318
319816004	84642.000000	4424	7900.789747	32145	2	0.925467	32085	9	0.953233	17130906	0.007043
319838911	87573.000000	4464	7948.960789	32067	5	0.821027	32137	12	0.971635	17106392	0.006311
319840205	86385.000000	4484	7920.003693	32007	9	0.891448	32019	8	0.872861	17081835	0.007714
319820651	85950.000000	4429	7945.666290	31881	1	0.630742	31970	8	0.922887	17057269	0.007078
319849443	86060.000000	4447	7896.893959	31842	8	0.641855	32014	13	0.817770	17032899	0.007086
319823973	85964.000000	4381	7951.050071	32005	6	0.782777	32125	10	0.889473	17008359	0.006360
319837919	86394.000000	4441	7857.438550	31936	13	0.868249	32039	6	0.932963	16983729	0.006123
319834009	86212.000000	4518	7983.584910	31959	9	0.920090	32064	11	0.915874	16959422	0.006286
319836065	85014.000000	4334	7881.356607	32132	2	0.695581	31880	14	0.948976	16934672	0.005678
319820483	86149.000000	4316	7975.150121	31758	2	0.739322	31744	7	0.695950	16910413	0.003029
319843151	84892.000000	4393	7860.295566	32244	5	0.716099	32214	5	0.661813	16886074	0.002421
319836301	88465.000000	4751	7984.078119	31844	3	0.827807	31857	7	0.783828	16861722	0.002363
319842267	83546.000000	4384	7910.627901	31823	14	0.858907	32062	4	0.712955	16837475	0.002707
319861066	90105.000000	4787	7927.430205	32182	8	0.700674	31941	13	0.825901	16813481	0.002595
319824717	83568.000000	4391	7935.991392	32159	14	0.709729	32061	14	0.471007	16789474	0.002545
319848673	90013.000000	4796	7911.251470	31852	6	0.575255	32060	14	0.636693	16765186	0.001143
319844992	83686.000000	4329	7990.762700	31906	7	0.740731	32079	11	0.760206	16741071	0.001227
319844802	87771.000000	4565	7883.151027	32112	11	0.736095	31955	12	0.854559	16716901	0.001143
319831027	85351.000000	4401	7989.788211	32034	4	0.727694	32014	11	0.911787	16693032	0.002206
319841680	86045.000000	4492	7860.055091	31976	7	0.471989	31876	8	0.946497	16668871	0.002065
319849225	87857.000000	4516	7992.835302	31932	15	0.551607	32003	3	0.767928	16644850	0.002097
319829516	85164.000000	4401	7864.057661	31927	11	0.728039	31907	3	0.859243	16621041	0.001921
319818950	88065.000000	4557	7971.453579	31844	4	0.835050	32052	10	0.914628	16597275	0.001736
319850610	85838.000000	4432	7948.162182	31835	7	0.680359	32047	8	0.933267	16573032	0.001816
319831164	87274.000000	4557	7910.720231	32033	10	0.719665	32117	7	0.863722	16548925	0.001818
319823616	85520.000000	4375	7932.063867	32057	12	0.681061	32174	13	0.917344	16524945	0.002003
319844448	87244.000000	4455	7891.994308	31947	11	0.806556	31990	11	0.923018	16501397	0.001833
319832773	85674.000000	4430	7950.735111	32055	4	0.775923	31835	10	0.953309	16477785	0.000205
319846502	85930.000000	4613	7902.804628	32100	12	0.767721	31913	12	0.862216	16454368	-0.000255
319827405	88103.000000	4516	7905.641364	32034	9	0.447358	31963	16	0.916431	16430855	-0.000283
319840821	84532.000000	4397	7989.217440	31985	10	0.664810	32047	4	0.949313	16407457	-0.000329
319845842	87126.000000	4646	7848.410710	32107	9	0.532453	31939	7	0.969257	16383933	-0.000295
319843996	85874.000000	4466	8000.072856	32181	4	0.716422	31993	10	0.934485	16360245	0.001254
319831899	87116.000000	4382	7851.696975	32138	11	0.717493	31762	10	0.960264	16336720	0.001206
319818879	87440.000000	4572	8014.203559	32160	8	0.828653	31886	9	0.975899	16313363	0.001207
319818143	83670.000000	4607	7891.419236	32006	9	0.896074	31857	11	0.767332	16289978	0.000443
319834922	89116.000000	4573	7964.117424	31930	8	0.936966	31902	5	0.858881	16266460	0.000318
319848613	84157.000000	4246	7922.319375	32056	12	0.557266	32149	13	0.669467	16243186	0.000282
319834247	88815.000000	4532	7912.256125	31979	12	0.731472	32055	7	0.799524	16219743	0.000506
319828922	85641.000000	4364	7985.031735	31734	7	0.837131	31919	8	0.863778	16196392	0.000558
319836397	84126.000000	4264	7874.776445	31915	10	0.815218	32105	6	0.679182	16172884	0.000858
319842972	91291.000000	4717	7959.322817	31940	7	0.735388	32001	17	0.805416	16149548	0.001904
319838687	83396.000000	4448	7964.405339	31929	8	0.801431	31885	13	0.442186	16126219	0.001037
319834290	90131.000000	4562	7857.001836	32199	9	0.879563	32082	15	0.661673	16102829	0.001012
npatches	nstrain	runtime	dt	init_x	init_y	init_y_blood	init_z	init_S	beta0	beta1	beta2	beta3	mean_beta	B	d	delta	delta_blood	b[0]	mut	m	CTL	c	g	epsilon	k	het	lambda	rho	omega	x_max	patch.dyna	DELTA	A	VA
10000	1	100.000000	0.000100	21900	9499	5000000	0.001000	10000000	6.479694	6.700489	9.279647	12.344108	11	8000000000.000000	0.010000	1.000000	1.000000	800000	0.000050	0.048000	0	0.500000	0.000000	25.000000	14.000000	0.500000	0.001000	0.001000	0.010000	31987	0	10.000000	7.000000	1.000000
sus	inf	inf_blood	z	x[0]	y[0][0]	z[0]	x[1]	y[1][0]	z[1]	S[0]	synchrony
219000000	94990000.000000	5000000	10.000000	21900	9499	0.001000	21900	9499	0.001000	10000000	0.000000
167083056	681939969.000000	35519990	3940.834452	20667	64684	0.394083	20525	65147	0.394083	13423961	0.000000
251325683	192563404.000000	10038126	6324.976263	28031	17249	0.632498	27671	17233	0.632498	16045197	0.000000
297846755	50093765.000000	2610968	7771.013291	30728	4245	0.777101	30581	4307	0.777101	17027669	0.000000
315305726	9498261.000000	495686	8648.068121	31743	728	0.864807	31571	775	0.864807	17274824	0.000000
319313427	1071213.000000	56350	9180.022116	32170	87	0.918002	32008	87	0.918002	17294332	0.000000
319830243	74460.000000	3842	9346.208832	32179	7	0.878533	32041	3	0.409138	17272751	0.000000
319781378	183910.000000	9360	6258.817250	31945	17	0.488436	32031	19	0.510238	17248003	0.000000
319729423	282957.000000	14766	7730.863789	32106	28	0.689725	32115	20	0.702948	17225042	0.000000
319829919	88312.000000	4627	8543.529466	31903	2	0.789846	31877	6	0.819831	17201244	0.000000
319825750	110851.000000	5712	6573.325620	31826	8	0.704705	31963	16	0.364396	17176330	0.000000
319830539	122168.000000	6235	7890.832895	31996	10	0.820897	31945	9	0.614491	17152147	0.000000
319847594	66590.000000	3474	6744.653075	32035	11	0.558775	32171	7	0.500780	17126965	0.000000
319818279	115239.000000	5954	7489.576167	31807	16	0.701822	32029	15	0.697212	17102733	0.000000
319835758	67101.000000	3605	7305.865086	31801	8	0.806930	31692	5	0.660004	17078257	0.000000
319828209	98720.000000	5071	7280.304840	32186	4	0.627751	31756	16	0.793785	17053590	0.000000
319845630	72904.000000	3773	7384.063432	32287	6	0.757365	31812	7	0.497859	17028858	0.000000
319825582	94120.000000	4883	7245.901165	31969	17	0.842502	32025	8	0.400649	17004236	0.000000
319843322	73892.000000	3759	7415.963898	32012	21	0.611598	32024	7	0.586835	16979738	0.000000
319843511	89352.000000	4669	7228.170932	32144	10	0.678683	32185	5	0.716594	16955326	0.000000
319831942	77724.000000	3966	7397.794361	31941	3	0.556713	31656	5	0.584360	16930970	0.000000
319818629	85092.000000	4486	7202.760562	31834	7	0.484957	32085	8	0.747905	16906577	0.000000
319847118	78965.000000	4052	7378.414233	32060	11	0.479664	31885	9	0.561695	16882018	0.000000
319833301	84967.000000	4406	7259.852953	32079	6	0.684404	31952	6	0.734158	16857900	0.000000
319876358	78989.000000	4052	7373.776557	31869	7	0.760668	31901	3	0.644829	16833451	0.000000
319843884	81770.000000	4326	7196.726057	31790	3	0.646098	31849	6	0.522367	16809045	0.000000
319846177	82188.000000	4241	7361.706169	31920	8	0.722725	31918	8	0.710304	16784989	0.000000
319842435	79705.000000	4247	7224.681804	31981	5	0.831826	32169	9	0.572333	16760687	0.000000
319850434	82832.000000	4350	7339.741963	32039	1	0.868771	31961	9	0.535968	16736376	0.000000
319833335	79993.000000	4281	7238.329215	31949	10	0.258807	31820	3	0.619719	16712068	0.000000
319819101	81651.000000	4200	7306.818998	31870	10	0.550449	32008	4	0.769351	16688025	0.000000
319834305	82918.000000	4311	7286.323949	32112	10	0.717152	32106	9	0.801902	16663921	0.000000
319826413	80545.000000	4274	7306.123759	31905	9	0.828446	31890	5	0.773257	16639674	0.000000
319813896	81165.000000	4242	7234.254020	32063	5	0.745626	31816	8	0.822861	16615843	0.000000
319813284	81204.000000	4396	7313.449492	31832	8	0.829900	31794	12	0.855304	16591787	0.000000
319830434	79582.000000	4187	7272.560236	31801	4	0.753256	31971	5	0.481080	16567762	0.000000
319829728	82744.000000	4254	7322.973349	32006	5	0.689284	31944	7	0.685263	16543672	0.000000
319839655	79784.000000	4226	7274.132072	32127	6	0.811544	31979	2	0.749506	16519703	0.000000
319831286	83450.000000	4259	7308.139448	32038	8	0.873076	31786	8	0.467346	16495951	0.000000
319824679	81181.000000	4234	7201.546317	31878	3	0.641519	32028	8	0.611327	16471929	0.000000
319850959	81915.000000	4243	7392.454097	31747	5	0.677739	32013	8	0.764261	16448509	-1.#IND00
319855279	78748.000000	4113	7251.645588	31963	8	0.563355	31877	4	0.595720	16424841	-1.#IND00
319822848	81836.000000	4288	7324.779607	31908	7	0.591662	31821	6	0.754795	16401316	-1.#IND00
319826364	82059.000000	4286	7262.760290	32088	4	0.695823	31920	8	0.848445	16377885	-0.013829
319839238	79599.000000	4292	7349.074892	32280	5	0.815510	32089	8	0.569274	16354425	-0.016074
319852176	82446.000000	4268	7247.541376	31826	6	0.797151	31983	9	0.738755	16330710	-0.007960
319814004	80815.000000	4152	7402.812940	32021	7	0.632489	31765	7	0.668227	16307359	-0.008983
319842989	82002.000000	4295	7219.608484	31776	7	0.777096	31976	5	0.798772	16283731	-0.010848
319825356	81388.000000	4203	7320.146318	31851	5	0.447830	32141	4	0.584438	16260486	-0.008154
319831736	80464.000000	4055	7267.508261	31977	6	0.438521	32020	4	0.747952	16237004	-0.007592
319834691	81364.000000	4296	7302.026122	32097	6	0.294326	31732	3	0.847127	16213602	-0.002688
319835620	82159.000000	4220	7289.356046	31802	13	0.492145	31926	9	0.398784	16190333	-0.004642
319839962	80855.000000	4150	7318.926178	32032	10	0.691974	31765	2	0.508912	16167239	-0.003213
319840848	82396.000000	4216	7247.947713	31893	5	0.716183	32005	10	0.658791	16143752	-0.002448
319831607	79579.000000	4120	7351.643402	31960	5	0.625526	32176	6	0.793049	16120603	-0.003489
319827712	82529.000000	4334	7257.359751	32035	9	0.503402	32196	3	0.676416	16097369	-0.004488
319835277	79219.000000	4048	7323.888922	31861	9	0.654645	32116	9	0.803739	16074301	-0.004195
319827990	82136.000000	4321	7238.580082	31998	9	0.622424	31989	7	0.829757	16051192	-0.005775
319837012	80387.000000	4177	7363.161974	31975	9	0.770991	31981	9	0.521186	16027841	-0.007229
319851349	84753.000000	4392	7244.212794	31818	5	0.757536	32016	10	0.709588	16004751	-0.006881
319827167	80081.000000	4163	7344.632563	31955	7	0.807524	31907	6	0.695845	15981673	-0.006283
319843909	81453.000000	4218	7243.911691	32165	6	0.607913	31944	9	0.588120	15958344	-0.004922
319838809	81778.000000	4245	7341.202242	31914	10	0.689863	32111	10	0.418449	15935195	-0.004830
319845976	79156.000000	4118	7221.471729	32146	9	0.746181	31953	13	0.458473	15912378	-0.005937
319837873	83424.000000	4277	7366.540393	31900	4	0.637807	32154	15	0.433274	15889429	-0.005881
319862597	79363.000000	4062	7234.006318	31859	4	0.661768	31910	11	0.598475	15866710	-0.005795
319850092	81714.000000	4261	7358.933974	31921	3	0.631362	31787	9	0.669565	15843821	-0.005630
319848936	80110.000000	4203	7269.843970	31821	7	0.461489	32050	13	0.799584	15821040	-0.005702
319821920	82564.000000	4328	7314.515883	32006	8	0.527664	32175	3	0.711239	15797998	-0.005237
319851568	80001.000000	4191	7296.981036	32208	6	0.545481	32060	10	0.328846	15775228	-0.003698
319834346	81602.000000	4196	7302.098634	31841	8	0.529632	32024	7	0.522024	15752271	-0.003430
319862889	81412.000000	4093	7298.135550	31884	6	0.663850	31964	5	0.684152	15729581	-0.004152
319828795	80007.000000	4103	7298.873162	32135	7	0.690766	32045	4	0.808431	15706935	-0.004380
319843106	82342.000000	4409	7254.341867	32020	10	0.498811	31869	5	0.598717	15684098	-0.005054
319855229	82285.000000	4260	7371.064420	32132	10	0.567733	32010	9	0.756613	15661433	-0.003727
319817170	79268.000000	4114	7216.413601	31881	15	0.454962	31622	0	0.638265	15638873	-0.002602
319824416	82010.000000	4354	7352.048989	32077	10	0.497769	31905	7	0.749866	15616391	-0.002367
319837212	80082.000000	4216	7233.109836	32024	3	0.683162	32080	10	0.506048	15593991	-0.002443
319824225	83226.000000	4515	7344.119728	31953	8	0.793434	32142	4	0.553143	15571441	-0.001846
319815849	80522.000000	4265	7293.289108	32007	5	0.874713	31923	11	0.728971	15548968	-0.001695
319832860	83294.000000	4399	7322.455539	31976	4	0.603783	32153	10	0.784849	15526392	-0.001835
319821965	79288.000000	4064	7253.074032	31869	5	0.545274	31994	7	0.652381	15504093	-0.001603
319855522	84021.000000	4354	7341.466586	32051	6	0.490896	31819	12	0.640692	15481961	-0.001776
319828291	78522.000000	4040	7246.415275	31968	4	0.524371	32040	4	0.652673	15459683	-0.000585
319840602	83846.000000	4370	7340.835616	31905	6	0.358277	32155	8	0.739792	15437203	-0.001132
319859482	79208.000000	4170	7262.228458	32073	7	0.416678	32045	7	0.842178	15414920	-0.001528
319860219	82062.000000	4299	7318.611780	31953	7	0.645137	31838	10	0.737096	15392713	-0.002094
319840419	79089.000000	4265	7264.609825	31929	10	0.722175	32094	8	0.684728	15370598	-0.002287
319820518	82788.000000	4237	7292.702839	32059	9	0.785499	32023	6	0.654651	15348682	-0.002142
319824614	80723.000000	4243	7319.377671	31886	7	0.833250	31777	13	0.412136	15326567	-0.002125
319846040	81887.000000	4161	7329.336900	32224	4	0.776517	31947	7	0.643447	15304619	-0.002027
319838930	80142.000000	4180	7265.787788	32074	9	0.716946	32156	8	0.455726	15282577	-0.001921
319819769	81573.000000	4267	7301.216485	32032	10	0.737148	31957	9	0.557439	15260256	-0.001882
319863599	80561.000000	4188	7259.146552	31859	4	0.774468	32069	5	0.551547	15238267	-0.001753
319850119	83007.000000	4354	7354.321006	31926	8	0.774266	31898	7	0.667822	15216346	-0.001722
319834357	79757.000000	4133	7247.417510	32083	5	0.757458	32012	6	0.798527	15194457	-0.001773
319848182	80881.000000	4260	7340.859452	32001	5	0.737633	31902	9	0.780390	15172468	-0.001297
319834222	83344.000000	4204	7261.366424	31916	4	0.840868	32014	4	0.575854	15150835	-0.000845
319802711	79295.000000	4172	7353.840542	31716	2	0.834699	31876	6	0.618279	15128981	-0.000617
319822136	82288.000000	4221	7247.339141	32065	3	0.764130	32245	3	0.580673	15107118	-0.001044
npatches	nstrain	runtime	dt	init_x	init_y	init_y_blood	init_z	init_S	beta0	beta1	beta2	beta3	mean_beta	B	d	delta	delta_blood	b[0]	mut	m	CTL	c	g	epsilon	k	het	lambda	rho	omega	x_max	patch.dyna	DELTA	A	VA
10000	1	100.000000	0.000100	21900	9499	5000000	0.001000	10000000	7.937501	11.863488	14.359143	13.550483	11	8000000000.000000	0.010000	1.000000	1.000000	800000	0.000050	0.048000	0	0.500000	0.000000	25.000000	15.000000	0.500000	0.001000	0.001000	0.010000	31987	0	10.000000	7.000000	1.000000
sus	inf	inf_blood	z	x[0]	y[0][0]	z[0]	x[1]	y[1][0]	z[1]	S[0]	synchrony
219000000	94990000.000000	5000000	10.000000	21900	9499	0.001000	21900	9499	0.001000	10000000	0.000000
173884000	619528927.000000	32280849	3940.834452	19880	60422	0.394083	16347	62689	0.394083	13358460	0.000000
261987868	153248813.000000	7992122	6324.976263	27922	14214	0.632498	25667	15847	0.632498	15744795	0.000000
305751954	30517282.000000	1592287	7771.013291	31149	2654	0.777101	30473	3067	0.777101	16486573	0.000000
318154970	3411070.000000	178356	8648.068121	31929	316	0.864807	31674	346	0.864807	16606870	0.000000
319790916	178562.000000	9436	9180.022116	32040	10	0.918002	32205	25	0.918002	16595112	0.000000
319827811	118773.000000	6164	5249.841226	31953	12	0.665806	32005	21	0.272073	16571116	0.000000
319729342	320338.000000	16346	7114.833957	31935	32	0.797304	31893	47	0.558496	16549130	0.000000
319826588	97989.000000	5123	8215.759542	31869	3	0.877060	31953	7	0.732217	16526518	0.000000
319840633	108106.000000	5525	6025.688791	31972	11	0.734258	31942	11	0.254895	16502632	0.000000
319807159	114130.000000	5984	7554.696484	32078	13	0.838821	32213	12	0.547146	16479652	0.000000
319861672	75174.000000	3919	6072.505850	31968	1	0.725453	31786	9	0.605834	16455830	0.000000
319833721	102783.000000	5393	7338.113354	31962	7	0.752398	31963	23	0.760929	16432608	0.000000
319847492	72962.000000	3726	6299.549262	32020	15	0.419577	31764	5	0.798568	16408820	0.000000
319847767	89890.000000	4656	7261.521061	31728	12	0.647960	32045	16	0.836862	16385209	0.000000
319823545	78394.000000	4153	6397.555376	31827	6	0.670633	31923	6	0.899662	16361545	0.000000
319841941	82000.000000	4197	7210.441866	31780	6	0.800231	32066	7	0.775098	16337896	0.000000
319824447	82192.000000	4191	6533.121173	32057	15	0.619564	32113	10	0.661526	16314235	0.000000
319821594	77965.000000	4046	7143.238945	32070	3	0.721626	31806	2	0.575547	16290651	0.000000
319828345	82178.000000	4435	6645.926011	31911	7	0.702472	32185	12	0.658521	16267188	0.000000
319829089	74282.000000	3756	7010.793492	32104	9	0.762094	31985	9	0.620903	16243751	0.000000
319823660	82449.000000	4333	6767.259354	32077	8	0.771693	31773	3	0.770069	16220037	0.000000
319853176	73752.000000	3804	6867.066645	31965	2	0.861527	31783	5	0.860542	16196808	0.000000
319828560	84035.000000	4352	6890.505839	31807	8	0.661519	31954	11	0.645586	16173482	0.000000
319833776	74766.000000	3865	6780.506901	31866	5	0.614928	31935	5	0.632890	16149949	0.000000
319848732	81500.000000	4198	6927.879945	31818	11	0.406888	32042	6	0.536307	16126601	0.000000
319845554	76166.000000	4023	6770.254006	31835	7	0.573342	31976	13	0.718759	16103212	0.000000
319835016	79334.000000	4115	6916.608900	31889	5	0.457205	31892	3	0.829421	16079889	0.000000
319837483	77210.000000	3996	6819.430352	31989	4	0.670782	31942	4	0.780424	16056763	0.000000
319825165	79383.000000	4073	6840.977544	31901	5	0.800322	32100	8	0.572229	16033603	0.000000
319826243	76709.000000	4031	6813.332481	31930	12	0.825024	32164	11	0.734034	16010703	0.000000
319832024	80008.000000	4104	6870.128307	32008	7	0.673946	31957	8	0.781477	15987730	0.000000
319807757	75770.000000	3946	6800.680981	32079	11	0.445346	32084	4	0.867461	15964749	0.000000
319826050	79919.000000	4177	6864.213877	31989	10	0.614258	32073	12	0.852505	15941532	0.000000
319821549	75982.000000	3920	6833.642151	32126	12	0.662408	31868	7	0.678983	15918482	0.000000
319823006	78529.000000	4087	6853.791594	32089	3	0.626735	31913	9	0.721067	15895254	0.000000
319814001	78738.000000	4108	6829.316753	32125	12	0.773606	31973	7	0.761768	15872316	0.000000
319839086	75921.000000	3997	6867.486424	31805	11	0.580323	31923	1	0.698321	15849656	0.000000
319840013	78945.000000	4130	6883.875805	32019	14	0.430018	32107	17	0.456462	15827052	0.000000
319839283	75114.000000	3774	6817.579594	32050	9	0.236133	31776	8	0.670331	15804009	0.000000
319831810	79940.000000	4282	6894.619547	31759	6	0.421521	32043	8	0.800048	15781251	-1.#IND00
319857765	77797.000000	4141	6810.922191	31967	17	0.649139	31743	6	0.732391	15758492	-1.#IND00
319827483	77345.000000	4090	6884.266539	32097	9	0.570552	31943	6	0.816517	15735966	-1.#IND00
319841670	77434.000000	4058	6801.336547	31921	4	0.589727	32032	16	0.752323	15713280	-0.001308
319832598	80086.000000	4324	6852.608487	31712	4	0.586714	31994	14	0.543378	15690638	0.001803
319827956	75490.000000	3899	6819.898331	32195	8	0.700574	32177	5	0.715494	15667985	0.009075
319837286	82220.000000	4374	6899.487119	31926	8	0.641565	32051	7	0.313597	15645578	0.010131
319846253	74275.000000	4000	6761.737768	31986	3	0.489211	31966	12	0.469431	15623057	0.003215
319842092	79740.000000	4142	6903.476201	31935	16	0.690194	31950	15	0.497266	15600551	0.003879
319825662	75011.000000	3946	6771.714672	32177	7	0.812096	31836	11	0.695080	15578086	0.005107
319828744	80517.000000	4188	6899.098394	31823	3	0.754308	31953	9	0.697711	15555507	0.003867
319835780	75922.000000	3969	6752.879034	32122	6	0.575766	32079	1	0.710869	15533087	0.006411
319841985	80332.000000	4108	6911.442838	31892	2	0.742692	31834	4	0.633276	15510743	0.007636
319839548	78657.000000	3919	6771.163857	32122	5	0.843937	32028	9	0.777573	15488451	0.010538
319834742	76904.000000	3958	6848.106163	32268	4	0.461170	31805	5	0.865093	15466102	0.011591
319849677	78345.000000	4096	6795.944307	32030	6	0.574894	31893	14	0.656922	15443783	0.011219
319817836	76577.000000	3930	6841.891267	32004	5	0.580524	32169	7	0.791915	15421574	0.010573
319836793	78214.000000	3955	6867.888324	32148	7	0.699051	31956	5	0.842187	15399139	0.011068
319834990	77768.000000	4076	6793.693423	31933	11	0.728006	32146	7	0.854110	15377120	0.010203
319841726	78532.000000	4016	6925.000933	31971	5	0.767554	32224	8	0.911514	15355064	0.009378
319842551	76518.000000	3927	6810.387415	31891	9	0.462445	32146	5	0.893139	15332789	0.008975
319841508	80796.000000	4202	6870.001769	31682	8	0.430357	32017	4	0.904255	15310861	0.008892
319853514	74462.000000	3812	6822.507486	31974	6	0.486919	31737	9	0.806288	15289010	0.006959
319846414	80773.000000	4087	6900.763215	32151	7	0.584192	32217	8	0.682765	15266995	0.007415
319835632	75535.000000	3874	6723.692734	31666	4	0.682076	32029	4	0.807590	15245015	0.006492
319833146	77996.000000	4036	6932.015208	31956	5	0.684386	32201	6	0.832853	15222956	0.006950
319840913	79203.000000	4164	6733.562082	32250	6	0.773353	32226	13	0.575571	15200990	0.006739
319839706	76696.000000	3953	6935.304618	32030	6	0.651539	31934	4	0.641039	15179032	0.007081
319844882	80249.000000	4145	6758.457897	31807	9	0.788650	31861	6	0.782282	15156913	0.006897
319827176	76139.000000	3760	6870.629500	31889	8	0.779671	31739	12	0.584095	15135114	0.006562
319823765	80451.000000	4122	6799.772960	32132	6	0.661515	32128	6	0.542368	15113559	0.006575
319810177	74609.000000	3884	6893.006804	31893	9	0.644820	31903	8	0.722436	15092002	0.006567
319810309	80793.000000	4272	6778.644543	32000	11	0.625145	32072	5	0.779962	15070303	0.006830
319830651	75369.000000	3897	6821.906828	31999	9	0.716041	31932	8	0.773094	15048772	0.007131
319844239	80513.000000	4079	6852.505155	32160	6	0.827772	31924	14	0.732497	15027246	0.007359
319855223	76778.000000	3981	6781.595617	31936	7	0.593154	31753	6	0.659901	15005910	0.006633
319845197	79644.000000	4090	6908.366219	31869	13	0.393921	31803	4	0.567803	14984388	0.005724
319839031	77479.000000	4025	6775.701350	32063	3	0.600564	31701	7	0.737863	14962807	0.005573
319842580	78313.000000	4115	6915.067425	31754	6	0.411120	32102	10	0.386984	14941263	0.005237
319850690	80207.000000	4102	6754.346759	32203	5	0.640291	31965	6	0.628192	14919743	0.005009
319825236	74478.000000	3913	6881.341568	32371	12	0.781828	31998	5	0.682939	14898147	0.005261
319846892	82133.000000	4427	6858.903284	32045	4	0.823414	31947	10	0.348926	14876734	0.006237
319836758	74731.000000	3945	6787.764694	31856	10	0.479491	31907	7	0.605109	14855024	0.006412
319844975	80891.000000	4177	6889.819053	31847	6	0.583529	32127	4	0.698270	14833649	0.005924
319822065	76694.000000	4006	6792.818637	32025	8	0.567983	31732	7	0.595280	14812139	0.006381
319819929	79279.000000	4104	6881.165523	32099	9	0.595046	32029	4	0.679257	14790976	0.006347
319826012	77307.000000	4074	6794.704363	32019	5	0.754386	31960	18	0.741978	14769671	0.005494
319849586	77651.000000	4115	6875.828746	31983	9	0.851030	31891	9	0.666225	14748517	0.005580
319824131	80337.000000	4142	6819.588761	32201	5	0.909646	32126	12	0.696223	14727324	0.004863
319856650	76180.000000	4039	6792.793565	32092	0	0.785792	32331	7	0.457806	14706376	0.005151
319847433	80074.000000	4269	6895.196533	31966	10	0.549848	31860	7	0.671147	14685024	0.005164
319849281	76535.000000	4038	6750.907213	31971	7	0.512456	31881	3	0.800543	14663885	0.004968
319816416	79219.000000	4014	6938.156830	32095	5	0.479658	31973	6	0.769237	14642904	0.004899
319822763	78471.000000	4085	6743.383336	31578	7	0.512591	32000	6	0.860037	14621980	0.004795
319838139	76279.000000	3943	6890.316577	32167	9	0.704375	32093	13	0.406097	14601166	0.004715
319829810	78910.000000	4110	6792.504207	31897	7	0.820697	31840	8	0.639784	14580232	0.004294
319850686	77514.000000	3931	6880.720590	32340	7	0.839109	32012	4	0.682307	14559428	0.004253
319832791	79036.000000	4106	6802.574038	31902	5	0.898193	31828	6	0.746548	14538316	0.004337
319851954	78005.000000	4095	6857.367244	32133	6	0.864402	31888	7	0.658024	14517417	0.004450
319832440	79198.000000	4197	6808.505759	32102	10	0.774412	31995	5	0.792584	14496631	0.004246
npatches	nstrain	runtime	dt	init_x	init_y	init_y_blood	init_z	init_S	beta0	beta1	beta2	beta3	mean_beta	B	d	delta	delta_blood	b[0]	mut	m	CTL	c	g	epsilon	k	het	lambda	rho	omega	x_max	patch.dyna	DELTA	A	VA
10000	1	100.000000	0.000100	21900	9499	5000000	0.001000	10000000	9.934038	7.912585	5.604960	8.447442	11	8000000000.000000	0.010000	1.000000	1.000000	800000	0.000050	0.048000	0	0.500000	0.000000	25.000000	16.000000	0.500000	0.001000	0.001000	0.010000	31987	0	10.000000	7.000000	1.000000
sus	inf	inf_blood	z	x[0]	y[0][0]	z[0]	x[1]	y[1][0]	z[1]	S[0]	synchrony
219000000	94990000.000000	5000000	10.000000	21900	9499	0.001000	21900	9499	0.001000	10000000	0.000000
181314903	560111099.000000	29190049	3940.834452	18680	55991	0.394083	20575	54100	0.394083	13276312	0.000000
272344001	119281000.000000	6223180	6324.976263	27511	11790	0.632498	28676	10889	0.632498	15410579	0.000000
311650070	16978209.000000	886657	7771.013291	31392	1651	0.777101	31452	1497	0.777101	15945430	0.000000
319336441	1004750.000000	52647	8648.068121	32114	104	0.864807	31749	70	0.864807	15989669	0.000000
319841582	39105.000000	2015	5663.550879	31883	6	0.349888	31971	5	0.406872	15968765	0.000000
319736016	307468.000000	15992	6112.847878	32184	22	0.605692	31800	27	0.640254	15946525	0.000000
319792106	148607.000000	7787	7641.705905	32027	17	0.760843	32106	15	0.781806	15925635	0.000000
319819523	83611.000000	4244	5223.933675	32192	14	0.349246	32025	11	0.310856	15902817	0.000000
319824206	138914.000000	7378	7038.399316	31998	15	0.599260	32011	12	0.582018	15880792	0.000000
319836478	61406.000000	3176	5529.670256	32105	3	0.680599	32115	7	0.282089	15858021	0.000000
319814871	117034.000000	6139	6886.082971	32013	7	0.806276	32056	13	0.564570	15835432	0.000000
319833701	66095.000000	3503	5715.021824	31964	1	0.312038	31640	8	0.353529	15812427	0.000000
319808663	96318.000000	4984	6945.851346	32203	6	0.542141	31862	11	0.607900	15789722	0.000000
319822172	78224.000000	4093	5854.072924	31896	7	0.516503	32102	10	0.381457	15767084	0.000000
319854768	76678.000000	3983	6941.643808	31979	8	0.706748	32002	7	0.624840	15744467	0.000000
319854923	89401.000000	4630	6175.351551	31984	5	0.540909	32097	10	0.743614	15721659	0.000000
319832266	66001.000000	3510	6646.660686	31875	5	0.454852	31969	4	0.724930	15699144	0.000000
319836889	89619.000000	4726	6462.832870	32024	9	0.540188	32043	3	0.833164	15676445	0.000000
319851331	68342.000000	3477	6226.994479	31831	4	0.406141	32132	5	0.786141	15653641	0.000000
319828312	79092.000000	4137	6614.312502	32149	11	0.639811	32102	8	0.832230	15631023	0.000000
319851275	77830.000000	3991	6205.764907	32158	6	0.491227	32178	10	0.417146	15608421	0.000000
319851227	71871.000000	3743	6560.848057	31993	6	0.691417	31900	7	0.613193	15585798	0.000000
319848115	79496.000000	4129	6333.380145	32116	13	0.560108	32038	8	0.687346	15563185	0.000000
319852800	70688.000000	3660	6483.667587	31964	10	0.335542	31872	10	0.495678	15540912	0.000000
319824801	79139.000000	4128	6430.297194	31874	7	0.531693	32028	13	0.583450	15518530	0.000000
319835876	71554.000000	3824	6303.697312	31985	5	0.315339	32096	13	0.627611	15496033	0.000000
319843214	79496.000000	4162	6526.374323	31922	5	0.555927	32065	6	0.485378	15473760	0.000000
319846018	74211.000000	3962	6292.500173	31927	12	0.730660	32002	12	0.548866	15451278	0.000000
319838111	76108.000000	3984	6568.696554	31725	10	0.467886	31960	7	0.518338	15428840	0.000000
319846212	77265.000000	4063	6313.776857	31952	7	0.600443	32052	8	0.527348	15406455	0.000000
319824418	73317.000000	3780	6457.224291	32016	4	0.570798	32037	5	0.589029	15384149	0.000000
319845712	76700.000000	4050	6389.422636	32012	8	0.739679	31960	8	0.750736	15361906	0.000000
319848803	72326.000000	3685	6399.527802	32053	10	0.684815	31927	12	0.563394	15340054	0.000000
319858687	79093.000000	4139	6421.210252	31869	16	0.725861	31941	7	0.735188	15317883	0.000000
319829833	72137.000000	3741	6357.085808	32007	3	0.622588	32125	5	0.763813	15296030	0.000000
319848840	78338.000000	3982	6515.513639	31813	10	0.749051	31816	6	0.419652	15273995	0.000000
319832304	77144.000000	4045	6313.976849	32004	9	0.417589	32027	7	0.333396	15252044	0.000000
319848274	71732.000000	3756	6437.755033	32014	13	0.646754	32021	8	0.445644	15229914	0.000000
319844043	77756.000000	4127	6446.983150	31865	2	0.691187	32058	6	0.459345	15207949	0.000000
319830542	74413.000000	3909	6327.262767	31983	6	0.266520	32112	8	0.672080	15185984	-1.#IND00
319838762	74062.000000	3890	6486.995806	31984	10	0.267606	31936	10	0.723938	15164194	-1.#IND00
319856514	76104.000000	4026	6345.797788	32063	9	0.555786	32148	4	0.809165	15142245	-1.#IND00
319846649	71310.000000	3679	6456.005981	31670	4	0.730574	31928	3	0.693331	15120776	0.006988
319830308	77974.000000	4114	6428.618584	32011	10	0.593651	32003	8	0.704297	15098989	0.012442
319823068	75720.000000	3877	6322.246041	32002	7	0.753540	31983	5	0.742236	15077026	0.009106
319834893	74885.000000	3875	6465.017969	31822	5	0.543900	32041	14	0.326048	15055477	0.006143
319821161	77477.000000	3998	6409.874576	31962	12	0.689942	31948	6	0.591232	15033562	0.002564
319845534	72615.000000	3733	6416.769398	31994	3	0.811943	31943	6	0.720882	15011881	-0.004996
319854188	79240.000000	4166	6463.993919	32213	11	0.437406	31957	4	0.644995	14990179	-0.002043
319847237	74027.000000	3852	6314.873321	31859	12	0.658774	32004	7	0.749031	14968366	-0.002313
319849180	73484.000000	3780	6466.716787	31775	8	0.667218	31943	9	0.797767	14946555	-0.001504
319837372	76505.000000	4019	6414.222716	31860	9	0.667980	31975	7	0.877341	14924805	0.004183
319818945	74181.000000	3902	6431.040038	31930	8	0.677666	32187	3	0.682386	14903305	0.006041
319834670	76993.000000	3974	6441.286186	32095	6	0.725867	31993	4	0.341885	14881779	0.006511
319843563	73770.000000	3884	6378.331067	32018	8	0.519772	31933	13	0.493917	14860537	0.004908
319827539	75108.000000	3876	6440.921417	31975	10	0.506248	31913	13	0.681605	14838936	0.001220
319853805	76576.000000	4001	6366.692932	31896	9	0.700528	31883	18	0.312511	14817715	0.003337
319816387	73364.000000	3793	6420.167209	31910	5	0.775741	31950	11	0.514973	14796303	0.003231
319852825	78908.000000	4002	6460.257334	31922	7	0.863982	31917	5	0.485019	14775111	0.005645
319835419	74010.000000	3771	6338.119626	32217	2	0.428938	31913	5	0.638158	14753732	0.004903
319823300	74284.000000	3870	6496.004942	32026	6	0.650387	32003	5	0.639806	14732557	0.004817
319833768	78458.000000	3949	6395.818324	32165	8	0.493081	31928	5	0.569698	14711361	0.004503
319826870	74319.000000	3848	6392.107186	31876	7	0.692542	31848	5	0.676158	14690204	0.005462
319810760	75761.000000	3982	6435.268410	32052	5	0.659664	31826	12	0.791822	14668911	0.005344
319844983	73948.000000	3959	6364.571404	31882	6	0.793578	32069	5	0.261234	14647852	0.006484
319829346	76341.000000	3932	6469.909018	32124	8	0.712871	31993	8	0.471897	14626463	0.006563
319871880	74949.000000	3836	6322.473989	32017	12	0.616299	32022	5	0.679693	14605261	0.005796
319833752	74700.000000	3815	6483.190333	31891	6	0.767276	31885	5	0.658229	14584286	0.005546
319849537	78204.000000	3969	6386.886219	31916	10	0.417066	32063	5	0.740095	14563385	0.005368
319822739	72785.000000	3858	6365.924179	32161	3	0.646437	32045	6	0.472792	14542562	0.005055
319822120	78452.000000	4143	6460.564907	32085	7	0.785556	32052	6	0.509172	14521671	0.007114
319816522	73478.000000	3859	6377.519478	31983	10	0.811743	31987	3	0.556523	14500729	0.009302
319847922	75218.000000	3911	6473.249732	31934	5	0.730380	31981	12	0.575133	14479616	0.009168
319853683	77215.000000	4072	6326.976675	31970	7	0.762233	32001	13	0.597824	14458691	0.009313
319832292	72181.000000	3780	6432.822894	31893	9	0.401365	31970	6	0.633898	14437821	0.009495
319836146	78525.000000	4114	6420.238895	31915	5	0.636914	31866	8	0.777950	14417057	0.009717
319840719	72152.000000	3673	6321.940536	32028	7	0.564645	31973	8	0.589485	14396570	0.009263
319827408	76073.000000	3967	6538.640793	32094	4	0.601925	32140	7	0.278424	14375673	0.009013
319845381	76598.000000	4039	6319.658199	31843	7	0.604389	31640	10	0.562348	14355056	0.008711
319829008	72780.000000	3792	6448.546531	32093	3	0.684117	32030	7	0.416767	14334363	0.009255
319840590	78935.000000	4233	6394.249385	31995	8	0.808410	32041	5	0.394150	14313816	0.010035
319836076	70784.000000	3608	6389.782608	32106	7	0.586071	32196	9	0.454294	14293227	0.010565
319828162	78758.000000	4234	6468.973160	32156	4	0.417815	32032	5	0.607625	14272692	0.010755
319838553	72532.000000	3763	6309.070043	31966	6	0.310092	32038	4	0.279720	14252331	0.010156
319821716	75554.000000	3927	6541.372986	31915	11	0.581555	32098	3	0.380818	14231732	0.009931
319834104	77442.000000	4073	6316.334139	32093	4	0.657596	31974	3	0.624452	14211349	0.010782
319839312	72967.000000	3718	6483.373335	31847	13	0.782534	32167	6	0.687350	14191067	0.010255
319842863	76826.000000	4024	6408.675175	32085	2	0.824728	31836	6	0.737198	14170722	0.010191
319862740	73195.000000	3816	6388.495846	31874	6	0.660542	31886	10	0.284084	14150073	0.009620
319836533	77502.000000	4050	6496.624469	31966	8	0.794111	32185	12	0.522489	14129916	0.007848
319843315	73746.000000	3766	6322.315587	31894	9	0.853981	31906	3	0.417512	14109422	0.007374
319831172	74805.000000	3943	6509.855796	31907	12	0.742573	32050	4	0.543011	14089062	0.006545
319844946	76022.000000	3883	6338.958943	32018	5	0.669970	31868	4	0.649093	14068841	0.006325
319841093	74095.000000	3862	6423.742642	31744	11	0.568655	32036	7	0.746703	14048410	0.006046
319821485	74701.000000	3811	6424.411355	31960	8	0.539488	32052	4	0.626705	14028871	0.005174
319842016	75458.000000	3963	6398.986333	32020	5	0.523040	32000	6	0.759719	14008716	0.005112
319822105	74980.000000	3884	6445.188149	32055	2	0.557268	31922	5	0.612607	13988532	0.005038
319826700	75323.000000	3866	6387.294759	32054	5	0.731473	32147	15	0.755180	13968464	0.004904
319832606	75992.000000	3988	6457.203503	32104	4	0.484099	31860	9	0.539350	13948249	0.004868
npatches	nstrain	runtime	dt	init_x	init_y	init_y_blood	init_z	init_S	beta0	beta1	beta2	beta3	mean_beta	B	d	delta	delta_blood	b[0]	mut	m	CTL	c	g	epsilon	k	het	lambda	rho	omega	x_max	patch.dyna	DELTA	A	VA
10000	1	100.000000	0.000100	21900	9499	5000000	0.001000	10000000	6.238134	10.032190	15.776842	15.242129	11	8000000000.000000	0.010000	1.000000	1.000000	800000	0.000050	0.048000	0	0.500000	0.000000	25.000000	17.000000	0.500000	0.001000	0.001000	0.010000	31987	0	10.000000	7.000000	1.000000
sus	inf	inf_blood	z	x[0]	y[0][0]	z[0]	x[1]	y[1][0]	z[1]	S[0]	synchrony
219000000	94990000.000000	5000000	10.000000	21900	9499	0.001000	21900	9499	0.001000	10000000	0.000000
189356891	503778383.000000	26265180	3940.834452	23173	47241	0.394083	19368	50129	0.394083	13173180	0.000000
282130657	90185660.000000	4703240	6324.976263	29940	7967	0.632498	28653	8890	0.632498	15062893	0.000000
315653782	8396747.000000	437481	7771.013291	31655	665	0.777101	31600	756	0.777101	15425958	0.000000
319744930	235133.000000	12349	8648.068121	32133	26	0.864807	31860	30	0.864807	15430559	0.000000
319788782	137227.000000	7241	4424.158718	32059	14	0.630882	31878	13	0.526148	15408353	0.000000
319696910	314478.000000	16491	6617.242579	31864	21	0.776121	32032	26	0.712598	15388655	0.000000
319837528	47749.000000	2504	6529.037739	32011	2	0.681296	32008	10	0.739930	15367479	0.000000
319801617	158040.000000	8305	6013.561078	32037	12	0.434986	31986	16	0.819041	15345786	0.000000
319829386	53114.000000	2790	6396.239262	31847	4	0.392525	31974	2	0.663829	15323682	0.000000
319803189	122930.000000	6301	6130.067574	31996	8	0.541130	31969	17	0.344098	15301578	0.000000
319836323	55643.000000	2843	5638.432585	31839	5	0.386975	31886	9	0.602180	15279418	0.000000
319809713	96892.000000	5012	6457.254431	32079	10	0.628186	31713	9	0.752194	15257570	0.000000
319834223	74286.000000	3702	5421.799198	31851	10	0.630653	32295	11	0.380699	15235514	0.000000
319835123	71509.000000	3644	6562.310136	31752	9	0.573990	31873	10	0.624380	15213956	0.000000
319839668	89994.000000	4540	5871.578153	31806	9	0.232972	31815	5	0.673376	15192015	0.000000
319848151	62134.000000	3256	5911.165751	31945	3	0.353707	31745	12	0.732836	15170117	0.000000
319838027	83601.000000	4406	6287.976972	32146	5	0.450443	31951	7	0.730308	15148191	0.000000
319868703	72327.000000	3690	5710.673325	32061	7	0.437175	31927	5	0.749890	15126352	0.000000
319837621	70267.000000	3670	6239.710461	32008	10	0.439104	31973	4	0.730239	15104591	0.000000
319819946	81530.000000	4144	5963.981174	32108	8	0.489936	32157	11	0.731175	15082639	0.000000
319846162	66958.000000	3520	5880.430552	31959	1	0.337138	32052	7	0.449796	15060806	0.000000
319823338	76137.000000	3929	6188.417943	32089	14	0.473016	32130	7	0.666289	15039082	0.000000
319844034	76317.000000	3951	5871.802883	31948	8	0.597941	31866	11	0.572670	15017275	0.000000
319830281	67020.000000	3447	6039.995309	32353	4	0.740914	32125	5	0.680520	14995551	0.000000
319849111	77551.000000	3963	6147.681829	31995	5	0.766901	32091	4	0.783743	14973861	0.000000
319843543	72870.000000	3626	5874.906685	32013	5	0.482613	32004	5	0.439855	14952270	0.000000
319836016	70926.000000	3710	6118.268930	31881	5	0.627151	31856	10	0.618223	14930693	0.000000
319852998	77449.000000	4017	6013.660655	32006	3	0.709080	32086	8	0.310578	14909028	0.000000
319844667	68944.000000	3572	5923.853273	32001	7	0.489960	32054	5	0.581849	14887548	0.000000
319844137	75354.000000	3921	6121.548667	32197	6	0.690649	31688	10	0.298485	14866097	0.000000
319840157	73290.000000	3807	5936.273355	31954	2	0.516941	31793	2	0.574515	14844652	0.000000
319828864	71020.000000	3705	6010.347385	31946	10	0.429701	32117	7	0.521229	14823268	0.000000
319842278	74158.000000	3880	6089.360024	32108	16	0.309277	32066	3	0.575269	14801797	0.000000
319849433	72315.000000	3835	5935.160902	31983	9	0.581060	31967	12	0.540766	14780255	0.000000
319814444	72636.000000	3786	6109.170644	31781	1	0.594535	31988	10	0.721464	14759388	0.000000
319831869	75132.000000	3944	5990.281652	31924	4	0.560931	32084	6	0.765391	14738027	0.000000
319854125	71606.000000	3716	6028.111781	32124	6	0.614117	31914	8	0.828017	14716585	0.000000
319843494	74484.000000	3962	6063.708235	31812	6	0.594263	32143	6	0.642468	14695266	0.000000
319839363	73780.000000	3983	5932.021222	31756	3	0.610740	31871	14	0.605130	14674211	0.000000
319832612	71313.000000	3663	6043.851137	31971	4	0.662345	32049	5	0.421701	14652748	-1.#IND00
319840515	73200.000000	3839	6006.668532	31857	8	0.788799	32171	7	0.374380	14631410	-1.#IND00
319856844	71952.000000	3732	6027.336182	31988	2	0.262589	32124	5	0.399019	14610157	-1.#IND00
319840501	73888.000000	3873	5984.245255	32294	3	0.522932	31823	8	0.390828	14589030	-0.017843
319831547	72750.000000	3726	6017.323418	32180	2	0.566032	32096	10	0.616275	14568106	-0.002927
319835340	74684.000000	3967	6005.336547	32108	9	0.369387	31847	8	0.767262	14547174	-0.003214
319834835	72205.000000	3848	5989.760985	32128	3	0.196522	31972	5	0.582818	14526236	-0.005752
319830538	73653.000000	3835	6087.004514	31958	9	0.512672	31876	13	0.746970	14505302	-0.001950
319832857	73931.000000	3932	5964.139380	32036	13	0.333207	32059	5	0.503027	14484285	-0.002878
319852204	71357.000000	3753	6030.349540	32158	6	0.413182	32156	2	0.355335	14463755	-0.004663
319813239	74271.000000	3867	6098.773824	32067	3	0.574591	31785	9	0.574234	14442947	-0.004771
319857053	71756.000000	3781	5953.367250	31911	4	0.491161	32042	12	0.526484	14421805	-0.004263
319820998	72000.000000	3715	6049.575106	31750	2	0.391872	32066	8	0.712802	14401116	-0.006046
319838067	72886.000000	3872	6021.941146	32093	9	0.549579	31865	7	0.690616	14380391	-0.005448
319851011	75012.000000	3856	6070.481616	32037	1	0.572411	31866	3	0.783572	14359791	-0.002031
319833509	72262.000000	3718	5981.846026	31649	3	0.593589	31952	6	0.275953	14338961	-0.001916
319833761	72987.000000	3801	6018.613514	32183	10	0.585295	31806	8	0.560849	14318158	-0.001989
319825238	73432.000000	3855	6025.300048	31869	8	0.480106	32257	7	0.685702	14297886	-0.002200
319867676	72369.000000	3765	5979.452066	32059	3	0.483005	31986	5	0.719752	14277291	-0.003847
319859402	72099.000000	3786	6054.558857	31827	3	0.436805	32082	5	0.830023	14256676	-0.004236
319827706	72907.000000	3801	5985.735042	31981	5	0.552976	31925	5	0.557212	14236082	-0.003863
319837956	73022.000000	3707	6042.965115	32009	8	0.660630	31895	7	0.581366	14215561	-0.004368
319852557	73778.000000	3848	6006.268428	32043	6	0.612616	31904	8	0.508617	14195048	-0.003696
319828737	72359.000000	3794	5988.132142	31900	6	0.732011	31924	6	0.701965	14174414	-0.003371
319846211	71072.000000	3857	6001.141498	31936	5	0.697434	32075	6	0.752551	14153955	-0.003212
319835751	72895.000000	3814	6058.300025	31734	4	0.489985	31961	8	0.409718	14133612	-0.003536
319831761	73037.000000	3717	5985.578652	31956	4	0.485598	31906	7	0.487695	14112997	-0.003649
319866617	71594.000000	3775	6037.685290	31924	6	0.466054	32011	3	0.689275	14092638	-0.005189
319820232	74046.000000	3834	6001.593004	31884	6	0.316910	31874	3	0.811538	14072381	-0.005209
319847527	72217.000000	3636	6013.257940	31702	12	0.585690	31905	4	0.445729	14052134	-0.004314
319823705	73088.000000	3797	6027.814963	32017	7	0.541261	32042	8	0.468965	14031850	-0.004058
319850163	72635.000000	3758	5992.369900	31974	5	0.676839	31911	8	0.677915	14011755	-0.004367
319842420	72758.000000	3782	6054.357666	31985	4	0.654975	31986	7	0.652056	13991226	-0.004254
319836912	75186.000000	3892	5985.055771	31960	6	0.790734	31993	7	0.555802	13971166	-0.004599
319841628	69941.000000	3727	5946.886126	31958	7	0.579335	31945	4	0.514291	13951019	-0.004334
319836002	72003.000000	3741	6097.230692	31963	4	0.430993	31917	11	0.661848	13930755	-0.003755
319844787	75403.000000	3870	6022.420003	31995	10	0.243736	31950	8	0.590298	13910743	-0.003708
319837788	70288.000000	3562	5901.007803	32057	5	0.512241	31969	6	0.642316	13890482	-0.003580
319839502	72068.000000	3886	6133.112928	32059	11	0.632565	31965	3	0.783057	13870312	-0.003280
319862687	76859.000000	3892	5979.159291	32055	13	0.530662	31981	11	0.681202	13850206	-0.002536
319845446	69393.000000	3590	5964.006254	32004	2	0.715336	32132	3	0.806642	13830346	-0.001735
319828969	74113.000000	3963	6149.105613	31968	9	0.319438	32138	12	0.686723	13810382	-0.002438
319842674	75090.000000	3935	5953.311996	32015	1	0.542377	32055	12	0.809990	13790446	-0.002133
319843779	69463.000000	3732	5968.015800	32051	6	0.532573	31856	8	0.435967	13770578	-0.002104
319842513	75247.000000	3803	6100.519280	31955	12	0.668794	32247	2	0.558693	13750654	-0.001690
319854378	73332.000000	3889	5926.236646	32128	5	0.799116	31996	8	0.624408	13730889	-0.001123
319855875	70756.000000	3643	6033.138403	32028	7	0.480040	31829	9	0.427504	13711369	-0.000997
319838522	76559.000000	3940	6051.555978	31804	10	0.557018	31919	12	0.458002	13691889	-0.000964
319862770	71223.000000	3695	5870.826833	31928	4	0.594535	31986	7	0.309997	13672339	-0.001168
319846516	70324.000000	3575	6076.217761	32271	6	0.611351	31990	7	0.444387	13652618	-0.000855
319855683	76060.000000	3907	6033.713235	31849	8	0.521868	32025	12	0.647925	13633173	-0.000844
319842095	71064.000000	3714	6010.883784	31912	8	0.498165	31902	9	0.719880	13613377	-0.001535
319845861	74055.000000	3877	6039.018500	31765	7	0.497688	31872	3	0.345232	13593691	-0.001537
319855226	72595.000000	3641	6027.161576	32028	3	0.311067	32031	9	0.520791	13573896	-0.001444
319833187	71981.000000	3604	6011.031179	32087	6	0.550654	31640	5	0.593863	13554212	-0.001409
319833493	74644.000000	3867	6029.086081	32214	3	0.349691	32083	11	0.471433	13534734	-0.001545
319827225	70707.000000	3614	5960.469156	31979	7	0.447388	32020	9	0.679412	13515351	0.000635
319850609	75597.000000	3897	6078.036765	32115	13	0.531589	31847	6	0.777097	13495915	0.000922
319821683	73072.000000	3836	5932.477554	32056	10	0.289526	31945	11	0.676291	13476277	0.000666
319816688	72094.000000	3836	6084.669416	31906	1	0.225421	32090	6	0.508616	13456869	0.000707
npatches	nstrain	runtime	dt	init_x	init_y	init_y_blood	init_z	init_S	beta0	beta1	beta2	beta3	mean_beta	B	d	delta	delta_blood	b[0]	mut	m	CTL	c	g	epsilon	k	het	lambda	rho	omega	x_max	patch.dyna	DELTA	A	VA
10000	1	100.000000	0.000100	21900	9499	5000000	0.001000	10000000	12.085648	15.077929	13.053214	8.413353	11	8000000000.000000	0.010000	1.000000	1.000000	800000	0.000050	0.048000	0	0.500000	0.000000	25.000000	18.000000	0.500000	0.001000	0.001000	0.010000	31987	0	10.000000	7.000000	1.000000
sus	inf	inf_blood	z	x[0]	y[0][0]	z[0]	x[1]	y[1][0]	z[1]	S[0]	synchrony
219000000	94990000.000000	5000000	10.000000	21900	9499	0.001000	21900	9499	0.001000	10000000	0.000000
194934853	460820492.000000	24026590	3940.834452	18383	46874	0.394083	16336	48668	0.394083	13127356	0.000000
289072710	70110969.000000	3659830	6324.976263	28434	7164	0.632498	27527	7946	0.632498	14835426	0.000000
317603175	4331328.000000	226787	7771.013291	31604	453	0.777101	31832	506	0.777101	15089996	0.000000
319854662	61759.000000	3218	8405.682069	32133	5	0.864807	31847	13	0.864807	15079995	0.000000
319723185	292020.000000	15129	5047.617665	31858	32	0.741177	31889	27	0.774568	15058738	0.000000
319795148	173810.000000	8921	6996.202832	32040	21	0.843018	31907	25	0.863271	15039747	0.000000
319847376	85161.000000	4489	4576.970153	31987	13	0.353065	32075	7	0.600276	15018291	0.000000
319825981	107445.000000	5574	6641.628356	31900	10	0.607619	32166	3	0.728021	14997077	0.000000
319829740	90756.000000	4737	4984.044287	31920	6	0.343399	32019	10	0.835038	14975647	0.000000
319844771	70141.000000	3517	6581.157614	31810	6	0.601756	31944	9	0.899947	14954426	0.000000
319832062	101239.000000	5183	5610.997947	31951	18	0.612337	31874	6	0.460694	14933085	0.000000
319838533	57901.000000	3063	5447.371206	31864	4	0.645229	31933	7	0.672899	14911660	0.000000
319805484	84513.000000	4330	6167.464832	31822	7	0.552391	31928	8	0.531589	14890461	0.000000
319838653	79911.000000	4186	5322.493566	32152	9	0.361014	31865	9	0.701676	14868970	0.000000
319859212	60820.000000	3116	5902.464175	32221	8	0.569494	31856	5	0.725676	14847213	0.000000
319821663	83798.000000	4160	5919.802584	32129	4	0.694435	32058	12	0.686843	14825902	0.000000
319842263	70235.000000	3664	5432.562879	31958	5	0.432722	32093	12	0.723208	14804386	0.000000
319836584	67482.000000	3523	5918.530057	32019	5	0.288841	32088	7	0.537647	14783325	0.000000
319827141	79667.000000	4140	5791.695736	31942	11	0.557367	32040	9	0.719572	14761837	0.000000
319860899	68051.000000	3586	5486.817566	31944	9	0.549101	31957	1	0.795356	14740309	0.000000
319841060	69476.000000	3624	5974.910613	32095	7	0.694013	32129	10	0.560297	14718865	0.000000
319836524	78760.000000	4139	5699.713417	31924	7	0.620166	31759	12	0.731292	14697563	0.000000
319836090	64221.000000	3329	5595.068349	31915	7	0.754655	32016	3	0.718284	14676406	0.000000
319820596	74705.000000	3919	5967.593889	32297	9	0.851193	32056	8	0.814574	14655368	0.000000
319827171	76855.000000	3929	5571.788275	31999	11	0.593233	31908	7	0.666050	14634078	0.000000
319825001	64134.000000	3325	5643.137550	32089	2	0.676570	32038	1	0.559287	14612749	0.000000
319823865	74914.000000	3885	5989.283282	31830	13	0.348339	32006	6	0.548355	14591580	0.000000
319830156	75187.000000	3945	5589.778834	32008	5	0.509426	32078	7	0.569969	14570351	0.000000
319833327	64558.000000	3458	5665.256910	32018	12	0.687309	31901	12	0.739176	14549304	0.000000
319854321	77355.000000	4016	5954.508583	31804	6	0.487315	31834	11	0.746266	14528470	0.000000
319838720	73117.000000	3783	5512.856178	31747	8	0.514633	32197	11	0.411479	14507607	0.000000
319836891	66428.000000	3482	5864.498151	32014	10	0.534357	31906	8	0.643048	14486924	0.000000
319827354	76061.000000	3960	5773.179471	31946	12	0.616469	31942	7	0.783501	14466005	0.000000
319836885	69135.000000	3647	5628.133745	31849	8	0.574838	31920	8	0.319953	14445029	0.000000
319834418	70738.000000	3649	5834.794048	31930	6	0.567735	31739	8	0.587536	14424622	0.000000
319832810	73416.000000	3810	5692.488570	31886	6	0.604010	31928	6	0.648770	14403642	0.000000
319840264	69754.000000	3657	5708.260530	31834	8	0.538671	32007	13	0.786971	14382810	0.000000
319824277	72447.000000	3738	5825.615414	31945	5	0.720193	31903	6	0.628074	14362033	0.000000
319852322	73420.000000	3867	5622.051972	32078	12	0.625558	32095	6	0.409889	14341188	0.000000
319832275	69567.000000	3627	5777.494586	32168	3	0.641963	32110	11	0.642084	14320489	-1.#IND00
319831349	74139.000000	3824	5767.900683	31867	8	0.760127	31967	11	0.560041	14299665	-1.#IND00
319847590	71003.000000	3749	5619.655316	31736	4	0.479443	31890	9	0.497078	14278836	-0.016771
319830638	69717.000000	3577	5747.871351	31712	10	0.602934	31979	14	0.447890	14258300	-0.012990
319850518	72401.000000	3736	5770.936450	31840	6	0.550876	32145	8	0.379606	14237796	-0.007535
319837202	74105.000000	3872	5664.119395	32059	15	0.651338	31898	2	0.547347	14217151	-0.005185
319854074	69106.000000	3533	5711.215902	31793	9	0.323229	31941	4	0.313086	14196545	-0.004380
319815804	73548.000000	3908	5815.907778	32122	13	0.589523	31886	8	0.578610	14175915	-0.001350
319850641	71327.000000	3756	5651.968082	31853	8	0.254100	31936	11	0.368668	14155367	-0.001992
319849693	68071.000000	3537	5743.487112	31746	7	0.478405	32246	7	0.617083	14134915	0.000310
319851314	72371.000000	3813	5795.318661	32178	8	0.664779	31951	9	0.716559	14114618	-0.001545
319829629	72204.000000	3626	5695.666829	32085	6	0.566388	32078	8	0.583772	14094184	-0.006008
319833457	69611.000000	3721	5709.822402	31821	8	0.618713	32080	9	0.521622	14074145	-0.005796
319835306	71788.000000	3770	5768.791011	31829	4	0.619241	31997	11	0.598876	14053750	-0.003655
319828229	72787.000000	3868	5723.846087	32193	11	0.452876	32063	4	0.496600	14033612	-0.003733
319850497	69704.000000	3635	5707.937877	32187	4	0.563207	31986	7	0.633745	14013335	-0.003392
319855351	72331.000000	3712	5766.035234	32002	4	0.663117	32085	5	0.731590	13993132	-0.003229
319865901	72668.000000	3788	5771.426650	31992	3	0.616355	31920	13	0.837203	13972963	-0.004233
319836559	69764.000000	3599	5683.080167	31956	9	0.484861	31907	9	0.610528	13952817	-0.003754
319850764	70047.000000	3714	5837.722408	31903	5	0.675301	31787	4	0.488592	13932323	-0.003914
319833221	74259.000000	3908	5705.796487	32023	4	0.656710	31913	14	0.259367	13912273	-0.003603
319832946	68936.000000	3571	5693.092446	32129	5	0.686544	31843	4	0.547858	13892391	-0.002480
319833774	71914.000000	3772	5775.058535	31919	7	0.525153	32056	9	0.493961	13872411	-0.002944
319846534	70456.000000	3591	5628.197795	31965	3	0.676214	31859	9	0.538413	13852413	0.000493
319847495	69153.000000	3650	5796.845775	31988	7	0.457186	32016	8	0.506461	13832761	0.000819
319837415	73565.000000	3836	5758.448644	32005	11	0.402863	31962	2	0.526027	13812828	0.000386
319828554	71557.000000	3747	5652.236427	32106	8	0.586142	31997	11	0.308068	13792858	0.000658
319853728	69128.000000	3459	5771.379351	32076	7	0.457991	32029	13	0.560445	13772825	0.000622
319843751	72839.000000	3699	5742.288097	32048	6	0.671259	31969	6	0.733400	13752880	0.000524
319844190	69698.000000	3599	5656.952481	32167	9	0.457188	31988	12	0.724205	13732978	0.000914
319839021	70266.000000	3687	5794.902899	31773	4	0.443181	32113	6	0.362872	13713376	0.000484
319858500	73698.000000	3731	5761.693215	31987	10	0.529406	31912	13	0.613567	13693584	-0.000179
319817378	69303.000000	3516	5655.933065	31902	10	0.533385	32020	7	0.688266	13673992	0.000014
319846046	70978.000000	3704	5808.546316	32039	10	0.716987	31745	16	0.391261	13654203	0.002373
319822033	72897.000000	3780	5655.691912	31846	5	0.704317	31928	6	0.630786	13634753	0.002211
319844572	69008.000000	3555	5702.006590	32100	4	0.537786	31988	5	0.776063	13615077	0.002084
319827063	71877.000000	3823	5811.175589	31952	6	0.682392	31810	6	0.668146	13595481	0.002375
319837405	71034.000000	3677	5665.096082	31971	5	0.700344	32023	2	0.369107	13575791	0.001642
319819097	71007.000000	3799	5775.664528	32201	4	0.775259	31814	9	0.539233	13556263	0.001572
319851662	72970.000000	3816	5721.109637	32054	4	0.863690	31863	3	0.612353	13536823	0.001354
319857910	69292.000000	3601	5638.383981	32132	7	0.462895	32052	3	0.625671	13517504	0.001432
319830293	71817.000000	3760	5827.077095	32092	19	0.579286	31980	7	0.719695	13498094	0.001313
319824019	72145.000000	3755	5678.060254	32022	15	0.468266	31985	7	0.375877	13478836	0.001509
319859416	69764.000000	3692	5769.493573	31976	4	0.677491	31984	9	0.621455	13459518	0.001444
319841159	72036.000000	3779	5725.711595	31953	5	0.723073	32067	7	0.422123	13440186	0.001262
319841799	73609.000000	3825	5698.088072	32004	13	0.554060	31714	12	0.649504	13421051	0.001558
319838909	70421.000000	3745	5668.702653	31888	6	0.729527	31921	7	0.497893	13402004	0.001681
319809091	70648.000000	3690	5771.073889	32060	7	0.633531	32129	8	0.522645	13382767	0.001841
319832466	72971.000000	3791	5726.898126	32071	7	0.777728	32042	9	0.623219	13363380	0.001693
319853774	68405.000000	3576	5622.810898	32026	11	0.415035	31783	7	0.537654	13344078	0.002337
319837726	71587.000000	3640	5905.401395	32275	8	0.645205	31895	13	0.719577	13324763	0.002347
319825530	76356.000000	3987	5698.926666	32374	6	0.726451	32101	9	0.702333	13305487	0.002244
319839305	67634.000000	3526	5661.216825	32077	6	0.608947	32080	8	0.617103	13286013	0.001944
319835273	71123.000000	3588	5815.718325	31956	11	0.728501	32061	10	0.717694	13267087	0.001914
319867652	73805.000000	3854	5669.610715	31883	13	0.733798	32104	5	0.750752	13248025	0.001834
319836614	69229.000000	3563	5657.538551	31810	11	0.379491	31953	6	0.576175	13229155	0.001923
319846041	71624.000000	3728	5816.384954	31982	8	0.603293	31974	8	0.742940	13210183	0.001926
319854600	74142.000000	3820	5711.488341	31709	5	0.583487	31906	11	0.539149	13191123	0.001938
319825879	69167.000000	3675	5678.646565	31861	3	0.606979	31982	13	0.717785	13172126	0.001070
319829592	72433.000000	3705	5749.338714	32027	8	0.761624	31851	14	0.824680	13153240	0.001546
npatches	nstrain	runtime	dt	init_x	init_y	init_y_blood	init_z	init_S	beta0	beta1	beta2	beta3	mean_beta	B	d	delta	delta_blood	b[0]	mut	m	CTL	c	g	epsilon	k	het	lambda	rho	omega	x_max	patch.dyna	DELTA	A	VA
10000	1	100.000000	0.000100	21900	9499	5000000	0.001000	10000000	10.555407	7.444493	7.560642	9.823738	11	8000000000.000000	0.010000	1.000000	1.000000	800000	0.000050	0.048000	0	0.500000	0.000000	25.000000	19.000000	0.500000	0.001000	0.001000	0.010000	31987	0	10.000000	7.000000	1.000000
sus	inf	inf_blood	z	x[0]	y[0][0]	z[0]	x[1]	y[1][0]	z[1]	S[0]	synchrony
219000000	94990000.000000	5000000	10.000000	21900	9499	0.001000	21900	9499	0.001000	10000000	0.000000
202746212	414049548.000000	21595420	3940.834452	20320	41618	0.394083	23164	39251	0.394083	13033028	0.000000
296484614	51060200.000000	2668748	6324.976263	29655	5015	0.632498	30542	4585	0.632498	14521791	0.000000
318855270	1841872.000000	96240	7771.013291	31946	179	0.777101	31921	173	0.777101	14681573	0.000000
319856987	36728.000000	1879	3783.058264	32070	6	0.864807	31912	2	0.148929	14664086	0.000000
319707530	349353.000000	18258	5492.663868	31873	32	0.589647	32054	33	0.471606	14644085	0.000000
319835433	59768.000000	3063	6898.204474	32188	8	0.751111	32015	3	0.554626	14624593	0.000000
319800292	158212.000000	8055	5241.841392	31939	14	0.527982	31930	18	0.638498	14603826	0.000000
319844710	49046.000000	2506	5734.839814	31883	5	0.631764	31985	3	0.443628	14583570	0.000000
319803566	117188.000000	6052	5727.495056	31858	15	0.546750	32094	15	0.466978	14562761	0.000000
319864185	64803.000000	3392	4646.810541	31872	13	0.303135	31958	8	0.350105	14542182	0.000000
319839708	70285.000000	3778	6101.816338	31983	10	0.577335	32028	8	0.605824	14521174	0.000000
319813280	96728.000000	4968	5335.630056	31908	9	0.658699	32089	5	0.716094	14500187	0.000000
319849695	57808.000000	2931	4966.217914	31926	5	0.648813	31825	8	0.526540	14479580	0.000000
319831215	73733.000000	3760	5946.604488	31975	5	0.624990	31879	11	0.554837	14458719	0.000000
319821942	83985.000000	4442	5309.245440	31781	10	0.560122	32112	5	0.540874	14437821	0.000000
319854921	61683.000000	3233	5118.350037	31948	2	0.492903	31924	6	0.426514	14416969	0.000000
319844481	68739.000000	3581	5707.465377	32095	8	0.628567	31759	5	0.618197	14396354	0.000000
319840101	76599.000000	3902	5367.965731	32011	4	0.428081	31859	11	0.637632	14375797	0.000000
319855155	65831.000000	3444	5285.280461	32256	5	0.586094	31967	8	0.562875	14355150	0.000000
319821163	67487.000000	3521	5527.804266	32083	7	0.538369	31826	8	0.734874	14334443	0.000000
319845350	74132.000000	3731	5428.881825	31738	8	0.492160	32039	9	0.642623	14313782	0.000000
319841924	67184.000000	3456	5287.818823	31993	5	0.305758	32003	5	0.253400	14293009	0.000000
319857870	67744.000000	3406	5517.599866	31952	8	0.512831	32032	10	0.547170	14272342	0.000000
319849033	74293.000000	3972	5430.419677	32249	6	0.704521	31785	7	0.496431	14251656	0.000000
319830660	67183.000000	3342	5270.674092	32041	9	0.364709	31855	3	0.357084	14231324	0.000000
319852139	67618.000000	3550	5485.256847	32012	3	0.402762	32171	7	0.610056	14210791	0.000000
319841589	72148.000000	3691	5465.609659	32005	8	0.637761	32218	7	0.478810	14190006	0.000000
319845440	69112.000000	3510	5294.355977	32257	8	0.274057	32125	13	0.319647	14169516	0.000000
319832565	68528.000000	3526	5456.100536	31790	8	0.505249	32022	7	0.337885	14148962	0.000000
319852095	71917.000000	3708	5470.253187	31996	7	0.552101	32237	6	0.435820	14128623	0.000000
319866620	69565.000000	3557	5357.952578	31844	7	0.572105	32184	8	0.349297	14108032	0.000000
319846239	68337.000000	3521	5441.503357	32185	5	0.456909	31793	2	0.605334	14087700	0.000000
319834480	71062.000000	3748	5443.717141	32179	7	0.427296	31734	8	0.425202	14067374	0.000000
319842481	69350.000000	3639	5358.443449	31815	9	0.369478	31921	13	0.624511	14046924	0.000000
319860348	66975.000000	3425	5450.018246	31973	3	0.506208	31972	3	0.633830	14026893	0.000000
319842628	71135.000000	3625	5470.492967	31969	3	0.696259	32011	2	0.240057	14006680	0.000000
319829549	70848.000000	3736	5389.057784	32010	12	0.311950	31974	11	0.428223	13986551	0.000000
319858335	67509.000000	3488	5355.560983	32083	7	0.330967	32502	8	0.478516	13966257	0.000000
319841237	68123.000000	3475	5419.244674	32031	12	0.589350	31758	8	0.547292	13946160	0.000000
319831482	69807.000000	3687	5419.330767	32108	8	0.639949	32054	2	0.378139	13925817	-1.#IND00
319841103	71306.000000	3579	5357.115969	31915	5	0.665007	31955	7	0.545965	13905595	-1.#IND00
319830283	68559.000000	3547	5365.186719	31898	5	0.614603	31899	5	0.639549	13885637	0.000961
[truncated: 160 more rows]
