# Supplementary material for: Large Variations in HIV-1 Viral Load Explained by Shifting-Mosaic Metapopulation Dynamics
Source: PLoS Biol. 2016 Oct 5;14(10):e1002567. doi: 10.1371/journal.pbio.1002567 (PMC5051940; doi:10.1371/journal.pbio.1002567)
Supplement: S1 Data — Each file gives the output from the simulations indicated by the filename: low migration (ms1, db432); high migration (ms1, db1); very high migration (ms10, db1); number of patches (np); reservoir (storage); no reservoir (nostorage); CTL immigration model (CTLimmig); CTL proliferation model (CTLprolif); β¯ (beta1, beta2, …). Within each file, there are 21 simulations for (k = 0,1,..,20), and data is output each day. For measures of synchrony, the final entry should be used. See Methods and S1 Simulation Code for further details. (ZIP) [file pbio.1002567.s002.zip › S1_Data/ms10_np10000_storage_noPD_CTLimmig_db1_beta12.tsv]

npatches	nstrain	runtime	dt	init_x	init_y	init_y_blood	init_z	init_S	beta0	beta1	beta2	beta3	mean_beta	B	d	delta	delta_blood	b[0]	mut	m	CTL	c	g	epsilon	k	het	lambda	rho	omega	x_max	patch.dyna	DELTA	A	VA
10000	1	100.000000	0.000100	21900	9499	5000000	0.001000	10000000	13.622598	8.973740	13.257132	14.907658	12	8000000000.000000	0.010000	1.000000	1.000000	800000	0.000050	0.048000	0	0.500000	0.000000	25.000000	0.000000	0.500000	0.001000	0.001000	0.010000	31987	0	10.000000	7.000000	1.000000
sus	inf	inf_blood	z	x[0]	y[0][0]	z[0]	x[1]	y[1][0]	z[1]	S[0]	synchrony
219000000	94990000.000000	5000000	10.000000	21900	9499	0.001000	21900	9499	0.001000	10000000	0.000000
58866903	3209487146.000000	166506337	3940.834452	4968	321886	0.394083	7052	319556	0.394083	14848789	0.000000
38244383	5329994326.000000	276887407	6324.976263	3177	534185	0.632498	4552	532550	0.632498	21700628	0.000000
33255098	6242017162.000000	324377478	7771.013291	2791	625497	0.777101	4027	624558	0.777101	28787046	0.000000
31559163	6617084612.000000	343887047	8648.068121	2577	663012	0.864807	3794	660854	0.864807	35934109	0.000000
30922707	6769398665.000000	351829430	9180.022116	2525	676677	0.918002	3745	675980	0.918002	43095321	0.000000
30673575	6831070078.000000	355035476	9502.664490	2555	681735	0.950266	3681	682644	0.950266	50258292	0.000000
30578533	6855739380.000000	356359183	9698.354536	2547	686081	0.969835	3765	685732	0.969835	57409502	0.000000
30533670	6865731784.000000	356876134	9817.045065	2493	687618	0.981705	3674	686208	0.981705	64553919	0.000000
30521454	6869731734.000000	357060878	9889.033609	2559	688170	0.988903	3624	687332	0.988903	71687311	0.000000
30513389	6871327044.000000	357158800	9932.696323	2529	687728	0.993270	3698	686627	0.993270	78815636	0.000000
30509304	6872091487.000000	357142751	9959.178767	2476	687046	0.995918	3716	686950	0.995918	85925302	0.000000
30505446	6872388120.000000	357213823	9975.240980	2514	688283	0.997524	3647	684923	0.997524	93025533	0.000000
30501483	6872476598.000000	357209799	9984.983083	2485	686264	0.998498	3720	686223	0.998498	100121463	0.000000
30507582	6872515647.000000	357227254	9990.891893	2527	687162	0.999089	3693	685226	0.999089	107206490	0.000000
30505554	6872600923.000000	357188776	9994.475723	2523	686768	0.999448	3696	686680	0.999448	114275920	0.000000
30499641	6872525105.000000	357194514	9996.649399	2447	688194	0.999665	3711	686042	0.999665	121333445	0.000000
30498928	6872551891.000000	357213791	9997.967783	2511	687782	0.999797	3722	686946	0.999797	128388296	0.000000
30509541	6872677187.000000	357196488	9998.767413	2582	686710	0.999877	3698	687758	0.999877	135422906	0.000000
30509720	6872710111.000000	357225822	9999.252408	2498	688354	0.999925	3644	686368	0.999925	142452490	0.000000
30505134	6872665830.000000	357236813	9999.546568	2518	688047	0.999955	3571	687569	0.999955	149469125	0.000000
30507089	6872514185.000000	357208023	9999.724983	2548	687715	0.999972	3654	687764	0.999972	156475630	0.000000
30509734	6872581093.000000	357218121	9999.833196	2531	687463	0.999983	3647	686403	0.999983	163473928	0.000000
30513039	6872582788.000000	357185657	9999.898829	2492	686828	0.999990	3664	686164	0.999990	170463528	0.000000
30509437	6872566000.000000	357233667	9999.938638	2539	686786	0.999994	3680	687508	0.999994	177438073	0.000000
30512570	6872507960.000000	357208116	9999.962782	2525	687316	0.999996	3615	687516	0.999996	184404069	0.000000
30506833	6872486230.000000	357203469	9999.977427	2534	687053	0.999998	3694	686817	0.999998	191358764	0.000000
30510685	6872517559.000000	357204492	9999.986309	2555	687307	0.999999	3642	688522	0.999999	198304218	0.000000
30511243	6872516866.000000	357187440	9999.991696	2491	687426	0.999999	3669	686075	0.999999	205240198	0.000000
30504151	6872586477.000000	357193554	9999.994963	2539	689389	0.999999	3612	686609	0.999999	212163316	0.000000
30499971	6872643769.000000	357210597	9999.996945	2547	687754	1.000000	3758	686033	1.000000	219076713	0.000000
30506977	6872607773.000000	357188402	9999.998147	2464	687986	1.000000	3681	685508	1.000000	225979454	0.000000
30494248	6872671675.000000	357186234	9999.998876	2559	687375	1.000000	3649	687255	1.000000	232871691	0.000000
30504926	6872673992.000000	357179454	9999.999318	2543	687513	1.000000	3683	686524	1.000000	239754830	0.000000
30500403	6872586078.000000	357195851	9999.999587	2560	685765	1.000000	3628	686843	1.000000	246627806	0.000000
30505537	6872489595.000000	357191512	9999.999749	2525	687846	1.000000	3724	687279	1.000000	253491594	0.000000
30506879	6872585317.000000	357203161	9999.999848	2461	687623	1.000000	3562	687028	1.000000	260339559	0.000000
30503125	6872665328.000000	357198709	9999.999908	2586	688869	1.000000	3666	687158	1.000000	267179480	0.000000
30502498	6872612169.000000	357241069	9999.999944	2514	686855	1.000000	3703	687418	1.000000	274004271	0.000000
30513932	6872474887.000000	357212564	9999.999966	2481	687793	1.000000	3722	685375	1.000000	280828106	0.000000
30496803	6872592235.000000	357225845	9999.999979	2480	688267	1.000000	3669	687925	1.000000	287635749	-1.#IND00
30508788	6872553451.000000	357192593	9999.999988	2486	689007	1.000000	3700	686968	1.000000	294439223	-0.000000
30511857	6872528381.000000	357207825	9999.999992	2530	688703	1.000000	3602	687530	1.000000	301226425	0.018152
30502089	6872565399.000000	357219686	9999.999995	2518	688160	1.000000	3740	686353	1.000000	308009625	0.027225
30502087	6872629543.000000	357203656	9999.999997	2535	688161	1.000000	3644	689031	1.000000	314781998	0.023501
30503355	6872574656.000000	357193736	9999.999998	2613	687937	1.000000	3716	685414	1.000000	321541529	0.016389
30504237	6872717869.000000	357199999	9999.999999	2521	687982	1.000000	3716	686291	1.000000	328288514	0.018974
30505357	6872746993.000000	357194672	9999.999999	2520	687513	1.000000	3712	686846	1.000000	335029070	0.009913
30506743	6872563386.000000	357216457	10000.000000	2509	688449	1.000000	3659	687421	1.000000	341759722	0.009514
30507644	6872571496.000000	357196465	10000.000000	2508	688867	1.000000	3678	686527	1.000000	348478060	0.008516
30504434	6872578166.000000	357195336	10000.000000	2530	688681	1.000000	3652	685914	1.000000	355184117	0.007663
30502116	6872769207.000000	357199891	10000.000000	2507	688703	1.000000	3687	686154	1.000000	361880594	0.011417
30501915	6872681758.000000	357199865	10000.000000	2496	688624	1.000000	3669	687132	1.000000	368568876	0.011350
30500757	6872656112.000000	357184971	10000.000000	2517	687588	1.000000	3691	685717	1.000000	375243993	0.011116
30512928	6872552721.000000	357172847	10000.000000	2564	687041	1.000000	3603	687274	1.000000	381910121	0.010894
30506424	6872532702.000000	357201531	10000.000000	2553	688185	1.000000	3727	687681	1.000000	388567693	0.010736
30510628	6872619660.000000	357178576	10000.000000	2551	688455	1.000000	3769	687803	1.000000	395217426	0.009800
30507875	6872594166.000000	357203356	10000.000000	2543	687118	1.000000	3621	687140	1.000000	401852488	0.009098
30508508	6872591646.000000	357187628	10000.000000	2581	688439	1.000000	3659	687246	1.000000	408480818	0.016751
30504564	6872564710.000000	357215826	10000.000000	2552	687791	1.000000	3647	686106	1.000000	415101758	0.015387
30506056	6872580129.000000	357205033	10000.000000	2460	687353	1.000000	3811	685286	1.000000	421710238	0.013797
30501004	6872548783.000000	357209028	10000.000000	2491	687830	1.000000	3656	687232	1.000000	428315868	0.013659
30510841	6872461351.000000	357215109	10000.000000	2491	687883	1.000000	3656	685779	1.000000	434906248	0.013118
30512152	6872490533.000000	357193641	10000.000000	2565	688424	1.000000	3649	686008	1.000000	441489821	0.012997
30505638	6872609182.000000	357191004	10000.000000	2448	686195	1.000000	3643	686724	1.000000	448061034	0.011592
30515162	6872523265.000000	357230187	10000.000000	2554	686264	1.000000	3684	686267	1.000000	454614757	0.010737
30502802	6872602303.000000	357192790	10000.000000	2505	688103	1.000000	3707	687628	1.000000	461162182	0.009455
30506711	6872488828.000000	357177025	10000.000000	2503	689483	1.000000	3659	686236	1.000000	467703131	0.009827
30504557	6872491708.000000	357199383	10000.000000	2540	687526	1.000000	3620	687369	1.000000	474232013	0.009654
30505698	6872516160.000000	357198134	10000.000000	2453	687515	1.000000	3704	686322	1.000000	480753906	0.009678
30512142	6872610121.000000	357200246	10000.000000	2476	687614	1.000000	3594	687355	1.000000	487264083	0.009985
30499994	6872618133.000000	357190668	10000.000000	2529	687926	1.000000	3591	685882	1.000000	493762331	0.008337
30514017	6872527075.000000	357198270	10000.000000	2565	687686	1.000000	3689	686913	1.000000	500254159	0.008794
30505986	6872610856.000000	357185921	10000.000000	2497	687995	1.000000	3625	687659	1.000000	506734484	0.007555
30511650	6872598682.000000	357207121	10000.000000	2540	688166	1.000000	3614	685483	1.000000	513208256	0.006857
30502197	6872533179.000000	357198930	10000.000000	2520	688442	1.000000	3680	687930	1.000000	519667312	0.006245
30505401	6872751517.000000	357249450	10000.000000	2481	687940	1.000000	3711	687683	1.000000	526119529	0.004955
30511814	6872716311.000000	357213318	10000.000000	2458	687999	1.000000	3669	685832	1.000000	532563278	0.005370
30513941	6872656418.000000	357225342	10000.000000	2539	687586	1.000000	3622	686606	1.000000	538995563	0.005416
30509535	6872490105.000000	357255709	10000.000000	2536	687149	1.000000	3662	686276	1.000000	545414548	0.005279
30516568	6872609775.000000	357190199	10000.000000	2540	688176	1.000000	3741	685989	1.000000	551825861	0.005054
30506412	6872587224.000000	357190308	10000.000000	2514	686802	1.000000	3806	687267	1.000000	558227021	0.005075
30513528	6872559541.000000	357213017	10000.000000	2481	686698	1.000000	3708	688181	1.000000	564623611	0.004997
30504536	6872679995.000000	357181811	10000.000000	2442	687416	1.000000	3653	685942	1.000000	571006175	0.004940
30506991	6872657242.000000	357221838	10000.000000	2549	686369	1.000000	3633	686639	1.000000	577378720	0.005239
30499313	6872585579.000000	357201258	10000.000000	2458	689153	1.000000	3671	688155	1.000000	583743497	0.005189
30504002	6872650392.000000	357218583	10000.000000	2502	687781	1.000000	3692	686766	1.000000	590099814	0.004940
30510050	6872654373.000000	357200731	10000.000000	2540	687064	1.000000	3652	686872	1.000000	596442223	0.004744
30506168	6872585457.000000	357226052	10000.000000	2506	688236	1.000000	3687	687321	1.000000	602781568	0.004707
30510378	6872641085.000000	357188575	10000.000000	2480	688594	1.000000	3666	687606	1.000000	609114285	0.005350
30507652	6872652804.000000	357230055	10000.000000	2472	686012	1.000000	3637	686864	1.000000	615436890	0.005384
30510584	6872656839.000000	357185491	10000.000000	2486	687006	1.000000	3647	687465	1.000000	621747927	0.005071
30506053	6872511919.000000	357237568	10000.000000	2535	687305	1.000000	3654	685957	1.000000	628048221	0.004903
30504579	6872512499.000000	357227457	10000.000000	2522	687248	1.000000	3666	685602	1.000000	634340816	0.004619
30505389	6872483746.000000	357214037	10000.000000	2523	687404	1.000000	3650	686952	1.000000	640627838	0.004673
30504444	6872574586.000000	357186866	10000.000000	2519	688862	1.000000	3764	686089	1.000000	646895219	0.004349
30512522	6872577860.000000	357229251	10000.000000	2524	687198	1.000000	3743	686264	1.000000	653159587	0.004301
30504841	6872606040.000000	357203211	10000.000000	2453	688145	1.000000	3739	686373	1.000000	659412153	0.004814
30504502	6872536086.000000	357203509	10000.000000	2552	688041	1.000000	3656	687242	1.000000	665657213	0.004429
30506305	6872611660.000000	357191563	10000.000000	2478	688061	1.000000	3685	686938	1.000000	671892067	0.004515
npatches	nstrain	runtime	dt	init_x	init_y	init_y_blood	init_z	init_S	beta0	beta1	beta2	beta3	mean_beta	B	d	delta	delta_blood	b[0]	mut	m	CTL	c	g	epsilon	k	het	lambda	rho	omega	x_max	patch.dyna	DELTA	A	VA
10000	1	100.000000	0.000100	21900	9499	5000000	0.001000	10000000	7.319002	8.577049	9.219849	15.743146	12	8000000000.000000	0.010000	1.000000	1.000000	800000	0.000050	0.048000	0	0.500000	0.000000	25.000000	1.000000	0.500000	0.001000	0.001000	0.010000	31987	0	10.000000	7.000000	1.000000
sus	inf	inf_blood	z	x[0]	y[0][0]	z[0]	x[1]	y[1][0]	z[1]	S[0]	synchrony
219000000	94990000.000000	5000000	10.000000	21900	9499	0.001000	21900	9499	0.001000	10000000	0.000000
64759232	2853158366.000000	148068400	3940.834452	8873	283387	0.394083	8015	283649	0.394083	14765602	0.000000
50373997	3868067198.000000	201013700	6324.976263	7170	385061	0.632498	6204	386315	0.632498	21384419	0.000000
51161367	3793170363.000000	197161620	7771.013291	7201	377242	0.777101	6398	377482	0.777101	28084503	0.000000
53720480	3575369670.000000	185843437	8648.068121	7541	356167	0.864807	6675	356376	0.864807	34726995	0.000000
55770884	3415637028.000000	177545452	9180.022116	7793	339877	0.918002	6884	339880	0.918002	41299487	0.000000
57116184	3317585418.000000	172457062	9502.664490	8007	330755	0.950266	7020	330356	0.950266	47816091	0.000000
57936886	3259522337.000000	169397370	9698.354536	8145	324679	0.969835	7128	323830	0.969835	54297314	0.000000
58439725	3225185664.000000	167645892	9817.045065	8152	320147	0.981705	7189	321888	0.981705	60749169	0.000000
58742830	3204878294.000000	166560430	9889.033609	8188	318444	0.988903	7240	319740	0.988903	67186773	0.000000
58908720	3192591571.000000	165953000	9932.696323	8166	317466	0.993270	7251	317259	0.993270	73607832	0.000000
59042950	3185287150.000000	165532851	9959.178767	8107	316748	0.995918	7267	317265	0.995918	80017150	0.000000
59089438	3180843909.000000	165320018	9975.240980	8239	316221	0.997524	7244	317080	0.997524	86415528	0.000000
59132808	3178064251.000000	165174507	9984.983083	8240	315810	0.998498	7352	315992	0.998498	92803224	0.000000
59152515	3176411567.000000	165076851	9990.891893	8089	315677	0.999089	7355	315618	0.999089	99178641	0.000000
59177366	3175444800.000000	165046915	9994.475723	8257	316156	0.999448	7334	316609	0.999448	105549827	0.000000
59183494	3174850117.000000	165001392	9996.649399	8238	316425	0.999665	7279	316225	0.999665	111905561	0.000000
59193155	3174611176.000000	164979054	9997.967783	8250	314724	0.999797	7261	317220	0.999797	118254610	0.000000
59195460	3174296943.000000	165000294	9998.767413	8235	314204	0.999877	7394	316730	0.999877	124592087	0.000000
59191634	3174113106.000000	165005695	9999.252408	8267	315632	0.999925	7241	316579	0.999925	130922841	0.000000
59185614	3174109536.000000	164970151	9999.546568	8177	316102	0.999955	7420	315925	0.999955	137241429	0.000000
59202845	3174049841.000000	164989043	9999.724983	8269	315488	0.999972	7263	316376	0.999972	143551625	0.000000
59200633	3173996788.000000	164962188	9999.833196	8199	315024	0.999983	7305	316078	0.999983	149848205	0.000000
59198868	3173968472.000000	164959668	9999.898829	8157	315203	0.999990	7279	316516	0.999990	156134386	0.000000
59191247	3174030931.000000	164984541	9999.938638	8225	315165	0.999994	7314	316596	0.999994	162413973	0.000000
59189630	3174096846.000000	164976278	9999.962782	8279	315933	0.999996	7253	316899	0.999996	168687917	0.000000
59203053	3174025545.000000	164986418	9999.977427	8263	315027	0.999998	7332	316407	0.999998	174951386	0.000000
59185639	3174092837.000000	164967648	9999.986309	8213	315403	0.999999	7427	315836	0.999999	181204159	0.000000
59191558	3174009696.000000	164988678	9999.991696	8145	316280	0.999999	7307	316635	0.999999	187445973	0.000000
59204323	3174042102.000000	164984469	9999.994963	8276	314516	0.999999	7365	315692	0.999999	193680261	0.000000
59191567	3174059095.000000	164974414	9999.996945	8150	315979	1.000000	7278	316069	1.000000	199901212	0.000000
59201065	3174036448.000000	164979648	9999.998147	8291	315739	1.000000	7292	316362	1.000000	206120735	0.000000
59190960	3173901733.000000	164996882	9999.998876	8188	315386	1.000000	7300	314931	1.000000	212322829	0.000000
59197008	3174025544.000000	164960041	9999.999318	8338	314899	1.000000	7292	316570	1.000000	218519340	0.000000
59197284	3174000956.000000	164972853	9999.999587	8296	315937	1.000000	7328	315427	1.000000	224709203	0.000000
59185170	3174032665.000000	164959636	9999.999749	8189	315002	1.000000	7188	316877	1.000000	230885977	0.000000
59194056	3174024064.000000	164961564	9999.999848	8250	316065	1.000000	7268	317474	1.000000	237054822	0.000000
59196914	3174020529.000000	164978130	9999.999908	8121	316541	1.000000	7235	315953	1.000000	243212880	0.000000
59194458	3174035835.000000	164960341	9999.999944	8257	315388	1.000000	7302	315772	1.000000	249362077	0.000000
59201285	3174063181.000000	164958759	9999.999966	8101	314063	1.000000	7279	315752	1.000000	255504448	0.000000
59199300	3174072563.000000	164954040	9999.999979	8213	315114	1.000000	7325	315172	1.000000	261633281	-1.#IND00
59200406	3173987877.000000	164968035	9999.999988	8242	316287	1.000000	7409	315847	1.000000	267758001	0.000000
59194637	3173983410.000000	164975463	9999.999992	8196	314895	1.000000	7322	315774	1.000000	273871611	-0.020438
59194002	3174019693.000000	164963373	9999.999995	8211	315820	1.000000	7244	316254	1.000000	279978079	-0.016495
59197601	3174089882.000000	164945081	9999.999997	8336	314104	1.000000	7351	316310	1.000000	286074230	-0.013199
59198529	3173921373.000000	164975722	9999.999998	8246	316280	1.000000	7433	314929	1.000000	292162023	-0.011896
59199273	3173971922.000000	164975312	9999.999999	8217	315194	1.000000	7228	315692	1.000000	298236396	-0.004375
59193684	3173894872.000000	164969491	9999.999999	8223	314940	1.000000	7268	316197	1.000000	304303626	-0.007869
59191606	3174055330.000000	164962180	10000.000000	8286	314662	1.000000	7265	317184	1.000000	310360763	-0.013128
59197102	3174033777.000000	164985078	10000.000000	8212	315435	1.000000	7238	315963	1.000000	316410488	-0.010212
59197212	3173982959.000000	164962141	10000.000000	8186	315225	1.000000	7289	316567	1.000000	322454490	-0.010029
59201289	3174061288.000000	164971554	10000.000000	8177	315647	1.000000	7148	316868	1.000000	328483151	-0.008695
59200394	3174086119.000000	164944136	10000.000000	8357	315298	1.000000	7360	316284	1.000000	334506877	-0.007738
59207153	3173901359.000000	164953228	10000.000000	8186	315905	1.000000	7288	316906	1.000000	340519224	-0.007090
59192831	3174080138.000000	164966014	10000.000000	8280	314515	1.000000	7385	315890	1.000000	346523107	-0.006535
59198435	3173950740.000000	164961053	10000.000000	8294	315990	1.000000	7187	316370	1.000000	352520019	-0.008312
59185615	3173964610.000000	164999088	10000.000000	8206	315455	1.000000	7262	316792	1.000000	358508005	-0.008855
59198500	3173917631.000000	164967015	10000.000000	8185	315859	1.000000	7201	315773	1.000000	364483108	-0.008356
59196398	3173923521.000000	164974160	10000.000000	8276	316417	1.000000	7277	316099	1.000000	370451978	-0.006398
59193693	3173934981.000000	164983158	10000.000000	8221	315759	1.000000	7262	317063	1.000000	376411471	-0.006112
59205579	3173993809.000000	164963732	10000.000000	8212	314409	1.000000	7224	316270	1.000000	382358008	-0.006225
59200687	3173953202.000000	164965159	10000.000000	8296	314618	1.000000	7341	316211	1.000000	388300852	-0.005556
59198460	3173978960.000000	164977330	10000.000000	8297	315912	1.000000	7307	315379	1.000000	394236949	-0.004051
59190818	3174028522.000000	164975868	10000.000000	8384	315005	1.000000	7321	316518	1.000000	400158927	-0.004107
59194833	3174000825.000000	164965446	10000.000000	8288	315195	1.000000	7294	316571	1.000000	406072067	-0.005328
59202818	3174031118.000000	164959021	10000.000000	8189	315958	1.000000	7298	315623	1.000000	411973669	-0.005287
59198820	3173988726.000000	164956106	10000.000000	8240	314617	1.000000	7287	315490	1.000000	417868784	-0.004584
59187783	3174012799.000000	164952792	10000.000000	8225	315596	1.000000	7263	316329	1.000000	423752379	-0.004016
59187004	3173977116.000000	164996323	10000.000000	8183	315646	1.000000	7195	316106	1.000000	429635357	-0.003710
59190108	3173936698.000000	164971946	10000.000000	8248	315277	1.000000	7233	316439	1.000000	435506222	-0.003643
59197603	3173949735.000000	164964467	10000.000000	8248	315499	1.000000	7338	315289	1.000000	441371808	-0.003390
59192975	3174037520.000000	164964906	10000.000000	8257	316414	1.000000	7253	316085	1.000000	447229501	-0.003655
59203638	3173926817.000000	164973647	10000.000000	8190	315050	1.000000	7322	316486	1.000000	453069415	-0.002750
59201570	3174034895.000000	164968041	10000.000000	8133	314887	1.000000	7327	316874	1.000000	458903513	-0.002847
59195967	3173982621.000000	164970316	10000.000000	8276	314301	1.000000	7308	315383	1.000000	464730710	-0.003077
59196087	3173997054.000000	164974283	10000.000000	8267	315665	1.000000	7198	316136	1.000000	470550659	-0.002999
59196810	3174029971.000000	164984445	10000.000000	8258	314730	1.000000	7282	315813	1.000000	476356731	-0.003628
59198266	3174150817.000000	164956355	10000.000000	8270	314539	1.000000	7289	316282	1.000000	482158209	-0.003652
59200172	3174047363.000000	164964303	10000.000000	8235	315446	1.000000	7352	316333	1.000000	487946286	-0.003576
59212378	3173999204.000000	164966977	10000.000000	8281	315651	1.000000	7441	315045	1.000000	493728449	-0.003521
59196852	3173997754.000000	164968358	10000.000000	8356	315217	1.000000	7216	316358	1.000000	499503693	-0.003306
59194049	3174026738.000000	164949728	10000.000000	8254	315236	1.000000	7369	316182	1.000000	505272797	-0.002849
59190739	3173957401.000000	164966981	10000.000000	8312	315731	1.000000	7227	316493	1.000000	511031432	-0.002275
59195773	3173956618.000000	164959964	10000.000000	8258	315391	1.000000	7297	315415	1.000000	516777165	-0.002260
59198698	3173896640.000000	164973195	10000.000000	8086	315568	1.000000	7292	315901	1.000000	522519289	-0.002104
59192844	3174062087.000000	164972539	10000.000000	8207	315144	1.000000	7300	316539	1.000000	528252747	-0.003809
59185266	3174064443.000000	164955608	10000.000000	8261	314859	1.000000	7291	315712	1.000000	533975426	-0.004104
59197184	3174007172.000000	164986243	10000.000000	8210	315163	1.000000	7256	316028	1.000000	539687171	-0.003293
59191988	3174018341.000000	164960827	10000.000000	8272	314717	1.000000	7388	316273	1.000000	545398322	-0.003033
59195878	3173957286.000000	164980370	10000.000000	8268	314964	1.000000	7273	316151	1.000000	551097818	-0.002795
59202485	3173983553.000000	164969962	10000.000000	8206	315207	1.000000	7304	315810	1.000000	556784687	-0.002327
59198592	3173979658.000000	164970205	10000.000000	8154	314734	1.000000	7203	317514	1.000000	562460483	-0.002110
59205969	3173945750.000000	164987816	10000.000000	8177	315630	1.000000	7252	315589	1.000000	568128695	-0.002318
59201625	3173964097.000000	164979348	10000.000000	8266	315046	1.000000	7327	317064	1.000000	573800220	-0.002185
59190556	3173966908.000000	164981713	10000.000000	8181	315117	1.000000	7124	316878	1.000000	579454636	-0.002053
59198169	3173968145.000000	164985693	10000.000000	8232	315415	1.000000	7344	315986	1.000000	585100961	-0.001589
59206404	3173989960.000000	165001184	10000.000000	8281	315133	1.000000	7408	315267	1.000000	590737585	-0.001492
59194534	3173996165.000000	164976285	10000.000000	8239	315121	1.000000	7425	315574	1.000000	596364768	-0.001529
59193051	3173956108.000000	164952122	10000.000000	7989	316440	1.000000	7285	315821	1.000000	601985958	-0.001621
59198715	3174022361.000000	164943274	10000.000000	8256	314679	1.000000	7275	315601	1.000000	607597302	-0.001619
npatches	nstrain	runtime	dt	init_x	init_y	init_y_blood	init_z	init_S	beta0	beta1	beta2	beta3	mean_beta	B	d	delta	delta_blood	b[0]	mut	m	CTL	c	g	epsilon	k	het	lambda	rho	omega	x_max	patch.dyna	DELTA	A	VA
10000	1	100.000000	0.000100	21900	9499	5000000	0.001000	10000000	12.198696	13.769014	6.856231	7.099814	12	8000000000.000000	0.010000	1.000000	1.000000	800000	0.000050	0.048000	0	0.500000	0.000000	25.000000	2.000000	0.500000	0.001000	0.001000	0.010000	31987	0	10.000000	7.000000	1.000000
sus	inf	inf_blood	z	x[0]	y[0][0]	z[0]	x[1]	y[1][0]	z[1]	S[0]	synchrony
219000000	94990000.000000	5000000	10.000000	21900	9499	0.001000	21900	9499	0.001000	10000000	0.000000
70985495	2542210095.000000	131969480	3940.834452	6567	254719	0.394083	5915	256456	0.394083	14688764	0.000000
63926352	2890717067.000000	150274516	6324.976263	5902	289453	0.632498	5305	289708	0.632498	21054536	0.000000
71043021	2522012202.000000	131122982	7771.013291	6608	252627	0.777101	5869	253260	0.777101	27324463	0.000000
77406570	2251807575.000000	117060732	8648.068121	7170	226387	0.864807	6523	226504	0.864807	33412050	0.000000
81489716	2101299572.000000	109228120	9180.022116	7596	210424	0.918002	6797	212107	0.918002	39358342	0.000000
83940587	2017929453.000000	104896232	9502.664490	7931	201970	0.950266	7209	202642	0.950266	45214317	0.000000
85395938	1970379099.000000	102428813	9698.354536	7920	196872	0.969835	7275	198324	0.969835	51018831	0.000000
86279805	1942569469.000000	100982652	9817.045065	8053	194912	0.981705	7288	195401	0.981705	56786940	0.000000
86807318	1926141509.000000	100118345	9889.033609	8111	193233	0.988903	7307	194661	0.988903	62529958	0.000000
87131069	1916262913.000000	99607571	9932.696323	8177	191549	0.993270	7306	192247	0.993270	68254250	0.000000
87336312	1910334160.000000	99290500	9959.178767	8045	191398	0.995918	7447	192075	0.995918	73967790	0.000000
87436635	1906738098.000000	99103564	9975.240980	8049	191261	0.997524	7442	192332	0.997524	79663491	0.000000
87527693	1904598702.000000	99001841	9984.983083	8227	192133	0.998498	7505	191635	0.998498	85348570	0.000000
87554252	1903317803.000000	98923360	9990.891893	8057	191341	0.999089	7557	190877	0.999089	91025869	0.000000
87587475	1902440624.000000	98882672	9994.475723	8115	191121	0.999448	7303	191780	0.999448	96695702	0.000000
87607649	1901978034.000000	98857932	9996.649399	8260	191361	0.999665	7398	191916	0.999665	102355643	0.000000
87621866	1901727149.000000	98839836	9997.967783	8157	190934	0.999797	7486	191563	0.999797	108003757	0.000000
87617472	1901532419.000000	98866069	9998.767413	8185	190005	0.999877	7399	191348	0.999877	113650898	0.000000
87629270	1901446037.000000	98822743	9999.252408	8220	190922	0.999925	7428	190841	0.999925	119284014	0.000000
87634004	1901342276.000000	98821586	9999.546568	8207	189549	0.999955	7358	190887	0.999955	124911822	0.000000
87626623	1901310193.000000	98822226	9999.724983	8072	190923	0.999972	7418	190995	0.999972	130528235	0.000000
87626853	1901299783.000000	98811144	9999.833196	8184	190490	0.999983	7402	191876	0.999983	136139289	0.000000
87621065	1901322556.000000	98827789	9999.898829	8155	190727	0.999990	7533	191215	0.999990	141738212	0.000000
87621483	1901392943.000000	98810218	9999.938638	8083	190089	0.999994	7494	191181	0.999994	147325957	0.000000
87622347	1901271495.000000	98826087	9999.962782	8220	190634	0.999996	7449	191458	0.999996	152906310	0.000000
87624263	1901258897.000000	98819348	9999.977427	8028	190755	0.999998	7449	190384	0.999998	158478395	0.000000
87642495	1901207811.000000	98833154	9999.986309	8192	191262	0.999999	7485	190879	0.999999	164047363	0.000000
87636189	1901251131.000000	98828830	9999.991696	8149	190069	0.999999	7475	190679	0.999999	169607329	0.000000
87626190	1901256090.000000	98813395	9999.994963	8235	190967	0.999999	7393	190617	0.999999	175160248	0.000000
87648091	1901227275.000000	98824488	9999.996945	8097	190082	1.000000	7484	190849	1.000000	180700709	0.000000
87623290	1901279432.000000	98806654	9999.998147	8133	191005	1.000000	7399	190607	1.000000	186233190	0.000000
87627754	1901268662.000000	98814524	9999.998876	8284	189889	1.000000	7435	191613	1.000000	191756419	0.000000
87625218	1901205875.000000	98816023	9999.999318	8304	190877	1.000000	7356	191894	1.000000	197270416	0.000000
87628060	1901280737.000000	98829384	9999.999587	8263	190636	1.000000	7450	191465	1.000000	202781662	0.000000
87626926	1901291506.000000	98796743	9999.999749	8081	191474	1.000000	7402	191472	1.000000	208281125	0.000000
87623085	1901317664.000000	98823559	9999.999848	8157	190499	1.000000	7488	190511	1.000000	213769177	0.000000
87621286	1901317385.000000	98829075	9999.999908	8135	189960	1.000000	7526	191276	1.000000	219249633	0.000000
87626931	1901263470.000000	98821152	9999.999944	8202	190920	1.000000	7366	190959	1.000000	224726587	0.000000
87617627	1901298165.000000	98814931	9999.999966	8321	190155	1.000000	7384	191560	1.000000	230192296	0.000000
87639430	1901205804.000000	98830840	9999.999979	8182	190583	1.000000	7416	192118	1.000000	235651170	-1.#IND00
87629508	1901247040.000000	98810411	9999.999988	8113	190853	1.000000	7544	191136	1.000000	241102150	-0.012800
87630436	1901217613.000000	98792330	9999.999992	8128	190801	1.000000	7395	190843	1.000000	246546719	-0.003553
87632577	1901300873.000000	98822170	9999.999995	8093	190631	1.000000	7385	192063	1.000000	251983130	0.005811
87637215	1901307593.000000	98821495	9999.999997	8219	189907	1.000000	7419	191187	1.000000	257405334	-0.007797
87624956	1901311264.000000	98820003	9999.999998	8129	190825	1.000000	7436	191728	1.000000	262821158	-0.007995
87628365	1901230060.000000	98824745	9999.999999	8149	191133	1.000000	7441	191956	1.000000	268232993	-0.006361
87633375	1901277066.000000	98805218	9999.999999	8227	191049	1.000000	7537	190747	1.000000	273637768	-0.000187
87627683	1901305838.000000	98807773	10000.000000	8142	189965	1.000000	7512	191055	1.000000	279034882	-0.000151
87635176	1901330458.000000	98813658	10000.000000	8016	189981	1.000000	7448	191118	1.000000	284422877	0.000165
87633486	1901240799.000000	98802025	10000.000000	8341	190692	1.000000	7448	191443	1.000000	289800132	-0.002122
87634858	1901273315.000000	98803778	10000.000000	8221	191010	1.000000	7358	191721	1.000000	295165238	-0.002471
87627664	1901275317.000000	98813373	10000.000000	8044	190870	1.000000	7472	191625	1.000000	300525237	-0.002652
87626410	1901288652.000000	98813952	10000.000000	8240	190627	1.000000	7462	191182	1.000000	305875443	-0.002111
87628392	1901300050.000000	98827473	10000.000000	8168	191128	1.000000	7406	191273	1.000000	311220807	-0.001588
87632076	1901262587.000000	98827218	10000.000000	8181	190580	1.000000	7570	191199	1.000000	316558387	-0.003615
87624668	1901272704.000000	98814508	10000.000000	8230	190254	1.000000	7450	191905	1.000000	321888925	-0.002944
87628239	1901291146.000000	98816154	10000.000000	8165	191643	1.000000	7343	191387	1.000000	327213343	-0.002049
87629426	1901291507.000000	98814339	10000.000000	8237	190444	1.000000	7349	191199	1.000000	332529796	-0.002245
87639520	1901216858.000000	98829328	10000.000000	8098	190152	1.000000	7365	191654	1.000000	337838625	-0.001143
87641788	1901196857.000000	98812367	10000.000000	8159	191305	1.000000	7393	192019	1.000000	343134531	-0.001642
87632291	1901309964.000000	98812557	10000.000000	8174	191733	1.000000	7536	190913	1.000000	348418140	-0.001311
87634365	1901215989.000000	98811952	10000.000000	8237	191111	1.000000	7535	191747	1.000000	353703450	-0.001703
87630478	1901261901.000000	98837273	10000.000000	8160	190955	1.000000	7423	191365	1.000000	358974411	-0.001388
87632376	1901307026.000000	98813665	10000.000000	8138	190683	1.000000	7376	191280	1.000000	364242668	-0.000885
87625437	1901324326.000000	98813561	10000.000000	8180	190218	1.000000	7516	191755	1.000000	369502456	-0.001707
87622941	1901330595.000000	98823692	10000.000000	8106	190059	1.000000	7435	191904	1.000000	374753177	-0.002310
87636924	1901273250.000000	98809942	10000.000000	8166	191182	1.000000	7535	192019	1.000000	379994528	-0.002402
87635671	1901183295.000000	98818278	10000.000000	8035	191095	1.000000	7427	190875	1.000000	385229162	-0.003622
87635382	1901261045.000000	98810206	10000.000000	8279	191254	1.000000	7593	190142	1.000000	390456491	-0.003443
87635013	1901200784.000000	98820271	10000.000000	8243	190380	1.000000	7354	191536	1.000000	395676885	-0.003303
87625943	1901249537.000000	98823465	10000.000000	8154	190007	1.000000	7479	190987	1.000000	400887701	-0.003365
87636272	1901247377.000000	98820086	10000.000000	8259	190284	1.000000	7378	191170	1.000000	406086672	-0.003232
87633018	1901261528.000000	98817081	10000.000000	8255	189706	1.000000	7303	191956	1.000000	411282911	-0.003109
87630396	1901242526.000000	98806731	10000.000000	8292	190262	1.000000	7464	191822	1.000000	416472434	-0.003020
87623103	1901299741.000000	98822235	10000.000000	8110	190508	1.000000	7494	191380	1.000000	421654950	-0.002816
87643602	1901280153.000000	98802590	10000.000000	8147	190260	1.000000	7333	191700	1.000000	426827590	-0.002916
87627172	1901231868.000000	98823054	10000.000000	8301	189815	1.000000	7443	190960	1.000000	431991909	-0.002098
87637731	1901275034.000000	98808893	10000.000000	8199	190521	1.000000	7465	191688	1.000000	437147712	-0.002101
87627393	1901192043.000000	98820689	10000.000000	8231	190099	1.000000	7498	191113	1.000000	442297703	-0.002239
87637267	1901257737.000000	98807975	10000.000000	8167	190183	1.000000	7451	190802	1.000000	447437256	-0.002299
87631314	1901333034.000000	98816737	10000.000000	8238	191136	1.000000	7353	191043	1.000000	452571136	-0.000382
87634528	1901231991.000000	98814655	10000.000000	8174	190696	1.000000	7493	191574	1.000000	457699539	-0.000280
87625643	1901283579.000000	98814675	10000.000000	8091	190816	1.000000	7486	191368	1.000000	462817754	0.000029
87625871	1901311056.000000	98801660	10000.000000	8182	190397	1.000000	7369	191016	1.000000	467925194	0.000406
87616317	1901312004.000000	98825721	10000.000000	8104	190962	1.000000	7564	190667	1.000000	473029810	0.000609
87629043	1901220852.000000	98824593	10000.000000	8173	190212	1.000000	7478	191505	1.000000	478119641	0.000289
87632120	1901298186.000000	98826462	10000.000000	8234	190480	1.000000	7515	190521	1.000000	483211326	0.000173
87618982	1901203681.000000	98819330	10000.000000	8149	190339	1.000000	7413	192068	1.000000	488290405	0.000023
87637744	1901261417.000000	98829220	10000.000000	8199	190229	1.000000	7540	191078	1.000000	493365104	0.000237
87629617	1901318905.000000	98805102	10000.000000	8161	190764	1.000000	7515	191186	1.000000	498431470	0.000193
87639720	1901217238.000000	98831914	10000.000000	8187	190294	1.000000	7428	191425	1.000000	503486182	0.000156
87635262	1901227249.000000	98827436	10000.000000	8152	190183	1.000000	7512	191614	1.000000	508535547	-0.000015
87618527	1901247474.000000	98824485	10000.000000	8237	190486	1.000000	7501	190736	1.000000	513576430	0.000090
87636396	1901287285.000000	98826084	10000.000000	8270	190540	1.000000	7458	191063	1.000000	518613715	0.000348
87634496	1901268594.000000	98826305	10000.000000	8075	190877	1.000000	7558	191428	1.000000	523642099	0.000559
87625705	1901184648.000000	98810437	10000.000000	8176	190195	1.000000	7373	191148	1.000000	528659135	0.000712
87629933	1901254358.000000	98810424	10000.000000	8285	190538	1.000000	7343	191854	1.000000	533676793	0.000653
87630333	1901177688.000000	98834589	10000.000000	8164	189863	1.000000	7379	191621	1.000000	538680180	0.000297
87629092	1901239800.000000	98803487	10000.000000	8154	191351	1.000000	7420	191008	1.000000	543676354	0.000342
npatches	nstrain	runtime	dt	init_x	init_y	init_y_blood	init_z	init_S	beta0	beta1	beta2	beta3	mean_beta	B	d	delta	delta_blood	b[0]	mut	m	CTL	c	g	epsilon	k	het	lambda	rho	omega	x_max	patch.dyna	DELTA	A	VA
10000	1	100.000000	0.000100	21900	9499	5000000	0.001000	10000000	6.169330	12.931804	10.463701	17.565862	12	8000000000.000000	0.010000	1.000000	1.000000	800000	0.000050	0.048000	0	0.500000	0.000000	25.000000	3.000000	0.500000	0.001000	0.001000	0.010000	31987	0	10.000000	7.000000	1.000000
sus	inf	inf_blood	z	x[0]	y[0][0]	z[0]	x[1]	y[1][0]	z[1]	S[0]	synchrony
219000000	94990000.000000	5000000	10.000000	21900	9499	0.001000	21900	9499	0.001000	10000000	0.000000
76979215	2276103542.000000	118211525	3940.834452	11740	224959	0.394083	6773	227911	0.394083	14621091	0.000000
78053531	2219224093.000000	115392132	6324.976263	11883	217450	0.632498	7069	222993	0.632498	20727451	0.000000
91257850	1787247094.000000	92937613	7771.013291	13632	174684	0.777101	8218	179698	0.777101	26562048	0.000000
100789898	1547459531.000000	80436861	8648.068121	14733	151164	0.864807	9167	155453	0.864807	32095145	0.000000
106529579	1423815196.000000	74010421	9180.022116	15619	138091	0.918002	9698	142992	0.918002	37438040	0.000000
109954952	1356571973.000000	70507232	9502.664490	15885	131147	0.950266	9982	136678	0.950266	42661669	0.000000
112011465	1318302840.000000	68530363	9698.354536	16302	127274	0.969835	10083	133201	0.969835	47814301	0.000000
113227867	1295857181.000000	67360528	9817.045065	16364	125185	0.981705	10334	130240	0.981705	52918238	0.000000
113973675	1282556516.000000	66651402	9889.033609	16129	124799	0.988903	10307	129541	0.988903	57992592	0.000000
114431031	1274561320.000000	66255575	9932.696323	16412	123126	0.993270	10420	127953	0.993270	63046849	0.000000
114720431	1269792823.000000	65991447	9959.178767	16280	122892	0.995918	10347	128430	0.995918	68084784	0.000000
114868573	1266887689.000000	65857153	9975.240980	16460	122849	0.997524	10466	126927	0.997524	73105113	0.000000
114972354	1265133954.000000	65760949	9984.983083	16487	122428	0.998498	10464	127148	0.998498	78116480	0.000000
115025109	1264102558.000000	65699632	9990.891893	16494	122120	0.999089	10353	127038	0.999089	83119867	0.000000
115071416	1263443361.000000	65661261	9994.475723	16462	122077	0.999448	10476	127348	0.999448	88113686	0.000000
115097119	1263026865.000000	65649227	9996.649399	16464	122094	0.999665	10524	126860	0.999665	93097599	0.000000
115100995	1262850376.000000	65637460	9997.967783	16577	121998	0.999797	10438	127356	0.999797	98076170	0.000000
115123126	1262702979.000000	65611617	9998.767413	16524	122067	0.999877	10523	127269	0.999877	103047046	0.000000
115114344	1262608929.000000	65618410	9999.252408	16461	122162	0.999925	10379	127233	0.999925	108006888	0.000000
115141588	1262531402.000000	65623550	9999.546568	16515	122250	0.999955	10475	127008	0.999955	112963129	0.000000
115143768	1262488656.000000	65632907	9999.724983	16441	121523	0.999972	10418	127404	0.999972	117909790	0.000000
115127614	1262515596.000000	65611678	9999.833196	16447	122017	0.999983	10540	127568	0.999983	122852216	0.000000
115131537	1262546117.000000	65614700	9999.898829	16501	122164	0.999990	10537	127331	0.999990	127788414	0.000000
115141292	1262498872.000000	65623796	9999.938638	16432	121250	0.999994	10449	127528	0.999994	132712397	0.000000
115123392	1262466836.000000	65622142	9999.962782	16478	122069	0.999996	10369	127235	0.999996	137630183	0.000000
115131518	1262562990.000000	65619870	9999.977427	16429	121990	0.999998	10352	127679	0.999998	142544485	0.000000
115116306	1262460868.000000	65623264	9999.986309	16506	122229	0.999999	10462	127040	0.999999	147445515	0.000000
115138868	1262503404.000000	65619883	9999.991696	16430	122252	0.999999	10359	127025	0.999999	152339576	0.000000
115121451	1262467821.000000	65605350	9999.994963	16492	121774	0.999999	10503	127036	0.999999	157228315	0.000000
115120622	1262552061.000000	65611230	9999.996945	16485	121464	1.000000	10432	127643	1.000000	162113018	0.000000
115135465	1262475833.000000	65605757	9999.998147	16600	122237	1.000000	10463	127756	1.000000	166988381	0.000000
115124361	1262391120.000000	65625210	9999.998876	16339	122461	1.000000	10502	127164	1.000000	171854547	0.000000
115113576	1262458921.000000	65612325	9999.999318	16461	122567	1.000000	10469	127454	1.000000	176706205	0.000000
115126928	1262503141.000000	65631510	9999.999587	16599	121536	1.000000	10483	126081	1.000000	181557696	0.000000
115133068	1262483578.000000	65631617	9999.999749	16526	121588	1.000000	10545	126770	1.000000	186398108	0.000000
115129112	1262469316.000000	65615439	9999.999848	16434	122281	1.000000	10441	127509	1.000000	191235722	0.000000
115134720	1262507621.000000	65609594	9999.999908	16291	121871	1.000000	10461	126883	1.000000	196067590	0.000000
115129397	1262444409.000000	65608113	9999.999944	16540	121909	1.000000	10495	127448	1.000000	200890657	0.000000
115133794	1262501961.000000	65621540	9999.999966	16300	122803	1.000000	10589	127283	1.000000	205704621	0.000000
115134333	1262475099.000000	65606116	9999.999979	16333	121873	1.000000	10502	127026	1.000000	210515307	-1.#IND00
115113541	1262471119.000000	65626437	9999.999988	16594	121240	1.000000	10456	127264	1.000000	215318325	-0.001600
115127144	1262520213.000000	65616229	9999.999992	16593	121617	1.000000	10602	126664	1.000000	220114025	-0.001103
115140339	1262437578.000000	65621608	9999.999995	16357	122589	1.000000	10515	127568	1.000000	224898583	0.004433
115133722	1262450441.000000	65619208	9999.999997	16478	121861	1.000000	10491	127657	1.000000	229680244	-0.016914
115130253	1262526759.000000	65612249	9999.999998	16468	122146	1.000000	10514	127349	1.000000	234452196	-0.013038
115130937	1262469045.000000	65617793	9999.999999	16414	122195	1.000000	10475	127388	1.000000	239220862	-0.007671
115138198	1262444873.000000	65605709	9999.999999	16480	122029	1.000000	10437	127704	1.000000	243977678	-0.000384
115126982	1262482545.000000	65600531	10000.000000	16476	122454	1.000000	10397	127430	1.000000	248725972	0.004580
115121028	1262477224.000000	65621813	10000.000000	16486	121469	1.000000	10422	127036	1.000000	253471716	0.003420
115129236	1262420382.000000	65618908	10000.000000	16499	121932	1.000000	10538	126629	1.000000	258206178	0.004274
115137749	1262450776.000000	65612556	10000.000000	16474	122110	1.000000	10455	127477	1.000000	262932965	0.003349
115131414	1262479317.000000	65613583	10000.000000	16461	122273	1.000000	10474	127176	1.000000	267656400	0.003316
115146457	1262455193.000000	65609645	10000.000000	16562	121163	1.000000	10510	126645	1.000000	272372581	0.003388
115123333	1262495056.000000	65620349	10000.000000	16531	121796	1.000000	10480	127048	1.000000	277083101	0.003630
115132741	1262415544.000000	65627019	10000.000000	16492	122191	1.000000	10495	126597	1.000000	281785658	0.006067
115124789	1262425021.000000	65602328	10000.000000	16439	122341	1.000000	10497	127140	1.000000	286478103	0.005671
115125934	1262559443.000000	65610397	10000.000000	16489	122383	1.000000	10508	126678	1.000000	291168257	0.005200
115129450	1262461786.000000	65624393	10000.000000	16316	122322	1.000000	10571	126801	1.000000	295850480	0.002390
115133117	1262487559.000000	65615475	10000.000000	16450	121773	1.000000	10506	127634	1.000000	300521222	0.002603
115126990	1262452159.000000	65621443	10000.000000	16518	122337	1.000000	10436	127604	1.000000	305187431	0.002270
115140589	1262470064.000000	65616358	10000.000000	16475	121871	1.000000	10322	127134	1.000000	309844052	0.001997
115136080	1262480076.000000	65610142	10000.000000	16447	122599	1.000000	10528	127854	1.000000	314499282	0.001545
115135898	1262465220.000000	65624546	10000.000000	16512	121862	1.000000	10488	127506	1.000000	319144243	0.000814
115127036	1262465068.000000	65608603	10000.000000	16357	122051	1.000000	10587	126925	1.000000	323782801	0.000632
115114954	1262464273.000000	65610142	10000.000000	16314	122563	1.000000	10397	127318	1.000000	328417727	-0.000190
115131428	1262494116.000000	65609778	10000.000000	16567	121914	1.000000	10538	127503	1.000000	333043953	-0.000169
115132504	1262490153.000000	65607179	10000.000000	16616	121623	1.000000	10386	127338	1.000000	337661655	-0.000120
115136508	1262490122.000000	65616519	10000.000000	16464	121456	1.000000	10403	127421	1.000000	342273069	0.000153
115122361	1262483716.000000	65626076	10000.000000	16514	122400	1.000000	10423	127566	1.000000	346878644	0.000390
115126157	1262458062.000000	65609148	10000.000000	16402	121454	1.000000	10456	127192	1.000000	351474532	0.002187
115141831	1262411640.000000	65607231	10000.000000	16453	122077	1.000000	10649	126931	1.000000	356067993	0.002125
115139383	1262524825.000000	65612174	10000.000000	16508	122067	1.000000	10488	127081	1.000000	360655741	0.002815
115124698	1262488631.000000	65596493	10000.000000	16542	121762	1.000000	10430	127023	1.000000	365231901	0.001419
115122423	1262416743.000000	65617507	10000.000000	16465	121407	1.000000	10509	126733	1.000000	369798784	0.001261
115125898	1262386259.000000	65608376	10000.000000	16622	121712	1.000000	10382	127353	1.000000	374363378	0.001041
115117693	1262421594.000000	65610515	10000.000000	16562	121931	1.000000	10507	127101	1.000000	378920429	0.001175
115130798	1262457402.000000	65615542	10000.000000	16451	121666	1.000000	10481	127143	1.000000	383472929	0.001979
115121219	1262478235.000000	65624298	10000.000000	16523	121906	1.000000	10441	127083	1.000000	388016610	0.001853
115107124	1262449092.000000	65638914	10000.000000	16546	122477	1.000000	10379	127428	1.000000	392550026	-0.000027
115125145	1262447637.000000	65612432	10000.000000	16338	120987	1.000000	10529	127314	1.000000	397076422	-0.000077
115118140	1262470307.000000	65612892	10000.000000	16532	121519	1.000000	10480	127033	1.000000	401598116	-0.000058
115134656	1262449178.000000	65621702	10000.000000	16617	121566	1.000000	10523	126484	1.000000	406115691	0.000029
115127999	1262424056.000000	65616022	10000.000000	16352	122307	1.000000	10304	126477	1.000000	410620579	-0.000021
115114597	1262498020.000000	65613330	10000.000000	16498	121671	1.000000	10247	127933	1.000000	415121546	0.000058
115118778	1262516228.000000	65617929	10000.000000	16370	121614	1.000000	10584	127041	1.000000	419616872	0.000060
115129595	1262443731.000000	65627408	10000.000000	16390	122424	1.000000	10268	126958	1.000000	424104663	0.000033
115110892	1262465327.000000	65626715	10000.000000	16577	122530	1.000000	10418	127368	1.000000	428583661	0.000023
115123180	1262503402.000000	65603224	10000.000000	16493	121553	1.000000	10514	127199	1.000000	433061829	0.000104
115119020	1262461436.000000	65624569	10000.000000	16540	121855	1.000000	10369	127050	1.000000	437533578	0.000516
115133079	1262433764.000000	65607111	10000.000000	16389	122418	1.000000	10359	127634	1.000000	441992061	-0.000066
115120687	1262520101.000000	65619284	10000.000000	16534	122010	1.000000	10478	126942	1.000000	446447007	-0.000087
115115135	1262464621.000000	65614479	10000.000000	16453	121948	1.000000	10491	127073	1.000000	450895826	-0.000074
115125838	1262553432.000000	65604889	10000.000000	16461	122511	1.000000	10352	127921	1.000000	455334521	-0.000387
115124700	1262505688.000000	65604424	10000.000000	16556	121822	1.000000	10431	127188	1.000000	459764385	-0.000490
115123417	1262539481.000000	65622439	10000.000000	16477	121359	1.000000	10471	126603	1.000000	464193045	-0.000625
115138581	1262503803.000000	65614882	10000.000000	16517	122327	1.000000	10510	127533	1.000000	468609426	-0.000833
115127044	1262443760.000000	65622955	10000.000000	16372	121821	1.000000	10562	127994	1.000000	473022978	-0.000824
115124609	1262464833.000000	65619438	10000.000000	16468	121756	1.000000	10449	127636	1.000000	477438053	-0.001128
115132060	1262515437.000000	65612888	10000.000000	16555	121668	1.000000	10458	127467	1.000000	481836150	-0.001119
npatches	nstrain	runtime	dt	init_x	init_y	init_y_blood	init_z	init_S	beta0	beta1	beta2	beta3	mean_beta	B	d	delta	delta_blood	b[0]	mut	m	CTL	c	g	epsilon	k	het	lambda	rho	omega	x_max	patch.dyna	DELTA	A	VA
10000	1	100.000000	0.000100	21900	9499	5000000	0.001000	10000000	16.876717	8.208650	17.997800	15.789419	12	8000000000.000000	0.010000	1.000000	1.000000	800000	0.000050	0.048000	0	0.500000	0.000000	25.000000	4.000000	0.500000	0.001000	0.001000	0.010000	31987	0	10.000000	7.000000	1.000000
sus	inf	inf_blood	z	x[0]	y[0][0]	z[0]	x[1]	y[1][0]	z[1]	S[0]	synchrony
219000000	94990000.000000	5000000	10.000000	21900	9499	0.001000	21900	9499	0.001000	10000000	0.000000
82348038	2052108447.000000	106590849	3940.834452	5899	206719	0.394083	10388	203157	0.394083	14582178	0.000000
91998980	1745577158.000000	90790283	6324.976263	6826	177041	0.632498	11395	173254	0.632498	20437781	0.000000
110637177	1325780151.000000	68945808	7771.013291	8314	134306	0.777101	13516	129861	0.777101	25837543	0.000000
122820479	1121897467.000000	58337861	8648.068121	9207	115090	0.864807	15269	109658	0.864807	30850509	0.000000
130040457	1019259058.000000	52985123	9180.022116	10055	104111	0.918002	15796	99747	0.918002	35623993	0.000000
134321332	963493902.000000	50075916	9502.664490	10489	98467	0.950266	16232	93882	0.950266	40255291	0.000000
136923254	931692413.000000	48423057	9698.354536	10477	96193	0.969835	16618	90825	0.969835	44796265	0.000000
138472672	913081601.000000	47454023	9817.045065	10737	93266	0.981705	16809	89214	0.981705	49279354	0.000000
139413512	902018476.000000	46877327	9889.033609	10857	92107	0.988903	16952	87530	0.988903	53720531	0.000000
139990498	895391850.000000	46544318	9932.696323	10882	92224	0.993270	16694	87953	0.993270	58140006	0.000000
140315885	891423348.000000	46344324	9959.178767	10965	91649	0.995918	17084	86342	0.995918	62544569	0.000000
140528338	889033397.000000	46212408	9975.240980	10900	91328	0.997524	16731	86154	0.997524	66935268	0.000000
140664449	887579483.000000	46127769	9984.983083	10920	91542	0.998498	16973	86810	0.998498	71310554	0.000000
140754624	886659836.000000	46083258	9990.891893	11058	91217	0.999089	16982	86220	0.999089	75681514	0.000000
140805982	886131420.000000	46058740	9994.475723	10852	91656	0.999448	16896	86631	0.999448	80046852	0.000000
140828252	885756462.000000	46038536	9996.649399	11131	91020	0.999665	16930	86786	0.999665	84404418	0.000000
140836599	885659556.000000	46041052	9997.967783	10883	91418	0.999797	17088	85985	0.999797	88755324	0.000000
140852418	885518058.000000	46024752	9998.767413	11037	90879	0.999877	16928	86163	0.999877	93100340	0.000000
140865184	885381922.000000	46017568	9999.252408	11056	91286	0.999925	16841	85970	0.999925	97435200	0.000000
140868137	885330435.000000	46030721	9999.546568	10981	91137	0.999955	16985	86244	0.999955	101765606	0.000000
140846757	885341945.000000	46020111	9999.724983	10908	91325	0.999972	16765	86609	0.999972	106087218	0.000000
140856276	885348552.000000	46019595	9999.833196	10801	91046	0.999983	17000	86056	0.999983	110407395	0.000000
140850283	885382727.000000	46015428	9999.898829	11073	90981	0.999990	17082	86021	0.999990	114719018	0.000000
140865769	885337856.000000	46014698	9999.938638	11040	91235	0.999994	16984	86107	0.999994	119019874	0.000000
140860206	885258973.000000	46012157	9999.962782	10913	91085	0.999996	17045	86161	0.999996	123317745	0.000000
140850410	885348024.000000	46016603	9999.977427	11020	90994	0.999998	17126	86033	0.999998	127604995	0.000000
140862462	885288976.000000	46020237	9999.986309	10890	90611	0.999999	17035	86190	0.999999	131889255	0.000000
140849172	885332365.000000	46002925	9999.991696	10873	91565	0.999999	16953	86897	0.999999	136165864	0.000000
140861366	885323405.000000	46011405	9999.994963	11094	91265	0.999999	17002	85794	0.999999	140436751	0.000000
140856616	885299623.000000	46011294	9999.996945	10882	91460	1.000000	16977	86267	1.000000	144698513	0.000000
140851998	885336782.000000	46017253	9999.998147	10959	90679	1.000000	16957	86068	1.000000	148952487	0.000000
140851603	885337069.000000	46024122	9999.998876	10949	91234	1.000000	17034	86392	1.000000	153205229	0.000000
140845441	885384443.000000	46023762	9999.999318	10879	91437	1.000000	16944	86255	1.000000	157446468	0.000000
140844632	885298620.000000	46022481	9999.999587	11005	90345	1.000000	16944	85734	1.000000	161682211	0.000000
140853495	885299681.000000	46012399	9999.999749	10955	91648	1.000000	17045	85565	1.000000	165915311	0.000000
140874684	885251323.000000	46010716	9999.999848	10949	91425	1.000000	16992	86081	1.000000	170142144	0.000000
140854377	885337045.000000	46025359	9999.999908	10818	91331	1.000000	17132	85951	1.000000	174357940	0.000000
140859182	885297510.000000	46012709	9999.999944	11008	91105	1.000000	16894	86383	1.000000	178569560	0.000000
140868928	885310631.000000	46023568	9999.999966	11008	91171	1.000000	17043	86107	1.000000	182777631	0.000000
140863756	885302970.000000	46015458	9999.999979	10928	90992	1.000000	16921	85598	1.000000	186976135	-1.#IND00
140862437	885277737.000000	46009256	9999.999988	10928	91016	1.000000	16943	86219	1.000000	191168442	0.052800
140861872	885345789.000000	46013760	9999.999992	10974	91170	1.000000	17032	86483	1.000000	195352009	0.000350
140852008	885331911.000000	46012134	9999.999995	10958	91008	1.000000	16978	86186	1.000000	199529541	-0.001756
140844640	885308243.000000	46020617	9999.999997	10875	91137	1.000000	16852	86485	1.000000	203705858	-0.001563
140872010	885311856.000000	46008218	9999.999998	10946	90156	1.000000	16824	86310	1.000000	207871653	-0.003000
140860765	885311427.000000	46006445	9999.999999	11099	90824	1.000000	17172	85889	1.000000	212035360	-0.006188
140864363	885332615.000000	46013998	9999.999999	10984	91150	1.000000	17104	86538	1.000000	216189958	-0.003316
140868788	885337342.000000	46021967	10000.000000	11027	91093	1.000000	16940	85963	1.000000	220342345	-0.000611
140841747	885351735.000000	46013275	10000.000000	10995	90584	1.000000	17000	86169	1.000000	224486210	-0.000450
140851413	885336328.000000	46014697	10000.000000	10963	91203	1.000000	16963	86161	1.000000	228623567	0.002158
140852319	885277293.000000	46026384	10000.000000	11078	90933	1.000000	16873	86359	1.000000	232756445	0.008812
140866903	885296255.000000	46025611	10000.000000	10938	90686	1.000000	16991	86151	1.000000	236878614	0.007403
140859308	885283047.000000	46022527	10000.000000	10846	90532	1.000000	17029	86149	1.000000	240997775	0.005764
140847061	885329571.000000	46016446	10000.000000	10792	91490	1.000000	16914	86058	1.000000	245113054	0.006365
140851845	885364586.000000	46033218	10000.000000	11043	90310	1.000000	16979	85776	1.000000	249222346	0.009930
140852211	885314093.000000	46004688	10000.000000	11069	90612	1.000000	17004	86050	1.000000	253323515	0.010869
140870297	885330523.000000	46009055	10000.000000	10889	91349	1.000000	16924	85665	1.000000	257415600	0.009786
140853333	885367435.000000	46010709	10000.000000	10896	91232	1.000000	16904	86532	1.000000	261503384	0.008954
140877210	885315741.000000	46010782	10000.000000	10980	91126	1.000000	17102	85560	1.000000	265589015	0.006583
140846284	885356547.000000	46006276	10000.000000	10918	91335	1.000000	17024	85702	1.000000	269660124	0.006443
140858456	885264964.000000	46012399	10000.000000	10896	90757	1.000000	16961	85544	1.000000	273729708	0.006325
140864047	885260298.000000	46019529	10000.000000	11023	91023	1.000000	17110	86437	1.000000	277789700	0.003994
140859805	885306069.000000	46011335	10000.000000	11004	91031	1.000000	17151	85891	1.000000	281845443	0.003831
140850345	885337355.000000	46022298	10000.000000	10929	91252	1.000000	17073	85643	1.000000	285897185	0.003581
140852453	885337860.000000	46007161	10000.000000	11114	91591	1.000000	16918	86437	1.000000	289942696	0.003316
140862807	885244312.000000	46013413	10000.000000	10956	90830	1.000000	16815	86021	1.000000	293985345	0.003047
140893379	885208714.000000	46013204	10000.000000	10849	91178	1.000000	17099	85911	1.000000	298020298	0.004100
140877080	885328654.000000	46017702	10000.000000	10968	90725	1.000000	17116	86321	1.000000	302051108	0.004811
140845962	885335111.000000	46015190	10000.000000	10979	90765	1.000000	17048	85959	1.000000	306065317	0.004488
140854871	885331678.000000	46024517	10000.000000	11015	90729	1.000000	17032	86051	1.000000	310077396	0.004181
140854689	885346434.000000	46015618	10000.000000	10932	91213	1.000000	16879	85691	1.000000	314085017	0.004092
140864837	885353866.000000	46025758	10000.000000	10844	91052	1.000000	17037	85519	1.000000	318091904	0.005072
140848921	885349861.000000	46016811	10000.000000	10971	91158	1.000000	17065	86023	1.000000	322083984	0.005056
140860989	885300473.000000	46014119	10000.000000	10982	90966	1.000000	17071	86091	1.000000	326078865	0.005241
140871432	885294262.000000	46012298	10000.000000	10954	90933	1.000000	17029	86429	1.000000	330059149	0.005074
140854851	885357414.000000	45995510	10000.000000	10974	91090	1.000000	16827	86421	1.000000	334038169	0.004141
140869673	885346553.000000	46012493	10000.000000	11078	91738	1.000000	16981	86950	1.000000	338011838	0.003178
140855914	885311582.000000	46021690	10000.000000	11040	91114	1.000000	17131	85672	1.000000	341979645	0.002698
140871757	885253878.000000	46025341	10000.000000	10951	91199	1.000000	16941	85797	1.000000	345944538	0.002543
140855311	885276208.000000	46013797	10000.000000	10917	91509	1.000000	16996	86377	1.000000	349898722	0.002158
140853906	885336177.000000	46026178	10000.000000	10773	91163	1.000000	16940	86424	1.000000	353846781	0.002258
140852755	885301494.000000	46017106	10000.000000	10896	91952	1.000000	16879	85997	1.000000	357791897	0.002287
140860572	885255085.000000	46009754	10000.000000	10965	91297	1.000000	16963	86220	1.000000	361726323	0.002284
140852894	885300225.000000	46006108	10000.000000	10959	91373	1.000000	17003	85996	1.000000	365659191	0.002262
140862418	885310319.000000	46013311	10000.000000	11004	91478	1.000000	17054	86297	1.000000	369582784	0.002548
140845490	885344661.000000	46021052	10000.000000	10974	90984	1.000000	16987	86098	1.000000	373506672	0.002718
140844975	885351758.000000	46016344	10000.000000	10915	91443	1.000000	17063	85990	1.000000	377419716	0.002362
140858627	885369929.000000	46004902	10000.000000	10949	90994	1.000000	17019	86108	1.000000	381328255	0.002190
140859605	885252719.000000	46010904	10000.000000	10975	91632	1.000000	16845	86027	1.000000	385229996	0.001811
140859156	885329442.000000	46018740	10000.000000	11053	90768	1.000000	16863	86486	1.000000	389123097	0.002158
140868252	885296326.000000	46021973	10000.000000	10959	90943	1.000000	16992	86080	1.000000	393014360	0.001891
140864466	885280103.000000	46021633	10000.000000	10962	91305	1.000000	16916	86138	1.000000	396897086	0.002413
140865067	885253625.000000	46007976	10000.000000	10937	90540	1.000000	16871	86556	1.000000	400775052	0.002660
140857178	885341105.000000	46022197	10000.000000	10997	91296	1.000000	16882	86381	1.000000	404651092	0.002222
140860154	885335830.000000	46004452	10000.000000	10980	90791	1.000000	16912	86451	1.000000	408515795	0.002473
140878430	885346260.000000	46017724	10000.000000	10894	91352	1.000000	16975	85794	1.000000	412373561	0.002413
140869695	885269932.000000	46011991	10000.000000	11065	90948	1.000000	16967	85971	1.000000	416230710	0.002074
140856888	885319925.000000	46025694	10000.000000	10837	91126	1.000000	17060	85659	1.000000	420080362	0.001964
140859479	885323937.000000	46024089	10000.000000	11022	91106	1.000000	16905	86100	1.000000	423924394	0.001837
npatches	nstrain	runtime	dt	init_x	init_y	init_y_blood	init_z	init_S	beta0	beta1	beta2	beta3	mean_beta	B	d	delta	delta_blood	b[0]	mut	m	CTL	c	g	epsilon	k	het	lambda	rho	omega	x_max	patch.dyna	DELTA	A	VA
10000	1	100.000000	0.000100	21900	9499	5000000	0.001000	10000000	6.472056	17.139471	17.284132	12.392667	12	8000000000.000000	0.010000	1.000000	1.000000	800000	0.000050	0.048000	0	0.500000	0.000000	25.000000	5.000000	0.500000	0.001000	0.001000	0.010000	31987	0	10.000000	7.000000	1.000000
sus	inf	inf_blood	z	x[0]	y[0][0]	z[0]	x[1]	y[1][0]	z[1]	S[0]	synchrony
219000000	94990000.000000	5000000	10.000000	21900	9499	0.001000	21900	9499	0.001000	10000000	0.000000
89336616	1838178108.000000	95524337	3940.834452	13092	179846	0.394083	6397	185488	0.394083	14489626	0.000000
107577115	1388171872.000000	72215377	6324.976263	15311	135291	0.632498	7881	141262	0.632498	20051133	0.000000
131354277	1003444666.000000	52182363	7771.013291	17967	96806	0.777101	9878	103361	0.777101	24984501	0.000000
146101449	828731098.000000	43082638	8648.068121	19577	78632	0.864807	11092	85491	0.864807	29447144	0.000000
154814829	741417820.000000	38553352	9180.022116	20529	69904	0.918002	12123	76966	0.918002	33617444	0.000000
160037388	693872670.000000	36070121	9502.664490	21130	65275	0.950266	12355	72537	0.950266	37613681	0.000000
163183446	666699697.000000	34654441	9698.354536	21278	62737	0.969835	12883	69499	0.969835	41503558	0.000000
165075031	650822677.000000	33823415	9817.045065	21353	61275	0.981705	13069	67726	0.981705	45330802	0.000000
166187846	641364518.000000	33342508	9889.033609	21527	59604	0.988903	13116	67208	0.988903	49117410	0.000000
166919580	635681861.000000	33033354	9932.696323	21531	59506	0.993270	13294	66615	0.993270	52873803	0.000000
167330793	632286679.000000	32873999	9959.178767	21521	59533	0.995918	13183	66465	0.995918	56610807	0.000000
167590253	630248409.000000	32757844	9975.240980	21672	58894	0.997524	13150	66218	0.997524	60333884	0.000000
167743316	628981652.000000	32688145	9984.983083	21534	58355	0.998498	13283	65932	0.998498	64043165	0.000000
167811423	628284593.000000	32659664	9990.891893	21825	58536	0.999089	13233	65484	0.999089	67745072	0.000000
167903286	627791119.000000	32633290	9994.475723	21800	58563	0.999448	13047	65604	0.999448	71443048	0.000000
167943371	627469539.000000	32618508	9996.649399	21794	58321	0.999665	13281	65348	0.999665	75134409	0.000000
167949268	627328954.000000	32606796	9997.967783	21599	58868	0.999797	13378	65543	0.999797	78819084	0.000000
167963831	627237486.000000	32592548	9998.767413	21498	59069	0.999877	13526	65128	0.999877	82497569	0.000000
167960913	627187616.000000	32594557	9999.252408	21515	58889	0.999925	13227	65527	0.999925	86173406	0.000000
167980212	627133228.000000	32601625	9999.546568	21502	58769	0.999955	13247	65528	0.999955	89840867	0.000000
167970566	627115396.000000	32594749	9999.724983	21651	58716	0.999972	13326	65500	0.999972	93502141	0.000000
167974187	627096702.000000	32598288	9999.833196	21565	58832	0.999983	13294	65724	0.999983	97157905	0.000000
167959013	627112107.000000	32592934	9999.898829	21656	58559	0.999990	13314	65136	0.999990	100806127	0.000000
167976713	627132359.000000	32596626	9999.938638	21489	58633	0.999994	13397	65307	0.999994	104448861	0.000000
167989656	627039175.000000	32591337	9999.962782	21622	58654	0.999996	13270	65259	0.999996	108088447	0.000000
167970543	627126467.000000	32590181	9999.977427	21652	58540	0.999998	13450	65380	0.999998	111727445	0.000000
167980837	627045960.000000	32587780	9999.986309	21605	58506	0.999999	13396	65724	0.999999	115354906	0.000000
167994274	627056152.000000	32580315	9999.991696	21623	58644	0.999999	13222	65119	0.999999	118979667	0.000000
167977265	627041038.000000	32586678	9999.994963	21629	58453	0.999999	13265	65634	0.999999	122595745	0.000000
167993944	627022445.000000	32588698	9999.996945	21610	58693	1.000000	13356	65430	1.000000	126209350	0.000000
167978259	627095612.000000	32597581	9999.998147	21663	58796	1.000000	13190	65154	1.000000	129819073	0.000000
167979100	627059183.000000	32593236	9999.998876	21573	58872	1.000000	13333	65512	1.000000	133424325	0.000000
167981162	627015234.000000	32600997	9999.999318	21872	58372	1.000000	13314	65743	1.000000	137023057	0.000000
167999410	627061270.000000	32588433	9999.999587	21626	59281	1.000000	13155	65900	1.000000	140616832	0.000000
167976155	627101862.000000	32583956	9999.999749	21617	59148	1.000000	13304	65134	1.000000	144199115	0.000000
167983982	627081881.000000	32593172	9999.999848	21987	58474	1.000000	13323	65550	1.000000	147782753	0.000000
167962130	627117950.000000	32597396	9999.999908	21732	58758	1.000000	13364	65070	1.000000	151357310	0.000000
167973351	627066176.000000	32600355	9999.999944	21760	58826	1.000000	13277	65144	1.000000	154924350	0.000000
167959768	627127697.000000	32596381	9999.999966	21718	58776	1.000000	13193	65743	1.000000	158488568	0.000000
167989288	627074983.000000	32596004	9999.999979	21616	58629	1.000000	13321	65969	1.000000	162048912	-1.#IND00
167967411	627092821.000000	32589157	9999.999988	21683	58667	1.000000	13219	65805	1.000000	165600364	-0.009600
167968704	627072186.000000	32594698	9999.999992	21729	58714	1.000000	13317	65359	1.000000	169145568	-0.002174
167999396	627036940.000000	32587937	9999.999995	21533	59139	1.000000	13336	65839	1.000000	172691438	-0.008808
167982821	627084560.000000	32590325	9999.999997	21901	58158	1.000000	13242	65669	1.000000	176231869	-0.010745
167988528	627003050.000000	32596397	9999.999998	21451	59587	1.000000	13488	65164	1.000000	179764759	-0.008121
167964648	627081857.000000	32583931	9999.999999	21606	58558	1.000000	13277	64991	1.000000	183288484	-0.006932
167992964	627039836.000000	32597628	9999.999999	21581	58283	1.000000	13196	65726	1.000000	186813797	-0.004669
167975815	627105871.000000	32581672	10000.000000	21619	58708	1.000000	13273	65593	1.000000	190331682	-0.004149
167960237	627149173.000000	32598488	10000.000000	21787	58660	1.000000	13209	65621	1.000000	193841587	-0.004878
167998668	627073104.000000	32588476	10000.000000	21671	59001	1.000000	13336	65350	1.000000	197349775	-0.006481
167979752	627096892.000000	32593278	10000.000000	21689	59139	1.000000	13295	65860	1.000000	200849183	-0.006286
167988240	627061516.000000	32591900	10000.000000	21595	58602	1.000000	13196	66076	1.000000	204343806	-0.005690
167996302	627052586.000000	32584208	10000.000000	21649	58815	1.000000	13286	65702	1.000000	207833412	-0.006243
167993128	626998950.000000	32586395	10000.000000	21658	58762	1.000000	13394	64829	1.000000	211319231	-0.008986
167979837	627093991.000000	32597696	10000.000000	21723	58613	1.000000	13385	65737	1.000000	214801064	-0.011066
167991540	627030045.000000	32594313	10000.000000	21815	58416	1.000000	13331	65801	1.000000	218274126	-0.008120
167981738	627054644.000000	32597619	10000.000000	21774	58616	1.000000	13290	65663	1.000000	221740965	-0.007586
167975988	627117166.000000	32591650	10000.000000	21564	59309	1.000000	13248	65469	1.000000	225202771	-0.007225
167984931	627021914.000000	32597752	10000.000000	21790	59040	1.000000	13251	65197	1.000000	228660802	-0.007535
167984953	627060518.000000	32598374	10000.000000	21541	58989	1.000000	13224	65699	1.000000	232114030	-0.007522
167981957	627063495.000000	32592985	10000.000000	21327	58778	1.000000	13268	65580	1.000000	235563350	-0.007513
167981143	627083033.000000	32582943	10000.000000	21890	58368	1.000000	13395	65092	1.000000	239006287	-0.007700
167984808	627033126.000000	32592417	10000.000000	21704	58677	1.000000	13093	65819	1.000000	242444330	-0.007930
167963938	627120444.000000	32601699	10000.000000	21457	58359	1.000000	13205	65361	1.000000	245875987	-0.007766
167984237	627066849.000000	32585609	10000.000000	21756	58356	1.000000	13228	65756	1.000000	249302565	-0.007299
168006699	626973485.000000	32595479	10000.000000	21868	58770	1.000000	13412	65333	1.000000	252727646	-0.007190
167973459	627058986.000000	32598890	10000.000000	21689	58825	1.000000	13352	65112	1.000000	256141962	-0.005677
167986941	627068560.000000	32592524	10000.000000	21648	58095	1.000000	13288	65606	1.000000	259555722	-0.005571
167985955	627047592.000000	32591319	10000.000000	21675	58433	1.000000	13287	65012	1.000000	262964225	-0.005013
167984202	627099611.000000	32595491	10000.000000	21758	58548	1.000000	13233	65811	1.000000	266367245	-0.006009
167972151	627065548.000000	32588761	10000.000000	21684	58627	1.000000	13445	65586	1.000000	269763025	-0.006076
167978467	627074998.000000	32588934	10000.000000	21689	59189	1.000000	13388	64997	1.000000	273157040	-0.005884
167970972	627045010.000000	32589726	10000.000000	21642	59028	1.000000	13201	66199	1.000000	276542862	-0.005644
167985029	627085939.000000	32589029	10000.000000	21567	58870	1.000000	13469	65069	1.000000	279922907	-0.007956
167981725	627059985.000000	32591253	10000.000000	21521	58730	1.000000	13409	65300	1.000000	283297501	-0.007184
167984123	627085149.000000	32595874	10000.000000	21797	58895	1.000000	13315	65545	1.000000	286669261	-0.007019
167980121	627061015.000000	32593981	10000.000000	21712	58567	1.000000	13287	65455	1.000000	290036574	-0.006859
167968820	627068248.000000	32594200	10000.000000	21686	58791	1.000000	13220	65733	1.000000	293396510	-0.006721
167979734	627098881.000000	32592412	10000.000000	21961	58639	1.000000	13329	65153	1.000000	296754762	-0.006794
167973480	627053387.000000	32602406	10000.000000	21486	58731	1.000000	13364	65005	1.000000	300108078	-0.006564
168007730	626994051.000000	32584691	10000.000000	21546	58332	1.000000	13301	65115	1.000000	303452907	-0.006237
167990185	627063018.000000	32592246	10000.000000	21650	59067	1.000000	13363	65599	1.000000	306793656	-0.006161
167973930	627053254.000000	32594750	10000.000000	21716	58771	1.000000	13319	65651	1.000000	310130594	-0.007226
167971065	627102125.000000	32593342	10000.000000	21654	58357	1.000000	13212	65814	1.000000	313459039	-0.007249
167985806	627115558.000000	32586345	10000.000000	21569	58992	1.000000	13361	65625	1.000000	316789567	-0.006805
167969280	627098855.000000	32583552	10000.000000	21569	58560	1.000000	13214	65505	1.000000	320110766	-0.006579
167985105	627043837.000000	32597483	10000.000000	21566	59199	1.000000	13380	65740	1.000000	323427701	-0.006335
167989615	627065411.000000	32598961	10000.000000	21831	58927	1.000000	13258	65763	1.000000	326735490	-0.006279
167976370	627081013.000000	32593051	10000.000000	21779	58884	1.000000	13301	65909	1.000000	330042138	-0.005663
167987230	627123989.000000	32591392	10000.000000	21430	58930	1.000000	13273	65647	1.000000	333343859	-0.005435
167987160	627031321.000000	32599951	10000.000000	21818	58591	1.000000	13397	65604	1.000000	336635104	-0.005421
167974859	627066403.000000	32589314	10000.000000	21621	58521	1.000000	13290	65151	1.000000	339925533	-0.005845
167973738	627047478.000000	32594892	10000.000000	21736	58237	1.000000	13472	65070	1.000000	343206520	-0.005763
167985714	627041999.000000	32596706	10000.000000	21487	58666	1.000000	13470	65843	1.000000	346488391	-0.005938
167974429	627095530.000000	32596135	10000.000000	21666	58966	1.000000	13272	65706	1.000000	349768533	-0.005716
167990978	627034731.000000	32601199	10000.000000	21695	58998	1.000000	13362	65020	1.000000	353039794	-0.005984
167976162	627026685.000000	32596046	10000.000000	21825	58524	1.000000	13318	65436	1.000000	356306992	-0.005258
167969531	627101848.000000	32598451	10000.000000	21739	58664	1.000000	13348	65433	1.000000	359570923	-0.005317
167986799	627037935.000000	32586955	10000.000000	21661	58972	1.000000	13348	65282	1.000000	362829678	-0.005208
npatches	nstrain	runtime	dt	init_x	init_y	init_y_blood	init_z	init_S	beta0	beta1	beta2	beta3	mean_beta	B	d	delta	delta_blood	b[0]	mut	m	CTL	c	g	epsilon	k	het	lambda	rho	omega	x_max	patch.dyna	DELTA	A	VA
10000	1	100.000000	0.000100	21900	9499	5000000	0.001000	10000000	15.236165	7.419318	10.486565	7.552205	12	8000000000.000000	0.010000	1.000000	1.000000	800000	0.000050	0.048000	0	0.500000	0.000000	25.000000	6.000000	0.500000	0.001000	0.001000	0.010000	31987	0	10.000000	7.000000	1.000000
sus	inf	inf_blood	z	x[0]	y[0][0]	z[0]	x[1]	y[1][0]	z[1]	S[0]	synchrony
219000000	94990000.000000	5000000	10.000000	21900	9499	0.001000	21900	9499	0.001000	10000000	0.000000
96283323	1651534769.000000	85844822	3940.834452	7606	166776	0.394083	12847	162270	0.394083	14403773	0.000000
123126365	1119023919.000000	58225950	6324.976263	9929	113973	0.632498	15790	109436	0.632498	19674133	0.000000
151514042	772314518.000000	40172238	7771.013291	12736	79070	0.777101	18760	74193	0.777101	24149067	0.000000
168662690	620642607.000000	32272629	8648.068121	14480	63978	0.864807	20501	59158	0.864807	28070625	0.000000
178823740	544832405.000000	28312971	9180.022116	15392	56167	0.918002	21593	51215	0.918002	31658570	0.000000
184910709	503370725.000000	26171245	9502.664490	15969	52258	0.950266	22221	47283	0.950266	35048428	0.000000
188578649	479732072.000000	24946083	9698.354536	16412	49752	0.969835	22734	45339	0.969835	38313092	0.000000
190821686	465830027.000000	24212690	9817.045065	16680	48568	0.981705	22650	43957	0.981705	41504664	0.000000
192141507	457568630.000000	23786008	9889.033609	16779	47803	0.988903	22959	42313	0.988903	44646161	0.000000
192973420	452656346.000000	23525571	9932.696323	16963	46944	0.993270	22978	42257	0.993270	47759324	0.000000
193473761	449727478.000000	23377181	9959.178767	17063	46925	0.995918	23028	42700	0.995918	50850549	0.000000
193778551	447880485.000000	23280574	9975.240980	16977	46432	0.997524	23000	41903	0.997524	53925670	0.000000
193954362	446822376.000000	23221491	9984.983083	17170	46522	0.998498	23168	41762	0.998498	56994368	0.000000
194085477	446116016.000000	23185506	9990.891893	16912	46547	0.999089	23063	41767	0.999089	60055815	0.000000
194142102	445731846.000000	23171162	9994.475723	17070	46188	0.999448	23086	41566	0.999448	63108557	0.000000
194177022	445477874.000000	23151377	9996.649399	16973	46488	0.999665	22966	41681	0.999665	66154094	0.000000
194205234	445310518.000000	23141449	9997.967783	16880	46411	0.999797	23078	41851	0.999797	69195825	0.000000
194225685	445199075.000000	23143429	9998.767413	16930	46349	0.999877	23045	41458	0.999877	72231659	0.000000
194211386	445230438.000000	23133774	9999.252408	16967	46178	0.999925	23045	41872	0.999925	75263254	0.000000
194212538	445230287.000000	23147229	9999.546568	17126	46368	0.999955	23188	41980	0.999955	78290083	0.000000
194218057	445171683.000000	23139029	9999.724983	16819	46583	0.999972	22873	41832	0.999972	81312125	0.000000
194243743	445155943.000000	23143710	9999.833196	16940	46229	0.999983	23117	41977	0.999983	84327106	0.000000
194226825	445133670.000000	23147438	9999.898829	16841	46464	0.999990	23031	41948	0.999990	87341082	0.000000
194228198	445144769.000000	23145334	9999.938638	17062	46194	0.999994	23001	42172	0.999994	90348985	0.000000
194230436	445138827.000000	23128391	9999.962782	17052	45910	0.999996	23160	41782	0.999996	93354781	0.000000
194236774	445128345.000000	23131244	9999.977427	16950	46415	0.999998	22988	41709	0.999998	96355039	0.000000
194246735	445153017.000000	23124311	9999.986309	17095	46321	0.999999	22999	41919	0.999999	99349536	0.000000
194260440	445080410.000000	23134837	9999.991696	17039	46544	0.999999	22955	41700	0.999999	102343295	0.000000
194227108	445184117.000000	23139861	9999.994963	17113	46238	0.999999	23128	41423	0.999999	105326036	0.000000
194233637	445089476.000000	23137150	9999.996945	16973	46521	1.000000	23034	41676	1.000000	108306242	0.000000
194236404	445124982.000000	23142676	9999.998147	16815	46592	1.000000	22941	41603	1.000000	111284592	0.000000
194237520	445116267.000000	23131777	9999.998876	17005	46665	1.000000	23153	41509	1.000000	114257050	0.000000
194255023	445112442.000000	23143280	9999.999318	17022	46575	1.000000	22921	41450	1.000000	117222518	0.000000
194227604	445162123.000000	23138082	9999.999587	17016	46251	1.000000	23056	41968	1.000000	120186984	0.000000
194218554	445150420.000000	23142968	9999.999749	16920	46423	1.000000	23253	41760	1.000000	123148664	0.000000
194245243	445116341.000000	23125496	9999.999848	16895	46569	1.000000	23248	41581	1.000000	126103031	0.000000
194239048	445116205.000000	23139447	9999.999908	17010	46340	1.000000	23251	41396	1.000000	129054212	0.000000
194223007	445151670.000000	23148794	9999.999944	17101	46249	1.000000	23001	41405	1.000000	132000093	0.000000
194246848	445118754.000000	23139112	9999.999966	16823	46670	1.000000	23019	41407	1.000000	134943885	0.000000
194234169	445154140.000000	23133389	9999.999979	16959	46469	1.000000	22992	41541	1.000000	137882445	-1.#IND00
194232071	445142780.000000	23133990	9999.999988	17017	46433	1.000000	23044	41845	1.000000	140813447	-1.#IND00
194223529	445125469.000000	23132163	9999.999992	17163	46532	1.000000	22957	41715	1.000000	143740660	0.000308
194248699	445120441.000000	23142510	9999.999995	17080	46231	1.000000	23286	41464	1.000000	146664942	-0.009165
194237925	445149383.000000	23127210	9999.999997	16888	46508	1.000000	23251	41419	1.000000	149586969	-0.012900
194220990	445121166.000000	23134037	9999.999998	16839	46269	1.000000	23171	41598	1.000000	152504493	-0.003372
194248511	445105452.000000	23130745	9999.999999	17257	46102	1.000000	23154	41883	1.000000	155415102	-0.002273
194222929	445096578.000000	23135137	9999.999999	16842	46144	1.000000	23006	41926	1.000000	158320471	0.005063
194240052	445153000.000000	23129406	10000.000000	16939	46199	1.000000	22999	42102	1.000000	161225493	0.004775
194238676	445097847.000000	23130715	10000.000000	17120	46415	1.000000	22988	42283	1.000000	164121451	0.004497
194232200	445183638.000000	23134971	10000.000000	17068	46276	1.000000	23259	41460	1.000000	167013286	0.004366
194248544	445106505.000000	23140487	10000.000000	17095	46647	1.000000	22965	41825	1.000000	169905717	0.005043
194223861	445123593.000000	23137830	10000.000000	17140	46525	1.000000	23100	41891	1.000000	172789994	0.004436
194232075	445134452.000000	23140245	10000.000000	16936	46845	1.000000	23010	41970	1.000000	175672822	0.005587
194250506	445093647.000000	23138915	10000.000000	17017	46703	1.000000	23123	41601	1.000000	178544585	0.009402
194239300	445140388.000000	23136366	10000.000000	17014	46395	1.000000	22946	41804	1.000000	181416671	0.008157
194224929	445130292.000000	23137206	10000.000000	16924	46424	1.000000	23169	41543	1.000000	184281070	0.007656
194227277	445114833.000000	23131992	10000.000000	17011	46508	1.000000	23061	41636	1.000000	187144606	0.007027
194228801	445103590.000000	23136827	10000.000000	16757	46866	1.000000	23003	41765	1.000000	190007377	0.006045
194231372	445130283.000000	23135844	10000.000000	16910	46302	1.000000	23109	41416	1.000000	192859344	0.005482
194250149	445096302.000000	23127574	10000.000000	17129	46643	1.000000	23125	41630	1.000000	195709753	0.005184
194243754	445124147.000000	23133828	10000.000000	16896	46529	1.000000	23000	41624	1.000000	198555375	0.004865
194225887	445124101.000000	23135371	10000.000000	16925	46466	1.000000	23300	41375	1.000000	201400263	0.003836
194231925	445126244.000000	23135594	10000.000000	17114	46686	1.000000	23270	41300	1.000000	204235481	0.003547
194238988	445101209.000000	23130540	10000.000000	16945	46596	1.000000	23214	41362	1.000000	207071414	0.005230
194238207	445124179.000000	23135821	10000.000000	17086	46028	1.000000	23191	41554	1.000000	209901607	0.005110
194249172	445134993.000000	23133005	10000.000000	16899	46209	1.000000	23198	41706	1.000000	212726420	0.006134
194238290	445113024.000000	23131279	10000.000000	17105	46573	1.000000	23089	41487	1.000000	215548166	0.004813
194249987	445078030.000000	23141041	10000.000000	16858	46618	1.000000	22990	41800	1.000000	218362189	0.004587
194230278	445110717.000000	23131410	10000.000000	16974	46526	1.000000	22964	42084	1.000000	221171170	0.004147
194258034	445159059.000000	23133330	10000.000000	16988	46311	1.000000	23003	41667	1.000000	223978775	0.003218
194266789	445131987.000000	23138143	10000.000000	16994	46208	1.000000	23078	41510	1.000000	226784400	0.004051
194219766	445194423.000000	23139858	10000.000000	17009	46303	1.000000	23224	41631	1.000000	229580199	0.004221
194240748	445122835.000000	23135981	10000.000000	16917	46384	1.000000	22958	41549	1.000000	232377394	0.008287
194239867	445093795.000000	23129710	10000.000000	17054	46272	1.000000	23070	41720	1.000000	235164127	0.008067
194217677	445155675.000000	23135301	10000.000000	17053	46146	1.000000	23115	41815	1.000000	237951435	0.008919
194237597	445159029.000000	23131402	10000.000000	16872	46430	1.000000	22988	41688	1.000000	240732818	0.008718
194210263	445129938.000000	23131867	10000.000000	17004	46295	1.000000	23114	41776	1.000000	243509429	0.008716
194228210	445165580.000000	23138181	10000.000000	16931	46092	1.000000	23223	41593	1.000000	246280940	0.007700
194233645	445143048.000000	23140800	10000.000000	16775	46270	1.000000	23163	41547	1.000000	249050091	0.007493
194228691	445110288.000000	23136535	10000.000000	16975	46336	1.000000	22933	41757	1.000000	251815073	0.007749
194236133	445165574.000000	23130365	10000.000000	16996	46163	1.000000	23195	41454	1.000000	254577876	0.006837
194230286	445119010.000000	23130878	10000.000000	16966	46291	1.000000	23172	41246	1.000000	257334714	0.006804
194256565	445114043.000000	23132953	10000.000000	16883	46588	1.000000	22849	41950	1.000000	260090231	0.007040
194251624	445065178.000000	23131591	10000.000000	16864	46367	1.000000	23191	41746	1.000000	262841214	0.006933
194224930	445102201.000000	23143737	10000.000000	16903	46346	1.000000	23202	41618	1.000000	265586722	0.005772
194223896	445150454.000000	23141409	10000.000000	16926	46517	1.000000	22958	41579	1.000000	268328824	0.006069
194230240	445113646.000000	23126573	10000.000000	16866	46751	1.000000	22893	41938	1.000000	271069567	0.006016
194246697	445083105.000000	23136073	10000.000000	17059	46364	1.000000	23115	41693	1.000000	273798074	0.005521
194236891	445082801.000000	23141497	10000.000000	17177	46295	1.000000	23294	41826	1.000000	276528356	0.005162
194245685	445095401.000000	23131300	10000.000000	17067	46541	1.000000	23115	41575	1.000000	279251878	0.005476
194242672	445109418.000000	23137490	10000.000000	16812	46740	1.000000	23177	41487	1.000000	281973467	0.004508
194254135	445081988.000000	23132701	10000.000000	16966	46943	1.000000	23098	41609	1.000000	284692701	0.004274
194235057	445168306.000000	23130111	10000.000000	16943	46447	1.000000	23124	41606	1.000000	287406949	0.004292
194230024	445083594.000000	23131554	10000.000000	16790	46512	1.000000	22979	42138	1.000000	290113965	0.004076
194247344	445090513.000000	23139562	10000.000000	17083	46106	1.000000	23102	41822	1.000000	292818914	0.004157
194233169	445138212.000000	23139494	10000.000000	17031	46232	1.000000	23347	41413	1.000000	295516923	0.004244
194237468	445096846.000000	23136893	10000.000000	16901	46434	1.000000	23084	41119	1.000000	298212600	0.004079
194250839	445155810.000000	23134205	10000.000000	17056	46219	1.000000	23047	41657	1.000000	300905438	0.003657
194224778	445137882.000000	23139092	10000.000000	16997	46482	1.000000	23080	41761	1.000000	303592780	0.003528
npatches	nstrain	runtime	dt	init_x	init_y	init_y_blood	init_z	init_S	beta0	beta1	beta2	beta3	mean_beta	B	d	delta	delta_blood	b[0]	mut	m	CTL	c	g	epsilon	k	het	lambda	rho	omega	x_max	patch.dyna	DELTA	A	VA
10000	1	100.000000	0.000100	21900	9499	5000000	0.001000	10000000	13.269302	6.526285	7.097023	14.086268	12	8000000000.000000	0.010000	1.000000	1.000000	800000	0.000050	0.048000	0	0.500000	0.000000	25.000000	7.000000	0.500000	0.001000	0.001000	0.010000	31987	0	10.000000	7.000000	1.000000
sus	inf	inf_blood	z	x[0]	y[0][0]	z[0]	x[1]	y[1][0]	z[1]	S[0]	synchrony
219000000	94990000.000000	5000000	10.000000	21900	9499	0.001000	21900	9499	0.001000	10000000	0.000000
103188947	1488012840.000000	77367226	3940.834452	9060	150566	0.394083	14541	144968	0.394083	14327960	0.000000
138442326	911696293.000000	47438417	6324.976263	12683	91766	0.632498	18619	87127	0.632498	19298534	0.000000
170995614	600278777.000000	31226098	7771.013291	15845	61146	0.777101	22013	55788	0.777101	23332345	0.000000
190347850	466824336.000000	24271007	8648.068121	17869	47733	0.864807	23687	43134	0.864807	26733061	0.000000
201837096	399972782.000000	20794964	9180.022116	19026	40884	0.918002	24682	36775	0.918002	29762927	0.000000
208756823	363367603.000000	18886755	9502.664490	19839	37415	0.950266	25061	33136	0.950266	32564821	0.000000
212980519	342377810.000000	17790403	9698.354536	20348	34951	0.969835	25418	30724	0.969835	35234317	0.000000
215494155	330080219.000000	17159267	9817.045065	20488	33839	0.981705	25672	29922	0.981705	37818018	0.000000
217072273	322721487.000000	16769559	9889.033609	20738	32747	0.988903	25704	29439	0.988903	40345468	0.000000
217988594	318355567.000000	16545131	9932.696323	20561	32658	0.993270	25932	28633	0.993270	42840477	0.000000
218557997	315719375.000000	16405290	9959.178767	20735	32550	0.995918	26002	28606	0.995918	45313930	0.000000
218912686	314054484.000000	16323783	9975.240980	21076	32233	0.997524	25767	28388	0.997524	47772261	0.000000
219120710	313106093.000000	16281713	9984.983083	20791	32410	0.998498	26073	28142	0.998498	50220699	0.000000
219224671	312574777.000000	16247013	9990.891893	20877	32145	0.999089	25799	28239	0.999089	52662904	0.000000
219322992	312189351.000000	16227959	9994.475723	20753	32116	0.999448	26149	28279	0.999448	55096373	0.000000
219377525	311962354.000000	16217852	9996.649399	20773	32180	0.999665	26011	28157	0.999665	57522306	0.000000
219401806	311845195.000000	16203965	9997.967783	20819	32027	0.999797	26045	28120	0.999797	59949124	0.000000
219421530	311703962.000000	16200595	9998.767413	21033	32046	0.999877	25852	27815	0.999877	62369087	0.000000
219452148	311682128.000000	16202977	9999.252408	20733	31872	0.999925	26014	27888	0.999925	64785900	0.000000
219428543	311632678.000000	16203584	9999.546568	20887	31697	0.999955	26168	28027	0.999955	67199468	0.000000
219467945	311626451.000000	16186570	9999.724983	20938	31931	0.999972	26245	28103	0.999972	69609146	0.000000
219456274	311609457.000000	16183064	9999.833196	20932	31914	0.999983	26054	28247	0.999983	72015491	0.000000
219431350	311640431.000000	16194142	9999.898829	20782	32323	0.999990	26081	28119	0.999990	74417734	0.000000
219454497	311594644.000000	16192718	9999.938638	21006	31994	0.999994	26269	28016	0.999994	76814250	0.000000
219457190	311602926.000000	16198424	9999.962782	21075	31475	0.999996	25912	28473	0.999996	79205871	0.000000
219455906	311647862.000000	16198221	9999.977427	21163	31965	0.999998	26169	28074	0.999998	81599186	0.000000
219459183	311599185.000000	16193319	9999.986309	21067	31782	0.999999	26015	28087	0.999999	83984426	0.000000
219475926	311566899.000000	16190193	9999.991696	20840	32075	0.999999	25971	28011	0.999999	86366469	0.000000
219432765	311626831.000000	16193007	9999.994963	20787	32196	0.999999	26154	28020	0.999999	88745523	0.000000
219461034	311589007.000000	16195719	9999.996945	20885	31991	1.000000	26053	28221	1.000000	91122081	0.000000
219445820	311593233.000000	16196860	9999.998147	20981	31509	1.000000	25748	28071	1.000000	93495853	0.000000
219440903	311640892.000000	16194093	9999.998876	20815	32128	1.000000	25860	27786	1.000000	95865757	0.000000
219438595	311626665.000000	16194875	9999.999318	20989	31840	1.000000	26069	28138	1.000000	98229241	0.000000
219460405	311603373.000000	16192804	9999.999587	20891	31670	1.000000	25793	27964	1.000000	100592225	0.000000
219434389	311615556.000000	16206396	9999.999749	20820	32070	1.000000	25921	28390	1.000000	102949797	0.000000
219437140	311627656.000000	16198519	9999.999848	21004	32001	1.000000	26032	28079	1.000000	105303340	0.000000
219434931	311623043.000000	16193681	9999.999908	20853	31877	1.000000	26084	28145	1.000000	107655472	0.000000
219433600	311628518.000000	16200649	9999.999944	20754	31568	1.000000	25953	28191	1.000000	110003996	0.000000
219448735	311631598.000000	16200578	9999.999966	20934	32166	1.000000	26082	28179	1.000000	112350680	0.000000
219442999	311611490.000000	16194328	9999.999979	20846	32227	1.000000	26060	28063	1.000000	114694148	-1.#IND00
219461231	311607189.000000	16193306	9999.999988	21091	31656	1.000000	25879	28222	1.000000	117033608	-0.000000
219445647	311637924.000000	16191506	9999.999992	20941	31881	1.000000	26082	28317	1.000000	119367151	-0.006041
219436070	311577789.000000	16193919	9999.999995	21003	32004	1.000000	26097	28268	1.000000	121698781	-0.012525
219439049	311621027.000000	16197648	9999.999997	20758	32084	1.000000	26181	28014	1.000000	124026011	-0.006618
219457548	311586812.000000	16196783	9999.999998	21004	31988	1.000000	25917	28253	1.000000	126347070	-0.008380
219428687	311652094.000000	16197244	9999.999999	20856	32020	1.000000	26092	28109	1.000000	128670131	-0.007306
219455760	311584994.000000	16203533	9999.999999	20957	31889	1.000000	26104	28148	1.000000	130983724	-0.001445
219447518	311646584.000000	16200148	10000.000000	20807	32202	1.000000	26057	27988	1.000000	133299703	-0.001434
219464047	311579241.000000	16194230	10000.000000	20631	31874	1.000000	26094	28097	1.000000	135611511	0.001684
219432931	311604960.000000	16204543	10000.000000	20634	32065	1.000000	26039	27931	1.000000	137919419	0.000963
219438683	311626456.000000	16194128	10000.000000	20870	32004	1.000000	25948	28143	1.000000	140226459	0.000643
219456272	311596133.000000	16197399	10000.000000	21019	31881	1.000000	26074	27834	1.000000	142524477	0.000143
219464241	311591871.000000	16196134	10000.000000	20751	32365	1.000000	26132	27975	1.000000	144816763	0.000404
219457187	311586475.000000	16193894	10000.000000	20912	32107	1.000000	25876	28080	1.000000	147108474	0.000625
219464122	311592707.000000	16199216	10000.000000	20824	31966	1.000000	26057	28102	1.000000	149396642	0.003902
219450672	311576354.000000	16189466	10000.000000	20887	31955	1.000000	26048	28062	1.000000	151681203	0.006596
219472214	311565529.000000	16198762	10000.000000	20936	31868	1.000000	25985	28347	1.000000	153963928	0.006164
219431297	311609166.000000	16197685	10000.000000	21009	32325	1.000000	26086	27981	1.000000	156243273	0.006245
219471160	311615834.000000	16200547	10000.000000	20627	32417	1.000000	26013	28219	1.000000	158521548	0.005948
219441680	311571390.000000	16200670	10000.000000	20843	31861	1.000000	26025	28135	1.000000	160794307	0.006244
219455767	311576087.000000	16191482	10000.000000	20873	32000	1.000000	26147	27950	1.000000	163059683	0.006989
219454738	311607623.000000	16196286	10000.000000	20797	31888	1.000000	25975	27984	1.000000	165326136	0.005330
219455240	311586120.000000	16192613	10000.000000	20947	32182	1.000000	25886	27844	1.000000	167586486	0.006684
219449169	311591284.000000	16197643	10000.000000	20779	31988	1.000000	26108	27940	1.000000	169844810	0.006371
219463808	311582604.000000	16201821	10000.000000	20959	31736	1.000000	26239	27962	1.000000	172101306	0.005952
219459575	311591446.000000	16190289	10000.000000	20923	32140	1.000000	26067	28221	1.000000	174353796	0.005926
219443043	311591938.000000	16199062	10000.000000	20911	31849	1.000000	26203	27932	1.000000	176602951	0.005643
219462445	311587580.000000	16202756	10000.000000	20997	31929	1.000000	26082	28208	1.000000	178849902	0.005844
219445431	311585095.000000	16203489	10000.000000	20953	31908	1.000000	25998	27819	1.000000	181092596	0.005698
219459407	311602268.000000	16192308	10000.000000	20768	31695	1.000000	26067	28100	1.000000	183334085	0.006398
219477620	311592730.000000	16190705	10000.000000	20841	32196	1.000000	26009	28440	1.000000	185570714	0.006153
219436298	311647376.000000	16190999	10000.000000	20941	31654	1.000000	26078	27761	1.000000	187802299	0.005275
219442064	311657931.000000	16196399	10000.000000	20879	31927	1.000000	25783	28512	1.000000	190033389	0.005436
219452066	311600062.000000	16196878	10000.000000	20995	32303	1.000000	26080	28411	1.000000	192261096	0.005340
219431704	311611677.000000	16194398	10000.000000	20822	32057	1.000000	25776	28019	1.000000	194481436	0.004717
219461126	311602792.000000	16198745	10000.000000	20978	31798	1.000000	26091	28107	1.000000	196700447	0.003712
219448965	311556789.000000	16193290	10000.000000	20768	31910	1.000000	26050	28019	1.000000	198911744	0.003772
219453428	311597477.000000	16198856	10000.000000	20993	32034	1.000000	26025	27880	1.000000	201124539	0.003716
219434048	311638617.000000	16192036	10000.000000	20992	31704	1.000000	25795	28443	1.000000	203331858	0.003772
219459533	311575237.000000	16188318	10000.000000	21053	32053	1.000000	26027	27949	1.000000	205536895	0.003609
219430019	311651726.000000	16193994	10000.000000	20956	31895	1.000000	25839	28331	1.000000	207737766	0.004730
219452906	311631005.000000	16193454	10000.000000	20787	31873	1.000000	26062	27912	1.000000	209936091	0.004730
219434563	311678652.000000	16206598	10000.000000	20983	31687	1.000000	26071	27866	1.000000	212132511	0.003975
219437341	311618037.000000	16200673	10000.000000	20811	31950	1.000000	25966	28341	1.000000	214323341	0.004080
219483760	311549493.000000	16187918	10000.000000	21138	31576	1.000000	25979	28216	1.000000	216512454	0.003825
219442585	311625955.000000	16197638	10000.000000	20953	31767	1.000000	25821	28048	1.000000	218694126	0.003428
219429976	311658030.000000	16184797	10000.000000	20923	31983	1.000000	25882	28202	1.000000	220875452	0.003326
219453575	311597604.000000	16199948	10000.000000	20868	32089	1.000000	25961	28057	1.000000	223054230	0.002674
219447472	311644415.000000	16194651	10000.000000	20908	32209	1.000000	26020	28302	1.000000	225229329	0.002640
219455261	311617456.000000	16194630	10000.000000	20560	32027	1.000000	25943	28091	1.000000	227399183	0.002162
219419385	311671644.000000	16197053	10000.000000	20876	31918	1.000000	25995	27825	1.000000	229565835	0.002188
219418626	311699256.000000	16197613	10000.000000	20994	31985	1.000000	26066	27928	1.000000	231730409	0.002120
219436906	311615121.000000	16199638	10000.000000	20580	32243	1.000000	26127	28020	1.000000	233890838	0.001991
219440855	311621125.000000	16190314	10000.000000	20982	31994	1.000000	26252	27597	1.000000	236047184	0.002579
219437479	311582317.000000	16196761	10000.000000	21009	32108	1.000000	25932	28150	1.000000	238199550	0.002102
219453879	311628328.000000	16197054	10000.000000	20983	31746	1.000000	26204	28079	1.000000	240352206	0.001976
219477373	311559655.000000	16197873	10000.000000	20870	31733	1.000000	25884	28241	1.000000	242502195	0.001431
219437390	311631090.000000	16199174	10000.000000	21059	32084	1.000000	26048	27879	1.000000	244652163	0.001017
219456542	311597732.000000	16197808	10000.000000	20984	31838	1.000000	26055	28106	1.000000	246790574	0.001332
npatches	nstrain	runtime	dt	init_x	init_y	init_y_blood	init_z	init_S	beta0	beta1	beta2	beta3	mean_beta	B	d	delta	delta_blood	b[0]	mut	m	CTL	c	g	epsilon	k	het	lambda	rho	omega	x_max	patch.dyna	DELTA	A	VA
10000	1	100.000000	0.000100	21900	9499	5000000	0.001000	10000000	10.650579	10.917751	10.405154	10.232003	12	8000000000.000000	0.010000	1.000000	1.000000	800000	0.000050	0.048000	0	0.500000	0.000000	25.000000	8.000000	0.500000	0.001000	0.001000	0.010000	31987	0	10.000000	7.000000	1.000000
sus	inf	inf_blood	z	x[0]	y[0][0]	z[0]	x[1]	y[1][0]	z[1]	S[0]	synchrony
219000000	94990000.000000	5000000	10.000000	21900	9499	0.001000	21900	9499	0.001000	10000000	0.000000
110865150	1337763574.000000	69571485	3940.834452	11411	134359	0.394083	11309	133444	0.394083	14224789	0.000000
154323903	744693047.000000	38745539	6324.976263	16017	74092	0.632498	15751	74278	0.632498	18884689	0.000000
190889077	464342515.000000	24150316	7771.013291	19869	45388	0.777101	19783	45756	0.777101	22461948	0.000000
212405105	345506572.000000	17964390	8648.068121	21957	34016	0.864807	21796	34071	0.864807	25338415	0.000000
225238333	285794087.000000	14851710	9180.022116	23351	27801	0.918002	22901	28257	0.918002	27800350	0.000000
233036992	253002026.000000	13155388	9502.664490	23783	24643	0.950266	24009	24632	0.950266	30011129	0.000000
237783991	234061875.000000	12166124	9698.354536	24313	23004	0.969835	24333	22740	0.969835	32066890	0.000000
240703945	222925572.000000	11589766	9817.045065	24755	21953	0.981705	24691	21629	0.981705	34024981	0.000000
242449877	216224956.000000	11237575	9889.033609	24964	21307	0.988903	24902	21116	0.988903	35925182	0.000000
243526058	212271254.000000	11033291	9932.696323	24809	20837	0.993270	24789	20831	0.993270	37789169	0.000000
244184741	209836905.000000	10908749	9959.178767	25078	20559	0.995918	24693	20440	0.995918	39631838	0.000000
244579643	208359176.000000	10828283	9975.240980	25185	20488	0.997524	25081	20252	0.997524	41457366	0.000000
244795767	207515186.000000	10786101	9984.983083	25237	20115	0.998498	24960	20439	0.998498	43273468	0.000000
244967002	206917248.000000	10751217	9990.891893	25222	20436	0.999089	25193	20133	0.999089	45082864	0.000000
245053054	206623430.000000	10734964	9994.475723	25310	20206	0.999448	25073	20328	0.999448	46885111	0.000000
245108665	206443082.000000	10729536	9996.649399	25201	20228	0.999665	24975	20101	0.999665	48684448	0.000000
245167673	206270940.000000	10721139	9997.967783	25246	20148	0.999797	25159	20400	0.999797	50477849	0.000000
245160343	206232743.000000	10713421	9998.767413	25082	20429	0.999877	25142	20235	0.999877	52270246	0.000000
245179601	206198144.000000	10719738	9999.252408	25129	20272	0.999925	25378	19768	0.999925	54061104	0.000000
245163061	206179368.000000	10723483	9999.546568	25357	20151	0.999955	24967	20370	0.999955	55845864	0.000000
245177703	206176402.000000	10711836	9999.724983	25342	20086	0.999972	25018	20151	0.999972	57628776	0.000000
245196902	206132868.000000	10714534	9999.833196	25165	19920	0.999983	24861	20376	0.999983	59407386	0.000000
245206522	206144592.000000	10712717	9999.898829	25260	20044	0.999990	25219	20199	0.999990	61186244	0.000000
245198384	206111581.000000	10714671	9999.938638	25306	20038	0.999994	25237	20317	0.999994	62959438	0.000000
245201449	206142555.000000	10711436	9999.962782	25303	20179	0.999996	25141	20063	0.999996	64732141	0.000000
245170124	206156498.000000	10720569	9999.977427	25465	19668	0.999998	25190	20123	0.999998	66501462	0.000000
245181248	206145546.000000	10712134	9999.986309	25253	20076	0.999999	25300	20344	0.999999	68269638	0.000000
245212171	206096844.000000	10718892	9999.991696	25154	20295	0.999999	25153	19729	0.999999	70033495	0.000000
245210632	206070988.000000	10716778	9999.994963	25316	20032	0.999999	24973	20495	0.999999	71796346	0.000000
245201439	206115400.000000	10711730	9999.996945	25350	20066	1.000000	25241	19877	1.000000	73553839	0.000000
245189597	206142036.000000	10712561	9999.998147	25032	20315	1.000000	25170	20286	1.000000	75308844	0.000000
245184593	206128705.000000	10711849	9999.998876	25338	20072	1.000000	25254	20294	1.000000	77060217	0.000000
245190283	206119932.000000	10713074	9999.999318	25059	20192	1.000000	25088	20123	1.000000	78813583	0.000000
245188144	206158159.000000	10718029	9999.999587	25102	20233	1.000000	25169	19894	1.000000	80561282	0.000000
245196055	206133142.000000	10718609	9999.999749	25112	20095	1.000000	24995	20278	1.000000	82304527	0.000000
245187463	206119400.000000	10707764	9999.999848	25297	20177	1.000000	25098	20089	1.000000	84047421	0.000000
245194168	206184743.000000	10715670	9999.999908	25266	19977	1.000000	24964	20477	1.000000	85787670	0.000000
245191952	206099877.000000	10711889	9999.999944	25167	20153	1.000000	25271	20024	1.000000	87528342	0.000000
245204368	206080088.000000	10712926	9999.999966	25266	20263	1.000000	25142	20156	1.000000	89262409	0.000000
245203976	206116184.000000	10713699	9999.999979	25246	20306	1.000000	25138	20170	1.000000	90994663	-1.#IND00
245176277	206138881.000000	10715223	9999.999988	25111	19948	1.000000	25046	20118	1.000000	92726430	-0.019200
245189081	206089047.000000	10706705	9999.999992	25568	19965	1.000000	25155	19991	1.000000	94456610	-0.003162
245169248	206168755.000000	10715787	9999.999995	25135	20326	1.000000	24993	20304	1.000000	96180607	0.003218
245182887	206157345.000000	10716027	9999.999997	25166	20290	1.000000	25063	20237	1.000000	97902738	0.000512
245203042	206091809.000000	10711212	9999.999998	25469	19935	1.000000	25059	20189	1.000000	99620670	-0.001201
245191836	206110784.000000	10714498	9999.999999	25158	20192	1.000000	25281	20148	1.000000	101334885	-0.004984
245170735	206145024.000000	10715888	9999.999999	25413	20126	1.000000	25241	20581	1.000000	103049181	0.000577
245195854	206104004.000000	10717509	10000.000000	25238	20178	1.000000	25050	20165	1.000000	104760244	-0.001484
245209416	206096889.000000	10709012	10000.000000	25257	20179	1.000000	25288	20010	1.000000	106469646	0.002336
245199148	206107003.000000	10709073	10000.000000	25391	20045	1.000000	25012	20393	1.000000	108178307	-0.001280
245194687	206114919.000000	10713911	10000.000000	24945	20330	1.000000	25193	20033	1.000000	109882861	-0.001642
245198868	206147926.000000	10717075	10000.000000	25318	20078	1.000000	25027	20119	1.000000	111586297	-0.002797
245182318	206118930.000000	10720932	10000.000000	25179	20103	1.000000	25095	20221	1.000000	113286756	-0.005830
245188179	206170388.000000	10713790	10000.000000	25188	19934	1.000000	24995	20187	1.000000	114981477	-0.006837
245201960	206099775.000000	10709819	10000.000000	25310	20138	1.000000	25020	20374	1.000000	116678124	-0.005949
245181461	206111406.000000	10713881	10000.000000	25152	20171	1.000000	24953	20274	1.000000	118369634	-0.005640
245214126	206118780.000000	10707831	10000.000000	25150	19892	1.000000	25089	20256	1.000000	120059999	-0.004326
245195076	206069108.000000	10713972	10000.000000	25269	19968	1.000000	24880	20365	1.000000	121747729	-0.003250
245181967	206090796.000000	10716098	10000.000000	25087	19799	1.000000	24844	20384	1.000000	123430770	-0.003316
245218874	206119499.000000	10710567	10000.000000	24963	20205	1.000000	25139	19990	1.000000	125108884	-0.002634
245220947	206103267.000000	10711993	10000.000000	25171	20149	1.000000	25134	20182	1.000000	126787694	-0.001636
245205997	206132936.000000	10714715	10000.000000	25201	19991	1.000000	25005	20311	1.000000	128467256	-0.001408
245217430	206100421.000000	10709924	10000.000000	25237	20173	1.000000	25044	20186	1.000000	130140750	-0.001257
245176714	206083848.000000	10708171	10000.000000	25298	20123	1.000000	25006	20449	1.000000	131812355	-0.001044
245199133	206119064.000000	10712367	10000.000000	25235	19897	1.000000	25157	19904	1.000000	133483252	-0.001949
245198968	206130993.000000	10713045	10000.000000	25135	19980	1.000000	25179	20132	1.000000	135149414	-0.002021
245215812	206087984.000000	10714282	10000.000000	25523	19910	1.000000	25240	20260	1.000000	136810420	-0.000549
245175257	206168333.000000	10715760	10000.000000	25212	20537	1.000000	25076	20124	1.000000	138472871	0.000214
245203542	206102066.000000	10712079	10000.000000	25257	20020	1.000000	24866	20330	1.000000	140132530	0.000088
245178653	206137274.000000	10712692	10000.000000	25247	19971	1.000000	25058	20319	1.000000	141787049	0.000286
245201147	206114362.000000	10712020	10000.000000	25116	20007	1.000000	25128	20195	1.000000	143441669	0.000186
245215534	206092325.000000	10712426	10000.000000	25199	20069	1.000000	25088	20348	1.000000	145094055	0.000201
245208138	206089797.000000	10712848	10000.000000	25104	20438	1.000000	25047	20331	1.000000	146743411	0.000093
245179280	206175364.000000	10712334	10000.000000	25013	20120	1.000000	25008	20054	1.000000	148389996	0.000050
245190220	206111904.000000	10710890	10000.000000	25348	19864	1.000000	25285	20035	1.000000	150035927	0.000022
245188353	206110356.000000	10711496	10000.000000	25275	20090	1.000000	25020	20395	1.000000	151677888	-0.000013
245191374	206092297.000000	10713269	10000.000000	25454	19881	1.000000	25223	20256	1.000000	153317846	-0.000684
245202753	206088469.000000	10709159	10000.000000	25286	19941	1.000000	25090	20199	1.000000	154956500	-0.001200
245186748	206133758.000000	10715256	10000.000000	25178	20095	1.000000	25217	20094	1.000000	156591393	-0.001143
245193732	206125103.000000	10716238	10000.000000	25168	19999	1.000000	25152	20062	1.000000	158221057	-0.000935
245190144	206130280.000000	10713363	10000.000000	25301	19811	1.000000	24936	20098	1.000000	159852266	-0.000765
245177597	206137682.000000	10712371	10000.000000	25118	20122	1.000000	25036	20316	1.000000	161479819	-0.001932
245212970	206116857.000000	10705487	10000.000000	25386	19997	1.000000	25152	20216	1.000000	163101234	-0.002194
245196072	206141678.000000	10714162	10000.000000	25125	19984	1.000000	24987	20132	1.000000	164722381	-0.001937
245189013	206111591.000000	10711773	10000.000000	25235	20138	1.000000	25208	20364	1.000000	166341993	-0.002403
245204890	206112274.000000	10711522	10000.000000	25248	20120	1.000000	25194	19963	1.000000	167957752	-0.002250
245185907	206128245.000000	10712235	10000.000000	25090	20190	1.000000	25196	19861	1.000000	169573447	-0.002193
245187146	206093845.000000	10713966	10000.000000	25122	20036	1.000000	25215	20176	1.000000	171186631	-0.002009
245193367	206094369.000000	10708174	10000.000000	25066	20332	1.000000	25206	19939	1.000000	172794702	-0.002650
245200751	206137254.000000	10713005	10000.000000	25462	19819	1.000000	25033	20114	1.000000	174406488	-0.002533
245174523	206140721.000000	10711258	10000.000000	25231	20206	1.000000	25005	20411	1.000000	176012421	-0.002074
245186875	206140597.000000	10716499	10000.000000	25316	19988	1.000000	25127	20275	1.000000	177615222	-0.002026
245193149	206121282.000000	10708356	10000.000000	25025	20038	1.000000	24994	20308	1.000000	179215162	-0.002218
245209088	206088930.000000	10710146	10000.000000	25275	19919	1.000000	25336	19986	1.000000	180811694	-0.002000
245185119	206123825.000000	10709044	10000.000000	25238	20349	1.000000	24962	20166	1.000000	182404537	-0.002191
245181550	206172838.000000	10710043	10000.000000	25199	20116	1.000000	25136	20374	1.000000	183996828	-0.002539
245220977	206080644.000000	10711858	10000.000000	25255	20019	1.000000	25221	20278	1.000000	185589298	-0.002776
245206411	206135355.000000	10715289	10000.000000	25427	19992	1.000000	25075	20402	1.000000	187178546	-0.002737
245179920	206147474.000000	10712619	10000.000000	25105	20077	1.000000	25230	20250	1.000000	188764924	-0.002712
npatches	nstrain	runtime	dt	init_x	init_y	init_y_blood	init_z	init_S	beta0	beta1	beta2	beta3	mean_beta	B	d	delta	delta_blood	b[0]	mut	m	CTL	c	g	epsilon	k	het	lambda	rho	omega	x_max	patch.dyna	DELTA	A	VA
10000	1	100.000000	0.000100	21900	9499	5000000	0.001000	10000000	12.245821	11.632802	13.821171	12.184330	12	8000000000.000000	0.010000	1.000000	1.000000	800000	0.000050	0.048000	0	0.500000	0.000000	25.000000	9.000000	0.500000	0.001000	0.001000	0.010000	31987	0	10.000000	7.000000	1.000000
sus	inf	inf_blood	z	x[0]	y[0][0]	z[0]	x[1]	y[1][0]	z[1]	S[0]	synchrony
219000000	94990000.000000	5000000	10.000000	21900	9499	0.001000	21900	9499	0.001000	10000000	0.000000
117076866	1214830139.000000	63196434	3940.834452	11171	122271	0.394083	11491	121912	0.394083	14177741	0.000000
168143234	617275293.000000	32126632	6324.976263	16264	62557	0.632498	16647	61564	0.632498	18566344	0.000000
207823858	364238133.000000	18943182	7771.013291	20363	36757	0.777101	20874	36430	0.777101	21750291	0.000000
231059092	257800036.000000	13409340	8648.068121	22725	25785	0.864807	23306	25443	0.864807	24181518	0.000000
244932762	204217572.000000	10616072	9180.022116	24394	20310	0.918002	24773	20544	0.918002	26161646	0.000000
253461551	174547960.000000	9072534	9502.664490	25128	17500	0.950266	25447	17701	0.950266	27872242	0.000000
258657720	157342821.000000	8178942	9698.354536	25651	15755	0.969835	26081	15755	0.969835	29414679	0.000000
261891264	147081051.000000	7643129	9817.045065	26085	14774	0.981705	26557	14474	0.981705	30852940	0.000000
263870887	140889935.000000	7323408	9889.033609	26376	14189	0.988903	26565	14003	0.988903	32227116	0.000000
265094073	137230598.000000	7131731	9932.696323	26254	13755	0.993270	26746	13427	0.993270	33559296	0.000000
265839045	134936682.000000	7010021	9959.178767	26501	13842	0.995918	26821	13375	0.995918	34867684	0.000000
266290801	133510226.000000	6940005	9975.240980	26566	13345	0.997524	27002	12915	0.997524	36160513	0.000000
266611306	132663030.000000	6893450	9984.983083	26637	13216	0.998498	26971	13088	0.998498	37441615	0.000000
266732225	132205621.000000	6872501	9990.891893	26534	13227	0.999089	26810	13127	0.999089	38715066	0.000000
266848196	131891242.000000	6861057	9994.475723	26836	13185	0.999448	26823	12960	0.999448	39983825	0.000000
266897828	131701200.000000	6846532	9996.649399	26519	13381	0.999665	26887	12873	0.999665	41250871	0.000000
266941790	131569643.000000	6839653	9997.967783	26440	13208	0.999797	26742	13099	0.999797	42512484	0.000000
266987854	131486849.000000	6834965	9998.767413	26454	13202	0.999877	26885	13027	0.999877	43769235	0.000000
266978168	131481049.000000	6832365	9999.252408	26444	13150	0.999925	26835	12985	0.999925	45025966	0.000000
266975179	131473934.000000	6834502	9999.546568	26603	13184	0.999955	26829	12917	0.999955	46281846	0.000000
266999119	131446494.000000	6833223	9999.724983	26502	13238	0.999972	26783	12682	0.999972	47534918	0.000000
266972830	131431269.000000	6833835	9999.833196	26509	13357	0.999983	26848	12946	0.999983	48785447	0.000000
267000583	131415949.000000	6828452	9999.898829	26658	13048	0.999990	27158	13054	0.999990	50033547	0.000000
267013209	131382814.000000	6830421	9999.938638	26638	13184	0.999994	26711	13214	0.999994	51278699	0.000000
266986281	131442864.000000	6832043	9999.962782	26566	13355	0.999996	26789	13082	0.999996	52523420	0.000000
267017989	131409131.000000	6830226	9999.977427	26620	13261	0.999998	26953	12858	0.999998	53766998	0.000000
267009651	131374455.000000	6831580	9999.986309	26776	13079	0.999999	26857	12965	0.999999	55006446	0.000000
267007876	131397267.000000	6832126	9999.991696	26661	13212	0.999999	26825	13022	0.999999	56246940	0.000000
267046465	131353370.000000	6830471	9999.994963	26481	13138	0.999999	26900	13148	0.999999	57483249	0.000000
267015556	131393620.000000	6829098	9999.996945	26618	13445	1.000000	26768	12949	1.000000	58717000	0.000000
266991048	131434267.000000	6831370	9999.998147	26488	13518	1.000000	26689	13090	1.000000	59950827	0.000000
266999610	131422484.000000	6829402	9999.998876	26760	13056	1.000000	26939	12993	1.000000	61182930	0.000000
267014979	131392576.000000	6830217	9999.999318	26468	13349	1.000000	26852	13070	1.000000	62414223	0.000000
267003524	131407290.000000	6825055	9999.999587	26805	13226	1.000000	26957	13000	1.000000	63643054	0.000000
266999533	131425617.000000	6833146	9999.999749	26772	13027	1.000000	26916	13129	1.000000	64867880	0.000000
267028233	131388437.000000	6823320	9999.999848	26651	13339	1.000000	27061	13167	1.000000	66090343	0.000000
266993326	131413042.000000	6831623	9999.999908	26612	13053	1.000000	26995	13013	1.000000	67312846	0.000000
267008751	131393801.000000	6832177	9999.999944	26403	13276	1.000000	26879	12992	1.000000	68530235	0.000000
267018557	131386142.000000	6833074	9999.999966	26682	13208	1.000000	26685	13278	1.000000	69748074	0.000000
267006750	131420850.000000	6830507	9999.999979	26470	13094	1.000000	27165	12773	1.000000	70964427	-1.#IND00
266999415	131389971.000000	6827354	9999.999988	26637	13257	1.000000	26995	12889	1.000000	72179739	0.009600
267000677	131383247.000000	6833070	9999.999992	26653	13154	1.000000	26994	12954	1.000000	73390994	0.005627
266994573	131417388.000000	6828998	9999.999995	26391	13389	1.000000	26903	12963	1.000000	74601417	-0.008033
267004514	131415821.000000	6830344	9999.999997	26762	13404	1.000000	26875	13009	1.000000	75810479	-0.009425
266997460	131444161.000000	6831689	9999.999998	26404	13316	1.000000	26774	13193	1.000000	77019798	-0.003509
267019428	131382975.000000	6834653	9999.999999	26632	13533	1.000000	27163	12775	1.000000	78226266	-0.003146
267002035	131377411.000000	6829332	9999.999999	26462	13242	1.000000	26667	13133	1.000000	79431129	0.002575
267027481	131377300.000000	6832960	10000.000000	26625	13321	1.000000	26960	13008	1.000000	80634595	0.002287
267016410	131359978.000000	6825422	10000.000000	26578	13505	1.000000	26960	13185	1.000000	81836298	0.001748
267025165	131380384.000000	6827359	10000.000000	26602	13088	1.000000	26778	13006	1.000000	83037074	0.001325
267012736	131415129.000000	6829901	10000.000000	26692	13256	1.000000	26862	12932	1.000000	84232760	0.001357
266991159	131433993.000000	6835517	10000.000000	26677	13309	1.000000	26930	12932	1.000000	85428743	0.001605
267023443	131405140.000000	6828639	10000.000000	26636	13138	1.000000	26770	13139	1.000000	86621696	0.000661
266996454	131401390.000000	6824284	10000.000000	26563	13223	1.000000	27230	12889	1.000000	87812897	-0.002690
267002239	131393250.000000	6829242	10000.000000	26305	13182	1.000000	26817	12919	1.000000	89000937	-0.002203
266992468	131418152.000000	6828450	10000.000000	26450	13352	1.000000	26938	13024	1.000000	90191022	-0.001996
267002674	131392218.000000	6830352	10000.000000	26624	13362	1.000000	26864	12999	1.000000	91377723	-0.003603
267006277	131377702.000000	6827372	10000.000000	26539	13345	1.000000	26945	13066	1.000000	92561902	-0.003271
267006906	131415235.000000	6828174	10000.000000	26545	13358	1.000000	26882	13192	1.000000	93745151	-0.004293
266977119	131393294.000000	6831032	10000.000000	26374	13131	1.000000	26689	12941	1.000000	94926310	-0.004212
266995483	131433066.000000	6829197	10000.000000	26712	13179	1.000000	26717	13097	1.000000	96106385	-0.004437
266992068	131425942.000000	6832111	10000.000000	26468	13265	1.000000	26852	12968	1.000000	97284356	-0.003839
267013936	131423096.000000	6830609	10000.000000	26368	13502	1.000000	26872	13066	1.000000	98460071	-0.003664
267001992	131371543.000000	6833081	10000.000000	26556	13117	1.000000	26859	13073	1.000000	99633255	-0.003054
267000849	131403419.000000	6830406	10000.000000	26452	13168	1.000000	26623	12946	1.000000	100804322	-0.003100
266999203	131402617.000000	6830416	10000.000000	26473	13305	1.000000	26986	12969	1.000000	101975257	-0.002991
266997514	131397130.000000	6830939	10000.000000	26716	13190	1.000000	27052	12767	1.000000	103142670	-0.001957
266970494	131426367.000000	6829993	10000.000000	26469	12996	1.000000	26709	12974	1.000000	104309099	-0.001785
267013545	131418381.000000	6831088	10000.000000	26567	13484	1.000000	26771	13145	1.000000	105471407	-0.002913
266980377	131411050.000000	6827591	10000.000000	26676	13149	1.000000	26918	12928	1.000000	106634981	-0.002322
266984866	131400260.000000	6829703	10000.000000	26590	13148	1.000000	26793	12846	1.000000	107797505	-0.000610
266991413	131439282.000000	6828070	10000.000000	26726	13099	1.000000	26922	12934	1.000000	108958016	-0.000651
267023284	131374138.000000	6824140	10000.000000	26572	13342	1.000000	27116	13113	1.000000	110115017	-0.000501
267006515	131394348.000000	6827718	10000.000000	26645	13320	1.000000	26957	13159	1.000000	111270290	-0.000107
266994136	131425612.000000	6830969	10000.000000	26838	13245	1.000000	27078	12952	1.000000	112424882	-0.000397
266993801	131419696.000000	6823584	10000.000000	26542	13162	1.000000	26873	12895	1.000000	113577546	-0.000322
266978868	131488678.000000	6828854	10000.000000	26655	13082	1.000000	26706	12978	1.000000	114729365	0.000310
267010612	131443265.000000	6828278	10000.000000	26759	13091	1.000000	26760	12930	1.000000	115877572	-0.000215
266995959	131444101.000000	6830983	10000.000000	26495	13319	1.000000	26846	12935	1.000000	117024823	0.000353
266984309	131431307.000000	6829987	10000.000000	26518	13149	1.000000	27039	12891	1.000000	118169494	-0.000268
267001704	131428541.000000	6831893	10000.000000	26690	13296	1.000000	27045	12938	1.000000	119313956	-0.000241
267025763	131393918.000000	6826897	10000.000000	26493	13344	1.000000	26767	12979	1.000000	120456058	-0.000168
266993053	131405397.000000	6830876	10000.000000	26508	13178	1.000000	27026	12954	1.000000	121595618	-0.000108
266972715	131436284.000000	6833192	10000.000000	26504	13183	1.000000	26728	12844	1.000000	122735375	0.000108
267023047	131402802.000000	6829580	10000.000000	26708	13323	1.000000	27083	13077	1.000000	123872942	0.000124
267017741	131345967.000000	6828354	10000.000000	26836	13120	1.000000	26796	13082	1.000000	125009276	0.000457
267028509	131367147.000000	6829005	10000.000000	26764	13270	1.000000	26921	13035	1.000000	126142679	0.000545
267027346	131390907.000000	6823749	10000.000000	26718	13093	1.000000	26940	13064	1.000000	127274055	-0.000097
266986446	131430774.000000	6830286	10000.000000	26707	12950	1.000000	26898	12841	1.000000	128404444	-0.000105
267011434	131435348.000000	6829839	10000.000000	26696	13137	1.000000	26880	12890	1.000000	129533967	0.000018
266996530	131387138.000000	6828605	10000.000000	26745	12791	1.000000	26846	12874	1.000000	130661405	0.000585
267001995	131396778.000000	6833395	10000.000000	26641	13014	1.000000	26879	13015	1.000000	131785794	0.000232
267008337	131409211.000000	6831330	10000.000000	26569	13207	1.000000	26960	13053	1.000000	132910877	0.000248
266971507	131451972.000000	6825041	10000.000000	26473	13282	1.000000	26978	12955	1.000000	134032891	0.000240
267020571	131364325.000000	6831450	10000.000000	26698	13196	1.000000	26606	13063	1.000000	135152823	0.000154
266999464	131391678.000000	6829246	10000.000000	26510	13188	1.000000	27016	12976	1.000000	136268549	0.000100
266994399	131390997.000000	6828741	10000.000000	26650	13186	1.000000	26818	12878	1.000000	137385374	-0.000153
267012754	131371173.000000	6833954	10000.000000	26635	13072	1.000000	26987	12911	1.000000	138499294	0.000350
267040371	131384651.000000	6829704	10000.000000	26596	13310	1.000000	27042	12921	1.000000	139612807	0.000286
npatches	nstrain	runtime	dt	init_x	init_y	init_y_blood	init_z	init_S	beta0	beta1	beta2	beta3	mean_beta	B	d	delta	delta_blood	b[0]	mut	m	CTL	c	g	epsilon	k	het	lambda	rho	omega	x_max	patch.dyna	DELTA	A	VA
10000	1	100.000000	0.000100	21900	9499	5000000	0.001000	10000000	15.007741	15.990277	9.502933	14.709175	12	8000000000.000000	0.010000	1.000000	1.000000	800000	0.000050	0.048000	0	0.500000	0.000000	25.000000	10.000000	0.500000	0.001000	0.001000	0.010000	31987	0	10.000000	7.000000	1.000000
sus	inf	inf_blood	z	x[0]	y[0][0]	z[0]	x[1]	y[1][0]	z[1]	S[0]	synchrony
219000000	94990000.000000	5000000	10.000000	21900	9499	0.001000	21900	9499	0.001000	10000000	0.000000
124483083	1097634481.000000	57103985	3940.834452	10291	111744	0.394083	9935	111862	0.394083	14088061	0.000000
182978775	508724071.000000	26483638	6324.976263	15851	52266	0.632498	15468	53387	0.632498	18180597	0.000000
225688363	279509760.000000	14544140	7771.013291	20669	29319	0.777101	19927	29551	0.777101	20950815	0.000000
250509577	183807601.000000	9558879	8648.068121	23486	19551	0.864807	22875	19791	0.864807	22911498	0.000000
265366599	135565557.000000	7051715	9180.022116	25043	14477	0.918002	24672	14906	0.918002	24395576	0.000000
274532204	108684211.000000	5649152	9502.664490	26154	11601	0.950266	25672	11999	0.950266	25586953	0.000000
280307999	92762458.000000	4819890	9698.354536	26942	10116	0.969835	26419	10538	0.969835	26596010	0.000000
283918922	83099057.000000	4319422	9817.045065	27361	9119	0.981705	26984	9350	0.981705	27491885	0.000000
286223491	77087154.000000	4011083	9889.033609	27494	8513	0.988903	27243	8782	0.988903	28316667	0.000000
287680373	73355115.000000	3813579	9932.696323	27759	7949	0.993270	27330	8168	0.993270	29093622	0.000000
288611513	71013798.000000	3692983	9959.178767	27822	7702	0.995918	27473	8045	0.995918	29840584	0.000000
289185075	69627480.000000	3617850	9975.240980	28072	7766	0.997524	27655	7932	0.997524	30568241	0.000000
289525535	68739797.000000	3572484	9984.983083	27895	7549	0.998498	27744	7786	0.998498	31284730	0.000000
289765023	68179421.000000	3541601	9990.891893	28177	7463	0.999089	27626	7671	0.999089	31992106	0.000000
289869218	67855211.000000	3529865	9994.475723	27891	7396	0.999448	27555	7810	0.999448	32692891	0.000000
289957290	67605945.000000	3512812	9996.649399	28147	7424	0.999665	27845	7616	0.999665	33393230	0.000000
290018622	67520818.000000	3510697	9997.967783	28242	7216	0.999797	27944	7608	0.999797	34089919	0.000000
290017900	67458472.000000	3509619	9998.767413	28055	7390	0.999877	27824	7653	0.999877	34784701	0.000000
290056716	67415163.000000	3502394	9999.252408	28184	7535	0.999925	27809	7614	0.999925	35478747	0.000000
290077281	67351493.000000	3502488	9999.546568	27852	7397	0.999955	27624	7555	0.999955	36170016	0.000000
290098873	67323422.000000	3498749	9999.724983	27962	7243	0.999972	27602	7702	0.999972	36859210	0.000000
290096380	67314530.000000	3501420	9999.833196	28180	7244	0.999983	27865	7542	0.999983	37549219	0.000000
290116011	67320792.000000	3501960	9999.898829	27907	7276	0.999990	27846	7680	0.999990	38237240	0.000000
290070204	67369620.000000	3500633	9999.938638	28004	7420	0.999994	27611	7568	0.999994	38925298	0.000000
290080625	67311218.000000	3497939	9999.962782	28029	7459	0.999996	27742	7432	0.999996	39612095	0.000000
290104475	67315923.000000	3499244	9999.977427	28025	7394	0.999998	27614	7811	0.999998	40298035	0.000000
290105451	67321426.000000	3499438	9999.986309	28082	7389	0.999999	27670	7570	0.999999	40981079	0.000000
290115202	67306185.000000	3500697	9999.991696	28129	7251	0.999999	27943	7446	0.999999	41665159	0.000000
290099063	67313308.000000	3497976	9999.994963	28030	7507	0.999999	27678	7663	0.999999	42347035	0.000000
290097347	67313294.000000	3497278	9999.996945	28078	7245	1.000000	27734	7714	1.000000	43028129	0.000000
290099308	67330583.000000	3499433	9999.998147	27971	7342	1.000000	27843	7663	1.000000	43707320	0.000000
290082279	67345251.000000	3501025	9999.998876	28138	7236	1.000000	27498	7605	1.000000	44386849	0.000000
290110849	67264623.000000	3497890	9999.999318	27999	7567	1.000000	27679	7565	1.000000	45065030	0.000000
290102205	67295881.000000	3498835	9999.999587	28141	7414	1.000000	27755	7557	1.000000	45740784	0.000000
290101343	67323242.000000	3500806	9999.999749	28214	7375	1.000000	28028	7656	1.000000	46417296	0.000000
290120030	67287365.000000	3498110	9999.999848	28150	7138	1.000000	27818	7704	1.000000	47091174	0.000000
290080699	67328259.000000	3501723	9999.999908	28157	7270	1.000000	27823	7531	1.000000	47764517	0.000000
290083212	67352013.000000	3499192	9999.999944	27950	7259	1.000000	27561	7659	1.000000	48437586	0.000000
290078881	67332136.000000	3499897	9999.999966	28191	7444	1.000000	27680	7623	1.000000	49110279	0.000000
290087778	67333187.000000	3500824	9999.999979	28216	7239	1.000000	27768	7610	1.000000	49781998	-1.#IND00
290101019	67336505.000000	3499365	9999.999988	27930	7422	1.000000	27649	7590	1.000000	50451284	0.016000
290089166	67385200.000000	3501137	9999.999992	28051	7284	1.000000	27787	7445	1.000000	51118783	-0.006831
290065436	67375131.000000	3502034	9999.999995	28167	7281	1.000000	27807	7536	1.000000	51785449	-0.005599
290069515	67343134.000000	3495734	9999.999997	28214	7276	1.000000	27654	7766	1.000000	52452386	0.017103
290083934	67329012.000000	3501057	9999.999998	28025	7381	1.000000	27767	7606	1.000000	53117272	0.009859
290083213	67311278.000000	3501705	9999.999999	28161	7485	1.000000	27791	7611	1.000000	53780613	0.007693
290099212	67308675.000000	3496263	9999.999999	28106	7424	1.000000	27704	7398	1.000000	54445008	0.009435
290074532	67334871.000000	3501945	10000.000000	28189	7382	1.000000	27778	7727	1.000000	55107157	0.008402
290094315	67357497.000000	3501326	10000.000000	28201	7390	1.000000	27704	7582	1.000000	55769018	0.006679
290092847	67329025.000000	3497697	10000.000000	28139	7180	1.000000	27648	7778	1.000000	56430738	0.006465
290071978	67322104.000000	3498952	10000.000000	28163	7354	1.000000	27669	7536	1.000000	57087950	0.005696
290087093	67311176.000000	3498364	10000.000000	28137	7519	1.000000	27719	7752	1.000000	57746494	0.008529
290079552	67338718.000000	3500724	10000.000000	27825	7339	1.000000	27821	7652	1.000000	58402993	0.006837
290077435	67369263.000000	3500007	10000.000000	28293	7415	1.000000	27604	7611	1.000000	59058470	0.007676
290090804	67329806.000000	3498916	10000.000000	27829	7368	1.000000	27797	7717	1.000000	59714768	0.007818
290078434	67316808.000000	3498429	10000.000000	27949	7225	1.000000	27844	7495	1.000000	60369404	0.004863
290081325	67346508.000000	3500082	10000.000000	28024	7250	1.000000	27783	7534	1.000000	61024842	0.004794
290107997	67312457.000000	3496902	10000.000000	28151	7464	1.000000	27957	7668	1.000000	61677672	0.004526
290129771	67260683.000000	3498362	10000.000000	28091	7306	1.000000	27600	7732	1.000000	62329311	0.003979
290090594	67318324.000000	3498514	10000.000000	28127	7360	1.000000	27762	7621	1.000000	62980947	0.003106
290085979	67339720.000000	3501723	10000.000000	28125	7349	1.000000	27573	7548	1.000000	63629988	0.003118
290087388	67347697.000000	3498381	10000.000000	28107	7374	1.000000	27844	7555	1.000000	64277372	0.001840
290112968	67310883.000000	3496315	10000.000000	28000	7357	1.000000	27774	7705	1.000000	64926803	0.001434
290107392	67278411.000000	3498017	10000.000000	28033	7215	1.000000	27733	7601	1.000000	65573070	-0.002152
290087758	67313588.000000	3497261	10000.000000	28248	7249	1.000000	28120	7500	1.000000	66218885	-0.001871
290058387	67335883.000000	3497473	10000.000000	28253	7411	1.000000	27925	7580	1.000000	66862067	-0.001119
290105969	67318049.000000	3500238	10000.000000	28185	7420	1.000000	27858	7580	1.000000	67506799	-0.001994
290103740	67309850.000000	3500847	10000.000000	28073	7456	1.000000	27790	7597	1.000000	68150459	-0.001748
290089126	67304912.000000	3498268	10000.000000	28157	7403	1.000000	27710	7614	1.000000	68792629	-0.001443
290111315	67295954.000000	3497893	10000.000000	28156	7449	1.000000	27707	7627	1.000000	69433698	-0.001330
290079603	67351295.000000	3500559	10000.000000	28255	7286	1.000000	27779	7597	1.000000	70073699	-0.001275
290085867	67311649.000000	3494765	10000.000000	28005	7537	1.000000	27698	7439	1.000000	70712212	-0.002200
290132615	67318304.000000	3499626	10000.000000	28119	7343	1.000000	28173	7479	1.000000	71351049	-0.001551
290083947	67295661.000000	3494905	10000.000000	27976	7215	1.000000	27800	7569	1.000000	71988220	-0.002480
290117111	67282145.000000	3494888	10000.000000	28041	7379	1.000000	27850	7501	1.000000	72623303	-0.000817
290098774	67314607.000000	3495754	10000.000000	27928	7444	1.000000	27821	7481	1.000000	73258229	-0.000644
290076799	67337547.000000	3499782	10000.000000	28114	7495	1.000000	27823	7563	1.000000	73892412	-0.000183
290076455	67339423.000000	3503158	10000.000000	27963	7430	1.000000	27745	7623	1.000000	74526680	-0.000243
290094144	67338362.000000	3499183	10000.000000	28024	7210	1.000000	27719	7624	1.000000	75158640	-0.000215
290113700	67310591.000000	3498631	10000.000000	27763	7494	1.000000	27932	7503	1.000000	75790793	-0.000830
290099046	67282551.000000	3495119	10000.000000	28290	7245	1.000000	27800	7530	1.000000	76421763	-0.000766
290094720	67306165.000000	3495727	10000.000000	28204	7337	1.000000	27854	7710	1.000000	78306059	-0.001918
290106488	67301922.000000	3497482	10000.000000	28027	7244	1.000000	27826	7485	1.000000	78932432	-0.001941
290121705	67318541.000000	3496991	10000.000000	27869	7305	1.000000	27779	7638	1.000000	79557881	-0.001675
290077984	67345426.000000	3502823	10000.000000	28387	7423	1.000000	27752	7383	1.000000	80183333	-0.001578
290092388	67315883.000000	3497804	10000.000000	28089	7314	1.000000	27619	7686	1.000000	80806521	-0.001606
290086500	67331173.000000	3497151	10000.000000	28095	7474	1.000000	27779	7536	1.000000	81428590	-0.001275
290112615	67285741.000000	3496995	10000.000000	28317	7319	1.000000	27687	7573	1.000000	82051866	-0.001381
290086766	67358897.000000	3500634	10000.000000	28236	7314	1.000000	27743	7420	1.000000	82672540	-0.001956
290089417	67330348.000000	3498975	10000.000000	28053	7321	1.000000	27602	7657	1.000000	83293169	-0.002000
290102994	67322974.000000	3500625	10000.000000	28195	7320	1.000000	28024	7635	1.000000	83913855	-0.001918
290090442	67314895.000000	3496723	10000.000000	28065	7533	1.000000	27911	7557	1.000000	84531300	-0.001644
290091949	67334405.000000	3500599	10000.000000	28061	7410	1.000000	27991	7505	1.000000	85150130	-0.001525
290131978	67299438.000000	3495233	10000.000000	28090	7314	1.000000	27603	7573	1.000000	85766476	-0.001489
290080940	67326006.000000	3503295	10000.000000	28119	7473	1.000000	27893	7473	1.000000	86381330	-0.001235
290099625	67307371.000000	3499279	10000.000000	28050	7218	1.000000	27793	7600	1.000000	86996186	-0.001246
290093731	67331096.000000	3499069	10000.000000	28026	7418	1.000000	27690	7543	1.000000	87609962	-0.001291
npatches	nstrain	runtime	dt	init_x	init_y	init_y_blood	init_z	init_S	beta0	beta1	beta2	beta3	mean_beta	B	d	delta	delta_blood	b[0]	mut	m	CTL	c	g	epsilon	k	het	lambda	rho	omega	x_max	patch.dyna	DELTA	A	VA
10000	1	100.000000	0.000100	21900	9499	5000000	0.001000	10000000	10.148280	11.846153	13.605838	7.848004	12	8000000000.000000	0.010000	1.000000	1.000000	800000	0.000050	0.048000	0	0.500000	0.000000	25.000000	11.000000	0.500000	0.001000	0.001000	0.010000	31987	0	10.000000	7.000000	1.000000
sus	inf	inf_blood	z	x[0]	y[0][0]	z[0]	x[1]	y[1][0]	z[1]	S[0]	synchrony
219000000	94990000.000000	5000000	10.000000	21900	9499	0.001000	21900	9499	0.001000	10000000	0.000000
132094823	992060564.000000	51641607	3940.834452	14135	98423	0.394083	12757	99842	0.394083	14001088	0.000000
197493373	418600569.000000	21785535	6324.976263	21038	40738	0.632498	19663	41769	0.632498	17795740	0.000000
242685705	211002920.000000	10981922	7771.013291	25227	20480	0.777101	24358	20992	0.777101	20165405	0.000000
268506773	125382172.000000	6522938	8648.068121	27833	11962	0.864807	26992	12538	0.864807	21688813	0.000000
283842238	82618568.000000	4295961	9180.022116	28979	7715	0.918002	28356	8214	0.918002	22716586	0.000000
293284679	58776554.000000	3055061	9502.664490	29790	5521	0.950266	29676	5749	0.950266	23445669	0.000000
299257417	44538759.000000	2317822	9698.354536	30400	4162	0.969835	30130	4350	0.969835	23989048	0.000000
303122269	35660015.000000	1855077	9817.045065	30714	3185	0.981705	30540	3529	0.981705	24412494	0.000000
305718502	29869767.000000	1554992	9889.033609	30794	2813	0.988903	30742	2998	0.988903	24757063	0.000000
307487049	26000988.000000	1352022	9932.696323	31028	2420	0.993270	30706	2542	0.993270	25047542	0.000000
308715852	23310522.000000	1211672	9959.178767	31032	2128	0.995918	30949	2315	0.995918	25302622	0.000000
309593255	21427751.000000	1112918	9975.240980	31013	2066	0.997524	30931	2163	0.997524	25531259	0.000000
310231757	20116433.000000	1046280	9984.983083	31169	1897	0.998498	31423	1971	0.998498	25740530	0.000000
310639378	19200872.000000	999044	9990.891893	31347	1804	0.999089	31080	1858	0.999089	25936922	0.000000
310928742	18542084.000000	965402	9994.475723	31450	1731	0.999448	31245	1774	0.999448	26123953	0.000000
311179344	18048545.000000	939479	9996.649399	31385	1630	0.999665	31481	1671	0.999665	26305120	0.000000
311320213	17720115.000000	920526	9997.967783	31429	1582	0.999797	31324	1770	0.999797	26481690	0.000000
311444869	17480904.000000	908769	9998.767413	31324	1605	0.999877	31471	1678	0.999877	26654242	0.000000
311552928	17291520.000000	899078	9999.252408	31317	1610	0.999925	31361	1658	0.999925	26822882	0.000000
311605229	17148414.000000	890740	9999.546568	31572	1555	0.999955	31244	1652	0.999955	26990878	0.000000
311652200	17054655.000000	887944	9999.724983	31232	1526	0.999972	31221	1670	0.999972	27156773	0.000000
311658137	17007046.000000	885684	9999.833196	31405	1565	0.999983	31174	1674	0.999983	27322244	0.000000
311655805	16993401.000000	881615	9999.898829	31267	1616	0.999990	31269	1654	0.999990	27486780	0.000000
311708625	16957191.000000	881616	9999.938638	31344	1512	0.999994	31245	1635	0.999994	27649849	0.000000
311684664	16963803.000000	880307	9999.962782	31405	1485	0.999996	31099	1651	0.999996	27811989	0.000000
311688114	16939207.000000	879879	9999.977427	31537	1596	0.999998	31404	1638	0.999998	27974580	0.000000
311720987	16934315.000000	879753	9999.986309	31390	1477	0.999999	31151	1653	0.999999	28136331	0.000000
311697520	16922774.000000	880289	9999.991696	31356	1639	0.999999	31466	1646	0.999999	28298384	0.000000
311699115	16947971.000000	881197	9999.994963	31570	1605	0.999999	31237	1695	0.999999	28461065	0.000000
311712565	16958670.000000	879566	9999.996945	31216	1544	1.000000	31316	1579	1.000000	28621886	0.000000
311720624	16912914.000000	879562	9999.998147	31307	1652	1.000000	31013	1632	1.000000	28783041	0.000000
311711035	16910433.000000	879320	9999.998876	31264	1542	1.000000	31272	1619	1.000000	28943467	0.000000
311692868	16939884.000000	880219	9999.999318	31407	1544	1.000000	31149	1755	1.000000	29103665	0.000000
311685331	16961466.000000	881018	9999.999587	31400	1462	1.000000	31210	1659	1.000000	29264289	0.000000
311723925	16940203.000000	880615	9999.999749	31049	1590	1.000000	31222	1676	1.000000	29425365	0.000000
311687933	16927340.000000	880668	9999.999848	31334	1561	1.000000	31210	1630	1.000000	29585178	0.000000
311707692	16907207.000000	879512	9999.999908	31462	1558	1.000000	31376	1549	1.000000	29745296	0.000000
311703105	16907586.000000	878939	9999.999944	31470	1476	1.000000	31075	1625	1.000000	29904436	0.000000
311721043	16904199.000000	879156	9999.999966	31507	1522	1.000000	31151	1699	1.000000	30063835	0.000000
311715336	16917297.000000	879581	9999.999979	31308	1584	1.000000	31426	1679	1.000000	30222331	-1.#IND00
311717414	16895138.000000	879172	9999.999988	31161	1619	1.000000	31090	1653	1.000000	30379942	0.012800
311726604	16902971.000000	878481	9999.999992	31637	1569	1.000000	31143	1716	1.000000	30538134	-0.003545
311717789	16919155.000000	878822	9999.999995	31296	1565	1.000000	31123	1664	1.000000	30696191	-0.001740
311722960	16908798.000000	877770	9999.999997	31325	1673	1.000000	31339	1635	1.000000	30853404	-0.001435
311731922	16896394.000000	877890	9999.999998	31576	1560	1.000000	31116	1664	1.000000	31011451	-0.002284
311712415	16921016.000000	878524	9999.999999	31455	1499	1.000000	31299	1611	1.000000	31169738	-0.004799
311718649	16904614.000000	878587	9999.999999	31533	1561	1.000000	31101	1685	1.000000	31327003	-0.002211
311716466	16921726.000000	880676	10000.000000	31224	1551	1.000000	31289	1700	1.000000	31484330	-0.002326
311707004	16903434.000000	877934	10000.000000	31263	1527	1.000000	31208	1604	1.000000	31641302	0.002247
311723140	16894607.000000	879664	10000.000000	31400	1609	1.000000	31340	1620	1.000000	31798189	0.000692
311703134	16894726.000000	879105	10000.000000	31443	1551	1.000000	31246	1609	1.000000	31954411	0.004924
311724810	16882494.000000	878795	10000.000000	31289	1572	1.000000	31340	1549	1.000000	32110529	0.002425
311719397	16885090.000000	877347	10000.000000	31505	1594	1.000000	31326	1655	1.000000	32266280	0.001924
311753992	16904056.000000	877682	10000.000000	31327	1536	1.000000	31097	1643	1.000000	32421387	0.001645
311690692	16921251.000000	879541	10000.000000	31316	1591	1.000000	31337	1621	1.000000	32575311	0.000496
311727159	16909751.000000	878891	10000.000000	31373	1629	1.000000	31300	1683	1.000000	32730400	0.001457
311707397	16929814.000000	880386	10000.000000	31380	1547	1.000000	31248	1691	1.000000	32884208	0.001049
311719644	16920776.000000	878494	10000.000000	31272	1584	1.000000	31278	1686	1.000000	33038265	0.000968
311709328	16900668.000000	878766	10000.000000	31183	1563	1.000000	31156	1777	1.000000	33191928	-0.000117
311734346	16917821.000000	879542	10000.000000	31520	1467	1.000000	31371	1685	1.000000	33346325	-0.000289
311717142	16912193.000000	878919	10000.000000	31181	1483	1.000000	31044	1601	1.000000	33500373	-0.000160
311699637	16896281.000000	877949	10000.000000	31174	1616	1.000000	31458	1623	1.000000	33653757	-0.000108
311713126	16916757.000000	879437	10000.000000	31175	1560	1.000000	31161	1665	1.000000	33807105	0.000205
311746402	16896335.000000	879675	10000.000000	31632	1553	1.000000	31168	1738	1.000000	33960126	0.000887
311713600	16902423.000000	878591	10000.000000	31402	1545	1.000000	31199	1648	1.000000	34112013	-0.000498
311722496	16885630.000000	877350	10000.000000	31217	1599	1.000000	31263	1617	1.000000	34263925	-0.000566
311738565	16879332.000000	875788	10000.000000	31481	1560	1.000000	31143	1626	1.000000	34416947	0.001694
311740256	16888697.000000	878629	10000.000000	31151	1640	1.000000	31135	1716	1.000000	34569263	0.001685
311726840	16886052.000000	877742	10000.000000	31432	1603	1.000000	31070	1631	1.000000	34720534	0.001833
311731974	16897629.000000	878555	10000.000000	31462	1594	1.000000	31052	1572	1.000000	34872638	0.001589
311700137	16895895.000000	878854	10000.000000	31580	1507	1.000000	31202	1640	1.000000	35024011	0.001535
311728039	16849398.000000	874585	10000.000000	31290	1595	1.000000	31152	1648	1.000000	35174916	0.002784
311736151	16865247.000000	877517	10000.000000	31417	1522	1.000000	31435	1645	1.000000	35325541	0.002823
311730803	16857452.000000	875793	10000.000000	31565	1601	1.000000	31179	1647	1.000000	35476161	0.002700
311747730	16862647.000000	875892	10000.000000	31291	1526	1.000000	31249	1622	1.000000	35626719	0.002612
311737902	16879198.000000	876594	10000.000000	31407	1582	1.000000	31204	1584	1.000000	35776083	0.002646
311720768	16902546.000000	878537	10000.000000	31179	1629	1.000000	31042	1598	1.000000	35925877	0.002208
311696244	16903542.000000	879178	10000.000000	31437	1505	1.000000	31154	1632	1.000000	36075999	0.002236
311704086	16907571.000000	879698	10000.000000	31278	1599	1.000000	31235	1637	1.000000	36225298	0.002177
311698001	16929570.000000	879599	10000.000000	31243	1568	1.000000	31072	1707	1.000000	36374511	0.002091
311711551	16909660.000000	876499	10000.000000	31332	1543	1.000000	31327	1637	1.000000	36524030	0.002726
311713650	16899056.000000	877708	10000.000000	30968	1618	1.000000	31164	1664	1.000000	36672518	0.002602
311704714	16903945.000000	878844	10000.000000	31286	1518	1.000000	31141	1611	1.000000	36822219	0.002567
311725577	16901182.000000	877074	10000.000000	31430	1514	1.000000	31263	1584	1.000000	36970300	0.002024
311731724	16876946.000000	878217	10000.000000	31184	1556	1.000000	31344	1664	1.000000	37118862	0.002130
311713246	16883952.000000	876349	10000.000000	31233	1586	1.000000	31284	1660	1.000000	37267043	0.003130
311703451	16898969.000000	877518	10000.000000	31533	1528	1.000000	31200	1629	1.000000	37415288	0.002751
311713355	16915897.000000	879785	10000.000000	31374	1536	1.000000	31439	1596	1.000000	37562820	0.002693
311719766	16923348.000000	879356	10000.000000	31581	1560	1.000000	31160	1668	1.000000	37710871	0.003058
311713370	16920943.000000	879540	10000.000000	31407	1503	1.000000	31581	1680	1.000000	37858798	0.002984
311719269	16898421.000000	879664	10000.000000	31225	1597	1.000000	31287	1627	1.000000	38006839	0.002424
311700742	16915728.000000	877923	10000.000000	31458	1645	1.000000	31336	1691	1.000000	38153608	0.003022
311693737	16911300.000000	878579	10000.000000	31310	1551	1.000000	31270	1673	1.000000	38300260	0.002880
311734600	16902399.000000	879868	10000.000000	31349	1568	1.000000	31101	1635	1.000000	38446544	0.002844
311720630	16924093.000000	881023	10000.000000	31587	1571	1.000000	31177	1764	1.000000	38591978	0.002847
311735817	16914148.000000	878665	10000.000000	31254	1507	1.000000	30957	1670	1.000000	38739212	0.002350
311726066	16916741.000000	880421	10000.000000	31399	1586	1.000000	31160	1687	1.000000	38885383	0.002373
311686326	16928011.000000	879517	10000.000000	31542	1535	1.000000	31350	1683	1.000000	39031407	0.002125
311715604	16928574.000000	879873	10000.000000	31071	1601	1.000000	31174	1672	1.000000	39176983	0.002269
npatches	nstrain	runtime	dt	init_x	init_y	init_y_blood	init_z	init_S	beta0	beta1	beta2	beta3	mean_beta	B	d	delta	delta_blood	b[0]	mut	m	CTL	c	g	epsilon	k	het	lambda	rho	omega	x_max	patch.dyna	DELTA	A	VA
10000	1	100.000000	0.000100	21900	9499	5000000	0.001000	10000000	16.643255	13.254739	6.847690	7.135196	12	8000000000.000000	0.010000	1.000000	1.000000	800000	0.000050	0.048000	0	0.500000	0.000000	25.000000	12.000000	0.500000	0.001000	0.001000	0.010000	31987	0	10.000000	7.000000	1.000000
sus	inf	inf_blood	z	x[0]	y[0][0]	z[0]	x[1]	y[1][0]	z[1]	S[0]	synchrony
219000000	94990000.000000	5000000	10.000000	21900	9499	0.001000	21900	9499	0.001000	10000000	0.000000
139588046	898087542.000000	46749945	3940.834452	10787	92326	0.394083	12605	90415	0.394083	13910658	0.000000
211376213	344030064.000000	17912878	6324.976263	18071	36847	0.632498	19961	35470	0.632498	17417966	0.000000
258465824	155724408.000000	8109778	7771.013291	23529	17172	0.777101	25022	16295	0.777101	19410262	0.000000
284648324	79939349.000000	4159802	8648.068121	26968	8869	0.864807	28017	8422	0.864807	20528305	0.000000
299511479	43478397.000000	2261647	9180.022116	28917	4935	0.918002	29886	4501	0.918002	21160128	0.000000
308094426	24270786.000000	1264849	9502.664490	29920	2772	0.950266	30538	2516	0.950266	21511131	0.000000
313087889	13692175.000000	711368	9698.354536	30721	1730	0.969835	31118	1384	0.969835	21700450	0.000000
316026098	7700217.000000	398961	9817.045065	31281	870	0.981705	31403	807	0.981705	21794898	0.000000
317676885	4350026.000000	226683	9889.033609	31766	520	0.988903	31619	454	0.988903	21834366	0.000000
318656713	2449025.000000	127045	9932.696323	31782	283	0.993270	31916	257	0.993270	21842626	0.000000
319193825	1363855.000000	70720	9959.178767	31985	158	0.995918	31775	164	0.995918	21833061	0.000000
319484902	760213.000000	39792	9975.240980	32013	100	0.997524	32122	77	0.997524	21813309	0.000000
319665665	419491.000000	21868	9984.983083	31966	41	0.998498	31854	43	0.998498	21787728	0.000000
319756553	230816.000000	11938	9990.796664	31994	22	0.999089	31885	18	0.999089	21758925	0.000000
319819416	128621.000000	6758	9984.808943	31959	10	0.999448	32125	9	0.999448	21728632	0.000000
319835053	87164.000000	4458	9399.321416	31796	9	0.999665	31915	6	0.999665	21697021	0.000000
319827558	116116.000000	6024	9156.363020	32005	21	0.999797	32146	12	0.907670	21665721	0.000000
319797436	135202.000000	6913	9430.969772	32190	19	0.999877	31946	13	0.944000	21634908	0.000000
319829320	123021.000000	6401	9603.004185	31959	6	0.999925	32169	18	0.966035	21603731	0.000000
319815590	101784.000000	5278	9520.783610	31806	12	0.999955	32165	7	0.979399	21572875	0.000000
319811013	104231.000000	5327	9333.359511	31939	15	0.999972	32216	15	0.987505	21541713	0.000000
319820496	114280.000000	5781	9384.726934	32232	14	0.999983	31815	8	0.992422	21510534	0.000000
319815084	111151.000000	5841	9469.731651	32140	13	0.999990	31997	19	0.995404	21479807	0.000000
319825925	106621.000000	5610	9450.144377	31859	12	0.999994	32069	8	0.995465	21448953	0.000000
319817796	106634.000000	5484	9399.793454	32027	15	0.999996	32157	6	0.997250	21418136	0.000000
319810071	110972.000000	5695	9427.845219	31839	13	0.895030	31842	13	0.998332	21387216	0.000000
319825970	108962.000000	5529	9458.201046	31957	16	0.936333	31885	9	0.998988	21356490	0.000000
319785965	107302.000000	5555	9431.671036	32040	9	0.961385	32158	18	0.999386	21325523	0.000000
319815728	108166.000000	5510	9388.765242	32078	11	0.921625	31880	12	0.999628	21294997	0.000000
319802995	110772.000000	5850	9427.317712	32117	10	0.952464	32062	14	0.999774	21264565	0.000000
319788098	108674.000000	5614	9450.622719	32044	12	0.971168	32004	15	0.999863	21234320	0.000000
319816029	106881.000000	5586	9405.718517	32244	17	0.982513	31836	9	0.999917	21204057	0.000000
319826832	108618.000000	5637	9424.909256	32006	16	0.989394	31985	1	0.907260	21173506	0.000000
319816238	108269.000000	5529	9431.443593	32080	14	0.993567	32174	9	0.919492	21143378	0.000000
319800816	110516.000000	5772	9440.994327	32151	16	0.996098	32090	7	0.951170	21112878	0.000000
319822291	108216.000000	5788	9441.994708	32109	15	0.997633	32103	8	0.970384	21082752	0.000000
319831865	105481.000000	5439	9391.176019	32016	10	0.998565	32049	11	0.982037	21052393	0.000000
319820399	111159.000000	5841	9404.908402	32036	14	0.999129	32086	10	0.989105	21022297	0.000000
319845164	109445.000000	5739	9438.287777	31840	10	0.999472	31749	11	0.993392	20992076	0.000000
319797585	108357.000000	5563	9444.671889	31905	8	0.687710	32078	9	0.995992	20961724	-1.#IND00
319811764	107223.000000	5610	9414.357160	32011	15	0.810589	32253	3	0.982157	20931681	-1.#IND00
319807819	108651.000000	5635	9424.579385	32178	7	0.885118	31792	9	0.989178	20901513	-0.005657
319809429	109829.000000	5773	9433.945489	31833	13	0.930321	32118	11	0.993436	20871640	-0.005565
319838490	106821.000000	5600	9411.109845	31988	13	0.957738	31699	15	0.996019	20841923	-0.003186
319816795	110658.000000	5758	9395.763348	31942	20	0.974367	32068	14	0.997585	20812139	-0.009596
319795115	112676.000000	5867	9449.001384	31940	15	0.952434	31845	13	0.998535	20782315	-0.008671
319815933	110149.000000	5702	9469.049173	32002	14	0.971150	31976	12	0.999112	20752333	-0.006130
319801123	104104.000000	5416	9402.990723	31955	5	0.982502	31919	14	0.832764	20722641	0.000964
319817164	110126.000000	5726	9394.818638	31940	12	0.989387	31907	8	0.898567	20693007	-0.001219
319808386	111727.000000	5858	9438.527600	31916	8	0.921674	31979	21	0.938479	20663436	-0.000043
319809484	108860.000000	5661	9443.844092	31899	21	0.952493	32078	8	0.962686	20633956	-0.002474
319811293	107165.000000	5575	9414.433470	31913	10	0.971186	31935	11	0.933721	20604557	-0.004153
319803959	108963.000000	5627	9413.840925	31847	21	0.982524	31949	6	0.815255	20574723	-0.003598
319822630	110154.000000	5951	9422.203637	32295	12	0.989400	31960	10	0.887948	20545256	-0.003482
319812861	113261.000000	5785	9459.007869	32021	17	0.993571	31992	12	0.932038	20515965	0.001850
319821111	107861.000000	5632	9463.664868	32007	19	0.996101	32041	15	0.958779	20486491	-0.002729
319788127	106316.000000	5518	9412.130514	31831	9	0.997635	31907	10	0.974999	20456721	-0.002789
319827043	109504.000000	5749	9399.718430	31899	18	0.998566	31996	6	0.984836	20427450	-0.003070
319828577	109049.000000	5669	9413.480412	32000	17	0.999130	32033	9	0.990803	20398092	-0.002214
319826832	110534.000000	5714	9428.078520	31937	31	0.999472	32054	14	0.994422	20369020	0.000235
319828763	109543.000000	5533	9442.149803	32181	6	0.999680	32313	9	0.996617	20339671	-0.001481
319824077	108414.000000	5637	9416.615038	31882	3	0.949864	31976	17	0.997948	20310588	-0.001138
319808216	110329.000000	5819	9441.562804	31936	10	0.969592	32030	9	0.977981	20281390	-0.000780
319804230	109524.000000	5662	9453.097118	31722	25	0.981557	32076	11	0.954378	20252056	0.000347
319823024	105998.000000	5505	9418.557267	31729	10	0.988814	32200	9	0.803843	20222972	0.003500
319814833	107829.000000	5633	9381.582861	32075	11	0.993215	31950	19	0.881027	20193875	0.003054
319812354	113525.000000	6041	9428.614147	31838	8	0.995885	32102	11	0.927840	20164929	0.003051
319811813	109768.000000	5700	9472.193806	31727	18	0.970214	32134	15	0.956233	20136079	0.002634
319818377	103617.000000	5449	9401.669297	32081	8	0.981934	31888	11	0.973454	20107288	0.005175
319819228	106289.000000	5655	9352.361255	31949	20	0.989043	31943	9	0.983899	20078613	0.004700
319819064	111650.000000	5689	9398.020953	31969	12	0.993354	32196	13	0.990235	20049661	0.007685
319810476	110996.000000	5725	9441.202110	31926	14	0.969780	31974	12	0.994077	20021179	0.007173
319827702	108304.000000	5596	9442.331473	31861	11	0.901053	32084	14	0.996408	19992458	0.006726
319808186	107409.000000	5509	9427.685958	31748	19	0.939986	31891	8	0.997821	19964024	0.006933
319810552	110731.000000	5709	9428.562450	31901	8	0.963600	32318	4	0.998678	19935502	0.007194
319798065	108260.000000	5591	9448.766416	32282	14	0.977923	31959	8	0.999198	19907098	0.007023
319829842	109001.000000	5643	9417.308061	31877	9	0.986610	31923	8	0.999514	19878643	0.006652
319819934	110256.000000	5689	9427.313993	31783	10	0.991878	32026	17	0.999705	19850147	0.006093
319825294	109894.000000	5638	9441.973458	32070	17	0.995074	32085	13	0.999821	19821713	0.005622
319795710	106838.000000	5541	9401.051062	31815	7	0.997012	31908	7	0.999892	19793522	0.005395
319836738	108226.000000	5649	9396.149462	32098	11	0.849834	31981	14	0.999934	19764883	0.005453
319801431	111236.000000	5706	9414.432922	31837	14	0.908921	31721	16	0.971067	19736684	0.005651
319821427	108476.000000	5511	9429.589995	32130	6	0.944758	32012	11	0.982451	19708417	0.005522
319811600	109165.000000	5758	9427.193071	31879	18	0.966495	32081	5	0.989356	19680250	0.005309
319817145	107956.000000	5575	9418.511404	31807	15	0.979678	31864	14	0.958444	19652292	0.005411
319837051	106583.000000	5533	9406.417142	31992	11	0.987674	31971	10	0.974795	19624141	0.006157
319808752	108659.000000	5604	9391.238949	32018	8	0.776001	31997	6	0.886483	19596237	0.006152
319810009	110751.000000	5779	9421.321496	32004	17	0.864139	32052	9	0.931149	19567840	0.006461
319829471	110127.000000	5794	9454.532786	31870	12	0.917597	32044	12	0.958240	19539673	0.006422
319819982	107981.000000	5695	9442.933047	31886	12	0.950021	32072	13	0.974672	19511844	0.006467
319826829	106266.000000	5644	9408.824710	31891	16	0.969687	31867	9	0.984638	19484152	0.006325
319830254	108626.000000	5654	9403.760344	31895	12	0.967329	31851	10	0.990683	19456257	0.006270
319835399	109446.000000	5569	9413.574620	31871	14	0.892539	31984	12	0.994349	19428206	0.006250
319804221	109832.000000	5590	9430.994585	31876	33	0.762750	31947	12	0.996572	19400522	0.006330
319822565	109019.000000	5666	9461.139797	32215	9	0.856102	31849	12	0.997921	19372515	0.006041
319812398	104223.000000	5441	9421.503300	31827	19	0.912723	31878	8	0.976334	19344843	0.005952
319809725	108798.000000	5717	9371.593941	31927	10	0.947064	32036	16	0.914077	19317152	0.005925
319805263	112479.000000	5814	9440.520415	32014	11	0.967893	32009	10	0.947886	19289717	0.005452
319808452	108155.000000	5602	9461.157433	31789	13	0.980527	32054	15	0.968392	19262244	0.005373
npatches	nstrain	runtime	dt	init_x	init_y	init_y_blood	init_z	init_S	beta0	beta1	beta2	beta3	mean_beta	B	d	delta	delta_blood	b[0]	mut	m	CTL	c	g	epsilon	k	het	lambda	rho	omega	x_max	patch.dyna	DELTA	A	VA
10000	1	100.000000	0.000100	21900	9499	5000000	0.001000	10000000	11.144091	9.567083	8.495457	13.242083	12	8000000000.000000	0.010000	1.000000	1.000000	800000	0.000050	0.048000	0	0.500000	0.000000	25.000000	13.000000	0.500000	0.001000	0.001000	0.010000	31987	0	10.000000	7.000000	1.000000
sus	inf	inf_blood	z	x[0]	y[0][0]	z[0]	x[1]	y[1][0]	z[1]	S[0]	synchrony
219000000	94990000.000000	5000000	10.000000	21900	9499	0.001000	21900	9499	0.001000	10000000	0.000000
145828017	819564038.000000	42676035	3940.834452	14816	82061	0.394083	16252	80346	0.394083	13854774	0.000000
223194392	285513017.000000	14872071	6324.976263	22636	28064	0.632498	23671	27261	0.632498	17116901	0.000000
271316591	115010992.000000	5989943	7771.013291	27689	11187	0.777101	28389	10691	0.777101	18796903	0.000000
296705969	49171057.000000	2561650	8648.068121	29967	4727	0.864807	30201	4474	0.864807	19606228	0.000000
309768534	20245572.000000	1054164	9180.022116	31147	1956	0.918002	31271	1921	0.918002	19961499	0.000000
315963180	7579457.000000	395103	9502.664490	31761	675	0.950266	31847	703	0.950266	20089194	0.000000
318582066	2523576.000000	130877	9698.354536	31710	249	0.969835	31877	255	0.969835	20116705	0.000000
319475929	744260.000000	38805	9817.045065	32219	69	0.981705	31905	69	0.981705	20104755	0.000000
319763321	204842.000000	10750	9889.033609	32088	18	0.988903	31749	15	0.988903	20079917	0.000000
319831940	66476.000000	3594	8753.495543	31963	6	0.993270	31954	6	0.670836	20051094	0.000000
319790112	151139.000000	7795	8328.018649	31960	11	0.909412	32194	12	0.800354	20022155	0.000000
319797788	167040.000000	8849	8982.244019	32085	11	0.945056	32169	17	0.878910	19994398	0.000000
319800882	101184.000000	5317	9287.874451	32106	6	0.966675	31844	11	0.926556	19966024	0.000000
319828129	88380.000000	4651	8343.789117	31778	11	0.679004	31973	9	0.955455	19937138	0.000000
319802376	124309.000000	6478	8768.559697	31999	11	0.805309	32068	14	0.972982	19908913	0.000000
319832509	96674.000000	4990	9064.466247	32077	14	0.881915	31931	10	0.903736	19880919	0.000000
319814537	89170.000000	4732	8496.082213	31996	2	0.894425	31904	18	0.941614	19852374	0.000000
319817919	111486.000000	5864	8750.018511	31838	4	0.847311	32003	15	0.943378	19824060	0.000000
319819269	94275.000000	4899	8913.294199	32077	14	0.872977	31897	7	0.965657	19795794	0.000000
319824845	91500.000000	4894	8589.768969	31870	5	0.676535	31992	6	0.979170	19767149	0.000000
319799258	103392.000000	5214	8741.189215	32144	6	0.803811	32182	7	0.882616	19738544	0.000000
319833572	94724.000000	4883	8795.809566	32411	1	0.750822	31883	3	0.717136	19710199	0.000000
319835330	97632.000000	5031	8648.379882	31866	6	0.725591	31989	9	0.717617	19681669	0.000000
319809968	98767.000000	5168	8804.895229	31797	11	0.401521	31863	4	0.651847	19653626	0.000000
319810311	92401.000000	4820	8717.716143	32044	7	0.637009	31958	5	0.788837	19625542	0.000000
319795819	99844.000000	5169	8740.633756	31789	14	0.779837	31951	7	0.871925	19597335	0.000000
319824178	96172.000000	5005	8773.913977	32063	12	0.866466	32126	11	0.922320	19569041	0.000000
319811172	96027.000000	4976	8716.331993	31935	6	0.919009	31890	11	0.952885	19540654	0.000000
319819123	95823.000000	4961	8760.356559	31881	12	0.950877	31949	8	0.934009	19512720	0.000000
319822248	96391.000000	5083	8700.806691	31865	10	0.970206	32043	8	0.913548	19484443	0.000000
319815360	98021.000000	5057	8754.557400	31931	13	0.981929	31858	19	0.627975	19456479	0.000000
319818639	94382.000000	4878	8723.014114	31890	8	0.989040	32199	6	0.774358	19428400	0.000000
319848243	100030.000000	5283	8737.053909	32139	9	0.993352	31861	9	0.701356	19400555	0.000000
319838214	95543.000000	4956	8809.752924	32085	16	0.679107	31976	9	0.818865	19372419	0.000000
319820413	95167.000000	4983	8706.103258	32147	12	0.741616	32099	10	0.890138	19344325	0.000000
319839944	99500.000000	5215	8760.219014	32039	8	0.824162	32119	7	0.933366	19316197	0.000000
319833510	96005.000000	4879	8782.277022	31820	3	0.738165	32110	8	0.959585	19288553	0.000000
319811840	95339.000000	4780	8682.966083	32002	10	0.835997	32193	8	0.975487	19260777	0.000000
319797867	99207.000000	5098	8773.676389	32061	15	0.866847	31922	11	0.985132	19233220	0.000000
319827607	95420.000000	5005	8774.154927	32092	8	0.919240	32009	10	0.865030	19205903	-1.#IND00
319820390	94947.000000	4985	8741.035851	31938	11	0.916169	31925	11	0.918138	19178241	-1.#IND00
319836648	95282.000000	4993	8733.355538	32025	10	0.715226	31812	2	0.926644	19150824	0.000666
319832249	95264.000000	4940	8693.739203	31940	14	0.617953	32022	6	0.764701	19123409	-0.002676
319810676	98589.000000	5096	8740.497940	32162	2	0.768280	32067	9	0.807825	19096002	-0.003196
319823258	95729.000000	4960	8777.291899	32026	11	0.813902	32153	7	0.869362	19068561	-0.000427
319835402	92667.000000	4812	8672.992029	32057	8	0.887127	32100	3	0.797437	19041219	-0.001741
319826316	99018.000000	5233	8757.859451	31889	8	0.931540	32033	9	0.877141	19014255	-0.003115
319817914	94195.000000	4885	8749.041245	32016	14	0.958477	31948	12	0.621565	18986755	-0.002429
319808940	97940.000000	5122	8715.126875	32072	4	0.974816	31862	10	0.754866	18959396	-0.003659
319831348	96849.000000	5063	8768.975590	32201	6	0.909729	31968	7	0.670097	18932555	-0.002396
319815637	95110.000000	5043	8698.463766	32026	8	0.945249	32225	3	0.799906	18905274	-0.002879
319810616	97527.000000	5126	8732.672554	31965	6	0.966792	31827	4	0.679540	18878029	-0.001956
319833419	95078.000000	4965	8771.634431	32033	11	0.891926	32028	6	0.805633	18850920	-0.001546
319818954	95601.000000	4971	8691.749417	31923	13	0.747899	31864	13	0.874645	18823722	-0.001577
319823928	99411.000000	5170	8792.030269	31838	12	0.788006	31969	5	0.887612	18796727	-0.001320
319829144	92248.000000	4635	8704.058637	31990	11	0.871420	31859	11	0.931834	18769587	-0.000555
319836542	101004.000000	5288	8686.676400	31853	6	0.922014	31917	7	0.958656	18742589	-0.001546
319801821	96462.000000	4973	8841.062405	31858	6	0.952699	32082	10	0.674229	18715947	-0.002052
319838323	93617.000000	4873	8657.045559	31997	7	0.971311	31935	5	0.802412	18688986	-0.005383
319828913	103348.000000	5467	8774.324046	32004	3	0.982600	31794	10	0.880159	18662264	0.000449
319818494	91241.000000	4786	8757.403684	31882	9	0.989446	32024	9	0.927313	18635696	0.003077
319832448	98260.000000	5007	8647.733620	32156	10	0.644043	31973	7	0.954379	18609285	0.002660
319831244	97443.000000	5140	8751.482411	31990	6	0.524358	31984	8	0.972330	18582716	0.003988
319829598	95647.000000	5070	8747.614935	31815	13	0.681945	32004	7	0.983217	18555835	0.004204
319827070	96532.000000	5121	8719.724511	31972	5	0.807092	32041	6	0.989821	18529255	0.004101
319840917	94662.000000	4936	8738.309926	32030	14	0.575518	31922	3	0.993826	18502886	0.004905
319846219	98593.000000	5081	8749.570471	32147	19	0.742542	32174	13	0.763705	18476399	0.004660
319833129	94432.000000	4849	8726.222196	32277	7	0.531093	32169	6	0.668676	18449599	0.004467
319819240	97988.000000	5014	8741.213699	31933	9	0.692329	32045	12	0.799044	18423363	0.004798
319823324	93517.000000	4878	8714.228037	32022	9	0.813390	31968	6	0.848696	18397164	0.004613
319841167	98160.000000	5063	8728.532762	32012	8	0.886817	31910	14	0.908231	18370664	0.005476
319816676	94864.000000	4913	8780.817234	32202	6	0.931352	32245	6	0.944340	18344187	0.005284
319816809	95887.000000	4986	8734.276373	31866	7	0.958363	32133	11	0.571789	18317906	0.005373
319814719	97060.000000	5015	8743.211860	32135	9	0.974746	31989	16	0.710721	18291624	0.005212
319820447	94982.000000	4874	8746.898287	32085	16	0.984683	31830	11	0.824545	18265170	0.004973
319803060	97250.000000	4970	8694.152996	31857	11	0.584363	32079	12	0.692581	18239256	0.004858
319811077	96201.000000	4880	8788.726310	32050	9	0.747907	32034	5	0.813543	18213345	0.004942
319807693	93829.000000	4916	8631.979781	31880	10	0.841815	32065	11	0.886910	18187373	0.005287
319814552	100534.000000	5107	8774.186463	31897	8	0.904057	32016	9	0.931408	18161525	0.005407
319829576	93286.000000	4741	8715.638305	32020	14	0.941809	32010	19	0.958397	18135429	0.005044
319806573	97558.000000	5104	8711.826506	31678	7	0.964706	31817	8	0.974767	18109054	0.005290
319831543	96113.000000	5038	8782.808627	31878	14	0.978593	32111	11	0.903413	18083143	0.004899
319813447	95533.000000	4926	8763.040633	31904	11	0.987016	31832	7	0.714849	18057255	0.005393
319827938	93896.000000	4923	8683.327620	32226	4	0.992125	31928	7	0.691902	18031314	0.005605
319832725	97085.000000	5037	8721.164901	31903	12	0.995224	31864	7	0.813132	18005320	0.005496
319835345	95760.000000	4949	8759.550549	31827	4	0.997103	31810	8	0.886660	17979730	0.005261
319824512	96397.000000	4878	8743.153044	31894	9	0.998243	32121	6	0.779215	17954214	0.005164
319819981	94680.000000	5006	8724.703658	32225	8	0.998934	32019	6	0.866089	17928536	0.005659
319809449	97157.000000	4966	8710.321118	32006	6	0.904334	31889	8	0.918780	17902607	0.005478
319822517	96631.000000	5040	8761.419618	31968	7	0.941976	31906	3	0.819548	17877272	0.005657
319819366	97090.000000	5067	8734.244639	32107	10	0.964807	31870	10	0.738670	17851496	0.005739
319824036	96264.000000	5042	8728.614341	31888	8	0.806131	32204	6	0.841497	17826100	0.005766
319842336	97255.000000	5099	8730.751784	31873	7	0.882414	32060	3	0.800325	17800694	0.005505
319825907	94582.000000	4969	8724.356718	31867	10	0.779346	31985	8	0.616179	17775286	0.005087
319827089	96860.000000	5064	8747.110107	32030	11	0.866168	31990	8	0.767204	17749721	0.004966
319825310	97376.000000	5016	8756.091002	32049	14	0.918828	31828	8	0.858804	17724315	0.005382
319823404	95647.000000	5035	8752.749868	31828	4	0.950767	32058	4	0.905051	17699118	0.005667
319817527	94324.000000	4946	8712.415364	31983	9	0.970139	31917	3	0.857885	17673639	0.005682
319836129	97746.000000	5133	8715.861540	32005	11	0.981889	32091	4	0.913804	17648330	0.005433
npatches	nstrain	runtime	dt	init_x	init_y	init_y_blood	init_z	init_S	beta0	beta1	beta2	beta3	mean_beta	B	d	delta	delta_blood	b[0]	mut	m	CTL	c	g	epsilon	k	het	lambda	rho	omega	x_max	patch.dyna	DELTA	A	VA
10000	1	100.000000	0.000100	21900	9499	5000000	0.001000	10000000	6.810406	16.664968	17.556241	9.559901	12	8000000000.000000	0.010000	1.000000	1.000000	800000	0.000050	0.048000	0	0.500000	0.000000	25.000000	14.000000	0.500000	0.001000	0.001000	0.010000	31987	0	10.000000	7.000000	1.000000
sus	inf	inf_blood	z	x[0]	y[0][0]	z[0]	x[1]	y[1][0]	z[1]	S[0]	synchrony
219000000	94990000.000000	5000000	10.000000	21900	9499	0.001000	21900	9499	0.001000	10000000	0.000000
153301476	742940222.000000	38704197	3940.834452	19699	70800	0.394083	12268	76844	0.394083	13769556	0.000000
235916182	232513830.000000	12110156	6324.976263	26838	21064	0.632498	20949	25218	0.632498	16757219	0.000000
284180492	79468113.000000	4142293	7771.013291	30420	6729	0.777101	26714	9172	0.777101	18108958	0.000000
307233230	25386949.000000	1323824	8648.068121	31644	2157	0.864807	29879	2961	0.864807	18624543	0.000000
316477429	6443760.000000	336423	9180.022116	31762	539	0.918002	31328	808	0.918002	18767110	0.000000
319210604	1214266.000000	63420	9502.664490	32052	96	0.950266	32179	128	0.950266	18778800	0.000000
319783907	174043.000000	9154	9698.170621	31883	5	0.969835	32134	16	0.969835	18757392	0.000000
319827971	83723.000000	4409	6811.935600	32136	4	0.463319	32118	11	0.551362	18730161	0.000000
319764834	237323.000000	12325	7984.932183	31760	26	0.674491	32034	33	0.727891	18704320	0.000000
319773523	165558.000000	8482	8777.596610	31987	14	0.802571	31855	11	0.834960	18679169	0.000000
319816529	65390.000000	3458	7995.670822	31836	5	0.536636	32033	7	0.867110	18652500	0.000000
319803061	133575.000000	7099	7926.617795	32049	7	0.718959	31836	22	0.919399	18626165	0.000000
319844459	98625.000000	4930	8640.907576	31879	4	0.829542	31959	9	0.951114	18599678	0.000000
319822803	85490.000000	4403	7598.902828	31955	9	0.497323	31936	9	0.970349	18572990	0.000000
319825418	113466.000000	5968	8304.642854	31723	7	0.695115	32123	17	0.982016	18546556	0.000000
319812410	75727.000000	3922	8083.948935	32129	6	0.815080	32034	15	0.989092	18519784	0.000000
319825949	102759.000000	5377	7994.537498	31836	16	0.833185	31951	14	0.993384	18493129	0.000000
319827821	86911.000000	4519	8319.135357	31991	6	0.862554	32015	8	0.995987	18466679	0.000000
319838878	89264.000000	4621	7890.466243	31994	6	0.868824	32116	25	0.621194	18440043	0.000000
319812253	94711.000000	4821	8229.590625	32190	7	0.864088	31982	11	0.770245	18413498	0.000000
319821181	84216.000000	4442	7984.295293	31988	9	0.755421	31821	9	0.742716	18387086	0.000000
319832845	95144.000000	4893	8153.648136	32219	7	0.775596	32144	6	0.736064	18360693	0.000000
319837191	85191.000000	4337	8089.296455	31927	11	0.772609	31897	11	0.839917	18334130	0.000000
319813202	91310.000000	4794	8059.918265	32125	4	0.862082	31773	6	0.902906	18307659	0.000000
319820150	88422.000000	4540	8119.710721	32189	2	0.810452	32142	11	0.941110	18281169	0.000000
319834008	89670.000000	4707	8064.907680	31894	10	0.885035	32051	12	0.964282	18254933	0.000000
319819523	89381.000000	4598	8135.555945	32026	7	0.930271	31881	14	0.823752	18228633	0.000000
319829123	86925.000000	4489	8047.558107	32144	6	0.879374	31832	17	0.893102	18202237	0.000000
319841011	90186.000000	4857	8078.059543	32000	6	0.755404	32122	7	0.935164	18176244	0.000000
319850274	87289.000000	4569	8099.506265	32003	4	0.683324	32237	6	0.946353	18150150	0.000000
319834420	92051.000000	4908	8086.635297	32102	7	0.752239	31952	11	0.967462	18124005	0.000000
319805781	88261.000000	4603	8126.293087	31912	11	0.849727	32020	14	0.980265	18097841	0.000000
319827475	90083.000000	4698	8028.927067	31938	11	0.747990	31817	10	0.678184	18071765	0.000000
319826434	90249.000000	4803	8165.176010	31974	9	0.766423	31837	14	0.501692	18045680	0.000000
319841303	87297.000000	4585	8053.741404	32050	9	0.744175	31962	10	0.697764	18019717	0.000000
319835636	91554.000000	4698	8126.336434	31760	10	0.844836	32015	10	0.816687	17993749	0.000000
319820321	87073.000000	4609	8058.918928	32035	8	0.601534	32114	13	0.888817	17968133	0.000000
319817556	91896.000000	4793	8130.861878	31908	11	0.758321	32053	17	0.932565	17942555	0.000000
319812413	86190.000000	4465	8059.240579	31950	7	0.793252	32302	11	0.959099	17916698	0.000000
319812841	89988.000000	4718	8125.859134	31902	12	0.787682	32053	18	0.975193	17891091	-1.#IND00
319832326	88050.000000	4640	8040.889761	32086	5	0.820078	32017	8	0.582401	17865334	-1.#IND00
319835347	92197.000000	4751	8128.495042	31924	11	0.837219	32118	6	0.746717	17839648	-1.#IND00
319834135	85149.000000	4427	8063.224578	31806	8	0.492325	31814	5	0.772729	17813890	0.006299
319833828	93492.000000	4743	8071.025639	31971	3	0.692083	31758	7	0.862155	17788235	-0.001327
319836428	87527.000000	4571	8158.941874	31800	7	0.813241	32102	19	0.916394	17762724	0.005900
319822114	91535.000000	4804	8001.874876	31938	8	0.689893	31930	9	0.600379	17737167	0.005146
319814789	88899.000000	4550	8174.196819	31973	11	0.811913	32273	8	0.757621	17711594	0.004285
319842324	89258.000000	4690	8014.691282	31980	18	0.655432	32007	7	0.852991	17686043	0.009127
319845272	90650.000000	4599	8181.403638	31863	6	0.746216	31932	18	0.910836	17660445	0.008310
319831024	86749.000000	4471	8024.897777	31913	11	0.631735	31984	8	0.881870	17635046	0.007143
319829025	91080.000000	4793	8137.349471	31988	5	0.776639	31901	9	0.835547	17609674	0.007575
319806866	88049.000000	4589	8071.900605	31885	10	0.636270	32045	9	0.900256	17584408	0.004909
319850073	90241.000000	4558	8095.766693	31950	8	0.779389	31802	6	0.939503	17559141	0.005134
319834161	88303.000000	4615	8094.758506	32030	3	0.738833	31839	6	0.688677	17533655	0.004946
319835638	90516.000000	4713	8110.656470	31982	9	0.835991	31873	10	0.811175	17508435	0.004390
319829520	88427.000000	4659	8089.030043	31994	5	0.854403	31977	11	0.885473	17483429	0.002225
319831275	89884.000000	4802	8138.857065	32232	8	0.855209	32073	17	0.930537	17458243	0.002224
319838483	89060.000000	4556	8027.572614	32122	5	0.886455	32067	13	0.825900	17432992	0.003624
319838186	88359.000000	4644	8168.234076	31845	7	0.809337	31996	6	0.894404	17408311	0.003379
319804819	87387.000000	4654	8001.294425	31878	4	0.804738	32038	4	0.935954	17383349	0.002591
319815520	90161.000000	4666	8102.422203	32037	7	0.697096	32109	9	0.846280	17358335	0.002699
319818171	86474.000000	4468	8063.253073	31877	13	0.699799	31997	3	0.906765	17333474	0.002055
319839264	91330.000000	4725	8063.561850	31936	8	0.817921	32111	9	0.943451	17308517	0.001393
319836578	88944.000000	4580	8152.754998	32031	9	0.703037	31638	13	0.965702	17283899	0.001257
319817052	89444.000000	4758	8040.111318	32131	10	0.700386	31897	18	0.979197	17259002	0.002862
319851434	89827.000000	4673	8175.589229	31755	7	0.818277	31921	15	0.987383	17234099	0.002261
319833927	86529.000000	4528	8021.114041	31945	10	0.764214	31973	8	0.734081	17209310	0.002332
319824531	88817.000000	4572	8095.451320	31799	3	0.816756	32151	7	0.785590	17184542	0.002293
319852838	89103.000000	4694	8050.855876	32021	1	0.653180	32103	10	0.869955	17159752	0.002259
319848786	91308.000000	4636	8106.887472	32087	4	0.747367	31851	15	0.921125	17135196	0.002254
319823517	87870.000000	4516	8061.261200	32031	8	0.561992	31976	15	0.952160	17110565	0.003711
319843474	89478.000000	4536	8081.653958	32177	7	0.734338	31692	12	0.970984	17085888	0.003354
319833358	88705.000000	4571	8100.138138	31985	5	0.751830	32010	7	0.982401	17061506	0.003245
319840557	86987.000000	4527	8072.192330	31989	4	0.660702	31930	9	0.989326	17036973	0.003092
319829657	90697.000000	4671	8062.825323	32186	4	0.794208	32108	11	0.794438	17012779	0.003333
319823225	86830.000000	4520	8092.774213	32166	8	0.793618	31898	4	0.707426	16988323	0.003129
319814553	88394.000000	4590	8084.416111	31867	11	0.571071	31993	13	0.822547	16963750	0.003465
319828449	88802.000000	4639	8061.474775	31966	12	0.374464	31760	17	0.892371	16939441	0.003289
319819065	90483.000000	4752	8083.551834	32129	5	0.620598	32102	8	0.883260	16914648	0.003367
319833438	87024.000000	4479	8112.001254	32087	5	0.769884	31832	10	0.900054	16890353	0.003115
319801680	92164.000000	4805	8048.714969	32048	8	0.860429	31894	8	0.816074	16865988	0.004279
319812327	86839.000000	4575	8148.665681	32213	3	0.875233	32011	14	0.888445	16841777	0.004729
319834606	90576.000000	4693	8056.460556	31801	7	0.924326	32114	8	0.932339	16817674	0.005051
319835404	89260.000000	4568	8142.194133	32075	10	0.832102	31977	6	0.945879	16793393	0.005099
319851234	87868.000000	4549	8091.545168	32138	4	0.620461	31782	8	0.853098	16769011	0.005269
319813246	90445.000000	4716	8071.737750	32142	9	0.683932	31845	8	0.910901	16745053	0.004933
319807696	87283.000000	4450	8099.748627	32204	17	0.731732	32094	11	0.929392	16720912	0.004758
319804299	89382.000000	4665	8058.957304	31815	9	0.837289	31965	10	0.957174	16696770	0.004693
319807394	89850.000000	4627	8130.482455	32091	6	0.667088	31806	9	0.974025	16672841	0.003860
319837422	88572.000000	4618	8055.607207	31963	5	0.706580	32181	14	0.984246	16648798	0.003703
319813630	89537.000000	4659	8112.304949	32119	6	0.633531	31907	12	0.919304	16624861	0.003602
319828837	90253.000000	4737	8055.740757	31886	16	0.686820	31812	11	0.786154	16601168	0.004628
319790631	87184.000000	4443	8097.984676	32101	8	0.804789	31857	8	0.870297	16577414	0.004254
319809300	88440.000000	4522	8071.336902	31975	10	0.871141	31972	9	0.921332	16553862	0.004059
319831616	90402.000000	4692	8108.762883	31864	5	0.625080	31776	6	0.952286	16529923	0.003449
319838063	88575.000000	4567	8097.899286	31861	7	0.591048	31925	7	0.971060	16506187	0.003358
319825372	89840.000000	4592	8096.128163	31963	14	0.751961	32095	6	0.982448	16482570	0.003002
319821306	88850.000000	4608	8053.714278	32131	9	0.664308	31804	10	0.989354	16458815	0.002758
319836144	89412.000000	4647	8120.348299	31944	2	0.704913	32101	4	0.993543	16435208	0.002672
npatches	nstrain	runtime	dt	init_x	init_y	init_y_blood	init_z	init_S	beta0	beta1	beta2	beta3	mean_beta	B	d	delta	delta_blood	b[0]	mut	m	CTL	c	g	epsilon	k	het	lambda	rho	omega	x_max	patch.dyna	DELTA	A	VA
10000	1	100.000000	0.000100	21900	9499	5000000	0.001000	10000000	14.912434	16.175914	13.289693	11.222801	12	8000000000.000000	0.010000	1.000000	1.000000	800000	0.000050	0.048000	0	0.500000	0.000000	25.000000	15.000000	0.500000	0.001000	0.001000	0.010000	31987	0	10.000000	7.000000	1.000000
sus	inf	inf_blood	z	x[0]	y[0][0]	z[0]	x[1]	y[1][0]	z[1]	S[0]	synchrony
219000000	94990000.000000	5000000	10.000000	21900	9499	0.001000	21900	9499	0.001000	10000000	0.000000
160940227	673217187.000000	35075414	3940.834452	13748	69188	0.394083	13188	69512	0.394083	13679531	0.000000
247937654	187630345.000000	9777588	6324.976263	23125	19553	0.632498	22430	20196	0.632498	16401658	0.000000
295068212	52275643.000000	2722858	7771.013291	28725	5697	0.777101	28141	6014	0.777101	17460318	0.000000
313989976	11251031.000000	587043	8648.068121	31245	1237	0.864807	31140	1319	0.864807	17756708	0.000000
319062007	1494532.000000	78451	9180.022116	31582	174	0.918002	31965	146	0.918002	17792032	0.000000
319812409	122166.000000	6494	9498.502533	32003	17	0.950266	32205	15	0.950266	17772309	0.000000
319799251	139674.000000	7413	6293.044450	31944	15	0.813980	31976	19	0.456902	17746846	0.000000
319732786	307875.000000	15935	7750.707921	32153	24	0.887175	32015	49	0.670599	17723607	0.000000
319823534	125672.000000	6589	8628.196256	32027	15	0.931569	31849	18	0.800210	17700048	0.000000
319830016	88205.000000	4665	6600.255019	32104	5	0.805802	31834	13	0.651570	17674439	0.000000
319806621	151784.000000	7900	7859.854931	31964	8	0.882214	31871	11	0.788669	17649917	0.000000
319823819	66025.000000	3509	7792.353318	31967	2	0.560331	32013	6	0.582456	17624861	0.000000
319814204	115705.000000	6093	7428.366177	32050	12	0.651888	31973	12	0.696402	17599610	0.000000
319853725	74919.000000	3944	7939.239293	32104	10	0.780040	32064	7	0.815861	17574595	0.000000
319816258	103972.000000	5367	7287.662168	32039	14	0.780793	32046	11	0.815982	17549581	0.000000
319806277	83941.000000	4277	8005.542492	31822	15	0.775025	32281	14	0.888389	17524662	0.000000
319825746	93611.000000	4912	7211.038176	31978	10	0.827345	31622	4	0.713130	17499472	0.000000
319827986	85980.000000	4596	7875.886521	31862	7	0.895281	31534	7	0.826007	17474628	0.000000
319830676	87587.000000	4435	7292.871182	31968	11	0.719825	32007	8	0.894469	17449502	0.000000
319840462	87120.000000	4543	7741.685579	31936	9	0.826680	32050	7	0.935993	17424747	0.000000
319827803	82478.000000	4256	7340.946589	31935	17	0.894878	31761	4	0.961178	17399746	0.000000
319821885	86774.000000	4339	7682.684547	31948	10	0.936241	31800	10	0.542579	17374938	0.000000
319843678	82568.000000	4395	7331.257812	32055	4	0.961329	31978	4	0.722564	17349633	0.000000
319848977	87447.000000	4573	7711.383722	31905	13	0.670682	32133	11	0.773121	17324854	0.000000
319821849	81965.000000	4284	7416.187733	31913	11	0.800261	32166	6	0.862392	17299585	0.000000
319824375	86349.000000	4511	7632.854435	31866	8	0.878854	32045	7	0.916538	17274951	0.000000
319817565	82376.000000	4197	7482.163080	31985	6	0.926522	31837	18	0.600525	17250109	0.000000
319838065	84427.000000	4366	7588.874753	32006	15	0.912872	32102	13	0.757709	17224897	0.000000
319785789	85214.000000	4402	7473.082393	31920	8	0.947155	32089	9	0.853045	17200174	0.000000
319840444	84701.000000	4354	7591.580976	32061	5	0.967948	31939	12	0.784806	17175710	0.000000
319817007	83199.000000	4362	7526.496711	31855	7	0.794479	31752	6	0.869480	17151093	0.000000
319820206	86114.000000	4369	7543.686980	31838	13	0.445795	32150	13	0.735916	17126451	0.000000
319828849	84368.000000	4373	7582.487323	32208	7	0.663862	31982	11	0.803816	17101740	0.000000
319858339	86855.000000	4568	7471.180457	32003	12	0.796124	31869	17	0.881010	17077073	0.000000
319838998	83920.000000	4239	7594.671805	32094	6	0.791848	31780	21	0.862122	17052255	0.000000
319830229	82706.000000	4295	7466.486977	31858	8	0.866388	31954	7	0.504636	17027875	0.000000
319836866	86369.000000	4429	7590.437817	31729	5	0.918961	31733	10	0.699550	17003336	0.000000
319809267	83365.000000	4496	7499.233118	32070	7	0.794187	32047	6	0.608200	16978929	0.000000
319824273	83707.000000	4311	7565.266156	32110	6	0.767098	31991	9	0.762364	16954419	0.000000
319840994	83765.000000	4281	7492.367497	31867	11	0.858739	32043	6	0.783261	16930111	-1.#IND00
319799778	84908.000000	4413	7628.592754	31987	8	0.805011	32052	9	0.868543	16905590	-1.#IND00
319830971	85016.000000	4441	7488.351562	31907	8	0.881735	32173	13	0.727038	16881134	-0.014399
319853789	84782.000000	4427	7582.988830	31974	9	0.805824	32035	11	0.593645	16857209	-0.006958
319827167	83781.000000	4361	7531.634229	32089	6	0.882228	32078	6	0.594861	16832846	-0.001375
319832333	85372.000000	4472	7555.602464	31888	6	0.887542	32006	8	0.563976	16808743	-0.011110
319877450	83410.000000	4267	7560.349644	31893	8	0.931792	32271	9	0.724785	16784724	-0.016396
319832404	87941.000000	4566	7481.440061	32021	9	0.930408	31895	10	0.833076	16760918	-0.009704
319835698	81678.000000	4280	7580.283761	31882	13	0.957791	31918	8	0.898757	16736724	-0.009874
319848801	85845.000000	4341	7453.227375	31976	9	0.923431	31704	11	0.885593	16712482	-0.006784
319808954	85670.000000	4338	7596.548525	31997	1	0.795788	32061	7	0.930609	16688619	-0.006824
319833921	82046.000000	4344	7461.081704	31978	7	0.806349	32001	13	0.646667	16664357	-0.005593
319813564	84089.000000	4441	7620.155283	31723	12	0.797549	32237	12	0.785696	16640375	-0.005515
319835824	84451.000000	4344	7513.920906	31897	17	0.877209	31851	11	0.870019	16616299	-0.003252
319826383	84179.000000	4412	7582.381179	32054	7	0.536503	31943	13	0.612378	16592375	-0.003791
319814788	83516.000000	4350	7561.466573	32096	13	0.718878	31989	15	0.764898	16568610	-0.004446
319826568	84857.000000	4340	7515.103957	31982	8	0.829493	31958	15	0.804903	16544938	-0.004313
319842099	83492.000000	4293	7565.004362	31971	7	0.896584	31782	8	0.735761	16521125	-0.003921
319841728	85023.000000	4481	7497.050261	32020	2	0.700951	31892	7	0.839733	16497359	-0.002971
319829767	82148.000000	4225	7576.477684	32037	6	0.740995	32033	15	0.902794	16473807	-0.001387
319843452	86104.000000	4418	7502.602387	31661	9	0.760266	31880	4	0.884960	16450057	0.001745
319811196	83697.000000	4298	7551.396014	31789	8	0.796851	32119	12	0.613508	16426266	0.000047
319840983	85567.000000	4317	7501.458187	31610	4	0.876785	31974	14	0.711553	16402612	0.000150
319836751	81312.000000	4096	7557.937711	32073	8	0.919925	31971	5	0.812226	16379121	0.000369
319820384	89412.000000	4655	7496.132406	32037	7	0.951433	31945	11	0.886111	16355673	0.001277
319837939	81460.000000	4266	7619.085634	31961	13	0.912753	31815	7	0.930923	16332540	0.001820
319848395	86234.000000	4554	7438.696955	31978	4	0.690775	31784	10	0.529306	16309110	0.001683
319817544	81770.000000	4150	7621.117039	31954	7	0.643396	31958	10	0.714513	16285943	0.001466
319818676	87596.000000	4555	7478.914568	31844	16	0.783711	31987	7	0.826846	16262379	0.003872
319819861	80748.000000	4201	7532.705172	31843	9	0.607992	31865	12	0.619001	16238846	0.004136
319832976	86307.000000	4563	7560.831811	31919	6	0.762238	31839	18	0.768915	16215230	0.004789
319834886	82363.000000	4312	7559.389750	32188	4	0.855792	31933	8	0.817511	16191952	0.004639
319838286	86207.000000	4542	7523.216095	32007	6	0.912534	31898	15	0.889316	16168361	0.004332
319819379	83153.000000	4444	7554.555743	32358	10	0.793542	31917	14	0.870822	16145140	0.004224
319824057	84969.000000	4491	7490.423875	32070	4	0.648736	31791	11	0.921650	16121943	0.004078
319822205	83465.000000	4289	7609.077619	31992	9	0.786950	31967	7	0.952479	16098888	0.004041
319819695	85810.000000	4426	7519.752985	31891	8	0.764891	31824	9	0.971177	16075736	0.003806
319813306	83945.000000	4282	7584.020565	31913	11	0.712788	31664	11	0.874091	16052662	0.003880
319845167	85528.000000	4481	7494.947190	31971	9	0.726175	32096	8	0.923634	16029724	0.003667
319835208	83795.000000	4321	7542.508556	32129	4	0.833919	31903	12	0.814635	16006448	0.003331
319840415	86003.000000	4433	7531.552128	31975	14	0.735701	31999	4	0.833548	15983297	0.003366
319829754	81240.000000	4248	7561.060496	31903	11	0.839696	31961	6	0.735075	15960569	0.002992
319809657	86362.000000	4459	7533.389982	32105	6	0.811771	31946	7	0.752346	15937796	0.003353
319822007	80325.000000	4117	7515.284065	31751	7	0.807905	31933	6	0.849792	15914965	0.003703
319830684	91593.000000	4675	7559.966723	32051	16	0.883490	32013	4	0.908895	15891869	0.004113
319831952	78551.000000	4167	7511.734551	32013	12	0.929334	31972	14	0.944743	15869227	0.004028
319841659	89535.000000	4612	7552.426344	32173	6	0.864229	31860	9	0.947813	15846665	0.003606
319833467	80021.000000	4305	7491.629245	31831	9	0.782825	32083	10	0.968348	15823887	0.003496
319859377	87489.000000	4491	7601.718546	32080	9	0.868278	31844	4	0.750496	15801228	0.003804
319835258	82830.000000	4141	7463.713328	32156	5	0.902687	31890	5	0.734597	15778734	0.003614
319826558	85695.000000	4378	7600.219852	32007	10	0.408138	31783	5	0.702560	15756236	0.002793
319835001	83323.000000	4352	7471.952391	32130	9	0.641022	31916	7	0.819596	15733633	0.002895
319831669	84183.000000	4318	7583.745499	31964	14	0.508386	31970	9	0.802330	15710658	0.002874
319838286	84034.000000	4368	7560.710283	32037	19	0.701825	32020	10	0.880109	15687939	0.002964
319828584	83427.000000	4301	7548.938081	32076	13	0.819150	31632	10	0.735085	15665339	0.002907
319824791	84306.000000	4493	7484.129806	32023	8	0.890310	31834	10	0.839323	15642706	0.003045
319848404	85636.000000	4491	7556.230290	31977	5	0.933471	32103	10	0.661885	15620413	0.003104
319828536	83202.000000	4390	7532.090224	31791	7	0.922746	32012	15	0.794926	15597965	0.002490
319839884	84535.000000	4483	7550.551350	31921	6	0.953144	31972	14	0.875618	15575572	0.002391
319834155	83296.000000	4375	7529.896171	32132	6	0.960528	32009	10	0.732432	15553247	0.002123
npatches	nstrain	runtime	dt	init_x	init_y	init_y_blood	init_z	init_S	beta0	beta1	beta2	beta3	mean_beta	B	d	delta	delta_blood	b[0]	mut	m	CTL	c	g	epsilon	k	het	lambda	rho	omega	x_max	patch.dyna	DELTA	A	VA
10000	1	100.000000	0.000100	21900	9499	5000000	0.001000	10000000	13.990183	8.483004	16.888834	13.410008	12	8000000000.000000	0.010000	1.000000	1.000000	800000	0.000050	0.048000	0	0.500000	0.000000	25.000000	16.000000	0.500000	0.001000	0.001000	0.010000	31987	0	10.000000	7.000000	1.000000
sus	inf	inf_blood	z	x[0]	y[0][0]	z[0]	x[1]	y[1][0]	z[1]	S[0]	synchrony
219000000	94990000.000000	5000000	10.000000	21900	9499	0.001000	21900	9499	0.001000	10000000	0.000000
168722210	609282809.000000	31752885	3940.834452	15270	62222	0.394083	19453	59163	0.394083	13581378	0.000000
259475759	149096555.000000	7770299	6324.976263	24792	15609	0.632498	27632	13931	0.632498	16040267	0.000000
303988541	31848055.000000	1662437	7771.013291	30014	3307	0.777101	31124	2874	0.777101	16837501	0.000000
317713312	3989352.000000	209249	8648.068121	31556	437	0.864807	31813	358	0.864807	16982550	0.000000
319727974	237064.000000	12281	9180.022116	32015	35	0.918002	31932	17	0.918002	16974323	0.000000
319834031	102532.000000	5157	5410.596978	31836	14	0.338946	32034	13	0.390922	16949714	0.000000
319706200	335772.000000	17637	7202.726628	31962	36	0.599056	31938	26	0.630580	16927204	0.000000
319808382	114301.000000	6080	8293.283401	32187	13	0.756818	31928	10	0.775938	16904825	0.000000
319824786	107486.000000	5513	6164.768010	31941	7	0.390595	31884	18	0.567134	16880287	0.000000
319800930	138526.000000	7260	7652.297698	31848	18	0.630382	32212	10	0.737457	16856739	0.000000
319813278	66741.000000	3453	6427.551715	31908	6	0.503955	31986	11	0.275282	16832589	0.000000
319817129	115189.000000	5985	7375.808057	31998	16	0.699137	31632	9	0.464628	16808572	0.000000
319836409	68329.000000	3539	6646.626330	32158	6	0.734744	31884	5	0.271620	16784484	0.000000
319825203	99715.000000	5221	7357.437763	31755	14	0.638976	32023	11	0.558220	16760492	0.000000
319833322	75457.000000	3972	6625.127048	32020	5	0.743585	32074	13	0.542187	16736417	0.000000
319812151	89345.000000	4676	7396.861859	31933	17	0.844478	31970	10	0.672636	16712495	0.000000
319811494	83728.000000	4356	6722.870153	31849	10	0.752059	32042	10	0.682374	16688370	0.000000
319832900	80199.000000	4188	7355.787751	32055	7	0.730370	31909	6	0.748288	16664472	0.000000
319817716	88982.000000	4763	6844.945271	31881	9	0.607950	31909	10	0.656024	16640377	0.000000
319832929	74585.000000	3801	7222.905275	32118	9	0.762212	31963	4	0.791370	16616736	0.000000
319809882	89197.000000	4741	6976.112814	31920	12	0.845605	32118	4	0.596052	16592500	0.000000
319842179	73109.000000	3787	7053.505177	32068	5	0.906356	31995	10	0.732284	16568747	0.000000
319802612	89085.000000	4673	7065.953000	32025	7	0.670374	32085	7	0.721299	16544806	0.000000
319826685	73673.000000	3909	6922.687980	31883	9	0.800074	32052	10	0.534080	16520924	0.000000
319824980	88966.000000	4621	7155.048527	31904	5	0.707888	31803	9	0.658385	16497079	0.000000
319815794	77969.000000	4149	6937.388129	32138	5	0.822828	32148	9	0.668462	16473520	0.000000
319834753	81776.000000	4331	7154.013945	31802	2	0.867910	32070	7	0.660167	16449954	0.000000
319827199	80962.000000	4181	6935.830563	31933	5	0.883658	32046	1	0.569458	16426419	0.000000
319823538	79201.000000	4093	7097.229151	31819	6	0.825494	31818	8	0.640254	16402657	0.000000
319844306	83286.000000	4310	7018.446805	31785	4	0.726279	31984	6	0.632915	16379075	0.000000
319824673	78740.000000	3959	7007.600375	32059	7	0.833982	32168	8	0.734610	16355573	0.000000
319832096	81939.000000	4294	7079.184403	32026	12	0.899306	32149	9	0.514702	16331879	0.000000
319838643	78943.000000	4134	6935.602373	32161	4	0.893261	32211	4	0.485226	16308288	0.000000
319854593	78615.000000	4134	7079.908995	32327	9	0.935260	31989	15	0.623871	16284780	0.000000
319854168	82241.000000	4217	7020.381957	31972	4	0.653421	32151	7	0.659600	16261683	0.000000
319823541	79147.000000	4111	7078.423049	31904	12	0.764044	32250	7	0.624447	16238141	0.000000
319829000	81601.000000	4271	7002.756201	31777	10	0.856887	32050	7	0.772219	16214784	0.000000
319827876	82159.000000	4227	7048.670286	31905	12	0.805571	31954	3	0.658412	16191679	0.000000
319820993	77527.000000	4028	7049.882858	31911	9	0.504324	31943	7	0.791143	16168331	0.000000
319827778	84165.000000	4287	7073.058671	32051	10	0.642482	32077	5	0.683308	16144996	-1.#IND00
319818374	77116.000000	4029	6982.498478	32103	8	0.783157	31955	4	0.667200	16121806	-1.#IND00
319839267	84304.000000	4221	7112.025086	31922	8	0.476849	31905	12	0.452832	16098599	0.003217
319824027	78619.000000	4052	6952.095651	31842	4	0.500453	32136	7	0.599580	16075370	0.006132
319853077	81388.000000	4242	7121.520345	31997	9	0.601349	31681	13	0.605926	16051877	0.011528
319816897	79246.000000	4126	6962.319252	31898	14	0.758209	31872	7	0.482087	16029087	-0.001249
319817457	79986.000000	4166	7093.942207	32011	7	0.853348	32099	11	0.444812	16005914	0.002417
319834417	80714.000000	4155	7017.509470	32126	7	0.641190	32134	6	0.663265	15982746	0.003453
319823607	80310.000000	4148	7058.776200	31839	9	0.638321	31824	8	0.795763	15959953	0.000434
319832708	80898.000000	4189	7074.231635	31768	13	0.780634	31975	6	0.758861	15937152	-0.000812
319836325	80457.000000	4121	7013.894525	31811	9	0.866949	32121	5	0.469591	15914324	-0.000401
319828809	78165.000000	4013	7019.948384	32115	7	0.919302	31839	7	0.678294	15891505	0.003689
319838078	83036.000000	4247	7052.831740	32013	5	0.603640	31972	6	0.804878	15868839	0.006853
319840608	78594.000000	4111	7012.708306	32028	9	0.759598	32019	8	0.844751	15845944	0.012040
319824399	84639.000000	4362	7130.802901	31996	6	0.854191	31970	9	0.594982	15823265	0.010315
319817768	77372.000000	4034	6995.493419	32046	4	0.778375	32001	12	0.635706	15800372	0.009687
319817169	82480.000000	4215	7115.484210	31838	4	0.751610	32064	11	0.779047	15777771	0.008573
319818503	78692.000000	4132	6997.510613	31927	4	0.675513	32153	7	0.864308	15755007	0.008394
319836841	80275.000000	4164	7105.580822	32023	5	0.773502	31877	10	0.887126	15732307	0.007718
319847452	79524.000000	4269	6985.944697	32170	7	0.861031	32079	2	0.699643	15709389	0.006908
319829985	80175.000000	4116	7039.324904	31970	6	0.729208	31841	5	0.618041	15686913	0.006847
319834070	80731.000000	4225	7013.406742	32050	12	0.775641	31923	9	0.768333	15664468	0.009155
319828793	79692.000000	4170	7017.118743	32072	11	0.708202	31872	16	0.733439	15642021	0.008350
319855131	79820.000000	4149	6984.057503	31926	21	0.823018	32119	6	0.838324	15619677	0.007898
319861800	79456.000000	4047	7081.964429	32097	5	0.852638	31875	10	0.839047	15597245	0.008184
319823876	82881.000000	4412	7028.818553	31726	4	0.366035	31983	12	0.902378	15574928	0.009725
319813689	77904.000000	4135	7015.810422	31973	8	0.615486	31909	16	0.767820	15552638	0.011152
319838529	83999.000000	4315	7077.692362	32011	12	0.747510	31843	11	0.859177	15530524	0.011469
319839420	78444.000000	4077	6912.133465	32029	8	0.464910	31902	8	0.163642	15508441	0.008096
319820648	83432.000000	4418	7145.812621	32149	7	0.675456	32053	13	0.492729	15486319	0.007624
319835952	80064.000000	4140	6884.007217	31962	6	0.721773	32304	7	0.482089	15463811	0.006851
319838143	79453.000000	4159	7144.061370	32135	12	0.468601	31875	8	0.374248	15441833	0.006595
319812657	83402.000000	4369	6914.604449	31977	4	0.677694	32216	7	0.620467	15419757	0.006467
319837893	79220.000000	3996	7135.300700	32077	16	0.772558	32079	10	0.490612	15397945	0.005960
319835900	82960.000000	4397	6997.225352	31938	14	0.441935	32030	11	0.577009	15375986	0.005879
319835716	78675.000000	4199	7073.878206	31727	8	0.661521	32113	4	0.236267	15353940	0.005379
319838495	83836.000000	4364	7019.520947	31962	11	0.772157	32154	8	0.536778	15331851	0.005654
319859021	76641.000000	4060	7000.649669	31764	10	0.692246	31916	10	0.569454	15309882	0.005426
319835595	84627.000000	4352	7147.693264	31974	13	0.711938	31874	7	0.738864	15287781	0.006475
319824607	78393.000000	4015	6922.583948	32111	8	0.825284	31892	18	0.696322	15265989	0.006643
319859541	81534.000000	4186	7159.144471	32110	4	0.570080	31781	8	0.730635	15244222	0.006435
319798232	81518.000000	4136	6957.322498	31955	6	0.557033	31933	8	0.351352	15222220	0.006027
319836229	78765.000000	4037	7081.402941	32011	19	0.731330	32177	12	0.606580	15200686	0.005570
319810868	82490.000000	4315	7028.804064	31755	6	0.837046	31727	12	0.740290	15178929	0.005735
319835199	76946.000000	3992	7032.123482	31991	12	0.854377	32035	3	0.480856	15157073	0.006391
319824376	85124.000000	4495	7094.643384	31970	14	0.649720	31741	8	0.658263	15135032	0.006550
319843179	77004.000000	3907	6951.330580	32078	8	0.787547	31984	11	0.676661	15113150	0.006946
319839620	83502.000000	4394	7115.924608	31964	15	0.554309	32212	10	0.803888	15091557	0.006537
319855112	79760.000000	4105	6935.391435	31727	10	0.729678	31935	4	0.630530	15069924	0.006489
319825726	79541.000000	4105	7162.236799	32099	5	0.462879	31854	7	0.739102	15048160	0.006316
319808469	83594.000000	4218	6967.429407	31860	3	0.276993	32090	9	0.297048	15026514	0.007512
319834848	78003.000000	3966	7084.963891	32029	16	0.561480	32162	6	0.573643	15004902	0.007912
319812994	84626.000000	4386	6945.078239	31739	8	0.691056	32138	6	0.741405	14983510	0.008201
319830022	78212.000000	4020	7104.216250	32011	10	0.645522	32036	16	0.330919	14961812	0.009084
319831093	83818.000000	4278	6984.662315	32128	8	0.642677	32145	6	0.408026	14940397	0.010021
319827744	77256.000000	4006	7022.868459	32182	6	0.783275	31995	7	0.531439	14918997	0.010249
319843744	82480.000000	4238	7102.562036	32056	15	0.868552	32070	9	0.638989	14897611	0.010451
319839561	78648.000000	4038	6972.083678	31933	2	0.920273	32192	5	0.738179	14876239	0.010726
319841152	81770.000000	4234	7099.414751	31962	8	0.941946	32079	4	0.741304	14854941	0.010408
319838912	79734.000000	4198	6964.384261	31908	10	0.905327	31963	7	0.524885	14833573	0.010258
npatches	nstrain	runtime	dt	init_x	init_y	init_y_blood	init_z	init_S	beta0	beta1	beta2	beta3	mean_beta	B	d	delta	delta_blood	b[0]	mut	m	CTL	c	g	epsilon	k	het	lambda	rho	omega	x_max	patch.dyna	DELTA	A	VA
10000	1	100.000000	0.000100	21900	9499	5000000	0.001000	10000000	8.111321	9.663532	11.417236	15.411962	12	8000000000.000000	0.010000	1.000000	1.000000	800000	0.000050	0.048000	0	0.500000	0.000000	25.000000	17.000000	0.500000	0.001000	0.001000	0.010000	31987	0	10.000000	7.000000	1.000000
sus	inf	inf_blood	z	x[0]	y[0][0]	z[0]	x[1]	y[1][0]	z[1]	S[0]	synchrony
219000000	94990000.000000	5000000	10.000000	21900	9499	0.001000	21900	9499	0.001000	10000000	0.000000
174782474	557482125.000000	29053910	3940.834452	20710	53255	0.394083	19004	54366	0.394083	13531476	0.000000
268377132	120503996.000000	6280842	6324.976263	28656	10956	0.632498	27899	11309	0.632498	15783276	0.000000
309611357	19547116.000000	1021506	7771.013291	31359	1685	0.777101	31389	1685	0.777101	16396108	0.000000
319064246	1410330.000000	73449	8648.068121	31957	105	0.864807	31928	116	0.864807	16461823	0.000000
319845946	44724.000000	2361	7791.943979	31937	1	0.457447	31753	4	0.634684	16442007	0.000000
319725892	334245.000000	17202	6072.081852	32076	39	0.425793	31808	39	0.368348	16419075	0.000000
319737572	260484.000000	13542	7617.626995	31637	23	0.651730	31829	33	0.616888	16399122	0.000000
319826400	53346.000000	2773	5941.929205	32097	5	0.177439	32100	4	0.585372	16376154	0.000000
319814875	168221.000000	8745	6859.816186	32155	17	0.487686	31838	9	0.744077	16353068	0.000000
319844056	56185.000000	2973	6902.584924	31999	6	0.689270	31963	7	0.760663	16330012	0.000000
319802996	137696.000000	7125	6737.537384	32138	11	0.780499	31876	5	0.645087	16306970	0.000000
319834406	58378.000000	3005	6793.396090	31958	5	0.855040	31991	2	0.405122	16283666	0.000000
319806582	127903.000000	6786	6764.686833	31922	17	0.446891	31786	9	0.527213	16260801	0.000000
319843349	60854.000000	3174	6571.118397	32091	4	0.664527	31807	5	0.638803	16237601	0.000000
319812847	105620.000000	5539	6904.659106	32085	12	0.796528	32142	10	0.780926	16214120	0.000000
319819256	70846.000000	3550	6257.642376	31795	9	0.583362	32023	5	0.503623	16190644	0.000000
319812782	86258.000000	4523	7068.922073	32059	4	0.747299	31877	11	0.586099	16167379	0.000000
319831918	84098.000000	4438	6354.687272	31871	10	0.679835	32164	7	0.737034	16144140	0.000000
319817126	72599.000000	3787	6941.735287	31949	1	0.587186	31600	10	0.771842	16121047	0.000000
319812507	89426.000000	4556	6598.428227	32185	6	0.350586	32160	9	0.652820	16097678	0.000000
319865857	69351.000000	3611	6659.212748	32187	10	0.546884	31974	10	0.582959	16074556	0.000000
319847249	88232.000000	4746	6766.315605	31992	14	0.725175	31923	6	0.547743	16051293	0.000000
319835015	72248.000000	3786	6450.161324	32198	7	0.482138	32042	10	0.589223	16028486	0.000000
319816792	83068.000000	4320	6938.653819	31845	6	0.685905	31929	4	0.734401	16005678	0.000000
319832336	79844.000000	4207	6436.326319	31694	5	0.600745	32097	8	0.801750	15982546	0.000000
319846110	75654.000000	4034	6892.238587	32085	4	0.554844	31994	7	0.866779	15959753	0.000000
319821768	86757.000000	4335	6590.661169	31906	2	0.602952	31842	4	0.711027	15936892	0.000000
319837160	71692.000000	3817	6672.520152	32023	12	0.666004	32046	7	0.593712	15914173	0.000000
319808483	83861.000000	4369	6784.684121	32172	6	0.584051	32005	13	0.432052	15891155	0.000000
319856505	77103.000000	3995	6473.362217	31954	6	0.714329	32127	9	0.601073	15868413	0.000000
319845603	76016.000000	3941	6819.060860	31879	6	0.826734	31962	7	0.693623	15845669	0.000000
319829946	83276.000000	4256	6591.668081	31973	6	0.630892	32028	14	0.388201	15823078	0.000000
319832473	74478.000000	3798	6659.680430	31984	7	0.654504	32164	8	0.628930	15800353	0.000000
319844306	81318.000000	4205	6736.384693	31827	8	0.350490	31982	4	0.553181	15777307	0.000000
319838507	75211.000000	3884	6589.774443	31902	10	0.606057	32064	13	0.586318	15754457	0.000000
319835968	78712.000000	3990	6762.789185	32113	9	0.734162	31765	6	0.584696	15731857	0.000000
319830479	79913.000000	4205	6584.841058	32090	8	0.336431	32014	4	0.748109	15709319	0.000000
319840767	76620.000000	3952	6724.747251	31973	5	0.597530	31916	8	0.847222	15686987	0.000000
319838255	78083.000000	3980	6650.480169	31769	3	0.650010	32032	4	0.907337	15664168	0.000000
319841700	77247.000000	4021	6672.172271	31770	5	0.664852	31769	7	0.598844	15641713	-1.#IND00
319831210	79238.000000	4131	6639.061380	31987	15	0.253522	31901	3	0.586080	15619187	-1.#IND00
319836011	76633.000000	4079	6727.177006	32109	5	0.383010	31948	7	0.696037	15596840	-0.006711
319868017	79570.000000	4152	6643.142054	32143	10	0.572169	32062	8	0.695787	15574575	-0.004112
319840813	76706.000000	3919	6649.621548	31860	7	0.605280	32054	5	0.768506	15552118	-0.006628
319833692	80324.000000	4194	6715.318445	31898	4	0.760593	31950	8	0.747631	15530004	-0.005497
319824749	77683.000000	3986	6625.551820	31903	3	0.734445	31844	4	0.663292	15507276	-0.004893
319836912	78234.000000	4133	6671.631865	31974	11	0.642690	31589	6	0.730922	15485290	-0.003540
319831923	78415.000000	3891	6705.875806	32144	8	0.537830	31724	6	0.836798	15463075	-0.002463
319840700	78171.000000	4109	6630.035753	31765	7	0.457881	32196	11	0.576624	15440971	-0.010234
319833730	77078.000000	4032	6744.626411	32036	8	0.647826	32074	4	0.718773	15418979	-0.011713
319838652	81727.000000	4290	6643.969498	31883	6	0.358111	32207	7	0.449941	15396863	-0.008615
319837917	74183.000000	3732	6643.488686	31979	6	0.610680	31994	5	0.631917	15374674	-0.008565
319830410	83898.000000	4322	6783.391188	32097	5	0.763868	32019	12	0.604723	15352406	-0.003284
319829939	77745.000000	3983	6505.516872	31869	10	0.856781	31883	3	0.760255	15330307	-0.002338
319838419	75627.000000	3824	6812.464085	31900	10	0.785960	31866	5	0.746036	15308378	-0.002342
319833350	84204.000000	4489	6637.764731	31816	8	0.543775	32047	5	0.592522	15286240	-0.001647
319847427	73252.000000	3829	6623.272977	31943	8	0.295474	31714	9	0.752855	15264029	-0.000696
319841584	82011.000000	4142	6747.432641	32085	10	0.572688	31964	4	0.740193	15242250	-0.001419
319842657	77964.000000	4025	6585.176824	32023	7	0.307451	32251	9	0.674419	15220269	-0.000850
319838050	77918.000000	3978	6737.581288	32172	12	0.559220	31895	6	0.802527	15198440	-0.001008
319815904	81997.000000	4337	6683.344790	31924	7	0.732657	31909	6	0.816996	15176619	-0.001943
319830655	73803.000000	3876	6609.214803	32102	5	0.774249	32096	2	0.489903	15154912	-0.000309
319840396	81227.000000	4224	6801.371587	31989	10	0.467934	32051	10	0.523494	15133531	0.000619
319836839	76494.000000	3944	6571.908864	31819	1	0.415610	32070	7	0.707597	15111880	0.000677
319827008	77819.000000	4037	6738.476584	32079	11	0.453745	32013	8	0.727019	15090084	0.001289
319841851	78749.000000	4124	6615.252822	32235	7	0.469246	31729	6	0.527028	15067927	0.001472
319838967	77185.000000	3916	6688.374699	31901	8	0.382738	31834	11	0.539016	15046521	0.000764
319837258	79923.000000	4112	6676.237075	31960	6	0.552987	32231	10	0.549610	15025122	0.001712
319849181	77207.000000	3958	6638.131287	32071	5	0.495382	31845	10	0.307365	15003560	0.001557
319820991	78263.000000	4213	6717.306027	32079	10	0.680905	31966	8	0.579901	14982301	0.003117
319829664	79233.000000	4125	6622.555182	31827	10	0.806462	32002	7	0.404998	14960463	0.003050
319833488	76884.000000	4078	6723.267929	32178	4	0.442804	32008	8	0.589206	14938983	0.002828
319842285	81167.000000	4220	6703.589370	32100	8	0.351302	32032	5	0.750844	14917629	0.002723
319842506	74405.000000	3915	6611.652777	31960	9	0.495318	31851	5	0.516054	14896278	0.005504
319809209	80451.000000	4278	6803.330306	31859	7	0.499144	31863	8	0.420655	14874833	0.005531
319827804	79639.000000	4251	6556.539741	31865	4	0.696219	31813	6	0.648614	14853472	0.005965
319828622	75561.000000	3926	6813.217900	31824	6	0.698814	32015	5	0.782763	14832467	0.005987
319825119	82068.000000	4328	6593.370839	31997	4	0.439618	31925	7	0.528108	14811241	0.006991
319845532	73792.000000	3854	6670.718932	32015	8	0.613869	32016	9	0.545848	14790113	0.007221
319868252	83233.000000	4417	6723.763146	32004	7	0.765803	31941	8	0.724546	14769019	0.007117
319837214	75283.000000	3775	6581.693531	32119	5	0.768777	32053	8	0.687956	14747705	0.007138
319832624	80275.000000	4128	6815.034273	31991	9	0.623569	32047	8	0.810738	14726172	0.006712
319840524	79785.000000	4148	6560.825435	32026	9	0.466072	31858	7	0.544639	14704889	0.006805
319835488	75592.000000	3906	6777.981025	31724	9	0.410290	32062	5	0.592331	14683723	0.007002
319853632	82825.000000	4305	6686.045710	31951	5	0.512377	31947	11	0.435755	14662657	0.007028
319854291	75270.000000	3887	6610.281209	31896	6	0.702237	31932	9	0.585302	14641543	0.008148
319843746	76932.000000	4007	6794.688743	31807	8	0.588091	32001	3	0.748476	14620489	0.007798
319829906	79365.000000	4235	6585.440466	31964	4	0.438408	31857	6	0.600585	14599636	0.008413
319847079	76610.000000	3936	6766.807543	31940	4	0.640434	31952	8	0.757746	14578533	0.008438
319831512	80254.000000	4157	6659.609571	31976	5	0.609681	31976	15	0.354303	14557409	0.007948
319848005	75301.000000	3982	6634.644343	31797	10	0.763263	32026	6	0.608370	14536514	0.007684
319826148	79220.000000	4078	6738.324166	32048	6	0.856413	31928	8	0.694854	14515514	0.007470
319842754	76954.000000	3879	6591.287486	31949	3	0.860583	31866	2	0.553919	14494373	0.007281
319840576	78339.000000	3873	6732.754546	32031	11	0.693554	32041	6	0.703706	14473363	0.006597
319833270	78125.000000	4073	6575.488938	32214	5	0.265321	31981	13	0.787484	14452828	0.006412
319831915	76343.000000	4071	6740.649931	32118	8	0.506030	31940	2	0.470650	14432262	0.006582
319817381	82026.000000	4327	6659.099860	31988	7	0.539257	31892	15	0.596229	14411914	0.006339
319854353	75220.000000	3944	6649.640127	31996	6	0.541173	31995	1	0.613402	14391443	0.006439
319862711	79873.000000	4214	6777.527884	31827	5	0.504126	32025	8	0.536319	14370942	0.007103
npatches	nstrain	runtime	dt	init_x	init_y	init_y_blood	init_z	init_S	beta0	beta1	beta2	beta3	mean_beta	B	d	delta	delta_blood	b[0]	mut	m	CTL	c	g	epsilon	k	het	lambda	rho	omega	x_max	patch.dyna	DELTA	A	VA
10000	1	100.000000	0.000100	21900	9499	5000000	0.001000	10000000	11.183491	16.027054	11.472487	6.161610	12	8000000000.000000	0.010000	1.000000	1.000000	800000	0.000050	0.048000	0	0.500000	0.000000	25.000000	18.000000	0.500000	0.001000	0.001000	0.010000	31987	0	10.000000	7.000000	1.000000
sus	inf	inf_blood	z	x[0]	y[0][0]	z[0]	x[1]	y[1][0]	z[1]	S[0]	synchrony
219000000	94990000.000000	5000000	10.000000	21900	9499	0.001000	21900	9499	0.001000	10000000	0.000000
182465285	504234656.000000	26276641	3940.834452	18588	50346	0.394083	15363	52760	0.394083	13430754	0.000000
278230902	92975006.000000	4854698	6324.976263	28269	9013	0.632498	26082	10577	0.632498	15440289	0.000000
314371144	10130593.000000	529550	7771.013291	31438	1014	0.777101	31306	1147	0.777101	15866072	0.000000
319654049	350114.000000	18194	8648.068121	31811	33	0.864807	31812	28	0.864807	15881379	0.000000
319828472	118017.000000	6213	4454.052251	31791	12	0.241468	31992	11	0.427816	15858658	0.000000
319660923	424742.000000	22136	6633.937657	32303	45	0.539933	31798	53	0.652957	15838981	0.000000
319849857	72080.000000	3800	7783.556299	31979	11	0.720959	31920	7	0.674293	15818162	0.000000
319798279	166286.000000	8616	5866.392679	31865	11	0.830755	32314	21	0.562367	15795724	0.000000
319827023	83182.000000	4378	7381.326718	31954	5	0.897349	31925	10	0.734565	15773827	0.000000
319796006	121567.000000	6226	5905.669673	31859	7	0.445470	31996	12	0.462995	15751316	0.000000
319842530	63807.000000	3353	6927.468689	31956	6	0.663665	32093	12	0.674294	15728882	0.000000
319833468	112499.000000	5980	6248.437079	31692	17	0.779552	31998	12	0.547251	15706286	0.000000
319829791	60209.000000	3016	6087.198945	32096	6	0.758551	31951	13	0.725398	15683920	0.000000
319821512	96848.000000	5082	6629.021207	32067	9	0.694043	31816	7	0.757428	15661560	0.000000
319854827	75659.000000	3862	5800.018841	31983	6	0.725107	32014	11	0.444517	15638597	0.000000
319840128	72049.000000	3752	6654.986255	32347	11	0.819489	31987	4	0.663087	15616299	0.000000
319808203	94771.000000	4974	6186.939758	31998	5	0.606643	32073	14	0.618885	15593781	0.000000
319868147	65147.000000	3401	6044.472594	32047	5	0.761420	32185	11	0.767547	15571481	0.000000
319819761	86277.000000	4429	6623.326695	31941	2	0.855296	31972	6	0.843253	15549091	0.000000
319836496	83241.000000	4324	5932.326738	32086	8	0.794122	32048	8	0.594686	15526666	0.000000
319815734	67910.000000	3592	6519.908654	32002	12	0.771337	31971	5	0.294012	15504434	0.000000
319860301	89241.000000	4554	6343.705329	32131	8	0.571901	32028	13	0.526917	15481958	0.000000
319818196	69874.000000	3603	6051.435779	31982	5	0.375844	31835	9	0.713064	15459607	0.000000
319817641	75400.000000	3920	6480.147299	32124	8	0.621435	31967	5	0.703634	15437510	0.000000
319815950	83693.000000	4345	6217.295448	31872	6	0.706558	31989	10	0.820247	15415403	0.000000
319834425	68777.000000	3680	6174.011489	32094	5	0.644393	31947	8	0.501165	15393501	0.000000
319826648	78045.000000	4007	6420.891449	32068	12	0.716917	31971	14	0.674021	15371101	0.000000
319842512	81531.000000	4279	6159.572229	32125	7	0.418971	31962	5	0.502915	15349035	0.000000
319830435	69318.000000	3596	6202.726912	32156	3	0.312688	31924	15	0.698506	15326868	0.000000
319821606	79255.000000	4051	6442.040961	32006	9	0.583130	32105	5	0.817137	15304687	0.000000
319830956	79205.000000	4096	6142.249491	32302	15	0.494982	31935	3	0.648888	15282533	0.000000
319810348	71654.000000	3737	6281.592686	31877	1	0.420263	31866	8	0.653053	15260716	0.000000
319840128	82173.000000	4241	6368.028287	31919	7	0.638360	31891	7	0.789568	15238688	0.000000
319824603	73717.000000	3735	6021.666058	32084	8	0.762976	32011	5	0.242363	15216571	0.000000
319827054	74197.000000	3754	6460.883675	32147	7	0.659484	31845	14	0.496422	15194874	0.000000
319824683	81021.000000	4277	6208.926168	31983	7	0.776280	31871	10	0.624846	15173003	0.000000
319836882	71427.000000	3631	6203.857723	32184	4	0.714337	31918	4	0.772460	15151188	0.000000
319848657	79001.000000	4004	6389.990462	31921	9	0.694386	32258	4	0.774626	15129324	0.000000
319853822	74577.000000	3905	6198.315656	31933	9	0.717860	32179	21	0.449132	15107331	0.000000
319836763	76198.000000	4000	6327.756238	31958	1	0.503907	32126	7	0.665886	15085676	-1.#IND00
319832390	76227.000000	3849	6218.511808	31976	15	0.538122	31981	16	0.448228	15063780	-1.#IND00
319844315	74698.000000	3930	6284.539892	32226	7	0.719860	31970	12	0.651925	15042127	-1.#IND00
319849490	75308.000000	3976	6251.491283	32052	4	0.815834	31964	6	0.616159	15020578	-0.017925
319810564	75435.000000	4109	6285.823958	32090	8	0.681273	31875	9	0.464770	14998778	-0.010605
319856501	74061.000000	3902	6263.492041	32072	12	0.500073	32027	4	0.675371	14977177	-0.007116
319819484	75956.000000	3929	6293.517698	32135	6	0.550815	31860	7	0.486185	14955614	-0.004597
319837502	75559.000000	4070	6213.811083	31829	6	0.638946	31869	5	0.654651	14934041	-0.005833
319839313	74979.000000	3874	6306.864631	31993	5	0.623480	31948	6	0.790538	14912663	0.000969
319811708	75363.000000	3930	6232.182265	32024	5	0.771632	31976	8	0.583505	14891422	0.000804
319833799	76309.000000	4070	6297.006152	32069	9	0.662367	31912	8	0.685923	14870287	0.001892
319830652	75148.000000	3982	6232.715468	32056	12	0.718932	32091	12	0.593964	14848896	0.003289
319847099	77104.000000	3902	6300.502396	32040	6	0.785356	31968	7	0.674120	14827448	0.002914
319853898	73395.000000	3809	6183.255396	31961	2	0.869813	32044	6	0.567002	14806186	0.000261
319834248	75685.000000	3879	6363.495219	32171	11	0.921039	32158	11	0.737377	14784668	-0.000291
319845470	79472.000000	4084	6179.341714	32227	6	0.616206	32063	12	0.631174	14763462	-0.001069
319820504	71322.000000	3724	6235.163724	31952	5	0.767220	32092	2	0.776299	14742215	-0.000264
319825666	77601.000000	4060	6373.521455	31948	1	0.197810	31959	11	0.864320	14721163	0.000292
319835603	76135.000000	3914	6142.213096	32117	6	0.451119	31761	13	0.594029	14700086	0.000024
319854997	72571.000000	3774	6348.441961	31801	0	0.257491	32008	11	0.753769	14679040	-0.000229
319840541	79904.000000	4178	6267.682759	31946	10	0.233544	31755	7	0.648585	14657952	0.000175
319864933	74463.000000	3936	6147.838044	32107	5	0.535127	31908	13	0.783424	14636733	0.000126
319855389	73757.000000	3825	6379.244125	32030	6	0.707680	32018	8	0.868642	14615927	0.001469
319837768	80144.000000	4110	6234.076064	31932	6	0.729351	31947	9	0.810818	14595046	0.006038
319847314	72497.000000	3770	6186.193428	32161	12	0.635861	32100	10	0.673226	14574216	0.008517
319821814	75579.000000	4013	6359.146097	31915	7	0.572834	31955	7	0.801804	14553286	0.007935
319831649	77500.000000	4084	6251.492380	32204	5	0.450497	32125	8	0.642169	14532490	0.008365
319852680	74054.000000	3892	6278.116490	31932	5	0.539367	31837	4	0.782967	14511731	0.009038
319853989	77926.000000	4110	6343.754325	31937	11	0.501755	31953	7	0.841576	14490815	0.006865
319824644	75728.000000	3988	6204.784405	32190	4	0.576649	31969	11	0.824170	14469852	0.007472
319828837	73037.000000	3755	6270.863280	31966	11	0.743228	31988	8	0.712766	14448914	0.006929
319855341	77741.000000	4106	6311.652154	32097	6	0.844262	32113	12	0.428189	14428264	0.007567
319833468	74296.000000	3892	6194.406580	32229	4	0.502023	32008	8	0.653183	14407491	0.007161
319853614	73830.000000	3801	6313.705516	32074	7	0.664331	31960	8	0.555561	14386873	0.007421
319822044	78239.000000	4031	6244.045622	31949	5	0.486395	31877	5	0.550072	14366315	0.007083
319829736	73009.000000	3760	6172.728203	31775	12	0.571947	31876	11	0.500955	14345465	0.007045
319837127	76102.000000	3995	6382.553412	31967	8	0.622562	31776	9	0.544757	14324899	0.006986
319821954	77623.000000	3922	6162.390081	31916	10	0.744029	32193	9	0.723885	14304366	0.007090
319845990	71878.000000	3756	6274.553066	31920	4	0.442386	32027	5	0.711385	14283666	0.007389
319825565	79450.000000	4165	6375.732407	32012	7	0.540055	31940	14	0.710890	14263141	0.007172
319843788	76280.000000	3896	6127.346012	31901	11	0.721033	31885	7	0.824648	14242336	0.006993
319849636	73247.000000	3809	6333.881814	32124	3	0.708435	31922	9	0.629745	14221808	0.006775
319833776	77565.000000	3908	6263.326588	31784	4	0.412048	31867	6	0.775432	14201372	0.006584
319826862	73955.000000	3808	6215.768765	31737	5	0.643393	32000	11	0.863794	14180966	0.006666
319836934	75304.000000	3779	6316.007905	31845	9	0.463946	32142	9	0.751338	14160469	0.006772
319836035	75323.000000	4016	6205.074132	31787	8	0.674871	31937	7	0.849181	14140311	0.005869
319833558	74201.000000	3840	6286.194552	31826	3	0.694880	32014	7	0.908525	14119965	0.005413
319826775	77758.000000	4036	6263.378862	31881	8	0.814938	31854	10	0.725009	14099549	0.005256
319844814	75742.000000	3893	6216.382089	32013	7	0.819610	32011	6	0.736888	14078988	0.004998
319841986	72754.000000	3687	6278.072840	31873	9	0.402680	32170	12	0.840416	14058964	0.004948
319849620	78466.000000	4108	6310.283775	31836	11	0.479488	31842	4	0.672054	14038673	0.003830
319835770	74526.000000	3937	6216.653056	31991	3	0.684297	31803	12	0.407008	14018426	0.003851
319833697	76872.000000	3980	6370.365948	31718	8	0.730708	31818	11	0.640337	13998540	0.004194
319821618	79794.000000	4136	6198.740366	32267	4	0.672042	32134	10	0.649909	13978339	0.004577
319822333	69648.000000	3686	6233.698702	31989	11	0.321727	31981	9	0.787662	13958176	0.004900
319828780	79681.000000	4152	6387.474577	31922	4	0.588612	31920	8	0.871212	13938067	0.004548
319820388	77611.000000	3995	6153.193108	31877	8	0.668778	32113	7	0.666621	13918190	0.005081
319846485	73076.000000	3833	6315.492650	31943	2	0.377010	31959	5	0.762372	13898371	0.004458
319858989	78017.000000	4040	6247.881930	31671	8	0.583113	31968	7	0.466242	13878612	0.004583
319826847	73464.000000	3873	6186.222307	31881	8	0.422053	32040	8	0.591800	13858710	0.004439
npatches	nstrain	runtime	dt	init_x	init_y	init_y_blood	init_z	init_S	beta0	beta1	beta2	beta3	mean_beta	B	d	delta	delta_blood	b[0]	mut	m	CTL	c	g	epsilon	k	het	lambda	rho	omega	x_max	patch.dyna	DELTA	A	VA
10000	1	100.000000	0.000100	21900	9499	5000000	0.001000	10000000	7.310198	16.038823	9.502289	6.037458	12	8000000000.000000	0.010000	1.000000	1.000000	800000	0.000050	0.048000	0	0.500000	0.000000	25.000000	19.000000	0.500000	0.001000	0.001000	0.010000	31987	0	10.000000	7.000000	1.000000
sus	inf	inf_blood	z	x[0]	y[0][0]	z[0]	x[1]	y[1][0]	z[1]	S[0]	synchrony
219000000	94990000.000000	5000000	10.000000	21900	9499	0.001000	21900	9499	0.001000	10000000	0.000000
189656886	457372915.000000	23853221	3940.834452	22743	42995	0.394083	15859	48141	0.394083	13343004	0.000000
286499082	71265544.000000	3723344	6324.976263	29941	6144	0.632498	27169	8029	0.632498	15135949	0.000000
317013514	5013374.000000	263057	7771.013291	32145	490	0.777101	31623	544	0.777101	15427793	0.000000
319814530	81796.000000	4197	8596.651160	32023	15	0.864807	32016	6	0.864807	15420758	0.000000
319748924	303030.000000	15991	5115.035173	31966	26	0.412665	31928	26	0.343815	15399113	0.000000
319728502	229545.000000	12023	7037.156098	31820	25	0.643768	32066	35	0.602009	15380731	0.000000
319848980	71678.000000	3612	4562.918078	31839	5	0.337624	31650	16	0.486143	15358925	0.000000
319794161	155350.000000	8108	6600.938877	32001	13	0.595574	31990	11	0.688334	15337602	0.000000
319842803	69991.000000	3657	4886.553638	31997	13	0.438801	32016	0	0.659037	15315886	0.000000
319834431	105327.000000	5492	6705.201460	32000	10	0.659620	31813	18	0.767987	15294306	0.000000
319842841	95418.000000	4916	5328.102230	32154	10	0.320205	31948	11	0.702205	15272461	0.000000
319850236	64907.000000	3509	6564.311717	31957	4	0.587689	32208	4	0.819380	15250934	0.000000
319820321	108197.000000	5649	5980.534643	31897	12	0.713519	31990	12	0.568338	15229327	0.000000
319861977	60961.000000	3183	5477.821579	31864	3	0.762501	31994	8	0.738187	15207416	0.000000
319820690	83717.000000	4374	6401.401954	32162	5	0.855952	31795	4	0.841204	15185694	0.000000
319844947	84905.000000	4403	5650.891685	31958	10	0.724470	31879	9	0.574827	15163881	0.000000
319846104	62237.000000	3335	5978.913680	31763	9	0.376821	32059	5	0.460906	15142107	0.000000
319832288	86109.000000	4521	6195.669661	32045	6	0.500354	31988	10	0.629523	15120404	0.000000
319831721	76858.000000	3966	5641.492311	31940	5	0.493147	31912	6	0.625693	15098383	0.000000
319818476	65378.000000	3442	5997.991347	31808	8	0.372056	31778	5	0.399313	15076758	0.000000
319829069	83357.000000	4310	6114.262793	31887	7	0.569828	31824	13	0.635669	15055242	0.000000
319831570	73536.000000	3936	5681.494322	31868	5	0.441854	32072	3	0.779025	15033365	0.000000
319859324	68241.000000	3508	6108.041766	31956	5	0.558369	31868	8	0.532673	15011813	0.000000
319827154	84661.000000	4340	6012.511398	32270	6	0.420378	32224	17	0.716555	14990443	0.000000
319857192	69969.000000	3470	5647.149914	31906	5	0.338368	31917	6	0.742398	14968741	0.000000
319834044	70074.000000	3642	6117.529925	32033	2	0.291790	32032	4	0.636830	14947372	0.000000
319838811	84205.000000	4311	5986.084648	31954	8	0.342766	31880	18	0.663545	14925869	0.000000
319827612	70437.000000	3668	5679.521677	31871	4	0.577337	32053	5	0.625024	14904133	0.000000
319852190	69281.000000	3628	6098.238483	31982	9	0.586691	31998	5	0.656444	14882438	0.000000
319845978	81030.000000	4206	6014.877671	32096	8	0.532558	31819	4	0.791625	14860889	0.000000
319833928	72154.000000	3696	5745.068460	32108	3	0.601144	32056	5	0.392326	14839580	0.000000
319810174	70736.000000	3608	6058.842533	32098	1	0.237939	31780	7	0.631431	14818299	0.000000
319864963	77375.000000	4034	5961.391480	32037	7	0.435630	32002	8	0.594993	14796944	0.000000
319847373	71885.000000	3745	5813.075566	31982	7	0.657696	31793	20	0.617594	14775695	0.000000
319830536	71609.000000	3871	6039.464906	31890	6	0.424066	32084	9	0.698042	14754540	0.000000
319829763	76865.000000	3913	5942.485686	32190	8	0.418757	31975	6	0.375700	14733526	0.000000
319825150	70849.000000	3647	5818.784367	32043	8	0.304929	32000	4	0.521341	14712454	0.000000
319830414	71051.000000	3694	6060.508408	31993	5	0.578423	31723	9	0.709682	14691334	0.000000
319827586	79368.000000	4128	5949.674359	32012	4	0.681340	31922	14	0.364657	14670290	0.000000
319835358	72288.000000	3736	5777.567710	31926	4	0.638454	31967	10	0.565088	14649033	-1.#IND00
319853489	70443.000000	3650	6036.392856	31924	5	0.718291	31977	7	0.706421	14627965	-1.#IND00
[truncated: 161 more rows]
