# Supplementary material for: Large Variations in HIV-1 Viral Load Explained by Shifting-Mosaic Metapopulation Dynamics
Source: PLoS Biol. 2016 Oct 5;14(10):e1002567. doi: 10.1371/journal.pbio.1002567 (PMC5051940; doi:10.1371/journal.pbio.1002567)
Supplement: S1 Data — Each file gives the output from the simulations indicated by the filename: low migration (ms1, db432); high migration (ms1, db1); very high migration (ms10, db1); number of patches (np); reservoir (storage); no reservoir (nostorage); CTL immigration model (CTLimmig); CTL proliferation model (CTLprolif); β¯ (beta1, beta2, …). Within each file, there are 21 simulations for (k = 0,1,..,20), and data is output each day. For measures of synchrony, the final entry should be used. See Methods and S1 Simulation Code for further details. (ZIP) [file pbio.1002567.s002.zip › S1_Data/ms10_np10000_storage_noPD_CTLimmig_db1_beta13.tsv]

npatches	nstrain	runtime	dt	init_x	init_y	init_y_blood	init_z	init_S	beta0	beta1	beta2	beta3	mean_beta	B	d	delta	delta_blood	b[0]	mut	m	CTL	c	g	epsilon	k	het	lambda	rho	omega	x_max	patch.dyna	DELTA	A	VA
10000	1	100.000000	0.000100	21900	9499	5000000	0.001000	10000000	14.757815	9.721551	14.361893	16.149963	13	8000000000.000000	0.010000	1.000000	1.000000	800000	0.000050	0.048000	0	0.500000	0.000000	25.000000	0.000000	0.500000	0.001000	0.001000	0.010000	31987	0	10.000000	7.000000	1.000000
sus	inf	inf_blood	z	x[0]	y[0][0]	z[0]	x[1]	y[1][0]	z[1]	S[0]	synchrony
219000000	94990000.000000	5000000	10.000000	21900	9499	0.001000	21900	9499	0.001000	10000000	0.000000
53398610	3336821715.000000	173092640	3940.834452	4526	333800	0.394083	6512	332380	0.394083	15079658	0.000000
35048726	5433494517.000000	282238485	6324.976263	2823	542985	0.632498	4227	543278	0.632498	22027513	0.000000
30619843	6322314082.000000	328546564	7771.013291	2508	631448	0.777101	3716	631061	0.777101	29181932	0.000000
29107232	6684394356.000000	347404510	8648.068121	2404	669911	0.864807	3529	668134	0.864807	36388424	0.000000
28547253	6830174957.000000	355008145	9180.022116	2379	682224	0.918002	3409	683045	0.918002	43610192	0.000000
28322803	6888706802.000000	358020893	9502.664490	2322	688311	0.950266	3402	688009	0.950266	50826467	0.000000
28234467	6912155559.000000	359247987	9698.354536	2307	690996	0.969835	3398	691292	0.969835	58039179	0.000000
28201093	6921511799.000000	359738809	9817.045065	2338	692556	0.981705	3425	690682	0.981705	65240626	0.000000
28189689	6925206391.000000	359937011	9889.033609	2312	693276	0.988903	3367	691426	0.988903	72434366	0.000000
28180187	6926741999.000000	359993122	9932.696323	2362	692999	0.993270	3430	692177	0.993270	79611680	0.000000
28186336	6927378414.000000	360052021	9959.178767	2332	693524	0.995918	3311	693264	0.995918	86778364	0.000000
28179164	6927684506.000000	360061875	9975.240980	2333	692304	0.997524	3389	692145	0.997524	93942610	0.000000
28181250	6927672747.000000	360093289	9984.983083	2269	692775	0.998498	3437	692735	0.998498	101090376	0.000000
28174804	6927837467.000000	360052068	9990.891893	2293	692993	0.999089	3459	690324	0.999089	108232488	0.000000
28181038	6927812764.000000	360064939	9994.475723	2394	692041	0.999448	3347	691849	0.999448	115360414	0.000000
28179939	6927887295.000000	360045064	9996.649399	2361	692294	0.999665	3360	692348	0.999665	122477545	0.000000
28182846	6927760095.000000	360078630	9997.967783	2378	692166	0.999797	3464	691902	0.999797	129585075	0.000000
28187076	6927857570.000000	360037634	9998.767413	2364	693206	0.999877	3361	692141	0.999877	136681452	0.000000
28181883	6927797594.000000	360040192	9999.252408	2366	693104	0.999925	3424	692284	0.999925	143771862	0.000000
28187836	6927922650.000000	360037649	9999.546568	2333	694798	0.999955	3358	691020	0.999955	150845259	0.000000
28176801	6927849997.000000	360045077	9999.724983	2313	692619	0.999972	3497	692014	0.999972	157909132	0.000000
28183891	6927849417.000000	360007600	9999.833196	2310	695823	0.999983	3368	693135	0.999983	164959117	0.000000
28177815	6927781665.000000	360073722	9999.898829	2340	694960	0.999990	3438	693579	0.999990	172001657	0.000000
28176110	6927816970.000000	360041292	9999.938638	2322	692982	0.999994	3394	691579	0.999994	179036857	0.000000
28177212	6927769896.000000	360054269	9999.962782	2302	693642	0.999996	3385	691351	0.999996	186059661	0.000000
28177681	6927886006.000000	360048508	9999.977427	2326	694736	0.999998	3387	691362	0.999998	193071328	0.000000
28180275	6927824610.000000	360056908	9999.986309	2323	693213	0.999999	3365	692305	0.999999	200075050	0.000000
28184225	6927852449.000000	360083838	9999.991696	2292	693280	0.999999	3412	692348	0.999999	207062523	0.000000
28180760	6927871698.000000	360080705	9999.994963	2317	693723	0.999999	3450	694231	0.999999	214042621	0.000000
28188492	6927867561.000000	360068008	9999.996945	2317	694251	1.000000	3397	690643	1.000000	221014858	0.000000
28182953	6927871898.000000	360065896	9999.998147	2303	691181	1.000000	3397	692542	1.000000	227975482	0.000000
28179571	6927894607.000000	360055986	9999.998876	2303	691957	1.000000	3403	692828	1.000000	234921337	0.000000
28184599	6927971687.000000	360084607	9999.999318	2312	693337	1.000000	3417	692219	1.000000	241859079	0.000000
28185718	6927859469.000000	360096540	9999.999587	2319	693805	1.000000	3350	691327	1.000000	248783655	0.000000
28173127	6927812940.000000	360099449	9999.999749	2288	693108	1.000000	3362	691669	1.000000	255700598	0.000000
28184485	6927932775.000000	360083624	9999.999848	2304	693968	1.000000	3380	692500	1.000000	262610245	0.000000
28182725	6927864230.000000	360103533	9999.999908	2294	691700	1.000000	3420	692943	1.000000	269505584	0.000000
28187411	6927819917.000000	360082092	9999.999944	2310	693294	1.000000	3426	691613	1.000000	276391989	0.000000
28187077	6927806022.000000	360097911	9999.999966	2342	692706	1.000000	3313	692323	1.000000	283267118	0.000000
28180494	6927801550.000000	360063782	9999.999979	2323	694036	1.000000	3402	690831	1.000000	290131900	-1.#IND00
28184290	6927776934.000000	360069194	9999.999988	2279	691755	1.000000	3348	692429	1.000000	296985099	0.003200
28177202	6927684194.000000	360070985	9999.999992	2308	693186	1.000000	3414	693775	1.000000	303827582	0.002159
28174911	6927774293.000000	360086610	9999.999995	2352	694390	1.000000	3432	691222	1.000000	310662179	0.005684
28173896	6927756705.000000	360075268	9999.999997	2289	693239	1.000000	3360	692844	1.000000	317485913	0.004321
28179284	6927809230.000000	360043026	9999.999998	2370	694179	1.000000	3408	692797	1.000000	324300712	0.000958
28176461	6927889488.000000	360042625	9999.999999	2314	693943	1.000000	3429	691915	1.000000	331098876	0.000319
28180965	6927918970.000000	360083145	9999.999999	2291	693768	1.000000	3438	692943	1.000000	337891164	-0.006810
28181405	6927882485.000000	360085689	10000.000000	2282	692166	1.000000	3392	691190	1.000000	344669907	-0.008481
28179204	6927958794.000000	360038200	10000.000000	2322	692479	1.000000	3464	691552	1.000000	351444038	-0.007593
28178077	6927982263.000000	360070480	10000.000000	2279	694400	1.000000	3401	691745	1.000000	358206596	-0.006218
28177504	6927941954.000000	360069137	10000.000000	2360	693507	1.000000	3396	692933	1.000000	364962038	-0.001513
28178271	6927995091.000000	360058548	10000.000000	2264	693641	1.000000	3367	692582	1.000000	371704425	0.001577
28180658	6927972723.000000	360067174	10000.000000	2336	693939	1.000000	3431	692440	1.000000	378435078	0.000864
28189213	6927829994.000000	360052162	10000.000000	2279	693212	1.000000	3395	692827	1.000000	385157372	0.000790
28177059	6927739672.000000	360078681	10000.000000	2274	692508	1.000000	3365	692313	1.000000	391868518	0.000694
28177576	6927859976.000000	360089073	10000.000000	2361	692624	1.000000	3421	691611	1.000000	398569643	0.002068
28176906	6928039255.000000	360064602	10000.000000	2274	692335	1.000000	3387	692253	1.000000	405262326	0.001539
28175703	6927891024.000000	360041398	10000.000000	2288	693542	1.000000	3477	692954	1.000000	411939774	0.001613
28180994	6927689343.000000	360073932	10000.000000	2346	692646	1.000000	3386	692690	1.000000	418609377	0.001618
28180843	6927766196.000000	360084836	10000.000000	2386	693168	1.000000	3390	691604	1.000000	425271713	0.001762
28174563	6927748130.000000	360078116	10000.000000	2334	693097	1.000000	3381	692480	1.000000	431932033	0.002224
28175772	6927835737.000000	360074637	10000.000000	2334	693165	1.000000	3357	692539	1.000000	438571368	0.001335
28181929	6927766868.000000	360090094	10000.000000	2301	692217	1.000000	3398	690229	1.000000	445209225	0.001337
28184785	6927842863.000000	360100013	10000.000000	2337	692994	1.000000	3356	692986	1.000000	451830478	0.001179
28176952	6927903077.000000	360055604	10000.000000	2263	694452	1.000000	3450	691640	1.000000	458445574	0.001411
28178561	6927861444.000000	360097819	10000.000000	2269	694941	1.000000	3401	691486	1.000000	465039751	0.001169
28172559	6927804179.000000	360073027	10000.000000	2291	692841	1.000000	3342	693219	1.000000	471630441	0.001860
28180608	6927634721.000000	360076467	10000.000000	2315	694358	1.000000	3493	690858	1.000000	478210862	-0.000572
28178842	6927727238.000000	360056862	10000.000000	2298	692821	1.000000	3422	692759	1.000000	484783015	-0.000846
28175996	6927815495.000000	360070143	10000.000000	2325	693711	1.000000	3428	692222	1.000000	491340624	0.000049
28176944	6927861919.000000	360110832	10000.000000	2309	693383	1.000000	3439	691770	1.000000	497887524	0.000004
28186208	6927817349.000000	360085661	10000.000000	2320	693896	1.000000	3418	691456	1.000000	504432111	-0.000124
28183751	6927826914.000000	360062027	10000.000000	2248	692527	1.000000	3405	692265	1.000000	510966364	-0.000379
28181245	6927839891.000000	360073428	10000.000000	2337	693625	1.000000	3384	691520	1.000000	517488518	-0.001035
28179756	6927780044.000000	360084132	10000.000000	2297	693216	1.000000	3376	693357	1.000000	523996948	-0.000382
28176907	6927847861.000000	360077084	10000.000000	2305	691340	1.000000	3452	692096	1.000000	530498401	-0.001428
28176848	6927834301.000000	360085296	10000.000000	2313	692946	1.000000	3383	691418	1.000000	536990133	-0.001946
28180324	6927983797.000000	360057402	10000.000000	2289	692731	1.000000	3325	692079	1.000000	543472072	-0.002694
28181059	6927879712.000000	360079978	10000.000000	2342	693791	1.000000	3376	692954	1.000000	549947305	-0.002964
28184087	6927910168.000000	360081489	10000.000000	2294	694467	1.000000	3372	692480	1.000000	556411982	-0.003018
28187532	6927869433.000000	360087589	10000.000000	2330	692559	1.000000	3315	692222	1.000000	562864837	-0.002341
28179216	6927861708.000000	360061594	10000.000000	2319	693015	1.000000	3317	691449	1.000000	569311262	-0.001683
28183769	6927826887.000000	360113504	10000.000000	2330	692855	1.000000	3353	691419	1.000000	575743938	-0.001640
28180479	6927780524.000000	360101059	10000.000000	2297	693865	1.000000	3338	693084	1.000000	582173419	-0.001717
28182645	6927779267.000000	360068029	10000.000000	2280	693206	1.000000	3411	693152	1.000000	588592267	-0.002003
28176004	6927838914.000000	360066726	10000.000000	2335	693554	1.000000	3425	691893	1.000000	595002160	-0.001766
28184481	6927800347.000000	360064456	10000.000000	2273	693446	1.000000	3354	692362	1.000000	601396000	-0.001913
28188289	6927839748.000000	360073399	10000.000000	2270	692296	1.000000	3322	691604	1.000000	607783100	-0.002204
28181271	6927878845.000000	360092042	10000.000000	2330	692797	1.000000	3393	692983	1.000000	614165893	-0.002117
28183388	6927851676.000000	360094940	10000.000000	2327	691659	1.000000	3358	693061	1.000000	620534734	-0.001979
28188136	6927689745.000000	360042920	10000.000000	2291	693566	1.000000	3331	692036	1.000000	626897558	-0.001985
28182060	6927781345.000000	360031433	10000.000000	2370	693004	1.000000	3340	691890	1.000000	633250693	-0.002634
28183910	6927700424.000000	360079625	10000.000000	2341	692817	1.000000	3406	690564	1.000000	639593342	-0.003322
28188019	6927758175.000000	360067236	10000.000000	2357	693607	1.000000	3389	691158	1.000000	645926150	-0.003130
28181823	6927731621.000000	360043435	10000.000000	2373	692896	1.000000	3455	692734	1.000000	652249973	-0.003061
28181680	6927771131.000000	360063873	10000.000000	2302	691838	1.000000	3452	692511	1.000000	658556299	-0.003236
28179445	6927847854.000000	360066228	10000.000000	2354	694297	1.000000	3429	692324	1.000000	664858411	-0.002848
28181552	6927754704.000000	360085585	10000.000000	2317	693155	1.000000	3398	691760	1.000000	671151383	-0.002858
28178206	6927793197.000000	360061926	10000.000000	2366	693858	1.000000	3433	693061	1.000000	677431295	-0.002850
npatches	nstrain	runtime	dt	init_x	init_y	init_y_blood	init_z	init_S	beta0	beta1	beta2	beta3	mean_beta	B	d	delta	delta_blood	b[0]	mut	m	CTL	c	g	epsilon	k	het	lambda	rho	omega	x_max	patch.dyna	DELTA	A	VA
10000	1	100.000000	0.000100	21900	9499	5000000	0.001000	10000000	9.405352	19.256152	16.157162	18.878536	13	8000000000.000000	0.010000	1.000000	1.000000	800000	0.000050	0.048000	0	0.500000	0.000000	25.000000	1.000000	0.500000	0.001000	0.001000	0.010000	31987	0	10.000000	7.000000	1.000000
sus	inf	inf_blood	z	x[0]	y[0][0]	z[0]	x[1]	y[1][0]	z[1]	S[0]	synchrony
219000000	94990000.000000	5000000	10.000000	21900	9499	0.001000	21900	9499	0.001000	10000000	0.000000
59064389	2964926018.000000	153866411	3940.834452	7281	294756	0.394083	3977	298657	0.394083	14988849	0.000000
46454914	3944649526.000000	205020965	6324.976263	5640	393728	0.632498	3011	395557	0.632498	21718355	0.000000
47370385	3850737636.000000	200155660	7771.013291	5834	384088	0.777101	3083	386487	0.777101	28514607	0.000000
49807107	3627675197.000000	188579475	8648.068121	6012	361736	0.864807	3254	363558	0.864807	35251427	0.000000
51717213	3467073395.000000	180229407	9180.022116	6232	345907	0.918002	3313	348101	0.918002	41921000	0.000000
52961590	3369309515.000000	175132589	9502.664490	6535	336745	0.950266	3549	338731	0.950266	48540269	0.000000
53724676	3311383704.000000	172138724	9698.354536	6698	330129	0.969835	3605	331575	0.969835	55128655	0.000000
54181750	3277372493.000000	170335093	9817.045065	6635	326920	0.981705	3594	329529	0.981705	61687672	0.000000
54448675	3257164596.000000	169310873	9889.033609	6586	324014	0.988903	3619	326972	0.988903	68232495	0.000000
54629126	3245020233.000000	168659997	9932.696323	6788	323963	0.993270	3571	325826	0.993270	74760143	0.000000
54719356	3237725158.000000	168288570	9959.178767	6736	322646	0.995918	3619	325029	0.995918	81278168	0.000000
54796271	3233242273.000000	168031658	9975.240980	6651	321413	0.997524	3594	325036	0.997524	87781246	0.000000
54823831	3230630354.000000	167931342	9984.983083	6836	321838	0.998498	3635	325362	0.998498	94275841	0.000000
54840536	3229040788.000000	167811466	9990.891893	6647	321651	0.999089	3596	324241	0.999089	100751773	0.000000
54861223	3228117576.000000	167766746	9994.475723	6664	321494	0.999448	3615	324877	0.999448	107227302	0.000000
54871342	3227341381.000000	167763068	9996.649399	6851	320711	0.999665	3641	324038	0.999665	113685943	0.000000
54881698	3227037143.000000	167716284	9997.967783	6809	321647	0.999797	3617	324672	0.999797	120136463	0.000000
54884711	3226717956.000000	167709306	9998.767413	6604	320994	0.999877	3656	324302	0.999877	126580252	0.000000
54879182	3226698875.000000	167710050	9999.252408	6659	322598	0.999925	3562	324749	0.999925	133013580	0.000000
54883645	3226661262.000000	167713579	9999.546568	6744	322764	0.999955	3666	324435	0.999955	139437391	0.000000
54886695	3226534544.000000	167718659	9999.724983	6696	321731	0.999972	3690	324070	0.999972	145851826	0.000000
54880838	3226563113.000000	167723674	9999.833196	6711	321951	0.999983	3588	324253	0.999983	152260460	0.000000
54875139	3226554611.000000	167696830	9999.898829	6683	321724	0.999990	3574	323880	0.999990	158655227	0.000000
54892394	3226562269.000000	167679243	9999.938638	6711	321508	0.999994	3571	324814	0.999994	165044302	0.000000
54894907	3226498625.000000	167710250	9999.962782	6691	321177	0.999996	3651	324787	0.999996	171420904	0.000000
54878265	3226529225.000000	167698668	9999.977427	6597	322102	0.999998	3694	324236	0.999998	177787443	0.000000
54882648	3226565124.000000	167732586	9999.986309	6586	322318	0.999999	3602	323264	0.999999	184143608	0.000000
54878552	3226539338.000000	167684079	9999.991696	6647	321460	0.999999	3646	324357	0.999999	190494417	0.000000
54886752	3226594681.000000	167702844	9999.994963	6664	321713	0.999999	3619	323331	0.999999	196828093	0.000000
54883507	3226647519.000000	167714074	9999.996945	6666	321889	1.000000	3659	323860	1.000000	203155978	0.000000
54877957	3226612113.000000	167697224	9999.998147	6746	321767	1.000000	3562	324502	1.000000	209475295	0.000000
54886348	3226478830.000000	167677505	9999.998876	6699	322038	1.000000	3628	324807	1.000000	215780720	0.000000
54888752	3226459694.000000	167695617	9999.999318	6675	321969	1.000000	3710	323346	1.000000	222075386	0.000000
54878239	3226559232.000000	167687810	9999.999587	6691	321955	1.000000	3639	324922	1.000000	228364966	0.000000
54886972	3226528427.000000	167678739	9999.999749	6648	320720	1.000000	3677	323318	1.000000	234646582	0.000000
54874996	3226403715.000000	167707546	9999.999848	6760	321650	1.000000	3686	325386	1.000000	240921521	0.000000
54881090	3226457769.000000	167697131	9999.999908	6706	321239	1.000000	3608	324291	1.000000	247186526	0.000000
54890634	3226542393.000000	167703693	9999.999944	6668	320844	1.000000	3638	324005	1.000000	253434941	0.000000
54884199	3226484455.000000	167690974	9999.999966	6736	321240	1.000000	3606	324716	1.000000	259677785	0.000000
54886988	3226507830.000000	167699736	9999.999979	6718	321752	1.000000	3648	324427	1.000000	265913155	-1.#IND00
54885744	3226509011.000000	167700211	9999.999988	6611	322172	1.000000	3642	324642	1.000000	272135746	0.028800
54886524	3226544855.000000	167673272	9999.999992	6823	320212	1.000000	3631	324434	1.000000	278354276	0.003088
54879496	3226550013.000000	167695211	9999.999995	6781	320808	1.000000	3665	324229	1.000000	284561059	0.004902
54896078	3226492510.000000	167707132	9999.999997	6780	321103	1.000000	3712	323785	1.000000	290754533	0.005423
54882893	3226508802.000000	167688146	9999.999998	6689	322081	1.000000	3630	324278	1.000000	296940672	-0.000394
54891264	3226482940.000000	167703702	9999.999999	6612	321850	1.000000	3586	323808	1.000000	303116406	-0.001653
54881904	3226522040.000000	167699946	9999.999999	6710	322090	1.000000	3645	324505	1.000000	309286768	-0.007391
54881583	3226553721.000000	167667664	10000.000000	6652	322297	1.000000	3593	324187	1.000000	315448327	-0.004041
54890904	3226522727.000000	167700584	10000.000000	6684	321078	1.000000	3718	324440	1.000000	321596559	-0.003313
54880934	3226541233.000000	167699538	10000.000000	6740	321739	1.000000	3626	324633	1.000000	327736333	-0.003102
54886093	3226485414.000000	167695288	10000.000000	6700	321126	1.000000	3650	324048	1.000000	333867864	-0.002965
54885228	3226564228.000000	167715258	10000.000000	6729	322249	1.000000	3658	324732	1.000000	339991976	-0.002323
54877198	3226552407.000000	167686723	10000.000000	6693	322312	1.000000	3677	324382	1.000000	346111746	-0.001753
54877882	3226581873.000000	167695115	10000.000000	6672	320895	1.000000	3661	324302	1.000000	352215540	-0.001048
54877143	3226555430.000000	167722449	10000.000000	6716	320921	1.000000	3641	324342	1.000000	358312904	-0.000518
54879141	3226507373.000000	167694796	10000.000000	6634	322016	1.000000	3617	325624	1.000000	364399865	0.002058
54875358	3226553089.000000	167681390	10000.000000	6594	321587	1.000000	3638	324292	1.000000	370479788	0.001125
54880388	3226473739.000000	167694512	10000.000000	6674	321044	1.000000	3620	324422	1.000000	376548739	0.000764
54881084	3226516928.000000	167699813	10000.000000	6690	321258	1.000000	3557	323340	1.000000	382601679	0.001389
54894298	3226529329.000000	167690568	10000.000000	6605	322323	1.000000	3618	323602	1.000000	388650058	0.000438
54878012	3226529575.000000	167676952	10000.000000	6858	321949	1.000000	3669	324668	1.000000	394689049	0.001270
54879249	3226543043.000000	167709306	10000.000000	6683	322482	1.000000	3709	323769	1.000000	400719741	0.003221
54887913	3226441571.000000	167687256	10000.000000	6752	321301	1.000000	3617	323915	1.000000	406741544	0.003135
54881881	3226543654.000000	167705852	10000.000000	6644	320749	1.000000	3623	325388	1.000000	412751420	0.002908
54890421	3226474561.000000	167699974	10000.000000	6633	320873	1.000000	3548	324603	1.000000	418754171	0.002592
54888939	3226518307.000000	167699831	10000.000000	6758	321646	1.000000	3671	323887	1.000000	424750696	0.001692
54890127	3226582531.000000	167688489	10000.000000	6770	320481	1.000000	3672	324518	1.000000	430737852	0.001001
54880703	3226530430.000000	167709283	10000.000000	6717	321427	1.000000	3538	324581	1.000000	436718139	0.000905
54883678	3226498183.000000	167667437	10000.000000	6681	320895	1.000000	3575	324968	1.000000	442686348	0.000297
54889276	3226452827.000000	167694458	10000.000000	6691	321470	1.000000	3611	324878	1.000000	448648656	-0.001387
54880369	3226519490.000000	167692929	10000.000000	6784	321653	1.000000	3653	324223	1.000000	454599736	-0.001260
54872193	3226615363.000000	167719855	10000.000000	6790	321464	1.000000	3639	325079	1.000000	460538972	-0.001384
54886828	3226465349.000000	167698372	10000.000000	6674	321530	1.000000	3620	324707	1.000000	466473628	-0.001332
54880631	3226605592.000000	167696847	10000.000000	6627	321879	1.000000	3608	324377	1.000000	472398893	-0.001538
54878528	3226607876.000000	167696727	10000.000000	6701	322063	1.000000	3643	323951	1.000000	478311756	-0.001336
54886925	3226449076.000000	167722361	10000.000000	6591	321982	1.000000	3656	324395	1.000000	484214402	-0.001364
54874044	3226455975.000000	167717135	10000.000000	6736	321251	1.000000	3631	323396	1.000000	490106361	-0.000938
54876985	3226512029.000000	167682171	10000.000000	6648	320688	1.000000	3569	324102	1.000000	495993784	-0.001178
54883988	3226557268.000000	167688438	10000.000000	6788	321840	1.000000	3671	324980	1.000000	501875961	-0.001175
54880019	3226540952.000000	167691347	10000.000000	6701	321264	1.000000	3555	326066	1.000000	507745419	-0.001135
54884583	3226476199.000000	167706675	10000.000000	6589	320408	1.000000	3640	324350	1.000000	513604675	-0.000414
54886946	3226536177.000000	167678739	10000.000000	6683	321433	1.000000	3680	325375	1.000000	519456422	-0.000639
54890146	3226465102.000000	167694642	10000.000000	6612	320811	1.000000	3671	323609	1.000000	525301116	-0.000439
54871586	3226533792.000000	167692872	10000.000000	6636	322181	1.000000	3645	323174	1.000000	531132999	-0.000401
54888316	3226519565.000000	167696398	10000.000000	6732	321866	1.000000	3632	324572	1.000000	536953258	-0.000756
54891403	3226556798.000000	167688150	10000.000000	6782	321910	1.000000	3690	324013	1.000000	542770163	-0.000711
54879618	3226541751.000000	167696079	10000.000000	6760	321461	1.000000	3603	325357	1.000000	548580438	-0.000800
54875945	3226555285.000000	167702753	10000.000000	6659	322309	1.000000	3543	324607	1.000000	554381557	-0.000985
54885275	3226475163.000000	167688252	10000.000000	6629	321347	1.000000	3646	324463	1.000000	560173726	-0.001008
54881466	3226563404.000000	167695062	10000.000000	6672	321775	1.000000	3652	324443	1.000000	565956146	-0.000991
54881216	3226556669.000000	167692952	10000.000000	6785	321269	1.000000	3637	325724	1.000000	571733479	-0.001045
54886621	3226604322.000000	167714049	10000.000000	6656	321562	1.000000	3710	325640	1.000000	577501827	-0.000554
54889412	3226536950.000000	167683257	10000.000000	6577	322231	1.000000	3648	325177	1.000000	583258115	-0.001570
54880611	3226500136.000000	167694163	10000.000000	6835	320218	1.000000	3543	324514	1.000000	589003639	-0.001611
54889140	3226454191.000000	167702758	10000.000000	6751	321706	1.000000	3684	323197	1.000000	594742345	-0.001527
54872165	3226486470.000000	167709222	10000.000000	6643	322762	1.000000	3657	323631	1.000000	600472579	-0.001888
54875636	3226506884.000000	167708946	10000.000000	6742	321223	1.000000	3618	323784	1.000000	606199232	-0.001665
54884088	3226519678.000000	167695175	10000.000000	6621	321092	1.000000	3659	325175	1.000000	611915523	-0.001542
54884689	3226565321.000000	167719410	10000.000000	6767	321247	1.000000	3663	323667	1.000000	617619129	-0.001584
npatches	nstrain	runtime	dt	init_x	init_y	init_y_blood	init_z	init_S	beta0	beta1	beta2	beta3	mean_beta	B	d	delta	delta_blood	b[0]	mut	m	CTL	c	g	epsilon	k	het	lambda	rho	omega	x_max	patch.dyna	DELTA	A	VA
10000	1	100.000000	0.000100	21900	9499	5000000	0.001000	10000000	9.201604	17.763769	6.788696	16.468325	13	8000000000.000000	0.010000	1.000000	1.000000	800000	0.000050	0.048000	0	0.500000	0.000000	25.000000	2.000000	0.500000	0.001000	0.001000	0.010000	31987	0	10.000000	7.000000	1.000000
sus	inf	inf_blood	z	x[0]	y[0][0]	z[0]	x[1]	y[1][0]	z[1]	S[0]	synchrony
219000000	94990000.000000	5000000	10.000000	21900	9499	0.001000	21900	9499	0.001000	10000000	0.000000
63938329	2658194986.000000	138004694	3940.834452	7943	264710	0.394083	4557	268288	0.394083	14948045	0.000000
58381995	2963376664.000000	154044624	6324.976263	7234	294106	0.632498	4210	297731	0.632498	21464734	0.000000
65144544	2580497084.000000	134168025	7771.013291	7998	256781	0.777101	4743	259529	0.777101	27882471	0.000000
71029090	2309161791.000000	120057950	8648.068121	8679	230074	0.864807	5187	231747	0.864807	34122983	0.000000
74758775	2159263518.000000	112257067	9180.022116	9179	214439	0.918002	5512	217582	0.918002	40240131	0.000000
76990956	2076617452.000000	107930917	9502.664490	9514	206014	0.950266	5683	209067	0.950266	46271903	0.000000
78339298	2029361285.000000	105483299	9698.354536	9610	201731	0.969835	5893	204620	0.969835	52251592	0.000000
79126949	2001789065.000000	104050769	9817.045065	9727	199636	0.981705	5869	202389	0.981705	58205717	0.000000
79617199	1985438070.000000	103183827	9889.033609	9796	196174	0.988903	5921	199798	0.988903	64128186	0.000000
79907377	1975710567.000000	102679587	9932.696323	9878	196137	0.993270	5969	199868	0.993270	70032836	0.000000
80081531	1969866177.000000	102380086	9959.178767	9789	195989	0.995918	5849	198446	0.995918	75921268	0.000000
80201356	1966271669.000000	102177974	9975.240980	9857	195231	0.997524	5898	198423	0.997524	81799451	0.000000
80260165	1964060462.000000	102076674	9984.983083	9798	195854	0.998498	5874	198935	0.998498	87664318	0.000000
80300143	1962770454.000000	102021075	9990.891893	9837	195317	0.999089	5908	197897	0.999089	93520048	0.000000
80322558	1961983374.000000	101971843	9994.475723	10053	194680	0.999448	5923	197756	0.999448	99366085	0.000000
80337440	1961564181.000000	101940034	9996.649399	9948	193268	0.999665	5943	198338	0.999665	105204458	0.000000
80337813	1961240287.000000	101934574	9997.967783	9890	194874	0.999797	5927	198053	0.999797	111033654	0.000000
80353714	1961003607.000000	101925682	9998.767413	9771	194917	0.999877	5897	198235	0.999877	116852499	0.000000
80348562	1960895825.000000	101909725	9999.252408	9933	194392	0.999925	5943	197602	0.999925	122660909	0.000000
80364220	1960842676.000000	101928090	9999.546568	9950	194891	0.999955	5956	198229	0.999955	128461416	0.000000
80351390	1960856812.000000	101907881	9999.724983	9827	194665	0.999972	5966	197529	0.999972	134258992	0.000000
80362635	1960826041.000000	101917186	9999.833196	9873	194880	0.999983	5773	198108	0.999983	140045137	0.000000
80359792	1960758427.000000	101894127	9999.898829	9842	194603	0.999990	5904	197884	0.999990	145819454	0.000000
80357186	1960856780.000000	101920878	9999.938638	9731	195052	0.999994	5924	198778	0.999994	151587622	0.000000
80337821	1960892692.000000	101902690	9999.962782	9872	194359	0.999996	5838	198434	0.999996	157345938	0.000000
80348109	1960853640.000000	101914592	9999.977427	9933	193485	0.999998	5950	198442	0.999998	163097800	0.000000
80366484	1960715666.000000	101916407	9999.986309	9862	193867	0.999999	5930	197902	0.999999	168833273	0.000000
80349787	1960796792.000000	101902655	9999.991696	9986	193884	0.999999	5979	197616	0.999999	174562955	0.000000
80354935	1960841178.000000	101907126	9999.994963	9871	194076	0.999999	5980	198171	0.999999	180287625	0.000000
80366468	1960781891.000000	101913463	9999.996945	9927	194113	1.000000	5993	198375	1.000000	186003387	0.000000
80356631	1960798746.000000	101914661	9999.998147	9872	193655	1.000000	5883	197712	1.000000	191704896	0.000000
80358602	1960748831.000000	101907882	9999.998876	9953	194513	1.000000	5933	198940	1.000000	197403487	0.000000
80362505	1960757167.000000	101910707	9999.999318	9868	195114	1.000000	6037	198692	1.000000	203092930	0.000000
80346158	1960810643.000000	101913560	9999.999587	9862	194087	1.000000	5914	197496	1.000000	208769969	0.000000
80362997	1960791323.000000	101906384	9999.999749	9827	194549	1.000000	5951	197972	1.000000	214445941	0.000000
80355647	1960793475.000000	101923957	9999.999848	9947	194022	1.000000	5867	198423	1.000000	220107078	0.000000
80353692	1960789332.000000	101912097	9999.999908	9909	194372	1.000000	5990	197548	1.000000	225760939	0.000000
80357368	1960847485.000000	101909968	9999.999944	9876	194640	1.000000	5982	197801	1.000000	231409580	0.000000
80352834	1960782328.000000	101904953	9999.999966	9810	194814	1.000000	5971	198058	1.000000	237050415	0.000000
80361090	1960762889.000000	101910086	9999.999979	9890	194472	1.000000	5928	198266	1.000000	242683834	-1.#IND00
80361328	1960824801.000000	101913943	9999.999988	9942	193914	1.000000	5839	197551	1.000000	248301467	-0.038400
80345323	1960808502.000000	101895830	9999.999992	9847	194570	1.000000	5928	197386	1.000000	253912973	-0.009604
80358383	1960792653.000000	101899707	9999.999995	9830	194791	1.000000	5918	198384	1.000000	259523151	0.000155
80356016	1960778422.000000	101920364	9999.999997	9794	194080	1.000000	5882	198031	1.000000	265119765	-0.006097
80349770	1960776242.000000	101914438	9999.999998	9919	194733	1.000000	5923	197827	1.000000	270705002	-0.006152
80363084	1960785368.000000	101915736	9999.999999	9909	193653	1.000000	5864	197945	1.000000	276283097	-0.004055
80362970	1960754040.000000	101889497	9999.999999	9742	195019	1.000000	5911	197649	1.000000	281853981	-0.002799
80351825	1960814778.000000	101921089	10000.000000	9979	193884	1.000000	5935	198233	1.000000	287417160	0.001001
80368102	1960798325.000000	101904739	10000.000000	9866	194115	1.000000	5944	197753	1.000000	292968268	-0.002384
80357516	1960800822.000000	101916162	10000.000000	9853	194089	1.000000	5894	197717	1.000000	298516415	-0.002680
80348359	1960807746.000000	101924109	10000.000000	9857	195096	1.000000	5898	197366	1.000000	304056505	-0.003171
80359804	1960821610.000000	101903643	10000.000000	9928	194411	1.000000	5816	198365	1.000000	309583227	-0.003099
80358171	1960751908.000000	101905969	10000.000000	9969	194349	1.000000	5865	197040	1.000000	315107897	-0.002551
80365594	1960786701.000000	101916213	10000.000000	10044	194280	1.000000	5822	197957	1.000000	320618865	-0.002397
80361217	1960762434.000000	101915346	10000.000000	9962	194708	1.000000	5970	198927	1.000000	326129756	-0.002365
80357328	1960845348.000000	101908825	10000.000000	9905	193392	1.000000	5888	197964	1.000000	331630246	-0.002186
80361862	1960774480.000000	101918662	10000.000000	9802	194061	1.000000	6010	198118	1.000000	337117357	-0.002322
80359654	1960782879.000000	101905147	10000.000000	9891	194369	1.000000	5911	198300	1.000000	342598026	-0.001152
80362014	1960831843.000000	101927915	10000.000000	9907	194173	1.000000	5937	197812	1.000000	348069007	-0.001151
80346053	1960815218.000000	101912280	10000.000000	9970	193894	1.000000	5928	197586	1.000000	353534575	-0.000800
80352182	1960848088.000000	101904807	10000.000000	9945	194024	1.000000	5896	198650	1.000000	358992333	-0.001171
80351317	1960793925.000000	101909145	10000.000000	9919	194550	1.000000	5901	198599	1.000000	364440812	-0.001132
80361634	1960721534.000000	101908438	10000.000000	9877	194301	1.000000	5936	197811	1.000000	369884511	-0.000345
80358729	1960770335.000000	101906985	10000.000000	9845	194429	1.000000	5988	198154	1.000000	375312478	0.000021
80364145	1960733707.000000	101920553	10000.000000	10091	194471	1.000000	5893	198297	1.000000	380739300	-0.000315
80363947	1960759678.000000	101919908	10000.000000	9819	194034	1.000000	5999	198098	1.000000	386150684	0.000433
80362559	1960783188.000000	101906409	10000.000000	9898	194555	1.000000	5921	198428	1.000000	391557459	0.000121
80354418	1960769975.000000	101920322	10000.000000	9866	194918	1.000000	5955	198156	1.000000	396956198	0.000248
80355512	1960793851.000000	101916590	10000.000000	9780	194516	1.000000	6023	197796	1.000000	402347554	0.000270
80360196	1960742373.000000	101922156	10000.000000	9916	193900	1.000000	5979	197482	1.000000	407733090	-0.000142
80354510	1960777692.000000	101900256	10000.000000	10038	193419	1.000000	5894	198298	1.000000	413107536	-0.000530
80364496	1960692174.000000	101893829	10000.000000	9879	194878	1.000000	5879	197139	1.000000	418472831	-0.000876
80347440	1960812044.000000	101903359	10000.000000	9957	194787	1.000000	5907	198818	1.000000	423830990	-0.000460
80347375	1960843119.000000	101903320	10000.000000	9967	194404	1.000000	5900	197600	1.000000	429182622	-0.001545
80357106	1960751828.000000	101900312	10000.000000	9876	193798	1.000000	5972	197792	1.000000	434522840	-0.001423
80349862	1960734692.000000	101900256	10000.000000	9871	194807	1.000000	5901	197476	1.000000	439858213	-0.001294
80353498	1960728060.000000	101928153	10000.000000	9964	194508	1.000000	5985	198142	1.000000	445181663	-0.001284
80346277	1960888044.000000	101918026	10000.000000	9964	194727	1.000000	5828	198384	1.000000	450500727	-0.001411
80349110	1960900368.000000	101917016	10000.000000	9937	195037	1.000000	5966	197707	1.000000	455811461	-0.001401
80357570	1960733433.000000	101912005	10000.000000	9862	194313	1.000000	5881	197983	1.000000	461112686	-0.001427
80360103	1960745397.000000	101924436	10000.000000	9888	193573	1.000000	5848	197898	1.000000	466411592	-0.001621
80352962	1960769589.000000	101894039	10000.000000	9894	194325	1.000000	5925	198418	1.000000	471694779	-0.001467
80344913	1960709039.000000	101921099	10000.000000	9885	194269	1.000000	5932	197806	1.000000	476973496	-0.001601
80349179	1960771294.000000	101911619	10000.000000	9833	194524	1.000000	5974	197157	1.000000	482247570	-0.001535
80352336	1960835298.000000	101921752	10000.000000	9795	194700	1.000000	5980	197819	1.000000	487510481	-0.001140
80351179	1960838788.000000	101904076	10000.000000	9929	194812	1.000000	5831	197536	1.000000	492762082	-0.001081
80357608	1960855818.000000	101912305	10000.000000	9980	194339	1.000000	5927	197905	1.000000	498003281	-0.001085
80358628	1960770037.000000	101903749	10000.000000	9859	194449	1.000000	6054	197838	1.000000	503239835	-0.001140
80347469	1960843971.000000	101902276	10000.000000	9766	194344	1.000000	5972	196838	1.000000	508471708	-0.000764
80367782	1960791923.000000	101919618	10000.000000	9847	194568	1.000000	5979	197510	1.000000	513699973	-0.000701
80355616	1960851365.000000	101923632	10000.000000	9980	193932	1.000000	5887	198087	1.000000	518915791	-0.000243
80347914	1960780506.000000	101923736	10000.000000	9934	193891	1.000000	5937	197914	1.000000	524124723	-0.000240
80356224	1960766707.000000	101894138	10000.000000	9967	193959	1.000000	5923	198348	1.000000	529322285	-0.000359
80364297	1960682396.000000	101910563	10000.000000	9848	194535	1.000000	5979	197430	1.000000	534516277	-0.000311
80346699	1960835085.000000	101908266	10000.000000	9811	194449	1.000000	5937	197426	1.000000	539698595	-0.001113
80352958	1960822330.000000	101907579	10000.000000	9915	194990	1.000000	5901	198249	1.000000	544875177	-0.001214
80356131	1960800248.000000	101910929	10000.000000	9980	193986	1.000000	5905	198165	1.000000	550045721	-0.001155
80348263	1960844389.000000	101904013	10000.000000	9954	193971	1.000000	5839	198062	1.000000	555206278	-0.000835
80356920	1960808780.000000	101902168	10000.000000	10035	195427	1.000000	5880	197414	1.000000	560360099	-0.000677
npatches	nstrain	runtime	dt	init_x	init_y	init_y_blood	init_z	init_S	beta0	beta1	beta2	beta3	mean_beta	B	d	delta	delta_blood	b[0]	mut	m	CTL	c	g	epsilon	k	het	lambda	rho	omega	x_max	patch.dyna	DELTA	A	VA
10000	1	100.000000	0.000100	21900	9499	5000000	0.001000	10000000	7.711602	8.983985	7.299824	11.053158	13	8000000000.000000	0.010000	1.000000	1.000000	800000	0.000050	0.048000	0	0.500000	0.000000	25.000000	3.000000	0.500000	0.001000	0.001000	0.010000	31987	0	10.000000	7.000000	1.000000
sus	inf	inf_blood	z	x[0]	y[0][0]	z[0]	x[1]	y[1][0]	z[1]	S[0]	synchrony
219000000	94990000.000000	5000000	10.000000	21900	9499	0.001000	21900	9499	0.001000	10000000	0.000000
70175095	2372229398.000000	123211381	3940.834452	9896	234234	0.394083	8805	235114	0.394083	14862483	0.000000
72101952	2276683983.000000	118376410	6324.976263	10088	225293	0.632498	9006	226065	0.632498	21118078	0.000000
84549503	1837307679.000000	95550158	7771.013291	11554	181551	0.777101	10622	182174	0.777101	27108547	0.000000
93381606	1598115317.000000	83084234	8648.068121	12679	156612	0.864807	11429	158502	0.864807	32820295	0.000000
98671395	1475512422.000000	76705395	9180.022116	13490	144937	0.918002	12196	145543	0.918002	38354875	0.000000
101799684	1408723922.000000	73215495	9502.664490	13737	137864	0.950266	12424	139040	0.950266	43780207	0.000000
103694976	1370715399.000000	71247572	9698.354536	13847	133704	0.969835	12783	135392	0.969835	49138174	0.000000
104832317	1348382496.000000	70066559	9817.045065	14064	131908	0.981705	12707	133072	0.981705	54449166	0.000000
105513144	1335188688.000000	69399191	9889.033609	14146	130511	0.988903	12918	131471	0.988903	59734557	0.000000
105923856	1327301901.000000	68996212	9932.696323	14044	129482	0.993270	13080	130464	0.993270	64996363	0.000000
106184998	1322497821.000000	68737544	9959.178767	14162	129167	0.995918	13010	130463	0.995918	70243140	0.000000
106327679	1319685161.000000	68583803	9975.240980	14207	128167	0.997524	13017	130067	0.997524	75476568	0.000000
106432443	1317917476.000000	68498671	9984.983083	14299	129334	0.998498	12961	129320	0.998498	80698259	0.000000
106477939	1316882903.000000	68457546	9990.891893	14461	127969	0.999089	13059	130327	0.999089	85910552	0.000000
106525309	1316210181.000000	68406744	9994.475723	14362	128468	0.999448	12923	129487	0.999448	91115094	0.000000
106532174	1315894551.000000	68399925	9996.649399	14388	128329	0.999665	13108	129553	0.999665	96312510	0.000000
106546952	1315579465.000000	68377705	9997.967783	14175	128057	0.999797	13079	129488	0.999797	101500791	0.000000
106557991	1315507208.000000	68358922	9998.767413	14350	128245	0.999877	13050	129905	0.999877	106679237	0.000000
106557835	1315359400.000000	68381851	9999.252408	14215	128504	0.999925	13018	129320	0.999925	111850415	0.000000
106566297	1315329787.000000	68362859	9999.546568	14313	127933	0.999955	13119	129524	0.999955	117013893	0.000000
106562496	1315330478.000000	68356348	9999.724983	14256	128682	0.999972	13202	129225	0.999972	122171115	0.000000
106573828	1315242407.000000	68371982	9999.833196	14304	128293	0.999983	13085	129176	0.999983	127321353	0.000000
106561125	1315267929.000000	68370099	9999.898829	14393	127723	0.999990	12893	129682	0.999990	132464995	0.000000
106560535	1315295364.000000	68347483	9999.938638	14189	128366	0.999994	12947	129697	0.999994	137596151	0.000000
106551985	1315336542.000000	68359507	9999.962782	14199	128695	0.999996	12976	129315	0.999996	142720171	0.000000
106549986	1315302327.000000	68348970	9999.977427	14279	128508	0.999998	12973	129668	0.999998	147837070	0.000000
106573418	1315329639.000000	68354587	9999.986309	14404	128289	0.999999	12970	129753	0.999999	152948840	0.000000
106572657	1315239315.000000	68375011	9999.991696	14262	128405	0.999999	13062	129313	0.999999	158051769	0.000000
106564266	1315265876.000000	68375714	9999.994963	14334	128403	0.999999	13016	129713	0.999999	163144243	0.000000
106566367	1315320397.000000	68354765	9999.996945	14291	128725	1.000000	12958	129543	1.000000	168227958	0.000000
106570061	1315280885.000000	68364543	9999.998147	14246	128216	1.000000	13084	129514	1.000000	173306708	0.000000
106576994	1315305226.000000	68371732	9999.998876	14362	127907	1.000000	13050	129759	1.000000	178379676	0.000000
106565126	1315268661.000000	68363008	9999.999318	14282	128186	1.000000	13013	129618	1.000000	183445556	0.000000
106557629	1315301826.000000	68345089	9999.999587	14349	128017	1.000000	12992	129074	1.000000	188502187	0.000000
106566917	1315251359.000000	68348701	9999.999749	14215	128589	1.000000	12929	129834	1.000000	193549555	0.000000
106559055	1315298954.000000	68358886	9999.999848	14219	128903	1.000000	13044	129639	1.000000	198588118	0.000000
106566215	1315344590.000000	68352815	9999.999908	14257	129040	1.000000	13015	130139	1.000000	203621791	0.000000
106563458	1315209105.000000	68360359	9999.999944	14391	128536	1.000000	13034	129250	1.000000	208649816	0.000000
106552897	1315307255.000000	68362070	9999.999966	14355	127867	1.000000	13111	129395	1.000000	213669126	0.000000
106559572	1315296974.000000	68360297	9999.999979	14198	128217	1.000000	12973	129689	1.000000	218679262	-1.#IND00
106561190	1315345798.000000	68362568	9999.999988	14224	128538	1.000000	12988	129971	1.000000	223679651	-0.004800
106564493	1315297897.000000	68369867	9999.999992	14196	128582	1.000000	13035	129377	1.000000	228673037	-0.002372
106561983	1315311222.000000	68344920	9999.999995	14248	128615	1.000000	13000	128983	1.000000	233660392	-0.002847
106555405	1315292964.000000	68360681	9999.999997	14305	128956	1.000000	13100	129022	1.000000	238639799	0.005798
106563432	1315259765.000000	68364989	9999.999998	14335	128032	1.000000	13003	129964	1.000000	243614305	0.002750
106555132	1315276928.000000	68371654	9999.999999	14229	128708	1.000000	13053	129243	1.000000	248582072	0.001825
106570708	1315318563.000000	68357645	9999.999999	14261	128285	1.000000	13025	128990	1.000000	253541298	-0.005332
106558219	1315304650.000000	68355450	10000.000000	14246	128548	1.000000	13181	128790	1.000000	258489192	-0.000720
106549153	1315284456.000000	68376771	10000.000000	14240	128583	1.000000	13146	129163	1.000000	263429621	0.000676
106568647	1315292826.000000	68352560	10000.000000	14330	128212	1.000000	13088	129198	1.000000	268366300	-0.003967
106564116	1315304983.000000	68377439	10000.000000	14318	128408	1.000000	13173	129325	1.000000	273297707	-0.004124
106562030	1315337727.000000	68361374	10000.000000	14202	128752	1.000000	13108	129653	1.000000	278220630	-0.002572
106565722	1315272670.000000	68363568	10000.000000	14129	128387	1.000000	12980	129277	1.000000	283134040	-0.003535
106563253	1315264856.000000	68364982	10000.000000	14312	128740	1.000000	13115	129039	1.000000	288040479	0.001264
106557282	1315209188.000000	68361472	10000.000000	14336	127919	1.000000	13007	130191	1.000000	292943190	0.000485
106559534	1315269948.000000	68357591	10000.000000	14307	128495	1.000000	13053	130127	1.000000	297837144	-0.000911
106568650	1315256986.000000	68356741	10000.000000	14249	128134	1.000000	13021	129118	1.000000	302724417	-0.001680
106561803	1315331271.000000	68371032	10000.000000	14191	128368	1.000000	12985	129882	1.000000	307598197	-0.001343
106561388	1315259578.000000	68374822	10000.000000	14336	128097	1.000000	13096	129569	1.000000	312467373	-0.000765
106558289	1315255083.000000	68360938	10000.000000	14139	128178	1.000000	12952	129284	1.000000	317328692	-0.001439
106578977	1315294211.000000	68355033	10000.000000	14358	128413	1.000000	13033	129680	1.000000	322186096	-0.001729
106559683	1315279768.000000	68362762	10000.000000	14387	129032	1.000000	12948	129912	1.000000	327035046	-0.000867
106558575	1315284667.000000	68349376	10000.000000	14309	128860	1.000000	13027	129461	1.000000	331878236	0.000167
106565759	1315246120.000000	68373814	10000.000000	14311	127912	1.000000	13115	129142	1.000000	336713140	-0.000883
106555061	1315281107.000000	68342417	10000.000000	14257	128340	1.000000	13007	129112	1.000000	341537681	-0.001347
106573960	1315255334.000000	68361687	10000.000000	14400	128471	1.000000	13068	129251	1.000000	346354890	-0.000333
106566860	1315313923.000000	68357884	10000.000000	14446	128057	1.000000	12918	129608	1.000000	351170887	0.000107
106561613	1315285323.000000	68358422	10000.000000	14324	128558	1.000000	12894	129332	1.000000	355974593	0.000183
106558929	1315237300.000000	68360132	10000.000000	14229	128807	1.000000	13077	129214	1.000000	360770574	0.000742
106573277	1315283657.000000	68360789	10000.000000	14377	128688	1.000000	13017	129316	1.000000	365560774	0.001672
106566506	1315278543.000000	68370040	10000.000000	14305	128051	1.000000	13100	129765	1.000000	370348281	0.002690
106568087	1315311618.000000	68360988	10000.000000	14173	128245	1.000000	13075	129377	1.000000	375123224	0.002779
106551505	1315313047.000000	68360779	10000.000000	14189	128379	1.000000	13145	129637	1.000000	379891043	0.002725
106566922	1315284257.000000	68369677	10000.000000	14369	128198	1.000000	13030	129737	1.000000	384654467	0.002417
106562960	1315242973.000000	68357878	10000.000000	14296	127899	1.000000	12944	129651	1.000000	389408246	0.002124
106567169	1315296951.000000	68356059	10000.000000	14305	128458	1.000000	13104	129285	1.000000	394154882	0.001989
106569142	1315287530.000000	68367592	10000.000000	14297	129191	1.000000	13001	129668	1.000000	398895171	0.000666
106564347	1315283684.000000	68367310	10000.000000	14385	128721	1.000000	13159	129625	1.000000	403629020	0.001058
106550819	1315340900.000000	68369392	10000.000000	14095	128070	1.000000	13117	128960	1.000000	408361002	0.001830
106558772	1315297597.000000	68362781	10000.000000	14340	128125	1.000000	12949	129600	1.000000	413078781	0.001414
106562889	1315272079.000000	68370760	10000.000000	14276	128186	1.000000	13178	129149	1.000000	417786568	0.001530
106560656	1315267788.000000	68342447	10000.000000	14424	127659	1.000000	13009	129476	1.000000	422494293	0.001227
106570098	1315257177.000000	68354363	10000.000000	14172	128592	1.000000	13013	129046	1.000000	427193032	0.001774
106571508	1315243921.000000	68344737	10000.000000	14321	128134	1.000000	13050	129921	1.000000	431882508	0.001473
106566122	1315265667.000000	68351356	10000.000000	14213	128591	1.000000	13123	129260	1.000000	436564557	0.001432
106569261	1315267110.000000	68351762	10000.000000	14356	128727	1.000000	12917	129611	1.000000	441239153	0.001034
106549238	1315305349.000000	68378334	10000.000000	14168	128725	1.000000	13159	129505	1.000000	445910103	0.001378
106568962	1315302404.000000	68370953	10000.000000	14258	127789	1.000000	13047	129486	1.000000	450573789	0.001422
106555307	1315277423.000000	68367812	10000.000000	14151	129002	1.000000	13048	130084	1.000000	455234946	0.001442
106561963	1315328971.000000	68358446	10000.000000	14332	128394	1.000000	12944	129699	1.000000	459883716	0.001426
106552497	1315286104.000000	68358107	10000.000000	14153	128686	1.000000	12902	129724	1.000000	464523310	0.002280
106577693	1315197150.000000	68365130	10000.000000	14144	128592	1.000000	13144	129529	1.000000	469155683	0.002262
106564080	1315275737.000000	68369844	10000.000000	14226	128526	1.000000	13106	129088	1.000000	473788704	0.002302
106576844	1315287791.000000	68358855	10000.000000	14385	127510	1.000000	13035	130006	1.000000	478406038	0.002031
106561707	1315359209.000000	68368102	10000.000000	14273	128477	1.000000	13025	129897	1.000000	483019981	0.002040
106563866	1315329617.000000	68373739	10000.000000	14155	128253	1.000000	13134	129608	1.000000	487627044	0.002258
106557055	1315246774.000000	68370240	10000.000000	14424	128052	1.000000	13156	129588	1.000000	492225329	0.002571
106561692	1315283838.000000	68360456	10000.000000	14130	128708	1.000000	13144	129865	1.000000	496817560	0.002691
106566291	1315261475.000000	68362304	10000.000000	14347	128291	1.000000	13024	129261	1.000000	501407115	0.002493
npatches	nstrain	runtime	dt	init_x	init_y	init_y_blood	init_z	init_S	beta0	beta1	beta2	beta3	mean_beta	B	d	delta	delta_blood	b[0]	mut	m	CTL	c	g	epsilon	k	het	lambda	rho	omega	x_max	patch.dyna	DELTA	A	VA
10000	1	100.000000	0.000100	21900	9499	5000000	0.001000	10000000	11.729531	13.260924	12.712621	8.798542	13	8000000000.000000	0.010000	1.000000	1.000000	800000	0.000050	0.048000	0	0.500000	0.000000	25.000000	4.000000	0.500000	0.001000	0.001000	0.010000	31987	0	10.000000	7.000000	1.000000
sus	inf	inf_blood	z	x[0]	y[0][0]	z[0]	x[1]	y[1][0]	z[1]	S[0]	synchrony
219000000	94990000.000000	5000000	10.000000	21900	9499	0.001000	21900	9499	0.001000	10000000	0.000000
75818972	2132641421.000000	110785504	3940.834452	7793	213352	0.394083	7152	214297	0.394083	14800473	0.000000
85752430	1792820222.000000	93239203	6324.976263	8884	178252	0.632498	7895	179977	0.632498	20806649	0.000000
103313239	1369849598.000000	71229375	7771.013291	10650	137003	0.777101	9758	137893	0.777101	26373285	0.000000
114642407	1167134930.000000	60676925	8648.068121	11738	116278	0.864807	10750	117726	0.864807	31581483	0.000000
121317540	1065283435.000000	55373527	9180.022116	12466	106355	0.918002	11460	107378	0.918002	36567657	0.000000
125302344	1009944695.000000	52505687	9502.664490	13033	101218	0.950266	12018	101899	0.950266	41419518	0.000000
127686215	978372930.000000	50841248	9698.354536	13284	97625	0.969835	12140	98211	0.969835	46185616	0.000000
129141135	959851943.000000	49880827	9817.045065	13188	95716	0.981705	12295	96765	0.981705	50898388	0.000000
130013735	948908107.000000	49323147	9889.033609	13340	94841	0.988903	12255	95744	0.988903	55575595	0.000000
130523960	942375504.000000	48978526	9932.696323	13537	94358	0.993270	12366	94885	0.993270	60228179	0.000000
130865220	938400187.000000	48764114	9959.178767	13571	93126	0.995918	12354	94354	0.995918	64866590	0.000000
131036883	936045454.000000	48648680	9975.240980	13563	93057	0.997524	12531	94378	0.997524	69488636	0.000000
131152029	934580077.000000	48569624	9984.983083	13496	93192	0.998498	12385	94355	0.998498	74101115	0.000000
131229983	933745240.000000	48528455	9990.891893	13606	93361	0.999089	12566	93644	0.999089	78705101	0.000000
131299574	933107435.000000	48501975	9994.475723	13484	92758	0.999448	12663	93190	0.999448	83302580	0.000000
131319359	932861760.000000	48481676	9996.649399	13499	93781	0.999665	12532	93970	0.999665	87892867	0.000000
131322169	932656735.000000	48473384	9997.967783	13446	92804	0.999797	12561	93895	0.999797	92471705	0.000000
131346943	932510949.000000	48466818	9998.767413	13474	93305	0.999877	12430	93438	0.999877	97046634	0.000000
131345350	932394098.000000	48459862	9999.252408	13543	92780	0.999925	12370	93399	0.999925	101615173	0.000000
131354205	932461845.000000	48457207	9999.546568	13544	92910	0.999955	12670	93337	0.999955	106176816	0.000000
131331650	932370473.000000	48468075	9999.724983	13450	93182	0.999972	12507	93476	0.999972	110728459	0.000000
131355197	932402654.000000	48473275	9999.833196	13595	93398	0.999983	12523	93427	0.999983	115273400	0.000000
131338010	932439826.000000	48466999	9999.898829	13459	93272	0.999990	12556	93866	0.999990	119811437	0.000000
131343412	932375504.000000	48466880	9999.938638	13537	92784	0.999994	12547	93947	0.999994	124343122	0.000000
131342518	932349027.000000	48455068	9999.962782	13670	92670	0.999996	12490	93944	0.999996	128868459	0.000000
131361922	932317087.000000	48451304	9999.977427	13590	92815	0.999998	12443	93983	0.999998	133387774	0.000000
131327223	932380841.000000	48465463	9999.986309	13671	92574	0.999999	12524	93609	0.999999	137899176	0.000000
131363730	932350949.000000	48458288	9999.991696	13680	91891	0.999999	12431	93727	0.999999	142406008	0.000000
131345361	932439842.000000	48467160	9999.994963	13566	92873	0.999999	12593	93431	0.999999	146900995	0.000000
131352184	932317698.000000	48459518	9999.996945	13483	93041	1.000000	12494	93458	1.000000	151394203	0.000000
131356942	932329213.000000	48461296	9999.998147	13435	93454	1.000000	12461	93773	1.000000	155878356	0.000000
131349747	932349804.000000	48466124	9999.998876	13604	93196	1.000000	12511	93718	1.000000	160359166	0.000000
131347291	932316971.000000	48462727	9999.999318	13504	92741	1.000000	12452	94699	1.000000	164827537	0.000000
131351521	932340536.000000	48459769	9999.999587	13499	93066	1.000000	12467	94137	1.000000	169291118	0.000000
131335002	932365997.000000	48476296	9999.999749	13455	92844	1.000000	12503	93474	1.000000	173747299	0.000000
131354879	932315514.000000	48458162	9999.999848	13548	92994	1.000000	12567	93691	1.000000	178194928	0.000000
131339524	932363657.000000	48459548	9999.999908	13537	93009	1.000000	12506	93662	1.000000	182641024	0.000000
131352883	932396618.000000	48452898	9999.999944	13445	93060	1.000000	12471	94286	1.000000	187077733	0.000000
131346146	932346160.000000	48452866	9999.999966	13524	93038	1.000000	12503	94386	1.000000	191508124	0.000000
131362409	932339790.000000	48455580	9999.999979	13631	93535	1.000000	12381	94326	1.000000	195930785	-1.#IND00
131336112	932388948.000000	48461366	9999.999988	13671	92990	1.000000	12573	93616	1.000000	200351038	0.048000
131356162	932377742.000000	48461357	9999.999992	13474	93016	1.000000	12618	94027	1.000000	204759247	0.015799
131352726	932402237.000000	48456964	9999.999995	13390	92833	1.000000	12597	93169	1.000000	209161118	0.006920
131337993	932399323.000000	48462157	9999.999997	13618	93310	1.000000	12626	93678	1.000000	213556995	0.001151
131337211	932367607.000000	48466615	9999.999998	13495	92566	1.000000	12548	93276	1.000000	217950548	-0.000270
131329199	932399259.000000	48467758	9999.999999	13604	92712	1.000000	12459	93736	1.000000	222335080	0.000487
131344330	932410214.000000	48456447	9999.999999	13555	92647	1.000000	12570	93898	1.000000	226709937	0.000859
131349887	932368905.000000	48457318	10000.000000	13570	93080	1.000000	12532	93541	1.000000	231083807	-0.001697
131343813	932445169.000000	48460362	10000.000000	13674	93034	1.000000	12575	93943	1.000000	235447231	-0.004386
131357743	932318614.000000	48473350	10000.000000	13424	92913	1.000000	12456	93807	1.000000	239810065	-0.004987
131357895	932315399.000000	48452596	10000.000000	13614	92504	1.000000	12636	93942	1.000000	244158031	-0.004590
131345004	932307976.000000	48451552	10000.000000	13636	92892	1.000000	12606	93625	1.000000	248502612	-0.003330
131360133	932339684.000000	48451818	10000.000000	13574	93022	1.000000	12569	93763	1.000000	252842947	-0.005790
131361945	932369809.000000	48471068	10000.000000	13588	93115	1.000000	12443	93758	1.000000	257175999	-0.005022
131337908	932347695.000000	48463812	10000.000000	13705	92914	1.000000	12541	93515	1.000000	261501040	-0.008597
131343084	932385792.000000	48465549	10000.000000	13549	92726	1.000000	12439	93941	1.000000	265819401	-0.010034
131347266	932361883.000000	48467423	10000.000000	13663	92356	1.000000	12460	93808	1.000000	270133360	-0.008261
131343576	932386533.000000	48466962	10000.000000	13449	93052	1.000000	12614	93366	1.000000	274436976	-0.008340
131347471	932333016.000000	48464143	10000.000000	13477	92875	1.000000	12497	94166	1.000000	278736784	-0.008686
131348509	932331198.000000	48458490	10000.000000	13573	93297	1.000000	12443	93284	1.000000	283030008	-0.005163
131348523	932382642.000000	48460649	10000.000000	13559	92524	1.000000	12426	93877	1.000000	287315736	-0.005954
131340778	932437560.000000	48461639	10000.000000	13603	92948	1.000000	12614	94057	1.000000	291593780	-0.003588
131350612	932371170.000000	48444011	10000.000000	13447	93501	1.000000	12485	93687	1.000000	295864079	-0.003059
131346103	932399059.000000	48466291	10000.000000	13627	92362	1.000000	12369	94293	1.000000	300134441	-0.002915
131355067	932430758.000000	48448629	10000.000000	13444	92912	1.000000	12542	94175	1.000000	304394743	-0.002889
131344959	932313868.000000	48461667	10000.000000	13633	92342	1.000000	12510	93501	1.000000	308648781	-0.002727
131331590	932405333.000000	48460794	10000.000000	13442	92577	1.000000	12544	93864	1.000000	312901348	-0.003156
131339745	932328690.000000	48468924	10000.000000	13507	93006	1.000000	12428	93672	1.000000	317144256	-0.002674
131338585	932356036.000000	48457794	10000.000000	13687	93115	1.000000	12614	93166	1.000000	321380681	-0.002373
131343115	932343155.000000	48450168	10000.000000	13600	92478	1.000000	12545	94063	1.000000	325611806	-0.001974
131352275	932312248.000000	48461924	10000.000000	13616	93124	1.000000	12542	93648	1.000000	329832481	-0.001283
131331806	932405740.000000	48463174	10000.000000	13442	92755	1.000000	12651	93482	1.000000	334050037	-0.001757
131350613	932339304.000000	48461143	10000.000000	13568	93252	1.000000	12504	94042	1.000000	338258319	-0.001118
131344151	932358955.000000	48454288	10000.000000	13595	93175	1.000000	12544	93926	1.000000	342464625	-0.000085
131355082	932343333.000000	48458071	10000.000000	13566	92656	1.000000	12419	93789	1.000000	346663698	-0.000488
131349197	932369463.000000	48470887	10000.000000	13542	93021	1.000000	12480	94023	1.000000	350856039	-0.000505
131346256	932344153.000000	48461540	10000.000000	13421	92929	1.000000	12644	94119	1.000000	355042671	-0.000215
131352840	932326623.000000	48451390	10000.000000	13554	92925	1.000000	12629	93366	1.000000	359220548	-0.000271
131336734	932351785.000000	48458417	10000.000000	13517	92550	1.000000	12491	94367	1.000000	363389974	0.000781
131360132	932309016.000000	48452168	10000.000000	13477	92897	1.000000	12551	93443	1.000000	367558480	0.000775
131355527	932388989.000000	48458838	10000.000000	13604	93181	1.000000	12413	94320	1.000000	371716684	-0.000004
131352074	932344238.000000	48464562	10000.000000	13718	92467	1.000000	12485	93866	1.000000	375870177	-0.000053
131348896	932314578.000000	48452680	10000.000000	13482	93483	1.000000	12493	93692	1.000000	380016869	-0.000389
131337498	932446655.000000	48453665	10000.000000	13577	93667	1.000000	12560	93014	1.000000	384164244	-0.000140
131358959	932325927.000000	48457133	10000.000000	13464	93204	1.000000	12543	93603	1.000000	388299511	0.000154
131330764	932363401.000000	48469199	10000.000000	13662	93043	1.000000	12411	93992	1.000000	392431112	0.000133
131336143	932391567.000000	48457173	10000.000000	13393	93099	1.000000	12533	93736	1.000000	396554625	-0.000411
131357484	932348078.000000	48459419	10000.000000	13551	92584	1.000000	12632	93475	1.000000	400671796	-0.000291
131346777	932302115.000000	48461790	10000.000000	13627	92784	1.000000	12282	94109	1.000000	404781208	-0.000351
131342799	932380947.000000	48445828	10000.000000	13596	92661	1.000000	12401	94049	1.000000	408882841	-0.000652
131340487	932348150.000000	48458843	10000.000000	13584	92741	1.000000	12559	93645	1.000000	412983339	-0.000746
131339137	932393114.000000	48463946	10000.000000	13619	92282	1.000000	12479	93697	1.000000	417073837	-0.000505
131337536	932367963.000000	48449591	10000.000000	13634	92804	1.000000	12439	93497	1.000000	421157474	-0.001266
131341858	932349104.000000	48456616	10000.000000	13581	93165	1.000000	12527	93434	1.000000	425240317	-0.000933
131342820	932341463.000000	48459991	10000.000000	13593	92389	1.000000	12577	93975	1.000000	429312110	-0.001175
131343840	932383210.000000	48472518	10000.000000	13455	92573	1.000000	12393	93963	1.000000	433378657	-0.001247
131368403	932350112.000000	48436418	10000.000000	13573	93169	1.000000	12495	93854	1.000000	437441700	-0.000909
131342796	932368163.000000	48451502	10000.000000	13547	93076	1.000000	12454	93545	1.000000	441492616	-0.001000
131338464	932356322.000000	48461243	10000.000000	13516	93137	1.000000	12618	93407	1.000000	445544199	-0.001147
npatches	nstrain	runtime	dt	init_x	init_y	init_y_blood	init_z	init_S	beta0	beta1	beta2	beta3	mean_beta	B	d	delta	delta_blood	b[0]	mut	m	CTL	c	g	epsilon	k	het	lambda	rho	omega	x_max	patch.dyna	DELTA	A	VA
10000	1	100.000000	0.000100	21900	9499	5000000	0.001000	10000000	14.571438	13.210382	11.617347	9.947124	13	8000000000.000000	0.010000	1.000000	1.000000	800000	0.000050	0.048000	0	0.500000	0.000000	25.000000	5.000000	0.500000	0.001000	0.001000	0.010000	31987	0	10.000000	7.000000	1.000000
sus	inf	inf_blood	z	x[0]	y[0][0]	z[0]	x[1]	y[1][0]	z[1]	S[0]	synchrony
219000000	94990000.000000	5000000	10.000000	21900	9499	0.001000	21900	9499	0.001000	10000000	0.000000
81905005	1917726503.000000	99657348	3940.834452	7040	193715	0.394083	7688	192128	0.394083	14730742	0.000000
99952375	1435982476.000000	74695302	6324.976263	8696	144625	0.632498	9391	143411	0.632498	20475110	0.000000
122179812	1049883543.000000	54581820	7771.013291	11048	105887	0.777101	11558	106181	0.777101	25622220	0.000000
135848492	876488527.000000	45558279	8648.068121	12257	88576	0.864807	13115	87892	0.864807	30326386	0.000000
143871342	789899568.000000	41065905	9180.022116	13061	80004	0.918002	13641	79409	0.918002	34764330	0.000000
148677092	742723257.000000	38607481	9502.664490	13436	75091	0.950266	14339	74272	0.950266	39038745	0.000000
151579678	715814951.000000	37195833	9698.354536	13840	72494	0.969835	14723	71815	0.969835	43218007	0.000000
153320992	700000323.000000	36386714	9817.045065	13896	70946	0.981705	14890	70537	0.981705	47331560	0.000000
154364122	690653697.000000	35887679	9889.033609	14100	70472	0.988903	14921	69244	0.988903	51407124	0.000000
155050133	684984702.000000	35616485	9932.696323	14075	70033	0.993270	14929	69179	0.993270	55457189	0.000000
155407491	681624125.000000	35429143	9959.178767	14500	68706	0.995918	14826	68999	0.995918	59489624	0.000000
155643930	679647269.000000	35320897	9975.240980	14175	68899	0.997524	15117	67982	0.997524	63507349	0.000000
155785558	678424543.000000	35268862	9984.983083	14147	69091	0.998498	15070	68491	0.998498	67516047	0.000000
155856882	677708575.000000	35217565	9990.891893	14000	68972	0.999089	15030	68624	0.999089	71513348	0.000000
155924799	677205224.000000	35200728	9994.475723	14294	68714	0.999448	15089	68022	0.999448	75499507	0.000000
155959914	676860042.000000	35184715	9996.649399	14163	69171	0.999665	15020	68200	0.999665	79483550	0.000000
155985548	676782835.000000	35169766	9997.967783	14261	68865	0.999797	15106	67857	0.999797	83462841	0.000000
156002028	676598604.000000	35155135	9998.767413	14053	69097	0.999877	15090	68194	0.999877	87433482	0.000000
156000175	676553911.000000	35168509	9999.252408	14071	68863	0.999925	14905	68605	0.999925	91397582	0.000000
156009496	676560663.000000	35159621	9999.546568	14229	68706	0.999955	15030	67779	0.999955	95354295	0.000000
156002786	676563075.000000	35170553	9999.724983	14121	68701	0.999972	15031	68262	0.999972	99308686	0.000000
156009986	676527584.000000	35159789	9999.833196	14072	69263	0.999983	15083	68061	0.999983	103258642	0.000000
155998730	676557510.000000	35158153	9999.898829	14254	68605	0.999990	15041	68000	0.999990	107198475	0.000000
156006741	676491578.000000	35160241	9999.938638	14159	68716	0.999994	15029	68206	0.999994	111137432	0.000000
156014387	676534457.000000	35163552	9999.962782	14219	68654	0.999996	15046	68160	0.999996	115064875	0.000000
156008185	676487433.000000	35161453	9999.977427	14088	68597	0.999998	15084	68018	0.999998	118985458	0.000000
156009921	676468350.000000	35162826	9999.986309	14251	68963	0.999999	15255	68696	0.999999	122904516	0.000000
155992887	676491694.000000	35176190	9999.991696	14172	68547	0.999999	15133	68038	0.999999	126818589	0.000000
156005950	676545787.000000	35161433	9999.994963	14356	68497	0.999999	15042	67422	0.999999	130721785	0.000000
156011414	676492681.000000	35156320	9999.996945	14195	69259	1.000000	15051	68004	1.000000	134618565	0.000000
156009262	676504422.000000	35169492	9999.998147	14183	68938	1.000000	14909	68379	1.000000	138509879	0.000000
156019143	676472416.000000	35150074	9999.998876	14194	68390	1.000000	15020	68596	1.000000	142398657	0.000000
156010275	676495190.000000	35166877	9999.999318	14115	68526	1.000000	15047	68511	1.000000	146280007	0.000000
156006127	676445336.000000	35158234	9999.999587	14222	69066	1.000000	15129	68191	1.000000	150156002	0.000000
156001277	676437534.000000	35161056	9999.999749	14240	68759	1.000000	15042	68154	1.000000	154027149	0.000000
155972579	676529658.000000	35164318	9999.999848	14243	68544	1.000000	14756	68498	1.000000	157889996	0.000000
156005956	676498945.000000	35162878	9999.999908	14015	68939	1.000000	14910	68214	1.000000	161751315	0.000000
155991974	676520992.000000	35156750	9999.999944	14270	68595	1.000000	14954	68153	1.000000	165603614	0.000000
156014441	676553336.000000	35160657	9999.999966	14022	69200	1.000000	14973	67903	1.000000	169452271	0.000000
156003752	676557827.000000	35170367	9999.999979	14161	68937	1.000000	14964	67942	1.000000	173290942	-1.#IND00
156000688	676538457.000000	35159212	9999.999988	14362	69193	1.000000	15177	68359	1.000000	177127337	-0.004800
155993087	676477754.000000	35160987	9999.999992	13996	69105	1.000000	15141	67706	1.000000	180955961	0.001459
156013906	676502246.000000	35166834	9999.999995	14197	68736	1.000000	14998	68662	1.000000	184777314	0.003453
156005189	676459367.000000	35155450	9999.999997	14176	68665	1.000000	14921	67930	1.000000	188594186	-0.001883
156006215	676504218.000000	35157329	9999.999998	14231	68985	1.000000	14962	68318	1.000000	192405703	-0.007774
156002545	676563315.000000	35165399	9999.999999	14089	68768	1.000000	15140	67993	1.000000	196214920	-0.004347
155991936	676497607.000000	35158722	9999.999999	14171	68919	1.000000	15184	68511	1.000000	200015493	-0.006169
156007854	676512135.000000	35163907	10000.000000	14190	68774	1.000000	15072	67742	1.000000	203816155	-0.005835
155996763	676555855.000000	35164793	10000.000000	14310	68701	1.000000	15127	68099	1.000000	207607750	-0.009443
156015011	676495443.000000	35160851	10000.000000	14174	68652	1.000000	15201	68171	1.000000	211392104	-0.008620
156011303	676497013.000000	35159447	10000.000000	14154	69006	1.000000	15059	67608	1.000000	215170616	-0.015890
156007140	676486429.000000	35170893	10000.000000	14095	69180	1.000000	14974	68218	1.000000	218943982	-0.012891
156015951	676477138.000000	35161027	10000.000000	14231	68792	1.000000	15122	68037	1.000000	222714407	-0.012724
156008679	676538137.000000	35146869	10000.000000	14163	69524	1.000000	14777	67946	1.000000	226479445	-0.012004
156017436	676467155.000000	35161314	10000.000000	14314	68910	1.000000	15163	68052	1.000000	230234338	-0.011934
156011846	676502026.000000	35158303	10000.000000	14186	69253	1.000000	15031	68070	1.000000	233987706	-0.011950
155989282	676535100.000000	35162943	10000.000000	14253	68631	1.000000	15086	68116	1.000000	237732795	-0.010533
156008054	676495089.000000	35151824	10000.000000	14185	68723	1.000000	15009	67970	1.000000	241472347	-0.010049
156007749	676500365.000000	35155742	10000.000000	14234	68540	1.000000	15129	67973	1.000000	245205344	-0.009741
156010846	676502440.000000	35167463	10000.000000	14240	68604	1.000000	15030	68040	1.000000	248930526	-0.009184
155988714	676506042.000000	35157858	10000.000000	14116	69064	1.000000	15133	67993	1.000000	252649394	-0.008691
156005389	676549713.000000	35160378	10000.000000	14239	68775	1.000000	15118	68006	1.000000	256366065	-0.007844
155994003	676505716.000000	35149835	10000.000000	14208	69268	1.000000	15211	67778	1.000000	260078031	-0.006953
156017083	676481136.000000	35153825	10000.000000	14161	68448	1.000000	15045	68685	1.000000	263781744	-0.006283
156015607	676497756.000000	35158951	10000.000000	14148	69170	1.000000	14944	68220	1.000000	267483164	-0.006030
156001094	676501992.000000	35159334	10000.000000	14188	69066	1.000000	15179	67871	1.000000	271177016	-0.005720
156001396	676537358.000000	35170905	10000.000000	14099	69143	1.000000	15051	67910	1.000000	274868863	-0.005585
156003162	676477647.000000	35161709	10000.000000	14203	68592	1.000000	14952	68131	1.000000	278555239	-0.005673
156015909	676500866.000000	35168162	10000.000000	14249	68414	1.000000	15179	68081	1.000000	282231903	-0.006870
156004971	676478826.000000	35161503	10000.000000	14220	68228	1.000000	15060	68056	1.000000	285899714	-0.006239
156001935	676528663.000000	35158920	10000.000000	14218	68813	1.000000	15051	67718	1.000000	289565129	-0.006043
155992535	676533137.000000	35154569	10000.000000	14350	68805	1.000000	15068	68055	1.000000	293226835	-0.005512
155997134	676534571.000000	35159134	10000.000000	14245	68820	1.000000	15044	68272	1.000000	296882830	-0.003492
156010071	676490108.000000	35169443	10000.000000	14145	68679	1.000000	14978	68612	1.000000	300533023	-0.003460
156001907	676493026.000000	35155547	10000.000000	14144	69039	1.000000	14981	68495	1.000000	304177971	-0.003008
156017855	676480973.000000	35167481	10000.000000	14223	68671	1.000000	15055	67825	1.000000	307816959	-0.003262
156003623	676506647.000000	35151758	10000.000000	14171	68905	1.000000	15048	68207	1.000000	311448453	-0.002895
156000682	676513775.000000	35163569	10000.000000	14127	68878	1.000000	15022	68210	1.000000	315074765	-0.002875
155997493	676539357.000000	35163160	10000.000000	13974	68830	1.000000	15210	67831	1.000000	318700390	-0.002791
156018712	676507564.000000	35151672	10000.000000	14170	69102	1.000000	15061	68045	1.000000	322317092	-0.002730
156006705	676509082.000000	35161634	10000.000000	14194	68969	1.000000	15127	67515	1.000000	325931568	-0.002777
156015190	676460411.000000	35162340	10000.000000	14096	68818	1.000000	15081	67910	1.000000	329536701	-0.002785
156011181	676497792.000000	35162241	10000.000000	14305	68209	1.000000	15074	68438	1.000000	333139666	-0.002654
156007612	676525349.000000	35165653	10000.000000	14229	68322	1.000000	15101	67888	1.000000	336733950	-0.002519
156014060	676507780.000000	35154005	10000.000000	14356	68895	1.000000	15013	68467	1.000000	340324593	-0.002497
156020449	676522178.000000	35160928	10000.000000	14195	68685	1.000000	14912	68164	1.000000	343907719	-0.002502
156003733	676541770.000000	35156192	10000.000000	14336	68519	1.000000	15068	67987	1.000000	347488041	-0.003060
156011876	676523406.000000	35162537	10000.000000	14168	68726	1.000000	15142	68138	1.000000	351062124	-0.002416
156012419	676526298.000000	35165661	10000.000000	14370	68654	1.000000	15111	68086	1.000000	354633783	-0.002331
155984318	676546870.000000	35158169	10000.000000	14106	68777	1.000000	15057	68063	1.000000	358193817	-0.002304
155992472	676536312.000000	35168930	10000.000000	14152	68866	1.000000	15102	67695	1.000000	361750559	-0.002753
156004058	676495623.000000	35154891	10000.000000	14319	68563	1.000000	15093	68295	1.000000	365302547	-0.004520
156011695	676537992.000000	35166411	10000.000000	14242	68789	1.000000	15006	68424	1.000000	368849117	-0.004840
156005598	676505246.000000	35154446	10000.000000	14153	68613	1.000000	15064	67847	1.000000	372389811	-0.005555
156012874	676509629.000000	35157171	10000.000000	14209	68716	1.000000	14949	67937	1.000000	375926798	-0.005589
155991432	676457084.000000	35160376	10000.000000	14212	68338	1.000000	14946	68334	1.000000	379459837	-0.005504
156019683	676487617.000000	35164397	10000.000000	14356	68745	1.000000	14855	68368	1.000000	382987299	-0.004675
155999114	676495480.000000	35161009	10000.000000	14324	68679	1.000000	14929	68022	1.000000	386506757	-0.004459
156016007	676463036.000000	35172051	10000.000000	14308	68198	1.000000	14969	68221	1.000000	390023325	-0.004499
npatches	nstrain	runtime	dt	init_x	init_y	init_y_blood	init_z	init_S	beta0	beta1	beta2	beta3	mean_beta	B	d	delta	delta_blood	b[0]	mut	m	CTL	c	g	epsilon	k	het	lambda	rho	omega	x_max	patch.dyna	DELTA	A	VA
10000	1	100.000000	0.000100	21900	9499	5000000	0.001000	10000000	10.303616	12.739112	15.876090	17.122137	13	8000000000.000000	0.010000	1.000000	1.000000	800000	0.000050	0.048000	0	0.500000	0.000000	25.000000	6.000000	0.500000	0.001000	0.001000	0.010000	31987	0	10.000000	7.000000	1.000000
sus	inf	inf_blood	z	x[0]	y[0][0]	z[0]	x[1]	y[1][0]	z[1]	S[0]	synchrony
219000000	94990000.000000	5000000	10.000000	21900	9499	0.001000	21900	9499	0.001000	10000000	0.000000
88012131	1729285495.000000	89894054	3940.834452	9932	171376	0.394083	8412	173217	0.394083	14666097	0.000000
114109889	1167209100.000000	60725643	6324.976263	12784	114974	0.632498	11185	116511	0.632498	20137452	0.000000
140579577	820238047.000000	42655617	7771.013291	15395	80613	0.777101	13904	81659	0.777101	24866876	0.000000
156421939	669683569.000000	34812495	8648.068121	17149	65599	0.864807	15513	67275	0.864807	29078289	0.000000
165779882	594528979.000000	30900903	9180.022116	18228	58287	0.918002	16405	59268	0.918002	32982697	0.000000
171357117	553579301.000000	28770652	9502.664490	18729	54464	0.950266	17027	54943	0.950266	36705767	0.000000
174737006	530079379.000000	27557691	9698.354536	19247	51608	0.969835	17271	53135	0.969835	40313009	0.000000
176780593	516340490.000000	26841553	9817.045065	19427	50165	0.981705	17483	51717	0.981705	43847294	0.000000
178032571	508158032.000000	26414040	9889.033609	19537	49313	0.988903	17421	51168	0.988903	47339154	0.000000
178751266	503287370.000000	26166253	9932.696323	19649	49087	0.993270	17761	50383	0.993270	50803432	0.000000
179226362	500310173.000000	26000262	9959.178767	19359	48773	0.995918	17673	50005	0.995918	54245301	0.000000
179500296	498583580.000000	25912151	9975.240980	19700	48590	0.997524	17672	50421	0.997524	57672948	0.000000
179669585	497482870.000000	25852785	9984.983083	19710	48535	0.998498	17995	49516	0.998498	61091016	0.000000
179745347	496850734.000000	25813989	9990.891893	19724	48398	0.999089	17726	49931	0.999089	64499656	0.000000
179848000	496424568.000000	25794442	9994.475723	19773	48055	0.999448	17850	49916	0.999448	67901483	0.000000
179880182	496192034.000000	25796470	9996.649399	19679	48115	0.999665	17854	49698	0.999665	71301317	0.000000
179882498	496081222.000000	25783701	9997.967783	19675	48211	0.999797	17867	49701	0.999797	74691614	0.000000
179915854	495946966.000000	25778840	9998.767413	19844	48529	0.999877	17988	49651	0.999877	78078603	0.000000
179920418	495925748.000000	25770872	9999.252408	19712	48103	0.999925	17895	49860	0.999925	81458991	0.000000
179910546	495882353.000000	25780818	9999.546568	19674	47969	0.999955	17739	49721	0.999955	84835009	0.000000
179909515	495928705.000000	25767509	9999.724983	19950	48105	0.999972	17995	49405	0.999972	88208565	0.000000
179943780	495846911.000000	25775569	9999.833196	19764	47962	0.999983	17989	49160	0.999983	91574441	0.000000
179941264	495828115.000000	25771923	9999.898829	19881	48315	0.999990	17866	49503	0.999990	94936921	0.000000
179915517	495853517.000000	25773766	9999.938638	19638	48431	0.999994	17811	50005	0.999994	98291599	0.000000
179926602	495819264.000000	25766509	9999.962782	19617	48436	0.999996	17692	49626	0.999996	101642847	0.000000
179908362	495816968.000000	25760890	9999.977427	19797	48002	0.999998	17810	49479	0.999998	104988311	0.000000
179925018	495826473.000000	25780519	9999.986309	19726	48416	0.999999	17755	49628	0.999999	108333382	0.000000
179933275	495818627.000000	25766449	9999.991696	19750	47966	0.999999	17930	49706	0.999999	111669109	0.000000
179925303	495818148.000000	25770517	9999.994963	19590	48010	0.999999	17875	49685	0.999999	115000161	0.000000
179913099	495862591.000000	25769970	9999.996945	19696	48202	1.000000	17983	49806	1.000000	118324712	0.000000
179935766	495787798.000000	25766327	9999.998147	19743	48421	1.000000	17824	49529	1.000000	121640363	0.000000
179917899	495852756.000000	25775616	9999.998876	19870	48239	1.000000	17864	49135	1.000000	124955474	0.000000
179928975	495829680.000000	25775909	9999.999318	19704	47888	1.000000	17971	49814	1.000000	128265104	0.000000
179925870	495804481.000000	25761361	9999.999587	19775	47944	1.000000	18000	49551	1.000000	131570511	0.000000
179938541	495843745.000000	25770739	9999.999749	19664	48450	1.000000	17762	49958	1.000000	134869349	0.000000
179926928	495781913.000000	25774533	9999.999848	19686	48622	1.000000	17721	49714	1.000000	138165727	0.000000
179908168	495868328.000000	25770141	9999.999908	19652	48582	1.000000	17748	49618	1.000000	141455464	0.000000
179938988	495767097.000000	25776719	9999.999944	19696	48396	1.000000	18014	49295	1.000000	144740962	0.000000
179927580	495823487.000000	25769520	9999.999966	19619	48752	1.000000	18022	49324	1.000000	148020462	0.000000
179942912	495824739.000000	25767389	9999.999979	19754	48292	1.000000	18049	49771	1.000000	151295278	-1.#IND00
179910563	495812166.000000	25758811	9999.999988	19715	48506	1.000000	18034	49786	1.000000	154565058	0.032000
179939499	495794083.000000	25761650	9999.999992	19702	48467	1.000000	17658	49747	1.000000	157828863	0.016230
179921677	495838860.000000	25770911	9999.999995	19706	48397	1.000000	17826	49643	1.000000	161088432	0.004374
179917618	495852514.000000	25776394	9999.999997	19741	48094	1.000000	17875	49626	1.000000	164343852	0.005487
179930352	495789345.000000	25776018	9999.999998	19781	47981	1.000000	17953	49781	1.000000	167595581	0.005116
179910051	495840451.000000	25776388	9999.999999	19760	48009	1.000000	17788	50086	1.000000	170842703	0.003833
179930107	495866368.000000	25769483	9999.999999	19551	48162	1.000000	17879	49545	1.000000	174084668	0.003248
179931595	495854922.000000	25772601	10000.000000	19768	48004	1.000000	17763	49421	1.000000	177325759	0.000279
179913107	495888951.000000	25773197	10000.000000	19710	48138	1.000000	17922	49999	1.000000	180558104	-0.000241
179960671	495774059.000000	25780516	10000.000000	19987	48120	1.000000	17892	49770	1.000000	183781975	0.002943
179910119	495843722.000000	25771611	10000.000000	19626	48254	1.000000	18026	49174	1.000000	187002981	-0.009753
179940361	495779576.000000	25773453	10000.000000	19868	48095	1.000000	17902	49625	1.000000	190221281	-0.008995
179914936	495858915.000000	25769019	10000.000000	19601	48474	1.000000	17692	49770	1.000000	193430701	-0.008486
179933156	495839829.000000	25781721	10000.000000	19563	48139	1.000000	17888	49373	1.000000	196636954	-0.009089
179939983	495765628.000000	25774464	10000.000000	19650	48435	1.000000	17966	49421	1.000000	199843255	-0.009628
179912954	495902395.000000	25779823	10000.000000	19637	48067	1.000000	18026	49657	1.000000	203038810	-0.008153
179927971	495841651.000000	25771293	10000.000000	19795	48192	1.000000	17697	49601	1.000000	206231639	-0.006072
179929261	495787873.000000	25769203	10000.000000	19869	48645	1.000000	17790	49677	1.000000	209418928	-0.005272
179917396	495852000.000000	25777486	10000.000000	19783	48318	1.000000	17839	49777	1.000000	212597586	-0.004675
179907247	495840079.000000	25769181	10000.000000	19754	48580	1.000000	17816	49659	1.000000	215778148	-0.005357
179920330	495846250.000000	25772180	10000.000000	19682	48416	1.000000	17733	49222	1.000000	218952783	-0.005219
179927972	495847214.000000	25776252	10000.000000	19641	48531	1.000000	17937	49646	1.000000	222118511	-0.004924
179909047	495814730.000000	25769293	10000.000000	19629	48382	1.000000	17945	49688	1.000000	225283716	-0.004744
179926141	495842946.000000	25768149	10000.000000	19721	48360	1.000000	17921	49518	1.000000	228442097	-0.004378
179921061	495815752.000000	25768072	10000.000000	19658	48461	1.000000	17691	49762	1.000000	231598131	-0.003348
179939208	495826158.000000	25770164	10000.000000	19686	48268	1.000000	17790	49532	1.000000	234750843	-0.003518
179919264	495832543.000000	25769325	10000.000000	19791	48118	1.000000	17869	49897	1.000000	237896288	-0.002975
179920543	495800130.000000	25764210	10000.000000	19784	48502	1.000000	17780	49675	1.000000	241038709	-0.002780
179928241	495822471.000000	25772125	10000.000000	19785	48320	1.000000	17732	50214	1.000000	244174227	-0.002032
179932701	495826684.000000	25771793	10000.000000	19771	48086	1.000000	17717	49851	1.000000	247304935	-0.001390
179943042	495848305.000000	25775728	10000.000000	19860	48075	1.000000	17744	49803	1.000000	250434496	-0.000661
179939417	495811697.000000	25765668	10000.000000	19814	47720	1.000000	17810	49576	1.000000	253554420	-0.000951
179908837	495886822.000000	25773274	10000.000000	19680	48098	1.000000	17768	49710	1.000000	256675297	-0.001753
179950424	495825205.000000	25773525	10000.000000	19762	48188	1.000000	17850	49608	1.000000	259787631	-0.001823
179910528	495831351.000000	25778945	10000.000000	19625	48319	1.000000	17775	49805	1.000000	262893420	-0.001821
179929302	495846108.000000	25774087	10000.000000	19613	47750	1.000000	17911	49746	1.000000	265995895	-0.001648
179941064	495826045.000000	25772146	10000.000000	19718	48629	1.000000	17775	50060	1.000000	269095493	-0.001677
179924371	495813715.000000	25767010	10000.000000	19747	48410	1.000000	17843	49622	1.000000	272189526	-0.001511
179920756	495806998.000000	25771915	10000.000000	19788	48285	1.000000	17878	49620	1.000000	275278587	-0.001479
179941895	495800622.000000	25768544	10000.000000	19673	48366	1.000000	17840	50198	1.000000	278363372	-0.000231
179919053	495865918.000000	25761317	10000.000000	19721	48165	1.000000	17656	49900	1.000000	281441267	0.000466
179924314	495784905.000000	25779509	10000.000000	19686	48340	1.000000	17796	49767	1.000000	284516430	0.000189
179932295	495789583.000000	25769682	10000.000000	19614	48290	1.000000	17859	49915	1.000000	287588689	0.000118
179915242	495890505.000000	25762644	10000.000000	19692	48221	1.000000	17790	49733	1.000000	290653576	0.000490
179923811	495846182.000000	25771405	10000.000000	19874	48129	1.000000	17920	49444	1.000000	293715487	0.000099
179927089	495848818.000000	25767246	10000.000000	19783	48222	1.000000	17879	49653	1.000000	296772997	0.000588
179930463	495818540.000000	25769101	10000.000000	19662	48470	1.000000	17804	50168	1.000000	299825439	0.000563
179921928	495790211.000000	25770991	10000.000000	19843	47984	1.000000	17848	49627	1.000000	302876871	0.000623
179916793	495836229.000000	25778411	10000.000000	19786	48741	1.000000	17820	49586	1.000000	305921248	0.000700
179943607	495803909.000000	25767464	10000.000000	19863	48441	1.000000	17716	49857	1.000000	308958825	0.000808
179906904	495872259.000000	25772191	10000.000000	19597	48707	1.000000	17931	49688	1.000000	311991491	0.000206
179931144	495872718.000000	25773725	10000.000000	19799	48039	1.000000	17789	49714	1.000000	315018270	0.000054
179924011	495804703.000000	25768718	10000.000000	19827	47759	1.000000	17882	49538	1.000000	318047060	-0.000266
179925184	495870623.000000	25779336	10000.000000	19503	48192	1.000000	17737	49820	1.000000	321066142	-0.000371
179927224	495793049.000000	25775349	10000.000000	19682	48291	1.000000	17882	49745	1.000000	324084647	-0.000488
179899877	495825266.000000	25773302	10000.000000	19958	47983	1.000000	17981	49334	1.000000	327092961	-0.000341
179917195	495830091.000000	25777870	10000.000000	19804	48006	1.000000	17819	50144	1.000000	330098376	-0.000440
179916811	495835163.000000	25774814	10000.000000	19636	48415	1.000000	17891	49758	1.000000	333102419	0.000412
179924616	495852890.000000	25767077	10000.000000	19746	48233	1.000000	17775	49055	1.000000	336096750	0.000507
npatches	nstrain	runtime	dt	init_x	init_y	init_y_blood	init_z	init_S	beta0	beta1	beta2	beta3	mean_beta	B	d	delta	delta_blood	b[0]	mut	m	CTL	c	g	epsilon	k	het	lambda	rho	omega	x_max	patch.dyna	DELTA	A	VA
10000	1	100.000000	0.000100	21900	9499	5000000	0.001000	10000000	19.107297	17.197042	8.905410	14.099949	13	8000000000.000000	0.010000	1.000000	1.000000	800000	0.000050	0.048000	0	0.500000	0.000000	25.000000	7.000000	0.500000	0.001000	0.001000	0.010000	31987	0	10.000000	7.000000	1.000000
sus	inf	inf_blood	z	x[0]	y[0][0]	z[0]	x[1]	y[1][0]	z[1]	S[0]	synchrony
219000000	94990000.000000	5000000	10.000000	21900	9499	0.001000	21900	9499	0.001000	10000000	0.000000
95004331	1556326741.000000	80923212	3940.834452	6707	158693	0.394083	7219	157996	0.394083	14575128	0.000000
129126536	955231465.000000	49699362	6324.976263	9447	98257	0.632498	10177	97797	0.632498	19759009	0.000000
159615975	644130162.000000	33504437	7771.013291	12300	66919	0.777101	13210	66378	0.777101	24050754	0.000000
177615086	511696358.000000	26611082	8648.068121	13885	54523	0.864807	14715	53222	0.864807	27758177	0.000000
188241355	445471688.000000	23159909	9180.022116	14906	47702	0.918002	15946	46891	0.918002	31116802	0.000000
194640678	409194469.000000	21263475	9502.664490	15373	44120	0.950266	16679	43026	0.950266	34268347	0.000000
198515455	388446299.000000	20186708	9698.354536	16014	41524	0.969835	17092	41197	0.969835	37293355	0.000000
200865086	376249732.000000	19549662	9817.045065	16286	40300	0.981705	17291	39263	0.981705	40232385	0.000000
202262532	369066106.000000	19179174	9889.033609	16344	39753	0.988903	17427	38640	0.988903	43124892	0.000000
203139847	364701142.000000	18963207	9932.696323	16664	38933	0.993270	17352	38632	0.993270	45986800	0.000000
203649625	362041510.000000	18820142	9959.178767	16431	39045	0.995918	17366	38720	0.995918	48829846	0.000000
203983287	360513065.000000	18738670	9975.240980	16609	38847	0.997524	17511	38280	0.997524	51654756	0.000000
204176717	359541864.000000	18687402	9984.983083	16458	38888	0.998498	17636	37874	0.998498	54469828	0.000000
204284196	358961854.000000	18663073	9990.891893	16632	38872	0.999089	17740	38382	0.999089	57278065	0.000000
204354640	358666373.000000	18633429	9994.475723	16558	38316	0.999448	17667	38198	0.999448	60078325	0.000000
204407745	358454667.000000	18630649	9996.649399	16588	38820	0.999665	17619	38053	0.999665	62875999	0.000000
204418462	358316020.000000	18622773	9997.967783	16600	38660	0.999797	17697	38053	0.999797	65667436	0.000000
204439779	358218619.000000	18616032	9998.767413	16515	38602	0.999877	17474	38320	0.999877	68456723	0.000000
204466759	358155070.000000	18612773	9999.252408	16599	38725	0.999925	17728	38178	0.999925	71239560	0.000000
204441695	358169210.000000	18611565	9999.546568	16737	38535	0.999955	17413	38222	0.999955	74016794	0.000000
204468903	358128880.000000	18612642	9999.724983	16747	38545	0.999972	17594	38162	0.999972	76789549	0.000000
204495324	358064103.000000	18611048	9999.833196	16631	38462	0.999983	17586	37750	0.999983	79559137	0.000000
204454673	358091167.000000	18608668	9999.898829	16657	38692	0.999990	17433	38295	0.999990	82323106	0.000000
204462311	358108677.000000	18606554	9999.938638	16539	38703	0.999994	17537	38222	0.999994	85084232	0.000000
204469749	358090678.000000	18614675	9999.962782	16746	38873	0.999996	17510	38360	0.999996	87838902	0.000000
204466455	358095398.000000	18607717	9999.977427	16547	38708	0.999998	17600	37868	0.999998	90591670	0.000000
204463242	358129013.000000	18612611	9999.986309	16564	38710	0.999999	17596	38192	0.999999	93338620	0.000000
204455196	358090875.000000	18614093	9999.991696	16624	38600	0.999999	17781	37402	0.999999	96082093	0.000000
204453968	358121836.000000	18610202	9999.994963	16553	38625	0.999999	17678	37984	0.999999	98821118	0.000000
204472606	358114127.000000	18614974	9999.996945	16680	38630	1.000000	17625	38060	1.000000	101555771	0.000000
204479143	358033619.000000	18602081	9999.998147	16613	38736	1.000000	17774	38006	1.000000	104287003	0.000000
204492543	358073928.000000	18610625	9999.998876	16634	38822	1.000000	17656	38043	1.000000	107012944	0.000000
204455767	358074062.000000	18613990	9999.999318	16632	38881	1.000000	17718	38020	1.000000	109734776	0.000000
204467865	358101276.000000	18618448	9999.999587	16460	38748	1.000000	17556	38060	1.000000	112457314	0.000000
204471781	358066480.000000	18610111	9999.999749	16676	38905	1.000000	17675	37911	1.000000	115172716	0.000000
204456464	358131954.000000	18622183	9999.999848	16706	38425	1.000000	17603	37841	1.000000	117882408	0.000000
204458873	358126642.000000	18613287	9999.999908	16573	38933	1.000000	17624	38033	1.000000	120593761	0.000000
204460829	358116031.000000	18611151	9999.999944	16518	38683	1.000000	17721	37951	1.000000	123294308	0.000000
204478556	358077490.000000	18610015	9999.999966	16593	38585	1.000000	17642	37873	1.000000	125994530	0.000000
204471822	358073460.000000	18610650	9999.999979	16673	38426	1.000000	17773	37610	1.000000	128688437	-1.#IND00
204490018	358049157.000000	18612551	9999.999988	16669	38466	1.000000	17671	37981	1.000000	131378638	-0.003200
204451305	358142296.000000	18613911	9999.999992	16537	38782	1.000000	17567	37967	1.000000	134069499	0.021580
204474429	358096216.000000	18619803	9999.999995	16467	39087	1.000000	17735	38087	1.000000	136752154	-0.013695
204468077	358107113.000000	18621145	9999.999997	16713	38265	1.000000	17507	37977	1.000000	139430737	-0.004000
204475328	358088227.000000	18607272	9999.999998	16575	38598	1.000000	17676	37688	1.000000	142108088	0.000955
204481977	358068692.000000	18606410	9999.999999	16537	38774	1.000000	17500	38354	1.000000	144778779	-0.000515
204465862	358118109.000000	18612145	9999.999999	16539	39127	1.000000	17633	37948	1.000000	147448564	-0.003054
204445879	358124694.000000	18621880	10000.000000	16608	38852	1.000000	17682	37731	1.000000	150110108	-0.010151
204488476	358076557.000000	18611014	10000.000000	16653	38219	1.000000	17649	37866	1.000000	152767259	-0.009442
204468243	358088978.000000	18611372	10000.000000	16708	38773	1.000000	17547	37942	1.000000	155420042	-0.009311
204496082	358074102.000000	18606423	10000.000000	16769	38536	1.000000	17465	38093	1.000000	158070435	-0.008420
204480604	358033211.000000	18608382	10000.000000	16501	38769	1.000000	17562	38000	1.000000	160716943	-0.008268
204464738	358111700.000000	18616005	10000.000000	16520	38900	1.000000	17653	37736	1.000000	163361766	-0.009982
204463676	358095936.000000	18614771	10000.000000	16514	39075	1.000000	17703	37845	1.000000	166002021	-0.007400
204481189	358090711.000000	18615447	10000.000000	16418	38964	1.000000	17590	38231	1.000000	168639188	-0.007570
204453086	358127510.000000	18608509	10000.000000	16606	39228	1.000000	17400	38331	1.000000	171268924	-0.009208
204460056	358149692.000000	18609989	10000.000000	16546	38724	1.000000	17451	38047	1.000000	173896189	-0.008516
204470505	358068008.000000	18603037	10000.000000	16675	38632	1.000000	17637	37877	1.000000	176517663	-0.008782
204440701	358107391.000000	18611938	10000.000000	16691	38803	1.000000	17528	38107	1.000000	179137326	-0.007360
204463127	358133658.000000	18618338	10000.000000	16697	38613	1.000000	17620	37880	1.000000	181749461	-0.004699
204469750	358096825.000000	18615734	10000.000000	16571	38680	1.000000	17645	37737	1.000000	184361327	-0.004290
204485843	358107385.000000	18611823	10000.000000	16498	39046	1.000000	17824	37547	1.000000	186970183	-0.005847
204463711	358092303.000000	18617726	10000.000000	16558	38864	1.000000	17714	37981	1.000000	189575873	-0.005675
204471810	358099036.000000	18611397	10000.000000	16564	38734	1.000000	17405	38161	1.000000	192171918	-0.005350
204458788	358120486.000000	18613446	10000.000000	16414	38384	1.000000	17732	37498	1.000000	194770632	-0.005344
204458415	358077173.000000	18609624	10000.000000	16637	38782	1.000000	17531	37948	1.000000	197364434	-0.005343
204461709	358094012.000000	18611617	10000.000000	16676	38250	1.000000	17802	37604	1.000000	199953030	-0.003945
204458494	358131135.000000	18613669	10000.000000	16795	38611	1.000000	17637	37954	1.000000	202536615	-0.004277
204477658	358095327.000000	18608154	10000.000000	16484	39056	1.000000	17693	38254	1.000000	205115373	-0.003840
204466837	358080196.000000	18605713	10000.000000	16625	38512	1.000000	17747	37901	1.000000	207691654	-0.004075
204470123	358129176.000000	18615632	10000.000000	16368	38995	1.000000	17679	37847	1.000000	210265939	-0.004092
204475961	358059851.000000	18608939	10000.000000	16585	38734	1.000000	17709	38204	1.000000	212832075	-0.003654
204460931	358082562.000000	18612471	10000.000000	16493	38919	1.000000	17573	37843	1.000000	215399118	-0.003838
204465932	358131039.000000	18615550	10000.000000	16499	38578	1.000000	17499	38148	1.000000	217959775	-0.003503
204476525	358098504.000000	18618162	10000.000000	16786	38311	1.000000	17652	38062	1.000000	220516192	-0.003231
204452349	358070743.000000	18614634	10000.000000	16666	38869	1.000000	17631	37661	1.000000	223070915	-0.002235
204485236	358108837.000000	18613077	10000.000000	16562	38472	1.000000	17754	37412	1.000000	225621856	-0.002706
204454046	358085671.000000	18601557	10000.000000	16690	38829	1.000000	17724	37840	1.000000	228165527	-0.002667
204442349	358114840.000000	18610787	10000.000000	16649	38694	1.000000	17522	38087	1.000000	230705908	-0.002541
204459070	358057472.000000	18611993	10000.000000	16640	38747	1.000000	17479	38113	1.000000	233244239	-0.001956
204452059	358178894.000000	18615922	10000.000000	16647	38714	1.000000	17664	37725	1.000000	235779264	-0.001246
204464189	358104173.000000	18606222	10000.000000	16473	38502	1.000000	17582	37919	1.000000	238308251	-0.000984
204456094	358170306.000000	18617031	10000.000000	16677	38356	1.000000	17660	37823	1.000000	240837272	-0.000392
204476525	358079821.000000	18617146	10000.000000	16656	38472	1.000000	17692	38042	1.000000	243361085	0.000442
204464620	358056549.000000	18614610	10000.000000	16792	38524	1.000000	17543	37579	1.000000	245883294	0.000993
204473185	358080188.000000	18615547	10000.000000	16583	38800	1.000000	17688	37739	1.000000	248403245	0.000840
204477600	358065069.000000	18616800	10000.000000	16651	38469	1.000000	17595	37913	1.000000	250911947	0.000787
204464868	358113889.000000	18611179	10000.000000	16547	38793	1.000000	17590	37875	1.000000	253418839	0.000999
204463587	358095940.000000	18617346	10000.000000	16765	38599	1.000000	17371	38278	1.000000	255919648	0.000090
204469704	358085299.000000	18611880	10000.000000	16569	38788	1.000000	17541	38275	1.000000	258423329	-0.000146
204468215	358107910.000000	18612034	10000.000000	16413	38833	1.000000	17681	38472	1.000000	260918781	-0.000049
204472469	358091875.000000	18612076	10000.000000	16557	38550	1.000000	17489	38118	1.000000	263410391	-0.000153
204476429	358091948.000000	18613077	10000.000000	16554	38942	1.000000	17605	37781	1.000000	265903315	-0.000251
204468095	358109057.000000	18613431	10000.000000	16767	38241	1.000000	17643	37919	1.000000	268389242	-0.000172
204474810	358072416.000000	18614392	10000.000000	16562	38845	1.000000	17565	37634	1.000000	270872364	-0.000144
204467355	358078870.000000	18619269	10000.000000	16707	38620	1.000000	17420	37983	1.000000	273348843	-0.000126
204464484	358131873.000000	18616531	10000.000000	16602	38620	1.000000	17681	37932	1.000000	275823330	-0.000141
204467639	358145390.000000	18606163	10000.000000	16711	39173	1.000000	17527	37892	1.000000	278293212	-0.000105
204449891	358072283.000000	18611081	10000.000000	16570	38826	1.000000	17797	38088	1.000000	280760447	-0.000017
npatches	nstrain	runtime	dt	init_x	init_y	init_y_blood	init_z	init_S	beta0	beta1	beta2	beta3	mean_beta	B	d	delta	delta_blood	b[0]	mut	m	CTL	c	g	epsilon	k	het	lambda	rho	omega	x_max	patch.dyna	DELTA	A	VA
10000	1	100.000000	0.000100	21900	9499	5000000	0.001000	10000000	11.789810	17.573320	11.140569	17.362536	13	8000000000.000000	0.010000	1.000000	1.000000	800000	0.000050	0.048000	0	0.500000	0.000000	25.000000	8.000000	0.500000	0.001000	0.001000	0.010000	31987	0	10.000000	7.000000	1.000000
sus	inf	inf_blood	z	x[0]	y[0][0]	z[0]	x[1]	y[1][0]	z[1]	S[0]	synchrony
219000000	94990000.000000	5000000	10.000000	21900	9499	0.001000	21900	9499	0.001000	10000000	0.000000
101456072	1407975108.000000	73206011	3940.834452	10451	140411	0.394083	7760	143239	0.394083	14505026	0.000000
143273217	790769848.000000	41148678	6324.976263	14745	78779	0.632498	11407	80959	0.632498	19410711	0.000000
177364322	510955881.000000	26579847	7771.013291	18339	50653	0.777101	14651	53377	0.777101	23297166	0.000000
197293194	392938402.000000	20435053	8648.068121	20387	38615	0.864807	16845	41363	0.864807	26531072	0.000000
209146025	333827076.000000	17354037	9180.022116	21618	32854	0.918002	17929	35959	0.918002	29382820	0.000000
216279823	301333939.000000	15668395	9502.664490	22344	29301	0.950266	18669	32018	0.950266	32000576	0.000000
220650096	282663545.000000	14700027	9698.354536	22594	27699	0.969835	19148	30228	0.969835	34480512	0.000000
223285376	271791916.000000	14121735	9817.045065	22936	26872	0.981705	19419	29371	0.981705	36867155	0.000000
224887156	265236270.000000	13784087	9889.033609	23340	26226	0.988903	19502	28675	0.988903	39201980	0.000000
225857227	261389820.000000	13585910	9932.696323	23184	25689	0.993270	19703	28334	0.993270	41503207	0.000000
226440196	259001631.000000	13465531	9959.178767	23358	24936	0.995918	19706	28080	0.995918	43782631	0.000000
226795454	257604624.000000	13383668	9975.240980	23476	25295	0.997524	19738	27955	0.997524	46045688	0.000000
227007431	256732080.000000	13343579	9984.983083	23418	25001	0.998498	19709	27709	0.998498	48299255	0.000000
227135294	256207856.000000	13310513	9990.891893	23227	24917	0.999089	19723	27666	0.999089	50545412	0.000000
227178094	255904549.000000	13307120	9994.475723	23266	25200	0.999448	19974	27634	0.999448	52788822	0.000000
227275294	255676485.000000	13292473	9996.649399	23363	24953	0.999665	19949	27563	0.999665	55024836	0.000000
227308215	255546736.000000	13276082	9997.967783	23234	25079	0.999797	19964	27674	0.999797	57252788	0.000000
227297585	255536736.000000	13282226	9998.767413	23401	25313	0.999877	19879	27585	0.999877	59480864	0.000000
227327347	255477004.000000	13278108	9999.252408	23314	24883	0.999925	20062	27443	0.999925	61704803	0.000000
227342364	255452176.000000	13282641	9999.546568	23412	25354	0.999955	20152	27292	0.999955	63923752	0.000000
227333363	255410488.000000	13272001	9999.724983	23423	25185	0.999972	20048	27481	0.999972	66140794	0.000000
227354890	255391633.000000	13267182	9999.833196	23471	25162	0.999983	19639	27338	0.999983	68354745	0.000000
227327017	255414623.000000	13276904	9999.898829	23484	24822	0.999990	19917	27266	0.999990	70565561	0.000000
227354645	255425188.000000	13276218	9999.938638	23350	24701	0.999994	19911	27647	0.999994	72769108	0.000000
227338842	255424881.000000	13277542	9999.962782	23386	25206	0.999996	19976	27560	0.999996	74971654	0.000000
227326140	255380210.000000	13270331	9999.977427	23511	25188	0.999998	19974	27530	0.999998	77172953	0.000000
227348869	255389705.000000	13270132	9999.986309	23468	24904	0.999999	19910	27655	0.999999	79369055	0.000000
227356520	255378721.000000	13271174	9999.991696	23330	24924	0.999999	19774	27676	0.999999	81563310	0.000000
227342765	255375493.000000	13271406	9999.994963	23236	24970	0.999999	20008	27495	0.999999	83754008	0.000000
227350081	255381106.000000	13272809	9999.996945	23145	25064	1.000000	19941	27601	1.000000	85939993	0.000000
227319253	255432217.000000	13271835	9999.998147	23392	24772	1.000000	19812	27522	1.000000	88124349	0.000000
227330315	255444212.000000	13276107	9999.998876	23546	24950	1.000000	19992	27648	1.000000	90304433	0.000000
227318685	255437413.000000	13273491	9999.999318	23208	25155	1.000000	19800	27909	1.000000	92480831	0.000000
227358032	255360166.000000	13272917	9999.999587	23443	25301	1.000000	19886	27439	1.000000	94655919	0.000000
227350103	255371485.000000	13268720	9999.999749	23255	24871	1.000000	19912	27451	1.000000	96825352	0.000000
227348089	255429654.000000	13273627	9999.999848	23589	25146	1.000000	19745	27397	1.000000	98995376	0.000000
227346354	255369691.000000	13271608	9999.999908	23281	25001	1.000000	19889	27965	1.000000	101158771	0.000000
227326319	255419250.000000	13277159	9999.999944	23292	25281	1.000000	19600	27725	1.000000	103317910	0.000000
227328758	255398249.000000	13271193	9999.999966	23271	25033	1.000000	19743	27646	1.000000	105476787	0.000000
227324300	255447156.000000	13272531	9999.999979	23411	25086	1.000000	19826	27558	1.000000	107628890	-1.#IND00
227329504	255436530.000000	13281234	9999.999988	23381	24861	1.000000	19980	27787	1.000000	109778484	0.000000
227338519	255409771.000000	13273017	9999.999992	23351	25040	1.000000	19785	27854	1.000000	111925943	-0.018482
227347757	255381574.000000	13272021	9999.999995	23421	24926	1.000000	19904	27579	1.000000	114065503	-0.009622
227341969	255398579.000000	13274679	9999.999997	23490	25071	1.000000	20085	27406	1.000000	116206424	-0.008261
227338202	255393797.000000	13277897	9999.999998	23383	24977	1.000000	19884	27947	1.000000	118344634	-0.004994
227335332	255403624.000000	13279676	9999.999999	23403	24936	1.000000	20185	27491	1.000000	120478107	0.002146
227351299	255383803.000000	13267355	9999.999999	23288	25119	1.000000	19941	27659	1.000000	122610108	0.001050
227329571	255384424.000000	13277248	10000.000000	23354	24720	1.000000	19785	27923	1.000000	124742701	-0.002428
227322774	255443327.000000	13280597	10000.000000	23514	25208	1.000000	19607	27773	1.000000	126868213	0.001850
227343360	255401471.000000	13279508	10000.000000	23272	25006	1.000000	20041	27362	1.000000	128990933	-0.001830
227348473	255410410.000000	13281842	10000.000000	23592	24940	1.000000	20086	27536	1.000000	131109281	-0.000992
227347634	255386409.000000	13268625	10000.000000	23272	25238	1.000000	20125	27314	1.000000	133225826	-0.000371
227343878	255409603.000000	13271743	10000.000000	23308	24872	1.000000	20014	27587	1.000000	135338361	-0.001856
227341796	255382278.000000	13280245	10000.000000	23295	25204	1.000000	20086	27471	1.000000	137445127	-0.001906
227314128	255456668.000000	13271025	10000.000000	23417	24996	1.000000	19968	27722	1.000000	139551890	-0.002123
227338907	255437524.000000	13276542	10000.000000	23316	25029	1.000000	19921	27715	1.000000	141656694	-0.001211
227341607	255393848.000000	13279259	10000.000000	23438	25101	1.000000	20005	27539	1.000000	143757623	-0.000780
227349137	255396811.000000	13280803	10000.000000	23384	25090	1.000000	19862	27686	1.000000	145855518	-0.001579
227343080	255363193.000000	13277641	10000.000000	23392	24933	1.000000	19998	27547	1.000000	147952095	-0.001114
227343970	255356152.000000	13275841	10000.000000	23284	25175	1.000000	19865	27615	1.000000	150040180	-0.000858
227334714	255402443.000000	13276527	10000.000000	23537	25033	1.000000	19859	27901	1.000000	152129007	0.000430
227357315	255399560.000000	13267849	10000.000000	23265	24965	1.000000	19892	27609	1.000000	154213993	0.000245
227345576	255363124.000000	13272339	10000.000000	23264	25163	1.000000	19846	27573	1.000000	156295613	0.000902
227352913	255396422.000000	13272469	10000.000000	23368	25018	1.000000	20049	27762	1.000000	158374461	0.000933
227349779	255394235.000000	13276047	10000.000000	23556	25256	1.000000	19952	27766	1.000000	160448115	0.001088
227355439	255373575.000000	13273517	10000.000000	23204	25458	1.000000	19953	27474	1.000000	162517513	0.000697
227335418	255436735.000000	13272735	10000.000000	23231	24994	1.000000	19679	27541	1.000000	164584930	0.001115
227332432	255385552.000000	13271682	10000.000000	23528	25047	1.000000	19860	27782	1.000000	166651103	0.001487
227354730	255354769.000000	13277367	10000.000000	23305	25021	1.000000	20008	27645	1.000000	168713712	0.001519
227352669	255388401.000000	13270635	10000.000000	23489	25167	1.000000	20019	27397	1.000000	170771281	0.001631
227357420	255369611.000000	13276799	10000.000000	23512	24868	1.000000	20129	27283	1.000000	172826892	0.001969
227339885	255391411.000000	13271762	10000.000000	23354	25179	1.000000	20177	27343	1.000000	174884163	0.003061
227335392	255405684.000000	13278198	10000.000000	23318	25215	1.000000	19812	27731	1.000000	176938184	0.002929
227338951	255418769.000000	13270442	10000.000000	23296	25347	1.000000	19964	27600	1.000000	178984447	0.002592
227343422	255437591.000000	13279690	10000.000000	23282	25550	1.000000	19927	27605	1.000000	181026316	0.001882
227347708	255415118.000000	13270547	10000.000000	23386	24965	1.000000	19934	27312	1.000000	183067603	0.001882
227344800	255379896.000000	13277990	10000.000000	23460	24947	1.000000	19928	27567	1.000000	185106989	0.001803
227331933	255402469.000000	13281084	10000.000000	23325	25232	1.000000	19864	27590	1.000000	187141163	0.001911
227330401	255348837.000000	13275091	10000.000000	23589	24681	1.000000	19978	27582	1.000000	189174032	0.001822
227327642	255359782.000000	13280303	10000.000000	23443	25167	1.000000	19834	27710	1.000000	191203508	0.001630
227322745	255410447.000000	13273210	10000.000000	23365	25265	1.000000	19814	27783	1.000000	193228635	0.001323
227339220	255430156.000000	13277343	10000.000000	23471	24761	1.000000	20031	27584	1.000000	195253573	0.001718
227341101	255391956.000000	13271784	10000.000000	23482	24983	1.000000	20045	27493	1.000000	197274944	0.001976
227342999	255396499.000000	13277325	10000.000000	23220	25259	1.000000	19916	27916	1.000000	199288776	0.002143
227357388	255389298.000000	13269037	10000.000000	23202	25653	1.000000	19994	27442	1.000000	201300895	0.002215
227342516	255446695.000000	13277851	10000.000000	23466	24825	1.000000	19959	27799	1.000000	203310740	0.001860
227329560	255418284.000000	13270686	10000.000000	23299	25369	1.000000	19945	27451	1.000000	205317097	0.001626
227340590	255380556.000000	13274452	10000.000000	23352	24994	1.000000	19703	27691	1.000000	207323442	0.001539
227351224	255381188.000000	13269801	10000.000000	23521	25061	1.000000	19820	27678	1.000000	209325434	0.000505
227339897	255405434.000000	13270646	10000.000000	23329	25229	1.000000	19677	27618	1.000000	211326176	0.002038
227330817	255400680.000000	13277686	10000.000000	23363	25043	1.000000	19666	28124	1.000000	213323510	0.001607
227330967	255443685.000000	13270393	10000.000000	23314	24855	1.000000	19908	28012	1.000000	215316709	0.001512
227360726	255335959.000000	13271586	10000.000000	23412	25058	1.000000	19878	27714	1.000000	217306828	0.001448
227341287	255393862.000000	13272969	10000.000000	23095	25167	1.000000	19884	27646	1.000000	219294984	0.002029
227328990	255412423.000000	13271772	10000.000000	23389	25031	1.000000	19940	27616	1.000000	221278081	0.001734
227362734	255392130.000000	13277568	10000.000000	23150	25315	1.000000	19999	27539	1.000000	223256976	0.001662
227344042	255396648.000000	13274178	10000.000000	23431	24934	1.000000	19920	27751	1.000000	225230228	0.001579
227346265	255417991.000000	13278932	10000.000000	23368	24923	1.000000	19812	27859	1.000000	227206939	0.001228
227331465	255368598.000000	13274149	10000.000000	23552	24892	1.000000	19902	27742	1.000000	229177887	0.001341
npatches	nstrain	runtime	dt	init_x	init_y	init_y_blood	init_z	init_S	beta0	beta1	beta2	beta3	mean_beta	B	d	delta	delta_blood	b[0]	mut	m	CTL	c	g	epsilon	k	het	lambda	rho	omega	x_max	patch.dyna	DELTA	A	VA
10000	1	100.000000	0.000100	21900	9499	5000000	0.001000	10000000	8.881236	10.163293	8.411623	10.750840	13	8000000000.000000	0.010000	1.000000	1.000000	800000	0.000050	0.048000	0	0.500000	0.000000	25.000000	9.000000	0.500000	0.001000	0.001000	0.010000	31987	0	10.000000	7.000000	1.000000
sus	inf	inf_blood	z	x[0]	y[0][0]	z[0]	x[1]	y[1][0]	z[1]	S[0]	synchrony
219000000	94990000.000000	5000000	10.000000	21900	9499	0.001000	21900	9499	0.001000	10000000	0.000000
108024935	1275911003.000000	66382925	3940.834452	13326	126105	0.394083	12158	126567	0.394083	14436690	0.000000
157200049	658490830.000000	34273005	6324.976263	18688	63346	0.632498	17467	64338	0.632498	19070543	0.000000
194443451	405968047.000000	21117727	7771.013291	22329	38029	0.777101	21220	39298	0.777101	22562790	0.000000
216152479	300044000.000000	15604026	8648.068121	24367	27966	0.864807	23529	28758	0.864807	25344267	0.000000
229089668	246796185.000000	12832233	9180.022116	25556	22630	0.918002	24647	23688	0.918002	27711847	0.000000
236911896	217584670.000000	11315130	9502.664490	26277	19957	0.950266	25363	20390	0.950266	29827148	0.000000
241701827	200697304.000000	10432254	9698.354536	26600	18359	0.969835	25927	18734	0.969835	31786182	0.000000
244606883	190772246.000000	9912531	9817.045065	26627	17638	0.981705	26042	17823	0.981705	33650245	0.000000
246389590	184832631.000000	9607791	9889.033609	26996	16866	0.988903	26273	17471	0.988903	35455464	0.000000
247497499	181262696.000000	9412222	9932.696323	27091	16831	0.993270	26440	16925	0.993270	37222499	0.000000
248113897	179138614.000000	9307545	9959.178767	27051	16348	0.995918	26417	16779	0.995918	38965549	0.000000
248533980	177792087.000000	9241493	9975.240980	27172	16403	0.997524	26521	16704	0.997524	40693898	0.000000
248760018	176989094.000000	9200719	9984.983083	27042	16152	0.998498	26357	16585	0.998498	42412054	0.000000
248912746	176531225.000000	9171109	9990.891893	27005	15844	0.999089	26539	16463	0.999089	44122066	0.000000
249009332	176254701.000000	9162384	9994.475723	27148	16075	0.999448	26492	16714	0.999448	45826194	0.000000
249047271	176097973.000000	9151654	9996.649399	26994	16225	0.999665	26572	16376	0.999665	47526546	0.000000
249085568	175985728.000000	9145095	9997.967783	27031	15994	0.999797	26261	16413	0.999797	49224745	0.000000
249107487	175884213.000000	9139123	9998.767413	27347	15766	0.999877	26290	16388	0.999877	50919310	0.000000
249102977	175866061.000000	9139429	9999.252408	27148	15873	0.999925	26389	16440	0.999925	52610893	0.000000
249116789	175851327.000000	9137777	9999.546568	27042	16141	0.999955	26306	16491	0.999955	54302125	0.000000
249119193	175853743.000000	9140843	9999.724983	27088	15999	0.999972	26559	16276	0.999972	55990134	0.000000
249132267	175841629.000000	9138292	9999.833196	27116	15486	0.999983	26359	16325	0.999983	57672930	0.000000
249155982	175806041.000000	9137682	9999.898829	26902	16058	0.999990	26377	16547	0.999990	59354222	0.000000
249133532	175825390.000000	9137204	9999.938638	26993	16055	0.999994	26222	16603	0.999994	61032806	0.000000
249142167	175825142.000000	9139723	9999.962782	27212	15832	0.999996	26445	16357	0.999996	62709292	0.000000
249145111	175824296.000000	9140137	9999.977427	27247	16087	0.999998	26421	16461	0.999998	64386184	0.000000
249146615	175826444.000000	9135973	9999.986309	27212	16032	0.999999	26706	16383	0.999999	66060197	0.000000
249136128	175781999.000000	9138306	9999.991696	27026	15573	0.999999	26208	16519	0.999999	67727118	0.000000
249134264	175820369.000000	9136369	9999.994963	27290	15593	0.999999	26478	16590	0.999999	69395739	0.000000
249136848	175802299.000000	9137465	9999.996945	27416	15715	1.000000	26630	16365	1.000000	71060518	0.000000
249124564	175864485.000000	9140853	9999.998147	27251	15837	1.000000	26546	16428	1.000000	72721694	0.000000
249148929	175796667.000000	9138361	9999.998876	27236	15966	1.000000	26473	16480	1.000000	74382081	0.000000
249129074	175841614.000000	9139907	9999.999318	27367	15734	1.000000	26559	16083	1.000000	76037699	0.000000
249113540	175847125.000000	9141222	9999.999587	27300	15898	1.000000	26491	16557	1.000000	77693068	0.000000
249161698	175788140.000000	9142763	9999.999749	27014	16266	1.000000	26407	16331	1.000000	79341592	0.000000
249126749	175806360.000000	9139621	9999.999848	27280	15923	1.000000	26561	16168	1.000000	80990496	0.000000
249146152	175814031.000000	9142084	9999.999908	27189	15745	1.000000	26516	16671	1.000000	82639250	0.000000
249140064	175811542.000000	9137862	9999.999944	27113	16044	1.000000	26237	16502	1.000000	84282640	0.000000
249124889	175784356.000000	9137284	9999.999966	27483	16133	1.000000	26569	16252	1.000000	85923986	0.000000
249162051	175776479.000000	9133968	9999.999979	27202	16061	1.000000	26222	16695	1.000000	87566095	-1.#IND00
249123223	175867948.000000	9143272	9999.999988	27251	16160	1.000000	26510	16508	1.000000	89203838	-1.#IND00
249168999	175800452.000000	9131778	9999.999992	27010	15883	1.000000	26512	16452	1.000000	90838167	0.001161
249149838	175796229.000000	9135870	9999.999995	27059	16064	1.000000	26562	16277	1.000000	92468186	-0.010968
249159071	175809834.000000	9134026	9999.999997	26991	15945	1.000000	26335	16623	1.000000	94096984	0.011203
249157307	175762701.000000	9139944	9999.999998	27242	16358	1.000000	26606	16510	1.000000	95725449	0.008937
249162402	175795837.000000	9134454	9999.999999	27340	15877	1.000000	26588	16521	1.000000	97349765	-0.002740
249127681	175808979.000000	9145865	9999.999999	27337	15831	1.000000	26505	16555	1.000000	98970648	-0.009698
249138804	175772688.000000	9140046	10000.000000	27267	15890	1.000000	26629	16379	1.000000	100589322	-0.006907
249123408	175807541.000000	9137699	10000.000000	27205	16024	1.000000	26558	16484	1.000000	102205603	-0.002216
249158090	175816782.000000	9137077	10000.000000	27183	16012	1.000000	26460	16522	1.000000	103821379	-0.000687
249133428	175809511.000000	9141905	10000.000000	27285	16075	1.000000	26475	16357	1.000000	105437144	-0.001033
249130468	175805603.000000	9135485	10000.000000	27187	15879	1.000000	26495	16257	1.000000	107048933	0.001474
249130744	175850444.000000	9141403	10000.000000	26992	16053	1.000000	26594	16406	1.000000	108654572	0.002178
249144629	175841468.000000	9143515	10000.000000	27161	15879	1.000000	26606	16597	1.000000	110258076	0.000962
249170428	175741522.000000	9133105	10000.000000	26946	16188	1.000000	26497	16398	1.000000	111859970	0.001251
249147842	175792011.000000	9135212	10000.000000	27267	15996	1.000000	26343	16781	1.000000	113461535	0.001069
249149794	175801633.000000	9133788	10000.000000	27210	15989	1.000000	26386	16374	1.000000	115059166	-0.001418
249159908	175761110.000000	9134545	10000.000000	27229	15962	1.000000	26404	16500	1.000000	116655346	-0.000957
249141146	175779320.000000	9140892	10000.000000	27219	16064	1.000000	26320	16410	1.000000	118247778	0.001421
249153771	175803269.000000	9143122	10000.000000	27048	15862	1.000000	26508	16505	1.000000	119839966	0.000387
249155604	175806084.000000	9140679	10000.000000	27430	16049	1.000000	26384	16414	1.000000	121428942	0.000902
249131757	175832804.000000	9137978	10000.000000	27219	15975	1.000000	26298	16655	1.000000	123014366	0.000430
249160043	175806750.000000	9140215	10000.000000	27166	15968	1.000000	26556	16673	1.000000	124596859	0.000814
249116728	175845938.000000	9139439	10000.000000	27231	15977	1.000000	26619	16452	1.000000	126178754	-0.000458
249125975	175809080.000000	9139157	10000.000000	27256	15920	1.000000	26393	16377	1.000000	127759572	0.001500
249147901	175795846.000000	9134222	10000.000000	27227	15844	1.000000	26522	16189	1.000000	129335588	0.004136
249131054	175851777.000000	9137944	10000.000000	27086	15849	1.000000	26526	16502	1.000000	130908916	0.003290
249128690	175786948.000000	9137349	10000.000000	27375	15876	1.000000	26162	16525	1.000000	132479695	0.002431
249136537	175829841.000000	9136472	10000.000000	27040	15873	1.000000	26292	16253	1.000000	134049314	0.001998
249162191	175774916.000000	9135712	10000.000000	27163	16082	1.000000	26507	16485	1.000000	135614591	0.001732
249155718	175838020.000000	9142035	10000.000000	27247	15722	1.000000	26346	16579	1.000000	137182543	0.001548
249120042	175835646.000000	9142299	10000.000000	27221	15724	1.000000	26526	16609	1.000000	138743484	0.001775
249153324	175823987.000000	9138668	10000.000000	27136	16006	1.000000	26301	16620	1.000000	140303309	0.002629
249145452	175838242.000000	9136498	10000.000000	27145	15907	1.000000	26558	16254	1.000000	141859464	0.002569
249148085	175792174.000000	9137846	10000.000000	27288	15875	1.000000	26595	16253	1.000000	143412912	0.002509
249166823	175797995.000000	9135299	10000.000000	27018	15844	1.000000	26350	16610	1.000000	144964799	0.001930
249118076	175868708.000000	9141532	10000.000000	27144	16084	1.000000	26514	16572	1.000000	146518408	0.000784
249116212	175848937.000000	9140512	10000.000000	27078	16225	1.000000	26373	16555	1.000000	148065170	0.000442
249150976	175782861.000000	9137079	10000.000000	27171	16003	1.000000	26371	16609	1.000000	149610957	-0.000103
249167524	175747080.000000	9138211	10000.000000	27193	15915	1.000000	26253	16514	1.000000	151155383	-0.001056
249144948	175829530.000000	9140976	10000.000000	27259	16067	1.000000	26425	16546	1.000000	152697313	-0.001006
249157783	175745432.000000	9137651	10000.000000	27392	15777	1.000000	26420	16440	1.000000	154236747	-0.000908
249149952	175810296.000000	9139594	10000.000000	27124	15973	1.000000	26496	16343	1.000000	155776284	-0.000891
249151129	175786072.000000	9141088	10000.000000	27443	16339	1.000000	26340	16473	1.000000	157310280	-0.001150
249137471	175847152.000000	9143923	10000.000000	26999	16145	1.000000	26546	16330	1.000000	158840384	-0.000916
249111651	175832923.000000	9137160	10000.000000	27107	15881	1.000000	26347	16568	1.000000	160370223	-0.000722
249116764	175817141.000000	9140008	10000.000000	26990	15955	1.000000	26248	16460	1.000000	161896213	-0.000409
249139782	175814113.000000	9141247	10000.000000	27268	15943	1.000000	26556	16530	1.000000	163420052	-0.000249
249157448	175803238.000000	9140729	10000.000000	27122	15873	1.000000	26245	16453	1.000000	164940335	-0.000070
249139378	175822400.000000	9136842	10000.000000	27321	15849	1.000000	26487	16282	1.000000	166462441	-0.000509
249135578	175784431.000000	9139847	10000.000000	27148	16127	1.000000	26520	16470	1.000000	167979626	-0.000576
249117081	175819530.000000	9136587	10000.000000	27030	15927	1.000000	26360	16471	1.000000	169496999	-0.000470
249142804	175808722.000000	9136924	10000.000000	27207	15828	1.000000	26387	16598	1.000000	171013910	-0.000418
249133962	175835719.000000	9131651	10000.000000	27083	15865	1.000000	26459	16334	1.000000	172526117	-0.000291
249143429	175781000.000000	9138547	10000.000000	27241	15827	1.000000	26487	16560	1.000000	174033055	-0.000340
249138909	175831431.000000	9139575	10000.000000	27018	15966	1.000000	26480	16364	1.000000	175539239	-0.000317
249144998	175776220.000000	9134318	10000.000000	26935	16257	1.000000	26646	16431	1.000000	177042589	-0.000547
249118354	175831786.000000	9137557	10000.000000	27618	15895	1.000000	26512	16310	1.000000	178544480	-0.000629
249129516	175819662.000000	9137154	10000.000000	27120	15965	1.000000	26653	16457	1.000000	180045509	-0.000308
npatches	nstrain	runtime	dt	init_x	init_y	init_y_blood	init_z	init_S	beta0	beta1	beta2	beta3	mean_beta	B	d	delta	delta_blood	b[0]	mut	m	CTL	c	g	epsilon	k	het	lambda	rho	omega	x_max	patch.dyna	DELTA	A	VA
10000	1	100.000000	0.000100	21900	9499	5000000	0.001000	10000000	12.141797	12.958419	6.525174	7.934595	13	8000000000.000000	0.010000	1.000000	1.000000	800000	0.000050	0.048000	0	0.500000	0.000000	25.000000	10.000000	0.500000	0.001000	0.001000	0.010000	31987	0	10.000000	7.000000	1.000000
sus	inf	inf_blood	z	x[0]	y[0][0]	z[0]	x[1]	y[1][0]	z[1]	S[0]	synchrony
219000000	94990000.000000	5000000	10.000000	21900	9499	0.001000	21900	9499	0.001000	10000000	0.000000
113853880	1162844891.000000	60510872	3940.834452	11574	115758	0.394083	11161	116311	0.394083	14386612	0.000000
169813470	553879497.000000	28829370	6324.976263	17347	55149	0.632498	16809	55229	0.632498	18773154	0.000000
209825191	324640767.000000	16890108	7771.013291	21404	31891	0.777101	20816	32801	0.777101	21909466	0.000000
233036942	228913954.000000	11902863	8648.068121	24000	22227	0.864807	23220	22876	0.864807	24287907	0.000000
246951946	180628803.000000	9392229	9180.022116	24909	18043	0.918002	24857	18004	0.918002	26219172	0.000000
255404212	154005476.000000	8006672	9502.664490	26078	15182	0.950266	25577	15043	0.950266	27878664	0.000000
260606614	138512264.000000	7198539	9698.354536	26493	14017	0.969835	26209	13625	0.969835	29373092	0.000000
263802725	129373362.000000	6718159	9817.045065	27069	12700	0.981705	26268	13065	0.981705	30763476	0.000000
265779857	123801379.000000	6435463	9889.033609	26931	12189	0.988903	26440	12049	0.988903	32088637	0.000000
266987901	120478472.000000	6261254	9932.696323	27107	11502	0.993270	26749	11915	0.993270	33373925	0.000000
267736792	118414914.000000	6152359	9959.178767	27324	11480	0.995918	26715	11704	0.995918	34635288	0.000000
268160525	117229076.000000	6093653	9975.240980	27268	11408	0.997524	27045	11548	0.997524	35879782	0.000000
268438395	116419313.000000	6051764	9984.983083	27579	11183	0.998498	26894	11492	0.998498	37113551	0.000000
268611624	116005328.000000	6031766	9990.891893	27462	11340	0.999089	26766	11644	0.999089	38340660	0.000000
268731331	115670756.000000	6012597	9994.475723	27354	11242	0.999448	26762	11709	0.999448	39561316	0.000000
268759866	115563897.000000	6005427	9996.649399	27302	11307	0.999665	26924	11415	0.999665	40781006	0.000000
268848018	115426778.000000	6002810	9997.967783	27318	11346	0.999797	27104	11497	0.999797	41996817	0.000000
268829646	115424737.000000	6000623	9998.767413	27521	11011	0.999877	27013	11585	0.999877	43210060	0.000000
268849896	115333566.000000	5994313	9999.252408	27252	11358	0.999925	27093	11591	0.999925	44423207	0.000000
268851018	115312333.000000	5992593	9999.546568	27390	11155	0.999955	26798	11629	0.999955	45632229	0.000000
268850764	115342901.000000	6000709	9999.724983	27308	11217	0.999972	27099	11538	0.999972	46839870	0.000000
268854103	115321811.000000	5995464	9999.833196	27628	11315	0.999983	27118	10975	0.999983	48043167	0.000000
268849510	115363066.000000	5997448	9999.898829	27321	11236	0.999990	26989	11453	0.999990	49245991	0.000000
268876585	115309915.000000	5994804	9999.938638	27513	11156	0.999994	26978	11384	0.999994	50444884	0.000000
268857526	115322551.000000	5995815	9999.962782	27181	11390	0.999996	27003	11506	0.999996	51645883	0.000000
268862100	115295928.000000	5990339	9999.977427	27433	11123	0.999998	26873	11587	0.999998	52843801	0.000000
268875640	115257830.000000	5990576	9999.986309	27563	11264	0.999999	26939	11473	0.999999	54038736	0.000000
268903001	115243546.000000	5991205	9999.991696	27355	11284	0.999999	27009	11515	0.999999	55229804	0.000000
268877626	115319099.000000	5992054	9999.994963	27219	11248	0.999999	27128	11352	0.999999	56420521	0.000000
268867786	115286162.000000	5992261	9999.996945	27495	11138	1.000000	26784	11604	1.000000	57611117	0.000000
268872059	115288673.000000	5988683	9999.998147	27397	11436	1.000000	27033	11449	1.000000	58798613	0.000000
268862324	115321843.000000	5990405	9999.998876	27369	11356	1.000000	26926	11500	1.000000	59984388	0.000000
268877322	115305061.000000	5990541	9999.999318	27287	11399	1.000000	26868	11285	1.000000	61170137	0.000000
268847241	115325655.000000	5994082	9999.999587	27476	11038	1.000000	26996	11396	1.000000	62351645	0.000000
268857385	115312622.000000	5992740	9999.999749	27419	11121	1.000000	27042	11672	1.000000	63533021	0.000000
268881451	115239765.000000	5992684	9999.999848	27528	11126	1.000000	26916	11391	1.000000	64711861	0.000000
268858210	115295435.000000	5992296	9999.999908	27389	11084	1.000000	26994	11560	1.000000	65890755	0.000000
268861674	115297877.000000	5992365	9999.999944	27492	11152	1.000000	26844	11159	1.000000	67067193	0.000000
268882782	115309751.000000	5993274	9999.999966	27291	11213	1.000000	27218	11463	1.000000	68241305	0.000000
268872754	115310540.000000	5988171	9999.999979	27169	11217	1.000000	26853	11343	1.000000	69415495	-1.#IND00
268876599	115258897.000000	5987515	9999.999988	27315	11230	1.000000	27082	11344	1.000000	70585370	-0.006400
268879578	115293396.000000	5993446	9999.999992	27408	11180	1.000000	26881	11550	1.000000	71751829	0.015377
268878588	115285882.000000	5993335	9999.999995	27229	11187	1.000000	26839	11409	1.000000	72918792	0.021438
268893607	115258305.000000	5993278	9999.999997	27473	11043	1.000000	26817	11428	1.000000	74084337	0.000188
268888702	115291996.000000	5990567	9999.999998	27556	11140	1.000000	26929	11622	1.000000	75248098	0.001714
268885219	115274540.000000	5992052	9999.999999	27260	11364	1.000000	26910	11669	1.000000	76410853	0.002569
268840687	115362134.000000	5990713	9999.999999	27379	11377	1.000000	27095	11420	1.000000	77571512	0.001631
268846653	115295550.000000	5991500	10000.000000	27372	11196	1.000000	26990	11432	1.000000	78730539	0.000723
268884353	115279487.000000	5992308	10000.000000	27164	11258	1.000000	27102	11269	1.000000	79887589	-0.001699
268893542	115263162.000000	5991857	10000.000000	27523	11236	1.000000	26964	11362	1.000000	81039743	0.000690
268861409	115303673.000000	5995144	10000.000000	27379	11259	1.000000	26900	11250	1.000000	82191568	0.000708
268880106	115277792.000000	5989429	10000.000000	27556	11162	1.000000	26912	11491	1.000000	83341311	0.000930
268897380	115260688.000000	5989432	10000.000000	27201	11263	1.000000	27006	11693	1.000000	84491819	-0.000424
268878826	115304590.000000	5994164	10000.000000	27574	11246	1.000000	26900	11305	1.000000	85638816	-0.000582
268889667	115255446.000000	5990228	10000.000000	27231	11133	1.000000	27001	11599	1.000000	86786097	0.001877
268884890	115282735.000000	5990508	10000.000000	27342	11313	1.000000	26964	11659	1.000000	87929356	0.001423
268871250	115285328.000000	5990450	10000.000000	27141	11409	1.000000	26916	11262	1.000000	89073730	0.001489
268872780	115283422.000000	5993486	10000.000000	27335	11379	1.000000	26835	11516	1.000000	90214423	0.000189
268895049	115281498.000000	5993063	10000.000000	27450	11016	1.000000	27134	11324	1.000000	91353685	0.000069
268855211	115262326.000000	5989059	10000.000000	27273	11108	1.000000	26990	11861	1.000000	92490589	-0.000289
268881070	115285728.000000	5994095	10000.000000	27326	11061	1.000000	27218	11317	1.000000	93627237	-0.000601
268883233	115312889.000000	5993566	10000.000000	27338	11161	1.000000	26907	11425	1.000000	94761449	-0.000703
268889888	115274990.000000	5992734	10000.000000	27439	11129	1.000000	26930	11729	1.000000	95893413	0.000149
268881747	115299181.000000	5995967	10000.000000	27178	11309	1.000000	27027	11624	1.000000	97021171	-0.000729
268860947	115333621.000000	5995376	10000.000000	27571	10993	1.000000	27066	11466	1.000000	98149567	-0.001731
268859316	115332922.000000	5995242	10000.000000	27264	11455	1.000000	26988	11495	1.000000	99279005	-0.001583
268847788	115322038.000000	5998532	10000.000000	27266	11014	1.000000	26736	11528	1.000000	100405021	-0.001537
268880441	115284556.000000	5990878	10000.000000	27386	10929	1.000000	26927	11576	1.000000	101530254	-0.001497
268885338	115311694.000000	5990642	10000.000000	27581	11248	1.000000	26839	11477	1.000000	102653143	-0.001071
268838233	115312490.000000	5992961	10000.000000	27273	11015	1.000000	26935	11349	1.000000	103773699	-0.000916
268878979	115263729.000000	5990909	10000.000000	27333	11398	1.000000	26986	11329	1.000000	104893153	-0.000805
268869275	115299446.000000	5992149	10000.000000	27483	11073	1.000000	26991	11608	1.000000	106011374	-0.001268
268850929	115279363.000000	5991351	10000.000000	27301	11325	1.000000	27045	11375	1.000000	107127341	-0.000849
268846531	115354061.000000	5993774	10000.000000	27354	11245	1.000000	26895	11510	1.000000	108239534	-0.000801
268869491	115280727.000000	5992184	10000.000000	27344	11245	1.000000	26755	11351	1.000000	109353210	-0.000224
268867959	115281013.000000	5993242	10000.000000	27609	11322	1.000000	26828	11393	1.000000	110462282	-0.000143
268873916	115284403.000000	5990188	10000.000000	27214	11276	1.000000	27216	11393	1.000000	111571616	-0.000183
268876801	115260058.000000	5988593	10000.000000	27285	11016	1.000000	27005	11466	1.000000	112677440	-0.000035
268901595	115253674.000000	5991907	10000.000000	27419	11207	1.000000	26791	11464	1.000000	113781861	0.000448
268869610	115283244.000000	5992346	10000.000000	27299	11287	1.000000	27013	11393	1.000000	114885384	0.000401
268877953	115281256.000000	5990093	10000.000000	27357	10937	1.000000	26926	11380	1.000000	118188488	-0.001029
268864919	115283109.000000	5992214	10000.000000	27434	11339	1.000000	27012	11499	1.000000	119286236	-0.000926
268856811	115297350.000000	5990313	10000.000000	27211	11180	1.000000	26868	11580	1.000000	120384012	-0.000969
268871549	115310473.000000	5992072	10000.000000	27281	10895	1.000000	26880	11361	1.000000	121477219	-0.001092
268867114	115262787.000000	5988039	10000.000000	27222	11237	1.000000	27016	11512	1.000000	122571252	-0.001203
268902487	115278772.000000	5990853	10000.000000	27246	11139	1.000000	27066	11348	1.000000	123661490	-0.001215
268881207	115284513.000000	5993604	10000.000000	27235	11359	1.000000	26740	11557	1.000000	124749275	-0.001307
268879185	115268228.000000	5986104	10000.000000	27264	11343	1.000000	27132	11430	1.000000	125837680	-0.000948
268887648	115249841.000000	5990116	10000.000000	27321	11411	1.000000	27034	11391	1.000000	126922771	-0.001048
268862096	115303589.000000	5994158	10000.000000	27131	11272	1.000000	26883	11706	1.000000	128005826	-0.001389
268895708	115254961.000000	5988601	10000.000000	27351	11216	1.000000	27008	11235	1.000000	129089017	-0.000985
268840404	115323414.000000	5996154	10000.000000	27293	11293	1.000000	26902	11534	1.000000	130170422	-0.001000
268877778	115303914.000000	5991777	10000.000000	26993	11275	1.000000	26901	11692	1.000000	131248307	-0.000785
268875662	115286721.000000	5995131	10000.000000	27497	11198	1.000000	26949	11332	1.000000	132323795	-0.001257
268872189	115296000.000000	5991067	10000.000000	27476	11228	1.000000	26849	11624	1.000000	133399212	-0.001862
268860127	115337613.000000	5996345	10000.000000	27224	11439	1.000000	26988	11502	1.000000	134473690	-0.001567
268862787	115325345.000000	5990866	10000.000000	27433	11042	1.000000	26956	11434	1.000000	135546127	-0.001874
npatches	nstrain	runtime	dt	init_x	init_y	init_y_blood	init_z	init_S	beta0	beta1	beta2	beta3	mean_beta	B	d	delta	delta_blood	b[0]	mut	m	CTL	c	g	epsilon	k	het	lambda	rho	omega	x_max	patch.dyna	DELTA	A	VA
10000	1	100.000000	0.000100	21900	9499	5000000	0.001000	10000000	9.387909	15.568006	12.904629	12.578927	13	8000000000.000000	0.010000	1.000000	1.000000	800000	0.000050	0.048000	0	0.500000	0.000000	25.000000	11.000000	0.500000	0.001000	0.001000	0.010000	31987	0	10.000000	7.000000	1.000000
sus	inf	inf_blood	z	x[0]	y[0][0]	z[0]	x[1]	y[1][0]	z[1]	S[0]	synchrony
219000000	94990000.000000	5000000	10.000000	21900	9499	0.001000	21900	9499	0.001000	10000000	0.000000
122214849	1047398004.000000	54516196	3940.834452	14289	103415	0.394083	10396	106498	0.394083	14268971	0.000000
185196570	457536226.000000	23818375	6324.976263	21289	43696	0.632498	16469	47104	0.632498	18340846	0.000000
228170078	249007596.000000	12960705	7771.013291	25197	23114	0.777101	21148	26018	0.777101	21048282	0.000000
252908788	162476534.000000	8448587	8648.068121	27093	15031	0.864807	23668	16924	0.864807	22948003	0.000000
267659114	118935480.000000	6182846	9180.022116	28318	10891	0.918002	25430	12788	0.918002	24372988	0.000000
276735527	94681086.000000	4924603	9502.664490	29020	8419	0.950266	26596	10210	0.950266	25509509	0.000000
282425380	80448755.000000	4183468	9698.354536	29507	7213	0.969835	27208	8760	0.969835	26469057	0.000000
285992859	71773041.000000	3727715	9817.045065	29913	6404	0.981705	27785	7641	0.981705	27314809	0.000000
288257169	66417834.000000	3449025	9889.033609	29858	5957	0.988903	27925	6965	0.988903	28086636	0.000000
289709544	63104321.000000	3280825	9932.696323	30058	5586	0.993270	28135	6971	0.993270	28813931	0.000000
290582139	61021370.000000	3171289	9959.178767	30277	5441	0.995918	28403	6588	0.995918	29512382	0.000000
291153881	59725612.000000	3103480	9975.240980	30072	5382	0.997524	28426	6706	0.997524	30191471	0.000000
291502915	58951571.000000	3065159	9984.983083	30011	5109	0.998498	28501	6261	0.998498	30859199	0.000000
291717105	58450780.000000	3040485	9990.891893	30027	5029	0.999089	28351	6264	0.999089	31520653	0.000000
291856858	58128648.000000	3020951	9994.475723	30413	5061	0.999448	28624	6055	0.999448	32175607	0.000000
291927385	57926624.000000	3010328	9996.649399	29918	5164	0.999665	28434	6311	0.999665	32826524	0.000000
291982518	57849436.000000	3004775	9997.967783	30381	5060	0.999797	28489	6194	0.999797	33473734	0.000000
292002315	57799577.000000	3003880	9998.767413	30030	5198	0.999877	28493	6268	0.999877	34118740	0.000000
292018249	57747026.000000	3003002	9999.252408	30195	5213	0.999925	28555	6096	0.999925	34764403	0.000000
292021325	57705796.000000	3001427	9999.546568	30231	4960	0.999955	28495	6161	0.999955	35407335	0.000000
292033027	57716569.000000	3003926	9999.724983	30193	5016	0.999972	28527	6184	0.999972	36049322	0.000000
292052103	57704225.000000	2999441	9999.833196	30122	5210	0.999983	28180	6174	0.999983	36692330	0.000000
292032856	57693388.000000	2996425	9999.898829	30130	5117	0.999990	28406	6230	0.999990	37331574	0.000000
292050129	57704304.000000	2998620	9999.938638	30269	5185	0.999994	28462	6122	0.999994	37972312	0.000000
292053595	57643326.000000	2993721	9999.962782	30119	5120	0.999996	28459	6248	0.999996	38611919	0.000000
292022359	57721726.000000	3003038	9999.977427	30136	5138	0.999998	28441	6306	0.999998	39249080	0.000000
292050124	57693720.000000	2997380	9999.986309	30066	5251	0.999999	28477	6277	0.999999	39885852	0.000000
292058571	57695292.000000	2997729	9999.991696	30172	5109	0.999999	28535	6045	0.999999	40521867	0.000000
292047263	57695626.000000	2998552	9999.994963	30193	5192	0.999999	28306	6293	0.999999	41156352	0.000000
292040523	57645236.000000	2997531	9999.996945	30277	5122	1.000000	28518	6231	1.000000	41790193	0.000000
292076507	57686843.000000	2998549	9999.998147	30317	5048	1.000000	28627	6169	1.000000	42424302	0.000000
292038336	57655538.000000	2997394	9999.998876	29960	5091	1.000000	28518	6187	1.000000	43055314	0.000000
292049058	57700148.000000	2997731	9999.999318	30073	5070	1.000000	28611	6337	1.000000	43685709	0.000000
292023993	57706724.000000	2999370	9999.999587	29967	5296	1.000000	28415	6221	1.000000	44315334	0.000000
292021787	57688731.000000	2998997	9999.999749	30386	5054	1.000000	28538	6342	1.000000	44945984	0.000000
292024970	57721798.000000	2997321	9999.999848	30036	5121	1.000000	28551	6225	1.000000	45574762	0.000000
292037723	57740459.000000	2999991	9999.999908	30084	5186	1.000000	28472	6439	1.000000	46202711	0.000000
292055677	57691197.000000	2998498	9999.999944	30303	4994	1.000000	28430	6082	1.000000	46830223	0.000000
292032762	57674701.000000	2997693	9999.999966	30142	5014	1.000000	28429	6346	1.000000	47455432	0.000000
292056632	57656633.000000	2996616	9999.999979	30130	5010	1.000000	28613	6116	1.000000	48080493	-1.#IND00
292059837	57675015.000000	2999226	9999.999988	30081	5152	1.000000	28408	6244	1.000000	48704610	0.076000
292077822	57643417.000000	2995333	9999.999992	30230	4984	1.000000	28669	6221	1.000000	49326450	0.051608
292024738	57701796.000000	2997264	9999.999995	30090	5100	1.000000	28685	6210	1.000000	49949292	0.034967
292018682	57693192.000000	3001874	9999.999997	30096	5153	1.000000	28697	6190	1.000000	50570395	0.032441
292058297	57656297.000000	2999238	9999.999998	30026	5139	1.000000	28391	6227	1.000000	51190700	0.027707
292081553	57656212.000000	3001051	9999.999999	30237	5220	1.000000	28567	6392	1.000000	51808926	0.021424
292056008	57657737.000000	2996368	9999.999999	30089	5075	1.000000	28562	6160	1.000000	52426039	0.027163
292061666	57692582.000000	2999333	10000.000000	30074	5163	1.000000	28508	6196	1.000000	53043755	0.021749
292036880	57655862.000000	2996518	10000.000000	30189	5273	1.000000	28460	6289	1.000000	53659286	0.013993
292033700	57680378.000000	3000639	10000.000000	30056	5248	1.000000	28651	6227	1.000000	54272721	0.012241
292045481	57655331.000000	2995877	10000.000000	30098	5040	1.000000	28609	6388	1.000000	54886302	0.009601
292048828	57652440.000000	2998629	10000.000000	30252	5173	1.000000	28574	6313	1.000000	55499263	0.008500
292057029	57661626.000000	3000315	10000.000000	30223	5107	1.000000	28346	6107	1.000000	56111247	0.010408
292053858	57663505.000000	2996017	10000.000000	30357	5019	1.000000	28440	6374	1.000000	56723038	0.009259
292041154	57697205.000000	3000870	10000.000000	30339	5110	1.000000	28727	6368	1.000000	57335083	0.008283
292038914	57672923.000000	2999390	10000.000000	30255	5009	1.000000	28673	6179	1.000000	57944213	0.007970
292045235	57707561.000000	3000521	10000.000000	30012	5007	1.000000	28480	6287	1.000000	58553184	0.007705
292053086	57669358.000000	2998913	10000.000000	30235	5115	1.000000	28594	6173	1.000000	59161676	0.008334
292052055	57669455.000000	2997338	10000.000000	30030	5155	1.000000	28532	6358	1.000000	59768778	0.008499
292052433	57663928.000000	2998031	10000.000000	30142	5020	1.000000	28652	6292	1.000000	60373667	0.007836
292047803	57655001.000000	2997745	10000.000000	30418	5065	1.000000	28550	6260	1.000000	60979887	0.007387
292064277	57638129.000000	2996149	10000.000000	30382	5033	1.000000	28647	5938	1.000000	61582442	0.006719
292067589	57650170.000000	2994276	10000.000000	30016	5135	1.000000	28553	6167	1.000000	62184694	0.005703
292044257	57723608.000000	2999612	10000.000000	30363	5064	1.000000	28471	6163	1.000000	62787424	0.005719
292042772	57679001.000000	2999625	10000.000000	30253	5129	1.000000	28432	6241	1.000000	63389439	0.005492
292058384	57620656.000000	2995914	10000.000000	30023	5141	1.000000	28370	6190	1.000000	63988964	0.005531
292060086	57671367.000000	2997572	10000.000000	30288	5136	1.000000	28436	6260	1.000000	64587666	0.005435
292033116	57687395.000000	3002286	10000.000000	30007	5023	1.000000	28608	6395	1.000000	65186056	0.004802
292014569	57726455.000000	3002178	10000.000000	30171	5082	1.000000	28504	6238	1.000000	65783534	0.004413
292060640	57674099.000000	2997826	10000.000000	30139	5236	1.000000	28428	6326	1.000000	66381162	0.004145
292041029	57677878.000000	2996001	10000.000000	30145	5140	1.000000	28323	6307	1.000000	66975800	0.002928
292041361	57685421.000000	2998902	10000.000000	30187	5166	1.000000	28472	6267	1.000000	67570678	0.002984
292048317	57660031.000000	2998847	10000.000000	30266	5134	1.000000	28554	6298	1.000000	68164310	0.003331
292032998	57701685.000000	2999014	10000.000000	30058	5050	1.000000	28597	6184	1.000000	68756549	0.003351
292045261	57668606.000000	2994126	10000.000000	30172	5153	1.000000	28735	6276	1.000000	69350026	0.004140
292067281	57657269.000000	2994257	10000.000000	30524	5144	1.000000	28596	6276	1.000000	69940097	0.004031
292065132	57652339.000000	2996006	10000.000000	30174	5258	1.000000	28629	6069	1.000000	70531038	0.003530
292052937	57656345.000000	2995950	10000.000000	30346	5042	1.000000	28570	6078	1.000000	71120857	0.003309
292058358	57669065.000000	2996579	10000.000000	30207	5057	1.000000	28464	6320	1.000000	71709875	0.002459
292083903	57690986.000000	2998688	10000.000000	29881	5072	1.000000	28509	6250	1.000000	72298623	0.002925
292039912	57679253.000000	3000927	10000.000000	30158	5058	1.000000	28530	6223	1.000000	72883751	0.002842
292044044	57677838.000000	2996632	10000.000000	29999	5121	1.000000	28408	6230	1.000000	73469980	0.002687
292043020	57669996.000000	2998175	10000.000000	30285	4977	1.000000	28416	6313	1.000000	74054643	0.001981
292046983	57681902.000000	2997373	10000.000000	30104	5113	1.000000	28409	6258	1.000000	74639470	0.001970
292060206	57662144.000000	2996605	10000.000000	30165	5258	1.000000	28520	6121	1.000000	75222293	0.002029
292029922	57718945.000000	2999964	10000.000000	30012	5217	1.000000	28379	6266	1.000000	75804957	0.001697
292050436	57690194.000000	2997080	10000.000000	30503	5036	1.000000	28700	6250	1.000000	76388368	0.002095
292028682	57695508.000000	2997719	10000.000000	30127	5021	1.000000	28543	6224	1.000000	76969730	0.002249
292044203	57693016.000000	2999766	10000.000000	30231	5085	1.000000	28623	6084	1.000000	77548601	0.002299
292048647	57676849.000000	2995981	10000.000000	30160	5236	1.000000	28553	6312	1.000000	78127545	0.002124
292063861	57686517.000000	2999955	10000.000000	30098	5075	1.000000	28481	6430	1.000000	78704275	0.002178
292058334	57688525.000000	3002142	10000.000000	30046	5039	1.000000	28463	6349	1.000000	79281914	0.002123
292049137	57657384.000000	2994733	10000.000000	30217	5122	1.000000	28564	6058	1.000000	79858650	0.000484
292072596	57638338.000000	2992710	10000.000000	30159	5186	1.000000	28804	5995	1.000000	80435128	0.000946
292067277	57633002.000000	2998215	10000.000000	30128	5021	1.000000	28397	6281	1.000000	81010178	0.000783
292070768	57676155.000000	2999709	10000.000000	30181	5190	1.000000	28449	6172	1.000000	81584954	0.000177
292040608	57683032.000000	2999568	10000.000000	30446	5153	1.000000	28496	6175	1.000000	82157981	0.000132
292055783	57641962.000000	2994955	10000.000000	30224	5156	1.000000	28397	6342	1.000000	82730093	0.000444
292052392	57670205.000000	2998617	10000.000000	30072	5211	1.000000	28437	6305	1.000000	83300983	-0.000517
npatches	nstrain	runtime	dt	init_x	init_y	init_y_blood	init_z	init_S	beta0	beta1	beta2	beta3	mean_beta	B	d	delta	delta_blood	b[0]	mut	m	CTL	c	g	epsilon	k	het	lambda	rho	omega	x_max	patch.dyna	DELTA	A	VA
10000	1	100.000000	0.000100	21900	9499	5000000	0.001000	10000000	19.124035	19.109631	18.404901	12.095780	13	8000000000.000000	0.010000	1.000000	1.000000	800000	0.000050	0.048000	0	0.500000	0.000000	25.000000	12.000000	0.500000	0.001000	0.001000	0.010000	31987	0	10.000000	7.000000	1.000000
sus	inf	inf_blood	z	x[0]	y[0][0]	z[0]	x[1]	y[1][0]	z[1]	S[0]	synchrony
219000000	94990000.000000	5000000	10.000000	21900	9499	0.001000	21900	9499	0.001000	10000000	0.000000
128529983	955096729.000000	49731927	3940.834452	9468	98543	0.394083	9578	97948	0.394083	14203007	0.000000
197551685	384585643.000000	20023265	6324.976263	16238	41403	0.632498	16052	41555	0.632498	18019901	0.000000
242590112	194320614.000000	10117713	7771.013291	20783	22042	0.777101	21105	21905	0.777101	20388076	0.000000
268181133	116142935.000000	6040005	8648.068121	24178	13601	0.864807	24061	13448	0.864807	21916125	0.000000
283378842	77061300.000000	4006837	9180.022116	26235	9211	0.918002	26158	8930	0.918002	22953519	0.000000
292677914	55330303.000000	2878104	9502.664490	27788	6526	0.950266	27751	6505	0.950266	23696922	0.000000
298577585	42380454.000000	2203209	9698.354536	28434	5275	0.969835	28452	5194	0.969835	24254223	0.000000
302412843	34319439.000000	1785536	9817.045065	28985	4292	0.981705	29172	4201	0.981705	24695428	0.000000
304913740	29115652.000000	1513341	9889.033609	29502	3683	0.988903	29325	3805	0.988903	25060081	0.000000
306610715	25678231.000000	1336462	9932.696323	29783	3151	0.993270	29667	3199	0.993270	25372083	0.000000
307756819	23362381.000000	1215096	9959.178767	29912	2926	0.995918	29903	2873	0.995918	25649459	0.000000
308564539	21749764.000000	1130042	9975.240980	29947	2728	0.997524	29975	2661	0.997524	25903480	0.000000
309152147	20612367.000000	1072759	9984.983083	29957	2587	0.998498	30078	2558	0.998498	26139665	0.000000
309508921	19871225.000000	1034092	9990.891893	30325	2479	0.999089	30057	2456	0.999089	26363390	0.000000
309751373	19378027.000000	1006755	9994.475723	30500	2352	0.999448	30231	2374	0.999448	26579163	0.000000
309952024	19021161.000000	987529	9996.649399	30493	2317	0.999665	30465	2378	0.999665	26788117	0.000000
310069571	18770472.000000	976897	9997.967783	30253	2408	0.999797	30375	2370	0.999797	26994166	0.000000
310145701	18614322.000000	967835	9998.767413	30260	2438	0.999877	30318	2355	0.999877	27196984	0.000000
310229062	18474713.000000	960009	9999.252408	30125	2335	0.999925	30274	2351	0.999925	27397660	0.000000
310261015	18404547.000000	954542	9999.546568	30335	2276	0.999955	30292	2367	0.999955	27597010	0.000000
310255961	18370074.000000	955936	9999.724983	30287	2300	0.999972	30502	2322	0.999972	27795702	0.000000
310287259	18339128.000000	954688	9999.833196	30236	2346	0.999983	30279	2175	0.999983	27994050	0.000000
310303059	18317947.000000	952076	9999.898829	30226	2235	0.999990	30300	2295	0.999990	28191269	0.000000
310312166	18287762.000000	950172	9999.938638	30325	2304	0.999994	30235	2292	0.999994	28388413	0.000000
310288827	18310418.000000	952888	9999.962782	30135	2276	0.999996	30329	2190	0.999996	28584380	0.000000
310340209	18278754.000000	951908	9999.977427	30319	2267	0.999998	30327	2247	0.999998	28780394	0.000000
310333907	18266329.000000	950292	9999.986309	30466	2348	0.999999	30231	2372	0.999999	28976729	0.000000
310335613	18255854.000000	948861	9999.991696	30160	2274	0.999999	30379	2363	0.999999	29171264	0.000000
310307692	18290264.000000	949014	9999.994963	30213	2267	0.999999	30309	2384	0.999999	29366605	0.000000
310332158	18263877.000000	949929	9999.996945	30339	2391	1.000000	30291	2342	1.000000	29561920	0.000000
310307207	18301393.000000	950587	9999.998147	30239	2305	1.000000	30582	2245	1.000000	29755870	0.000000
310321388	18289895.000000	949967	9999.998876	30393	2277	1.000000	30253	2347	1.000000	29950971	0.000000
310328050	18297173.000000	949631	9999.999318	30322	2253	1.000000	30270	2323	1.000000	30144925	0.000000
310300318	18286347.000000	948911	9999.999587	30339	2325	1.000000	30238	2213	1.000000	30339448	0.000000
310340118	18237149.000000	947689	9999.999749	30109	2288	1.000000	30142	2291	1.000000	30532819	0.000000
310338094	18262896.000000	949649	9999.999848	30453	2155	1.000000	30457	2294	1.000000	30725518	0.000000
310335057	18283032.000000	949747	9999.999908	30270	2240	1.000000	30450	2306	1.000000	30917422	0.000000
310325525	18264892.000000	949005	9999.999944	30350	2206	1.000000	30424	2173	1.000000	31109387	0.000000
310327990	18291947.000000	950024	9999.999966	30374	2269	1.000000	30218	2353	1.000000	31302492	0.000000
310329213	18303479.000000	951923	9999.999979	30400	2439	1.000000	30283	2338	1.000000	31494209	-1.#IND00
310296684	18289719.000000	950224	9999.999988	30429	2308	1.000000	30318	2288	1.000000	31685705	-0.012800
310355517	18285840.000000	951785	9999.999992	30151	2343	1.000000	30509	2293	1.000000	31877337	-0.034860
310305546	18276484.000000	951212	9999.999995	30361	2342	1.000000	30649	2205	1.000000	32068848	-0.027678
310323499	18284079.000000	949236	9999.999997	30260	2365	1.000000	30579	2269	1.000000	32259877	-0.018341
310317724	18303828.000000	950889	9999.999998	29999	2356	1.000000	30304	2261	1.000000	32450133	-0.011248
310273504	18316359.000000	952678	9999.999999	30351	2234	1.000000	30487	2219	1.000000	32640700	-0.010984
310305531	18326814.000000	953494	9999.999999	30295	2342	1.000000	30343	2339	1.000000	32830503	-0.007281
310306452	18325615.000000	953037	10000.000000	30411	2186	1.000000	30514	2364	1.000000	33019465	-0.006474
310303213	18320771.000000	952146	10000.000000	30335	2282	1.000000	30294	2290	1.000000	33210501	-0.006012
310328378	18284336.000000	950351	10000.000000	30317	2269	1.000000	30416	2220	1.000000	33399461	-0.001496
310299386	18282497.000000	949610	10000.000000	30386	2224	1.000000	30244	2385	1.000000	33588708	-0.000342
310303446	18309803.000000	952760	10000.000000	30116	2284	1.000000	30478	2224	1.000000	33777943	-0.000274
310293042	18334519.000000	951779	10000.000000	30280	2273	1.000000	30315	2373	1.000000	33966205	0.000971
310305955	18309510.000000	950098	10000.000000	30536	2263	1.000000	30404	2415	1.000000	34153551	0.000035
310318428	18298386.000000	951346	10000.000000	30381	2237	1.000000	30230	2236	1.000000	34342105	-0.002308
310299128	18302584.000000	952679	10000.000000	30337	2267	1.000000	30272	2330	1.000000	34529440	-0.001374
310322101	18299581.000000	953051	10000.000000	30315	2364	1.000000	30361	2224	1.000000	34717304	-0.003645
310322271	18305118.000000	950143	10000.000000	30467	2300	1.000000	30167	2283	1.000000	34904091	-0.004067
310307515	18305545.000000	952574	10000.000000	30293	2304	1.000000	30238	2224	1.000000	35090686	-0.003696
310316975	18303144.000000	951722	10000.000000	30255	2231	1.000000	30266	2231	1.000000	35278044	-0.003420
310315505	18296079.000000	950702	10000.000000	30220	2250	1.000000	30479	2277	1.000000	35464537	-0.003664
310342067	18285604.000000	950407	10000.000000	30296	2296	1.000000	30140	2390	1.000000	35649156	-0.004607
310341574	18248995.000000	947413	10000.000000	30258	2153	1.000000	30251	2264	1.000000	35834406	-0.002781
310294517	18277708.000000	950413	10000.000000	30497	2276	1.000000	30402	2254	1.000000	36019185	-0.003777
310341043	18258523.000000	948349	10000.000000	30333	2320	1.000000	30336	2333	1.000000	36202445	-0.003912
310333417	18255842.000000	948771	10000.000000	30304	2275	1.000000	30312	2264	1.000000	36386141	-0.004007
310321883	18260330.000000	949889	10000.000000	30287	2278	1.000000	30162	2305	1.000000	36571402	-0.003980
310325070	18250780.000000	948885	10000.000000	30525	2248	1.000000	30538	2336	1.000000	36753643	-0.003953
310359529	18249797.000000	950014	10000.000000	30561	2200	1.000000	30187	2344	1.000000	36936283	-0.002181
310319557	18266951.000000	950799	10000.000000	30272	2176	1.000000	30125	2325	1.000000	37119300	-0.002153
310322791	18302236.000000	951735	10000.000000	30508	2268	1.000000	30325	2309	1.000000	37302194	-0.001835
310323615	18263693.000000	948941	10000.000000	30628	2209	1.000000	30216	2351	1.000000	37485303	-0.001373
310324851	18296146.000000	949916	10000.000000	30489	2255	1.000000	30085	2278	1.000000	37668343	-0.001190
310307358	18301801.000000	949292	10000.000000	30356	2358	1.000000	30567	2251	1.000000	37850769	-0.000736
310290813	18290036.000000	950519	10000.000000	30448	2268	1.000000	30568	2242	1.000000	38033013	-0.000686
310344225	18261840.000000	949214	10000.000000	30143	2431	1.000000	30233	2243	1.000000	38214931	-0.000708
310326740	18268417.000000	947969	10000.000000	30275	2435	1.000000	30381	2302	1.000000	38396107	-0.000690
310320468	18250290.000000	949255	10000.000000	30349	2243	1.000000	30064	2388	1.000000	38576593	-0.000337
310328062	18269564.000000	947574	10000.000000	30354	2316	1.000000	30266	2198	1.000000	38756948	-0.000612
310320915	18280166.000000	948917	10000.000000	30516	2290	1.000000	30217	2306	1.000000	38937738	-0.000880
310318642	18275439.000000	950509	10000.000000	30457	2306	1.000000	30625	2228	1.000000	39118849	-0.001466
310323091	18272849.000000	948206	10000.000000	30256	2255	1.000000	30358	2244	1.000000	39299092	-0.001749
310328106	18259446.000000	950250	10000.000000	30261	2325	1.000000	30280	2220	1.000000	39478789	-0.001819
310334778	18279674.000000	951957	10000.000000	30404	2171	1.000000	30408	2280	1.000000	39659073	-0.002113
310319726	18296145.000000	951863	10000.000000	30158	2252	1.000000	30332	2271	1.000000	39837434	-0.001964
310316799	18297557.000000	950931	10000.000000	30305	2285	1.000000	30321	2264	1.000000	40017365	-0.001498
310313151	18307356.000000	950934	10000.000000	30303	2254	1.000000	30379	2214	1.000000	40196602	-0.000246
310294228	18284977.000000	950970	10000.000000	30229	2503	1.000000	30189	2293	1.000000	40375618	-0.000101
310306060	18284825.000000	951860	10000.000000	30159	2379	1.000000	30179	2329	1.000000	40554469	0.000992
310326968	18290837.000000	951989	10000.000000	30469	2251	1.000000	30347	2294	1.000000	40733206	0.000921
310319303	18318010.000000	952222	10000.000000	30387	2341	1.000000	30041	2412	1.000000	40910519	0.001138
310319127	18307945.000000	952215	10000.000000	30603	2266	1.000000	30214	2275	1.000000	41087582	0.001076
310290344	18329907.000000	952293	10000.000000	30027	2414	1.000000	30512	2397	1.000000	41265021	0.000958
310294859	18322874.000000	953869	10000.000000	30403	2280	1.000000	30270	2290	1.000000	41442550	0.000754
310328442	18328086.000000	952562	10000.000000	30416	2363	1.000000	30260	2261	1.000000	41619102	0.000747
310314385	18333105.000000	951668	10000.000000	30190	2269	1.000000	30196	2266	1.000000	41795470	0.001966
310342300	18289905.000000	951027	10000.000000	30441	2264	1.000000	30397	2337	1.000000	41971514	0.002037
310305212	18295579.000000	949341	10000.000000	30073	2277	1.000000	30205	2379	1.000000	42147650	0.001518
310324886	18304739.000000	949479	10000.000000	30452	2275	1.000000	30202	2311	1.000000	42323760	0.001769
npatches	nstrain	runtime	dt	init_x	init_y	init_y_blood	init_z	init_S	beta0	beta1	beta2	beta3	mean_beta	B	d	delta	delta_blood	b[0]	mut	m	CTL	c	g	epsilon	k	het	lambda	rho	omega	x_max	patch.dyna	DELTA	A	VA
10000	1	100.000000	0.000100	21900	9499	5000000	0.001000	10000000	10.192867	17.209427	11.097962	14.460683	13	8000000000.000000	0.010000	1.000000	1.000000	800000	0.000050	0.048000	0	0.500000	0.000000	25.000000	13.000000	0.500000	0.001000	0.001000	0.010000	31987	0	10.000000	7.000000	1.000000
sus	inf	inf_blood	z	x[0]	y[0][0]	z[0]	x[1]	y[1][0]	z[1]	S[0]	synchrony
219000000	94990000.000000	5000000	10.000000	21900	9499	0.001000	21900	9499	0.001000	10000000	0.000000
136074276	866107083.000000	45102418	3940.834452	15293	85194	0.394083	10871	89502	0.394083	14110667	0.000000
211078416	318736265.000000	16601316	6324.976263	22868	30349	0.632498	18342	34022	0.632498	17643272	0.000000
257964998	145304683.000000	7563588	7771.013291	26988	13481	0.777101	23596	16267	0.777101	19647580	0.000000
283888419	75554183.000000	3931343	8648.068121	29331	6890	0.864807	26856	8551	0.864807	20785369	0.000000
298698810	41800026.000000	2175374	9180.022116	30667	3760	0.918002	28987	4736	0.918002	21437515	0.000000
307352488	23891020.000000	1241713	9502.664490	31181	2155	0.950266	30442	2805	0.950266	21809100	0.000000
312405373	13911083.000000	723286	9698.354536	31460	1251	0.969835	30883	1628	0.969835	22014330	0.000000
315440582	8172996.000000	425900	9817.045065	31783	672	0.981705	31271	966	0.981705	22123659	0.000000
317232771	4829815.000000	250804	9889.033609	31749	456	0.988903	31553	535	0.988903	22174776	0.000000
318335272	2839755.000000	147461	9932.696323	31873	220	0.993270	31688	358	0.993270	22191555	0.000000
318932460	1674883.000000	87590	9959.178767	31975	163	0.995918	31787	212	0.995918	22187911	0.000000
319331264	992484.000000	51708	9975.240980	32124	91	0.997524	31952	114	0.997524	22171897	0.000000
319541449	587111.000000	30565	9984.983083	31617	43	0.998498	31938	48	0.998498	22149110	0.000000
319672100	348707.000000	18227	9990.891893	31999	28	0.999089	31923	36	0.999089	22122218	0.000000
319744602	206813.000000	10804	9994.323528	31863	22	0.999448	32223	28	0.999448	22092794	0.000000
319829542	122488.000000	6411	9970.321164	32057	5	0.999665	31994	8	0.999665	22061900	0.000000
319830179	91711.000000	4816	9414.755070	31892	11	0.999797	31900	4	0.999797	22029919	0.000000
319799459	122455.000000	6344	9300.975638	31626	6	0.999877	31857	15	0.965932	21998647	0.000000
319796225	140725.000000	7294	9532.068041	32015	8	0.999925	32104	5	0.979337	21967626	0.000000
319796457	129304.000000	6597	9672.471067	31846	17	0.999955	31954	11	0.987467	21936773	0.000000
319809693	109031.000000	5600	9642.801461	31842	10	0.999972	32046	10	0.992399	21904946	0.000000
319823261	104484.000000	5308	9417.699845	32134	15	0.606613	31772	4	0.740840	21873462	0.000000
319812636	118705.000000	6224	9441.261356	31775	11	0.761402	32128	22	0.842813	21842124	0.000000
319804687	119008.000000	6215	9542.616014	31793	11	0.855285	32158	21	0.904663	21810673	0.000000
319800267	111758.000000	5904	9542.702532	31991	13	0.912227	32226	16	0.942176	21779608	0.000000
319800635	112170.000000	5909	9489.055942	32068	9	0.919531	31878	11	0.964928	21748556	0.000000
319806872	112400.000000	5865	9499.985653	32176	10	0.951194	31686	20	0.978728	21717389	0.000000
319836678	115953.000000	6069	9526.072252	32073	8	0.970398	32041	16	0.987098	21686410	0.000000
319805345	114709.000000	5938	9547.560875	32018	10	0.982046	32119	16	0.872706	21655490	0.000000
319828793	111145.000000	5851	9535.227324	31789	10	0.989110	32002	26	0.922793	21624672	0.000000
319812223	112981.000000	5913	9495.629217	32062	13	0.991615	31992	16	0.810401	21593705	0.000000
319786673	116566.000000	6015	9524.428435	31988	9	0.994914	31829	4	0.885004	21562897	0.000000
319807219	113547.000000	5887	9550.808881	31719	12	0.996915	31917	9	0.930252	21531920	0.000000
319802290	110552.000000	5817	9505.969530	31931	9	0.998129	31953	12	0.957696	21501133	0.000000
319816090	113149.000000	5919	9484.519422	31976	11	0.998865	32022	12	0.974342	21470386	0.000000
319804077	116576.000000	6148	9536.421599	31839	11	0.999312	31949	20	0.984438	21439567	0.000000
319801630	115166.000000	5963	9551.109437	32101	12	0.999583	31942	20	0.990561	21409011	0.000000
319799746	110470.000000	5773	9528.359399	32016	13	0.737202	31740	18	0.994275	21378128	0.000000
319802523	113302.000000	5964	9497.662482	31849	11	0.840607	32069	15	0.996528	21347284	0.000000
319822933	116467.000000	6189	9527.923629	32027	13	0.903324	32240	7	0.997894	21316980	-1.#IND00
319815412	113694.000000	5989	9555.650408	32057	7	0.941364	32129	16	0.998723	21286485	-1.#IND00
319816802	111304.000000	5732	9511.377702	32147	10	0.964436	32137	17	0.999225	21255951	0.014242
319829694	114103.000000	5944	9474.116899	31791	7	0.978430	31887	13	0.985624	21225694	-0.000400
319812897	118672.000000	6165	9525.800774	31826	11	0.986917	31901	13	0.991280	21195312	-0.000715
319821115	114725.000000	6071	9569.583895	31993	10	0.992065	32064	14	0.994711	21165119	0.004629
319807596	111271.000000	5711	9541.961229	31971	16	0.995187	32052	9	0.996792	21135051	0.007317
319806818	110208.000000	5808	9491.977067	31960	12	0.742053	31855	15	0.998054	21104829	0.004978
319814383	115284.000000	6058	9471.951690	32133	12	0.843549	31877	10	0.998820	21074418	0.005104
319802710	119764.000000	6227	9548.645322	31918	11	0.905109	32240	7	0.999284	21044291	0.008399
319826229	112973.000000	5904	9575.155279	31845	13	0.812062	31874	17	0.999566	21013797	0.007832
319812548	111405.000000	5770	9506.201613	32089	9	0.745650	32140	7	0.828762	20983813	0.007519
319818085	114640.000000	5979	9507.299768	32200	14	0.815880	31806	20	0.896140	20953915	0.007615
319822156	116479.000000	6026	9531.614422	31797	6	0.888327	31856	14	0.937007	20924033	0.006652
319813763	113305.000000	5837	9546.189646	32008	10	0.911847	32040	13	0.961793	20894317	0.006552
319813906	112748.000000	5722	9531.889840	31994	10	0.946533	31867	8	0.976827	20864340	0.006256
319799986	112545.000000	5765	9510.236629	32019	17	0.967571	32141	15	0.794596	20834560	0.005471
319807617	113593.000000	5984	9512.258959	32020	7	0.838483	31750	29	0.875418	20805012	0.004796
319805557	111914.000000	5699	9505.738172	31911	3	0.902036	32047	16	0.924438	20775311	0.004416
319805776	114072.000000	5898	9501.165980	32071	15	0.940583	32105	15	0.954170	20745698	0.003785
319820238	114785.000000	6035	9541.144182	31876	12	0.963962	31999	15	0.972203	20716065	0.001887
319833986	110588.000000	5677	9518.986863	32061	10	0.978142	31995	16	0.983140	20686477	0.002425
319818358	113038.000000	5892	9491.167521	31953	12	0.986743	31922	13	0.989774	20657064	0.003201
319797005	114345.000000	5791	9527.834370	31934	15	0.991959	31937	14	0.993798	20627576	0.002912
319807585	113778.000000	6091	9528.778253	31881	16	0.995123	31924	10	0.996238	20597833	0.002803
319830861	113038.000000	5875	9525.089582	32084	6	0.997042	31872	17	0.997718	20568129	0.003260
319811526	114019.000000	5928	9523.114220	32057	7	0.960507	32024	27	0.998616	20538701	0.003082
319822133	113417.000000	6052	9527.631737	31965	13	0.862272	32064	7	0.999161	20509261	0.003137
319815016	115263.000000	5825	9537.289786	31998	7	0.916465	31953	10	0.999491	20479934	0.002637
319827922	112102.000000	5979	9528.740243	32008	8	0.949334	31905	16	0.999691	20450700	0.001429
319805676	112934.000000	5736	9514.200416	31770	11	0.969270	31944	11	0.976514	20421898	0.001163
319805674	113646.000000	5817	9528.456055	31875	19	0.981361	32035	17	0.985755	20392995	0.000271
319804040	114000.000000	6017	9524.448508	32208	9	0.988695	31886	14	0.991360	20364212	0.000382
319820966	112849.000000	5789	9535.952464	32212	8	0.974521	32113	16	0.994760	20335617	0.000415
319804185	113790.000000	6007	9529.627596	31798	10	0.984547	32029	12	0.996822	20306397	0.000014
319809147	113416.000000	5726	9526.684468	32041	10	0.787050	32180	16	0.998072	20277332	0.000058
319829327	113845.000000	5903	9542.255733	32015	15	0.870841	32008	21	0.998831	20248549	0.000527
319786707	111683.000000	5909	9515.998125	31859	9	0.921662	31903	13	0.999291	20219829	0.000458
319818944	113404.000000	5793	9499.189271	31632	10	0.952486	31961	16	0.932962	20191273	-0.000036
319799254	114336.000000	5828	9513.204504	31829	15	0.971182	32015	11	0.959340	20162319	-0.000643
319798841	116482.000000	5865	9544.255215	31876	13	0.982521	32016	16	0.975339	20133898	-0.000778
319814436	115190.000000	5903	9572.805321	31981	12	0.904482	32006	15	0.985042	20104952	0.000138
319801098	109295.000000	5731	9524.600458	31866	7	0.942066	32089	6	0.990928	20076436	0.000515
319825935	110896.000000	5664	9474.264794	31948	11	0.964862	31986	13	0.994497	20047831	0.000545
319805410	114347.000000	5979	9497.029179	31935	6	0.978688	32212	10	0.996663	20019347	-0.000669
319817364	115796.000000	6135	9530.984513	31831	8	0.781002	31962	9	0.997976	19990881	-0.001479
319785970	112315.000000	5838	9527.105908	31921	7	0.867173	31941	13	0.998772	19962729	-0.001351
319830672	111354.000000	5658	9497.595740	32054	7	0.919437	32126	21	0.999255	19934315	-0.001450
319831674	115736.000000	5966	9512.431202	31823	6	0.951137	32032	7	0.999548	19905927	-0.001472
319794926	115597.000000	5946	9528.754528	31759	13	0.970363	32118	15	0.999726	19877610	-0.001323
319840650	113174.000000	5844	9532.201888	32021	7	0.751769	32008	18	0.999834	19849549	-0.001752
319834407	112673.000000	5824	9504.012167	31938	16	0.849442	31884	15	0.999899	19821118	-0.001878
319806732	114514.000000	6008	9527.784489	31975	12	0.908683	32082	11	0.999939	19792970	-0.001749
319800143	114149.000000	5937	9531.845574	31863	15	0.842995	32170	9	0.999963	19764831	-0.001736
319826174	113309.000000	5830	9524.448287	31974	11	0.904773	31976	17	0.765682	19736749	-0.002683
319792213	112233.000000	5697	9505.951110	31833	16	0.942243	32059	7	0.765531	19708899	-0.002658
319821371	113623.000000	5835	9530.426889	31821	8	0.964969	32016	14	0.857789	19680805	-0.002535
319828227	113830.000000	5904	9525.410502	32057	17	0.867201	31961	7	0.913746	19652758	-0.002159
319827347	111742.000000	5882	9512.418140	32036	14	0.899228	32068	11	0.947685	19624946	-0.002089
319815266	116188.000000	5989	9529.662424	32080	13	0.938879	31839	17	0.968270	19596928	-0.002173
npatches	nstrain	runtime	dt	init_x	init_y	init_y_blood	init_z	init_S	beta0	beta1	beta2	beta3	mean_beta	B	d	delta	delta_blood	b[0]	mut	m	CTL	c	g	epsilon	k	het	lambda	rho	omega	x_max	patch.dyna	DELTA	A	VA
10000	1	100.000000	0.000100	21900	9499	5000000	0.001000	10000000	17.429603	11.421529	14.961148	13.926438	13	8000000000.000000	0.010000	1.000000	1.000000	800000	0.000050	0.048000	0	0.500000	0.000000	25.000000	14.000000	0.500000	0.001000	0.001000	0.010000	31987	0	10.000000	7.000000	1.000000
sus	inf	inf_blood	z	x[0]	y[0][0]	z[0]	x[1]	y[1][0]	z[1]	S[0]	synchrony
219000000	94990000.000000	5000000	10.000000	21900	9499	0.001000	21900	9499	0.001000	10000000	0.000000
143035741	788620709.000000	41066578	3940.834452	11487	81056	0.394083	14943	78402	0.394083	14036100	0.000000
223246863	265044416.000000	13808216	6324.976263	19576	28663	0.632498	23070	26113	0.632498	17312148	0.000000
271060901	107389407.000000	5588165	7771.013291	24950	12195	0.777101	27693	10368	0.777101	18989574	0.000000
296289555	46482719.000000	2419206	8648.068121	28755	5393	0.864807	30344	4308	0.864807	19806981	0.000000
309374682	19510521.000000	1016311	9180.022116	30555	2269	0.918002	31119	1763	0.918002	20170450	0.000000
315729310	7490229.000000	390417	9502.664490	31413	880	0.950266	31646	758	0.950266	20306884	0.000000
318434598	2556337.000000	134074	9698.354536	31610	287	0.969835	31899	239	0.969835	20338359	0.000000
319421488	778767.000000	40569	9817.045065	31981	103	0.981705	31815	77	0.981705	20328360	0.000000
319744285	216295.000000	11339	9889.033609	32062	16	0.988903	31785	20	0.988903	20303807	0.000000
319825939	68458.000000	3646	8914.707850	32062	8	0.797667	32059	2	0.993270	20275310	0.000000
319805046	156092.000000	8048	8407.753533	32129	15	0.877280	31881	13	0.939485	20246427	0.000000
319751880	184899.000000	9747	9032.448912	31956	19	0.925568	31947	15	0.963296	20218940	0.000000
319801829	112563.000000	5775	9372.094741	32111	11	0.954855	31840	10	0.977738	20190820	0.000000
319830381	87539.000000	4642	8483.416146	31967	5	0.972619	31966	11	0.965078	20162025	0.000000
319807800	126398.000000	6557	8831.139012	32143	15	0.983393	31937	6	0.978819	20133412	0.000000
319827834	99844.000000	5142	9114.570833	31918	10	0.989927	31780	15	0.987153	20104714	0.000000
319828640	92461.000000	4835	8581.994147	31856	8	0.911473	31888	13	0.684071	20075572	0.000000
319815656	113983.000000	5937	8849.467212	32118	16	0.946306	31950	12	0.808382	20047236	0.000000
319798872	92923.000000	4732	8953.503663	31713	18	0.967433	32135	9	0.843660	20018666	0.000000
319813219	97403.000000	5035	8694.527157	31779	15	0.980248	31920	13	0.905176	19989891	0.000000
319812424	105680.000000	5516	8884.064038	31728	9	0.988020	31766	17	0.942487	19961317	0.000000
319839449	94907.000000	4806	8842.628789	31911	5	0.853696	31979	5	0.965117	19933045	0.000000
319804450	99905.000000	5155	8759.584961	31979	5	0.911263	31946	5	0.759017	19904206	0.000000
319818110	99894.000000	5156	8877.141894	32281	6	0.946179	32064	13	0.770031	19875771	0.000000
319808415	97114.000000	5087	8777.984973	32048	6	0.967356	32110	15	0.529909	19847125	0.000000
319823004	102440.000000	5408	8791.516850	31884	7	0.980201	32062	11	0.714879	19818773	0.000000
319830606	98418.000000	5131	8890.941930	31651	16	0.987991	32028	4	0.827068	19790295	0.000000
319806588	98394.000000	5063	8752.986966	31936	7	0.992717	31745	10	0.895112	19762022	0.000000
319799237	101629.000000	5285	8853.128836	31892	8	0.995582	32223	7	0.744256	19733713	0.000000
319818194	96891.000000	5066	8817.787541	32080	10	0.997321	31932	15	0.844885	19705145	0.000000
319812270	99239.000000	5180	8812.149889	32054	5	0.998375	32084	9	0.905919	19676915	0.000000
319824128	97610.000000	5006	8832.473635	31868	14	0.882760	32090	6	0.875216	19648655	0.000000
319825569	99339.000000	5248	8802.725459	32052	10	0.928891	31927	15	0.924315	19620504	0.000000
319808334	99267.000000	5092	8828.150621	32486	8	0.956871	31769	10	0.954096	19592508	0.000000
319828745	99156.000000	5168	8819.805203	31985	19	0.973841	32078	3	0.972158	19564220	0.000000
319827687	100001.000000	5115	8842.471995	32164	11	0.984134	31865	7	0.826067	19536195	0.000000
319816277	98459.000000	5094	8786.808954	31876	8	0.990377	32019	6	0.894506	19508297	0.000000
319821718	101199.000000	5319	8865.834261	32051	9	0.994163	31864	14	0.936015	19480620	0.000000
319802269	97929.000000	5150	8790.914669	32006	12	0.996460	31549	6	0.961192	19452923	0.000000
319827725	100110.000000	5253	8822.111838	32030	10	0.997853	32057	4	0.976462	19424948	-1.#IND00
319814525	97310.000000	5110	8822.676183	32070	19	0.998698	32107	6	0.901545	19397192	-1.#IND00
319827470	98989.000000	5118	8801.824021	32198	13	0.855009	32049	12	0.879460	19369326	-0.011805
319801270	99313.000000	5143	8834.927317	32063	5	0.912060	32023	15	0.696022	19341617	-0.013787
319843744	99312.000000	5175	8815.455268	31903	8	0.946662	31776	5	0.815630	19314032	0.006692
319801409	97741.000000	5140	8818.961658	32011	13	0.773608	32002	11	0.797957	19286422	0.005342
319809670	99789.000000	5118	8811.306354	31943	19	0.862688	31715	5	0.877456	19258622	0.005167
319823038	98800.000000	5121	8843.020276	32066	11	0.916717	31728	6	0.925674	19231123	0.006111
319806085	98434.000000	5023	8852.735741	32256	15	0.949487	32097	12	0.954920	19203900	0.000485
319847190	97051.000000	4883	8784.982651	32122	20	0.787342	31884	8	0.972658	19176400	-0.000371
319807421	101459.000000	5245	8788.517985	31943	12	0.871018	32050	13	0.781588	19148949	-0.002231
319789492	99079.000000	5190	8885.117131	31961	17	0.921770	31882	8	0.867528	19121941	-0.001746
319820243	95760.000000	4980	8759.012182	31828	10	0.952551	31796	3	0.890322	19094231	-0.001521
319816296	103150.000000	5355	8823.109717	32213	12	0.971221	32275	12	0.813008	19067047	-0.001789
319799214	97064.000000	4996	8878.832848	32047	12	0.982545	32050	7	0.621257	19039811	-0.001581
319808436	96523.000000	5001	8764.619561	31997	7	0.989413	31691	12	0.770283	19012621	-0.001616
319805978	102767.000000	5334	8862.239364	32034	5	0.993579	31945	10	0.860672	18985371	-0.000703
319804737	96902.000000	5092	8860.729849	32135	8	0.996105	31945	8	0.674684	18958249	-0.000804
319822044	99476.000000	5176	8754.614142	32012	13	0.902719	31708	16	0.802688	18931175	-0.000872
319836538	101694.000000	5376	8871.455438	31756	16	0.940997	31743	12	0.856013	18904191	-0.000678
319803962	95969.000000	4836	8817.591123	31775	6	0.964213	31769	4	0.912669	18877184	0.000936
319837839	101660.000000	5349	8801.579715	32113	5	0.978294	32077	8	0.727433	18850029	0.000810
319807546	97453.000000	4960	8841.768781	32112	11	0.986835	31905	8	0.834682	18823090	-0.000111
319804804	99971.000000	5251	8811.625739	32139	10	0.992015	32157	5	0.899731	18796293	-0.000494
319816675	97519.000000	4984	8859.565820	31924	5	0.948358	32045	5	0.939184	18769003	0.000199
319813945	99957.000000	5303	8798.868774	31926	13	0.968678	31976	7	0.899496	18742303	0.000016
319844392	100844.000000	5337	8872.315843	32141	24	0.981003	31852	7	0.840206	18715561	-0.000444
319821417	97422.000000	4915	8812.461266	31968	6	0.988478	31982	4	0.903081	18689062	-0.000450
319816526	98137.000000	5160	8836.896214	31913	11	0.849177	31819	9	0.941216	18662280	-0.000557
319798628	99225.000000	5188	8802.374417	32138	22	0.908522	31814	6	0.746928	18635419	-0.000351
319802225	98762.000000	5225	8839.987239	31739	8	0.944517	32025	8	0.846506	18608824	-0.000108
319813559	97814.000000	5222	8788.936839	31875	14	0.966348	32091	5	0.906902	18582519	-0.000210
319804373	98092.000000	5218	8824.125888	32004	6	0.963616	31834	10	0.943534	18555915	-0.000304
319808593	98932.000000	5137	8796.406577	31926	7	0.977932	32038	6	0.965752	18529206	0.000169
319806626	99527.000000	5197	8847.755076	32151	14	0.986615	31882	12	0.979228	18502772	0.000262
319822989	97435.000000	4899	8830.427629	31880	5	0.991882	32112	11	0.872684	18476378	0.000620
319808220	99686.000000	5185	8789.074618	31702	9	0.995076	31849	16	0.875068	18449765	0.000124
319831958	101014.000000	5239	8876.606368	31964	15	0.997014	31970	4	0.796232	18423253	-0.000011
319832754	95069.000000	4926	8855.244678	31925	18	0.998189	32004	11	0.774754	18397136	-0.000405
319817215	101168.000000	5209	8751.569549	31697	5	0.819220	32324	9	0.846980	18370621	-0.000355
319791760	100045.000000	5138	8848.500334	31960	8	0.862462	32163	14	0.907190	18344443	-0.001679
319807792	97454.000000	5048	8807.823488	31834	7	0.916580	32047	5	0.943709	18318301	-0.000372
319810152	99530.000000	5191	8818.568024	31771	14	0.949404	31963	11	0.927288	18292187	-0.000364
319816776	99110.000000	5270	8831.120095	32016	16	0.969312	32016	12	0.613259	18266105	-0.000111
319832749	96066.000000	4990	8812.530827	32026	14	0.841903	32016	10	0.717829	18239945	0.000515
319827220	99112.000000	5205	8795.503250	31998	8	0.904110	31922	10	0.828857	18213856	0.000122
319820435	98203.000000	5043	8807.228735	32001	13	0.941841	31981	9	0.896198	18187980	0.000363
319816187	100204.000000	5270	8841.440926	32163	14	0.922053	31921	12	0.937041	18162169	0.000667
319810363	96779.000000	4985	8861.851729	31923	12	0.952724	32060	1	0.914872	18136725	0.000731
319829821	97987.000000	5016	8792.798872	31773	26	0.971326	31967	8	0.630415	18110790	0.000655
319820800	102690.000000	5389	8865.968698	31861	12	0.982608	32110	9	0.775838	18085050	0.000330
319809244	95584.000000	4920	8807.131805	31874	12	0.716376	32326	8	0.864041	18059330	0.000841
319814249	101176.000000	5244	8788.740289	31784	9	0.827975	31861	12	0.917537	18033641	0.000877
319818210	99254.000000	5066	8873.096259	32026	11	0.895663	32076	7	0.949985	18007951	0.000814
319817124	96674.000000	5117	8785.776568	32138	16	0.936717	32079	6	0.969664	17982257	0.000767
319813681	101690.000000	5255	8853.034431	31959	8	0.961618	32088	9	0.839199	17956595	0.000732
319822195	97535.000000	5111	8819.028355	32203	12	0.976720	32052	4	0.902471	17930934	0.000791
319831118	100509.000000	5199	8820.598305	32190	13	0.837090	31948	10	0.797080	17905452	0.000559
319830921	97898.000000	5120	8857.657584	31856	12	0.901191	31685	11	0.876924	17880284	0.000617
319811594	98604.000000	5012	8795.536106	32046	12	0.899105	31915	18	0.925352	17854857	0.000585
npatches	nstrain	runtime	dt	init_x	init_y	init_y_blood	init_z	init_S	beta0	beta1	beta2	beta3	mean_beta	B	d	delta	delta_blood	b[0]	mut	m	CTL	c	g	epsilon	k	het	lambda	rho	omega	x_max	patch.dyna	DELTA	A	VA
10000	1	100.000000	0.000100	21900	9499	5000000	0.001000	10000000	8.627908	12.395421	14.424758	11.669993	13	8000000000.000000	0.010000	1.000000	1.000000	800000	0.000050	0.048000	0	0.500000	0.000000	25.000000	15.000000	0.500000	0.001000	0.001000	0.010000	31987	0	10.000000	7.000000	1.000000
sus	inf	inf_blood	z	x[0]	y[0][0]	z[0]	x[1]	y[1][0]	z[1]	S[0]	synchrony
219000000	94990000.000000	5000000	10.000000	21900	9499	0.001000	21900	9499	0.001000	10000000	0.000000
150347161	717201391.000000	37363858	3940.834452	18249	69236	0.394083	15064	71551	0.394083	13943528	0.000000
235308182	218217112.000000	11370367	6324.976263	26211	19921	0.632498	23578	21859	0.632498	16958943	0.000000
283335645	75821063.000000	3954446	7771.013291	29554	6654	0.777101	28637	7436	0.777101	18329315	0.000000
306531389	24984483.000000	1300339	8648.068121	31317	2071	0.864807	30739	2425	0.864807	18863743	0.000000
316153768	6635605.000000	346426	9180.022116	31688	597	0.918002	31582	672	0.918002	19019949	0.000000
319121744	1304023.000000	68223	9502.664490	31824	104	0.950266	31893	138	0.950266	19036212	0.000000
319762954	194442.000000	10123	9698.247824	31884	13	0.969835	32170	25	0.969835	19015748	0.000000
319832571	79331.000000	4081	6987.239372	32014	5	0.391529	32261	9	0.571659	18988407	0.000000
319736110	258730.000000	13552	8054.037173	31867	30	0.630948	31739	26	0.740201	18962237	0.000000
319751228	187583.000000	9713	8819.592766	32092	22	0.776162	32134	15	0.842426	18936808	0.000000
319841092	68154.000000	3623	8458.198263	31933	5	0.864237	31997	3	0.869083	18909817	0.000000
319803658	140460.000000	7338	7953.692794	32035	17	0.680423	32052	10	0.819484	18882804	0.000000
319808869	117927.000000	6069	8721.924746	31887	8	0.806169	31998	11	0.890513	18856298	0.000000
319821983	77610.000000	4035	7799.575512	32032	4	0.580898	31669	8	0.933593	18828952	0.000000
319789177	124765.000000	6501	8257.417995	32003	12	0.676669	32104	13	0.930284	18802190	0.000000
319839656	81418.000000	4207	8463.756415	31781	8	0.751606	32083	4	0.904764	18775326	0.000000
319816320	106201.000000	5496	7954.035820	31946	9	0.830910	32013	12	0.920656	18748409	0.000000
319808073	97589.000000	5048	8521.962238	32068	5	0.897443	31820	10	0.951876	18721429	0.000000
319830618	89128.000000	4631	7887.751463	32099	6	0.937797	32008	7	0.557106	18694514	0.000000
319832810	107089.000000	5584	8379.343585	31952	12	0.862644	31786	10	0.731374	18667813	0.000000
319824654	81637.000000	4156	8172.036119	32134	9	0.597260	31861	5	0.837072	18641077	0.000000
319838545	103974.000000	5404	8177.712653	31998	11	0.634363	31910	10	0.672490	18614607	0.000000
319808334	86347.000000	4357	8344.506162	32109	11	0.753393	31828	10	0.801358	18588128	0.000000
319827402	95138.000000	4947	8032.893491	31996	9	0.850427	32065	11	0.865779	18561413	0.000000
319812528	96538.000000	4980	8363.830144	32130	9	0.909281	31867	10	0.911247	18535123	0.000000
319825755	85848.000000	4472	8108.448495	31845	5	0.889146	31805	4	0.824214	18508639	0.000000
319832049	99348.000000	5152	8232.897843	32116	14	0.886372	31955	8	0.893382	18481912	0.000000
319819734	85049.000000	4517	8256.152328	32055	4	0.832685	31793	13	0.779299	18455617	0.000000
319823370	99316.000000	5259	8118.221635	31749	6	0.749612	31954	12	0.726985	18428999	0.000000
319841484	88514.000000	4682	8309.600563	32070	11	0.776554	32206	4	0.834410	18402869	0.000000
319829907	91070.000000	4695	8052.258271	31909	15	0.798780	32163	12	0.899566	18376670	0.000000
319826143	96621.000000	5070	8303.260227	31958	9	0.855377	32401	9	0.753870	18350532	0.000000
319816591	85552.000000	4404	8120.532028	31975	2	0.452775	31813	8	0.850717	18324151	0.000000
319841745	97799.000000	5228	8216.574680	32028	8	0.668096	31937	10	0.909456	18298329	0.000000
319826025	86262.000000	4400	8249.285227	31825	14	0.605726	32034	8	0.945083	18272421	0.000000
319802331	94900.000000	4935	8075.286353	32087	5	0.487962	31880	8	0.887902	18245966	0.000000
319839073	92291.000000	4835	8334.814914	32005	10	0.559485	31985	6	0.932010	18220084	0.000000
319825845	89669.000000	4630	8098.224700	31824	12	0.731325	32133	8	0.789796	18193843	0.000000
319825402	94911.000000	5070	8266.947889	31975	6	0.774033	31873	11	0.846531	18167984	0.000000
319830537	89244.000000	4675	8190.106070	32005	3	0.844114	32061	6	0.483060	18141887	-1.#IND00
319813865	93732.000000	4872	8202.040966	31995	9	0.810041	32115	10	0.686464	18115790	-1.#IND00
319831319	90528.000000	4680	8243.220393	31897	7	0.718255	31920	5	0.809833	18090370	0.017798
319822254	91950.000000	4765	8159.646812	32044	6	0.705340	31917	6	0.884659	18064455	0.012566
319823295	92352.000000	4871	8249.716382	32105	11	0.821282	31948	15	0.901166	18038341	0.006947
319818659	88832.000000	4743	8114.722854	32172	12	0.617341	31807	6	0.938556	18012623	0.008153
319828098	95385.000000	4916	8221.704383	31744	11	0.767908	31725	11	0.962733	17986981	0.009539
319806080	86760.000000	4576	8178.547460	31856	9	0.769799	31887	5	0.853112	17961143	0.009313
319814104	95815.000000	5048	8182.982163	31899	3	0.860378	32116	8	0.669735	17935408	0.005005
319825722	88838.000000	4671	8244.350454	31993	4	0.773498	31819	10	0.799687	17909792	0.007817
319817140	92535.000000	4767	8169.925096	32099	9	0.754244	31904	9	0.878505	17884122	0.008505
319823440	91052.000000	4682	8226.358359	31796	7	0.613748	32076	9	0.794518	17858695	0.005893
319807873	91644.000000	4688	8182.469594	32009	10	0.765729	31892	11	0.875370	17832908	0.009659
319814405	91434.000000	4628	8200.395636	31834	9	0.770690	32129	8	0.924409	17807595	0.014550
319823281	92377.000000	4743	8220.316733	31913	5	0.793743	31810	11	0.611783	17782013	0.012525
319827685	88677.000000	4710	8179.632126	31915	8	0.660629	31892	8	0.764537	17756398	0.010318
319852265	94616.000000	4899	8188.272410	32186	10	0.790237	31756	5	0.760443	17730596	0.011535
319838974	88438.000000	4667	8223.410383	31991	9	0.558146	31930	19	0.780639	17705529	0.010428
319817783	92787.000000	4812	8174.406462	31937	12	0.440186	32077	10	0.851618	17680375	0.009353
319797667	89985.000000	4665	8249.182835	32006	6	0.632764	32236	6	0.910003	17654889	0.010712
319808348	91551.000000	4700	8180.647614	31870	5	0.777263	31909	13	0.699830	17629529	0.009374
319834193	90472.000000	4804	8250.017758	31795	7	0.864905	32075	7	0.817940	17604282	0.008737
319818818	91605.000000	4737	8144.298938	32101	9	0.723458	31981	12	0.754424	17578758	0.007819
319818207	93154.000000	4728	8274.870450	31774	7	0.832271	32227	7	0.851052	17553607	0.008419
319835763	89661.000000	4741	8140.262966	31910	3	0.898268	32025	4	0.909660	17528392	0.007690
319815741	93661.000000	4882	8256.105798	32067	7	0.833406	31952	5	0.792701	17503311	0.006628
319825903	89797.000000	4574	8182.270768	31933	10	0.831570	32016	11	0.736164	17478180	0.006430
319822434	91631.000000	4876	8259.521224	32060	8	0.745364	32053	6	0.800156	17452884	0.004586
319819672	91834.000000	4682	8152.331524	32084	13	0.552505	31849	8	0.820906	17428037	0.004858
319828146	93322.000000	4901	8249.119753	32037	5	0.592158	32122	10	0.891375	17403174	0.004946
319839454	88934.000000	4633	8168.865404	31995	8	0.619044	32054	10	0.598802	17378213	0.005610
319820871	92222.000000	4735	8174.916566	31839	5	0.720882	32063	5	0.596180	17352876	0.005690
319818638	93748.000000	4834	8235.153001	32059	7	0.830709	32039	6	0.755074	17328130	0.005085
319814094	89057.000000	4582	8175.397846	31836	9	0.897321	31895	7	0.708467	17303466	0.006835
319804841	92162.000000	4701	8178.735181	32031	10	0.619734	31932	15	0.823178	17278799	0.007108
319831932	91684.000000	4805	8211.842484	31963	15	0.769360	31938	6	0.892754	17254036	0.006844
319827168	91213.000000	4653	8211.399109	31760	6	0.759184	31984	15	0.921238	17229353	0.007258
319800101	92253.000000	4839	8231.575842	31797	6	0.820863	31670	8	0.923064	17204901	0.007222
319823819	89447.000000	4746	8107.685872	31869	10	0.803353	31984	5	0.953337	17180267	0.007057
319826628	96645.000000	5030	8290.727114	32213	8	0.840947	31823	12	0.795232	17155769	0.007269
319817853	87852.000000	4510	8120.843302	31957	3	0.595503	32112	10	0.834633	17131387	0.006694
319838123	96240.000000	4931	8247.049810	31832	4	0.754663	31880	13	0.899701	17106805	0.008756
319821229	86664.000000	4543	8198.985145	31790	5	0.851198	31979	9	0.939166	17082605	0.008865
319846362	95203.000000	5005	8143.157360	32020	8	0.843139	32067	9	0.963103	17058142	0.008886
319824583	88280.000000	4655	8255.150370	32044	12	0.781156	32083	9	0.909175	17033863	0.008834
319831615	94294.000000	4847	8123.840526	31924	7	0.675260	32089	4	0.916789	17009471	0.008541
319816260	91507.000000	4798	8306.107693	31804	6	0.803038	31925	14	0.908146	16985073	0.008371
319803710	91852.000000	4801	8058.440297	31783	8	0.694050	32149	5	0.944288	16960842	0.008298
319808565	93381.000000	4926	8284.280735	31867	11	0.814434	31884	9	0.966209	16936590	0.007680
319833845	90620.000000	4716	8142.439933	32038	6	0.753647	31930	12	0.884164	16912219	0.007656
319814586	94284.000000	4837	8287.374147	31949	7	0.832634	31999	5	0.675230	16888132	0.007670
319823278	89111.000000	4635	8175.500357	31723	12	0.630631	31666	10	0.803019	16863967	0.006687
319825534	92730.000000	4764	8182.608422	31815	3	0.775969	32214	15	0.841606	16839635	0.006742
319828663	90400.000000	4645	8246.821675	31933	3	0.528264	31996	5	0.903931	16815972	0.006340
319823291	92082.000000	4769	8133.581208	31821	12	0.704228	31900	12	0.890326	16792107	0.007000
319838851	93564.000000	4816	8256.992741	31829	10	0.799817	31671	5	0.933480	16768072	0.006860
319826733	88653.000000	4526	8188.383462	31995	7	0.515975	31837	6	0.924201	16744229	0.007214
319839434	94538.000000	4955	8239.168214	32142	2	0.705601	31867	8	0.923130	16720310	0.007193
319825236	88798.000000	4624	8211.491897	31810	12	0.798366	31937	7	0.953377	16696205	0.008604
319814614	92955.000000	4860	8206.485231	32077	12	0.724101	32005	9	0.823700	16672467	0.009134
npatches	nstrain	runtime	dt	init_x	init_y	init_y_blood	init_z	init_S	beta0	beta1	beta2	beta3	mean_beta	B	d	delta	delta_blood	b[0]	mut	m	CTL	c	g	epsilon	k	het	lambda	rho	omega	x_max	patch.dyna	DELTA	A	VA
10000	1	100.000000	0.000100	21900	9499	5000000	0.001000	10000000	16.617599	16.379575	9.791104	9.928296	13	8000000000.000000	0.010000	1.000000	1.000000	800000	0.000050	0.048000	0	0.500000	0.000000	25.000000	16.000000	0.500000	0.001000	0.001000	0.010000	31987	0	10.000000	7.000000	1.000000
sus	inf	inf_blood	z	x[0]	y[0][0]	z[0]	x[1]	y[1][0]	z[1]	S[0]	synchrony
219000000	94990000.000000	5000000	10.000000	21900	9499	0.001000	21900	9499	0.001000	10000000	0.000000
156612527	656445051.000000	34198343	3940.834452	13129	68026	0.394083	13532	67005	0.394083	13886269	0.000000
245580707	180988693.000000	9430375	6324.976263	22209	19639	0.632498	22679	19487	0.632498	16677098	0.000000
292877765	53066764.000000	2764634	7771.013291	28382	6023	0.777101	28498	5855	0.777101	17796579	0.000000
312831552	12532174.000000	653351	8648.068121	30912	1522	0.864807	31036	1397	0.864807	18134632	0.000000
318750706	1900060.000000	98664	9180.022116	31997	211	0.918002	31811	218	0.918002	18185544	0.000000
319775346	177250.000000	9154	9502.530250	31980	26	0.950266	31822	19	0.950266	18168659	0.000000
319821036	109520.000000	5714	6352.743612	32082	8	0.859956	32176	14	0.493144	18142500	0.000000
319684805	328568.000000	17229	7777.599679	31872	38	0.915060	32190	58	0.692580	18118716	0.000000
319795421	161494.000000	8439	8651.258627	31879	25	0.948482	32197	26	0.813543	18095038	0.000000
319826152	72969.000000	3806	6833.719340	31637	13	0.790038	32101	10	0.572486	18069159	0.000000
319787819	168265.000000	8660	7860.550146	32031	17	0.872653	31788	18	0.740703	18043548	0.000000
319841064	80205.000000	4253	8427.894275	31871	13	0.922761	32107	8	0.842730	18018451	0.000000
319815106	113932.000000	5929	7380.022640	32084	19	0.849385	31916	10	0.692296	17992698	0.000000
319824170	96756.000000	5042	8259.137121	31956	10	0.908648	32009	10	0.813370	17967165	0.000000
319820784	89723.000000	4659	7371.697367	32114	14	0.545623	32069	12	0.862881	17941260	0.000000
319833910	97927.000000	5072	8078.206012	31990	16	0.724410	32118	10	0.916834	17915543	0.000000
319815706	84032.000000	4385	7419.570953	32038	6	0.478544	32031	15	0.949558	17889348	0.000000
319820986	95964.000000	5058	7937.609840	32036	9	0.683725	31789	8	0.969406	17864156	0.000000
319834677	83831.000000	4454	7543.794702	31950	17	0.808172	31909	16	0.716421	17838526	0.000000
319813954	94027.000000	5130	7916.213375	31932	9	0.883652	31985	8	0.828003	17813124	0.000000
319833236	82019.000000	4164	7577.331041	32092	8	0.919882	32207	7	0.895680	17787548	0.000000
319830082	96245.000000	5041	7822.337914	31959	9	0.951407	31943	7	0.936727	17762165	0.000000
319818788	81197.000000	4186	7597.524542	31943	10	0.955646	31899	11	0.851309	17736754	0.000000
319809042	96728.000000	5008	7849.780059	31700	14	0.973098	31945	9	0.909816	17711587	0.000000
319834193	80509.000000	4191	7596.459881	32089	8	0.474037	32173	13	0.945301	17686337	0.000000
319795323	93647.000000	4894	7885.477180	31972	19	0.680991	31919	10	0.966824	17661058	0.000000
319817714	85137.000000	4492	7567.849724	32070	5	0.806514	31945	11	0.820316	17635869	0.000000
319806202	88546.000000	4593	7839.770528	31864	5	0.882646	31838	6	0.891018	17610566	0.000000
319802559	86871.000000	4378	7618.458884	32183	11	0.855788	31883	9	0.885428	17585147	0.000000
319820674	89853.000000	4635	7786.897062	31842	10	0.830889	31924	8	0.919191	17559812	0.000000
319804074	85482.000000	4492	7648.922801	32136	6	0.897430	31899	8	0.585139	17534406	0.000000
319789551	88749.000000	4632	7786.172398	32041	8	0.937789	31828	3	0.561422	17509320	0.000000
319827585	85028.000000	4301	7628.425385	32068	12	0.711346	32060	12	0.693182	17484046	0.000000
319806337	88122.000000	4555	7852.377468	31911	9	0.711735	32001	9	0.813908	17459298	0.000000
319835135	87629.000000	4648	7620.085052	31794	8	0.825161	31964	4	0.863745	17434270	0.000000
319833044	86650.000000	4407	7791.563682	31888	17	0.893956	31946	7	0.868016	17409389	0.000000
319847826	88202.000000	4550	7636.790041	31842	13	0.735469	31971	8	0.868204	17384568	0.000000
319844159	86409.000000	4667	7796.917142	32140	1	0.822914	32064	7	0.920063	17359870	0.000000
319820689	88504.000000	4501	7696.907780	32286	8	0.728872	31675	19	0.807403	17335175	0.000000
319842775	86607.000000	4498	7779.070962	32033	4	0.835555	31841	8	0.883185	17310128	-1.#IND00
319839441	88980.000000	4611	7653.971569	32078	19	0.764909	31940	12	0.878139	17285299	-1.#IND00
319804427	85241.000000	4491	7755.848102	32030	6	0.644324	31996	13	0.900543	17260588	0.001328
319820174	87401.000000	4552	7709.465180	32088	4	0.784275	32142	8	0.764150	17235985	-0.006819
319856808	86333.000000	4485	7753.757582	32075	5	0.869158	31801	6	0.779795	17211411	-0.003577
319798610	89045.000000	4648	7712.518199	32029	15	0.920641	31999	9	0.796219	17186674	-0.002358
319815977	85884.000000	4355	7761.051392	31972	9	0.951867	32196	8	0.849400	17162294	-0.002064
319812170	90268.000000	4685	7671.492080	32148	6	0.970806	31763	12	0.798478	17137890	0.002188
319823612	84373.000000	4341	7722.281919	31814	10	0.887800	32027	8	0.877772	17113540	-0.001685
319827318	89134.000000	4549	7712.417608	32051	10	0.931948	32028	3	0.887601	17088841	-0.004347
319832342	84706.000000	4352	7794.002661	31775	10	0.958725	31958	8	0.806603	17064245	-0.003186
319837458	90538.000000	4636	7656.358742	31939	11	0.849346	31906	8	0.882700	17039529	-0.003493
319838322	84591.000000	4491	7831.986757	32060	5	0.707301	32020	7	0.861385	17015498	-0.002393
319815213	88029.000000	4436	7630.340601	31923	10	0.822471	31970	6	0.915927	16990921	0.002731
319834623	86929.000000	4470	7799.211481	32078	12	0.892325	32072	12	0.716189	16966788	0.002388
319842645	88441.000000	4581	7703.855331	32043	7	0.914789	31934	8	0.827862	16942241	0.001938
319821796	85377.000000	4542	7740.997521	31921	11	0.705557	31931	20	0.895594	16917926	-0.001424
319841557	88372.000000	4546	7696.172976	31963	10	0.501309	32041	7	0.930379	16893565	-0.001610
319845385	87400.000000	4410	7751.296891	32265	25	0.697532	32001	8	0.957774	16869573	-0.001676
319829624	86280.000000	4634	7701.487097	31919	10	0.816546	32132	10	0.974389	16845199	-0.002063
319820386	86006.000000	4415	7717.856396	31956	6	0.837333	31991	12	0.858718	16821260	-0.001486
319811024	88756.000000	4654	7749.520137	32221	12	0.901339	32048	11	0.772208	16797326	-0.001237
319825049	85283.000000	4460	7685.323193	32192	13	0.940160	31976	2	0.721658	16773348	-0.001182
319839606	88365.000000	4660	7766.975437	31753	9	0.963705	31932	8	0.831179	16749202	-0.001704
319814172	86698.000000	4493	7603.936850	32045	8	0.818595	32087	8	0.897606	16725257	-0.001622
319810985	87544.000000	4498	7815.751132	31754	6	0.889974	32026	6	0.937896	16701160	-0.000648
319826933	89739.000000	4670	7633.581470	32125	6	0.923016	31946	20	0.806716	16677295	-0.000035
319811472	84930.000000	4333	7839.151460	32015	16	0.953307	32011	5	0.603035	16653570	0.000189
319815227	88761.000000	4574	7659.422250	31944	10	0.795105	31829	10	0.759231	16629618	-0.000029
319848348	84238.000000	4399	7793.749970	31920	7	0.875726	32053	7	0.853968	16605912	0.000134
319820944	90176.000000	4793	7718.634865	31937	3	0.924625	31751	6	0.648600	16582099	-0.000289
319822309	85550.000000	4429	7739.918737	32168	6	0.658076	31954	12	0.786868	16558224	-0.000165
319822394	88453.000000	4763	7751.248895	32184	7	0.764027	31749	9	0.870731	16534621	-0.000241
319826306	86206.000000	4538	7703.819227	31861	11	0.856877	32091	10	0.913041	16511265	0.000134
319822112	88137.000000	4481	7748.740183	32114	7	0.913192	31928	5	0.947258	16487673	0.000118
319842252	85365.000000	4327	7679.779441	31955	4	0.778064	31908	1	0.776514	16464173	-0.000181
319836661	89313.000000	4677	7738.987711	32075	5	0.836427	32068	5	0.690266	16440827	-0.000539
319823167	82947.000000	4320	7667.325083	31970	6	0.856536	31623	11	0.563332	16417455	0.001495
319810121	91924.000000	4661	7788.591197	31950	13	0.912986	32006	4	0.735151	16394117	0.001516
319831345	82050.000000	4330	7708.092774	31876	16	0.782546	31954	9	0.839363	16370985	0.002997
319824930	91593.000000	4750	7769.266138	32048	16	0.514107	31888	10	0.825964	16347429	0.003195
319816287	83706.000000	4411	7688.589152	32102	11	0.705295	31972	12	0.629775	16324070	0.003710
319810219	89572.000000	4569	7763.471813	32084	11	0.821254	31999	9	0.614350	16300722	0.003017
319835977	84494.000000	4583	7718.664996	31995	7	0.891587	31824	9	0.735140	16277667	0.002786
319836881	90215.000000	4696	7703.228945	31841	13	0.408270	31994	10	0.839356	16254438	0.002989
319814833	85157.000000	4566	7759.421474	32018	14	0.641102	32076	11	0.902566	16231136	0.003311
319825690	89166.000000	4635	7693.568119	31834	14	0.782320	31993	9	0.644019	16207774	0.003289
319823199	84934.000000	4423	7710.519973	32220	16	0.742729	32155	11	0.707792	16184574	0.003248
319826696	90248.000000	4731	7770.646620	32022	6	0.671915	32163	10	0.822769	16161430	0.003804
319818615	83354.000000	4367	7649.310959	32043	7	0.801009	31964	7	0.892505	16138673	0.004590
319835465	91161.000000	4616	7762.020482	32018	16	0.879307	31996	7	0.934802	16115573	0.004007
319826938	83524.000000	4316	7724.617119	31954	8	0.895742	32073	7	0.960456	16092569	0.003606
319852145	90297.000000	4777	7732.864244	31996	7	0.903969	31825	4	0.934030	16069420	0.004276
319815216	82697.000000	4253	7738.387186	32068	14	0.678850	32066	7	0.959988	16046466	0.004275
319818353	92313.000000	4753	7694.783079	31932	11	0.805215	31922	12	0.482410	16023530	0.005005
319817016	83242.000000	4261	7747.188427	32130	2	0.849470	31873	7	0.686070	16000716	0.004736
319803607	90809.000000	4616	7726.524796	31994	6	0.908700	32106	7	0.809594	15977915	0.004631
319835321	85696.000000	4412	7724.959218	32016	5	0.920974	32142	15	0.884514	15955126	0.004414
319837267	89399.000000	4678	7713.151367	31936	7	0.859308	32072	11	0.929955	15932429	0.004450
319826564	84355.000000	4341	7753.302219	31942	14	0.914667	32165	6	0.957516	15909854	0.004742
npatches	nstrain	runtime	dt	init_x	init_y	init_y_blood	init_z	init_S	beta0	beta1	beta2	beta3	mean_beta	B	d	delta	delta_blood	b[0]	mut	m	CTL	c	g	epsilon	k	het	lambda	rho	omega	x_max	patch.dyna	DELTA	A	VA
10000	1	100.000000	0.000100	21900	9499	5000000	0.001000	10000000	11.079180	17.256139	15.197591	18.852758	13	8000000000.000000	0.010000	1.000000	1.000000	800000	0.000050	0.048000	0	0.500000	0.000000	25.000000	17.000000	0.500000	0.001000	0.001000	0.010000	31987	0	10.000000	7.000000	1.000000
sus	inf	inf_blood	z	x[0]	y[0][0]	z[0]	x[1]	y[1][0]	z[1]	S[0]	synchrony
219000000	94990000.000000	5000000	10.000000	21900	9499	0.001000	21900	9499	0.001000	10000000	0.000000
163049249	600419664.000000	31287981	3940.834452	17295	59386	0.394083	13473	61971	0.394083	13820723	0.000000
255526981	148497859.000000	7744015	6324.976263	26488	14363	0.632498	23227	16245	0.632498	16385932	0.000000
301133646	35055149.000000	1827220	7771.013291	30610	3321	0.777101	29352	3986	0.777101	17273061	0.000000
316787607	5256424.000000	274543	8648.068121	31758	498	0.864807	31604	573	0.864807	17461299	0.000000
319655062	386261.000000	20408	9180.022116	31807	30	0.918002	32058	33	0.918002	17461741	0.000000
319841686	68828.000000	3586	5574.931600	32172	4	0.480175	31906	11	0.494795	17437611	0.000000
319699165	385549.000000	20323	7178.502688	31925	33	0.546603	32067	32	0.693582	17414522	0.000000
319778200	193197.000000	9972	8288.614577	32069	16	0.725004	32004	21	0.814150	17392874	0.000000
319834272	68562.000000	3634	6268.670651	32173	11	0.384880	31840	13	0.887278	17368331	0.000000
319777766	176010.000000	9269	7501.139713	32139	17	0.626916	32200	11	0.931631	17344242	0.000000
319832891	64970.000000	3342	7770.880499	31789	10	0.773716	31903	4	0.886150	17320115	0.000000
319830144	133068.000000	6844	7172.379209	31713	18	0.768038	31896	15	0.814525	17295413	0.000000
319839386	74912.000000	3827	7842.619794	31939	5	0.859310	31935	6	0.887505	17271039	0.000000
319810561	111774.000000	5912	7090.563432	32059	6	0.805435	32067	8	0.931769	17246139	0.000000
319839345	74193.000000	3933	7669.722146	32060	6	0.881992	32101	22	0.958616	17221506	0.000000
319807886	104433.000000	5514	7150.354713	31976	12	0.904302	31879	9	0.974900	17196902	0.000000
319835932	72367.000000	3659	7469.164664	32126	4	0.819944	31899	8	0.984776	17172630	0.000000
319829327	102354.000000	5312	7240.642021	32146	9	0.674782	31783	10	0.990766	17147988	0.000000
319835532	72858.000000	3736	7270.485051	31871	3	0.579143	31891	4	0.881342	17123434	0.000000
319812719	96303.000000	5020	7376.865278	32149	12	0.721411	31864	16	0.928031	17099136	0.000000
319842888	76170.000000	3941	7156.684583	31728	7	0.831029	32122	5	0.956349	17074640	0.000000
319812562	91478.000000	4783	7438.907145	32100	7	0.746288	32265	4	0.831553	17050383	0.000000
319815438	80686.000000	4154	7060.956392	31800	10	0.569844	31802	7	0.687354	17025950	0.000000
319803842	85515.000000	4459	7466.925521	32033	6	0.631598	32025	6	0.810373	17001503	0.000000
319816269	85200.000000	4332	7154.830255	31971	8	0.615740	31869	7	0.884987	16976994	0.000000
319839307	80925.000000	4137	7403.169895	31940	6	0.766938	32112	10	0.598776	16952835	0.000000
319799136	90270.000000	4604	7214.706044	31686	7	0.858642	31753	5	0.735435	16928394	0.000000
319839680	78092.000000	4119	7331.438969	31738	8	0.744338	32139	9	0.839535	16904062	0.000000
319813386	91510.000000	4802	7297.695687	32093	7	0.692534	31826	12	0.586499	16880016	0.000000
319818462	78709.000000	4130	7268.784117	31876	2	0.678128	31898	5	0.749202	16856048	0.000000
319811143	87219.000000	4527	7335.361932	32021	11	0.650139	31905	5	0.847885	16831708	0.000000
319821334	80021.000000	4148	7229.592750	31885	8	0.787801	31982	6	0.871703	16807499	0.000000
319840512	85361.000000	4568	7363.171077	31899	7	0.871297	32087	13	0.787335	16783204	0.000000
319830665	82738.000000	4312	7186.609054	32076	5	0.921938	31920	17	0.650315	16759070	0.000000
319828682	82801.000000	4266	7332.659606	31900	12	0.557743	31888	8	0.787908	16735069	0.000000
319834486	87222.000000	4565	7235.785376	31971	6	0.731761	31848	9	0.810474	16711097	0.000000
319839727	80058.000000	4181	7332.152538	32167	5	0.818115	31986	11	0.840909	16687160	0.000000
319834660	90854.000000	4819	7280.105024	31876	8	0.439052	31999	14	0.804558	16663448	0.000000
319822279	77324.000000	4074	7280.049442	31896	6	0.618696	31961	7	0.680758	16639610	0.000000
319809592	91571.000000	4793	7362.133502	31906	8	0.699190	32032	6	0.806373	16615805	-1.#IND00
319809952	78034.000000	4046	7170.095941	31660	11	0.817552	31978	7	0.612234	16591807	-1.#IND00
319804494	86223.000000	4396	7383.992981	32171	8	0.698183	32096	23	0.764811	16568081	0.037882
319825311	85066.000000	4404	7220.833025	31850	6	0.816941	31996	14	0.857352	16544458	0.047432
319836857	81923.000000	4239	7365.572593	32083	9	0.648302	32280	4	0.768227	16520517	0.040487
319825384	87180.000000	4488	7255.865497	31969	13	0.764355	32046	7	0.859425	16496908	0.052894
319831057	82472.000000	4336	7263.229923	31960	14	0.550868	31920	18	0.878354	16473153	0.055644
319814129	83537.000000	4346	7373.621157	32070	17	0.368459	31778	7	0.387932	16449384	0.057824
319819366	84142.000000	4524	7187.705168	32075	9	0.616956	31966	13	0.628767	16425724	0.052402
319838858	82126.000000	4498	7404.494665	32131	5	0.767675	32168	9	0.774839	16402246	0.047370
319817440	86003.000000	4408	7181.369654	32201	11	0.279239	32042	7	0.863434	16378891	0.046371
319812480	81902.000000	4222	7398.140964	31641	5	0.562842	32044	8	0.891014	16355520	0.040792
319828283	84909.000000	4526	7206.520524	31975	10	0.734854	31919	4	0.706726	16331979	0.038293
319818290	81933.000000	4201	7402.856720	31839	8	0.567442	31960	6	0.822122	16308748	0.035996
319845012	85986.000000	4461	7188.077430	32040	5	0.737644	32049	4	0.824339	16285137	0.033893
319825930	78638.000000	3996	7386.808223	31916	7	0.735661	31865	20	0.893458	16261767	0.035418
319825996	93626.000000	4952	7285.813431	31857	10	0.839672	31984	7	0.862434	16238567	0.037944
319828579	76968.000000	3938	7187.787110	31953	7	0.675119	31870	7	0.815525	16215342	0.038217
319807941	90443.000000	4770	7412.498538	31835	6	0.802952	32051	9	0.858983	16192164	0.036337
319823786	79775.000000	4126	7149.014394	31970	8	0.880486	31955	9	0.592074	16168842	0.035684
319831496	86223.000000	4536	7404.595852	32010	3	0.927512	31862	2	0.752583	16145936	0.033523
319814712	82864.000000	4248	7188.950063	31889	15	0.706459	31897	7	0.849936	16122616	0.031451
319818265	84626.000000	4397	7366.725562	31792	9	0.773904	31929	7	0.901472	16099276	0.030020
319835075	82953.000000	4302	7208.879473	31908	13	0.862867	32067	11	0.431595	16076365	0.028753
319807829	86052.000000	4528	7392.600951	32009	6	0.770185	31984	13	0.655250	16053182	0.027710
319824884	81286.000000	4312	7183.992963	32037	11	0.860612	32132	13	0.790901	16030100	0.025961
319823655	81931.000000	4157	7312.251840	31913	18	0.915458	31726	6	0.873177	16007196	0.024906
319829167	84466.000000	4495	7215.283539	32164	2	0.493235	32013	14	0.645449	15984325	0.025277
319826266	81602.000000	4027	7325.761155	32042	14	0.601568	31950	24	0.784957	15961541	0.023437
319824478	87025.000000	4539	7261.077912	31914	14	0.758342	31872	9	0.869571	15938835	0.022789
319853154	81536.000000	4260	7343.394099	32185	5	0.333035	31747	11	0.919296	15916089	0.021839
319839587	85036.000000	4324	7237.004012	32022	7	0.550508	31972	12	0.951051	15893309	0.021188
319839890	81989.000000	4361	7329.951528	31898	16	0.479930	32148	12	0.970312	15870557	0.020659
319825190	85789.000000	4422	7262.966596	32089	8	0.684566	31811	8	0.981993	15848005	0.020763
319841813	80906.000000	4224	7297.254477	32036	9	0.720568	32011	10	0.882819	15825109	0.020341
319814607	85771.000000	4470	7306.374066	31804	11	0.830518	32015	15	0.841137	15802453	0.020537
319842563	84016.000000	4371	7269.232782	31936	7	0.897205	31944	2	0.903646	15780002	0.019875
319837704	83200.000000	4429	7302.455727	32031	11	0.652199	31952	9	0.664633	15757625	0.019447
319802766	83515.000000	4354	7280.781373	32148	4	0.580834	32019	15	0.796592	15735295	0.019118
319849851	85083.000000	4416	7351.279180	32045	9	0.745766	31992	5	0.811480	15712858	0.019126
319823921	83999.000000	4459	7286.600363	31808	13	0.705328	32144	9	0.885658	15690355	0.018838
319861185	81574.000000	4287	7328.230374	31803	14	0.821275	31815	7	0.930649	15668034	0.018273
319839008	85516.000000	4460	7236.951964	31669	6	0.629780	31889	16	0.812823	15645681	0.017987
319853265	80467.000000	4196	7339.714975	31958	5	0.775453	32057	11	0.882622	15623415	0.018586
319817501	88398.000000	4703	7273.761284	31944	5	0.863807	31819	10	0.928807	15601210	0.020599
319821715	80466.000000	4230	7339.491745	32060	7	0.844766	31938	8	0.935797	15579090	0.020146
319825013	89559.000000	4632	7336.180066	31930	4	0.796016	31998	9	0.734897	15556417	0.020600
319818494	78690.000000	4010	7206.906441	32091	5	0.823511	31952	3	0.796014	15534222	0.020105
319812675	87507.000000	4544	7420.389758	32123	16	0.603985	32205	9	0.708150	15511988	0.020356
319824129	83401.000000	4422	7190.951740	31961	9	0.759808	31908	10	0.822986	15489986	0.020489
319860440	84766.000000	4377	7379.206164	31960	4	0.854318	31907	20	0.726701	15467833	0.020223
319817706	84218.000000	4271	7168.418367	31986	7	0.911640	32034	12	0.834238	15445702	0.019236
319821379	83707.000000	4310	7356.523714	32008	9	0.946408	31811	20	0.899461	15423591	0.018865
319814855	85625.000000	4480	7212.396160	32066	9	0.510455	31810	7	0.939021	15401771	0.017637
319815355	81038.000000	4125	7368.899710	31816	6	0.703080	31939	9	0.648566	15379793	0.018484
319826993	87897.000000	4589	7241.759574	32022	10	0.593768	32052	21	0.786847	15357910	0.018634
319823986	80403.000000	4189	7347.216252	32140	3	0.654037	31810	8	0.805496	15335846	0.018357
319814017	87825.000000	4548	7267.527820	32086	7	0.766057	31964	12	0.882029	15314058	0.018113
319824514	80125.000000	4141	7249.162866	31980	9	0.858108	32214	4	0.928448	15292120	0.017645
319811910	87478.000000	4548	7357.485803	32060	9	0.850822	31932	7	0.812169	15270463	0.017464
npatches	nstrain	runtime	dt	init_x	init_y	init_y_blood	init_z	init_S	beta0	beta1	beta2	beta3	mean_beta	B	d	delta	delta_blood	b[0]	mut	m	CTL	c	g	epsilon	k	het	lambda	rho	omega	x_max	patch.dyna	DELTA	A	VA
10000	1	100.000000	0.000100	21900	9499	5000000	0.001000	10000000	7.336200	15.365655	18.586635	11.649751	13	8000000000.000000	0.010000	1.000000	1.000000	800000	0.000050	0.048000	0	0.500000	0.000000	25.000000	18.000000	0.500000	0.001000	0.001000	0.010000	31987	0	10.000000	7.000000	1.000000
sus	inf	inf_blood	z	x[0]	y[0][0]	z[0]	x[1]	y[1][0]	z[1]	S[0]	synchrony
219000000	94990000.000000	5000000	10.000000	21900	9499	0.001000	21900	9499	0.001000	10000000	0.000000
169773001	548266516.000000	28584908	3940.834452	21483	51346	0.394083	15161	56381	0.394083	13743063	0.000000
265102674	120237182.000000	6267745	6324.976263	29085	10280	0.632498	25474	12815	0.632498	16082424	0.000000
307770963	21638038.000000	1129400	7771.013291	31442	1788	0.777101	30427	2280	0.777101	16759707	0.000000
318739324	1861626.000000	97230	8648.068121	32111	161	0.864807	31900	235	0.864807	16848980	0.000000
319826372	64588.000000	3430	8881.255944	31860	10	0.918002	31818	7	0.918002	16831265	0.000000
319711284	300983.000000	15717	6153.579215	31887	17	0.846554	31921	34	0.522284	16807713	0.000000
319701992	303580.000000	15542	7667.057027	31967	25	0.906931	31902	34	0.710254	16787588	0.000000
319840137	51289.000000	2624	6693.975537	31977	4	0.732955	32073	7	0.609249	16764321	0.000000
319775080	196027.000000	10132	6886.546711	31811	13	0.675618	32162	19	0.638925	16741198	0.000000
319807645	71519.000000	3683	7791.668298	32042	5	0.803255	32013	8	0.781000	16718110	0.000000
319793789	136540.000000	7032	6659.568909	32022	12	0.447777	32045	18	0.753903	16694102	0.000000
319819910	72257.000000	3684	7558.570211	32072	10	0.308355	32044	11	0.850736	16670818	0.000000
319808618	115805.000000	5954	6754.082445	31916	7	0.580501	32020	11	0.743610	16646972	0.000000
319818633	65446.000000	3375	7097.038964	32075	5	0.671918	32056	9	0.752982	16623277	0.000000
319833190	111729.000000	5712	6986.691452	31815	9	0.443110	31849	10	0.850178	16599733	0.000000
319819462	66102.000000	3462	6595.023247	32003	5	0.553354	31933	12	0.909129	16575890	0.000000
319816703	101170.000000	5346	7223.732250	31800	8	0.729099	32001	6	0.944885	16552230	0.000000
319824246	79991.000000	4040	6417.824946	32060	6	0.450778	32035	7	0.955889	16528392	0.000000
319817669	85477.000000	4488	7316.184367	31942	9	0.663967	31925	18	0.927461	16504979	0.000000
319842099	91105.000000	4768	6656.398026	32080	10	0.704053	31983	9	0.527749	16481341	0.000000
319845406	71507.000000	3790	6998.758468	31741	8	0.536345	32016	8	0.713569	16457935	0.000000
319806853	93192.000000	4910	6958.496965	32040	8	0.383824	31851	9	0.700025	16434271	0.000000
319805514	75176.000000	3916	6756.526406	31810	6	0.459158	32161	2	0.818058	16410680	0.000000
319837935	85353.000000	4573	7092.109849	32044	9	0.648099	32181	7	0.747861	16387074	0.000000
319815259	82608.000000	4299	6697.920385	31696	3	0.495339	31610	12	0.504091	16363714	0.000000
319818859	79120.000000	4055	7000.262199	31891	6	0.619147	31980	11	0.699220	16340205	0.000000
319827068	84145.000000	4411	6883.993462	32034	2	0.350533	31927	13	0.817570	16316911	0.000000
319840461	77707.000000	4054	6884.425892	32081	8	0.601262	32207	6	0.815965	16293416	0.000000
319819799	84232.000000	4287	6931.006272	32001	2	0.743081	32023	11	0.580607	16270255	0.000000
319821400	76949.000000	3991	6818.566607	31946	8	0.721242	31840	15	0.745629	16246941	0.000000
319825550	85163.000000	4404	6973.910611	32172	5	0.669358	32014	7	0.715853	16223977	0.000000
319821480	79976.000000	4090	6777.910451	32052	1	0.178291	31847	9	0.704671	16200715	0.000000
319840759	78442.000000	4153	6982.683537	31981	9	0.453957	31934	5	0.678052	16177490	0.000000
319828318	84139.000000	4352	6800.813001	31777	6	0.325322	31765	14	0.692814	16154448	0.000000
319819640	76056.000000	3778	6952.343289	32003	6	0.590792	32196	9	0.803841	16131319	0.000000
319835103	86772.000000	4538	6955.758468	31841	10	0.537112	32071	12	0.638137	16108468	0.000000
319837986	76408.000000	3930	6739.485919	31912	3	0.572883	32053	8	0.780522	16085268	0.000000
319836208	83320.000000	4325	7059.396101	32034	5	0.664768	31874	6	0.866882	16062136	0.000000
319818525	83556.000000	4351	6770.989468	32155	7	0.456546	31756	12	0.774256	16038882	0.000000
319831765	76459.000000	4011	6968.733928	31930	2	0.438722	32102	5	0.863081	16016091	-1.#IND00
319816501	84981.000000	4329	6935.790089	32320	9	0.582899	31836	6	0.600000	15993245	-1.#IND00
319840887	79287.000000	4134	6836.343301	31975	7	0.526099	31968	12	0.427727	15970121	-1.#IND00
319813245	79601.000000	4154	6956.353732	31984	2	0.583632	32113	10	0.652903	15947113	0.006807
319813409	81870.000000	4323	6894.745967	31870	4	0.747463	32156	11	0.789478	15924303	0.005146
319852258	80107.000000	4290	6912.656932	31815	4	0.698303	31790	3	0.872313	15901404	0.002719
319816848	81839.000000	4279	6861.929801	32015	14	0.520556	31949	10	0.433780	15878309	0.000704
319814887	82025.000000	4223	6945.812086	31909	8	0.446870	32038	15	0.656575	15855759	0.001408
319833074	79592.000000	4072	6813.023895	32018	7	0.593907	32209	5	0.791705	15832804	0.004560
319828435	78554.000000	4174	6975.797809	31934	2	0.686772	31842	7	0.681329	15810194	0.004404
319836105	84399.000000	4405	6892.866944	31953	7	0.744323	32092	4	0.806719	15787429	0.004618
319823910	78727.000000	4075	6846.293105	31790	6	0.807955	32123	8	0.882771	15764624	0.000463
319807167	82978.000000	4307	6936.289014	32087	8	0.780874	31820	3	0.604223	15742271	-0.004321
319823950	80868.000000	4154	6826.320591	31814	11	0.327616	32043	9	0.759952	15719782	-0.005786
319821278	80390.000000	4241	6913.587939	31995	9	0.592184	31903	3	0.749281	15697478	-0.004960
319829645	82505.000000	4453	6898.670996	31833	7	0.639228	32080	7	0.637741	15674966	-0.004539
319825546	78485.000000	3971	6851.725798	32264	7	0.702559	31865	12	0.621821	15652523	-0.006872
319821568	83582.000000	4364	6987.310334	31997	12	0.498386	31867	8	0.753136	15630108	-0.005320
319825895	82994.000000	4323	6786.356189	31992	5	0.695759	31905	9	0.628869	15607693	-0.004708
319813932	76312.000000	3951	6966.186057	31786	7	0.799754	31764	16	0.774900	15585189	-0.003683
319817887	85598.000000	4478	6899.996210	32127	3	0.878546	31831	3	0.783121	15563004	-0.000746
319835023	79119.000000	4089	6882.987748	32081	3	0.621113	32031	10	0.803258	15540793	-0.000277
319834036	81537.000000	4265	6888.413923	31725	11	0.620350	32002	11	0.880672	15518387	-0.001706
319802184	79747.000000	4139	6871.723231	32273	6	0.762583	31947	6	0.753753	15496358	-0.000522
319824002	80995.000000	4206	6943.549022	31953	6	0.426214	32012	7	0.349929	15474369	0.000853
319845187	83031.000000	4324	6844.804502	32076	4	0.357606	32146	11	0.553943	15452161	0.000886
319823467	78006.000000	4131	6953.446956	31881	4	0.198324	31894	15	0.729456	15430056	0.001061
319824721	83254.000000	4343	6895.064685	31843	2	0.508391	31935	12	0.431947	15408127	0.001023
319833817	79311.000000	4156	6794.639448	32002	6	0.586195	31938	10	0.585119	15386071	0.000657
319832077	80203.000000	4105	7007.241226	31838	4	0.749018	31794	9	0.748365	15363775	0.000479
319809304	84347.000000	4318	6867.767720	31965	6	0.764117	31984	3	0.847378	15341708	0.000800
319843864	78025.000000	4107	6885.825671	32239	5	0.856932	32139	8	0.878967	15319861	-0.000395
319813760	84560.000000	4509	6949.052039	31892	10	0.499714	31808	11	0.621069	15297992	0.003578
319823465	80006.000000	4156	6818.189692	32080	6	0.586072	31881	7	0.672867	15276145	0.003194
319833427	78549.000000	4163	6921.767523	31999	12	0.531322	31964	8	0.507934	15254377	0.003329
319818444	84701.000000	4365	6931.988995	32002	2	0.715736	31956	10	0.699870	15232475	0.002946
319851656	80376.000000	4250	6805.001030	32109	3	0.694257	32261	8	0.769542	15210552	0.003077
319834572	80546.000000	4174	6991.484448	32079	4	0.735944	31940	6	0.860222	15188848	0.003440
319834460	83528.000000	4389	6870.393502	31943	8	0.513920	31934	11	0.853430	15166855	0.003618
319818400	78009.000000	4091	6877.642832	32048	9	0.373487	31876	15	0.439187	15145191	0.003224
319849744	82975.000000	4289	6872.090059	31977	3	0.420089	31922	11	0.454204	15123747	0.003098
319839830	79379.000000	4110	6851.046067	31825	7	0.648271	32105	10	0.668962	15101982	0.002708
319844371	81944.000000	4427	6977.159503	31874	7	0.739648	31768	12	0.796571	15080686	0.001796
319837588	83083.000000	4311	6847.849734	32235	4	0.585611	31889	15	0.876616	15059207	0.001896
319837124	78608.000000	4135	6932.309283	32098	4	0.590535	31950	7	0.814202	15037907	0.002314
319815766	85183.000000	4332	6914.731041	32015	8	0.691990	32107	5	0.523750	15016521	0.002450
319817950	80260.000000	4229	6821.719288	32094	2	0.555209	31975	6	0.609568	14995189	0.002633
319823246	78927.000000	4009	6943.146953	31965	9	0.422103	32011	3	0.763194	14973881	0.002662
319813170	83681.000000	4422	6880.383207	31941	6	0.577314	32019	9	0.666134	14952483	0.002597
319821865	78492.000000	4126	6887.760891	31939	8	0.734606	32068	2	0.703998	14931263	0.002477
319843820	82939.000000	4346	6913.511831	31893	5	0.837703	32024	15	0.717430	14910055	0.002388
319819991	77986.000000	4085	6817.814826	31904	4	0.789084	31859	7	0.752326	14889342	0.002377
319838257	83512.000000	4332	6990.087824	31842	4	0.492722	31808	6	0.849780	14868100	0.002353
319824755	82173.000000	4344	6785.625357	32190	13	0.631438	32149	2	0.869221	14846872	0.002269
319814813	77363.000000	3967	7003.779846	32072	8	0.776459	31971	4	0.745884	14825653	0.002126
319826654	86059.000000	4507	6887.745212	31981	7	0.688996	31848	3	0.659334	14804392	0.001895
319836334	77543.000000	4042	6833.711095	32199	3	0.532698	31814	8	0.378021	14783028	0.001784
319823561	85276.000000	4409	6981.869064	32032	2	0.566144	31909	18	0.622755	14762258	0.001640
319844485	80524.000000	4098	6762.661442	31882	2	0.712761	31911	10	0.452973	14741384	0.001468
319825048	78010.000000	4079	6996.876703	31816	4	0.700376	31830	20	0.528391	14720157	0.001938
npatches	nstrain	runtime	dt	init_x	init_y	init_y_blood	init_z	init_S	beta0	beta1	beta2	beta3	mean_beta	B	d	delta	delta_blood	b[0]	mut	m	CTL	c	g	epsilon	k	het	lambda	rho	omega	x_max	patch.dyna	DELTA	A	VA
10000	1	100.000000	0.000100	21900	9499	5000000	0.001000	10000000	15.519328	18.189781	12.424235	10.763548	13	8000000000.000000	0.010000	1.000000	1.000000	800000	0.000050	0.048000	0	0.500000	0.000000	25.000000	19.000000	0.500000	0.001000	0.001000	0.010000	31987	0	10.000000	7.000000	1.000000
sus	inf	inf_blood	z	x[0]	y[0][0]	z[0]	x[1]	y[1][0]	z[1]	S[0]	synchrony
219000000	94990000.000000	5000000	10.000000	21900	9499	0.001000	21900	9499	0.001000	10000000	0.000000
177560637	497160495.000000	25923469	3940.834452	15724	51244	0.394083	14641	51559	0.394083	13642688	0.000000
274984813	94140386.000000	4911561	6324.976263	26509	10130	0.632498	25248	10899	0.632498	15744028	0.000000
313042922	11747311.000000	614130	7771.013291	31035	1204	0.777101	30873	1355	0.777101	16227456	0.000000
319549528	495590.000000	26073	8648.068121	31881	76	0.864807	31936	79	0.864807	16254950	0.000000
319825664	90870.000000	4687	4562.398674	31876	7	0.607310	32169	13	0.521910	16232413	0.000000
319604846	485212.000000	25466	6682.107435	31941	49	0.761825	31898	60	0.710027	16212420	0.000000
319802332	105820.000000	5479	7970.609201	32104	8	0.855541	32142	6	0.824125	16192499	0.000000
319803341	144912.000000	7595	5846.017746	31845	18	0.533246	31865	23	0.828514	16169518	0.000000
319813438	108928.000000	5684	7457.790183	32008	5	0.716903	31940	15	0.895990	16147606	0.000000
319810192	114125.000000	5904	5826.164291	31884	15	0.828295	31801	11	0.517222	16124657	0.000000
319839450	89303.000000	4654	7350.072862	31762	8	0.895857	31846	15	0.707184	16102273	0.000000
319816889	114669.000000	5960	6133.001253	32089	9	0.721505	31965	12	0.776801	16079134	0.000000
319840158	65767.000000	3446	6986.632767	31983	11	0.712904	32011	7	0.798247	16056292	0.000000
319812913	110654.000000	5880	6531.214049	32121	15	0.471315	32048	16	0.877632	16033272	0.000000
319834628	65200.000000	3350	6132.327116	31965	11	0.637377	31921	6	0.925781	16010086	0.000000
319837939	90500.000000	4649	6911.578019	31933	13	0.764282	32068	6	0.683320	15987453	0.000000
319857027	88869.000000	4616	6158.551914	31974	10	0.777810	31986	13	0.684818	15964398	0.000000
319855460	67814.000000	3607	6705.107608	32247	10	0.654558	32103	6	0.681309	15941687	0.000000
319842188	95622.000000	4906	6602.038801	32047	3	0.729016	32153	13	0.806706	15919269	0.000000
319821523	73552.000000	3807	6124.258802	32144	9	0.835642	31996	8	0.606060	15896356	0.000000
319817667	79221.000000	4240	6812.788008	32165	9	0.900313	31921	8	0.539766	15873628	0.000000
319809365	90239.000000	4653	6385.511174	31937	5	0.608062	31972	8	0.720858	15850695	0.000000
319848445	67236.000000	3471	6371.609481	31886	6	0.762280	31829	3	0.818175	15827934	0.000000
319832467	89952.000000	4634	6757.971309	32078	12	0.826193	31945	9	0.825640	15805482	0.000000
319823522	81048.000000	4162	6188.998982	32129	15	0.894582	32000	8	0.840496	15782913	0.000000
319808030	70868.000000	3778	6664.874564	32136	5	0.936062	32053	3	0.903257	15760414	0.000000
319846394	91813.000000	4784	6539.472226	31933	12	0.523264	32075	10	0.731654	15737711	0.000000
319846495	72627.000000	3785	6269.692499	31912	14	0.498934	32017	9	0.596339	15715254	0.000000
319827964	78187.000000	4091	6713.656686	32205	14	0.696092	32132	16	0.664968	15692744	0.000000
319844753	81953.000000	4278	6393.173671	31945	4	0.720699	32141	7	0.796795	15670411	0.000000
319820411	74471.000000	3939	6486.267854	32097	11	0.387363	32247	10	0.781682	15648145	0.000000
319819811	82203.000000	4276	6554.395061	31899	5	0.628421	31848	8	0.629592	15625887	0.000000
319813328	77673.000000	4001	6369.398608	31998	3	0.694224	32182	10	0.419070	15603352	0.000000
319831255	75367.000000	3936	6564.965377	32014	12	0.484108	31962	9	0.647652	15581019	0.000000
319836547	83621.000000	4332	6487.868049	31945	7	0.676557	31767	11	0.583304	15558566	0.000000
319831398	73028.000000	3796	6374.211927	31935	10	0.803825	31997	6	0.668159	15536355	0.000000
319833788	77752.000000	3884	6617.953277	31841	9	0.508465	32087	11	0.698608	15514003	0.000000
319829272	82952.000000	4252	6444.672861	32153	5	0.701873	32018	12	0.786773	15491875	0.000000
319856401	72982.000000	3828	6423.857593	31872	9	0.703799	31983	10	0.870673	15469946	0.000000
319831332	83066.000000	4238	6569.559504	31759	12	0.820348	32030	16	0.921560	15448369	-1.#IND00
319854431	77893.000000	3984	6386.123462	31763	8	0.279160	31802	8	0.820051	15426419	-1.#IND00
[truncated: 161 more rows]
