# Supplementary material for: Large Variations in HIV-1 Viral Load Explained by Shifting-Mosaic Metapopulation Dynamics
Source: PLoS Biol. 2016 Oct 5;14(10):e1002567. doi: 10.1371/journal.pbio.1002567 (PMC5051940; doi:10.1371/journal.pbio.1002567)
Supplement: S1 Data — Each file gives the output from the simulations indicated by the filename: low migration (ms1, db432); high migration (ms1, db1); very high migration (ms10, db1); number of patches (np); reservoir (storage); no reservoir (nostorage); CTL immigration model (CTLimmig); CTL proliferation model (CTLprolif); β¯ (beta1, beta2, …). Within each file, there are 21 simulations for (k = 0,1,..,20), and data is output each day. For measures of synchrony, the final entry should be used. See Methods and S1 Simulation Code for further details. (ZIP) [file pbio.1002567.s002.zip › S1_Data/ms10_np10000_storage_noPD_CTLimmig_db1_beta14.tsv]

npatches	nstrain	runtime	dt	init_x	init_y	init_y_blood	init_z	init_S	beta0	beta1	beta2	beta3	mean_beta	B	d	delta	delta_blood	b[0]	mut	m	CTL	c	g	epsilon	k	het	lambda	rho	omega	x_max	patch.dyna	DELTA	A	VA
10000	1	100.000000	0.000100	21900	9499	5000000	0.001000	10000000	15.893032	10.469363	15.466654	17.392267	14	8000000000.000000	0.010000	1.000000	1.000000	800000	0.000050	0.048000	0	0.500000	0.000000	25.000000	0.000000	0.500000	0.001000	0.001000	0.010000	31987	0	10.000000	7.000000	1.000000
sus	inf	inf_blood	z	x[0]	y[0][0]	z[0]	x[1]	y[1][0]	z[1]	S[0]	synchrony
219000000	94990000.000000	5000000	10.000000	21900	9499	0.001000	21900	9499	0.001000	10000000	0.000000
48848347	3447210186.000000	178843169	3940.834452	4159	346073	0.394083	5894	344162	0.394083	15270584	0.000000
32350632	5521571606.000000	286819082	6324.976263	2687	552507	0.632498	3907	550562	0.632498	22302448	0.000000
28358061	6390400505.000000	332105987	7771.013291	2366	638681	0.777101	3381	638158	0.777101	29516312	0.000000
27011687	6741586858.000000	350393915	8648.068121	2194	675348	0.864807	3293	672933	0.864807	36777646	0.000000
26512510	6882139128.000000	357638504	9180.022116	2189	688323	0.918002	3245	687050	0.918002	44052707	0.000000
26314902	6938250217.000000	360596450	9502.664490	2134	691308	0.950266	3190	694724	0.950266	51320160	0.000000
26232834	6960544521.000000	361767297	9698.354536	2092	696612	0.969835	3107	695850	0.969835	58580410	0.000000
26197892	6969354018.000000	362246412	9817.045065	2103	696830	0.981705	3164	696407	0.981705	65831789	0.000000
26199064	6972754196.000000	362460560	9889.033609	2147	696852	0.988903	3107	697065	0.988903	73068947	0.000000
26183545	6974173162.000000	362464231	9932.696323	2142	698099	0.993270	3212	696786	0.993270	80298483	0.000000
26179853	6974867115.000000	362482994	9959.178767	2099	698626	0.995918	3114	697027	0.995918	87516516	0.000000
26187442	6975134816.000000	362563131	9975.240980	2169	697011	0.997524	3110	696946	0.997524	94723417	0.000000
26193832	6975118419.000000	362540842	9984.983083	2170	699078	0.998498	3178	698982	0.998498	101920316	0.000000
26186072	6975178476.000000	362524645	9990.891893	2106	698380	0.999089	3166	695931	0.999089	109110469	0.000000
26181240	6975239964.000000	362565141	9994.475723	2165	697885	0.999448	3137	696857	0.999448	116286397	0.000000
26182613	6975318066.000000	362529820	9996.649399	2153	697509	0.999665	3125	697487	0.999665	123453182	0.000000
26182182	6975303419.000000	362524366	9997.967783	2169	698042	0.999797	3162	695975	0.999797	130607005	0.000000
26195088	6975202034.000000	362524303	9998.767413	2124	698301	0.999877	3157	697559	0.999877	137751804	0.000000
26185744	6975218450.000000	362544785	9999.252408	2094	697788	0.999925	3125	698580	0.999925	144882940	0.000000
26178104	6975306808.000000	362513183	9999.546568	2153	698035	0.999955	3169	695646	0.999955	152005662	0.000000
26192503	6975220681.000000	362520846	9999.724983	2117	698061	0.999972	3091	697257	0.999972	159118810	0.000000
26186267	6975185563.000000	362540602	9999.833196	2184	697541	0.999983	3218	696636	0.999983	166221047	0.000000
26187342	6975209314.000000	362557030	9999.898829	2101	700732	0.999990	3127	696853	0.999990	173313008	0.000000
26185010	6975249024.000000	362574464	9999.938638	2112	697541	0.999994	3211	696234	0.999994	180394687	0.000000
26189988	6975263063.000000	362534753	9999.962782	2188	696520	0.999996	3125	696388	0.999996	187462943	0.000000
26183760	6975204566.000000	362532409	9999.977427	2122	697488	0.999998	3084	696674	0.999998	194519521	0.000000
26187405	6975143083.000000	362524130	9999.986309	2122	699063	0.999999	3189	697614	0.999999	201569647	0.000000
26181055	6975176162.000000	362541946	9999.991696	2195	698139	0.999999	3161	697441	0.999999	208606755	0.000000
26183242	6975307666.000000	362534579	9999.994963	2168	698975	0.999999	3102	697705	0.999999	215633468	0.000000
26188900	6975191450.000000	362534159	9999.996945	2141	697559	1.000000	3164	697094	1.000000	222649970	0.000000
26175914	6975299589.000000	362520072	9999.998147	2235	697900	1.000000	3184	696997	1.000000	229654651	0.000000
26181815	6975210007.000000	362540248	9999.998876	2139	697982	1.000000	3126	695427	1.000000	236651030	0.000000
26186489	6975287811.000000	362544427	9999.999318	2196	698067	1.000000	3186	695842	1.000000	243640750	0.000000
26178810	6975202814.000000	362525023	9999.999587	2125	698865	1.000000	3183	697721	1.000000	250619972	0.000000
26185519	6975224012.000000	362526658	9999.999749	2158	698559	1.000000	3189	696910	1.000000	257581869	0.000000
26185263	6975326471.000000	362551855	9999.999848	2100	698137	1.000000	3193	697308	1.000000	264534877	0.000000
26181009	6975272763.000000	362554308	9999.999908	2150	697318	1.000000	3198	695879	1.000000	271476481	0.000000
26185130	6975217705.000000	362554481	9999.999944	2131	697467	1.000000	3176	697795	1.000000	278408347	0.000000
26187873	6975256178.000000	362506489	9999.999966	2137	696860	1.000000	3157	695936	1.000000	285326592	0.000000
26189390	6975242061.000000	362553062	9999.999979	2112	697859	1.000000	3109	695819	1.000000	292237662	-1.#IND00
26187880	6975194204.000000	362506757	9999.999988	2168	698223	1.000000	3091	697720	1.000000	299135570	-0.064000
26183543	6975152104.000000	362560783	9999.999992	2077	698054	1.000000	3156	696122	1.000000	306028141	-0.019207
26186289	6975256306.000000	362555142	9999.999995	2122	697405	1.000000	3166	696891	1.000000	312912146	-0.009832
26178406	6975296722.000000	362518567	9999.999997	2202	697038	1.000000	3175	696734	1.000000	319782428	-0.006368
26181875	6975231245.000000	362584920	9999.999998	2108	697086	1.000000	3175	696573	1.000000	326644283	-0.001677
26187148	6975358180.000000	362537550	9999.999999	2195	696198	1.000000	3129	697454	1.000000	333493375	-0.010656
26186525	6975418645.000000	362544787	9999.999999	2147	698905	1.000000	3198	697526	1.000000	340337055	-0.007832
26180601	6975369550.000000	362550829	10000.000000	2172	698129	1.000000	3137	697430	1.000000	347161183	-0.012890
26184232	6975393819.000000	362554444	10000.000000	2158	696988	1.000000	3190	697376	1.000000	353982834	-0.011073
26186241	6975267646.000000	362545094	10000.000000	2184	698546	1.000000	3167	697284	1.000000	360783648	-0.010373
26181606	6975366684.000000	362540518	10000.000000	2152	696861	1.000000	3128	696074	1.000000	367582286	-0.008745
26184575	6975310597.000000	362516044	10000.000000	2092	698470	1.000000	3142	697208	1.000000	374373497	-0.008330
26189363	6975248075.000000	362518262	10000.000000	2169	698275	1.000000	3097	696449	1.000000	381148913	-0.008519
26186208	6975243725.000000	362517594	10000.000000	2154	696864	1.000000	3206	696085	1.000000	387914166	-0.008984
26189385	6975198044.000000	362540314	10000.000000	2172	697360	1.000000	3146	697003	1.000000	394674041	-0.008936
26187512	6975225806.000000	362555722	10000.000000	2145	698010	1.000000	3140	696608	1.000000	401420781	-0.007350
26186103	6975197189.000000	362522533	10000.000000	2129	698555	1.000000	3174	695603	1.000000	408158696	-0.007323
26184146	6975261003.000000	362547294	10000.000000	2155	697442	1.000000	3152	697801	1.000000	414880397	-0.006417
26185167	6975264728.000000	362507210	10000.000000	2129	697633	1.000000	3111	698244	1.000000	421599014	-0.004753
26187075	6975230008.000000	362546750	10000.000000	2144	699102	1.000000	3141	696935	1.000000	428308049	-0.004563
26187043	6975211175.000000	362533858	10000.000000	2154	697891	1.000000	3192	696511	1.000000	435016533	-0.003584
26185655	6975235195.000000	362567390	10000.000000	2100	698525	1.000000	3180	696711	1.000000	441701875	-0.003390
26181860	6975244618.000000	362533165	10000.000000	2141	698959	1.000000	3168	696730	1.000000	448382892	-0.003433
26185725	6975413013.000000	362518032	10000.000000	2102	697968	1.000000	3190	695763	1.000000	455047794	-0.003150
26188088	6975397183.000000	362555294	10000.000000	2128	697445	1.000000	3216	698002	1.000000	461703134	-0.002861
26183419	6975364577.000000	362540549	10000.000000	2167	699034	1.000000	3108	698761	1.000000	468348848	-0.002818
26178375	6975183026.000000	362548007	10000.000000	2157	698111	1.000000	3123	696690	1.000000	474985911	-0.003292
26185898	6975205230.000000	362556824	10000.000000	2127	697241	1.000000	3176	695477	1.000000	481612847	-0.003467
26180267	6975124397.000000	362552887	10000.000000	2123	697444	1.000000	3205	696607	1.000000	488232457	-0.002636
26184214	6975262027.000000	362542577	10000.000000	2141	698264	1.000000	3190	698670	1.000000	494837017	-0.003861
26179529	6975298689.000000	362547554	10000.000000	2108	697392	1.000000	3185	697100	1.000000	501433458	-0.002909
26183688	6975258294.000000	362577533	10000.000000	2163	698387	1.000000	3122	696845	1.000000	508022361	-0.002887
26183941	6975293856.000000	362547839	10000.000000	2114	699333	1.000000	3166	695857	1.000000	514600789	-0.002558
26184351	6975309043.000000	362528418	10000.000000	2167	697326	1.000000	3149	696041	1.000000	521172473	-0.003254
26184204	6975260404.000000	362547949	10000.000000	2133	696551	1.000000	3152	696699	1.000000	527727015	-0.003139
26182648	6975290175.000000	362553160	10000.000000	2172	698295	1.000000	3205	697434	1.000000	534275871	-0.003320
26184062	6975369364.000000	362523072	10000.000000	2097	696572	1.000000	3177	696955	1.000000	540815503	-0.003738
26183339	6975261019.000000	362522842	10000.000000	2128	700517	1.000000	3144	696013	1.000000	547342904	-0.003760
26186870	6975193258.000000	362558879	10000.000000	2119	698659	1.000000	3159	697585	1.000000	553858644	-0.003312
26187827	6975238688.000000	362557178	10000.000000	2149	698148	1.000000	3210	697977	1.000000	560370123	-0.002896
26186954	6975202641.000000	362550112	10000.000000	2144	699134	1.000000	3107	696916	1.000000	566865620	-0.002754
26187588	6975236813.000000	362527765	10000.000000	2119	697915	1.000000	3141	696787	1.000000	573351958	-0.003828
26184875	6975202500.000000	362539957	10000.000000	2159	696970	1.000000	3183	698150	1.000000	579826369	-0.003048
26177785	6975243495.000000	362528175	10000.000000	2162	695974	1.000000	3147	696017	1.000000	586300286	-0.002829
26185557	6975226620.000000	362516928	10000.000000	2167	697595	1.000000	3183	695900	1.000000	592762540	-0.002200
26183821	6975236179.000000	362548195	10000.000000	2128	697247	1.000000	3211	698008	1.000000	599215253	-0.001545
26189373	6975289651.000000	362554118	10000.000000	2169	698129	1.000000	3196	697253	1.000000	605656173	-0.001481
26181059	6975275733.000000	362539683	10000.000000	2132	697989	1.000000	3172	697920	1.000000	612092765	-0.001204
26175608	6975254055.000000	362536316	10000.000000	2114	698447	1.000000	3082	698661	1.000000	618519791	-0.000691
26186010	6975355412.000000	362558059	10000.000000	2130	699676	1.000000	3082	698046	1.000000	624933593	-0.000758
26188959	6975260425.000000	362526955	10000.000000	2104	699635	1.000000	3150	696392	1.000000	631333682	-0.000653
26177627	6975222713.000000	362551738	10000.000000	2079	697476	1.000000	3215	696720	1.000000	637731446	-0.000487
26180385	6975299334.000000	362543720	10000.000000	2190	698278	1.000000	3149	696999	1.000000	644108230	-0.000885
26189583	6975279211.000000	362517149	10000.000000	2193	697621	1.000000	3193	696486	1.000000	650484067	-0.001162
26180413	6975279761.000000	362502373	10000.000000	2191	698443	1.000000	3104	698004	1.000000	656850827	-0.001405
26189242	6975261336.000000	362498732	10000.000000	2112	697090	1.000000	3166	698401	1.000000	663201135	-0.000777
26183682	6975259204.000000	362522490	10000.000000	2179	698714	1.000000	3117	698149	1.000000	669543677	-0.000886
26182938	6975220789.000000	362527708	10000.000000	2140	697576	1.000000	3158	697628	1.000000	675881594	-0.000483
26191246	6975118906.000000	362542587	10000.000000	2155	697952	1.000000	3173	696104	1.000000	682211916	-0.000555
npatches	nstrain	runtime	dt	init_x	init_y	init_y_blood	init_z	init_S	beta0	beta1	beta2	beta3	mean_beta	B	d	delta	delta_blood	b[0]	mut	m	CTL	c	g	epsilon	k	het	lambda	rho	omega	x_max	patch.dyna	DELTA	A	VA
10000	1	100.000000	0.000100	21900	9499	5000000	0.001000	10000000	19.099022	17.961412	9.955745	15.788046	14	8000000000.000000	0.010000	1.000000	1.000000	800000	0.000050	0.048000	0	0.500000	0.000000	25.000000	1.000000	0.500000	0.001000	0.001000	0.010000	31987	0	10.000000	7.000000	1.000000
sus	inf	inf_blood	z	x[0]	y[0][0]	z[0]	x[1]	y[1][0]	z[1]	S[0]	synchrony
219000000	94990000.000000	5000000	10.000000	21900	9499	0.001000	21900	9499	0.001000	10000000	0.000000
54153315	3063888680.000000	158993644	3940.834452	3804	306563	0.394083	4040	306864	0.394083	15191734	0.000000
43019958	4011719681.000000	208529228	6324.976263	2973	403039	0.632498	3197	401208	0.632498	22016554	0.000000
44034365	3901359157.000000	202807323	7771.013291	3095	391939	0.777101	3273	392049	0.777101	28893877	0.000000
46348860	3673772280.000000	190972074	8648.068121	3265	369034	0.864807	3474	368350	0.864807	35708843	0.000000
48129314	3512607828.000000	182556487	9180.022116	3434	352554	0.918002	3625	352255	0.918002	42464632	0.000000
49268222	3415036670.000000	177519277	9502.664490	3461	342439	0.950266	3666	343360	0.950266	49177435	0.000000
49982195	3357580280.000000	174509644	9698.354536	3488	336711	0.969835	3732	335770	0.969835	55857971	0.000000
50424801	3323586188.000000	172740235	9817.045065	3513	334421	0.981705	3779	333077	0.981705	62507247	0.000000
50667345	3303424731.000000	171685315	9889.033609	3533	331916	0.988903	3838	331126	0.988903	69143301	0.000000
50832851	3291420624.000000	171049859	9932.696323	3629	330498	0.993270	3813	330555	0.993270	75764415	0.000000
50919072	3284121327.000000	170676293	9959.178767	3519	330038	0.995918	3777	328726	0.995918	82374334	0.000000
50971991	3279707398.000000	170474899	9975.240980	3612	328941	0.997524	3782	329321	0.997524	88968811	0.000000
51015028	3277148375.000000	170343637	9984.983083	3609	329573	0.998498	3806	329224	0.998498	95551542	0.000000
51036163	3275549681.000000	170237475	9990.891893	3633	328912	0.999089	3866	328373	0.999089	102126204	0.000000
51037447	3274562419.000000	170212685	9994.475723	3485	328682	0.999448	3797	328925	0.999448	108690785	0.000000
51051050	3273905268.000000	170178701	9996.649399	3614	329191	0.999665	3794	328766	0.999665	115250000	0.000000
51054038	3273581631.000000	170149518	9997.967783	3581	329612	0.999797	3785	328413	0.999797	121794778	0.000000
51063850	3273304939.000000	170113599	9998.767413	3583	328871	0.999877	3885	328083	0.999877	128332624	0.000000
51060441	3273234356.000000	170138411	9999.252408	3617	327669	0.999925	3822	328386	0.999925	134858400	0.000000
51058390	3273151705.000000	170135318	9999.546568	3590	327382	0.999955	3760	328639	0.999955	141374253	0.000000
51060168	3273135384.000000	170115420	9999.724983	3567	328814	0.999972	3870	328437	0.999972	147877791	0.000000
51069441	3272967188.000000	170123250	9999.833196	3630	328648	0.999983	3830	328578	0.999983	154375657	0.000000
51071545	3273003005.000000	170127529	9999.898829	3620	329077	0.999990	3849	329534	0.999990	160860271	0.000000
51065013	3273082375.000000	170102857	9999.938638	3581	329120	0.999994	3833	328457	0.999994	167336613	0.000000
51058540	3273089241.000000	170105668	9999.962782	3604	328628	0.999996	3806	328463	0.999996	173809449	0.000000
51061914	3273067430.000000	170097643	9999.977427	3606	329332	0.999998	3852	328179	0.999998	180268095	0.000000
51061818	3273057660.000000	170124250	9999.986309	3673	328418	0.999999	3813	328017	0.999999	186715998	0.000000
51063773	3273047068.000000	170114815	9999.991696	3600	328470	0.999999	3809	327873	0.999999	193151124	0.000000
51070306	3272954584.000000	170098083	9999.994963	3652	329019	0.999999	3856	328795	0.999999	199578507	0.000000
51070959	3273014447.000000	170107256	9999.996945	3621	327381	1.000000	3805	327947	1.000000	205995612	0.000000
51060046	3272970890.000000	170109522	9999.998147	3685	328909	1.000000	3868	326802	1.000000	212402961	0.000000
51061861	3273031606.000000	170118157	9999.998876	3628	328583	1.000000	3814	328577	1.000000	218806204	0.000000
51058341	3273027704.000000	170108424	9999.999318	3587	329544	1.000000	3730	328813	1.000000	225195532	0.000000
51070674	3272995282.000000	170127616	9999.999587	3511	328669	1.000000	3919	328257	1.000000	231573459	0.000000
51063323	3272995611.000000	170120164	9999.999749	3641	328567	1.000000	3809	328219	1.000000	237944588	0.000000
51065835	3272987903.000000	170108505	9999.999848	3627	328403	1.000000	3693	328215	1.000000	244305565	0.000000
51062632	3273013105.000000	170138876	9999.999908	3643	328006	1.000000	3831	328177	1.000000	250654373	0.000000
51069811	3272965760.000000	170124579	9999.999944	3618	329029	1.000000	3846	329180	1.000000	256998189	0.000000
51067806	3273105150.000000	170113359	9999.999966	3626	327959	1.000000	3798	328808	1.000000	263330229	0.000000
51055784	3273027340.000000	170140624	9999.999979	3619	327806	1.000000	3877	327986	1.000000	269657926	-1.#IND00
51067307	3272986868.000000	170090579	9999.999988	3596	328069	1.000000	3844	327994	1.000000	275968237	-0.014400
51065635	3272989840.000000	170114210	9999.999992	3601	328292	1.000000	3856	328600	1.000000	282277746	-0.013569
51059530	3273054743.000000	170146990	9999.999995	3681	328875	1.000000	3794	329481	1.000000	288571982	-0.004193
51070758	3273054818.000000	170123525	9999.999997	3656	327830	1.000000	3869	327227	1.000000	294855770	-0.004824
51060905	3273101916.000000	170128845	9999.999998	3704	328416	1.000000	3801	329019	1.000000	301130171	-0.003995
51063975	3272963106.000000	170097117	9999.999999	3558	328177	1.000000	3774	327782	1.000000	307398943	0.001016
51054614	3273010313.000000	170120519	9999.999999	3681	327603	1.000000	3814	328617	1.000000	313655141	-0.000233
51071532	3273064491.000000	170093563	10000.000000	3637	328445	1.000000	3827	327979	1.000000	319903705	0.000694
51059945	3273091227.000000	170110350	10000.000000	3663	328596	1.000000	3806	328824	1.000000	326141274	0.000880
51058118	3273069538.000000	170125062	10000.000000	3593	328544	1.000000	3809	328137	1.000000	332369149	0.005387
51062267	3273046986.000000	170126183	10000.000000	3627	329047	1.000000	3736	328236	1.000000	338588847	0.004365
51064172	3273061274.000000	170110870	10000.000000	3574	329145	1.000000	3836	328467	1.000000	344799256	0.006164
51067311	3273008321.000000	170117810	10000.000000	3581	328953	1.000000	3847	328656	1.000000	350996858	0.001737
51060956	3273064606.000000	170103569	10000.000000	3564	329214	1.000000	3773	327573	1.000000	357188375	0.001106
51056361	3273076316.000000	170111988	10000.000000	3635	328633	1.000000	3787	328682	1.000000	363376509	0.001011
51061975	3272938931.000000	170111536	10000.000000	3615	328548	1.000000	3828	328253	1.000000	369547266	0.001599
51058933	3273054964.000000	170104531	10000.000000	3592	328961	1.000000	3753	327785	1.000000	375714401	0.002151
51058011	3273062979.000000	170103371	10000.000000	3664	327930	1.000000	3819	329595	1.000000	381873060	0.002206
51060530	3273033457.000000	170113161	10000.000000	3658	329151	1.000000	3902	329210	1.000000	388019726	0.001986
51058668	3273006520.000000	170115908	10000.000000	3622	329033	1.000000	3770	329053	1.000000	394158594	0.002989
51060525	3273013444.000000	170118166	10000.000000	3626	329177	1.000000	3807	328020	1.000000	400287927	0.001038
51059168	3273070905.000000	170104096	10000.000000	3610	329420	1.000000	3774	328620	1.000000	406405748	0.000116
51067953	3273065312.000000	170108786	10000.000000	3693	329069	1.000000	3829	329087	1.000000	412521060	0.000741
51059518	3273057803.000000	170112926	10000.000000	3627	328984	1.000000	3820	328445	1.000000	418619843	-0.001793
51055768	3273110378.000000	170097819	10000.000000	3649	328357	1.000000	3837	328441	1.000000	424706406	-0.001399
51056605	3273031850.000000	170119021	10000.000000	3663	328872	1.000000	3820	328999	1.000000	430790990	-0.002554
51065302	3273015369.000000	170131043	10000.000000	3657	328730	1.000000	3703	327914	1.000000	436865879	-0.002795
51063610	3272982375.000000	170097499	10000.000000	3623	328855	1.000000	3752	328452	1.000000	442928057	-0.002975
51055802	3273058367.000000	170130093	10000.000000	3618	327986	1.000000	3841	328570	1.000000	448978774	-0.003504
51069484	3273026147.000000	170092859	10000.000000	3662	327680	1.000000	3814	328745	1.000000	455022702	-0.001641
51065171	3272967233.000000	170136365	10000.000000	3679	328632	1.000000	3808	329493	1.000000	461056754	-0.000680
51061390	3273069429.000000	170123199	10000.000000	3633	328492	1.000000	3848	328312	1.000000	467086281	-0.000050
51065539	3273039908.000000	170138032	10000.000000	3584	328506	1.000000	3762	327947	1.000000	473100514	-0.000687
51068994	3273027683.000000	170105648	10000.000000	3720	327514	1.000000	3796	328218	1.000000	479110855	-0.000792
51062212	3273015467.000000	170110301	10000.000000	3656	329109	1.000000	3792	328262	1.000000	485107084	-0.000598
51066839	3273002893.000000	170121741	10000.000000	3617	329031	1.000000	3802	328327	1.000000	491100029	-0.001518
51059028	3273036605.000000	170127104	10000.000000	3598	327777	1.000000	3809	328077	1.000000	497081823	-0.001453
51059105	3272989618.000000	170132253	10000.000000	3643	329278	1.000000	3787	328522	1.000000	503051746	-0.001321
51066261	3273044041.000000	170102989	10000.000000	3653	329307	1.000000	3807	328973	1.000000	509013756	-0.001541
51055297	3273044987.000000	170099733	10000.000000	3619	328659	1.000000	3834	328045	1.000000	514968227	-0.001226
51071487	3272972357.000000	170108389	10000.000000	3633	328484	1.000000	3753	328666	1.000000	520912186	-0.001631
51063874	3273042558.000000	170093895	10000.000000	3610	328010	1.000000	3797	328573	1.000000	526845665	-0.001402
51056492	3272992805.000000	170117128	10000.000000	3605	329612	1.000000	3809	328333	1.000000	532772990	-0.001822
51056696	3273060954.000000	170097292	10000.000000	3627	328622	1.000000	3764	328270	1.000000	538696606	0.001216
51060995	3273048853.000000	170117709	10000.000000	3584	328496	1.000000	3803	328613	1.000000	544608701	0.001101
51060053	3273057675.000000	170125614	10000.000000	3690	328998	1.000000	3892	329047	1.000000	550506651	0.001019
51060163	3273015959.000000	170126231	10000.000000	3550	328822	1.000000	3925	327757	1.000000	556397343	0.001081
51060345	3272990769.000000	170107831	10000.000000	3662	328688	1.000000	3830	327787	1.000000	562281771	0.001084
51066784	3273033138.000000	170098355	10000.000000	3698	327652	1.000000	3780	329971	1.000000	568158582	0.000938
51063569	3273008896.000000	170100817	10000.000000	3607	328337	1.000000	3735	328426	1.000000	574025408	0.000685
51059271	3273110221.000000	170133484	10000.000000	3459	329949	1.000000	3756	328062	1.000000	579879857	0.000751
51070043	3272999575.000000	170127740	10000.000000	3590	329396	1.000000	3886	327069	1.000000	585732130	0.000092
51072035	3273123349.000000	170117164	10000.000000	3545	329521	1.000000	3846	328318	1.000000	591568275	0.000041
51064156	3273013534.000000	170124299	10000.000000	3563	327755	1.000000	3775	328278	1.000000	597400324	-0.000043
51064850	3273010936.000000	170101010	10000.000000	3611	328894	1.000000	3808	329024	1.000000	603230354	0.000730
51064278	3273028562.000000	170125725	10000.000000	3571	329595	1.000000	3762	329924	1.000000	609038684	0.000765
51066138	3273069740.000000	170118314	10000.000000	3532	329015	1.000000	3846	328284	1.000000	614847094	0.000790
51067317	3273030768.000000	170134055	10000.000000	3626	329019	1.000000	3807	329755	1.000000	620647322	0.001298
51061794	3273031910.000000	170092743	10000.000000	3649	329207	1.000000	3808	328703	1.000000	626438138	0.001385
npatches	nstrain	runtime	dt	init_x	init_y	init_y_blood	init_z	init_S	beta0	beta1	beta2	beta3	mean_beta	B	d	delta	delta_blood	b[0]	mut	m	CTL	c	g	epsilon	k	het	lambda	rho	omega	x_max	patch.dyna	DELTA	A	VA
10000	1	100.000000	0.000100	21900	9499	5000000	0.001000	10000000	19.825339	15.063529	8.513002	16.126049	14	8000000000.000000	0.010000	1.000000	1.000000	800000	0.000050	0.048000	0	0.500000	0.000000	25.000000	2.000000	0.500000	0.001000	0.001000	0.010000	31987	0	10.000000	7.000000	1.000000
sus	inf	inf_blood	z	x[0]	y[0][0]	z[0]	x[1]	y[1][0]	z[1]	S[0]	synchrony
219000000	94990000.000000	5000000	10.000000	21900	9499	0.001000	21900	9499	0.001000	10000000	0.000000
58454707	2752198322.000000	142891474	3940.834452	4090	276911	0.394083	5110	275545	0.394083	15163227	0.000000
53971365	3021121317.000000	157074642	6324.976263	3699	303890	0.632498	4777	303311	0.632498	21795738	0.000000
60425932	2627267418.000000	136564374	7771.013291	4218	264988	0.777101	5385	263648	0.777101	28326119	0.000000
65898804	2355118113.000000	122433074	8648.068121	4691	236593	0.864807	5805	235708	0.864807	34691400	0.000000
69337800	2206052396.000000	114671456	9180.022116	4900	222469	0.918002	6101	220465	0.918002	40935756	0.000000
71411505	2123769750.000000	110394316	9502.664490	5089	214052	0.950266	6427	212519	0.950266	47106681	0.000000
72638799	2076820457.000000	107931933	9698.354536	5204	209451	0.969835	6578	208166	0.969835	53223830	0.000000
73381187	2049443040.000000	106516888	9817.045065	5195	207114	0.981705	6559	206532	0.981705	59308833	0.000000
73829034	2033159642.000000	105667970	9889.033609	5315	205481	0.988903	6563	203945	0.988903	65373020	0.000000
74100477	2023472493.000000	105164107	9932.696323	5282	203279	0.993270	6659	203680	0.993270	71425708	0.000000
74254628	2017587582.000000	104864637	9959.178767	5266	203649	0.995918	6663	203433	0.995918	77459508	0.000000
74375367	2014097958.000000	104682656	9975.240980	5390	203525	0.997524	6641	201944	0.997524	83482656	0.000000
74416282	2011939365.000000	104571058	9984.983083	5217	203498	0.998498	6646	201986	0.998498	89490966	0.000000
74457958	2010650643.000000	104511355	9990.891893	5317	202103	0.999089	6698	202014	0.999089	95495032	0.000000
74478861	2009784684.000000	104440175	9994.475723	5307	203287	0.999448	6607	202242	0.999448	101485891	0.000000
74507174	2009353668.000000	104473706	9996.649399	5233	203159	0.999665	6776	201475	0.999665	107464441	0.000000
74504650	2009064217.000000	104444585	9997.967783	5293	202840	0.999797	6651	201967	0.999797	113432870	0.000000
74504055	2008893119.000000	104396363	9998.767413	5397	202933	0.999877	6579	201757	0.999877	119395358	0.000000
74505231	2008831002.000000	104414735	9999.252408	5339	201946	0.999925	6628	201283	0.999925	125351561	0.000000
74506794	2008772961.000000	104393760	9999.546568	5283	202997	0.999955	6696	202216	0.999955	131294859	0.000000
74516782	2008734261.000000	104398188	9999.724983	5370	202837	0.999972	6701	201215	0.999972	137229903	0.000000
74518243	2008661379.000000	104396419	9999.833196	5269	203582	0.999983	6616	201535	0.999983	143153464	0.000000
74526482	2008728434.000000	104418616	9999.898829	5277	202793	0.999990	6682	200767	0.999990	149069863	0.000000
74512996	2008657273.000000	104400781	9999.938638	5254	202997	0.999994	6609	201930	0.999994	154981002	0.000000
74516654	2008643036.000000	104406483	9999.962782	5431	202660	0.999996	6709	200970	0.999996	160880462	0.000000
74510809	2008715868.000000	104390862	9999.977427	5367	202999	0.999998	6697	201336	0.999998	166775028	0.000000
74508177	2008600222.000000	104397835	9999.986309	5225	203080	0.999999	6699	200800	0.999999	172654675	0.000000
74508103	2008618938.000000	104410594	9999.991696	5313	202707	0.999999	6715	201001	0.999999	178526102	0.000000
74501386	2008624700.000000	104395900	9999.994963	5352	202811	0.999999	6689	200307	0.999999	184394421	0.000000
74506436	2008551050.000000	104395532	9999.996945	5276	202554	1.000000	6626	200849	1.000000	190248644	0.000000
74515925	2008606311.000000	104393641	9999.998147	5352	202550	1.000000	6777	201249	1.000000	196093886	0.000000
74507265	2008677146.000000	104401330	9999.998876	5280	202383	1.000000	6658	201247	1.000000	201932319	0.000000
74505182	2008628963.000000	104397041	9999.999318	5303	202906	1.000000	6655	201353	1.000000	207762451	0.000000
74515678	2008601291.000000	104410730	9999.999587	5359	203047	1.000000	6678	201503	1.000000	213582972	0.000000
74514352	2008660580.000000	104398124	9999.999749	5309	203135	1.000000	6656	201801	1.000000	219393956	0.000000
74511791	2008634056.000000	104387627	9999.999848	5280	202116	1.000000	6745	202076	1.000000	225194965	0.000000
74523523	2008601279.000000	104402778	9999.999908	5297	202637	1.000000	6647	200577	1.000000	230988320	0.000000
74514343	2008670900.000000	104410936	9999.999944	5257	202648	1.000000	6705	201710	1.000000	236773772	0.000000
74502018	2008716141.000000	104386432	9999.999966	5304	203147	1.000000	6727	201597	1.000000	242548388	0.000000
74512901	2008732618.000000	104399649	9999.999979	5242	202883	1.000000	6692	201284	1.000000	248317056	-1.#IND00
74507571	2008675012.000000	104396924	9999.999988	5274	202924	1.000000	6625	201768	1.000000	254077114	-0.100800
74511382	2008589337.000000	104413458	9999.999992	5308	202733	1.000000	6726	201304	1.000000	259829845	-0.044149
74498511	2008660270.000000	104407404	9999.999995	5291	203326	1.000000	6648	201917	1.000000	265571911	-0.035557
74512341	2008633971.000000	104389084	9999.999997	5275	202691	1.000000	6689	201408	1.000000	271305443	-0.024714
74506551	2008671809.000000	104395283	9999.999998	5317	203707	1.000000	6696	201543	1.000000	277029823	-0.014484
74510698	2008620235.000000	104402864	9999.999999	5277	203241	1.000000	6575	202362	1.000000	282751456	-0.012855
74514287	2008653517.000000	104398581	9999.999999	5303	202924	1.000000	6708	201562	1.000000	288463625	-0.012465
74514985	2008641228.000000	104369514	10000.000000	5296	202872	1.000000	6724	201965	1.000000	294164191	-0.006068
74513959	2008694563.000000	104378723	10000.000000	5369	201962	1.000000	6686	201043	1.000000	299852935	-0.006361
74518366	2008691428.000000	104394344	10000.000000	5304	202873	1.000000	6721	201720	1.000000	305530829	-0.001883
74506691	2008674542.000000	104408461	10000.000000	5315	202111	1.000000	6719	201347	1.000000	311206228	-0.000965
74497369	2008667501.000000	104395994	10000.000000	5279	203360	1.000000	6668	201450	1.000000	316869209	-0.000864
74518457	2008550309.000000	104395875	10000.000000	5368	202739	1.000000	6583	201831	1.000000	322527816	-0.000606
74511870	2008625253.000000	104403525	10000.000000	5334	202227	1.000000	6641	201620	1.000000	328175918	-0.003492
74507553	2008691972.000000	104410396	10000.000000	5288	203169	1.000000	6620	202255	1.000000	333814591	-0.002270
74516667	2008653071.000000	104408851	10000.000000	5251	202496	1.000000	6758	201109	1.000000	339445224	-0.001160
74505645	2008691158.000000	104390028	10000.000000	5221	203287	1.000000	6710	201944	1.000000	345068027	-0.000839
74513874	2008654769.000000	104405818	10000.000000	5363	202557	1.000000	6593	201572	1.000000	350687972	-0.000828
74510757	2008664195.000000	104417462	10000.000000	5377	203029	1.000000	6714	201629	1.000000	356291541	-0.001721
74516282	2008711704.000000	104388832	10000.000000	5407	203167	1.000000	6718	201582	1.000000	361892559	-0.002237
74508954	2008669551.000000	104412843	10000.000000	5199	202462	1.000000	6624	201543	1.000000	367482523	-0.000944
74514467	2008639033.000000	104390910	10000.000000	5198	202934	1.000000	6736	201119	1.000000	373067575	-0.000533
74503380	2008650538.000000	104380001	10000.000000	5283	201965	1.000000	6739	202294	1.000000	378637104	-0.000330
74507239	2008560448.000000	104407658	10000.000000	5260	202558	1.000000	6680	201756	1.000000	384205577	-0.000394
74521946	2008575284.000000	104387855	10000.000000	5275	202072	1.000000	6655	201510	1.000000	389762482	-0.000690
74503295	2008656148.000000	104401064	10000.000000	5285	202738	1.000000	6784	200899	1.000000	395306070	-0.000755
74514277	2008612370.000000	104393542	10000.000000	5287	202320	1.000000	6765	202068	1.000000	400845021	-0.001253
74515710	2008600809.000000	104394204	10000.000000	5298	203396	1.000000	6591	202221	1.000000	406371687	0.000396
74518027	2008623080.000000	104384923	10000.000000	5222	203321	1.000000	6602	201703	1.000000	411891745	-0.000611
74514950	2008638440.000000	104391836	10000.000000	5361	203102	1.000000	6671	201718	1.000000	417404098	-0.000386
74500790	2008617481.000000	104394885	10000.000000	5339	202358	1.000000	6718	201210	1.000000	422913487	-0.000309
74516708	2008632505.000000	104420322	10000.000000	5425	202379	1.000000	6659	201617	1.000000	428412525	-0.000222
74512739	2008600617.000000	104406723	10000.000000	5254	202654	1.000000	6571	202006	1.000000	433900188	-0.000441
74511943	2008650716.000000	104382726	10000.000000	5250	203449	1.000000	6542	200776	1.000000	439378858	-0.000804
74510570	2008666972.000000	104417456	10000.000000	5343	203417	1.000000	6672	201905	1.000000	444848452	-0.000396
74515708	2008591945.000000	104379992	10000.000000	5315	203391	1.000000	6771	201540	1.000000	450311795	-0.000769
74515040	2008595970.000000	104393758	10000.000000	5288	202280	1.000000	6611	201438	1.000000	455771775	-0.001221
74516806	2008592549.000000	104410892	10000.000000	5476	202359	1.000000	6615	202135	1.000000	461224067	-0.001933
74514015	2008658084.000000	104390363	10000.000000	5269	202454	1.000000	6673	201549	1.000000	466663790	-0.000097
74504790	2008695043.000000	104401606	10000.000000	5252	203061	1.000000	6711	200941	1.000000	472096712	-0.000242
74510944	2008706484.000000	104408477	10000.000000	5271	202297	1.000000	6769	201264	1.000000	477518511	-0.000045
74515388	2008655687.000000	104395813	10000.000000	5324	204128	1.000000	6584	201111	1.000000	482933465	-0.000175
74511833	2008654183.000000	104403650	10000.000000	5376	202415	1.000000	6632	201825	1.000000	488342540	-0.000443
74515943	2008629494.000000	104409780	10000.000000	5313	202862	1.000000	6772	200446	1.000000	493743475	-0.000876
74502630	2008621467.000000	104416383	10000.000000	5289	202747	1.000000	6695	200885	1.000000	499133393	-0.001066
74504401	2008724202.000000	104407320	10000.000000	5367	203233	1.000000	6739	202086	1.000000	504519350	-0.001406
74505474	2008650851.000000	104403646	10000.000000	5283	202893	1.000000	6702	202236	1.000000	509893357	-0.002588
74515019	2008616829.000000	104402535	10000.000000	5269	202299	1.000000	6558	201939	1.000000	515256614	-0.002884
74512936	2008611207.000000	104410613	10000.000000	5253	202832	1.000000	6670	201315	1.000000	520619283	-0.002571
74509669	2008725491.000000	104394790	10000.000000	5309	203246	1.000000	6699	201570	1.000000	525965122	-0.002239
74498650	2008657909.000000	104409532	10000.000000	5329	203499	1.000000	6743	201071	1.000000	531309006	-0.002157
74519450	2008637108.000000	104393471	10000.000000	5350	202865	1.000000	6731	201426	1.000000	536645752	-0.002090
74515682	2008625928.000000	104401662	10000.000000	5308	203441	1.000000	6695	201699	1.000000	541975649	-0.001681
74502570	2008681582.000000	104405014	10000.000000	5275	203302	1.000000	6579	201367	1.000000	547293354	-0.001840
74511071	2008628214.000000	104405059	10000.000000	5430	203238	1.000000	6777	201618	1.000000	552604357	-0.001819
74513042	2008642537.000000	104392314	10000.000000	5213	202486	1.000000	6690	201332	1.000000	557906126	-0.001793
74508789	2008650121.000000	104402313	10000.000000	5274	203049	1.000000	6527	201813	1.000000	563205356	-0.001642
74506259	2008651891.000000	104406843	10000.000000	5308	203031	1.000000	6722	201833	1.000000	568491703	-0.001738
74513250	2008665159.000000	104396716	10000.000000	5309	203103	1.000000	6696	200743	1.000000	573772334	-0.001739
npatches	nstrain	runtime	dt	init_x	init_y	init_y_blood	init_z	init_S	beta0	beta1	beta2	beta3	mean_beta	B	d	delta	delta_blood	b[0]	mut	m	CTL	c	g	epsilon	k	het	lambda	rho	omega	x_max	patch.dyna	DELTA	A	VA
10000	1	100.000000	0.000100	21900	9499	5000000	0.001000	10000000	19.487447	16.091321	18.145972	7.022434	14	8000000000.000000	0.010000	1.000000	1.000000	800000	0.000050	0.048000	0	0.500000	0.000000	25.000000	3.000000	0.500000	0.001000	0.001000	0.010000	31987	0	10.000000	7.000000	1.000000
sus	inf	inf_blood	z	x[0]	y[0][0]	z[0]	x[1]	y[1][0]	z[1]	S[0]	synchrony
219000000	94990000.000000	5000000	10.000000	21900	9499	0.001000	21900	9499	0.001000	10000000	0.000000
64404288	2456174606.000000	127553011	3940.834452	4544	247482	0.394083	5360	246736	0.394083	15073289	0.000000
66948288	2326097306.000000	120965030	6324.976263	4830	234728	0.632498	5691	232764	0.632498	21455569	0.000000
78684815	1880959686.000000	97801425	7771.013291	5666	189876	0.777101	6672	189192	0.777101	27585024	0.000000
86899404	1642438837.000000	85397344	8648.068121	6280	166985	0.864807	7317	165019	0.864807	33449627	0.000000
91783805	1520537734.000000	79047129	9180.022116	6762	153698	0.918002	7771	153010	0.918002	39149123	0.000000
94700295	1454180486.000000	75594745	9502.664490	6790	147780	0.950266	8185	146501	0.950266	44748409	0.000000
96438855	1416425401.000000	73625633	9698.354536	7052	144349	0.969835	8318	142873	0.969835	50285026	0.000000
97485277	1394342540.000000	72479071	9817.045065	7126	141680	0.981705	8412	140677	0.981705	55778931	0.000000
98109630	1381186679.000000	71796449	9889.033609	7224	140384	0.988903	8428	139082	0.988903	61240633	0.000000
98502901	1373298496.000000	71373928	9932.696323	7345	138898	0.993270	8530	138332	0.993270	66686512	0.000000
98733174	1368561707.000000	71150215	9959.178767	7279	139748	0.995918	8555	137505	0.995918	72115853	0.000000
98884381	1365702997.000000	70980908	9975.240980	7243	139064	0.997524	8380	137893	0.997524	77531227	0.000000
98960351	1363964508.000000	70904204	9984.983083	7481	138012	0.998498	8389	137884	0.998498	82940089	0.000000
99009978	1362942156.000000	70845082	9990.891893	7241	138984	0.999089	8500	137946	0.999089	88339171	0.000000
99047351	1362288565.000000	70806324	9994.475723	7349	138969	0.999448	8384	137575	0.999448	93726271	0.000000
99060930	1362002203.000000	70798936	9996.649399	7286	138541	0.999665	8432	137553	0.999665	99103684	0.000000
99081703	1361699078.000000	70778826	9997.967783	7359	138532	0.999797	8442	137718	0.999797	104471265	0.000000
99084701	1361553195.000000	70773001	9998.767413	7410	138059	0.999877	8406	137513	0.999877	109829554	0.000000
99096421	1361525694.000000	70768441	9999.252408	7394	138202	0.999925	8429	136919	0.999925	115180792	0.000000
99081906	1361390253.000000	70756504	9999.546568	7328	138764	0.999955	8517	137301	0.999955	120524106	0.000000
99084900	1361420416.000000	70770782	9999.724983	7304	138460	0.999972	8473	137089	0.999972	125858639	0.000000
99111573	1361324898.000000	70758407	9999.833196	7403	138109	0.999983	8512	137502	0.999983	131186412	0.000000
99085649	1361312878.000000	70746605	9999.898829	7255	138459	0.999990	8461	137753	0.999990	136507373	0.000000
99088571	1361371264.000000	70765849	9999.938638	7296	138863	0.999994	8433	136710	0.999994	141819758	0.000000
99097289	1361308775.000000	70758843	9999.962782	7461	138245	0.999996	8493	137157	0.999996	147126171	0.000000
99102600	1361316941.000000	70749859	9999.977427	7349	137705	0.999998	8483	137322	0.999998	152423880	0.000000
99096840	1361368624.000000	70746749	9999.986309	7290	138470	0.999999	8437	136997	0.999999	157712927	0.000000
99091306	1361342548.000000	70747499	9999.991696	7438	138332	0.999999	8531	137478	0.999999	162991778	0.000000
99099931	1361331047.000000	70754626	9999.994963	7353	138380	0.999999	8512	137561	0.999999	168267418	0.000000
99093316	1361366383.000000	70755494	9999.996945	7319	138305	1.000000	8468	137336	1.000000	173533710	0.000000
99085187	1361324312.000000	70765350	9999.998147	7213	138942	1.000000	8494	137638	1.000000	178789269	0.000000
99104776	1361303579.000000	70752661	9999.998876	7354	138033	1.000000	8612	137199	1.000000	184039945	0.000000
99093322	1361338892.000000	70745569	9999.999318	7340	139486	1.000000	8537	137527	1.000000	189283416	0.000000
99102952	1361337530.000000	70760587	9999.999587	7231	138493	1.000000	8566	137571	1.000000	194515128	0.000000
99103232	1361315622.000000	70760593	9999.999749	7275	138225	1.000000	8389	138063	1.000000	199745574	0.000000
99090765	1361326077.000000	70748589	9999.999848	7225	138174	1.000000	8461	137492	1.000000	204961444	0.000000
99092741	1361411382.000000	70759805	9999.999908	7312	138315	1.000000	8524	137427	1.000000	210173702	0.000000
99093752	1361326618.000000	70753043	9999.999944	7285	138253	1.000000	8577	137527	1.000000	215377850	0.000000
99092260	1361358167.000000	70770105	9999.999966	7190	138330	1.000000	8527	136221	1.000000	220570223	0.000000
99095447	1361394460.000000	70771858	9999.999979	7402	138202	1.000000	8461	137440	1.000000	225759983	-1.#IND00
99089015	1361363769.000000	70746679	9999.999988	7236	138622	1.000000	8599	137210	1.000000	230936519	-0.000000
99108236	1361368756.000000	70748950	9999.999992	7373	138746	1.000000	8469	136776	1.000000	236106315	0.002207
99095781	1361349534.000000	70752354	9999.999995	7319	138403	1.000000	8605	137083	1.000000	241273320	-0.003706
99096269	1361372730.000000	70753436	9999.999997	7320	138513	1.000000	8586	137219	1.000000	246428926	-0.003266
99101149	1361292983.000000	70760876	9999.999998	7242	138322	1.000000	8444	137673	1.000000	251580063	-0.002667
99086657	1361304771.000000	70753972	9999.999999	7331	137830	1.000000	8593	137055	1.000000	256722103	-0.002683
99097176	1361333853.000000	70772910	9999.999999	7399	138461	1.000000	8516	137363	1.000000	261855441	-0.001640
99089424	1361340494.000000	70766303	10000.000000	7355	138736	1.000000	8550	137283	1.000000	266978244	0.004253
99075825	1361431451.000000	70763175	10000.000000	7305	138466	1.000000	8438	137354	1.000000	272093466	0.004004
99086991	1361284793.000000	70747256	10000.000000	7303	138324	1.000000	8579	136831	1.000000	277207037	0.001268
99091408	1361396861.000000	70743865	10000.000000	7263	138547	1.000000	8603	137125	1.000000	282308568	0.000311
99090184	1361340012.000000	70756872	10000.000000	7370	138659	1.000000	8494	137427	1.000000	287399650	0.001636
99093152	1361305884.000000	70753307	10000.000000	7377	138492	1.000000	8458	137237	1.000000	292485462	0.005350
99085962	1361400812.000000	70749961	10000.000000	7352	137846	1.000000	8515	137482	1.000000	297558317	0.004547
99088202	1361405135.000000	70747951	10000.000000	7251	138466	1.000000	8640	137034	1.000000	302629568	0.003741
99105703	1361337655.000000	70759241	10000.000000	7271	138242	1.000000	8531	137399	1.000000	307696037	0.006304
99102341	1361333578.000000	70755811	10000.000000	7374	138568	1.000000	8465	137404	1.000000	312750158	0.006613
99106230	1361259676.000000	70767919	10000.000000	7373	138535	1.000000	8485	137541	1.000000	317799265	0.005067
99089098	1361370903.000000	70747344	10000.000000	7319	137724	1.000000	8485	137634	1.000000	322840610	0.004723
99116456	1361275131.000000	70738308	10000.000000	7233	139093	1.000000	8600	136781	1.000000	327874205	0.004109
99089911	1361296667.000000	70759116	10000.000000	7219	138397	1.000000	8594	137266	1.000000	332903341	0.005091
99092582	1361351077.000000	70767516	10000.000000	7289	138150	1.000000	8562	137035	1.000000	337918102	0.004532
99080974	1361352890.000000	70745931	10000.000000	7395	138242	1.000000	8433	137707	1.000000	342933285	0.004312
99087473	1361336848.000000	70772519	10000.000000	7259	138603	1.000000	8525	136548	1.000000	347941459	0.004198
99086800	1361383174.000000	70753888	10000.000000	7412	137948	1.000000	8503	136988	1.000000	352935722	0.004051
99096475	1361323433.000000	70749751	10000.000000	7338	138230	1.000000	8560	137331	1.000000	357927257	0.004093
99085051	1361414070.000000	70773115	10000.000000	7219	139033	1.000000	8518	137068	1.000000	362913010	0.003689
99091156	1361375308.000000	70755880	10000.000000	7374	138053	1.000000	8471	137544	1.000000	367884546	0.003659
99103488	1361328902.000000	70745408	10000.000000	7306	138215	1.000000	8514	136969	1.000000	372850339	0.004905
99091919	1361296222.000000	70746579	10000.000000	7330	137965	1.000000	8488	137284	1.000000	377808985	0.005052
99082821	1361374968.000000	70762583	10000.000000	7359	138364	1.000000	8442	137535	1.000000	382764303	0.004855
99093284	1361398241.000000	70739202	10000.000000	7335	138597	1.000000	8469	137297	1.000000	387708137	0.004547
99087962	1361372493.000000	70755200	10000.000000	7256	138496	1.000000	8422	137118	1.000000	392642848	0.004147
99086349	1361360393.000000	70761577	10000.000000	7202	138579	1.000000	8590	136491	1.000000	397574133	0.003955
99077992	1361374221.000000	70760686	10000.000000	7365	137755	1.000000	8466	137208	1.000000	402493638	0.003758
99097035	1361391010.000000	70748691	10000.000000	7259	138668	1.000000	8549	137143	1.000000	407406569	0.003849
99093075	1361301799.000000	70746868	10000.000000	7378	138367	1.000000	8380	137404	1.000000	412312874	0.002585
99100395	1361332474.000000	70741031	10000.000000	7389	138296	1.000000	8497	137116	1.000000	417216420	0.002635
99088537	1361335130.000000	70740993	10000.000000	7314	138612	1.000000	8504	136772	1.000000	422106664	0.002754
99095902	1361310968.000000	70775034	10000.000000	7285	139198	1.000000	8511	137622	1.000000	426991122	0.003258
99094909	1361334575.000000	70754165	10000.000000	7306	138463	1.000000	8374	137413	1.000000	431864531	0.002901
99100330	1361321123.000000	70763547	10000.000000	7342	137772	1.000000	8482	137038	1.000000	436737300	0.001403
99094497	1361380191.000000	70755591	10000.000000	7370	138133	1.000000	8462	137255	1.000000	441600220	0.000553
99111598	1361270352.000000	70750763	10000.000000	7362	138458	1.000000	8698	137283	1.000000	446459090	0.000519
99092229	1361275495.000000	70757066	10000.000000	7254	138506	1.000000	8390	138014	1.000000	451305358	0.000294
99098147	1361303924.000000	70762424	10000.000000	7331	138741	1.000000	8538	137348	1.000000	456143956	0.000419
99088193	1361403464.000000	70775694	10000.000000	7285	138863	1.000000	8337	137850	1.000000	460975228	-0.001194
99088085	1361317540.000000	70752872	10000.000000	7295	138721	1.000000	8579	136932	1.000000	465801362	-0.001127
99087728	1361391388.000000	70766098	10000.000000	7395	137942	1.000000	8567	137493	1.000000	470620142	-0.001080
99092437	1361395898.000000	70760687	10000.000000	7373	138426	1.000000	8544	137109	1.000000	475436249	-0.001155
99087427	1361319439.000000	70749898	10000.000000	7337	138088	1.000000	8449	137018	1.000000	480239025	-0.000948
99096224	1361381508.000000	70759826	10000.000000	7263	138325	1.000000	8503	137023	1.000000	485037371	-0.000750
99092787	1361332589.000000	70747106	10000.000000	7321	138798	1.000000	8547	137472	1.000000	489829278	-0.001016
99094585	1361385222.000000	70755978	10000.000000	7384	138103	1.000000	8399	137364	1.000000	494613838	-0.001266
99099465	1361376663.000000	70749436	10000.000000	7317	138105	1.000000	8562	137083	1.000000	499390258	-0.001193
99094581	1361312993.000000	70762187	10000.000000	7262	138865	1.000000	8597	136920	1.000000	504159130	-0.001412
99103601	1361353497.000000	70762590	10000.000000	7356	137980	1.000000	8528	137857	1.000000	508920233	-0.001444
99107519	1361324294.000000	70761706	10000.000000	7316	138184	1.000000	8493	137368	1.000000	513677592	-0.001550
99100421	1361327783.000000	70763310	10000.000000	7307	137911	1.000000	8437	137295	1.000000	518425850	-0.001415
npatches	nstrain	runtime	dt	init_x	init_y	init_y_blood	init_z	init_S	beta0	beta1	beta2	beta3	mean_beta	B	d	delta	delta_blood	b[0]	mut	m	CTL	c	g	epsilon	k	het	lambda	rho	omega	x_max	patch.dyna	DELTA	A	VA
10000	1	100.000000	0.000100	21900	9499	5000000	0.001000	10000000	10.120895	12.664255	11.379499	20.225205	14	8000000000.000000	0.010000	1.000000	1.000000	800000	0.000050	0.048000	0	0.500000	0.000000	25.000000	4.000000	0.500000	0.001000	0.001000	0.010000	31987	0	10.000000	7.000000	1.000000
sus	inf	inf_blood	z	x[0]	y[0][0]	z[0]	x[1]	y[1][0]	z[1]	S[0]	synchrony
219000000	94990000.000000	5000000	10.000000	21900	9499	0.001000	21900	9499	0.001000	10000000	0.000000
69641227	2209777547.000000	114778423	3940.834452	8406	220250	0.394083	7046	220002	0.394083	15021777	0.000000
79678730	1838642764.000000	95622372	6324.976263	9645	182443	0.632498	8289	183560	0.632498	21173029	0.000000
96174905	1412844960.000000	73459118	7771.013291	11511	139241	0.777101	9903	140607	0.777101	26907986	0.000000
106671625	1211094023.000000	62963935	8648.068121	12748	119503	0.864807	11099	121211	0.864807	32300761	0.000000
112874475	1110031714.000000	57697739	9180.022116	13476	109612	0.918002	11663	110596	0.918002	37490136	0.000000
116558624	1054951239.000000	54823097	9502.664490	13913	103863	0.950266	12105	104781	0.950266	42556264	0.000000
118762593	1023629033.000000	53203288	9698.354536	14059	99811	0.969835	12187	102124	0.969835	47545325	0.000000
120104786	1005259567.000000	52254134	9817.045065	14237	99145	0.981705	12462	100278	0.981705	52483777	0.000000
120900542	994362233.000000	51675739	9889.033609	14434	97773	0.988903	12350	99428	0.988903	57387496	0.000000
121397213	987842798.000000	51350242	9932.696323	14336	97182	0.993270	12357	98523	0.993270	62265434	0.000000
121697690	983828326.000000	51136529	9959.178767	14447	96246	0.995918	12421	98143	0.995918	67129148	0.000000
121874867	981506705.000000	51022713	9975.240980	14406	96658	0.997524	12591	97739	0.997524	71978864	0.000000
121982760	980066559.000000	50946981	9984.983083	14416	96118	0.998498	12438	97877	0.998498	76814291	0.000000
122031294	979157502.000000	50894253	9990.891893	14515	95803	0.999089	12619	97490	0.999089	81643941	0.000000
122079941	978684738.000000	50878776	9994.475723	14588	96161	0.999448	12512	97225	0.999448	86458925	0.000000
122115355	978338841.000000	50848051	9996.649399	14389	96558	0.999665	12596	97732	0.999665	91270537	0.000000
122138970	978107597.000000	50849677	9997.967783	14472	96109	0.999797	12541	97622	0.999797	96074410	0.000000
122134494	977972467.000000	50839805	9998.767413	14555	95303	0.999877	12655	97812	0.999877	100872185	0.000000
122163590	977876610.000000	50821926	9999.252408	14258	96410	0.999925	12628	97970	0.999925	105666502	0.000000
122143265	977895216.000000	50819151	9999.546568	14492	95793	0.999955	12740	97272	0.999955	110451194	0.000000
122155173	977864702.000000	50812275	9999.724983	14551	96242	0.999972	12481	97636	0.999972	115223898	0.000000
122156215	977826965.000000	50842336	9999.833196	14371	95998	0.999983	12628	97220	0.999983	119997437	0.000000
122136147	977825197.000000	50820659	9999.898829	14284	95892	0.999990	12443	97730	0.999990	124760125	0.000000
122148575	977844217.000000	50811029	9999.938638	14318	96305	0.999994	12466	97256	0.999994	129512725	0.000000
122158782	977884743.000000	50818164	9999.962782	14518	96591	0.999996	12548	98054	0.999996	134261157	0.000000
122187577	977790361.000000	50810197	9999.977427	14391	95985	0.999998	12560	97361	0.999998	139002310	0.000000
122147626	977853531.000000	50836061	9999.986309	14463	96103	0.999999	12549	97554	0.999999	143737597	0.000000
122147951	977877752.000000	50824049	9999.991696	14331	96127	0.999999	12516	97918	0.999999	148462674	0.000000
122159534	977816267.000000	50816273	9999.994963	14459	96002	0.999999	12632	97618	0.999999	153180075	0.000000
122150095	977774981.000000	50830446	9999.996945	14402	96078	1.000000	12530	97272	1.000000	157890760	0.000000
122147276	977803560.000000	50811367	9999.998147	14482	95725	1.000000	12645	97867	1.000000	162594276	0.000000
122143020	977892789.000000	50818971	9999.998876	14528	95869	1.000000	12652	97524	1.000000	167290826	0.000000
122153303	977873089.000000	50819294	9999.999318	14308	95592	1.000000	12665	97086	1.000000	171987687	0.000000
122151084	977831832.000000	50834466	9999.999587	14384	96158	1.000000	12550	96927	1.000000	176674177	0.000000
122178370	977741476.000000	50825478	9999.999749	14536	96612	1.000000	12571	97681	1.000000	181349790	0.000000
122144344	977849631.000000	50832082	9999.999848	14535	96511	1.000000	12668	96826	1.000000	186019691	0.000000
122153175	977797349.000000	50837264	9999.999908	14381	95903	1.000000	12595	96988	1.000000	190682387	0.000000
122168580	977829253.000000	50826688	9999.999944	14595	95403	1.000000	12604	97324	1.000000	195334450	0.000000
122160431	977821033.000000	50817498	9999.999966	14296	96183	1.000000	12519	97535	1.000000	199986678	0.000000
122169333	977763972.000000	50816682	9999.999979	14427	95687	1.000000	12609	97847	1.000000	204635354	-1.#IND00
122152481	977772061.000000	50833028	9999.999988	14449	95364	1.000000	12660	97333	1.000000	209272725	0.008000
122149863	977801628.000000	50815667	9999.999992	14465	96133	1.000000	12504	97451	1.000000	213898778	0.003796
122157770	977829474.000000	50826209	9999.999995	14310	95910	1.000000	12555	97856	1.000000	218519232	0.007941
122142861	977905450.000000	50817500	9999.999997	14571	96293	1.000000	12470	97992	1.000000	223135835	0.010936
122156907	977863979.000000	50819366	9999.999998	14451	96251	1.000000	12611	97532	1.000000	227743148	0.006789
122160451	977848450.000000	50827559	9999.999999	14349	96569	1.000000	12508	97850	1.000000	232341256	0.008859
122164446	977848266.000000	50830465	9999.999999	14357	95962	1.000000	12638	97287	1.000000	236931431	0.005425
122157565	977881605.000000	50822809	10000.000000	14447	95901	1.000000	12613	97767	1.000000	241512965	0.003990
122142551	977800358.000000	50828854	10000.000000	14428	95723	1.000000	12531	97480	1.000000	246091606	0.006053
122177542	977799427.000000	50813758	10000.000000	14503	96071	1.000000	12654	97188	1.000000	250664297	0.004792
122150867	977827994.000000	50797958	10000.000000	14297	96128	1.000000	12667	96939	1.000000	255225452	0.005591
122163241	977823972.000000	50815805	10000.000000	14273	96075	1.000000	12729	97415	1.000000	259785175	0.004824
122167888	977788877.000000	50818988	10000.000000	14563	95757	1.000000	12596	97623	1.000000	264340745	0.004490
122161171	977849136.000000	50820530	10000.000000	14575	95481	1.000000	12502	97932	1.000000	268887584	0.003899
122169451	977872003.000000	50832606	10000.000000	14551	95977	1.000000	12717	97266	1.000000	273424186	0.004147
122143197	977882162.000000	50826665	10000.000000	14381	96043	1.000000	12521	98017	1.000000	277955973	0.003600
122177403	977761138.000000	50814660	10000.000000	14617	95750	1.000000	12524	96983	1.000000	282481530	0.003420
122166065	977825025.000000	50811944	10000.000000	14558	96071	1.000000	12608	97121	1.000000	287000138	0.002294
122140524	977848294.000000	50834413	10000.000000	14541	96471	1.000000	12587	97468	1.000000	291512655	0.006908
122144939	977827071.000000	50814093	10000.000000	14435	95893	1.000000	12620	97440	1.000000	296019337	0.006517
122164107	977749799.000000	50818969	10000.000000	14589	95530	1.000000	12525	97118	1.000000	300516981	0.006900
122148312	977865766.000000	50825348	10000.000000	14440	95691	1.000000	12629	97531	1.000000	305009529	0.005041
122150730	977866711.000000	50821249	10000.000000	14541	95404	1.000000	12690	97077	1.000000	309493443	0.004726
122159611	977818906.000000	50824220	10000.000000	14393	96274	1.000000	12578	96826	1.000000	313972684	0.004077
122150729	977842674.000000	50836149	10000.000000	14489	96036	1.000000	12600	97574	1.000000	318441237	0.004156
122158034	977831528.000000	50822760	10000.000000	14504	96074	1.000000	12686	97186	1.000000	322903552	0.005860
122141909	977803516.000000	50828905	10000.000000	14283	95997	1.000000	12371	97515	1.000000	327365498	0.003650
122149497	977873296.000000	50823506	10000.000000	14348	96174	1.000000	12517	97012	1.000000	331816593	0.003325
122167980	977830775.000000	50822244	10000.000000	14476	95869	1.000000	12547	97346	1.000000	336262120	0.003004
122149188	977803251.000000	50831842	10000.000000	14378	95522	1.000000	12573	97247	1.000000	340698864	0.003322
122144764	977809959.000000	50827030	10000.000000	14469	96114	1.000000	12548	98191	1.000000	345130128	0.003617
122155890	977783127.000000	50831875	10000.000000	14620	96025	1.000000	12637	97472	1.000000	349553478	0.003047
122154042	977775721.000000	50815673	10000.000000	14617	95964	1.000000	12527	98070	1.000000	353971266	0.002193
122156563	977794341.000000	50815418	10000.000000	14522	96174	1.000000	12488	97982	1.000000	358384648	0.000054
122150293	977899526.000000	50819825	10000.000000	14625	95274	1.000000	12639	97557	1.000000	362788554	0.001461
122152227	977831942.000000	50828981	10000.000000	14320	95762	1.000000	12438	97407	1.000000	367185130	0.001515
122160988	977813267.000000	50820195	10000.000000	14252	95776	1.000000	12640	97577	1.000000	371580003	-0.000335
122155522	977835280.000000	50825021	10000.000000	14502	95604	1.000000	12602	97278	1.000000	375961407	-0.000494
122168404	977733467.000000	50826152	10000.000000	14443	95902	1.000000	12491	97362	1.000000	380340243	-0.000639
122155623	977794707.000000	50833217	10000.000000	14484	95659	1.000000	12478	97837	1.000000	384716575	-0.000681
122150614	977858373.000000	50825289	10000.000000	14543	94931	1.000000	12519	97352	1.000000	389082296	-0.000778
122162594	977799288.000000	50817508	10000.000000	14326	95778	1.000000	12472	97798	1.000000	393441506	0.000181
122173172	977808020.000000	50827051	10000.000000	14431	95443	1.000000	12437	98197	1.000000	397794873	0.000200
122157152	977783341.000000	50825335	10000.000000	14501	96090	1.000000	12666	96826	1.000000	402138759	0.000220
122167658	977821449.000000	50825863	10000.000000	14463	95996	1.000000	12589	97473	1.000000	406474340	-0.000675
122152479	977799113.000000	50822225	10000.000000	14543	96152	1.000000	12442	97614	1.000000	410806582	-0.000767
122157299	977839852.000000	50830409	10000.000000	14345	96397	1.000000	12515	97853	1.000000	415132022	-0.001157
122161319	977796668.000000	50809707	10000.000000	14529	96000	1.000000	12632	96898	1.000000	419453750	-0.000826
122158037	977802968.000000	50823909	10000.000000	14562	95539	1.000000	12563	97085	1.000000	423770843	-0.000451
122167136	977844016.000000	50816117	10000.000000	14550	96232	1.000000	12584	97358	1.000000	428076871	-0.000562
122151769	977835745.000000	50839362	10000.000000	14511	95690	1.000000	12821	97067	1.000000	432375201	-0.001210
122144888	977817631.000000	50832184	10000.000000	14650	96192	1.000000	12585	97217	1.000000	436670147	-0.001026
122167665	977818734.000000	50811208	10000.000000	14486	96430	1.000000	12781	96398	1.000000	440956577	-0.001014
122162579	977808680.000000	50817862	10000.000000	14407	96046	1.000000	12452	97716	1.000000	445236658	-0.000889
122157396	977763823.000000	50825204	10000.000000	14536	95450	1.000000	12591	97130	1.000000	449510917	-0.000572
122152608	977806117.000000	50825143	10000.000000	14527	95847	1.000000	12440	97824	1.000000	453780041	-0.000615
122157479	977820402.000000	50815465	10000.000000	14433	96431	1.000000	12733	96846	1.000000	458045244	-0.000606
122164126	977813545.000000	50817083	10000.000000	14414	96124	1.000000	12479	97672	1.000000	462300504	-0.000559
122148043	977878906.000000	50821547	10000.000000	14363	96130	1.000000	12581	97695	1.000000	466546698	-0.000945
npatches	nstrain	runtime	dt	init_x	init_y	init_y_blood	init_z	init_S	beta0	beta1	beta2	beta3	mean_beta	B	d	delta	delta_blood	b[0]	mut	m	CTL	c	g	epsilon	k	het	lambda	rho	omega	x_max	patch.dyna	DELTA	A	VA
10000	1	100.000000	0.000100	21900	9499	5000000	0.001000	10000000	13.223866	15.820436	19.271265	8.958477	14	8000000000.000000	0.010000	1.000000	1.000000	800000	0.000050	0.048000	0	0.500000	0.000000	25.000000	5.000000	0.500000	0.001000	0.001000	0.010000	31987	0	10.000000	7.000000	1.000000
sus	inf	inf_blood	z	x[0]	y[0][0]	z[0]	x[1]	y[1][0]	z[1]	S[0]	synchrony
219000000	94990000.000000	5000000	10.000000	21900	9499	0.001000	21900	9499	0.001000	10000000	0.000000
75470524	1987732259.000000	103280091	3940.834452	7521	197856	0.394083	6444	199047	0.394083	14947647	0.000000
93166796	1478113638.000000	76895579	6324.976263	9301	147447	0.632498	7961	149477	0.632498	20846611	0.000000
114016192	1091106647.000000	56748765	7771.013291	11240	109041	0.777101	10066	110109	0.777101	26181839	0.000000
126702823	918866037.000000	47762978	8648.068121	12827	91621	0.864807	11254	92681	0.864807	31101133	0.000000
134151705	832965865.000000	43289510	9180.022116	13557	83131	0.918002	12015	84379	0.918002	35773456	0.000000
138617584	786066510.000000	40871233	9502.664490	13845	78780	0.950266	12443	79465	0.950266	40292677	0.000000
141294405	759352019.000000	39466830	9698.354536	14300	75979	0.969835	12646	77500	0.969835	44722955	0.000000
142920658	743651334.000000	38658953	9817.045065	14257	74406	0.981705	12762	75316	0.981705	49095926	0.000000
143893661	734387015.000000	38175729	9889.033609	14364	73908	0.988903	12845	74961	0.988903	53431264	0.000000
144478788	728793844.000000	37884456	9932.696323	14534	73072	0.993270	12955	74029	0.993270	57742865	0.000000
144830092	725492027.000000	37709235	9959.178767	14452	72242	0.995918	13179	73053	0.995918	62034269	0.000000
145062435	723452144.000000	37600133	9975.240980	14570	71991	0.997524	13167	73373	0.997524	66313400	0.000000
145185901	722157009.000000	37544072	9984.983083	14571	72550	0.998498	13093	73456	0.998498	70583240	0.000000
145278031	721453792.000000	37502647	9990.891893	14595	71932	0.999089	13037	73077	0.999089	74842518	0.000000
145318145	720978217.000000	37470425	9994.475723	14629	71401	0.999448	13023	73664	0.999448	79094496	0.000000
145360579	720702059.000000	37456204	9996.649399	14567	72213	0.999665	13144	73511	0.999665	83337634	0.000000
145366633	720551566.000000	37448204	9997.967783	14636	71767	0.999797	12970	73529	0.999797	87579546	0.000000
145367561	720504673.000000	37446278	9998.767413	14510	72360	0.999877	13176	73055	0.999877	91811359	0.000000
145405053	720367785.000000	37437609	9999.252408	14640	71994	0.999925	12960	73199	0.999925	96030659	0.000000
145395323	720353384.000000	37436018	9999.546568	14486	72250	0.999955	13074	73201	0.999955	100248105	0.000000
145397315	720369039.000000	37438389	9999.724983	14477	72101	0.999972	12986	73563	0.999972	104456453	0.000000
145386195	720276199.000000	37434492	9999.833196	14583	71911	0.999983	13025	73383	0.999983	108662386	0.000000
145399005	720296872.000000	37431455	9999.898829	14669	71673	0.999990	12962	73483	0.999990	112863977	0.000000
145391035	720320219.000000	37436474	9999.938638	14589	72463	0.999994	13046	73395	0.999994	117055563	0.000000
145389927	720292490.000000	37444152	9999.962782	14547	71603	0.999996	12888	73185	0.999996	121242481	0.000000
145395979	720323323.000000	37426474	9999.977427	14561	72495	0.999998	12945	73314	0.999998	125423398	0.000000
145396339	720295589.000000	37436625	9999.986309	14514	71939	0.999999	12985	73249	0.999999	129599826	0.000000
145395457	720326015.000000	37434838	9999.991696	14677	71771	0.999999	13071	72983	0.999999	133765060	0.000000
145400645	720300743.000000	37440627	9999.994963	14471	72015	0.999999	12960	73335	0.999999	137923800	0.000000
145399179	720336220.000000	37431852	9999.996945	14958	71303	1.000000	13069	72557	1.000000	142077898	0.000000
145386046	720321332.000000	37442608	9999.998147	14574	72347	1.000000	13055	73502	1.000000	146229109	0.000000
145402784	720301126.000000	37432281	9999.998876	14613	71926	1.000000	13009	73759	1.000000	150373389	0.000000
145395178	720273969.000000	37439479	9999.999318	14499	72380	1.000000	12945	73364	1.000000	154505586	0.000000
145403441	720290991.000000	37434704	9999.999587	14584	72016	1.000000	13033	73332	1.000000	158639608	0.000000
145398228	720296122.000000	37430680	9999.999749	14558	71638	1.000000	13062	72863	1.000000	162759628	0.000000
145377512	720272775.000000	37437950	9999.999848	14657	71831	1.000000	13065	72968	1.000000	166877647	0.000000
145389299	720288760.000000	37445912	9999.999908	14655	71644	1.000000	13046	73328	1.000000	170987636	0.000000
145404605	720311150.000000	37440048	9999.999944	14594	71684	1.000000	12992	72965	1.000000	175091688	0.000000
145397116	720336520.000000	37435392	9999.999966	14803	71960	1.000000	13126	73225	1.000000	179190661	0.000000
145388572	720294508.000000	37441364	9999.999979	14608	71948	1.000000	13168	73061	1.000000	183285122	-1.#IND00
145387177	720343533.000000	37434906	9999.999988	14454	72295	1.000000	13100	73509	1.000000	187372256	0.032000
145387435	720310159.000000	37435139	9999.999992	14424	72132	1.000000	13065	73028	1.000000	191453881	0.015617
145380279	720298694.000000	37437647	9999.999995	14610	72015	1.000000	13091	72726	1.000000	195525772	0.014509
145412880	720303366.000000	37434052	9999.999997	14653	71927	1.000000	13118	73436	1.000000	199588789	0.009972
145387925	720268248.000000	37443036	9999.999998	14481	71935	1.000000	12989	73045	1.000000	203653191	0.011394
145388944	720300552.000000	37440233	9999.999999	14421	72067	1.000000	13079	73542	1.000000	207708328	0.009510
145385649	720324079.000000	37446395	9999.999999	14611	71877	1.000000	13167	73369	1.000000	211758810	0.006416
145400087	720303129.000000	37439276	10000.000000	14478	72642	1.000000	13082	73393	1.000000	215802911	0.010793
145396966	720284703.000000	37435236	10000.000000	14719	71791	1.000000	13017	73061	1.000000	219843229	0.010562
145383763	720353669.000000	37445399	10000.000000	14559	72095	1.000000	12890	73362	1.000000	223872140	0.007938
145395959	720331011.000000	37432997	10000.000000	14553	71780	1.000000	13044	73151	1.000000	227895301	0.007161
145387259	720279102.000000	37440673	10000.000000	14569	71825	1.000000	13110	73403	1.000000	231914532	0.007388
145389391	720345657.000000	37435697	10000.000000	14491	72372	1.000000	12993	73256	1.000000	235930079	0.008970
145406957	720232721.000000	37437473	10000.000000	14608	71857	1.000000	12993	72824	1.000000	239939202	0.008978
145395508	720340537.000000	37427371	10000.000000	14574	71919	1.000000	13169	73230	1.000000	243940813	0.008365
145399977	720307553.000000	37423352	10000.000000	14690	71611	1.000000	12955	73448	1.000000	247939498	0.007342
145376749	720353090.000000	37445315	10000.000000	14536	72100	1.000000	13069	72953	1.000000	251926713	0.007220
145401148	720296578.000000	37437322	10000.000000	14731	71971	1.000000	12932	73230	1.000000	255908782	0.008350
145395372	720312477.000000	37445504	10000.000000	14570	72135	1.000000	13093	73313	1.000000	259882112	0.008176
145404099	720287787.000000	37438582	10000.000000	14622	72273	1.000000	13078	73433	1.000000	263852157	0.007585
145374114	720350063.000000	37446236	10000.000000	14576	71849	1.000000	13042	73321	1.000000	267814046	0.007513
145387353	720318086.000000	37439348	10000.000000	14644	72436	1.000000	13167	73317	1.000000	271775879	0.006928
145397388	720280062.000000	37438622	10000.000000	14533	72054	1.000000	13156	73309	1.000000	275728592	0.006186
145404588	720288011.000000	37432116	10000.000000	14477	72064	1.000000	13170	72608	1.000000	279675527	0.008012
145382224	720280097.000000	37453161	10000.000000	14621	72039	1.000000	13140	73311	1.000000	283613205	0.007491
145410225	720303287.000000	37435493	10000.000000	14735	72042	1.000000	13146	73101	1.000000	287548957	0.007074
145394241	720287407.000000	37434285	10000.000000	14614	72322	1.000000	13105	73060	1.000000	291482125	0.008642
145378575	720300746.000000	37439991	10000.000000	14610	71855	1.000000	13057	73449	1.000000	295403731	0.008044
145401905	720322227.000000	37435421	10000.000000	14567	71643	1.000000	13167	73023	1.000000	299316975	0.006155
145388884	720309535.000000	37444619	10000.000000	14530	72302	1.000000	13172	73106	1.000000	303227389	0.005994
145403328	720299912.000000	37439911	10000.000000	14736	71888	1.000000	13125	73102	1.000000	307134067	0.005347
145401095	720319795.000000	37422676	10000.000000	14678	72195	1.000000	13077	73692	1.000000	311033694	0.005918
145405509	720295508.000000	37440470	10000.000000	14632	72423	1.000000	13163	73446	1.000000	314928783	0.005606
145391919	720388094.000000	37434522	10000.000000	14640	72024	1.000000	13070	73184	1.000000	318818063	0.005680
145389058	720307295.000000	37443080	10000.000000	14548	71998	1.000000	13091	73036	1.000000	322700169	0.005661
145385205	720358014.000000	37433107	10000.000000	14622	71979	1.000000	13195	73400	1.000000	326578942	0.005038
145401491	720299502.000000	37434124	10000.000000	14710	71936	1.000000	13085	73389	1.000000	330445618	0.004508
145399441	720293490.000000	37445797	10000.000000	14485	72095	1.000000	12994	73326	1.000000	334311011	0.004577
145401271	720337078.000000	37439574	10000.000000	14633	71776	1.000000	13026	73391	1.000000	338172200	0.004721
145399651	720331245.000000	37431428	10000.000000	14589	71791	1.000000	13187	72997	1.000000	342024242	0.004219
145409484	720301588.000000	37428895	10000.000000	14641	72462	1.000000	13079	73214	1.000000	345873777	0.004412
145393115	720273753.000000	37439452	10000.000000	14534	72007	1.000000	13110	73409	1.000000	349717386	0.004731
145391901	720309803.000000	37436567	10000.000000	14626	72210	1.000000	13187	72994	1.000000	353552203	0.004673
145400315	720295238.000000	37440248	10000.000000	14559	72039	1.000000	13087	72622	1.000000	357380963	0.004187
145402446	720329469.000000	37431041	10000.000000	14725	71561	1.000000	12989	73298	1.000000	361207086	0.004071
145394324	720308733.000000	37439570	10000.000000	14451	72341	1.000000	12965	73349	1.000000	365024972	0.004025
145387166	720305427.000000	37437946	10000.000000	14683	71973	1.000000	13173	72739	1.000000	368840704	0.004072
145400418	720285590.000000	37441457	10000.000000	14543	72087	1.000000	13248	72669	1.000000	372646577	0.004105
145394638	720290487.000000	37436851	10000.000000	14474	72091	1.000000	12853	73616	1.000000	376447594	0.004070
145387527	720334121.000000	37448445	10000.000000	14656	72015	1.000000	13152	73317	1.000000	380245502	0.003972
145394758	720376040.000000	37433325	10000.000000	14628	71970	1.000000	13140	73873	1.000000	384039462	0.003816
145394085	720291375.000000	37443030	10000.000000	14616	71883	1.000000	13118	73123	1.000000	387822276	0.003447
145406297	720310014.000000	37444330	10000.000000	14600	72180	1.000000	13208	72822	1.000000	391603229	0.003483
145399831	720296836.000000	37434761	10000.000000	14675	71553	1.000000	13062	72806	1.000000	395380159	0.004098
145400371	720313172.000000	37438571	10000.000000	14646	71759	1.000000	12860	73142	1.000000	399144746	0.004077
145395257	720318876.000000	37436587	10000.000000	14557	71925	1.000000	13071	73207	1.000000	402909993	0.003915
145412518	720259350.000000	37443778	10000.000000	14563	72397	1.000000	13174	73051	1.000000	406663004	0.003830
145394470	720265646.000000	37432086	10000.000000	14501	72285	1.000000	13049	72741	1.000000	410416888	0.003824
145401629	720294782.000000	37426375	10000.000000	14648	72203	1.000000	13183	73021	1.000000	414163532	0.003684
npatches	nstrain	runtime	dt	init_x	init_y	init_y_blood	init_z	init_S	beta0	beta1	beta2	beta3	mean_beta	B	d	delta	delta_blood	b[0]	mut	m	CTL	c	g	epsilon	k	het	lambda	rho	omega	x_max	patch.dyna	DELTA	A	VA
10000	1	100.000000	0.000100	21900	9499	5000000	0.001000	10000000	19.163134	9.766395	17.575778	14.574108	14	8000000000.000000	0.010000	1.000000	1.000000	800000	0.000050	0.048000	0	0.500000	0.000000	25.000000	6.000000	0.500000	0.001000	0.001000	0.010000	31987	0	10.000000	7.000000	1.000000
sus	inf	inf_blood	z	x[0]	y[0][0]	z[0]	x[1]	y[1][0]	z[1]	S[0]	synchrony
219000000	94990000.000000	5000000	10.000000	21900	9499	0.001000	21900	9499	0.001000	10000000	0.000000
81756467	1789240185.000000	93003449	3940.834452	6019	180479	0.394083	10228	177021	0.394083	14869643	0.000000
107136396	1204323874.000000	62644255	6324.976263	8011	122809	0.632498	13198	118197	0.632498	20500516	0.000000
132043020	857548367.000000	44592042	7771.013291	10241	88769	0.777101	15922	83656	0.777101	25428758	0.000000
146840650	708023460.000000	36814858	8648.068121	11617	73517	0.864807	17370	68594	0.864807	29866988	0.000000
155548795	633449675.000000	32937240	9180.022116	12507	65527	0.918002	18140	61242	0.918002	34019565	0.000000
160785228	592653437.000000	30807317	9502.664490	12816	61844	0.950266	18943	56877	0.950266	37995132	0.000000
163900973	569440249.000000	29597747	9698.354536	13091	59656	0.969835	19248	54628	0.969835	41864251	0.000000
165819823	555798402.000000	28884038	9817.045065	13415	58371	0.981705	19230	53593	0.981705	45674695	0.000000
166987913	547621163.000000	28464070	9889.033609	13556	57371	0.988903	19367	52372	0.988903	49438998	0.000000
167680731	542784552.000000	28214449	9932.696323	13469	56820	0.993270	19457	52095	0.993270	53175075	0.000000
168085903	539932770.000000	28057156	9959.178767	13504	56672	0.995918	19759	51951	0.995918	56895339	0.000000
168340837	538126418.000000	27965823	9975.240980	13543	56323	0.997524	19688	51499	0.997524	60601624	0.000000
168487737	537113523.000000	27917345	9984.983083	13530	56505	0.998498	19625	51167	0.998498	64294486	0.000000
168615924	536387667.000000	27880403	9990.891893	13629	56233	0.999089	19503	51311	0.999089	67979903	0.000000
168657353	536019040.000000	27860485	9994.475723	13559	56008	0.999448	19672	51264	0.999448	71659867	0.000000
168702403	535782097.000000	27857179	9996.649399	13665	55889	0.999665	19544	51786	0.999665	75330592	0.000000
168697424	535698188.000000	27846673	9997.967783	13666	55930	0.999797	19549	51399	0.999797	78997536	0.000000
168734855	535590307.000000	27836062	9998.767413	13748	55954	0.999877	19628	51686	0.999877	82655591	0.000000
168723368	535543871.000000	27830577	9999.252408	13733	56092	0.999925	19733	51272	0.999925	86309506	0.000000
168758551	535470154.000000	27826646	9999.546568	13657	56056	0.999955	19957	50934	0.999955	89956637	0.000000
168741793	535482106.000000	27834788	9999.724983	13702	56171	0.999972	19742	51490	0.999972	93597716	0.000000
168756721	535480344.000000	27827403	9999.833196	13660	56318	0.999983	19692	51763	0.999983	97234486	0.000000
168756078	535426925.000000	27828429	9999.898829	13609	55936	0.999990	19771	51316	0.999990	100867269	0.000000
168735461	535484695.000000	27831496	9999.938638	13592	56385	0.999994	19684	51130	0.999994	104494725	0.000000
168750067	535469004.000000	27834683	9999.962782	13683	56161	0.999996	19704	51524	0.999996	108118230	0.000000
168759177	535376071.000000	27824151	9999.977427	13793	55671	0.999998	19634	51249	0.999998	111731695	0.000000
168753090	535431872.000000	27824827	9999.986309	13628	55945	0.999999	19829	51244	0.999999	115341815	0.000000
168726284	535405514.000000	27832432	9999.991696	13638	56615	0.999999	19619	51439	0.999999	118946627	0.000000
168751949	535430491.000000	27816387	9999.994963	13588	56158	0.999999	19723	51085	0.999999	122542304	0.000000
168748140	535401457.000000	27828337	9999.996945	13565	56013	1.000000	19814	51172	1.000000	126136794	0.000000
168734221	535432162.000000	27830797	9999.998147	13601	56044	1.000000	19684	51244	1.000000	129726434	0.000000
168744842	535390431.000000	27829662	9999.998876	13665	56369	1.000000	19733	50908	1.000000	133307966	0.000000
168754827	535406416.000000	27818086	9999.999318	13598	56470	1.000000	19695	50863	1.000000	136882609	0.000000
168736225	535461727.000000	27827000	9999.999587	13622	56019	1.000000	19503	51228	1.000000	140456973	0.000000
168743862	535429535.000000	27823788	9999.999749	13708	56064	1.000000	19654	51654	1.000000	144021022	0.000000
168751251	535376955.000000	27827324	9999.999848	13810	55823	1.000000	19710	51382	1.000000	147582339	0.000000
168736478	535468570.000000	27825756	9999.999908	13720	56066	1.000000	19580	51406	1.000000	151135427	0.000000
168752894	535428162.000000	27833600	9999.999944	13568	56113	1.000000	19703	51094	1.000000	154685969	0.000000
168747697	535429060.000000	27823214	9999.999966	13755	56262	1.000000	19632	51864	1.000000	158232502	0.000000
168740239	535476228.000000	27826126	9999.999979	13495	56441	1.000000	19599	51190	1.000000	161770186	-1.#IND00
168730825	535467526.000000	27833306	9999.999988	13650	56049	1.000000	19693	51876	1.000000	165307282	-0.009600
168737946	535444487.000000	27831915	9999.999992	13547	56355	1.000000	19609	51823	1.000000	168840713	-0.006795
168752389	535440740.000000	27823880	9999.999995	13639	56185	1.000000	19657	51036	1.000000	172364693	0.000564
168754839	535429169.000000	27821701	9999.999997	13607	56007	1.000000	19897	51135	1.000000	175882870	0.004970
168759699	535390614.000000	27834894	9999.999998	13579	56016	1.000000	19590	50796	1.000000	179395306	-0.002375
168740077	535437777.000000	27822019	9999.999999	13766	55768	1.000000	19585	51280	1.000000	182900768	-0.005787
168756048	535411970.000000	27831890	9999.999999	13646	56172	1.000000	19641	51512	1.000000	186402331	-0.004544
168748124	535454712.000000	27824395	10000.000000	13858	55442	1.000000	19648	51016	1.000000	189897302	-0.005451
168753993	535388176.000000	27825903	10000.000000	13777	56038	1.000000	19607	51725	1.000000	193390080	-0.006167
168733368	535495540.000000	27831294	10000.000000	13666	56051	1.000000	19839	51539	1.000000	196879610	-0.005841
168727586	535422363.000000	27827777	10000.000000	13726	55410	1.000000	19494	51320	1.000000	200361433	-0.004915
168751661	535452699.000000	27836204	10000.000000	13715	56236	1.000000	19593	51229	1.000000	203837767	-0.004925
168746371	535455372.000000	27845593	10000.000000	13625	56156	1.000000	19545	51586	1.000000	207309234	-0.004218
168758508	535411870.000000	27823477	10000.000000	13750	56190	1.000000	19502	51506	1.000000	210775064	-0.004686
168738862	535429538.000000	27839479	10000.000000	13834	55765	1.000000	19681	51136	1.000000	214236627	-0.001768
168738231	535410742.000000	27834251	10000.000000	13734	56210	1.000000	19738	51329	1.000000	217690237	-0.004625
168754007	535398280.000000	27833614	10000.000000	13635	56464	1.000000	19580	51136	1.000000	221142038	-0.003762
168776824	535382880.000000	27829064	10000.000000	13479	56098	1.000000	19638	51848	1.000000	224588315	-0.005678
168749440	535444653.000000	27832791	10000.000000	13728	56040	1.000000	19760	51193	1.000000	228031380	-0.004807
168740572	535398121.000000	27825162	10000.000000	13787	55750	1.000000	19838	50970	1.000000	231470242	-0.004491
168738214	535422625.000000	27833368	10000.000000	13706	55779	1.000000	19692	51027	1.000000	234895248	-0.004322
168744753	535366964.000000	27828635	10000.000000	13635	56256	1.000000	19756	51183	1.000000	238321023	-0.004313
168753955	535451777.000000	27829482	10000.000000	13657	55993	1.000000	19748	51421	1.000000	241741852	-0.003996
168742681	535436583.000000	27829778	10000.000000	13551	56315	1.000000	19664	51798	1.000000	245155350	-0.002439
168764541	535417870.000000	27819236	10000.000000	13656	56205	1.000000	19592	51861	1.000000	248569856	-0.002740
168744135	535448565.000000	27831551	10000.000000	13728	56127	1.000000	19746	51106	1.000000	251973902	-0.002252
168748007	535417944.000000	27836466	10000.000000	13701	55958	1.000000	19710	51136	1.000000	255372288	-0.001090
168746557	535406787.000000	27835874	10000.000000	13592	55835	1.000000	19698	51287	1.000000	258763234	-0.000398
168732759	535457595.000000	27834225	10000.000000	13574	55951	1.000000	19664	51517	1.000000	262152799	-0.000147
168737078	535411618.000000	27833440	10000.000000	13466	56059	1.000000	19516	51246	1.000000	265537043	-0.001161
168750298	535453689.000000	27821259	10000.000000	13633	56151	1.000000	19876	51651	1.000000	268915427	-0.001068
168738258	535411063.000000	27823357	10000.000000	13892	55606	1.000000	19500	51349	1.000000	272288951	-0.001419
168757256	535397600.000000	27836071	10000.000000	13670	56356	1.000000	19953	51086	1.000000	275655584	0.000372
168749834	535438953.000000	27819835	10000.000000	13804	56088	1.000000	19461	51238	1.000000	279019603	-0.000298
168739953	535473814.000000	27828316	10000.000000	13647	56336	1.000000	19605	51559	1.000000	282377434	0.000120
168752261	535424918.000000	27832007	10000.000000	13731	55687	1.000000	19636	51286	1.000000	285732010	-0.001001
168720645	535433838.000000	27823639	10000.000000	13532	55926	1.000000	19595	51586	1.000000	289083104	-0.001375
168750236	535474924.000000	27835422	10000.000000	13527	55935	1.000000	19744	51606	1.000000	292426447	-0.001075
168731369	535520590.000000	27822461	10000.000000	13759	55896	1.000000	19734	50897	1.000000	295762691	-0.000944
168737371	535471195.000000	27837312	10000.000000	13497	56060	1.000000	19603	51452	1.000000	299095531	-0.000870
168759663	535440284.000000	27823058	10000.000000	13585	56369	1.000000	19659	51180	1.000000	302422884	-0.001528
168763293	535439133.000000	27824408	10000.000000	13533	56008	1.000000	19764	51354	1.000000	305744668	-0.001321
168731785	535462171.000000	27837567	10000.000000	13612	56239	1.000000	19704	51365	1.000000	309060285	-0.001152
168748230	535412518.000000	27840858	10000.000000	13854	55815	1.000000	19660	51305	1.000000	312373356	-0.001139
168739364	535417713.000000	27834922	10000.000000	13683	56379	1.000000	19793	51485	1.000000	315682031	-0.001475
168751967	535442956.000000	27834529	10000.000000	13617	56248	1.000000	19615	51432	1.000000	318984018	-0.000986
168765588	535390277.000000	27838067	10000.000000	13561	55973	1.000000	19639	51918	1.000000	322285230	-0.000936
168747935	535409089.000000	27832106	10000.000000	13546	55628	1.000000	19522	51254	1.000000	325579655	-0.001188
168749625	535419792.000000	27837687	10000.000000	13482	55805	1.000000	19622	51028	1.000000	328869183	-0.001897
168753394	535423943.000000	27829592	10000.000000	13747	56301	1.000000	19646	51541	1.000000	332154142	-0.002731
168737746	535443931.000000	27832109	10000.000000	13577	55943	1.000000	19717	51922	1.000000	335430559	-0.002844
168748224	535439179.000000	27829321	10000.000000	13713	55985	1.000000	19647	51801	1.000000	338701533	-0.002650
168744207	535485260.000000	27829365	10000.000000	13746	56049	1.000000	19839	51392	1.000000	341972599	-0.002869
168754498	535412650.000000	27830347	10000.000000	13649	56357	1.000000	19721	51531	1.000000	345238462	-0.003040
168764472	535427083.000000	27823030	10000.000000	13607	55947	1.000000	19676	51557	1.000000	348494527	-0.002632
168732794	535419808.000000	27826561	10000.000000	13648	56106	1.000000	19628	51575	1.000000	351748004	-0.003001
168731982	535430936.000000	27833819	10000.000000	13757	55913	1.000000	19656	51578	1.000000	354997373	-0.002853
168749143	535403499.000000	27835409	10000.000000	13615	55771	1.000000	19497	51448	1.000000	358241068	-0.003027
168732617	535435386.000000	27832941	10000.000000	13675	56106	1.000000	19715	51315	1.000000	361481852	-0.002906
npatches	nstrain	runtime	dt	init_x	init_y	init_y_blood	init_z	init_S	beta0	beta1	beta2	beta3	mean_beta	B	d	delta	delta_blood	b[0]	mut	m	CTL	c	g	epsilon	k	het	lambda	rho	omega	x_max	patch.dyna	DELTA	A	VA
10000	1	100.000000	0.000100	21900	9499	5000000	0.001000	10000000	11.000279	17.478236	20.888564	12.162755	14	8000000000.000000	0.010000	1.000000	1.000000	800000	0.000050	0.048000	0	0.500000	0.000000	25.000000	7.000000	0.500000	0.001000	0.001000	0.010000	31987	0	10.000000	7.000000	1.000000
sus	inf	inf_blood	z	x[0]	y[0][0]	z[0]	x[1]	y[1][0]	z[1]	S[0]	synchrony
219000000	94990000.000000	5000000	10.000000	21900	9499	0.001000	21900	9499	0.001000	10000000	0.000000
87167756	1622630766.000000	84390597	3940.834452	10017	161321	0.394083	7004	163380	0.394083	14825463	0.000000
119935085	998032364.000000	51936695	6324.976263	13502	98450	0.632498	9921	101286	0.632498	20214124	0.000000
148321044	687685831.000000	35761389	7771.013291	16399	67948	0.777101	12421	70484	0.777101	24770620	0.000000
164951949	556198084.000000	28909068	8648.068121	18381	54385	0.864807	14212	57420	0.864807	28778451	0.000000
174783902	490450125.000000	25498256	9180.022116	19284	47953	0.918002	14769	51690	0.918002	32465238	0.000000
180685035	454434434.000000	23629569	9502.664490	19798	44039	0.950266	15695	47079	0.950266	35952851	0.000000
184233590	433900983.000000	22545631	9698.354536	20358	42224	0.969835	16056	45333	0.969835	39323604	0.000000
186384952	421862566.000000	21924370	9817.045065	20212	40965	0.981705	16315	43790	0.981705	42621087	0.000000
187706005	414732994.000000	21552701	9889.033609	20644	40126	0.988903	16524	43362	0.988903	45875245	0.000000
188488772	410413867.000000	21333703	9932.696323	20721	39682	0.993270	16640	42634	0.993270	49097193	0.000000
188988730	407779977.000000	21202540	9959.178767	20684	39046	0.995918	16484	42819	0.995918	52300549	0.000000
189271350	406250439.000000	21114467	9975.240980	20629	38962	0.997524	16583	42293	0.997524	55490996	0.000000
189434679	405360744.000000	21068672	9984.983083	20841	39736	0.998498	16600	42500	0.998498	58668641	0.000000
189564724	404750618.000000	21040786	9990.891893	20786	38834	0.999089	16740	42264	0.999089	61837185	0.000000
189623525	404363354.000000	21014761	9994.475723	20745	39033	0.999448	16640	42008	0.999448	64997999	0.000000
189666242	404131502.000000	21000950	9996.649399	20776	39357	0.999665	16689	42484	0.999665	68153563	0.000000
189660935	404082435.000000	21006888	9997.967783	20760	38844	0.999797	16747	42034	0.999797	71308304	0.000000
189690105	403979453.000000	20993030	9998.767413	20836	38936	0.999877	16562	42392	0.999877	74455308	0.000000
189721035	403917333.000000	20998395	9999.252408	20859	39298	0.999925	16703	41973	0.999925	77598340	0.000000
189711083	403858783.000000	20986790	9999.546568	20604	39152	0.999955	16763	42165	0.999955	80732731	0.000000
189705696	403893547.000000	20987274	9999.724983	20813	38706	0.999972	16634	41743	0.999972	83865360	0.000000
189707172	403895274.000000	20989283	9999.833196	20803	39327	0.999983	16695	41803	0.999983	86993548	0.000000
189687319	403905842.000000	20996914	9999.898829	20684	38722	0.999990	16649	41931	0.999990	90117934	0.000000
189698159	403869838.000000	20997032	9999.938638	20643	39110	0.999994	16811	42130	0.999994	93235995	0.000000
189705148	403883847.000000	20981417	9999.962782	20940	38625	0.999996	16523	41853	0.999996	96346326	0.000000
189701109	403866815.000000	20986626	9999.977427	20759	39237	0.999998	16554	42180	0.999998	99456638	0.000000
189726367	403839852.000000	20980205	9999.986309	20718	38788	0.999999	16756	42293	0.999999	102557215	0.000000
189697132	403824063.000000	20986257	9999.991696	20987	39023	0.999999	16701	42162	0.999999	105659239	0.000000
189713678	403920956.000000	20998718	9999.994963	20788	38784	0.999999	16751	42206	0.999999	108756649	0.000000
189733208	403862527.000000	20989787	9999.996945	20752	39143	1.000000	16756	42120	1.000000	111845387	0.000000
189718108	403914903.000000	20998520	9999.998147	20936	39006	1.000000	16569	41889	1.000000	114932017	0.000000
189715148	403868986.000000	20990670	9999.998876	20858	39077	1.000000	16554	42188	1.000000	118011286	0.000000
189702230	403875837.000000	20989544	9999.999318	21013	38595	1.000000	16506	42003	1.000000	121086793	0.000000
189701579	403877812.000000	20987820	9999.999587	20949	39328	1.000000	16829	41967	1.000000	124155459	0.000000
189717917	403869615.000000	21001138	9999.999749	20895	39235	1.000000	16717	42418	1.000000	127216733	0.000000
189720370	403821769.000000	20997376	9999.999848	20711	39275	1.000000	16611	42236	1.000000	130275171	0.000000
189703440	403901674.000000	20999137	9999.999908	21054	39082	1.000000	16750	42035	1.000000	133333418	0.000000
189712294	403882935.000000	20988869	9999.999944	20843	38893	1.000000	16389	42601	1.000000	136388313	0.000000
189706920	403875859.000000	20989239	9999.999966	20791	39114	1.000000	16613	42284	1.000000	139437503	0.000000
189699583	403891883.000000	20990967	9999.999979	20865	38826	1.000000	16669	42222	1.000000	142482889	-1.#IND00
189697865	403875317.000000	20994042	9999.999988	20783	38967	1.000000	16535	42573	1.000000	145521517	-0.006400
189707629	403886922.000000	20993347	9999.999992	20893	38903	1.000000	16772	41848	1.000000	148560095	0.013355
189727122	403877242.000000	20985832	9999.999995	20881	38833	1.000000	16794	41870	1.000000	151590806	0.008628
189704757	403868779.000000	20991443	9999.999997	20621	39218	1.000000	16647	42336	1.000000	154618921	0.006798
189719082	403821932.000000	20983395	9999.999998	20779	38896	1.000000	16687	42178	1.000000	157637632	0.004914
189716183	403892855.000000	20989107	9999.999999	20739	38910	1.000000	16622	42558	1.000000	160653698	0.004188
189718882	403847486.000000	20983935	9999.999999	20918	39070	1.000000	16618	42285	1.000000	163666787	0.007808
189717480	403829829.000000	20994677	10000.000000	20870	38958	1.000000	16685	42370	1.000000	166669037	0.009972
189717954	403861733.000000	20984610	10000.000000	20812	38920	1.000000	16815	41935	1.000000	169670603	0.008481
189699807	403948163.000000	20993586	10000.000000	20722	39263	1.000000	16749	42069	1.000000	172667798	0.009497
189721601	403858598.000000	20997905	10000.000000	20924	39223	1.000000	16777	42328	1.000000	175665228	0.007092
189710277	403900940.000000	20987234	10000.000000	20887	38694	1.000000	16625	41932	1.000000	178653468	0.006052
189722857	403826026.000000	20993862	10000.000000	20827	38944	1.000000	16654	42082	1.000000	181637845	0.005271
189717940	403905568.000000	20992736	10000.000000	20647	39390	1.000000	16594	42378	1.000000	184616400	0.005715
189710204	403874502.000000	20992866	10000.000000	20861	38943	1.000000	16661	42338	1.000000	187591671	0.005194
189728284	403881929.000000	20994093	10000.000000	20868	38771	1.000000	16540	42239	1.000000	190558975	0.004643
189714233	403813607.000000	20987866	10000.000000	21053	38692	1.000000	17011	41979	1.000000	193527233	0.004789
189730825	403835021.000000	20996449	10000.000000	20764	39439	1.000000	16808	41869	1.000000	196492420	0.003042
189720589	403871680.000000	20992336	10000.000000	20710	39147	1.000000	16650	41917	1.000000	199451969	0.002909
189710176	403886649.000000	20994324	10000.000000	20936	38993	1.000000	16815	42046	1.000000	202402858	0.002656
189706677	403873018.000000	20980673	10000.000000	20919	38864	1.000000	16745	41940	1.000000	205352995	0.002465
189703318	403906248.000000	20994731	10000.000000	20737	39121	1.000000	16709	41964	1.000000	208296777	0.002862
189724922	403835717.000000	20990496	10000.000000	20715	39165	1.000000	16494	42105	1.000000	211239117	0.002008
189726116	403834020.000000	20993385	10000.000000	20861	39494	1.000000	16681	42163	1.000000	214174427	-0.000109
189696706	403931570.000000	21000959	10000.000000	20695	38772	1.000000	16575	42255	1.000000	217106679	-0.000375
189731653	403850325.000000	20988436	10000.000000	20956	39046	1.000000	16619	42267	1.000000	220029808	-0.000555
189710111	403857661.000000	20995624	10000.000000	20745	39038	1.000000	16778	41945	1.000000	222955452	-0.000504
189709583	403876381.000000	20994706	10000.000000	20730	39126	1.000000	16760	42125	1.000000	225872663	0.000146
189712235	403930076.000000	20998275	10000.000000	20821	39009	1.000000	16714	42500	1.000000	228786307	-0.000240
189698858	403918268.000000	20995437	10000.000000	20744	38902	1.000000	16583	42495	1.000000	231694850	-0.000551
189715762	403913891.000000	20994859	10000.000000	20810	38610	1.000000	16741	41847	1.000000	234598354	-0.000980
189703047	403870025.000000	20993198	10000.000000	20740	39100	1.000000	16750	42277	1.000000	237498811	-0.000829
189693996	403912355.000000	21004310	10000.000000	20674	39362	1.000000	16644	42169	1.000000	240393425	-0.000775
189735993	403820296.000000	20988281	10000.000000	21013	38892	1.000000	16865	42103	1.000000	243285854	-0.002624
189694502	403871720.000000	20991520	10000.000000	20965	39359	1.000000	16669	42379	1.000000	246177084	-0.003514
189727880	403842823.000000	20983166	10000.000000	20705	39362	1.000000	16749	42070	1.000000	249061496	-0.002211
189723926	403913841.000000	20991065	10000.000000	20988	38708	1.000000	16707	42047	1.000000	251939490	-0.002221
189703725	403898306.000000	20994688	10000.000000	20797	39132	1.000000	16426	42530	1.000000	254816363	-0.002146
189707716	403874386.000000	20981712	10000.000000	20713	38845	1.000000	16694	42163	1.000000	257688732	-0.002120
189714674	403894617.000000	20989571	10000.000000	20558	39149	1.000000	16611	42025	1.000000	260556726	-0.002119
189688039	403895912.000000	20997648	10000.000000	20788	39375	1.000000	16637	42195	1.000000	263419859	-0.002449
189719620	403886436.000000	20996700	10000.000000	20850	39226	1.000000	16709	42065	1.000000	266276888	-0.002480
189713690	403876278.000000	20984250	10000.000000	20818	38926	1.000000	16506	42384	1.000000	269132500	-0.002954
189697215	403857536.000000	20992459	10000.000000	20810	39097	1.000000	16856	42013	1.000000	271983261	-0.002673
189700405	403909754.000000	20992597	10000.000000	20738	39074	1.000000	16621	42651	1.000000	274827595	-0.002778
189710925	403924884.000000	20991447	10000.000000	20791	38621	1.000000	16475	42501	1.000000	277667571	-0.002721
189705439	403892987.000000	20990578	10000.000000	21021	38800	1.000000	16842	41865	1.000000	280506016	-0.003643
189704623	403875109.000000	20990752	10000.000000	20811	39226	1.000000	16545	42202	1.000000	283339563	-0.003598
189727818	403872137.000000	20999364	10000.000000	20949	38977	1.000000	16558	42325	1.000000	286166999	-0.003524
189728476	403848257.000000	20992566	10000.000000	21021	38492	1.000000	16692	42225	1.000000	288991701	-0.003770
189716711	403916749.000000	20995515	10000.000000	20841	39028	1.000000	16693	41977	1.000000	291812319	-0.003665
189727448	403879525.000000	20990347	10000.000000	20778	38906	1.000000	16565	42394	1.000000	294629998	-0.003518
189711909	403831827.000000	20996186	10000.000000	20824	39251	1.000000	16495	42085	1.000000	297442022	-0.003341
189701518	403866289.000000	20994488	10000.000000	20710	39037	1.000000	16806	42100	1.000000	300248403	-0.002415
189724282	403891725.000000	21006837	10000.000000	20973	38876	1.000000	16729	42187	1.000000	303052859	-0.002339
189714439	403895465.000000	20989534	10000.000000	20834	38807	1.000000	16570	42346	1.000000	305851730	-0.002192
189721193	403864877.000000	20994051	10000.000000	20814	39094	1.000000	16516	42057	1.000000	308644266	-0.002432
189703519	403903721.000000	20992625	10000.000000	20747	39164	1.000000	16659	42246	1.000000	311435333	-0.002660
189722002	403852305.000000	20988012	10000.000000	20939	38821	1.000000	16562	42046	1.000000	314223050	-0.002350
npatches	nstrain	runtime	dt	init_x	init_y	init_y_blood	init_z	init_S	beta0	beta1	beta2	beta3	mean_beta	B	d	delta	delta_blood	b[0]	mut	m	CTL	c	g	epsilon	k	het	lambda	rho	omega	x_max	patch.dyna	DELTA	A	VA
10000	1	100.000000	0.000100	21900	9499	5000000	0.001000	10000000	18.181341	16.657215	20.683849	16.195457	14	8000000000.000000	0.010000	1.000000	1.000000	800000	0.000050	0.048000	0	0.500000	0.000000	25.000000	8.000000	0.500000	0.001000	0.001000	0.010000	31987	0	10.000000	7.000000	1.000000
sus	inf	inf_blood	z	x[0]	y[0][0]	z[0]	x[1]	y[1][0]	z[1]	S[0]	synchrony
219000000	94990000.000000	5000000	10.000000	21900	9499	0.001000	21900	9499	0.001000	10000000	0.000000
93333179	1469493864.000000	76431760	3940.834452	7232	148802	0.394083	7836	147455	0.394083	14752457	0.000000
133376647	831925592.000000	43281803	6324.976263	10956	85091	0.632498	11557	84723	0.632498	19883855	0.000000
165103929	553149207.000000	28769641	7771.013291	13736	57734	0.777101	14671	56750	0.777101	24049151	0.000000
183536700	436094040.000000	22672425	8648.068121	15814	45465	0.864807	16506	44960	0.864807	27607825	0.000000
194513608	377420135.000000	19619211	9180.022116	16939	39910	0.918002	17551	39301	0.918002	30812222	0.000000
201085597	345306631.000000	17952261	9502.664490	17256	36888	0.950266	18467	35671	0.950266	33803433	0.000000
205033051	326929608.000000	16985651	9698.354536	17867	34457	0.969835	18695	34273	0.969835	36662347	0.000000
207463344	316124319.000000	16431389	9817.045065	18267	33692	0.981705	18904	32929	0.981705	39440037	0.000000
208915975	309726334.000000	16104817	9889.033609	18128	32847	0.988903	19226	31856	0.988903	42170272	0.000000
209798420	305873884.000000	15902419	9932.696323	18297	32424	0.993270	18901	31741	0.993270	44868446	0.000000
210361933	303572026.000000	15781564	9959.178767	18526	32535	0.995918	19455	31281	0.995918	47547185	0.000000
210677170	302157123.000000	15701661	9975.240980	18608	31905	0.997524	19373	31327	0.997524	50207697	0.000000
210897255	301331282.000000	15658924	9984.983083	18433	31807	0.998498	19374	31151	0.998498	52858567	0.000000
210994235	300779857.000000	15639171	9990.891893	18380	31943	0.999089	19424	31439	0.999089	55503968	0.000000
211070312	300520434.000000	15619529	9994.475723	18557	31699	0.999448	19440	31021	0.999448	58141567	0.000000
211114730	300330222.000000	15614929	9996.649399	18650	31963	0.999665	19292	31068	0.999665	60773407	0.000000
211140156	300199313.000000	15608675	9997.967783	18355	31895	0.999797	19254	31418	0.999797	63397009	0.000000
211150910	300135003.000000	15597147	9998.767413	18613	31859	0.999877	19268	31459	0.999877	66019884	0.000000
211162804	300044370.000000	15594450	9999.252408	18595	32019	0.999925	19382	31350	0.999925	68638776	0.000000
211176971	300022043.000000	15602288	9999.546568	18552	31728	0.999955	19391	31234	0.999955	71254418	0.000000
211155129	300070203.000000	15592402	9999.724983	18571	31839	0.999972	19246	30952	0.999972	73866701	0.000000
211174049	300001894.000000	15595565	9999.833196	18462	31794	0.999983	19225	31428	0.999983	76472952	0.000000
211184894	300003419.000000	15594669	9999.898829	18538	31812	0.999990	19421	30758	0.999990	79073741	0.000000
211179293	300033309.000000	15597301	9999.938638	18355	31963	0.999994	19129	31448	0.999994	81670316	0.000000
211166657	300066481.000000	15602024	9999.962782	18518	32018	0.999996	19363	31282	0.999996	84264852	0.000000
211164429	300033411.000000	15595303	9999.977427	18502	31954	0.999998	19515	31155	0.999998	86856014	0.000000
211200059	299967206.000000	15596464	9999.986309	18604	31757	0.999999	19410	31071	0.999999	89441581	0.000000
211166679	300033341.000000	15592005	9999.991696	18570	32085	0.999999	19237	31684	0.999999	92024620	0.000000
211172038	300076229.000000	15588067	9999.994963	18524	32071	0.999999	19368	31207	0.999999	94603908	0.000000
211195478	300020718.000000	15601299	9999.996945	18612	31509	1.000000	19382	31444	1.000000	97182811	0.000000
211174893	300043539.000000	15588382	9999.998147	18637	31828	1.000000	19532	31203	1.000000	99756007	0.000000
211163252	300042968.000000	15592080	9999.998876	18660	31601	1.000000	19473	31401	1.000000	102325016	0.000000
211167311	299998848.000000	15602505	9999.999318	18543	31904	1.000000	19339	31193	1.000000	104888101	0.000000
211186041	300011240.000000	15590587	9999.999587	18568	32110	1.000000	19334	31261	1.000000	107447399	0.000000
211204618	299956903.000000	15593096	9999.999749	18569	31769	1.000000	19404	31258	1.000000	110005249	0.000000
211198768	299995885.000000	15597956	9999.999848	18457	31954	1.000000	19423	31182	1.000000	112557964	0.000000
211168822	300025157.000000	15598057	9999.999908	18505	32154	1.000000	19448	31193	1.000000	115103948	0.000000
211196317	300042883.000000	15592584	9999.999944	18493	32088	1.000000	19426	31274	1.000000	117646834	0.000000
211172486	300058483.000000	15592464	9999.999966	18886	31383	1.000000	19467	30905	1.000000	120185382	0.000000
211195809	299984524.000000	15593084	9999.999979	18420	31979	1.000000	19320	31715	1.000000	122722006	-1.#IND00
211177484	300021923.000000	15593641	9999.999988	18410	31706	1.000000	19380	31293	1.000000	125255285	0.000000
211163611	300023923.000000	15586143	9999.999992	18456	31797	1.000000	19374	31364	1.000000	127785890	0.001146
211174068	300036717.000000	15598167	9999.999995	18559	31955	1.000000	19347	31148	1.000000	130311346	-0.012590
211177662	300038643.000000	15593450	9999.999997	18394	31831	1.000000	19391	31455	1.000000	132836216	-0.014008
211162409	300049032.000000	15597193	9999.999998	18542	31985	1.000000	19548	31002	1.000000	135352741	-0.009130
211164769	300033470.000000	15594101	9999.999999	18678	31953	1.000000	19154	31390	1.000000	137866144	-0.008345
211192178	300000792.000000	15591068	9999.999999	18320	32218	1.000000	19479	31308	1.000000	140374739	-0.004286
211171732	300032843.000000	15583412	10000.000000	18450	31776	1.000000	19601	31011	1.000000	142882291	-0.004507
211163969	300005149.000000	15595643	10000.000000	18440	31872	1.000000	19262	31342	1.000000	145383948	-0.005190
211167451	299998813.000000	15593682	10000.000000	18467	31645	1.000000	19211	31338	1.000000	147883694	-0.003819
211192676	299997983.000000	15581727	10000.000000	18564	31967	1.000000	19153	31731	1.000000	150376204	-0.005627
211167477	300028312.000000	15596110	10000.000000	18648	31890	1.000000	19226	31482	1.000000	152866759	-0.002872
211170842	300005812.000000	15594432	10000.000000	18468	32062	1.000000	19548	31268	1.000000	155356135	-0.003190
211167677	300006504.000000	15589887	10000.000000	18580	31810	1.000000	19214	31206	1.000000	157839125	-0.002696
211190302	299958750.000000	15588606	10000.000000	18612	32007	1.000000	19132	31643	1.000000	160321166	-0.002429
211159651	300064739.000000	15587520	10000.000000	18434	32085	1.000000	19410	31338	1.000000	162796019	-0.002804
211169598	300046257.000000	15600902	10000.000000	18511	31955	1.000000	19381	31320	1.000000	165265500	0.000423
211182027	299978719.000000	15591665	10000.000000	18608	32084	1.000000	19285	31596	1.000000	167733072	0.000463
211163939	300007758.000000	15594832	10000.000000	18548	31712	1.000000	19154	31284	1.000000	170200286	0.000850
211199159	299989127.000000	15589166	10000.000000	18465	32027	1.000000	19449	30923	1.000000	172659776	0.001100
211191530	299999324.000000	15592065	10000.000000	18392	32018	1.000000	19205	31486	1.000000	175113368	0.001091
211160142	300028529.000000	15597161	10000.000000	18372	31911	1.000000	19188	31316	1.000000	177567978	0.001339
211178757	300014417.000000	15590115	10000.000000	18541	32157	1.000000	19388	30985	1.000000	180016216	0.001448
211170716	300021113.000000	15601435	10000.000000	18751	31866	1.000000	19237	31649	1.000000	182461213	-0.000535
211180778	299998029.000000	15594380	10000.000000	18603	31813	1.000000	19543	31356	1.000000	184901673	-0.000833
211167435	300058487.000000	15595878	10000.000000	18545	31986	1.000000	19403	31369	1.000000	187342645	-0.000641
211168486	300053274.000000	15593387	10000.000000	18652	31767	1.000000	19313	31477	1.000000	189779606	0.000449
211177006	300007025.000000	15598029	10000.000000	18493	31962	1.000000	19360	30869	1.000000	192214122	0.000162
211204119	299981740.000000	15592008	10000.000000	18537	31688	1.000000	19332	31287	1.000000	194642767	0.000357
211182692	300033690.000000	15594774	10000.000000	18618	31952	1.000000	19512	31207	1.000000	197067986	-0.000240
211170175	300041371.000000	15592664	10000.000000	18838	31346	1.000000	19254	31175	1.000000	199489740	0.000035
211171863	300041861.000000	15595215	10000.000000	18438	31909	1.000000	19329	31329	1.000000	201905125	-0.001312
211173187	299986061.000000	15583987	10000.000000	18583	32167	1.000000	19233	31362	1.000000	204318327	-0.001020
211165377	300044513.000000	15591976	10000.000000	18390	32089	1.000000	19301	31562	1.000000	206730255	-0.000708
211163421	300018050.000000	15587699	10000.000000	18598	32105	1.000000	19376	31273	1.000000	209136726	-0.000359
211176729	300031668.000000	15592876	10000.000000	18425	32005	1.000000	19567	31398	1.000000	211540680	-0.000521
211172659	300036843.000000	15595550	10000.000000	18316	32101	1.000000	19307	31437	1.000000	213937358	-0.000500
211167051	299991216.000000	15594418	10000.000000	18786	31717	1.000000	19468	31509	1.000000	216335599	-0.000541
211164756	300043709.000000	15594178	10000.000000	18428	31882	1.000000	19294	31171	1.000000	218729324	0.000295
211187204	300011241.000000	15589548	10000.000000	18683	31452	1.000000	19406	31184	1.000000	221117115	0.000290
211174405	300024908.000000	15596897	10000.000000	18727	31822	1.000000	19343	31219	1.000000	223503168	0.000808
211166413	300047214.000000	15589594	10000.000000	18644	31366	1.000000	19406	31215	1.000000	225882591	0.000902
211180269	300034142.000000	15589517	10000.000000	18361	31936	1.000000	19368	31322	1.000000	228260659	0.000598
211178826	299986319.000000	15592839	10000.000000	18640	31987	1.000000	19365	31362	1.000000	230635155	0.000404
211154417	300055717.000000	15598450	10000.000000	18607	31899	1.000000	19354	31286	1.000000	233006691	0.000406
211158584	300047925.000000	15593644	10000.000000	18464	32006	1.000000	19563	31224	1.000000	235375853	0.000242
211165225	299990308.000000	15592485	10000.000000	18550	31677	1.000000	19405	31059	1.000000	237739770	0.000735
211190509	299990139.000000	15592095	10000.000000	18667	31614	1.000000	19471	31178	1.000000	240101100	0.000752
211163396	300060838.000000	15596466	10000.000000	18513	31805	1.000000	19439	31333	1.000000	242457824	0.000756
211158690	300052106.000000	15595238	10000.000000	18296	32036	1.000000	19187	31422	1.000000	244812981	0.000539
211181102	300011038.000000	15598079	10000.000000	18591	31641	1.000000	19261	31543	1.000000	247160229	0.000258
211185189	300033485.000000	15593232	10000.000000	18528	31871	1.000000	19438	31233	1.000000	249504740	0.000446
211162067	300005566.000000	15596292	10000.000000	18560	31967	1.000000	19374	31196	1.000000	251847813	0.000570
211183114	300017316.000000	15591682	10000.000000	18598	31706	1.000000	19458	31210	1.000000	254187728	0.000542
211191698	300009967.000000	15597527	10000.000000	18455	31941	1.000000	19384	31445	1.000000	256525913	0.000570
211172224	300030513.000000	15593319	10000.000000	18478	31825	1.000000	19354	31421	1.000000	258858924	0.000609
211187295	299997017.000000	15600092	10000.000000	18564	31579	1.000000	19350	31126	1.000000	261191170	0.000010
211182434	299972577.000000	15591081	10000.000000	18288	31837	1.000000	19281	31146	1.000000	263514757	-0.000214
211173157	300052230.000000	15595335	10000.000000	18589	32126	1.000000	19391	31083	1.000000	265835256	-0.000391
npatches	nstrain	runtime	dt	init_x	init_y	init_y_blood	init_z	init_S	beta0	beta1	beta2	beta3	mean_beta	B	d	delta	delta_blood	b[0]	mut	m	CTL	c	g	epsilon	k	het	lambda	rho	omega	x_max	patch.dyna	DELTA	A	VA
10000	1	100.000000	0.000100	21900	9499	5000000	0.001000	10000000	9.965555	19.642731	14.371671	9.828014	14	8000000000.000000	0.010000	1.000000	1.000000	800000	0.000050	0.048000	0	0.500000	0.000000	25.000000	9.000000	0.500000	0.001000	0.001000	0.010000	31987	0	10.000000	7.000000	1.000000
sus	inf	inf_blood	z	x[0]	y[0][0]	z[0]	x[1]	y[1][0]	z[1]	S[0]	synchrony
219000000	94990000.000000	5000000	10.000000	21900	9499	0.001000	21900	9499	0.001000	10000000	0.000000
100284784	1328529987.000000	69120924	3940.834452	12140	130662	0.394083	7360	134942	0.394083	14663521	0.000000
147505783	694855660.000000	36169519	6324.976263	17275	67501	0.632498	11400	72380	0.632498	19512202	0.000000
182563400	443007027.000000	23038492	7771.013291	20947	42760	0.777101	14821	46670	0.777101	23277626	0.000000
202897798	337605077.000000	17552674	8648.068121	22890	31828	0.864807	17020	36279	0.864807	26378683	0.000000
214992459	284682392.000000	14803007	9180.022116	24016	26713	0.918002	18180	30870	0.918002	29088013	0.000000
222287274	255599366.000000	13290141	9502.664490	24663	23490	0.950266	18962	28156	0.950266	31562342	0.000000
226709547	238993810.000000	12421814	9698.354536	25022	22031	0.969835	19393	25986	0.969835	33888845	0.000000
229421345	229166594.000000	11916582	9817.045065	25281	21628	0.981705	19849	25132	0.981705	36126334	0.000000
231036560	223388758.000000	11612967	9889.033609	25414	20634	0.988903	19944	24653	0.988903	38310507	0.000000
232019800	219878476.000000	11429250	9932.696323	25562	20473	0.993270	20053	24423	0.993270	40459137	0.000000
232639881	217738912.000000	11320121	9959.178767	25725	20141	0.995918	20201	24015	0.995918	42585789	0.000000
233004445	216539433.000000	11252660	9975.240980	25579	20028	0.997524	20232	23863	0.997524	44697016	0.000000
233204196	215764114.000000	11210169	9984.983083	25645	20055	0.998498	20230	23870	0.998498	46800954	0.000000
233349813	215261756.000000	11184187	9990.891893	25779	19669	0.999089	20086	23881	0.999089	48893628	0.000000
233451317	214989247.000000	11170492	9994.475723	25742	20092	0.999448	20244	23553	0.999448	50985011	0.000000
233476902	214792489.000000	11165984	9996.649399	25552	19818	0.999665	20228	23723	0.999665	53067714	0.000000
233513897	214685979.000000	11158401	9997.967783	25775	19865	0.999797	20329	23359	0.999797	55146987	0.000000
233526421	214621248.000000	11150202	9998.767413	25770	19686	0.999877	20298	23762	0.999877	57222052	0.000000
233561010	214557876.000000	11148931	9999.252408	25626	19873	0.999925	20213	23753	0.999925	59293367	0.000000
233544063	214594765.000000	11153968	9999.546568	25764	19666	0.999955	20249	23718	0.999955	61359240	0.000000
233559099	214591066.000000	11151869	9999.724983	25855	19922	0.999972	20142	23864	0.999972	63421159	0.000000
233531833	214576212.000000	11146962	9999.833196	25594	19834	0.999983	20421	23335	0.999983	65483080	0.000000
233543073	214589073.000000	11150133	9999.898829	25696	20193	0.999990	20335	23756	0.999990	67541337	0.000000
233539224	214553135.000000	11150795	9999.938638	25727	19923	0.999994	20163	23732	0.999994	69599926	0.000000
233528002	214562784.000000	11153658	9999.962782	25436	20052	0.999996	20230	23679	0.999996	71655065	0.000000
233564351	214529651.000000	11146969	9999.977427	25599	19840	0.999998	20228	23563	0.999998	73706843	0.000000
233536940	214579190.000000	11148577	9999.986309	25655	19936	0.999999	20214	23554	0.999999	75754363	0.000000
233550976	214569030.000000	11144952	9999.991696	25604	19756	0.999999	20358	23771	0.999999	77798405	0.000000
233547606	214552806.000000	11147216	9999.994963	25664	19775	0.999999	20082	23868	0.999999	79837089	0.000000
233563106	214553971.000000	11141101	9999.996945	25652	19930	1.000000	20172	23473	1.000000	81875406	0.000000
233548083	214560713.000000	11151524	9999.998147	25530	19813	1.000000	20279	23410	1.000000	83911041	0.000000
233571877	214524910.000000	11149416	9999.998876	25731	19815	1.000000	20125	23945	1.000000	85941387	0.000000
233564260	214524281.000000	11152221	9999.999318	26045	19623	1.000000	20374	23640	1.000000	87971245	0.000000
233555482	214527004.000000	11151976	9999.999587	25523	20045	1.000000	20546	23343	1.000000	89994745	0.000000
233571782	214528656.000000	11153558	9999.999749	25796	20009	1.000000	20325	23384	1.000000	92018025	0.000000
233556468	214514617.000000	11146462	9999.999848	25698	20004	1.000000	20224	23975	1.000000	94039751	0.000000
233523399	214560572.000000	11147594	9999.999908	25707	19553	1.000000	20204	23638	1.000000	96055050	0.000000
233561252	214547599.000000	11147080	9999.999944	25655	19869	1.000000	20192	23753	1.000000	98069736	0.000000
233560118	214515538.000000	11146536	9999.999966	25566	19857	1.000000	20276	23834	1.000000	100079500	0.000000
233555782	214564479.000000	11157350	9999.999979	25857	19378	1.000000	20099	23845	1.000000	102089507	-1.#IND00
233548560	214589590.000000	11152305	9999.999988	25634	19927	1.000000	20118	23431	1.000000	104094984	0.024000
233544682	214538539.000000	11149564	9999.999992	25474	20035	1.000000	20284	23441	1.000000	106098044	0.006341
233549051	214569969.000000	11158729	9999.999995	25470	19910	1.000000	20391	23557	1.000000	108094616	-0.009142
233566760	214534056.000000	11153701	9999.999997	25559	20105	1.000000	20161	23507	1.000000	110088093	-0.006523
233572980	214550760.000000	11151092	9999.999998	25330	19785	1.000000	20286	23531	1.000000	112081237	-0.007288
233540753	214565140.000000	11151536	9999.999999	25743	19905	1.000000	20355	23477	1.000000	114070000	0.000543
233540144	214541705.000000	11149605	9999.999999	25602	20063	1.000000	20329	23713	1.000000	116058184	0.000104
233536950	214558439.000000	11153422	10000.000000	25607	20193	1.000000	20120	23738	1.000000	118040520	-0.005119
233551370	214580196.000000	11154336	10000.000000	25620	19622	1.000000	20137	23791	1.000000	120021585	-0.004519
233555189	214538053.000000	11151965	10000.000000	25564	19810	1.000000	20392	23591	1.000000	121996998	-0.002651
233554266	214540534.000000	11150179	10000.000000	25565	19547	1.000000	20365	23887	1.000000	123971862	-0.002227
233549909	214529773.000000	11150165	10000.000000	25686	19688	1.000000	20320	23741	1.000000	125943437	-0.001935
233554189	214562369.000000	11153633	10000.000000	25893	19939	1.000000	20134	23602	1.000000	127911970	-0.004363
233549312	214575650.000000	11148244	10000.000000	25669	20056	1.000000	20135	23686	1.000000	129877804	-0.011381
233600662	214493675.000000	11148734	10000.000000	25544	20037	1.000000	20068	23843	1.000000	131840381	-0.010856
233557688	214546493.000000	11149479	10000.000000	25454	19819	1.000000	20384	23872	1.000000	133803421	-0.014447
233561410	214531187.000000	11152889	10000.000000	25626	19767	1.000000	20312	23767	1.000000	135758880	-0.014407
233569291	214533523.000000	11152780	10000.000000	25512	19955	1.000000	20284	23759	1.000000	137711132	-0.013471
233559630	214535401.000000	11151834	10000.000000	25821	19764	1.000000	20426	23572	1.000000	139663854	-0.012804
233553218	214558087.000000	11144982	10000.000000	25596	19873	1.000000	20095	23760	1.000000	141609822	-0.012061
233552568	214576025.000000	11152752	10000.000000	25590	20115	1.000000	20365	23516	1.000000	143553177	-0.011180
233542798	214566493.000000	11155631	10000.000000	25797	19806	1.000000	20340	23738	1.000000	145498331	-0.010099
233546498	214549515.000000	11144667	10000.000000	25594	19591	1.000000	20281	23580	1.000000	147437254	-0.008662
233557998	214552721.000000	11158928	10000.000000	25512	19947	1.000000	20119	23762	1.000000	149372945	-0.008387
233546149	214570052.000000	11152833	10000.000000	25592	19818	1.000000	20088	23931	1.000000	151308091	-0.007917
233570663	214522869.000000	11145980	10000.000000	25623	19733	1.000000	20179	23802	1.000000	153240334	-0.007965
233541211	214551213.000000	11146687	10000.000000	25752	19839	1.000000	20342	23575	1.000000	155167937	-0.007579
233587253	214543490.000000	11146399	10000.000000	25648	19953	1.000000	20092	23843	1.000000	157092226	-0.007081
233561269	214551514.000000	11155888	10000.000000	25837	19905	1.000000	20320	23593	1.000000	159011439	-0.006115
233557447	214549866.000000	11161321	10000.000000	25583	19969	1.000000	20241	23551	1.000000	160931924	-0.005897
233552061	214567163.000000	11148400	10000.000000	25517	20143	1.000000	20048	23651	1.000000	162847990	-0.005028
233559619	214547785.000000	11150451	10000.000000	25518	19787	1.000000	20397	23519	1.000000	164762169	-0.006440
233559480	214534075.000000	11154574	10000.000000	25635	19842	1.000000	20355	23586	1.000000	166672113	-0.006047
233573695	214522489.000000	11148153	10000.000000	25575	19791	1.000000	20130	23794	1.000000	168576364	-0.005394
233578555	214519593.000000	11148559	10000.000000	25524	19843	1.000000	20157	23458	1.000000	170480564	-0.005352
233564258	214541847.000000	11151788	10000.000000	25700	19711	1.000000	20290	23540	1.000000	172382141	-0.005101
233574860	214511708.000000	11150445	10000.000000	25661	19560	1.000000	20067	24048	1.000000	174283349	-0.005137
233564462	214559552.000000	11149505	10000.000000	25652	20129	1.000000	20201	23843	1.000000	176180176	-0.004256
233558257	214542771.000000	11147065	10000.000000	25832	19865	1.000000	20327	23678	1.000000	178072730	-0.004292
233542716	214576014.000000	11151176	10000.000000	25680	19788	1.000000	20100	23653	1.000000	179962604	-0.003981
233560221	214544386.000000	11146955	10000.000000	25685	20153	1.000000	20323	23500	1.000000	181849703	-0.004410
233542641	214570071.000000	11154629	10000.000000	25548	19841	1.000000	20092	23668	1.000000	183735278	-0.005493
233534919	214602337.000000	11154154	10000.000000	25519	19748	1.000000	20108	23940	1.000000	185614319	-0.005519
233582007	214491242.000000	11143564	10000.000000	25360	20112	1.000000	20291	23759	1.000000	187493595	-0.004741
233561103	214545294.000000	11152848	10000.000000	25738	19606	1.000000	20071	23985	1.000000	189369553	-0.004671
233557548	214529755.000000	11150492	10000.000000	25572	19719	1.000000	20329	23604	1.000000	191243224	-0.004734
233532890	214599712.000000	11153605	10000.000000	25716	19692	1.000000	20155	23689	1.000000	193110472	-0.004270
233575551	214511468.000000	11152430	10000.000000	25530	19924	1.000000	20232	23494	1.000000	194978527	-0.004490
233566015	214514632.000000	11151202	10000.000000	25467	19745	1.000000	20049	23842	1.000000	196843751	-0.004635
233546112	214564926.000000	11151956	10000.000000	25803	19925	1.000000	20256	23526	1.000000	198705574	-0.004697
233557746	214583328.000000	11151331	10000.000000	25610	19560	1.000000	20091	23882	1.000000	200562909	-0.004288
233557840	214544068.000000	11148314	10000.000000	25600	19938	1.000000	20365	23805	1.000000	202419735	-0.004397
233569594	214534693.000000	11151950	10000.000000	25834	19807	1.000000	20224	23564	1.000000	204274216	-0.004719
233542456	214585954.000000	11153514	10000.000000	25705	19850	1.000000	20190	24045	1.000000	206125163	-0.004406
233567150	214533385.000000	11141989	10000.000000	25376	19985	1.000000	20128	23779	1.000000	207972747	-0.004329
233540766	214566993.000000	11147395	10000.000000	25504	19627	1.000000	20149	23810	1.000000	209819619	-0.003670
233560639	214531619.000000	11151450	10000.000000	25551	19994	1.000000	20167	23814	1.000000	211662512	-0.003585
233574497	214518785.000000	11154058	10000.000000	25589	20071	1.000000	20132	23753	1.000000	213502660	-0.003419
233545993	214529393.000000	11147633	10000.000000	25850	20291	1.000000	20222	23667	1.000000	215336676	-0.003047
npatches	nstrain	runtime	dt	init_x	init_y	init_y_blood	init_z	init_S	beta0	beta1	beta2	beta3	mean_beta	B	d	delta	delta_blood	b[0]	mut	m	CTL	c	g	epsilon	k	het	lambda	rho	omega	x_max	patch.dyna	DELTA	A	VA
10000	1	100.000000	0.000100	21900	9499	5000000	0.001000	10000000	13.072729	9.574423	10.292260	15.024533	14	8000000000.000000	0.010000	1.000000	1.000000	800000	0.000050	0.048000	0	0.500000	0.000000	25.000000	10.000000	0.500000	0.001000	0.001000	0.010000	31987	0	10.000000	7.000000	1.000000
sus	inf	inf_blood	z	x[0]	y[0][0]	z[0]	x[1]	y[1][0]	z[1]	S[0]	synchrony
219000000	94990000.000000	5000000	10.000000	21900	9499	0.001000	21900	9499	0.001000	10000000	0.000000
106934607	1205567358.000000	62730421	3940.834452	10565	121074	0.394083	13177	118505	0.394083	14585645	0.000000
160953583	584268492.000000	30406557	6324.976263	16283	58279	0.632498	18810	55875	0.632498	19169803	0.000000
198952586	355583784.000000	18495454	7771.013291	19934	35656	0.777101	22640	33666	0.777101	22557163	0.000000
220945945	260135960.000000	13526667	8648.068121	22588	25604	0.864807	24808	24030	0.864807	25221740	0.000000
234028879	212207617.000000	11026363	9180.022116	23897	21027	0.918002	25942	19251	0.918002	27465410	0.000000
241963056	185780702.000000	9657772	9502.664490	24572	18236	0.950266	26686	16867	0.950266	29453216	0.000000
246821273	170553730.000000	8866108	9698.354536	25101	16738	0.969835	27151	15422	0.969835	31291498	0.000000
249749162	161626406.000000	8402971	9817.045065	25447	15786	0.981705	27243	14518	0.981705	33028095	0.000000
251571153	156253827.000000	8122480	9889.033609	25395	15438	0.988903	27301	13969	0.988903	34704705	0.000000
252664281	153044041.000000	7953180	9932.696323	25700	15033	0.993270	27687	13618	0.993270	36342620	0.000000
253300794	151104441.000000	7856833	9959.178767	25958	14802	0.995918	27692	13554	0.995918	37959374	0.000000
253741158	149906139.000000	7793444	9975.240980	25633	14930	0.997524	27280	13800	0.997524	39560032	0.000000
253981319	149203589.000000	7749288	9984.983083	25907	14406	0.998498	27287	13544	0.998498	41151387	0.000000
254140893	148747584.000000	7727320	9990.891893	25697	14517	0.999089	27651	13243	0.999089	42732773	0.000000
254244447	148475053.000000	7715694	9994.475723	25782	14437	0.999448	27814	13373	0.999448	44311351	0.000000
254290655	148338683.000000	7707470	9996.649399	26042	14371	0.999665	27519	13496	0.999665	45884875	0.000000
254305029	148285496.000000	7705080	9997.967783	25806	14375	0.999797	27571	13339	0.999797	47453322	0.000000
254320346	148241107.000000	7704857	9998.767413	26004	14459	0.999877	27681	13174	0.999877	49020690	0.000000
254339412	148128939.000000	7702900	9999.252408	25952	14680	0.999925	27392	13470	0.999925	50583543	0.000000
254347649	148131604.000000	7699581	9999.546568	25997	14287	0.999955	27644	13254	0.999955	52148578	0.000000
254361738	148101089.000000	7696368	9999.724983	25748	14731	0.999972	27618	13324	0.999972	53708644	0.000000
254371506	148090957.000000	7694642	9999.833196	25782	14509	0.999983	27673	13147	0.999983	55264409	0.000000
254352731	148107874.000000	7703915	9999.898829	26139	14371	0.999990	27750	13154	0.999990	56819522	0.000000
254341814	148126410.000000	7694060	9999.938638	25915	14514	0.999994	27544	13731	0.999994	58372296	0.000000
254372475	148100776.000000	7697267	9999.962782	26022	14505	0.999996	27433	13165	0.999996	59923319	0.000000
254357427	148112516.000000	7699770	9999.977427	25789	14351	0.999998	27571	13299	0.999998	61470937	0.000000
254370051	148087120.000000	7702235	9999.986309	25797	14454	0.999999	27558	13411	0.999999	63013894	0.000000
254362328	148102611.000000	7701995	9999.991696	26191	14320	0.999999	27603	13311	0.999999	64556297	0.000000
254343764	148154808.000000	7698087	9999.994963	25894	14428	0.999999	27779	13054	0.999999	66097210	0.000000
254358946	148093726.000000	7697213	9999.996945	25872	14496	1.000000	27643	13276	1.000000	67633875	0.000000
254360824	148074531.000000	7695578	9999.998147	25882	14319	1.000000	27631	13352	1.000000	69171157	0.000000
254367434	148083949.000000	7696025	9999.998876	25876	14547	1.000000	27583	13369	1.000000	70704465	0.000000
254355820	148104980.000000	7696340	9999.999318	25859	14615	1.000000	27613	13523	1.000000	72235756	0.000000
254362590	148099852.000000	7693080	9999.999587	25831	14511	1.000000	27369	13415	1.000000	73764846	0.000000
254388458	148062316.000000	7690835	9999.999749	25851	14586	1.000000	27582	13346	1.000000	75289615	0.000000
254342284	148110656.000000	7698957	9999.999848	25940	14347	1.000000	27564	13394	1.000000	76814195	0.000000
254354247	148119731.000000	7696183	9999.999908	25847	14568	1.000000	27367	13520	1.000000	78335980	0.000000
254373880	148088381.000000	7701499	9999.999944	25968	14276	1.000000	27774	13304	1.000000	79854356	0.000000
254357257	148101141.000000	7694683	9999.999966	25800	14534	1.000000	27762	13411	1.000000	81371499	0.000000
254376710	148094547.000000	7694983	9999.999979	26032	14382	1.000000	27592	13616	1.000000	82886128	-1.#IND00
254360816	148124666.000000	7699507	9999.999988	25919	14484	1.000000	27648	13201	1.000000	84397910	-0.032000
254321867	148140285.000000	7694337	9999.999992	25936	14332	1.000000	27570	13483	1.000000	85909585	-0.003621
254361512	148104016.000000	7698672	9999.999995	25935	14743	1.000000	27455	13306	1.000000	87416227	-0.008230
254349003	148126656.000000	7699844	9999.999997	25797	14474	1.000000	27514	13273	1.000000	88920466	-0.009113
254365787	148094062.000000	7696621	9999.999998	25806	14707	1.000000	27867	13180	1.000000	90425422	-0.001921
254343437	148110784.000000	7698843	9999.999999	25579	14731	1.000000	27516	13243	1.000000	91927019	-0.004912
254349470	148122455.000000	7697019	9999.999999	25766	14499	1.000000	27414	13121	1.000000	93425210	-0.001347
254367911	148085609.000000	7699448	10000.000000	25909	14438	1.000000	27610	13425	1.000000	94922428	-0.002225
254354141	148112720.000000	7697758	10000.000000	25766	14616	1.000000	27613	13306	1.000000	96417230	-0.001533
254354999	148107037.000000	7696799	10000.000000	25808	14656	1.000000	27614	13571	1.000000	97908500	-0.001398
254378043	148061711.000000	7691889	10000.000000	25613	14626	1.000000	27408	13315	1.000000	99399814	-0.000760
254358815	148099045.000000	7696587	10000.000000	25819	14688	1.000000	27470	13099	1.000000	100885592	-0.001382
254360700	148101218.000000	7699376	10000.000000	25943	14346	1.000000	27676	13243	1.000000	102371917	-0.001184
254339303	148094925.000000	7697496	10000.000000	25876	14361	1.000000	27663	13293	1.000000	103857216	-0.001787
254370919	148084488.000000	7693716	10000.000000	25902	14506	1.000000	27781	13267	1.000000	105340482	-0.001861
254370014	148087441.000000	7699487	10000.000000	26091	14457	1.000000	27676	13062	1.000000	106821973	-0.001675
254372397	148082128.000000	7697650	10000.000000	25872	14844	1.000000	27623	13287	1.000000	108298645	-0.001853
254374257	148082858.000000	7699524	10000.000000	25758	14499	1.000000	27541	13183	1.000000	109773150	-0.001363
254370327	148096693.000000	7697159	10000.000000	25669	14698	1.000000	27619	13332	1.000000	111243824	-0.001464
254348859	148137964.000000	7696781	10000.000000	25851	14545	1.000000	27576	13452	1.000000	112714565	-0.001478
254357156	148106392.000000	7695796	10000.000000	26025	14373	1.000000	27440	13325	1.000000	114182198	-0.001538
254370399	148058136.000000	7696975	10000.000000	25864	14554	1.000000	27610	13114	1.000000	115647733	-0.002308
254351399	148127452.000000	7699555	10000.000000	25761	14525	1.000000	27581	13250	1.000000	117112203	-0.001866
254354889	148092199.000000	7693509	10000.000000	25840	14350	1.000000	27703	13300	1.000000	118572862	-0.001480
254368935	148062596.000000	7692910	10000.000000	25669	14503	1.000000	27686	13117	1.000000	120031572	-0.001777
254362621	148077788.000000	7700353	10000.000000	25737	14500	1.000000	27476	13572	1.000000	121486279	-0.001601
254365654	148087845.000000	7695997	10000.000000	25694	14829	1.000000	27771	13199	1.000000	122942594	-0.001498
254352457	148123837.000000	7700783	10000.000000	25676	14581	1.000000	27429	13335	1.000000	124397387	-0.001198
254357329	148127476.000000	7702541	10000.000000	25774	14456	1.000000	27690	13141	1.000000	125847624	-0.000666
254364393	148071374.000000	7702521	10000.000000	25741	14693	1.000000	27518	13370	1.000000	127295976	-0.000098
254387600	148058726.000000	7693711	10000.000000	25940	14484	1.000000	27563	13337	1.000000	128742026	0.002999
254369577	148123842.000000	7695000	10000.000000	25914	14631	1.000000	27776	13500	1.000000	130183440	0.004091
254347259	148119803.000000	7695235	10000.000000	25965	14663	1.000000	27554	13502	1.000000	131624668	0.003903
254366448	148086439.000000	7699053	10000.000000	25678	14506	1.000000	27603	13230	1.000000	133065512	0.002625
254372640	148063409.000000	7698180	10000.000000	25848	14640	1.000000	27571	13281	1.000000	134503558	0.002304
254371435	148106839.000000	7697854	10000.000000	25954	14642	1.000000	27559	13348	1.000000	135938388	0.002657
254355557	148128368.000000	7700013	10000.000000	25847	14764	1.000000	27899	12919	1.000000	137368321	0.002328
254369031	148089489.000000	7697594	10000.000000	25785	14791	1.000000	27553	13179	1.000000	138801201	0.001773
254386854	148067627.000000	7692537	10000.000000	25901	14320	1.000000	27516	13341	1.000000	140230335	0.001603
254355708	148112983.000000	7698040	10000.000000	25852	14544	1.000000	27630	13204	1.000000	141657350	0.001397
254348244	148128819.000000	7695946	10000.000000	25450	14654	1.000000	27617	13180	1.000000	143082565	0.001310
254360615	148101156.000000	7694493	10000.000000	26058	14233	1.000000	27365	13429	1.000000	144506279	0.001638
254343552	148174567.000000	7697095	10000.000000	25825	14633	1.000000	27670	13301	1.000000	145926069	0.001898
254358394	148143621.000000	7701705	10000.000000	25736	14128	1.000000	27586	13248	1.000000	147347665	0.001832
254377941	148066925.000000	7693239	10000.000000	25882	14442	1.000000	27918	13231	1.000000	151592708	0.002045
254362318	148101746.000000	7694317	10000.000000	25898	14459	1.000000	27705	13355	1.000000	153002126	0.002505
254341980	148103875.000000	7692127	10000.000000	25595	14754	1.000000	27604	13125	1.000000	154411080	0.001135
254379286	148053503.000000	7698808	10000.000000	25732	14685	1.000000	27453	13306	1.000000	155815659	0.001331
254358228	148123169.000000	7694290	10000.000000	25921	14507	1.000000	27397	13467	1.000000	157219552	0.001538
254339224	148133736.000000	7697915	10000.000000	25952	14455	1.000000	27597	13170	1.000000	158622639	0.001910
254350783	148122343.000000	7693969	10000.000000	25790	14231	1.000000	27452	13360	1.000000	160020796	0.001551
254336878	148145151.000000	7697733	10000.000000	25593	14603	1.000000	27482	13351	1.000000	161420653	0.001238
254326096	148131342.000000	7699939	10000.000000	25912	14422	1.000000	27537	13391	1.000000	162815038	0.001169
254369856	148069684.000000	7699492	10000.000000	25753	14510	1.000000	27571	13285	1.000000	164208993	0.001352
254378590	148069263.000000	7693159	10000.000000	25817	14434	1.000000	27759	13212	1.000000	165600973	0.001548
254361514	148072957.000000	7701331	10000.000000	25899	14796	1.000000	27814	13428	1.000000	166991055	0.001353
254346703	148123084.000000	7696200	10000.000000	25721	14836	1.000000	27585	13027	1.000000	168375560	0.001901
npatches	nstrain	runtime	dt	init_x	init_y	init_y_blood	init_z	init_S	beta0	beta1	beta2	beta3	mean_beta	B	d	delta	delta_blood	b[0]	mut	m	CTL	c	g	epsilon	k	het	lambda	rho	omega	x_max	patch.dyna	DELTA	A	VA
10000	1	100.000000	0.000100	21900	9499	5000000	0.001000	10000000	13.645711	12.179309	13.929761	14.106022	14	8000000000.000000	0.010000	1.000000	1.000000	800000	0.000050	0.048000	0	0.500000	0.000000	25.000000	11.000000	0.500000	0.001000	0.001000	0.010000	31987	0	10.000000	7.000000	1.000000
sus	inf	inf_blood	z	x[0]	y[0][0]	z[0]	x[1]	y[1][0]	z[1]	S[0]	synchrony
219000000	94990000.000000	5000000	10.000000	21900	9499	0.001000	21900	9499	0.001000	10000000	0.000000
113201245	1098020149.000000	57170539	3940.834452	10999	109698	0.394083	11876	109204	0.394083	14519248	0.000000
173561842	494282071.000000	25724216	6324.976263	17128	49783	0.632498	18229	48987	0.632498	18845130	0.000000
214137549	285708073.000000	14867845	7771.013291	21475	28313	0.777101	22251	27770	0.777101	21876317	0.000000
237553324	198892130.000000	10346848	8648.068121	23775	19921	0.864807	24540	19157	0.864807	24143454	0.000000
251519944	155199890.000000	8066340	9180.022116	25227	15586	0.918002	26066	15067	0.918002	25961183	0.000000
259988975	131079914.000000	6818693	9502.664490	26280	12883	0.950266	26805	12561	0.950266	27510526	0.000000
265253292	117019467.000000	6081379	9698.354536	26485	11482	0.969835	27250	11216	0.969835	28887809	0.000000
268469474	108688902.000000	5654204	9817.045065	26937	10763	0.981705	27730	10474	0.981705	30163301	0.000000
270448158	103695051.000000	5389935	9889.033609	27008	10496	0.988903	27675	9760	0.988903	31374337	0.000000
271683514	100636740.000000	5233174	9932.696323	27492	9938	0.993270	27859	9558	0.993270	32545844	0.000000
272422417	98841576.000000	5136446	9959.178767	27403	9813	0.995918	27917	9356	0.995918	33689280	0.000000
272878511	97685617.000000	5081011	9975.240980	27374	9602	0.997524	28098	9279	0.997524	34817066	0.000000
273165185	96993947.000000	5045216	9984.983083	27452	9488	0.998498	28016	9108	0.998498	35935996	0.000000
273320439	96596833.000000	5017764	9990.891893	27554	9518	0.999089	28101	9040	0.999089	37046470	0.000000
273404763	96378817.000000	5013038	9994.475723	27550	9565	0.999448	28042	9021	0.999448	38153143	0.000000
273445605	96255190.000000	5003014	9996.649399	27521	9341	0.999665	27903	9199	0.999665	39255091	0.000000
273530117	96097459.000000	4998857	9997.967783	27324	9598	0.999797	28043	8987	0.999797	40357073	0.000000
273553771	96025559.000000	4988354	9998.767413	27598	9306	0.999877	27930	9094	0.999877	41453488	0.000000
273578641	96008352.000000	4990000	9999.252408	27406	9409	0.999925	28178	9234	0.999925	42548338	0.000000
273593566	95955617.000000	4986798	9999.546568	27594	9327	0.999955	28181	8966	0.999955	43642313	0.000000
273577127	95999231.000000	4988452	9999.724983	27557	9523	0.999972	28260	9068	0.999972	44732747	0.000000
273551854	96013026.000000	4991396	9999.833196	27558	9614	0.999983	28044	8945	0.999983	45825577	0.000000
273595120	95967283.000000	4987059	9999.898829	27597	9400	0.999990	28118	9134	0.999990	46914768	0.000000
273593082	95961937.000000	4988344	9999.938638	27679	9249	0.999994	28105	9005	0.999994	48001522	0.000000
273543507	96027777.000000	4990723	9999.962782	27571	9429	0.999996	27854	9021	0.999996	49088114	0.000000
273567973	95997762.000000	4991097	9999.977427	27544	9414	0.999998	28036	9033	0.999998	50172216	0.000000
273574423	95966997.000000	4994498	9999.986309	27620	9405	0.999999	27961	9241	0.999999	51252070	0.000000
273583049	95991386.000000	4989909	9999.991696	27326	9496	0.999999	28299	9059	0.999999	52331001	0.000000
273576769	95964113.000000	4984456	9999.994963	27506	9347	0.999999	28067	9010	0.999999	53409504	0.000000
273614504	95940382.000000	4986133	9999.996945	27481	9644	1.000000	28089	9154	1.000000	54485618	0.000000
273591448	95970316.000000	4985328	9999.998147	27305	9508	1.000000	27968	9149	1.000000	55561022	0.000000
273580558	95978914.000000	4987273	9999.998876	27536	9360	1.000000	27969	9072	1.000000	56637746	0.000000
273556853	95996054.000000	4985943	9999.999318	27628	9397	1.000000	28071	9013	1.000000	57709127	0.000000
273590973	95952824.000000	4985795	9999.999587	27559	9598	1.000000	28083	9165	1.000000	58779032	0.000000
273587543	95962080.000000	4988230	9999.999749	27525	9436	1.000000	28155	9003	1.000000	59848891	0.000000
273588545	95974594.000000	4983674	9999.999848	27593	9455	1.000000	28159	9047	1.000000	60916445	0.000000
273587830	95939218.000000	4985244	9999.999908	27485	9472	1.000000	28031	9072	1.000000	61983900	0.000000
273560308	95987819.000000	4987785	9999.999944	27357	9622	1.000000	28233	8987	1.000000	63050080	0.000000
273566424	95952667.000000	4991998	9999.999966	27620	9433	1.000000	28097	9083	1.000000	64113629	0.000000
273579681	95937956.000000	4987297	9999.999979	27623	9327	1.000000	28112	9044	1.000000	65174439	-1.#IND00
273561713	95984898.000000	4991507	9999.999988	27791	9367	1.000000	27943	9210	1.000000	66233014	-1.#IND00
273595856	95945372.000000	4988835	9999.999992	27710	9290	1.000000	28133	9022	1.000000	67290236	0.007986
273596568	95934263.000000	4988037	9999.999995	27580	9414	1.000000	28040	9038	1.000000	68345573	-0.001811
273579610	95982310.000000	4985328	9999.999997	27670	9519	1.000000	28022	9147	1.000000	69398118	-0.003438
273552286	96008905.000000	4992073	9999.999998	27455	9374	1.000000	28092	9163	1.000000	70449753	-0.002143
273586705	95925003.000000	4986819	9999.999999	27662	9496	1.000000	28108	9190	1.000000	71503365	0.005068
273566991	95991064.000000	4989240	9999.999999	27681	9378	1.000000	28358	9064	1.000000	72552102	0.006240
273579079	95963105.000000	4989839	10000.000000	27404	9470	1.000000	28001	9236	1.000000	73599964	0.015885
273540400	95997095.000000	4993692	10000.000000	27603	9494	1.000000	27872	9200	1.000000	74647168	0.009755
273555580	95995612.000000	4985413	10000.000000	27482	9254	1.000000	28046	9094	1.000000	75691016	0.005733
273574742	95951526.000000	4992930	10000.000000	27655	9522	1.000000	28081	9029	1.000000	76733284	0.006016
273582324	95973180.000000	4988861	10000.000000	27546	9340	1.000000	27917	9240	1.000000	77772563	0.006070
273622940	95942642.000000	4982414	10000.000000	27413	9401	1.000000	27917	9126	1.000000	78813104	0.006670
273557238	95990237.000000	4984154	10000.000000	27388	9483	1.000000	28138	9125	1.000000	79850149	0.005222
273568784	95968904.000000	4988888	10000.000000	27358	9599	1.000000	28261	9106	1.000000	80888096	0.005302
273593745	95990304.000000	4987824	10000.000000	27390	9493	1.000000	28197	8928	1.000000	81924405	0.005643
273581038	95994530.000000	4988578	10000.000000	27528	9347	1.000000	27952	9040	1.000000	82960799	0.005735
273566504	95995921.000000	4989828	10000.000000	27580	9423	1.000000	28119	9060	1.000000	83991976	0.004532
273566936	95993515.000000	4988627	10000.000000	27598	9550	1.000000	28116	9398	1.000000	85022295	0.004992
273589583	95961642.000000	4990133	10000.000000	27563	9359	1.000000	28065	8915	1.000000	86050140	0.007070
273584352	95962601.000000	4984259	10000.000000	27588	9604	1.000000	27963	9042	1.000000	87077779	0.007041
273577042	95969928.000000	4989417	10000.000000	27661	9453	1.000000	28304	9320	1.000000	88103579	0.005737
273542135	96005426.000000	4991854	10000.000000	27621	9283	1.000000	28031	9022	1.000000	89127391	0.004700
273589990	95957489.000000	4989163	10000.000000	27697	9450	1.000000	28099	9315	1.000000	90150345	0.004515
273562610	95972238.000000	4987604	10000.000000	27482	9416	1.000000	28151	8963	1.000000	91173378	0.003066
273554074	95991407.000000	4987514	10000.000000	27746	9534	1.000000	28064	9187	1.000000	92192197	0.002726
273575182	95963512.000000	4983737	10000.000000	27354	9532	1.000000	28279	9072	1.000000	93211405	0.002580
273564169	95990794.000000	4993294	10000.000000	27625	9412	1.000000	28210	9129	1.000000	94228927	0.002214
273581853	96009710.000000	4994205	10000.000000	27604	9471	1.000000	28185	9024	1.000000	95243953	0.001988
273564600	95983156.000000	4986816	10000.000000	27507	9358	1.000000	27933	9129	1.000000	96257831	0.002108
273583953	95952584.000000	4984936	10000.000000	27709	9251	1.000000	28111	9137	1.000000	97271894	0.001911
273585616	95965031.000000	4992639	10000.000000	27457	9523	1.000000	28267	9102	1.000000	98282143	0.001724
273586577	95979993.000000	4986618	10000.000000	27551	9781	1.000000	28141	9322	1.000000	99293692	0.001806
273569236	95964129.000000	4985583	10000.000000	27298	9578	1.000000	28335	8884	1.000000	100299824	0.001660
273616229	95918602.000000	4982725	10000.000000	27440	9499	1.000000	28031	9041	1.000000	101308094	0.001690
273576444	95959980.000000	4989034	10000.000000	27610	9402	1.000000	28090	9068	1.000000	102312854	0.001567
273598102	95945875.000000	4987470	10000.000000	27494	9204	1.000000	28149	8960	1.000000	103315470	0.001613
273551209	95985295.000000	4989128	10000.000000	27494	9483	1.000000	28122	8848	1.000000	104317074	0.001578
273576206	95972840.000000	4989781	10000.000000	27513	9369	1.000000	28012	9020	1.000000	105316465	0.002605
273588497	95967774.000000	4988406	10000.000000	27927	9384	1.000000	28168	9139	1.000000	106317864	0.002571
273604884	95937910.000000	4985615	10000.000000	27514	9617	1.000000	27952	9029	1.000000	107314796	0.002652
273576827	95953519.000000	4990820	10000.000000	27559	9621	1.000000	27999	9143	1.000000	108311349	0.002221
273576867	95976910.000000	4983781	10000.000000	27378	9389	1.000000	27966	9191	1.000000	109306697	0.001030
273557254	95974972.000000	4987027	10000.000000	27599	9379	1.000000	28086	9332	1.000000	110297827	0.001023
273577152	96012932.000000	4990359	10000.000000	27583	9245	1.000000	28186	9150	1.000000	111289922	0.001062
273566692	96003906.000000	4985941	10000.000000	27474	9496	1.000000	28149	9119	1.000000	112281963	0.000963
273592661	95976809.000000	4986301	10000.000000	27498	9528	1.000000	28160	8950	1.000000	113270783	0.000950
273559851	95991661.000000	4986990	10000.000000	27395	9377	1.000000	27979	9211	1.000000	114259837	0.001114
273572133	95997471.000000	4987832	10000.000000	27553	9367	1.000000	28010	9070	1.000000	115244857	0.000991
273602826	95957410.000000	4989636	10000.000000	27462	9433	1.000000	28301	8943	1.000000	116228848	0.001065
273596418	95955002.000000	4986482	10000.000000	27853	9263	1.000000	27919	9249	1.000000	117210493	0.001651
273559342	95961009.000000	4985902	10000.000000	27672	9534	1.000000	28133	9418	1.000000	118191802	0.001653
273584805	95973627.000000	4992145	10000.000000	27491	9465	1.000000	28198	9038	1.000000	119170418	0.001634
273591336	95969821.000000	4989133	10000.000000	27579	9507	1.000000	27876	9103	1.000000	120147917	0.001400
273590488	95959247.000000	4986223	10000.000000	27484	9373	1.000000	28187	9048	1.000000	121123747	0.001362
273574115	95951409.000000	4991536	10000.000000	27568	9505	1.000000	28303	9107	1.000000	122097206	0.001071
273571879	95992231.000000	4989262	10000.000000	27601	9399	1.000000	28168	9142	1.000000	123071145	0.000984
273571379	95973404.000000	4986523	10000.000000	27598	9613	1.000000	28181	9117	1.000000	124045399	0.001420
273581928	95999518.000000	4990063	10000.000000	27718	9452	1.000000	28081	8962	1.000000	125017479	0.001319
npatches	nstrain	runtime	dt	init_x	init_y	init_y_blood	init_z	init_S	beta0	beta1	beta2	beta3	mean_beta	B	d	delta	delta_blood	b[0]	mut	m	CTL	c	g	epsilon	k	het	lambda	rho	omega	x_max	patch.dyna	DELTA	A	VA
10000	1	100.000000	0.000100	21900	9499	5000000	0.001000	10000000	7.766370	17.911565	7.388104	8.796338	14	8000000000.000000	0.010000	1.000000	1.000000	800000	0.000050	0.048000	0	0.500000	0.000000	25.000000	12.000000	0.500000	0.001000	0.001000	0.010000	31987	0	10.000000	7.000000	1.000000
sus	inf	inf_blood	z	x[0]	y[0][0]	z[0]	x[1]	y[1][0]	z[1]	S[0]	synchrony
219000000	94990000.000000	5000000	10.000000	21900	9499	0.001000	21900	9499	0.001000	10000000	0.000000
119825978	1000090800.000000	52059951	3940.834452	16565	95827	0.394083	9727	101646	0.394083	14443199	0.000000
186187011	417901906.000000	21755630	6324.976263	23345	38456	0.632498	15981	43886	0.632498	18511945	0.000000
229039804	227146194.000000	11819507	7771.013291	26546	20159	0.777101	20526	24366	0.777101	21194541	0.000000
253634668	148153090.000000	7706242	8648.068121	28525	13021	0.864807	23045	16289	0.864807	23073371	0.000000
268259202	108435536.000000	5640171	9180.022116	29317	9146	0.918002	25288	12026	0.918002	24479322	0.000000
277212511	86390161.000000	4494104	9502.664490	29978	7201	0.950266	26158	9477	0.950266	25603757	0.000000
282825523	73432201.000000	3817055	9698.354536	30233	6220	0.969835	27251	8147	0.969835	26550501	0.000000
286349234	65605538.000000	3410399	9817.045065	30468	5515	0.981705	27536	7378	0.981705	27387493	0.000000
288497683	60830386.000000	3161196	9889.033609	30385	5148	0.988903	27648	6597	0.988903	28154559	0.000000
289880837	57839541.000000	3006130	9932.696323	30462	4685	0.993270	27915	6417	0.993270	28877741	0.000000
290759521	55975550.000000	2909952	9959.178767	30371	4494	0.995918	27765	6345	0.995918	29571072	0.000000
291265158	54870654.000000	2854441	9975.240980	30808	4509	0.997524	28048	6151	0.997524	30246966	0.000000
291637844	54132541.000000	2812527	9984.983083	30837	4465	0.998498	27939	6248	0.998498	30911053	0.000000
291855257	53700969.000000	2789813	9990.891893	30652	4507	0.999089	28385	5995	0.999089	31566677	0.000000
291981709	53440549.000000	2775902	9994.475723	30762	4292	0.999448	28018	6191	0.999448	32217368	0.000000
292049598	53252413.000000	2769025	9996.649399	30725	4203	0.999665	28150	5872	0.999665	32864661	0.000000
292109706	53181398.000000	2761842	9997.967783	30763	4356	0.999797	28182	6065	0.999797	33510756	0.000000
292135317	53104541.000000	2761437	9998.767413	30524	4368	0.999877	28048	5985	0.999877	34154832	0.000000
292134365	53097100.000000	2757653	9999.252408	30950	4321	0.999925	28122	5959	0.999925	34797045	0.000000
292145324	53053223.000000	2757718	9999.546568	30699	4274	0.999955	28362	5867	0.999955	35438120	0.000000
292160522	53014565.000000	2754829	9999.724983	30831	4348	0.999972	28208	6112	0.999972	36076364	0.000000
292140401	53048612.000000	2753786	9999.833196	30760	4270	0.999983	28186	6076	0.999983	36715393	0.000000
292171420	53023676.000000	2757412	9999.898829	30641	4255	0.999990	28274	6026	0.999990	37354044	0.000000
292178265	53040099.000000	2754574	9999.938638	30906	4262	0.999994	28167	5956	0.999994	37991628	0.000000
292164306	53037232.000000	2760104	9999.962782	30679	4330	0.999996	28143	6053	0.999996	38627208	0.000000
292161007	53041537.000000	2757616	9999.977427	30782	4345	0.999998	28297	5979	0.999998	39260822	0.000000
292174764	53054767.000000	2761160	9999.986309	30541	4310	0.999999	28408	5794	0.999999	39893945	0.000000
292150800	53057276.000000	2756901	9999.991696	30527	4311	0.999999	28301	5909	0.999999	40525824	0.000000
292139069	53061897.000000	2756111	9999.994963	30664	4253	0.999999	28181	5849	0.999999	41159199	0.000000
292182503	53006602.000000	2753062	9999.996945	30528	4235	1.000000	28273	5902	1.000000	41789788	0.000000
292150770	53031296.000000	2758318	9999.998147	30715	4260	1.000000	28239	5894	1.000000	42420341	0.000000
292191332	53039693.000000	2759075	9999.998876	30852	4403	1.000000	28316	5782	1.000000	43048604	0.000000
292155098	53074995.000000	2758398	9999.999318	30561	4428	1.000000	27981	6052	1.000000	43676421	0.000000
292175722	53057066.000000	2757393	9999.999587	30606	4355	1.000000	28262	5922	1.000000	44303103	0.000000
292164990	53051428.000000	2755391	9999.999749	30812	4314	1.000000	28524	5791	1.000000	44928720	0.000000
292163823	53039318.000000	2755831	9999.999848	30827	4223	1.000000	28306	6018	1.000000	45555891	0.000000
292150147	53032406.000000	2757176	9999.999908	30707	4366	1.000000	28428	5783	1.000000	46181150	0.000000
292172248	53027948.000000	2755780	9999.999944	30636	4392	1.000000	28119	5941	1.000000	46802617	0.000000
292168261	53024266.000000	2754490	9999.999966	30772	4282	1.000000	28337	6034	1.000000	47425133	0.000000
292187975	52991451.000000	2754775	9999.999979	30507	4222	1.000000	28201	5841	1.000000	48045029	-1.#IND00
292174396	53014625.000000	2755314	9999.999988	30538	4244	1.000000	28083	5994	1.000000	48664831	-0.000000
292154238	53039181.000000	2754389	9999.999992	30704	4279	1.000000	28293	5901	1.000000	49284500	0.039962
292172265	53047375.000000	2755546	9999.999995	30982	4384	1.000000	28067	6076	1.000000	49902506	0.032840
292165256	53045182.000000	2756964	9999.999997	30932	4355	1.000000	28347	6021	1.000000	50520742	0.018887
292169294	53040595.000000	2761642	9999.999998	30777	4315	1.000000	28239	6052	1.000000	51135887	0.006623
292140183	53069053.000000	2760719	9999.999999	30785	4332	1.000000	28377	6079	1.000000	51752249	0.003321
292184834	53038050.000000	2754919	9999.999999	30938	4325	1.000000	28406	5926	1.000000	52365398	0.000226
292144197	53048521.000000	2758512	10000.000000	30750	4402	1.000000	28038	5903	1.000000	52978438	0.001344
292154110	53050894.000000	2759446	10000.000000	30493	4395	1.000000	28259	5929	1.000000	53590237	0.001822
292154822	53046882.000000	2755179	10000.000000	30566	4268	1.000000	28004	6028	1.000000	54201569	0.002633
292172489	53015702.000000	2756234	10000.000000	30677	4342	1.000000	28163	5992	1.000000	54812623	-0.001069
292172339	53015115.000000	2756993	10000.000000	30850	4227	1.000000	28170	5962	1.000000	55423119	-0.002454
292154407	53034807.000000	2756351	10000.000000	30799	4222	1.000000	28194	6005	1.000000	56032783	-0.002091
292181543	53008998.000000	2754334	10000.000000	30923	4278	1.000000	28107	6100	1.000000	56641673	-0.001935
292152698	53013896.000000	2759019	10000.000000	30814	4283	1.000000	28325	6152	1.000000	57248854	-0.001062
292171036	53056164.000000	2759344	10000.000000	30841	4343	1.000000	28261	5922	1.000000	57856671	-0.000821
292197620	53022747.000000	2754999	10000.000000	30788	4297	1.000000	28062	6062	1.000000	58462275	0.000591
292170739	52999178.000000	2755024	10000.000000	30839	4209	1.000000	28196	6006	1.000000	59066721	0.002474
292191382	53023951.000000	2754345	10000.000000	30936	4322	1.000000	28309	5904	1.000000	59671229	0.002378
292139591	53064669.000000	2757879	10000.000000	30742	4285	1.000000	28378	5772	1.000000	60272487	0.002023
292173624	53035270.000000	2756024	10000.000000	30750	4423	1.000000	27977	5920	1.000000	60875194	0.002088
292169125	53066521.000000	2758217	10000.000000	30702	4231	1.000000	28289	5824	1.000000	61474944	0.001672
292170058	53056874.000000	2759155	10000.000000	30691	4424	1.000000	28185	5993	1.000000	62075170	0.000353
292168706	53003506.000000	2757781	10000.000000	30746	4348	1.000000	28311	5858	1.000000	62673662	0.000484
292162865	53038911.000000	2755881	10000.000000	30666	4268	1.000000	28280	5817	1.000000	63270865	-0.000029
292184321	53040331.000000	2757198	10000.000000	30607	4306	1.000000	28209	6034	1.000000	63867889	-0.000246
292169684	53033041.000000	2757279	10000.000000	30661	4372	1.000000	28223	5798	1.000000	64465150	-0.000100
292164501	53051846.000000	2758551	10000.000000	30774	4251	1.000000	28138	5803	1.000000	65062155	-0.000122
292139074	53054994.000000	2759423	10000.000000	30552	4283	1.000000	27969	5922	1.000000	65655934	-0.000169
292201383	52989829.000000	2754590	10000.000000	30806	4396	1.000000	28318	5795	1.000000	66248430	0.000044
292202962	52998826.000000	2753458	10000.000000	30574	4283	1.000000	28193	5900	1.000000	66841420	-0.000627
292170315	53026751.000000	2754254	10000.000000	30877	4255	1.000000	28168	6182	1.000000	67432989	-0.000484
292175035	52991045.000000	2754320	10000.000000	30486	4446	1.000000	28318	6018	1.000000	68022459	-0.001036
292152492	53076594.000000	2759718	10000.000000	30751	4421	1.000000	28422	5724	1.000000	68612937	-0.000661
292174548	53019102.000000	2753178	10000.000000	30802	4308	1.000000	28017	6014	1.000000	69201486	-0.000789
292179285	53036889.000000	2759970	10000.000000	30670	4446	1.000000	28140	6010	1.000000	69789271	0.001768
292155055	53043421.000000	2758887	10000.000000	30571	4325	1.000000	28133	5951	1.000000	70376992	0.001793
292169679	53032514.000000	2757092	10000.000000	30712	4456	1.000000	28207	6028	1.000000	70964790	0.001576
292156493	53061092.000000	2758767	10000.000000	30624	4362	1.000000	28087	6041	1.000000	71550347	0.001171
292160231	53045470.000000	2757959	10000.000000	30702	4350	1.000000	28193	5841	1.000000	72134421	0.001452
292165796	53017317.000000	2760883	10000.000000	30866	4331	1.000000	28227	5951	1.000000	72718779	0.001115
292169859	53025451.000000	2756047	10000.000000	30595	4408	1.000000	28508	5902	1.000000	73301151	0.000762
292180517	52999860.000000	2757437	10000.000000	30662	4247	1.000000	28124	5992	1.000000	73882483	-0.000346
292208059	52999527.000000	2757004	10000.000000	30582	4283	1.000000	28256	6006	1.000000	74464233	-0.000417
292188242	53005784.000000	2755107	10000.000000	30648	4428	1.000000	28399	5887	1.000000	75045872	-0.000582
292169198	53036339.000000	2754880	10000.000000	30752	4346	1.000000	28049	6014	1.000000	75624957	-0.000464
292168964	53028316.000000	2754234	10000.000000	30850	4270	1.000000	28125	6055	1.000000	76205106	-0.000453
292153868	53044985.000000	2756908	10000.000000	30492	4379	1.000000	28259	6118	1.000000	76781988	-0.000571
292168372	53060683.000000	2758447	10000.000000	31017	4273	1.000000	28393	5903	1.000000	77360058	-0.000839
292134491	53082683.000000	2761810	10000.000000	30575	4271	1.000000	28085	6024	1.000000	77936444	0.000229
292169783	53009718.000000	2755258	10000.000000	30704	4348	1.000000	28284	5930	1.000000	78512560	0.000370
292170464	53033018.000000	2754458	10000.000000	30754	4403	1.000000	28151	5948	1.000000	79085962	0.000345
292176941	53006618.000000	2755891	10000.000000	30620	4362	1.000000	28347	5862	1.000000	79659754	0.000148
292182804	53019752.000000	2753920	10000.000000	30707	4374	1.000000	28206	6027	1.000000	80232608	0.000345
292191021	53001511.000000	2752630	10000.000000	30524	4257	1.000000	28273	6031	1.000000	80803317	0.000306
292175257	53007383.000000	2753791	10000.000000	30703	4376	1.000000	28247	5903	1.000000	81373787	0.000341
292194455	52994010.000000	2752226	10000.000000	30587	4404	1.000000	28248	5991	1.000000	81942982	0.000268
292159109	53042266.000000	2755224	10000.000000	30576	4329	1.000000	28196	5856	1.000000	82511781	-0.000154
292150171	53022488.000000	2756311	10000.000000	30563	4364	1.000000	28216	5877	1.000000	83081288	0.000369
npatches	nstrain	runtime	dt	init_x	init_y	init_y_blood	init_z	init_S	beta0	beta1	beta2	beta3	mean_beta	B	d	delta	delta_blood	b[0]	mut	m	CTL	c	g	epsilon	k	het	lambda	rho	omega	x_max	patch.dyna	DELTA	A	VA
10000	1	100.000000	0.000100	21900	9499	5000000	0.001000	10000000	12.862095	14.542445	12.499263	13.354305	14	8000000000.000000	0.010000	1.000000	1.000000	800000	0.000050	0.048000	0	0.500000	0.000000	25.000000	13.000000	0.500000	0.001000	0.001000	0.010000	31987	0	10.000000	7.000000	1.000000
sus	inf	inf_blood	z	x[0]	y[0][0]	z[0]	x[1]	y[1][0]	z[1]	S[0]	synchrony
219000000	94990000.000000	5000000	10.000000	21900	9499	0.001000	21900	9499	0.001000	10000000	0.000000
126853185	910197829.000000	47397324	3940.834452	13018	90512	0.394083	11957	91256	0.394083	14360498	0.000000
199041337	351683702.000000	18311298	6324.976263	20316	34761	0.632498	19365	35521	0.632498	18160556	0.000000
244054279	176674765.000000	9191278	7771.013291	24992	17293	0.777101	23868	17825	0.777101	20492346	0.000000
269511768	104906797.000000	5457557	8648.068121	27465	10062	0.864807	26811	10725	0.864807	21984194	0.000000
284585965	69105909.000000	3599788	9180.022116	28787	6825	0.918002	28417	6883	0.918002	22991026	0.000000
293772177	49263673.000000	2565693	9502.664490	29835	4621	0.950266	29261	5183	0.950266	23705535	0.000000
299545723	37531393.000000	1953393	9698.354536	30081	3591	0.969835	30032	3882	0.969835	24238788	0.000000
303266605	30241853.000000	1573329	9817.045065	30374	2958	0.981705	30244	3026	0.981705	24655647	0.000000
305727468	25526133.000000	1326025	9889.033609	30808	2440	0.988903	30701	2499	0.988903	24998931	0.000000
307404218	22395762.000000	1166267	9932.696323	30939	2236	0.993270	30748	2203	0.993270	25291444	0.000000
308534777	20306630.000000	1057904	9959.178767	31092	1854	0.995918	30726	2052	0.995918	25549168	0.000000
309306340	18882827.000000	982146	9975.240980	31127	1774	0.997524	30743	1888	0.997524	25783785	0.000000
309846729	17884884.000000	929748	9984.983083	31021	1723	0.998498	30930	1871	0.998498	26001003	0.000000
310216701	17205260.000000	893930	9990.891893	31225	1654	0.999089	31008	1783	0.999089	26205123	0.000000
310473486	16752716.000000	870495	9994.475723	31200	1611	0.999448	30881	1695	0.999448	26403673	0.000000
310662872	16411833.000000	851845	9996.649399	31229	1523	0.999665	31185	1564	0.999665	26597082	0.000000
310775341	16210378.000000	841708	9997.967783	31101	1541	0.999797	31083	1610	0.999797	26786026	0.000000
310847664	16074219.000000	836604	9998.767413	31250	1612	0.999877	31091	1591	0.999877	26973093	0.000000
310891230	15969591.000000	829658	9999.252408	31256	1574	0.999925	30987	1535	0.999925	27156669	0.000000
310926397	15912906.000000	828784	9999.546568	31139	1520	0.999955	31143	1547	0.999955	27339722	0.000000
310937705	15860026.000000	824479	9999.724983	31278	1490	0.999972	30988	1604	0.999972	27520367	0.000000
310972933	15821059.000000	825743	9999.833196	31073	1523	0.999983	31033	1553	0.999983	27701940	0.000000
310988023	15794428.000000	820840	9999.898829	31289	1469	0.999990	30888	1532	0.999990	27882644	0.000000
310983495	15818250.000000	821482	9999.938638	31105	1495	0.999994	31073	1551	0.999994	28063764	0.000000
310985780	15778362.000000	819821	9999.962782	31018	1463	0.999996	31143	1601	0.999996	28244320	0.000000
310999592	15777464.000000	820747	9999.977427	31217	1528	0.999998	31058	1542	0.999998	28424580	0.000000
311017325	15758727.000000	817835	9999.986309	31286	1497	0.999999	31064	1612	0.999999	28603511	0.000000
311011621	15769985.000000	818706	9999.991696	31237	1422	0.999999	31221	1632	0.999999	28782549	0.000000
310993276	15776547.000000	821206	9999.994963	31290	1409	0.999999	31228	1561	0.999999	28961033	0.000000
311007193	15764137.000000	818190	9999.996945	31178	1485	1.000000	30800	1661	1.000000	29139196	0.000000
310999019	15777450.000000	818887	9999.998147	31078	1517	1.000000	31240	1544	1.000000	29317357	0.000000
311018364	15781924.000000	820658	9999.998876	31115	1543	1.000000	30841	1622	1.000000	29494810	0.000000
310998102	15806781.000000	819795	9999.999318	31279	1461	1.000000	31121	1579	1.000000	29672320	0.000000
310986901	15819736.000000	821207	9999.999587	31266	1495	1.000000	31265	1571	1.000000	29849845	0.000000
310971688	15797256.000000	820936	9999.999749	31179	1502	1.000000	30857	1659	1.000000	30027889	0.000000
310976374	15819876.000000	821749	9999.999848	31265	1504	1.000000	31028	1639	1.000000	30205408	0.000000
310970010	15824777.000000	821143	9999.999908	31018	1577	1.000000	31103	1555	1.000000	30382651	0.000000
310981927	15800161.000000	820706	9999.999944	31209	1492	1.000000	31016	1487	1.000000	30559200	0.000000
310985305	15810493.000000	821319	9999.999966	31093	1465	1.000000	31123	1573	1.000000	30735504	0.000000
311004767	15802177.000000	820186	9999.999979	31200	1470	1.000000	30944	1666	1.000000	30911723	-1.#IND00
310961998	15807437.000000	821154	9999.999988	31248	1495	1.000000	31227	1661	1.000000	31087746	0.008000
310969506	15807914.000000	822054	9999.999992	31153	1537	1.000000	31035	1534	1.000000	31262041	0.004377
310993604	15796528.000000	820744	9999.999995	31268	1471	1.000000	31143	1653	1.000000	31436574	0.002124
310987817	15786333.000000	819079	9999.999997	31330	1413	1.000000	30990	1624	1.000000	31610867	0.002113
310981645	15787765.000000	820873	9999.999998	31433	1379	1.000000	31148	1522	1.000000	31785593	0.001600
310983594	15794106.000000	819968	9999.999999	31058	1562	1.000000	31159	1513	1.000000	31959997	-0.001054
310970628	15815279.000000	822459	9999.999999	31435	1528	1.000000	31009	1610	1.000000	32134940	-0.003516
310971606	15801749.000000	820848	10000.000000	31142	1504	1.000000	31135	1544	1.000000	32310273	-0.003142
310993871	15789990.000000	820015	10000.000000	31124	1480	1.000000	31095	1563	1.000000	32484252	-0.002335
311004714	15796097.000000	822486	10000.000000	31279	1516	1.000000	30963	1625	1.000000	32657416	-0.002210
310978278	15804675.000000	823140	10000.000000	31126	1500	1.000000	31267	1564	1.000000	32830713	-0.005956
310985615	15801757.000000	820916	10000.000000	31049	1487	1.000000	31034	1602	1.000000	33003384	-0.004413
310990229	15800934.000000	821014	10000.000000	31242	1458	1.000000	31074	1569	1.000000	33176617	-0.004054
310987326	15806628.000000	822752	10000.000000	31142	1458	1.000000	30878	1593	1.000000	33348767	-0.002535
311005075	15805612.000000	822694	10000.000000	30980	1514	1.000000	31014	1580	1.000000	33521591	-0.000098
310983686	15778999.000000	822021	10000.000000	31286	1590	1.000000	31108	1584	1.000000	33693857	-0.002149
311009658	15765027.000000	818499	10000.000000	31226	1454	1.000000	31221	1646	1.000000	33864787	-0.002135
311009464	15777794.000000	820239	10000.000000	31158	1429	1.000000	31130	1571	1.000000	34035202	-0.002110
310985489	15782237.000000	819916	10000.000000	31559	1534	1.000000	30999	1566	1.000000	34204885	-0.001337
310972401	15818310.000000	822804	10000.000000	31023	1498	1.000000	31093	1643	1.000000	34376366	-0.001301
310961627	15847379.000000	823676	10000.000000	31500	1465	1.000000	30887	1605	1.000000	34547695	-0.000945
310962486	15827721.000000	822454	10000.000000	31520	1445	1.000000	31266	1628	1.000000	34717764	-0.001034
310953534	15829024.000000	823172	10000.000000	31573	1522	1.000000	31102	1584	1.000000	34887913	-0.000715
310982404	15815226.000000	823242	10000.000000	31000	1500	1.000000	31035	1621	1.000000	35057908	-0.002211
310973305	15839772.000000	822832	10000.000000	31271	1462	1.000000	31087	1527	1.000000	35228681	-0.002168
310943771	15836918.000000	823829	10000.000000	31363	1492	1.000000	31044	1572	1.000000	35397462	-0.001544
310961884	15837751.000000	822370	10000.000000	31081	1518	1.000000	31250	1534	1.000000	35566149	-0.001184
310966359	15838465.000000	823043	10000.000000	31304	1478	1.000000	30987	1659	1.000000	35735682	-0.000489
310994655	15801513.000000	821492	10000.000000	31037	1490	1.000000	31137	1612	1.000000	35904545	-0.000357
310979657	15809476.000000	821195	10000.000000	31259	1524	1.000000	31376	1671	1.000000	36071246	-0.001750
310980755	15795199.000000	820704	10000.000000	31396	1505	1.000000	31185	1628	1.000000	36238787	-0.001681
310987526	15805366.000000	821574	10000.000000	31322	1570	1.000000	30955	1569	1.000000	36406016	-0.001947
310975987	15797466.000000	819075	10000.000000	31248	1475	1.000000	31134	1589	1.000000	36573743	-0.003468
310982920	15801404.000000	821235	10000.000000	31194	1448	1.000000	31071	1505	1.000000	36740949	-0.003408
310960331	15785550.000000	821548	10000.000000	31472	1464	1.000000	31223	1595	1.000000	36907133	-0.003353
310986411	15788918.000000	820790	10000.000000	31119	1564	1.000000	31280	1542	1.000000	37073822	-0.003267
310969685	15762994.000000	818935	10000.000000	31346	1494	1.000000	30858	1611	1.000000	37239820	-0.002652
311024309	15759859.000000	820013	10000.000000	31079	1435	1.000000	30988	1519	1.000000	37405838	-0.002643
311038040	15763390.000000	819280	10000.000000	31235	1607	1.000000	30919	1562	1.000000	37570723	-0.004414
311009854	15761685.000000	820135	10000.000000	31437	1437	1.000000	31023	1603	1.000000	37735762	-0.004145
310996119	15778598.000000	820359	10000.000000	31308	1513	1.000000	31128	1534	1.000000	37900531	-0.004254
311000250	15764884.000000	818232	10000.000000	31084	1482	1.000000	31050	1631	1.000000	38066159	-0.003906
310989708	15778947.000000	820758	10000.000000	31251	1478	1.000000	31108	1522	1.000000	38230781	-0.004039
310983909	15794837.000000	821811	10000.000000	31199	1483	1.000000	31228	1526	1.000000	38395220	-0.003747
310967256	15798517.000000	820604	10000.000000	31113	1457	1.000000	31068	1571	1.000000	38559926	-0.003704
310963818	15833543.000000	822750	10000.000000	31162	1583	1.000000	31177	1612	1.000000	38723747	-0.003714
310946589	15828043.000000	822217	10000.000000	31325	1542	1.000000	31163	1639	1.000000	38888677	-0.003611
310961481	15823935.000000	822858	10000.000000	31187	1541	1.000000	30985	1559	1.000000	39052235	-0.003099
310986262	15783132.000000	821684	10000.000000	31136	1492	1.000000	31174	1560	1.000000	39215789	-0.002659
311006330	15794919.000000	820330	10000.000000	31173	1570	1.000000	31302	1692	1.000000	39379467	-0.002734
311004051	15783588.000000	821230	10000.000000	31328	1439	1.000000	31078	1633	1.000000	39542460	-0.002727
310998768	15799695.000000	822809	10000.000000	31230	1514	1.000000	30822	1577	1.000000	39704864	-0.002622
311010253	15801723.000000	821172	10000.000000	31147	1582	1.000000	31209	1554	1.000000	39867827	-0.002659
310972953	15804344.000000	821137	10000.000000	31076	1474	1.000000	31103	1599	1.000000	40030845	-0.002767
310993630	15783219.000000	819354	10000.000000	31215	1416	1.000000	31298	1572	1.000000	40192648	-0.002172
310991779	15782595.000000	820750	10000.000000	31352	1482	1.000000	31177	1555	1.000000	40354126	-0.001862
311004811	15777271.000000	819872	10000.000000	31451	1522	1.000000	30962	1620	1.000000	40514665	-0.002889
311002122	15774125.000000	820368	10000.000000	31571	1461	1.000000	30905	1556	1.000000	40675537	-0.002817
310998256	15784420.000000	819809	10000.000000	31284	1492	1.000000	31212	1600	1.000000	40836166	-0.003067
npatches	nstrain	runtime	dt	init_x	init_y	init_y_blood	init_z	init_S	beta0	beta1	beta2	beta3	mean_beta	B	d	delta	delta_blood	b[0]	mut	m	CTL	c	g	epsilon	k	het	lambda	rho	omega	x_max	patch.dyna	DELTA	A	VA
10000	1	100.000000	0.000100	21900	9499	5000000	0.001000	10000000	7.168305	7.684409	20.742505	18.083366	14	8000000000.000000	0.010000	1.000000	1.000000	800000	0.000050	0.048000	0	0.500000	0.000000	25.000000	14.000000	0.500000	0.001000	0.001000	0.010000	31987	0	10.000000	7.000000	1.000000
sus	inf	inf_blood	z	x[0]	y[0][0]	z[0]	x[1]	y[1][0]	z[1]	S[0]	synchrony
219000000	94990000.000000	5000000	10.000000	21900	9499	0.001000	21900	9499	0.001000	10000000	0.000000
132368206	835933349.000000	43539030	3940.834452	18149	79419	0.394083	17835	80049	0.394083	14313804	0.000000
209497155	300301368.000000	15641273	6324.976263	25757	26588	0.632498	25388	26956	0.632498	17897912	0.000000
255894763	139501776.000000	7264192	7771.013291	28806	11958	0.777101	28521	11979	0.777101	19943856	0.000000
281678711	74500735.000000	3878598	8648.068121	30249	6177	0.864807	30174	6248	0.864807	21135269	0.000000
296565541	42785968.000000	2228117	9180.022116	30848	3286	0.918002	31085	3456	0.918002	21840946	0.000000
305368474	25704627.000000	1337819	9502.664490	31461	2026	0.950266	31362	2093	0.950266	22261701	0.000000
310666681	15986858.000000	831529	9698.354536	31610	1173	0.969835	31574	1299	0.969835	22513550	0.000000
313946641	10191590.000000	530717	9817.045065	31683	884	0.981705	31797	779	0.981705	22662301	0.000000
315965193	6626258.000000	344464	9889.033609	31922	494	0.988903	31802	540	0.988903	22747716	0.000000
317246893	4406649.000000	229067	9932.696323	31956	359	0.993270	31982	318	0.993270	22792628	0.000000
318129367	2956561.000000	153733	9959.178767	31724	230	0.995918	31835	265	0.995918	22810821	0.000000
318691569	2012808.000000	104618	9975.240980	31793	155	0.997524	31913	178	0.997524	22812183	0.000000
319043365	1379299.000000	71831	9984.983083	31902	111	0.998498	31920	103	0.998498	22802600	0.000000
319305623	956958.000000	49705	9990.891893	32130	74	0.999089	31898	83	0.999089	22785279	0.000000
319486092	662242.000000	34371	9994.475723	31846	51	0.999448	32042	53	0.999448	22762743	0.000000
319599115	461114.000000	24120	9996.649399	31987	36	0.999665	31994	37	0.999665	22736758	0.000000
319678612	318411.000000	16763	9997.967783	31932	31	0.999797	31902	18	0.999797	22708544	0.000000
319719656	227572.000000	11754	9998.767413	32028	14	0.999877	31952	14	0.999877	22678837	0.000000
319787784	156976.000000	8266	9995.986909	31993	16	0.999925	32078	13	0.999925	22647414	0.000000
319803737	115280.000000	6072	9918.090003	31973	13	0.999955	31985	9	0.999955	22615499	0.000000
319822896	107219.000000	5596	9620.224440	32025	9	0.943784	31883	3	0.997493	22583266	0.000000
319795938	124586.000000	6340	9574.601992	31926	11	0.965904	31923	4	0.969105	22550886	0.000000
319798608	138734.000000	7074	9685.767974	31921	12	0.979320	31956	12	0.981261	22519122	0.000000
319806681	133617.000000	6927	9764.899216	31824	7	0.987457	31909	11	0.988635	22487182	0.000000
319811107	123618.000000	6556	9771.944041	31914	6	0.992392	31777	4	0.993107	22455457	0.000000
319809503	118482.000000	6199	9714.181238	32110	13	0.995386	32134	7	0.995819	22423289	0.000000
319783757	120006.000000	6214	9671.066461	31879	8	0.997201	31953	9	0.988478	22391264	0.000000
319806024	125184.000000	6441	9683.825983	32191	17	0.998303	32044	12	0.993012	22359634	0.000000
319813468	124242.000000	6577	9705.683631	31813	4	0.998970	31910	5	0.995762	22327815	0.000000
319829222	121164.000000	6294	9710.811484	32152	13	0.999376	32141	10	0.997429	22295910	0.000000
319782739	119584.000000	6117	9676.950491	31894	8	0.814193	31961	14	0.998441	22264154	0.000000
319799584	122247.000000	6280	9660.979135	31974	9	0.887304	32143	7	0.999054	22232477	0.000000
319794013	125754.000000	6444	9694.736170	32008	10	0.884426	31972	4	0.999426	22201066	0.000000
319800179	124803.000000	6393	9710.024819	32092	8	0.929902	31975	15	0.999652	22169714	0.000000
319816472	120593.000000	6399	9708.110567	31866	10	0.957484	32016	10	0.957982	22138362	0.000000
319802437	121227.000000	6338	9679.516349	31974	6	0.974213	32161	8	0.974515	22107119	0.000000
319812751	124015.000000	6579	9697.704998	32133	10	0.984360	32152	14	0.984543	22075753	0.000000
319786016	121438.000000	6356	9687.618581	31913	14	0.990514	32042	11	0.957333	22044360	0.000000
319802982	123405.000000	6490	9689.824045	32147	7	0.948363	31895	10	0.974122	22013310	0.000000
319820377	123682.000000	6453	9697.750197	32137	10	0.968681	31896	8	0.984304	21982062	-1.#IND00
319809825	125068.000000	6612	9702.322885	31998	8	0.981004	32164	8	0.990480	21950886	-1.#IND00
319789918	121694.000000	6442	9714.732673	31667	7	0.988479	32108	10	0.994226	21919886	-0.001514
319798513	123456.000000	6394	9699.853927	31921	7	0.993012	32036	8	0.991855	21888380	-0.016717
319821610	122306.000000	6332	9699.558157	31899	7	0.995762	32006	10	0.995060	21857409	-0.008571
319799578	121131.000000	6407	9687.505694	31923	8	0.997429	32086	6	0.997004	21826050	-0.004676
319792867	120468.000000	6256	9665.140154	31871	10	0.998441	31983	7	0.998183	21794993	-0.010335
319800981	122420.000000	6512	9673.279131	32071	11	0.999054	31999	2	0.963127	21764316	-0.013581
319794813	126122.000000	6562	9691.512830	31882	8	0.999426	32251	12	0.893504	21733899	-0.008473
319799530	126370.000000	6542	9726.264175	32222	13	0.999652	31963	13	0.935408	21703121	-0.011802
319797729	120194.000000	6202	9720.430419	32143	8	0.999789	31993	8	0.960823	21672400	-0.011728
319802497	115909.000000	6083	9660.134278	31888	6	0.999872	32116	3	0.976239	21641737	-0.008421
319789824	119745.000000	6310	9636.109711	32015	13	0.999922	32121	9	0.764647	21611179	-0.007885
319803558	129658.000000	6585	9687.480184	32003	12	0.999953	31945	6	0.857253	21580416	0.008698
319801467	125352.000000	6478	9724.971068	32180	14	0.999971	32094	13	0.913421	21549913	0.006941
319801431	121683.000000	6412	9730.565604	31815	5	0.971438	32142	18	0.947488	21519649	0.007159
319804489	118398.000000	6061	9693.794688	32066	13	0.982676	32038	13	0.968150	21489303	0.004846
319791177	120641.000000	6350	9656.507422	31978	6	0.989493	32151	8	0.980682	21458680	0.004833
319790178	122723.000000	6381	9678.593332	31993	7	0.993627	32080	5	0.944800	21428410	0.002981
319801951	124772.000000	6473	9698.086943	31884	9	0.996135	32016	11	0.966520	21398358	0.003932
319792322	124238.000000	6338	9709.227305	31957	15	0.853515	31874	10	0.979694	21367693	0.003607
319801676	122969.000000	6521	9709.140115	32137	8	0.911153	31921	7	0.987684	21337722	0.003576
319788037	121963.000000	6373	9695.485761	31938	7	0.946112	31959	8	0.992530	21307697	0.002998
319793780	122875.000000	6365	9693.832929	32042	8	0.967316	31948	5	0.995469	21277749	0.003226
319802160	124296.000000	6307	9708.154881	32036	10	0.899576	32038	12	0.915856	21247779	0.002472
319803067	123988.000000	6471	9710.139403	31968	14	0.871724	31992	8	0.948965	21218381	0.002040
319796079	120471.000000	6265	9701.451509	32200	11	0.922198	32108	10	0.969046	21188516	0.001669
319806613	122289.000000	6390	9683.166884	31946	16	0.952811	32159	7	0.961011	21158710	0.001182
319785737	123572.000000	6454	9690.124040	31923	8	0.971379	32008	7	0.976352	21128808	0.002170
319776521	122296.000000	6343	9692.601713	32128	7	0.982641	32084	12	0.985657	21099029	0.001877
319773619	123238.000000	6279	9696.760489	32001	4	0.989471	32117	6	0.991301	21069467	0.001102
319798616	117725.000000	6251	9678.140021	31787	4	0.892059	32215	9	0.994724	21039896	0.001104
319807156	122200.000000	6296	9667.711716	31916	7	0.635473	32014	6	0.863915	21010315	0.000956
319812191	122360.000000	6348	9682.633357	32072	6	0.778906	32047	17	0.917461	20980940	-0.000085
319802314	123043.000000	6326	9681.225070	31839	8	0.840096	32155	9	0.949938	20951780	-0.000659
319767062	123395.000000	6439	9690.029328	32126	15	0.903015	31973	11	0.969636	20922203	-0.001137
319791699	124748.000000	6398	9712.442407	32123	16	0.939172	31974	11	0.981584	20892814	-0.001144
319805662	120608.000000	6287	9700.875244	32028	5	0.870749	32082	5	0.988830	20863343	-0.000994
319801039	120993.000000	6322	9667.038915	32005	8	0.921607	32197	11	0.993225	20833808	-0.001617
319795652	123958.000000	6432	9678.513122	31914	10	0.952453	31844	17	0.995891	20804624	-0.001852
319813928	126190.000000	6567	9692.930137	31918	4	0.971161	31866	7	0.997508	20775080	-0.001586
319814350	125378.000000	6538	9723.103126	31925	7	0.982509	31763	9	0.998488	20745833	-0.001950
319799100	118751.000000	6178	9706.496681	32027	12	0.989391	32037	8	0.999083	20716769	-0.001772
319801401	121379.000000	6345	9669.510539	31875	18	0.933337	32077	8	0.968956	20687279	-0.001860
319797751	126961.000000	6547	9697.155675	32081	9	0.959567	32081	13	0.981171	20658035	-0.001964
319801077	125291.000000	6559	9718.708993	31826	7	0.975477	32033	11	0.988580	20628741	-0.000617
319809270	121820.000000	6359	9714.909865	31743	7	0.985126	31730	1	0.914402	20599213	-0.000451
319793601	120947.000000	6346	9691.670474	31899	8	0.990979	32143	14	0.907926	20569981	-0.000937
319798191	120391.000000	6223	9664.767519	31979	11	0.963949	32044	8	0.916186	20541007	-0.001039
319798839	124677.000000	6459	9678.515250	31983	12	0.915434	31845	11	0.876778	20511803	-0.001062
319798927	125314.000000	6430	9688.595335	31849	8	0.926610	32066	7	0.925263	20482884	-0.000978
319804866	124311.000000	6313	9713.087852	31908	10	0.781885	31980	12	0.954670	20453857	-0.000847
319808953	124450.000000	6522	9717.102352	32034	13	0.867708	31969	16	0.972507	20425031	-0.001127
319778959	123921.000000	6465	9721.181752	32169	5	0.850335	32143	10	0.978983	20396629	-0.000576
319810022	121392.000000	6505	9705.048485	31879	11	0.909225	32040	12	0.987253	20367930	0.000164
319804559	123379.000000	6468	9705.186747	31951	8	0.944943	32022	15	0.992269	20339214	0.000193
319818638	119063.000000	6093	9686.446164	32087	9	0.966606	32017	9	0.995311	20310592	0.000166
319804016	121973.000000	6400	9678.927476	31925	10	0.948746	31808	8	0.964496	20281862	0.000145
319812538	122499.000000	6323	9675.226446	32002	5	0.968913	32240	14	0.925565	20253033	0.000403
319796200	124752.000000	6519	9683.589806	31903	10	0.981145	32036	12	0.954853	20224681	0.000619
npatches	nstrain	runtime	dt	init_x	init_y	init_y_blood	init_z	init_S	beta0	beta1	beta2	beta3	mean_beta	B	d	delta	delta_blood	b[0]	mut	m	CTL	c	g	epsilon	k	het	lambda	rho	omega	x_max	patch.dyna	DELTA	A	VA
10000	1	100.000000	0.000100	21900	9499	5000000	0.001000	10000000	20.557478	8.604721	7.129314	10.476945	14	8000000000.000000	0.010000	1.000000	1.000000	800000	0.000050	0.048000	0	0.500000	0.000000	25.000000	15.000000	0.500000	0.001000	0.001000	0.010000	31987	0	10.000000	7.000000	1.000000
sus	inf	inf_blood	z	x[0]	y[0][0]	z[0]	x[1]	y[1][0]	z[1]	S[0]	synchrony
219000000	94990000.000000	5000000	10.000000	21900	9499	0.001000	21900	9499	0.001000	10000000	0.000000
140139829	759290461.000000	39548975	3940.834452	10496	79053	0.394083	17764	72797	0.394083	14211781	0.000000
222413898	249383989.000000	12990456	6324.976263	18730	27289	0.632498	25472	22594	0.632498	17518309	0.000000
269941217	102506525.000000	5340680	7771.013291	24239	12071	0.777101	29168	8704	0.777101	19223171	0.000000
295192579	45427228.000000	2363889	8648.068121	27671	5481	0.864807	30642	3780	0.864807	20067283	0.000000
308509289	19719292.000000	1026050	9180.022116	30072	2545	0.918002	31385	1630	0.918002	20457111	0.000000
315156754	7916670.000000	412512	9502.664490	30966	995	0.950266	31756	624	0.950266	20610068	0.000000
318137031	2872524.000000	149116	9698.354536	31540	366	0.969835	31832	235	0.969835	20651421	0.000000
319307203	932682.000000	48575	9817.045065	31760	147	0.981705	32007	83	0.981705	20645908	0.000000
319724555	274853.000000	14150	9889.033609	32082	49	0.988903	31944	22	0.988903	20622887	0.000000
319809815	80987.000000	4242	9608.956523	31906	15	0.993270	31950	7	0.720431	20594500	0.000000
319803300	131795.000000	6777	8446.211417	32069	12	0.795588	31922	9	0.754763	20565115	0.000000
319752821	175227.000000	9099	9046.471206	31875	21	0.876020	32114	6	0.851258	20536980	0.000000
319819032	118254.000000	6015	9379.661065	32087	12	0.924803	31975	6	0.909785	20508503	0.000000
319822422	86830.000000	4540	8714.928899	32017	15	0.954391	31876	11	0.646901	20479126	0.000000
319795763	125624.000000	6417	8869.512861	32048	17	0.833893	32162	11	0.659113	20450107	0.000000
319830940	107849.000000	5571	9170.144665	32115	16	0.899252	31975	9	0.793244	20421093	0.000000
319811485	93578.000000	4899	8769.744192	31960	14	0.938894	31930	7	0.870247	20392091	0.000000
319828109	115000.000000	5770	8915.401239	32001	26	0.709637	31939	6	0.921302	20363521	0.000000
319808841	101235.000000	5281	9079.217760	31952	14	0.823888	31850	7	0.952268	20334712	0.000000
319814641	98485.000000	5055	8835.963857	31988	14	0.893184	32091	8	0.696952	20305841	0.000000
319826249	109504.000000	5642	8941.210976	32035	13	0.935214	32055	8	0.816194	20277061	0.000000
319805896	99487.000000	5186	8991.240096	32092	8	0.960706	31807	5	0.888518	20248346	0.000000
319823951	102168.000000	5217	8885.468785	31923	20	0.976167	31931	5	0.840890	20219881	0.000000
319805311	104226.000000	5442	8962.848057	32016	17	0.985545	32174	4	0.729351	20191161	0.000000
319800150	100171.000000	5245	8939.190821	31931	13	0.991233	32087	8	0.781730	20162530	0.000000
319802387	101368.000000	5387	8892.221732	31754	13	0.994682	32196	17	0.714113	20133618	0.000000
319808346	105234.000000	5500	8974.455688	32016	13	0.895847	32084	12	0.826603	20104604	0.000000
319816122	100407.000000	5321	8955.759166	32125	14	0.936829	31964	3	0.894831	20076174	0.000000
319812240	102349.000000	5250	8926.488792	31997	8	0.961685	31993	11	0.655827	20047559	0.000000
319807291	101938.000000	5217	8909.757655	32102	13	0.976761	31987	7	0.723168	20019037	0.000000
319803933	102264.000000	5383	8949.145305	31903	5	0.817196	31950	2	0.789384	19990446	0.000000
319835532	99972.000000	5253	8894.819405	31919	8	0.889125	31960	6	0.689734	19961502	0.000000
319799746	103722.000000	5432	8946.944312	31675	15	0.932752	31873	9	0.811817	19933109	0.000000
319810069	100613.000000	5220	8920.679308	31892	5	0.802555	31903	13	0.774017	19904777	0.000000
319835264	104082.000000	5362	8935.276964	31963	21	0.880245	31935	8	0.862936	19876587	0.000000
319809376	100022.000000	5166	8934.009035	32144	12	0.927366	32144	6	0.662858	19848266	0.000000
319795573	101770.000000	5230	8912.220140	31877	18	0.955946	32069	7	0.795516	19819843	0.000000
319815614	104362.000000	5603	8964.520114	32079	15	0.971055	32061	17	0.867469	19791270	0.000000
319820960	98942.000000	5209	8903.025719	31804	3	0.960629	31953	15	0.919617	19763090	0.000000
319821831	105851.000000	5598	8922.043657	31984	11	0.976121	31808	6	0.823272	19735080	-1.#IND00
319825909	99289.000000	5189	8958.818573	32143	12	0.985517	31872	10	0.876300	19706975	-1.#IND00
319809812	100587.000000	5222	8878.007364	32005	19	0.991215	31936	13	0.893766	19678850	-1.#IND00
319812443	103973.000000	5373	8925.448611	32000	10	0.994672	31978	12	0.935567	19651117	0.002729
319787656	101176.000000	5273	8955.107864	31935	13	0.992479	32034	9	0.868780	19623371	-0.008971
319800316	102527.000000	5430	8950.606617	31995	10	0.995438	32005	7	0.920412	19595674	-0.005415
319799801	100377.000000	5223	8934.733667	31890	17	0.997233	31824	9	0.951728	19567953	-0.005029
319833345	103379.000000	5454	8919.233662	31962	16	0.998322	32037	9	0.970722	19539986	-0.003539
319817535	101775.000000	5355	8980.425655	32078	16	0.998982	31734	7	0.982242	19512221	-0.003443
319821950	100775.000000	5266	8900.767457	32080	6	0.999383	32082	16	0.989229	19484547	-0.005146
319796853	103646.000000	5438	8904.096609	32047	9	0.999626	32039	8	0.993467	19456659	-0.007878
319815397	100821.000000	5244	8933.594787	31977	18	0.999773	32031	9	0.894963	19428830	-0.007813
319813304	102608.000000	5333	8916.177375	31830	13	0.999862	32169	11	0.936293	19401159	-0.006178
319814898	103587.000000	5448	9002.645598	32203	12	0.999916	32157	11	0.829494	19373524	-0.005040
319819466	98211.000000	4912	8927.947357	32048	11	0.999949	32158	13	0.896584	19345944	-0.000807
319806254	103488.000000	5343	8878.745099	31901	10	0.999969	32091	10	0.937276	19318180	-0.000724
319811176	103576.000000	5318	8973.875541	32015	24	0.999981	31946	8	0.917611	19290525	-0.000283
319804803	101505.000000	5344	8969.073491	31847	7	0.999989	31694	8	0.682130	19262962	-0.000165
319816576	98715.000000	5191	8919.868329	32177	18	0.999993	31984	8	0.572653	19235282	0.000290
319818825	106992.000000	5665	8892.390389	32058	15	0.940328	32100	16	0.718609	19207723	-0.002212
319805933	101876.000000	5282	8996.901299	31904	14	0.915710	32079	10	0.829330	19180682	0.000102
319812991	99549.000000	5117	8893.300979	31955	18	0.948876	32160	11	0.734955	19153461	0.001009
319790653	105821.000000	5349	8962.496585	32116	5	0.968992	32084	5	0.829085	19126157	0.001322
319813209	97711.000000	5057	8918.928027	31696	14	0.970717	31999	5	0.896336	19098755	0.001438
319814029	103186.000000	5359	8882.973447	31974	6	0.982239	32119	8	0.937125	19071376	0.001086
319808987	104101.000000	5558	8995.693548	31845	14	0.989228	32143	7	0.961865	19044283	0.001427
319821726	98390.000000	5086	8916.414227	31932	8	0.921436	31943	6	0.976870	19017402	0.001618
319814383	105624.000000	5596	8913.330715	31918	13	0.952349	31934	6	0.985971	18990300	0.001477
319800844	99751.000000	5189	8950.955382	31953	18	0.971099	32274	8	0.794950	18963484	0.001318
319817457	101105.000000	5247	8921.469695	32058	10	0.982471	31970	6	0.875633	18936214	0.001410
319800089	101073.000000	5395	8912.988491	32092	9	0.940899	31934	7	0.924568	18909257	0.001705
319790058	104391.000000	5419	8899.453042	32074	20	0.964154	32020	7	0.954249	18882137	0.001831
319796225	99629.000000	5139	8970.706385	32253	16	0.978259	32143	10	0.922044	18855423	0.001505
319799410	102833.000000	5307	8936.290941	32195	14	0.986813	32084	6	0.919646	18828645	0.002039
319806617	101804.000000	5343	8975.698705	32061	8	0.992002	31982	9	0.951263	18801900	0.002000
319823722	100566.000000	5364	8939.456935	32011	6	0.995149	32018	3	0.970440	18775237	0.001284
319803859	100822.000000	5206	8898.324575	31904	13	0.997058	31964	3	0.741275	18748680	0.001351
319802857	102709.000000	5315	8920.568121	31748	17	0.998215	31935	10	0.843077	18722007	0.000843
319820722	100617.000000	5311	8916.135070	31946	15	0.998918	31967	10	0.770324	18695752	0.000814
319825088	103035.000000	5422	8899.418825	32002	11	0.999344	32136	8	0.767029	18669001	0.001165
319819507	104403.000000	5332	8971.777612	32021	15	0.999602	31907	2	0.858698	18642436	0.001177
319830884	98934.000000	5153	8931.643227	31717	6	0.999759	32106	13	0.914297	18615913	0.001139
319813226	101898.000000	5273	8882.122332	32112	12	0.999854	31822	5	0.948019	18589599	0.001177
319786153	102179.000000	5251	8938.631590	32001	10	0.999911	31791	7	0.968472	18563347	0.001310
319823579	100648.000000	5295	8893.574589	31877	26	0.999946	31996	12	0.928949	18536749	0.000894
319811538	101517.000000	5112	8936.019009	31923	20	0.963940	32039	11	0.873189	18510768	0.001232
319810173	104139.000000	5495	8942.509281	32078	11	0.978129	32045	16	0.923086	18484251	0.001236
319816229	101557.000000	5331	8971.834507	32103	8	0.986735	31850	3	0.953350	18457982	0.001147
319810779	100818.000000	5144	8897.945806	32129	18	0.991954	31922	5	0.964038	18431858	0.002019
319814109	102430.000000	5313	8917.031456	31923	12	0.995120	32024	7	0.605687	18405653	0.001851
319830432	100049.000000	5291	8953.545883	31896	23	0.997040	31847	9	0.760840	18379489	0.001582
319808333	102834.000000	5356	8932.876130	31781	22	0.998205	31828	5	0.854944	18353536	0.001949
319813338	101417.000000	5271	8932.741886	31967	11	0.975047	31966	8	0.912020	18327115	0.001864
319821820	103201.000000	5415	8939.404531	31981	5	0.984865	31905	11	0.946638	18301111	0.001636
319799597	102473.000000	5354	8953.686174	31969	23	0.688095	32059	9	0.922812	18275076	0.002209
319809400	100587.000000	5108	8929.973358	31967	13	0.810823	32014	6	0.855292	18249241	0.002072
319800966	104431.000000	5464	8923.058745	32071	15	0.885260	32046	5	0.912231	18223393	0.002266
319801487	102346.000000	5339	8946.455028	31956	18	0.930407	32186	6	0.946766	18197862	0.002277
319812038	97078.000000	5026	8905.889163	32242	3	0.957790	31976	8	0.967713	18171828	0.003562
319782207	108417.000000	5650	8869.298306	31965	24	0.974399	31780	8	0.980417	18145841	0.004114
npatches	nstrain	runtime	dt	init_x	init_y	init_y_blood	init_z	init_S	beta0	beta1	beta2	beta3	mean_beta	B	d	delta	delta_blood	b[0]	mut	m	CTL	c	g	epsilon	k	het	lambda	rho	omega	x_max	patch.dyna	DELTA	A	VA
10000	1	100.000000	0.000100	21900	9499	5000000	0.001000	10000000	7.702267	18.078440	12.234438	8.062906	14	8000000000.000000	0.010000	1.000000	1.000000	800000	0.000050	0.048000	0	0.500000	0.000000	25.000000	16.000000	0.500000	0.001000	0.001000	0.010000	31987	0	10.000000	7.000000	1.000000
sus	inf	inf_blood	z	x[0]	y[0][0]	z[0]	x[1]	y[1][0]	z[1]	S[0]	synchrony
219000000	94990000.000000	5000000	10.000000	21900	9499	0.001000	21900	9499	0.001000	10000000	0.000000
146853305	694287629.000000	36172728	3940.834452	19289	65713	0.394083	12094	71540	0.394083	14137498	0.000000
233322866	208900580.000000	10880211	6324.976263	27156	18317	0.632498	20878	22579	0.632498	17208358	0.000000
281077983	75290575.000000	3920017	7771.013291	30095	6060	0.777101	26865	8442	0.777101	18633482	0.000000
304650593	26551615.000000	1381728	8648.068121	31210	2137	0.864807	30260	2978	0.864807	19220578	0.000000
315133297	7846183.000000	408842	9180.022116	31436	650	0.918002	31460	899	0.918002	19409784	0.000000
318749283	1775458.000000	92383	9502.664490	31787	136	0.950266	31774	213	0.950266	19440778	0.000000
319670565	303671.000000	15810	9698.354536	32136	21	0.969835	31952	30	0.969835	19424326	0.000000
319819520	60963.000000	3081	8084.154690	32007	3	0.981705	32020	10	0.920877	19397083	0.000000
319726259	219498.000000	11589	8025.113381	31870	16	0.676378	31926	19	0.939944	19370034	0.000000
319733393	214994.000000	11337	8802.171041	32045	20	0.803716	31832	19	0.963574	19344634	0.000000
319812100	84406.000000	4460	9043.839729	32156	14	0.880949	32067	6	0.977907	19317516	0.000000
319798252	124178.000000	6508	7972.511523	31832	16	0.757937	31838	8	0.986600	19289833	0.000000
319775426	131367.000000	6816	8739.193742	32074	11	0.853183	32183	14	0.991873	19263101	0.000000
319824665	77860.000000	4029	8269.910351	31882	12	0.910952	32223	3	0.995071	19235780	0.000000
319788944	119956.000000	6131	8317.735073	32014	4	0.623525	31922	25	0.743308	19208354	0.000000
319811953	91409.000000	4731	8677.859681	31831	8	0.749635	32089	4	0.844310	19181013	0.000000
319824896	96288.000000	5036	8137.783724	32036	9	0.792426	31901	10	0.800990	19153664	0.000000
319846968	105448.000000	5483	8571.081904	31939	5	0.689833	32098	12	0.879296	19126678	0.000000
319831207	86305.000000	4517	8198.345236	31785	6	0.679747	32024	16	0.926790	19099262	0.000000
319813268	106222.000000	5492	8414.395112	31983	5	0.805759	31866	11	0.723396	19072243	0.000000
319831913	87740.000000	4488	8400.505751	31964	2	0.592176	31945	8	0.832233	19045304	0.000000
319833442	100272.000000	5293	8325.014763	32005	10	0.702110	31949	16	0.898245	19017971	0.000000
319826622	92789.000000	4825	8500.662735	31895	15	0.575156	32049	14	0.938284	18991044	0.000000
319815361	95483.000000	4922	8270.546608	32119	11	0.640235	32030	6	0.630006	18963646	0.000000
319826396	100347.000000	5250	8471.815641	31939	9	0.676710	31891	20	0.775590	18936735	0.000000
319828835	91554.000000	4669	8337.174166	32028	8	0.803917	31936	7	0.863890	18910013	0.000000
319829642	96882.000000	5111	8413.781499	32013	5	0.659311	32128	8	0.917446	18883296	0.000000
319814704	93526.000000	4872	8347.305793	32132	5	0.701890	31966	12	0.949929	18856172	0.000000
319815281	96015.000000	4882	8403.397484	31813	4	0.327430	31674	8	0.866004	18829380	0.000000
319812818	92564.000000	4787	8303.178156	31903	8	0.592071	31817	15	0.918728	18802583	0.000000
319828500	96907.000000	5101	8399.377287	32188	4	0.752582	31876	7	0.950707	18775600	0.000000
319844218	92534.000000	4669	8392.523838	32142	2	0.847575	32168	22	0.970102	18748816	0.000000
319778569	100190.000000	5137	8371.429819	32008	7	0.715291	31808	15	0.668789	18722192	0.000000
319796689	90350.000000	4839	8428.887084	31927	11	0.756059	32189	15	0.799113	18695081	0.000000
319820779	95762.000000	4976	8316.627656	32027	6	0.844734	31932	9	0.784895	18668686	0.000000
319820076	95724.000000	4817	8426.373525	31970	11	0.643578	31985	14	0.869534	18642103	0.000000
319825902	95592.000000	5096	8343.425485	31946	13	0.776132	32025	8	0.920869	18615497	0.000000
319821285	96430.000000	4955	8439.069973	32018	6	0.660582	31891	18	0.952005	18588653	0.000000
319828121	93719.000000	4865	8301.228381	32107	7	0.776990	32131	9	0.577412	18561969	0.000000
319806779	97942.000000	5006	8440.659060	31967	9	0.864739	31880	8	0.743690	18535447	-1.#IND00
319814068	92100.000000	4752	8323.456398	31999	6	0.838142	31902	11	0.844542	18508741	-1.#IND00
319803235	96957.000000	4960	8389.461466	32036	5	0.901829	31935	13	0.905711	18482904	-0.025401
319818687	93273.000000	4798	8373.835586	31978	9	0.940457	31864	7	0.881217	18456532	-0.021660
319808528	93770.000000	4927	8353.569274	31900	6	0.635813	32156	11	0.927955	18430232	-0.016539
319816055	94884.000000	4937	8363.988006	32060	6	0.612163	31847	10	0.873999	18404040	-0.011300
319819970	96164.000000	4864	8389.404446	32230	9	0.659248	32077	15	0.923577	18378245	-0.006071
319832437	94617.000000	4749	8345.991731	32046	2	0.762746	31949	9	0.953648	18352188	-0.001703
319799546	96112.000000	4989	8415.976651	31945	5	0.856100	31968	6	0.875324	18325991	-0.000626
319808246	92835.000000	4966	8336.575981	31924	5	0.707773	31943	10	0.789858	18299819	0.002030
319829173	94763.000000	4943	8424.440801	31815	8	0.693639	31813	9	0.872544	18273819	0.001896
319808043	95085.000000	4847	8378.587501	31950	9	0.734390	31929	14	0.922695	18247723	0.002136
319838917	95328.000000	4970	8390.742330	31775	6	0.792037	32298	13	0.953113	18221512	-0.000768
319814744	92869.000000	4882	8363.510261	32138	4	0.873866	32130	10	0.816021	18195279	-0.002257
319812404	95471.000000	4909	8375.311009	32012	5	0.845668	31988	14	0.888413	18169458	-0.003070
319818063	93050.000000	4929	8359.131908	31882	19	0.547711	31956	20	0.932320	18143446	-0.003576
319841190	95445.000000	4846	8394.957411	31898	4	0.720431	31974	8	0.958950	18117353	-0.002229
319809140	94780.000000	4910	8389.761874	31954	8	0.719234	31883	5	0.875910	18091524	-0.001447
319784710	93478.000000	4868	8343.990537	32054	11	0.723574	31929	15	0.737421	18065396	-0.001445
319815528	96324.000000	4993	8385.567335	32107	5	0.832341	32085	6	0.840740	18039729	-0.001644
319814376	92237.000000	4681	8391.521450	32046	9	0.649234	31976	6	0.903405	18013976	-0.001485
319792531	98106.000000	5096	8400.732339	31888	11	0.787252	31977	8	0.941413	17988162	-0.001466
319827235	92140.000000	4797	8418.238598	32061	13	0.797334	32039	25	0.771019	17962535	-0.000664
319797583	94897.000000	4886	8296.786234	32042	9	0.750898	32267	12	0.861118	17937122	-0.000426
319806818	94982.000000	4941	8447.838951	32261	14	0.841736	32121	9	0.915765	17911701	-0.000515
319828222	93102.000000	4794	8325.890551	31804	4	0.901003	31905	13	0.777898	17886026	-0.000454
319803375	97833.000000	4989	8413.127435	31781	8	0.795765	31829	7	0.865290	17860409	0.001519
319832889	90614.000000	4803	8352.587090	31872	6	0.876127	31907	10	0.918295	17834955	0.002603
319821480	100015.000000	5221	8396.694335	31875	8	0.740769	31842	13	0.950444	17809666	0.002424
319820220	89744.000000	4700	8412.494656	32070	4	0.842770	31830	5	0.969943	17784285	0.001053
319824608	100031.000000	5133	8307.076569	32159	10	0.787512	31990	9	0.981770	17759342	0.002229
319820734	94679.000000	4901	8461.888470	32044	6	0.607740	32037	12	0.988943	17734073	0.001517
319818142	96065.000000	5071	8333.105648	31913	11	0.627728	32199	12	0.856304	17708842	0.000998
319811922	94158.000000	4804	8398.250245	32137	9	0.671457	32060	12	0.912845	17683433	0.000425
319777662	94916.000000	4847	8370.960138	31903	5	0.501853	32047	19	0.947138	17658521	0.000350
319842271	95015.000000	4945	8358.623103	31986	5	0.697862	32079	4	0.967938	17633503	0.000585
319812558	92071.000000	4815	8355.993845	32074	4	0.505920	32001	11	0.952441	17608479	0.001576
319821310	96259.000000	4998	8352.221049	32010	11	0.583881	31833	12	0.969355	17583361	0.001059
319806133	93606.000000	4812	8375.646235	31971	10	0.747614	32039	10	0.981413	17558181	0.000489
319813319	97472.000000	5041	8342.645360	31866	13	0.628451	31905	26	0.645425	17533141	0.000037
319810317	92141.000000	4802	8424.259337	31823	6	0.679293	31912	6	0.784942	17508113	0.000062
319821489	98041.000000	5046	8313.264501	31981	9	0.805484	31750	14	0.869562	17483101	-0.001417
319821653	93529.000000	4795	8439.977025	32049	7	0.612569	32039	5	0.890717	17458051	-0.001702
319847994	95653.000000	4965	8321.481959	32000	6	0.295184	32051	8	0.933717	17433366	-0.004126
319818273	97892.000000	5185	8473.382062	31859	8	0.572513	31870	13	0.959798	17408492	-0.003881
319803565	91520.000000	4710	8318.043153	31973	5	0.734620	31988	9	0.975617	17383754	-0.003895
319804131	98142.000000	5046	8369.540289	31913	11	0.839041	32041	12	0.684990	17359002	-0.003347
319813153	93926.000000	4897	8425.036404	31752	2	0.845880	31957	17	0.808939	17334349	-0.003270
319802479	95301.000000	5049	8347.499165	31998	7	0.669809	32008	10	0.863648	17309763	-0.003369
319801359	97375.000000	5168	8429.082972	31841	10	0.775845	31992	14	0.917299	17285381	-0.003384
319829126	91963.000000	4763	8343.859118	32140	12	0.824108	31926	8	0.949840	17261018	-0.005143
319828498	98782.000000	5217	8395.284025	31883	8	0.793262	31923	6	0.969577	17236604	-0.004932
319819425	89111.000000	4758	8370.546137	31926	5	0.874609	32008	13	0.898779	17211938	-0.004331
319803560	101763.000000	5320	8332.847544	32184	6	0.896510	32027	17	0.938607	17187460	-0.004496
319827192	91019.000000	4700	8455.681572	31705	11	0.928679	31832	13	0.962764	17163281	-0.004444
319808340	96196.000000	5003	8318.549744	32077	6	0.479671	31817	16	0.977415	17138753	-0.004441
319823449	94127.000000	4811	8450.534551	32111	10	0.684409	32143	14	0.703498	17114618	-0.004438
319800266	94298.000000	4878	8303.200884	32009	9	0.808587	31864	6	0.820165	17090320	-0.004315
319818420	96917.000000	5040	8416.512606	32236	10	0.662189	31889	15	0.890926	17066052	-0.004720
319818687	92314.000000	4638	8342.436803	31952	7	0.635301	32088	7	0.933844	17041678	-0.004625
npatches	nstrain	runtime	dt	init_x	init_y	init_y_blood	init_z	init_S	beta0	beta1	beta2	beta3	mean_beta	B	d	delta	delta_blood	b[0]	mut	m	CTL	c	g	epsilon	k	het	lambda	rho	omega	x_max	patch.dyna	DELTA	A	VA
10000	1	100.000000	0.000100	21900	9499	5000000	0.001000	10000000	10.359775	11.048560	19.357322	16.925712	14	8000000000.000000	0.010000	1.000000	1.000000	800000	0.000050	0.048000	0	0.500000	0.000000	25.000000	17.000000	0.500000	0.001000	0.001000	0.010000	31987	0	10.000000	7.000000	1.000000
sus	inf	inf_blood	z	x[0]	y[0][0]	z[0]	x[1]	y[1][0]	z[1]	S[0]	synchrony
219000000	94990000.000000	5000000	10.000000	21900	9499	0.001000	21900	9499	0.001000	10000000	0.000000
152941481	637210215.000000	33207110	3940.834452	17469	61984	0.394083	17058	61917	0.394083	14071303	0.000000
243270330	175046208.000000	9120746	6324.976263	26030	16030	0.632498	25894	16529	0.632498	16916471	0.000000
290691266	53792709.000000	2804724	7771.013291	30175	4672	0.777101	29755	4914	0.777101	18092058	0.000000
311528882	13883039.000000	723138	8648.068121	31523	1186	0.864807	31275	1304	0.864807	18473396	0.000000
318347360	2385659.000000	124466	9180.022116	31981	196	0.918002	31795	170	0.918002	18542281	0.000000
319710100	255882.000000	13311	9502.664490	32021	20	0.950266	31955	23	0.950266	18528931	0.000000
319842473	80957.000000	4182	6538.025589	32000	7	0.393125	31922	9	0.350420	18502622	0.000000
319697729	319494.000000	16416	7812.827162	32104	37	0.631916	32134	29	0.606015	18477744	0.000000
319776258	191482.000000	10048	8673.357281	31902	12	0.776749	31738	25	0.761039	18454076	0.000000
319830930	66251.000000	3404	7422.726018	31916	4	0.733895	32076	7	0.667070	18427813	0.000000
319784242	165865.000000	8575	7902.630060	31807	13	0.804864	31901	21	0.754533	18401906	0.000000
319818936	89385.000000	4673	8570.652713	32130	5	0.881645	31937	9	0.851119	18376341	0.000000
319823691	117136.000000	6123	7487.379441	32163	7	0.676242	32081	5	0.909700	18349944	0.000000
319813847	110178.000000	5755	8395.196449	31980	7	0.803633	32028	11	0.945231	18324347	0.000000
319826943	85275.000000	4405	7414.651769	32072	10	0.738267	31889	6	0.701538	18297951	0.000000
319809176	111542.000000	5820	8176.791449	32097	6	0.841253	31856	12	0.818976	18271932	0.000000
319815417	78705.000000	4031	7688.304479	32171	4	0.654702	31854	5	0.584470	18245468	0.000000
319806142	109712.000000	5642	8010.805932	32314	14	0.790569	31938	8	0.730982	18219854	0.000000
319833777	79586.000000	4226	7856.413971	32025	5	0.642675	32067	5	0.836834	18193913	0.000000
319818195	99671.000000	5127	7916.320055	32077	9	0.765288	31947	12	0.613782	18168040	0.000000
319811244	83136.000000	4238	7845.321971	31957	4	0.478818	32221	8	0.760358	18142043	0.000000
319828554	96211.000000	5199	7948.952195	31917	2	0.683891	31911	8	0.854652	18116242	0.000000
319840615	84158.000000	4368	7854.343137	32110	10	0.593093	31811	6	0.911843	18090374	0.000000
319816340	93678.000000	4910	7941.918325	32015	6	0.728031	31977	21	0.426715	18064630	0.000000
319822248	85096.000000	4421	7878.811031	31858	16	0.460343	31679	4	0.606114	18038899	0.000000
319824802	95432.000000	5043	7883.303495	31928	10	0.494686	32034	13	0.585638	18013171	0.000000
319824767	85399.000000	4457	7888.203178	32009	8	0.687008	31950	7	0.748680	17987362	0.000000
319819195	93569.000000	4889	7870.159633	31899	11	0.810163	31836	12	0.557224	17961374	0.000000
319815677	89174.000000	4566	7929.442548	32171	8	0.884859	32088	5	0.700288	17935660	0.000000
319818209	91353.000000	4696	7866.922027	31877	7	0.930165	31893	3	0.818218	17909798	0.000000
319835891	88344.000000	4672	7952.219173	31962	9	0.627596	31863	6	0.867810	17884040	0.000000
319834501	93221.000000	4852	7857.972344	31800	13	0.774129	31922	9	0.712244	17858707	0.000000
319829230	87491.000000	4560	7898.525887	32107	6	0.346722	32124	6	0.646000	17833137	0.000000
319829681	92284.000000	4726	7893.616795	31910	9	0.560881	31954	8	0.625062	17807794	0.000000
319840369	87668.000000	4573	7881.679798	31613	12	0.628829	32022	12	0.772592	17782326	0.000000
319825297	92120.000000	4742	7921.842228	32009	11	0.611806	31799	4	0.862072	17756960	0.000000
319830606	88480.000000	4609	7878.785753	31925	5	0.764551	31988	5	0.570598	17731565	0.000000
319822405	90731.000000	4702	7919.865962	31986	5	0.794992	32028	7	0.731042	17706191	0.000000
319811298	87598.000000	4590	7835.010200	31956	6	0.875658	31919	5	0.670249	17681161	0.000000
319821001	91627.000000	4926	7984.775956	32103	7	0.854832	32139	13	0.464472	17655919	-1.#IND00
319798837	89412.000000	4696	7839.190411	32175	10	0.701020	32086	10	0.675190	17630870	-1.#IND00
319803896	92677.000000	4812	7964.307765	32148	15	0.586102	32113	10	0.802995	17605653	0.000775
319828479	88305.000000	4752	7853.694538	32056	11	0.748961	32043	3	0.591231	17580545	0.000183
319811623	92348.000000	4800	7917.504342	32094	8	0.746889	31904	8	0.752072	17555674	-0.000338
319840381	88337.000000	4611	7878.770936	32031	7	0.846482	31946	6	0.762615	17530567	-0.000392
319832324	90671.000000	4722	7900.969356	32068	7	0.720324	31742	3	0.547920	17505673	0.001176
319837824	87537.000000	4459	7904.882114	32121	11	0.662195	32188	5	0.680352	17480621	-0.002562
319814207	90741.000000	4764	7862.325574	32248	5	0.635316	32154	7	0.782047	17455678	0.001764
319815990	87373.000000	4616	7902.589401	31960	6	0.778811	31970	8	0.867806	17430897	0.003520
319815233	92508.000000	4838	7860.578003	31994	5	0.610411	32092	6	0.729434	17405842	0.002845
319827741	87942.000000	4700	7939.622165	32294	8	0.763705	32101	8	0.620782	17381005	-0.000179
319831139	92673.000000	4870	7890.483657	32152	8	0.769457	31794	11	0.722178	17356173	-0.003042
319817186	89283.000000	4633	7901.083828	31942	7	0.561518	32012	7	0.363162	17331754	-0.002777
319808124	90472.000000	4838	7880.049339	32033	14	0.734051	32249	6	0.613743	17306923	-0.003548
319818952	89933.000000	4653	7955.647907	31698	5	0.834951	31980	10	0.707025	17282417	-0.001511
319818742	89035.000000	4750	7847.357292	31973	13	0.899894	32099	4	0.822304	17257908	-0.001454
319825566	90043.000000	4716	7935.865673	32083	7	0.742111	32074	4	0.892223	17233588	-0.000168
319799084	89200.000000	4806	7833.045653	32069	8	0.765186	31892	5	0.934631	17208839	-0.000616
319802910	91975.000000	4593	7974.617221	32061	8	0.595050	32067	3	0.960352	17184576	-0.000458
319826246	85538.000000	4296	7753.080708	31986	5	0.585618	31901	6	0.628105	17160233	-0.000073
319828814	95355.000000	4913	8004.676676	32104	10	0.670139	32023	8	0.774437	17136053	0.003469
319806306	87887.000000	4575	7786.628823	31871	13	0.799932	31692	12	0.694662	17111869	0.001973
319803213	93605.000000	4835	7994.204943	31978	6	0.878654	31723	11	0.814806	17087470	0.003466
319785607	85493.000000	4391	7737.831863	32149	12	0.786374	31823	10	0.887675	17063419	0.004999
319817031	95798.000000	4970	7985.984012	32157	7	0.870431	31909	10	0.931872	17039037	0.005573
319830592	84406.000000	4332	7869.320040	32086	7	0.743427	31922	4	0.772159	17014481	0.004763
319808699	96415.000000	5041	7924.477392	32089	13	0.673298	31932	2	0.777991	16990231	0.005564
319824782	83791.000000	4327	7906.370464	32064	7	0.801848	31987	4	0.713386	16966010	0.005194
319825770	96144.000000	5031	7899.610667	31843	14	0.853545	31870	9	0.709551	16941592	0.006567
319837302	85530.000000	4403	7870.467093	32181	10	0.478912	31942	10	0.413095	16917497	0.006546
319821025	99791.000000	5110	7875.895102	32049	14	0.683948	32048	12	0.644029	16893636	0.009443
319823838	83190.000000	4227	7948.625095	32038	6	0.733053	31968	7	0.628770	16869374	0.010101
319827845	99176.000000	5179	7898.875072	31837	3	0.738383	31927	5	0.748673	16845616	0.011528
319833516	82411.000000	4187	7893.488416	32043	14	0.694680	31984	6	0.847564	16821535	0.010647
319838506	98189.000000	5098	7910.762991	31861	13	0.719306	32105	11	0.699434	16797630	0.011485
319809819	83752.000000	4212	7910.178448	32101	7	0.604108	31767	4	0.817700	16773508	0.011505
319814283	96897.000000	5084	7905.815264	32140	15	0.606716	31858	10	0.713045	16749463	0.011632
319840387	85653.000000	4438	7952.221049	32276	4	0.761464	31919	5	0.720771	16725574	0.012071
319802541	95254.000000	4957	7806.351906	32085	9	0.784597	32061	15	0.830641	16701508	0.013274
319832506	87359.000000	4527	7992.556059	32025	4	0.783464	32136	13	0.897280	16677743	0.012939
319826505	91754.000000	4816	7849.868145	32144	8	0.868666	32080	7	0.785175	16654387	0.012730
319811652	89930.000000	4687	7984.088089	32060	7	0.920343	32081	8	0.807706	16630690	0.012613
319815662	89829.000000	4532	7815.989519	31713	10	0.822846	32095	5	0.883369	16607168	0.012514
319816299	90184.000000	4853	7959.671576	32063	10	0.796482	31956	4	0.877253	16583417	0.012723
319819667	90701.000000	4838	7898.573168	32094	6	0.876562	32068	8	0.763625	16560028	0.012417
319810469	89321.000000	4677	7880.933363	32141	11	0.925132	31895	3	0.712485	16536524	0.013191
319838842	89554.000000	4605	7905.717254	31878	7	0.732464	31939	11	0.798992	16513135	0.012762
319825007	91843.000000	4807	7857.084048	32036	9	0.837733	32291	4	0.828919	16489233	0.012674
319812415	89149.000000	4704	7930.385221	32020	11	0.901582	32063	5	0.702141	16465646	0.012687
319824402	89723.000000	4645	7852.188932	31898	7	0.833491	32077	13	0.773671	16442066	0.012343
319806975	90106.000000	4680	7939.179608	32262	9	0.730662	32165	3	0.620036	16418774	0.012315
319817705	90692.000000	4587	7868.008796	32141	5	0.836640	32007	9	0.642545	16395426	0.012210
319837187	90881.000000	4611	7917.022751	31949	8	0.809460	31895	9	0.714310	16372314	0.012318
319812069	88779.000000	4484	7909.784690	31806	9	0.884433	31991	5	0.826722	16349181	0.011928
319829497	91448.000000	4693	7869.233468	32247	5	0.745771	32038	7	0.865110	16326152	0.011817
319811142	88410.000000	4513	7937.672445	31907	8	0.807618	31792	7	0.810468	16302822	0.011763
319827423	90698.000000	4663	7877.820599	31918	8	0.790167	31777	3	0.879089	16279469	0.011509
319839428	88729.000000	4513	7931.358512	31990	7	0.872731	32156	8	0.839503	16256616	0.010862
319797562	93092.000000	4870	7885.566928	32111	6	0.658268	32051	10	0.902655	16233646	0.010591
npatches	nstrain	runtime	dt	init_x	init_y	init_y_blood	init_z	init_S	beta0	beta1	beta2	beta3	mean_beta	B	d	delta	delta_blood	b[0]	mut	m	CTL	c	g	epsilon	k	het	lambda	rho	omega	x_max	patch.dyna	DELTA	A	VA
10000	1	100.000000	0.000100	21900	9499	5000000	0.001000	10000000	19.617247	14.931968	14.122820	7.728768	14	8000000000.000000	0.010000	1.000000	1.000000	800000	0.000050	0.048000	0	0.500000	0.000000	25.000000	18.000000	0.500000	0.001000	0.001000	0.010000	31987	0	10.000000	7.000000	1.000000
sus	inf	inf_blood	z	x[0]	y[0][0]	z[0]	x[1]	y[1][0]	z[1]	S[0]	synchrony
219000000	94990000.000000	5000000	10.000000	21900	9499	0.001000	21900	9499	0.001000	10000000	0.000000
160093763	581651876.000000	30316955	3940.834452	12755	60569	0.394083	15101	58780	0.394083	13984460	0.000000
253783956	143557564.000000	7480421	6324.976263	22743	16144	0.632498	24925	14791	0.632498	16594015	0.000000
299556986	35675801.000000	1861937	7771.013291	28855	4212	0.777101	29919	3638	0.777101	17522294	0.000000
316173672	5888567.000000	307920	8648.068121	31138	693	0.864807	31668	576	0.864807	17737591	0.000000
319544618	487538.000000	25394	9180.022116	32061	55	0.918002	31729	44	0.918002	17744479	0.000000
319854642	58952.000000	3081	6055.881119	32065	4	0.710274	32032	5	0.454371	17720304	0.000000
319661380	368860.000000	18923	7276.408097	31926	47	0.730831	32107	44	0.669063	17696754	0.000000
319745452	203929.000000	10479	8348.047269	31714	27	0.836743	31987	14	0.799279	17674952	0.000000
319855900	68985.000000	3576	6412.945087	31913	7	0.575547	32135	10	0.330608	17650083	0.000000
319770513	201939.000000	10455	7597.965505	31810	25	0.742560	32008	23	0.593999	17626090	0.000000
319845211	73216.000000	3844	8201.008117	32052	5	0.843857	32190	8	0.753751	17601945	0.000000
319792350	138097.000000	7092	7206.962845	31846	6	0.810942	32047	16	0.850644	17576504	0.000000
319811210	84411.000000	4430	8094.933604	32006	17	0.885332	32081	9	0.909412	17552051	0.000000
319818624	113750.000000	5890	7140.204378	32040	27	0.790184	31918	6	0.945056	17527076	0.000000
319804561	84419.000000	4432	7951.833508	32174	11	0.872742	31777	6	0.966675	17502358	0.000000
319805625	103858.000000	5236	7201.737911	32097	11	0.922815	31900	9	0.594266	17477310	0.000000
319849166	77960.000000	4068	7705.781435	31771	2	0.953185	32071	11	0.753913	17452515	0.000000
319812299	104072.000000	5244	7347.894488	31967	8	0.971606	31933	16	0.581771	17427725	0.000000
319825878	76533.000000	3915	7566.127120	31916	4	0.947093	31996	5	0.746335	17402900	0.000000
319817390	104224.000000	5383	7430.898662	32115	18	0.721834	31868	15	0.846146	17378058	0.000000
319842234	73700.000000	3861	7403.529235	31867	7	0.772255	31978	3	0.906684	17353382	0.000000
319825935	103073.000000	5442	7547.575311	31855	18	0.861867	32030	11	0.844158	17328512	0.000000
319815406	77583.000000	3965	7272.845088	31920	4	0.916219	31964	2	0.800072	17303717	0.000000
319805884	93649.000000	4832	7624.369133	31726	11	0.949185	31895	5	0.878739	17279130	0.000000
319807061	85526.000000	4460	7230.067791	32070	6	0.969180	31803	10	0.912201	17254478	0.000000
319811177	85383.000000	4286	7640.157336	31847	5	0.981307	31992	7	0.939583	17230080	0.000000
319825333	92748.000000	4775	7356.119711	32176	9	0.933889	31976	6	0.711324	17205338	0.000000
319855948	80614.000000	4191	7449.271652	32192	8	0.959902	31691	5	0.632431	17180910	0.000000
319826390	91793.000000	4797	7440.980040	31955	12	0.975680	32022	4	0.777061	17156273	0.000000
319819603	80899.000000	4097	7385.957034	31934	21	0.985249	31990	10	0.497495	17132132	0.000000
319831946	89170.000000	4533	7502.545840	32023	10	0.991053	32089	4	0.695219	17107566	0.000000
319811662	85871.000000	4488	7370.823394	31918	7	0.631572	32009	7	0.676727	17082998	0.000000
319816260	87406.000000	4575	7523.680094	31926	14	0.776540	32137	6	0.753084	17058695	0.000000
319819585	86425.000000	4407	7375.246316	32002	6	0.864466	31836	2	0.850240	17034618	0.000000
319809960	85598.000000	4482	7531.860793	31925	11	0.572902	31997	14	0.810272	17010467	0.000000
319829832	88176.000000	4495	7371.020529	32072	6	0.740955	32047	4	0.884926	16986258	0.000000
319820912	83424.000000	4312	7479.061515	31912	9	0.842883	32075	8	0.930205	16961810	0.000000
319817343	89859.000000	4720	7420.154873	32055	15	0.904705	31855	6	0.651680	16937593	0.000000
319822675	80002.000000	4118	7412.874996	31939	4	0.901126	32029	11	0.723543	16913279	0.000000
319840388	92310.000000	4823	7517.192204	32230	8	0.940031	32111	20	0.832323	16889103	-1.#IND00
319821582	81726.000000	4328	7280.768680	31833	13	0.672808	31859	3	0.844603	16864757	-1.#IND00
319817791	88700.000000	4602	7571.487637	31964	10	0.801550	32206	19	0.819787	16840838	0.035177
319810085	85451.000000	4371	7257.344898	31895	19	0.452887	32136	9	0.593602	16816772	0.029637
319813506	85852.000000	4366	7563.792586	32110	11	0.668163	31788	9	0.688361	16792923	0.018556
319817614	88403.000000	4662	7344.965326	32030	11	0.798733	31833	6	0.768171	16768649	0.015465
319826471	83144.000000	4382	7523.127167	31941	8	0.874490	31926	14	0.767135	16745094	0.027683
319828901	91258.000000	4758	7418.184431	31876	7	0.923875	32030	2	0.634293	16721350	0.023543
319840862	81375.000000	4183	7411.024211	31962	6	0.927941	32095	12	0.549519	16697592	0.034389
319828249	90622.000000	4638	7480.279739	31981	8	0.956295	31726	4	0.726773	16673909	0.031857
319840890	83124.000000	4403	7401.192599	31947	9	0.923853	32006	14	0.765298	16650157	0.027163
319837866	87449.000000	4559	7498.420291	32014	8	0.953815	31796	13	0.753559	16626564	0.025545
319832026	84962.000000	4478	7386.224884	31925	18	0.750103	32033	9	0.833665	16602913	0.019357
319836235	83625.000000	4252	7511.047713	32173	6	0.804465	31946	6	0.752748	16579137	0.019422
319825870	89185.000000	4610	7424.110553	32152	18	0.881404	31928	6	0.813883	16555439	0.019644
319838803	82889.000000	4332	7435.299064	31865	10	0.928069	31866	8	0.887115	16531866	0.018893
319812278	88159.000000	4643	7436.435877	31924	13	0.931198	31882	14	0.851435	16508440	0.017353
319801126	84372.000000	4336	7455.027877	32153	9	0.884196	32117	10	0.909892	16484851	0.016421
319810790	85214.000000	4478	7457.558755	31824	15	0.848083	31909	13	0.603744	16461484	0.015059
319801165	86379.000000	4509	7426.057527	31663	11	0.613945	32041	5	0.759662	16438094	0.013838
319811700	84662.000000	4352	7452.314599	31979	11	0.729218	31814	4	0.854229	16414943	0.010213
319839750	87262.000000	4613	7448.755757	31858	13	0.826768	31856	4	0.830519	16391631	0.009765
319823991	85090.000000	4360	7470.264026	31983	1	0.815847	31718	5	0.897206	16368260	0.009965
319828132	85895.000000	4424	7353.690374	32010	4	0.870063	31815	8	0.863102	16345012	0.010294
319830999	85649.000000	4378	7521.117330	31813	11	0.921190	32100	9	0.916968	16321720	0.011210
319806047	88057.000000	4632	7372.241046	31973	7	0.840530	31841	5	0.911950	16298662	0.010190
319816198	83388.000000	4396	7464.728519	32001	10	0.901674	31815	4	0.946596	16275796	0.011994
319825217	90087.000000	4645	7437.801781	31720	10	0.940363	31984	5	0.894821	16252725	0.011891
319813971	81712.000000	4309	7436.135240	31952	8	0.963829	32093	4	0.731832	16229477	0.012800
319814810	89313.000000	4702	7486.525912	31920	8	0.837747	31836	11	0.819158	16206671	0.011674
319821467	86059.000000	4534	7371.819163	32049	17	0.901590	32139	5	0.669001	16183692	0.011393
319825573	85720.000000	4454	7489.156042	31969	7	0.940312	31932	10	0.763096	16160788	0.011077
319810908	86030.000000	4455	7430.553115	32045	4	0.936871	32014	6	0.678387	16137577	0.009833
319813257	86269.000000	4508	7428.935936	31971	9	0.961711	32120	5	0.804934	16114571	0.009494
319823946	86442.000000	4477	7429.955150	31884	5	0.936026	31945	16	0.657455	16091392	0.008392
319826573	87024.000000	4548	7475.266977	32244	8	0.961198	31897	12	0.756534	16068524	0.008448
319824677	85819.000000	4468	7397.123834	32132	3	0.600257	31978	14	0.745200	16045579	0.007998
319816823	84856.000000	4454	7488.672631	32189	5	0.757547	31969	6	0.806583	16022660	0.007556
319810573	87281.000000	4522	7410.369259	31992	7	0.852946	32135	13	0.882688	15999860	0.008202
319832295	83456.000000	4212	7441.000953	31816	7	0.670198	32007	6	0.718550	15977336	0.007982
319835834	88232.000000	4567	7461.217148	32010	10	0.743370	31964	3	0.829294	15954836	0.007648
319825693	85856.000000	4357	7415.787835	31783	8	0.763227	32192	8	0.894877	15932168	0.007415
319842913	85372.000000	4441	7467.672975	31824	12	0.856392	31939	2	0.936241	15909822	0.006983
319841262	86195.000000	4515	7456.190162	31992	3	0.800478	31867	13	0.742006	15887231	0.006913
319824143	86965.000000	4584	7435.500371	32013	3	0.703359	31894	2	0.798378	15864917	0.006798
319836407	84364.000000	4363	7360.514834	31967	11	0.820080	31872	6	0.698218	15842548	0.006716
319816951	90128.000000	4625	7535.583593	32018	13	0.890875	31827	6	0.816962	15819926	0.006902
319833843	86291.000000	4454	7340.946019	32133	14	0.933813	31893	10	0.888983	15797249	0.006835
319831816	84370.000000	4249	7517.356063	31948	12	0.959856	31797	9	0.882348	15775045	0.006888
319818215	87827.000000	4664	7410.323277	31798	5	0.975652	31782	6	0.928641	15752543	0.006716
319834039	84829.000000	4310	7437.132885	31819	4	0.985232	32090	4	0.690865	15730095	0.008361
319838588	88142.000000	4687	7432.003495	32215	19	0.854728	31947	17	0.634090	15707696	0.008221
319814616	81766.000000	4263	7393.548238	31967	13	0.911889	32057	10	0.778067	15685514	0.007766
319822275	87014.000000	4611	7469.721336	31954	17	0.560472	32050	11	0.865393	15663387	0.006849
319804365	85648.000000	4469	7365.386605	31931	7	0.581226	32137	3	0.888023	15641200	0.005737
319829752	86933.000000	4448	7482.349500	31989	8	0.746004	32083	10	0.932083	15618851	0.005871
319830222	83375.000000	4242	7415.449609	32067	0	0.720951	32050	8	0.651384	15596568	0.005691
319815661	90043.000000	4706	7465.011182	32053	10	0.625627	32010	8	0.788556	15574465	0.006506
319819773	83577.000000	4342	7360.386146	32018	8	0.772934	32088	8	0.482111	15552549	0.006424
319826246	88606.000000	4743	7523.621562	32104	4	0.862279	32062	11	0.685888	15530728	0.007370
npatches	nstrain	runtime	dt	init_x	init_y	init_y_blood	init_z	init_S	beta0	beta1	beta2	beta3	mean_beta	B	d	delta	delta_blood	b[0]	mut	m	CTL	c	g	epsilon	k	het	lambda	rho	omega	x_max	patch.dyna	DELTA	A	VA
10000	1	100.000000	0.000100	21900	9499	5000000	0.001000	10000000	15.776047	18.754189	11.168952	17.086194	14	8000000000.000000	0.010000	1.000000	1.000000	800000	0.000050	0.048000	0	0.500000	0.000000	25.000000	19.000000	0.500000	0.001000	0.001000	0.010000	31987	0	10.000000	7.000000	1.000000
sus	inf	inf_blood	z	x[0]	y[0][0]	z[0]	x[1]	y[1][0]	z[1]	S[0]	synchrony
219000000	94990000.000000	5000000	10.000000	21900	9499	0.001000	21900	9499	0.001000	10000000	0.000000
166163684	534424668.000000	27862615	3940.834452	15331	54302	0.394083	13846	55994	0.394083	13923486	0.000000
262655025	118386137.000000	6170077	6324.976263	25536	12350	0.632498	24049	13249	0.632498	16329773	0.000000
306185265	23032636.000000	1204124	7771.013291	30515	2418	0.777101	29736	2805	0.777101	17058074	0.000000
318419867	2244652.000000	117184	8648.068121	31882	181	0.864807	31685	252	0.864807	17168811	0.000000
319806335	86580.000000	4515	9123.088500	32098	14	0.918002	31800	20	0.918002	17152895	0.000000
319717234	286040.000000	14619	6222.300455	31977	37	0.470171	31789	29	0.950266	17128525	0.000000
319665100	360940.000000	18897	7708.738044	31853	38	0.678646	31977	31	0.969835	17108821	0.000000
319845422	57234.000000	2937	7730.029710	32033	3	0.805092	31922	13	0.518083	17085931	0.000000
319752877	202569.000000	10418	6865.247928	31974	22	0.655223	32146	27	0.510591	17061925	0.000000
319800007	98453.000000	5122	8048.658687	31842	12	0.790885	32099	10	0.703162	17039030	0.000000
319789860	129462.000000	6688	6592.988995	31997	17	0.856824	31832	12	0.819961	17014382	0.000000
319800321	96137.000000	4963	7846.827077	31903	9	0.913161	31782	6	0.890802	16991278	0.000000
319832712	112145.000000	5811	6632.456587	32186	7	0.750726	32024	12	0.545403	16966996	0.000000
319849731	81966.000000	4228	7680.266747	32208	8	0.848810	32174	15	0.724277	16943480	0.000000
319821035	114168.000000	5930	6845.370471	31714	11	0.477122	31980	10	0.782518	16919174	0.000000
319838062	70306.000000	3572	7357.678519	31912	6	0.682863	31937	15	0.868092	16895347	0.000000
319823428	111137.000000	5804	7090.230068	32078	8	0.635741	31919	28	0.676042	16871242	0.000000
319815949	71084.000000	3626	6863.238716	31825	5	0.443531	31731	9	0.426608	16847058	0.000000
319823350	95594.000000	4833	7323.359934	31999	18	0.461406	31869	10	0.652225	16823105	0.000000
319821287	84400.000000	4360	6775.120824	31924	21	0.673330	31716	9	0.789066	16799062	0.000000
319825297	80460.000000	4214	7363.402750	31982	10	0.801867	31926	9	0.872064	16775343	0.000000
319817538	99585.000000	5134	6966.209306	32251	13	0.791772	31941	16	0.760558	16751504	0.000000
319852192	72902.000000	3735	7075.227350	31975	7	0.873705	32155	8	0.854773	16727817	0.000000
319816460	95827.000000	4925	7165.873305	32091	7	0.550471	32043	10	0.911917	16704011	0.000000
319829126	76815.000000	3986	6864.460057	31960	7	0.727351	31693	15	0.678755	16679903	0.000000
319829731	85468.000000	4459	7255.587857	31970	15	0.732226	31809	2	0.645447	16656083	0.000000
319809522	85064.000000	4531	6905.341853	31915	7	0.559737	31853	13	0.784956	16632426	0.000000
319819604	78929.000000	4153	7200.108354	31936	10	0.543841	32090	14	0.628486	16608753	0.000000
319821585	95310.000000	5040	7028.701642	31992	10	0.723329	32023	13	0.723582	16585244	0.000000
319831595	75532.000000	3789	6946.560603	31977	13	0.616682	32094	4	0.832346	16561565	0.000000
319813138	89323.000000	4718	7231.102594	32029	7	0.767509	32097	9	0.898314	16537752	0.000000
319801129	86406.000000	4445	6813.353677	31757	14	0.642666	32209	7	0.938325	16514100	0.000000
319807608	80337.000000	4258	7327.789016	31974	4	0.573632	32019	6	0.877745	16490573	0.000000
319812985	96901.000000	5027	6940.742570	31874	11	0.640994	31864	8	0.588537	16466913	0.000000
319815910	71872.000000	3762	7068.712982	32052	11	0.706995	31946	10	0.750438	16443377	0.000000
319845909	96801.000000	5094	7210.040513	31986	16	0.822286	31823	9	0.651764	16420216	0.000000
319832575	78599.000000	4069	6741.969063	31761	10	0.671242	31866	11	0.788787	16396822	0.000000
319821477	87019.000000	4580	7369.895046	32189	4	0.800601	32024	11	0.871894	16373453	0.000000
319799840	90228.000000	4711	6869.939446	31944	11	0.806695	31873	23	0.612901	16350270	0.000000
319828013	76446.000000	3861	7201.730635	32129	6	0.882756	32038	12	0.630545	16327225	-1.#IND00
319818624	95478.000000	4891	7045.194724	32102	9	0.691385	31808	18	0.775917	16303702	-1.#IND00
[truncated: 161 more rows]
