# Supplementary material for: Large Variations in HIV-1 Viral Load Explained by Shifting-Mosaic Metapopulation Dynamics
Source: PLoS Biol. 2016 Oct 5;14(10):e1002567. doi: 10.1371/journal.pbio.1002567 (PMC5051940; doi:10.1371/journal.pbio.1002567)
Supplement: S1 Data — Each file gives the output from the simulations indicated by the filename: low migration (ms1, db432); high migration (ms1, db1); very high migration (ms10, db1); number of patches (np); reservoir (storage); no reservoir (nostorage); CTL immigration model (CTLimmig); CTL proliferation model (CTLprolif); β¯ (beta1, beta2, …). Within each file, there are 21 simulations for (k = 0,1,..,20), and data is output each day. For measures of synchrony, the final entry should be used. See Methods and S1 Simulation Code for further details. (ZIP) [file pbio.1002567.s002.zip › S1_Data/ms10_np10000_storage_noPD_CTLimmig_db1_beta15.tsv]

npatches	nstrain	runtime	dt	init_x	init_y	init_y_blood	init_z	init_S	beta0	beta1	beta2	beta3	mean_beta	B	d	delta	delta_blood	b[0]	mut	m	CTL	c	g	epsilon	k	het	lambda	rho	omega	x_max	patch.dyna	DELTA	A	VA
10000	1	100.000000	0.000100	21900	9499	5000000	0.001000	10000000	19.981146	12.493148	12.953102	15.529442	15	8000000000.000000	0.010000	1.000000	1.000000	800000	0.000050	0.048000	0	0.500000	0.000000	25.000000	0.000000	0.500000	0.001000	0.001000	0.010000	31987	0	10.000000	7.000000	1.000000
sus	inf	inf_blood	z	x[0]	y[0][0]	z[0]	x[1]	y[1][0]	z[1]	S[0]	synchrony
219000000	94990000.000000	5000000	10.000000	21900	9499	0.001000	21900	9499	0.001000	10000000	0.000000
45125449	3540493376.000000	183683375	3940.834452	3218	355552	0.394083	4937	354575	0.394083	15443168	0.000000
30124272	5594940036.000000	290645931	6324.976263	2098	560357	0.632498	3233	558763	0.632498	22535487	0.000000
26484557	6447084212.000000	335040621	7771.013291	1858	645124	0.777101	2974	645177	0.777101	29800284	0.000000
25252963	6789372407.000000	352874394	8648.068121	1751	678808	0.864807	2753	676659	0.864807	37110109	0.000000
24798874	6925563779.000000	359947148	9180.022116	1763	692883	0.918002	2671	691970	0.918002	44425453	0.000000
24624746	6979553882.000000	362754741	9502.664490	1723	699519	0.950266	2723	696914	0.950266	51732243	0.000000
24550181	7000953987.000000	363851899	9698.354536	1706	701962	0.969835	2584	700091	0.969835	59031955	0.000000
24527744	7009386014.000000	364284637	9817.045065	1737	701022	0.981705	2658	700086	0.981705	66322432	0.000000
24515536	7012835114.000000	364496256	9889.033609	1721	702845	0.988903	2718	701571	0.988903	73610944	0.000000
24516330	7014246511.000000	364536971	9932.696323	1722	703473	0.993270	2546	702818	0.993270	80880604	0.000000
24509218	7014737598.000000	364594613	9959.178767	1699	702592	0.995918	2688	699807	0.995918	88139314	0.000000
24511277	7014900560.000000	364568221	9975.240980	1762	701952	0.997524	2707	701535	0.997524	95389055	0.000000
24510421	7014888455.000000	364580558	9984.983083	1717	703213	0.998498	2649	700468	0.998498	102628347	0.000000
24509463	7015043677.000000	364628142	9990.891893	1696	701958	0.999089	2649	701652	0.999089	109854226	0.000000
24510441	7014971058.000000	364612493	9994.475723	1759	703192	0.999448	2639	701127	0.999448	117073266	0.000000
24505496	7014915844.000000	364589760	9996.649399	1718	702000	0.999665	2666	702258	0.999665	124280820	0.000000
24514810	7014926681.000000	364627293	9997.967783	1751	703253	0.999797	2651	700614	0.999797	131474580	0.000000
24509411	7014904225.000000	364614361	9998.767413	1749	701349	0.999877	2712	702057	0.999877	138659174	0.000000
24515480	7014979414.000000	364621691	9999.252408	1713	701910	0.999925	2688	700488	0.999925	145834069	0.000000
24507517	7014956486.000000	364609115	9999.546568	1764	702367	0.999955	2581	701362	0.999955	152994394	0.000000
24507775	7014928848.000000	364612847	9999.724983	1729	702331	0.999972	2771	699947	0.999972	160143464	0.000000
24512328	7014991247.000000	364583333	9999.833196	1742	702156	0.999983	2666	700740	0.999983	167291522	0.000000
24514134	7014891647.000000	364611375	9999.898829	1701	702011	0.999990	2637	702119	0.999990	174428304	0.000000
24504853	7015006836.000000	364602388	9999.938638	1694	702419	0.999994	2780	701360	0.999994	181548212	0.000000
24515342	7014888228.000000	364641564	9999.962782	1720	700926	0.999996	2607	702106	0.999996	188657338	0.000000
24516667	7014895671.000000	364604841	9999.977427	1721	701619	0.999998	2646	700910	0.999998	195753967	0.000000
24514824	7014977699.000000	364606560	9999.986309	1699	702043	0.999999	2718	701161	0.999999	202850020	0.000000
24507426	7014976186.000000	364571615	9999.991696	1730	701512	0.999999	2727	702090	0.999999	209933874	0.000000
24512986	7015048729.000000	364607039	9999.994963	1685	702509	0.999999	2678	700296	0.999999	217003473	0.000000
24513695	7014991677.000000	364615989	9999.996945	1707	701361	1.000000	2691	700079	1.000000	224056242	0.000000
24508842	7015019927.000000	364607275	9999.998147	1805	701577	1.000000	2679	701846	1.000000	231101875	0.000000
24514927	7015018696.000000	364573125	9999.998876	1731	702411	1.000000	2710	701705	1.000000	238137434	0.000000
24513510	7014964424.000000	364619762	9999.999318	1711	701043	1.000000	2647	701139	1.000000	245159951	0.000000
24513219	7014921317.000000	364586450	9999.999587	1714	701395	1.000000	2669	701635	1.000000	252174265	0.000000
24508984	7015010253.000000	364548101	9999.999749	1715	702335	1.000000	2671	702597	1.000000	259180730	0.000000
24510034	7015180381.000000	364573195	9999.999848	1700	702918	1.000000	2668	700612	1.000000	266176642	0.000000
24514521	7015068594.000000	364581812	9999.999908	1723	702021	1.000000	2735	701490	1.000000	273158821	0.000000
24503292	7014995054.000000	364610667	9999.999944	1759	702987	1.000000	2673	699920	1.000000	280128214	0.000000
24510228	7015026473.000000	364622187	9999.999966	1742	702318	1.000000	2707	701899	1.000000	287090116	0.000000
24513334	7015055172.000000	364622627	9999.999979	1747	701443	1.000000	2666	701903	1.000000	294046084	-1.#IND00
24510471	7015019391.000000	364643267	9999.999988	1706	702696	1.000000	2618	702443	1.000000	300983951	0.028800
24505309	7014991953.000000	364589331	9999.999992	1767	703137	1.000000	2643	701779	1.000000	307918629	-0.013390
24510376	7014944210.000000	364643551	9999.999995	1734	702553	1.000000	2646	702046	1.000000	314841986	-0.001832
24506044	7015007351.000000	364608430	9999.999997	1675	703864	1.000000	2718	701619	1.000000	321748552	-0.000940
24504403	7015042480.000000	364594901	9999.999998	1734	702314	1.000000	2673	702403	1.000000	328650576	0.006347
24516082	7015112956.000000	364598264	9999.999999	1746	702457	1.000000	2681	702321	1.000000	335540349	0.000926
24517855	7015129875.000000	364611619	9999.999999	1741	702196	1.000000	2653	702054	1.000000	342422273	0.000125
24512019	7015094985.000000	364589655	10000.000000	1735	702249	1.000000	2606	700481	1.000000	349289951	0.000229
24503797	7015069898.000000	364626224	10000.000000	1722	701371	1.000000	2677	702664	1.000000	356146791	0.000514
24507939	7014940444.000000	364622680	10000.000000	1709	701003	1.000000	2682	701495	1.000000	362997352	-0.003552
24516151	7014913526.000000	364588479	10000.000000	1630	701967	1.000000	2695	700750	1.000000	369834518	-0.002075
24514031	7015078337.000000	364604669	10000.000000	1744	703382	1.000000	2625	699271	1.000000	376657915	-0.007770
24507190	7014970516.000000	364602070	10000.000000	1695	702598	1.000000	2698	702863	1.000000	383475472	-0.006671
24509235	7015038802.000000	364600304	10000.000000	1711	702608	1.000000	2679	702434	1.000000	390282342	-0.006399
24510579	7015009690.000000	364574799	10000.000000	1760	701279	1.000000	2651	701914	1.000000	397078974	-0.006802
24507510	7014966743.000000	364626545	10000.000000	1730	702700	1.000000	2626	701286	1.000000	403861490	-0.006317
24507366	7015048524.000000	364610115	10000.000000	1749	701764	1.000000	2639	701842	1.000000	410640166	-0.006386
24504505	7015032121.000000	364639128	10000.000000	1731	701565	1.000000	2680	701448	1.000000	417398750	-0.007021
24514696	7015077256.000000	364591842	10000.000000	1714	701590	1.000000	2619	701843	1.000000	424155727	-0.006778
24509137	7015030996.000000	364596019	10000.000000	1736	702091	1.000000	2660	700735	1.000000	430901803	-0.006509
24511159	7015063659.000000	364606151	10000.000000	1744	702484	1.000000	2662	700815	1.000000	437638033	-0.004892
24505214	7014989076.000000	364585728	10000.000000	1699	702289	1.000000	2635	699946	1.000000	444362026	-0.005029
24511902	7015005349.000000	364608520	10000.000000	1690	703368	1.000000	2672	703430	1.000000	451075874	-0.005267
24518063	7015065805.000000	364617880	10000.000000	1722	701716	1.000000	2691	702436	1.000000	457776375	-0.005082
24516487	7015056232.000000	364654634	10000.000000	1723	701526	1.000000	2721	699238	1.000000	464468904	-0.005242
24512017	7015061906.000000	364621237	10000.000000	1757	701903	1.000000	2680	701735	1.000000	471152117	-0.005942
24507380	7015084679.000000	364602406	10000.000000	1687	701535	1.000000	2635	702142	1.000000	477829313	-0.005606
24512799	7014991500.000000	364605745	10000.000000	1747	702207	1.000000	2691	701604	1.000000	484491688	-0.006353
24512013	7014989128.000000	364584482	10000.000000	1701	701791	1.000000	2736	701048	1.000000	491148096	-0.005782
24511389	7015070543.000000	364610852	10000.000000	1675	701205	1.000000	2667	701630	1.000000	497790392	-0.006947
24509668	7014956596.000000	364614755	10000.000000	1694	703144	1.000000	2681	702334	1.000000	504425973	-0.005458
24514870	7014923767.000000	364608500	10000.000000	1778	702283	1.000000	2649	702143	1.000000	511055067	-0.005384
24508967	7014932219.000000	364618071	10000.000000	1750	700955	1.000000	2727	700789	1.000000	517670757	-0.004834
24508874	7014938703.000000	364612724	10000.000000	1726	702302	1.000000	2596	701248	1.000000	524275043	-0.004975
24508631	7014910055.000000	364607892	10000.000000	1725	702098	1.000000	2698	700745	1.000000	530868893	-0.004819
24512099	7014979899.000000	364629347	10000.000000	1734	702858	1.000000	2719	700801	1.000000	537457011	-0.004477
24513610	7014993942.000000	364571347	10000.000000	1696	703491	1.000000	2659	701916	1.000000	544036368	-0.004477
24511568	7014991034.000000	364600190	10000.000000	1768	703011	1.000000	2676	702737	1.000000	550598784	-0.003707
24505824	7015090255.000000	364620433	10000.000000	1714	702836	1.000000	2670	700007	1.000000	557156437	-0.003148
24514935	7015007513.000000	364613444	10000.000000	1746	702594	1.000000	2638	699891	1.000000	563697632	-0.003098
24509766	7015014097.000000	364605532	10000.000000	1738	702247	1.000000	2716	701996	1.000000	570237063	-0.003008
24513739	7014958732.000000	364606776	10000.000000	1749	702228	1.000000	2623	702266	1.000000	576766909	-0.002222
24510851	7014994189.000000	364583096	10000.000000	1815	703359	1.000000	2658	701961	1.000000	583284988	-0.002220
24511255	7014894082.000000	364582777	10000.000000	1721	701766	1.000000	2652	701998	1.000000	589791423	-0.002447
24508869	7014948602.000000	364562398	10000.000000	1735	701884	1.000000	2703	699479	1.000000	596291064	-0.002172
24515616	7014976922.000000	364575063	10000.000000	1763	701947	1.000000	2720	701063	1.000000	602781683	-0.002005
24507608	7015023222.000000	364580095	10000.000000	1672	703465	1.000000	2705	701622	1.000000	609259176	-0.002041
24511307	7014967861.000000	364593766	10000.000000	1703	703129	1.000000	2720	700459	1.000000	615725327	-0.002028
24512424	7015088391.000000	364599416	10000.000000	1684	704403	1.000000	2708	701861	1.000000	622183022	-0.001803
24508309	7015001518.000000	364612481	10000.000000	1742	702543	1.000000	2645	700890	1.000000	628631129	-0.001753
24513072	7014997880.000000	364633984	10000.000000	1722	701826	1.000000	2646	700837	1.000000	635067063	-0.001640
24514098	7015030262.000000	364600301	10000.000000	1749	702501	1.000000	2664	700513	1.000000	641495602	-0.001998
24515357	7014888410.000000	364583446	10000.000000	1665	702877	1.000000	2627	700715	1.000000	647912735	-0.002238
24519576	7015044203.000000	364612357	10000.000000	1755	700952	1.000000	2666	701145	1.000000	654324215	-0.001214
24506726	7014988902.000000	364600036	10000.000000	1724	703063	1.000000	2639	702123	1.000000	660724711	-0.001270
24509157	7015109495.000000	364638145	10000.000000	1724	702653	1.000000	2689	701662	1.000000	667115798	-0.001214
24506238	7015001595.000000	364604657	10000.000000	1741	700612	1.000000	2700	701445	1.000000	673496881	-0.000593
24508404	7014905160.000000	364618004	10000.000000	1688	701345	1.000000	2651	701728	1.000000	679861554	-0.000767
24508347	7015010906.000000	364581952	10000.000000	1700	702026	1.000000	2666	700187	1.000000	686224007	-0.000864
npatches	nstrain	runtime	dt	init_x	init_y	init_y_blood	init_z	init_S	beta0	beta1	beta2	beta3	mean_beta	B	d	delta	delta_blood	b[0]	mut	m	CTL	c	g	epsilon	k	het	lambda	rho	omega	x_max	patch.dyna	DELTA	A	VA
10000	1	100.000000	0.000100	21900	9499	5000000	0.001000	10000000	12.422246	15.158822	21.480541	13.752979	15	8000000000.000000	0.010000	1.000000	1.000000	800000	0.000050	0.048000	0	0.500000	0.000000	25.000000	1.000000	0.500000	0.001000	0.001000	0.010000	31987	0	10.000000	7.000000	1.000000
sus	inf	inf_blood	z	x[0]	y[0][0]	z[0]	x[1]	y[1][0]	z[1]	S[0]	synchrony
219000000	94990000.000000	5000000	10.000000	21900	9499	0.001000	21900	9499	0.001000	10000000	0.000000
49643541	3157184362.000000	163873521	3940.834452	5424	315511	0.394083	4628	315457	0.394083	15385671	0.000000
39812003	4074425954.000000	211764093	6324.976263	4414	406897	0.632498	3672	407977	0.632498	22299191	0.000000
40881494	3948868538.000000	205284179	7771.013291	4513	395322	0.777101	3758	395614	0.777101	29259877	0.000000
43063511	3717393594.000000	193227657	8648.068121	4697	371545	0.864807	3940	371105	0.864807	36154430	0.000000
44726776	3555854390.000000	184823762	9180.022116	4994	355363	0.918002	4103	355982	0.918002	42993515	0.000000
45803270	3458427764.000000	179746313	9502.664490	5009	345098	0.950266	4315	345797	0.950266	49788274	0.000000
46463341	3401192567.000000	176776445	9698.354536	5135	339900	0.969835	4337	339309	0.969835	56550988	0.000000
46848962	3367367587.000000	175025502	9817.045065	5142	336573	0.981705	4268	337288	0.981705	63295284	0.000000
47081429	3347352486.000000	173988032	9889.033609	5100	334652	0.988903	4320	334720	0.988903	70019863	0.000000
47222565	3335291354.000000	173360107	9932.696323	5298	333877	0.993270	4390	334799	0.993270	76728176	0.000000
47309707	3328135530.000000	172994862	9959.178767	5226	332764	0.995918	4399	333086	0.995918	83430371	0.000000
47369763	3323759418.000000	172733866	9975.240980	5226	332255	0.997524	4389	333331	0.997524	90114322	0.000000
47399743	3321106222.000000	172599790	9984.983083	5276	331325	0.998498	4347	333253	0.998498	96790107	0.000000
47419958	3319514110.000000	172541368	9990.891893	5203	331107	0.999089	4328	332145	0.999089	103452824	0.000000
47430954	3318527440.000000	172485742	9994.475723	5179	332169	0.999448	4463	332869	0.999448	110103976	0.000000
47432373	3317904339.000000	172457619	9996.649399	5182	331676	0.999665	4217	333533	0.999665	116749180	0.000000
47436789	3317695786.000000	172391974	9997.967783	5179	331735	0.999797	4567	331585	0.999797	123377981	0.000000
47443425	3317398672.000000	172415604	9998.767413	5244	331026	0.999877	4323	332213	0.999877	129995718	0.000000
47447270	3317241897.000000	172420872	9999.252408	5255	330748	0.999925	4351	332722	0.999925	136604708	0.000000
47451209	3317204138.000000	172401460	9999.546568	5273	331156	0.999955	4330	332256	0.999955	143210796	0.000000
47447814	3317135647.000000	172395494	9999.724983	5240	330638	0.999972	4318	332942	0.999972	149805779	0.000000
47451181	3317079821.000000	172423665	9999.833196	5205	330161	0.999983	4415	332627	0.999983	156390900	0.000000
47451667	3317117634.000000	172392125	9999.898829	5140	331113	0.999990	4349	331823	0.999990	162967915	0.000000
47449230	3317069801.000000	172425140	9999.938638	5147	332015	0.999994	4401	331202	0.999994	169529452	0.000000
47444974	3317087783.000000	172380418	9999.962782	5312	329960	0.999996	4452	330754	0.999996	176082279	0.000000
47451465	3317028187.000000	172394715	9999.977427	5241	330548	0.999998	4357	331383	0.999998	182628013	0.000000
47449310	3317073137.000000	172390531	9999.986309	5245	331005	0.999999	4373	331718	0.999999	189162556	0.000000
47452584	3317051653.000000	172388195	9999.991696	5120	330633	0.999999	4469	332622	0.999999	195685287	0.000000
47448638	3317118375.000000	172397486	9999.994963	5124	331939	0.999999	4404	331367	0.999999	202204325	0.000000
47455909	3317052041.000000	172381509	9999.996945	5298	330717	1.000000	4413	331646	1.000000	208702979	0.000000
47449776	3317154121.000000	172399804	9999.998147	5206	330643	1.000000	4336	331231	1.000000	215197126	0.000000
47450740	3316925177.000000	172400927	9999.998876	5239	330621	1.000000	4465	331396	1.000000	221681941	0.000000
47450077	3317072071.000000	172414933	9999.999318	5238	330627	1.000000	4377	332773	1.000000	228156265	0.000000
47448718	3317129455.000000	172418480	9999.999587	5220	331531	1.000000	4328	331702	1.000000	234619496	0.000000
47447427	3317035628.000000	172428903	9999.999749	5232	331225	1.000000	4404	332332	1.000000	241072811	0.000000
47450976	3317060607.000000	172431150	9999.999848	5177	332233	1.000000	4346	331884	1.000000	247520622	0.000000
47447230	3317117762.000000	172408121	9999.999908	5204	331149	1.000000	4358	332969	1.000000	253951355	0.000000
47444108	3317021782.000000	172429779	9999.999944	5222	332065	1.000000	4399	331243	1.000000	260376267	0.000000
47449678	3316968114.000000	172407074	9999.999966	5292	331823	1.000000	4340	331850	1.000000	266792210	0.000000
47447956	3317029817.000000	172398237	9999.999979	5218	331535	1.000000	4453	332053	1.000000	273197549	-1.#IND00
47451970	3317052104.000000	172380109	9999.999988	5221	330705	1.000000	4416	331289	1.000000	279599523	0.003200
47454865	3317033545.000000	172404365	9999.999992	5197	331916	1.000000	4337	332606	1.000000	285984237	-0.005249
47457071	3317075672.000000	172394009	9999.999995	5144	331186	1.000000	4452	331396	1.000000	292364540	-0.003098
47448554	3317052327.000000	172411432	9999.999997	5295	331500	1.000000	4345	332453	1.000000	298731246	-0.008922
47443228	3317063913.000000	172418488	9999.999998	5136	331365	1.000000	4378	333132	1.000000	305091629	-0.003092
47450812	3317000815.000000	172408715	9999.999999	5146	330947	1.000000	4451	331938	1.000000	311443258	-0.002831
47451504	3317017368.000000	172395940	9999.999999	5302	330541	1.000000	4417	331753	1.000000	317785486	0.001065
47447663	3317032345.000000	172415239	10000.000000	5171	330873	1.000000	4353	332235	1.000000	324119662	-0.000171
47445182	3317058549.000000	172425203	10000.000000	5156	330992	1.000000	4360	332268	1.000000	330435624	0.002503
47446175	3317066819.000000	172381749	10000.000000	5247	330617	1.000000	4386	331483	1.000000	336756209	0.001837
47451573	3316936945.000000	172408090	10000.000000	5171	331853	1.000000	4380	331224	1.000000	343060677	-0.001770
47450500	3317052944.000000	172401809	10000.000000	5274	332032	1.000000	4350	332481	1.000000	349354000	-0.003326
47454800	3317017629.000000	172423100	10000.000000	5255	331534	1.000000	4323	332211	1.000000	355636451	-0.002131
47446665	3316990595.000000	172415408	10000.000000	5234	331700	1.000000	4402	331650	1.000000	361905665	-0.000195
47444756	3317073913.000000	172400944	10000.000000	5166	330860	1.000000	4363	330622	1.000000	368172281	0.000402
47455370	3317088249.000000	172405720	10000.000000	5254	331087	1.000000	4439	331773	1.000000	374429662	0.000020
47449847	3317065847.000000	172389203	10000.000000	5197	331612	1.000000	4341	331390	1.000000	380678633	-0.002620
47448964	3317085648.000000	172417930	10000.000000	5235	331054	1.000000	4383	331774	1.000000	386915857	-0.000803
47449045	3316946633.000000	172405979	10000.000000	5278	330212	1.000000	4363	331989	1.000000	393138959	-0.000387
47453831	3316929378.000000	172410537	10000.000000	5199	331749	1.000000	4433	331828	1.000000	399355456	0.000010
47451915	3316960478.000000	172392309	10000.000000	5181	331039	1.000000	4336	332921	1.000000	405563041	-0.000116
47445535	3317000071.000000	172413655	10000.000000	5105	332027	1.000000	4318	331824	1.000000	411760095	0.000429
47454390	3317063890.000000	172405304	10000.000000	5144	331684	1.000000	4394	332567	1.000000	417947413	-0.000348
47450154	3316974886.000000	172411234	10000.000000	5180	331215	1.000000	4318	332042	1.000000	424126146	-0.000279
47459267	3316950356.000000	172412418	10000.000000	5221	331508	1.000000	4369	332828	1.000000	430298760	-0.000549
47452663	3317020150.000000	172392645	10000.000000	5214	330930	1.000000	4399	332866	1.000000	436462353	-0.000569
47455971	3317033478.000000	172415704	10000.000000	5151	331386	1.000000	4422	331718	1.000000	442612204	-0.000535
47451648	3316996286.000000	172408699	10000.000000	5159	330592	1.000000	4358	332449	1.000000	448756545	-0.000289
47453302	3317032558.000000	172403517	10000.000000	5121	331498	1.000000	4412	332065	1.000000	454895587	-0.000097
47447224	3317087852.000000	172406316	10000.000000	5297	329666	1.000000	4431	331938	1.000000	461020358	0.000967
47461517	3317061278.000000	172418087	10000.000000	5215	331586	1.000000	4494	331487	1.000000	467139493	-0.000099
47450819	3317027615.000000	172407313	10000.000000	5152	331000	1.000000	4427	331929	1.000000	473246965	-0.000449
47444648	3317131861.000000	172399704	10000.000000	5265	331587	1.000000	4431	331837	1.000000	479347111	-0.003215
47457256	3317054478.000000	172415305	10000.000000	5258	331079	1.000000	4348	332376	1.000000	485436991	-0.003156
47455291	3317063264.000000	172413031	10000.000000	5249	330204	1.000000	4391	332232	1.000000	491518333	-0.002857
47450436	3317057385.000000	172396119	10000.000000	5152	332415	1.000000	4307	331701	1.000000	497590030	-0.002787
47451746	3317137275.000000	172386302	10000.000000	5288	330929	1.000000	4416	332073	1.000000	503659095	-0.003695
47448419	3317028972.000000	172390302	10000.000000	5233	331358	1.000000	4362	332070	1.000000	509710969	-0.003268
47450012	3317088991.000000	172393309	10000.000000	5203	330888	1.000000	4428	332648	1.000000	515757467	-0.003299
47455345	3317124606.000000	172412041	10000.000000	5220	329460	1.000000	4311	332392	1.000000	521791648	-0.003312
47454731	3317040620.000000	172412543	10000.000000	5228	330769	1.000000	4328	332507	1.000000	527815943	-0.003079
47447836	3317130184.000000	172401027	10000.000000	5156	331666	1.000000	4369	332973	1.000000	533828365	-0.003343
47457543	3316981075.000000	172387486	10000.000000	5255	330397	1.000000	4439	330773	1.000000	539837005	-0.003394
47449829	3317048533.000000	172397346	10000.000000	5209	331884	1.000000	4316	331295	1.000000	545839331	-0.003227
47447803	3317032589.000000	172400986	10000.000000	5189	331442	1.000000	4474	331996	1.000000	551833367	-0.003757
47445357	3317074281.000000	172406234	10000.000000	5141	331346	1.000000	4405	331796	1.000000	557815500	-0.003461
47450134	3317003434.000000	172411732	10000.000000	5080	331371	1.000000	4320	331705	1.000000	563788551	-0.003267
47437924	3317059919.000000	172393768	10000.000000	5158	331861	1.000000	4305	331956	1.000000	569749252	-0.003212
47450886	3317059816.000000	172419422	10000.000000	5149	331162	1.000000	4310	332436	1.000000	575702776	-0.002760
47444322	3317095096.000000	172401573	10000.000000	5225	330808	1.000000	4396	331452	1.000000	581646380	-0.004203
47442369	3316954665.000000	172415168	10000.000000	5157	331851	1.000000	4362	332747	1.000000	587583358	-0.004185
47452526	3317049940.000000	172389478	10000.000000	5260	331223	1.000000	4395	332007	1.000000	593509101	-0.003825
47443581	3317111923.000000	172401719	10000.000000	5145	331861	1.000000	4464	332246	1.000000	599429851	-0.003658
47448396	3317032813.000000	172399830	10000.000000	5145	331193	1.000000	4312	331584	1.000000	605340951	-0.003186
47451020	3317017771.000000	172412667	10000.000000	5254	332216	1.000000	4442	331375	1.000000	611238212	-0.003179
47443123	3317078908.000000	172413593	10000.000000	5309	331255	1.000000	4407	331571	1.000000	617134009	-0.003863
47445315	3317046290.000000	172390934	10000.000000	5255	330186	1.000000	4439	332777	1.000000	623016343	-0.003929
47441286	3317052978.000000	172393541	10000.000000	5230	330859	1.000000	4396	331467	1.000000	628892559	-0.003635
47446781	3317044980.000000	172388921	10000.000000	5177	330735	1.000000	4331	332548	1.000000	634762768	-0.003450
npatches	nstrain	runtime	dt	init_x	init_y	init_y_blood	init_z	init_S	beta0	beta1	beta2	beta3	mean_beta	B	d	delta	delta_blood	b[0]	mut	m	CTL	c	g	epsilon	k	het	lambda	rho	omega	x_max	patch.dyna	DELTA	A	VA
10000	1	100.000000	0.000100	21900	9499	5000000	0.001000	10000000	12.655312	10.830924	12.583963	11.018112	15	8000000000.000000	0.010000	1.000000	1.000000	800000	0.000050	0.048000	0	0.500000	0.000000	25.000000	2.000000	0.500000	0.001000	0.001000	0.010000	31987	0	10.000000	7.000000	1.000000
sus	inf	inf_blood	z	x[0]	y[0][0]	z[0]	x[1]	y[1][0]	z[1]	S[0]	synchrony
219000000	94990000.000000	5000000	10.000000	21900	9499	0.001000	21900	9499	0.001000	10000000	0.000000
54506110	2821126989.000000	146473785	3940.834452	5952	281432	0.394083	6755	280784	0.394083	15319920	0.000000
50736960	3063146808.000000	159250683	6324.976263	5548	305326	0.632498	6315	304218	0.632498	22033079	0.000000
56940534	2661763463.000000	138387460	7771.013291	6130	266378	0.777101	7059	264135	0.777101	28638429	0.000000
62117789	2388985873.000000	124204098	8648.068121	6673	238094	0.864807	7616	237505	0.864807	35095564	0.000000
65360426	2240321676.000000	116459101	9180.022116	7173	223031	0.918002	7919	223050	0.918002	41437006	0.000000
67305934	2158400190.000000	112191214	9502.664490	7191	215133	0.950266	8217	214857	0.950266	47709891	0.000000
68454324	2111727965.000000	109761394	9698.354536	7344	210286	0.969835	8258	210582	0.969835	53932940	0.000000
69154015	2084480607.000000	108355355	9817.045065	7477	208329	0.981705	8315	206587	0.981705	60126096	0.000000
69570746	2068316736.000000	107510150	9889.033609	7514	206691	0.988903	8453	205306	0.988903	66300759	0.000000
69820826	2058635997.000000	106992831	9932.696323	7460	205544	0.993270	8414	205006	0.993270	72455014	0.000000
69974706	2052745849.000000	106703539	9959.178767	7555	205102	0.995918	8567	203369	0.995918	78599701	0.000000
70057157	2049222005.000000	106511131	9975.240980	7618	204080	0.997524	8434	203318	0.997524	84723808	0.000000
70121144	2047119759.000000	106388862	9984.983083	7561	204888	0.998498	8418	203643	0.998498	90844582	0.000000
70151962	2045810186.000000	106342742	9990.891893	7648	204284	0.999089	8593	202190	0.999089	96945697	0.000000
70170471	2045080625.000000	106304716	9994.475723	7575	203839	0.999448	8534	203374	0.999448	103040889	0.000000
70198460	2044512059.000000	106262569	9996.649399	7620	203791	0.999665	8456	202528	0.999665	109126077	0.000000
70210357	2044274698.000000	106253679	9997.967783	7600	204095	0.999797	8580	202713	0.999797	115200562	0.000000
70201894	2044187039.000000	106236289	9998.767413	7491	204621	0.999877	8525	202881	0.999877	121266049	0.000000
70207042	2044118974.000000	106236112	9999.252408	7517	203437	0.999925	8419	203702	0.999925	127323637	0.000000
70216058	2043948015.000000	106231509	9999.546568	7616	204100	0.999955	8429	203124	0.999955	133372060	0.000000
70206509	2043930143.000000	106238264	9999.724983	7600	204174	0.999972	8461	203349	0.999972	139411982	0.000000
70217147	2043954649.000000	106219220	9999.833196	7557	204933	0.999983	8465	202765	0.999983	145440459	0.000000
70204110	2043869647.000000	106234646	9999.898829	7601	204303	0.999990	8619	203331	0.999990	151462474	0.000000
70210906	2043858027.000000	106239557	9999.938638	7567	204028	0.999994	8455	203285	0.999994	157472612	0.000000
70207013	2043902423.000000	106228761	9999.962782	7584	203594	0.999996	8564	203132	0.999996	163474067	0.000000
70224861	2043791907.000000	106222972	9999.977427	7598	204257	0.999998	8480	203393	0.999998	169464846	0.000000
70213881	2043859530.000000	106230109	9999.986309	7516	204125	0.999999	8589	202781	0.999999	175453423	0.000000
70215103	2043765679.000000	106214202	9999.991696	7546	202918	0.999999	8576	203206	0.999999	181422080	0.000000
70215357	2043830010.000000	106224641	9999.994963	7578	203817	0.999999	8584	202632	0.999999	187391737	0.000000
70207755	2043906179.000000	106231931	9999.996945	7615	204389	1.000000	8610	203243	1.000000	193354035	0.000000
70200694	2043894199.000000	106244814	9999.998147	7552	204503	1.000000	8635	203454	1.000000	199301275	0.000000
70216319	2043862096.000000	106217628	9999.998876	7590	203566	1.000000	8391	203009	1.000000	205245621	0.000000
70212679	2043825138.000000	106233227	9999.999318	7530	203732	1.000000	8467	203001	1.000000	211173381	0.000000
70217493	2043787428.000000	106240428	9999.999587	7528	204031	1.000000	8492	203402	1.000000	217093714	0.000000
70213970	2043798397.000000	106233585	9999.999749	7552	203659	1.000000	8498	203204	1.000000	223003500	0.000000
70215254	2043807479.000000	106220103	9999.999848	7592	202752	1.000000	8555	203412	1.000000	228907019	0.000000
70208042	2043881253.000000	106223127	9999.999908	7572	203509	1.000000	8513	202417	1.000000	234798220	0.000000
70212292	2043813870.000000	106231023	9999.999944	7561	203921	1.000000	8618	202702	1.000000	240687590	0.000000
70220126	2043871312.000000	106250078	9999.999966	7611	203572	1.000000	8499	203032	1.000000	246570469	0.000000
70204030	2043815511.000000	106230113	9999.999979	7592	202984	1.000000	8639	202402	1.000000	252442720	-1.#IND00
70214556	2043851602.000000	106237093	9999.999988	7591	204270	1.000000	8596	202695	1.000000	258302871	-0.032000
70213445	2043761901.000000	106242900	9999.999992	7643	203154	1.000000	8436	203898	1.000000	264156036	-0.017860
70212713	2043849799.000000	106241615	9999.999995	7712	203261	1.000000	8608	202419	1.000000	269998481	-0.005548
70221089	2043811008.000000	106227208	9999.999997	7475	203383	1.000000	8525	203411	1.000000	275832672	0.001467
70210810	2043858584.000000	106227840	9999.999998	7507	204202	1.000000	8607	202962	1.000000	281658308	0.003294
70210139	2043822417.000000	106238395	9999.999999	7457	204294	1.000000	8509	203546	1.000000	287476856	0.000221
70204401	2043884664.000000	106227625	9999.999999	7641	204282	1.000000	8592	202868	1.000000	293289287	0.001259
70209479	2043836852.000000	106228633	10000.000000	7477	203769	1.000000	8461	203418	1.000000	299089149	0.002088
70211091	2043852856.000000	106210381	10000.000000	7559	203665	1.000000	8521	203662	1.000000	304880634	0.001865
70199414	2043878395.000000	106224883	10000.000000	7456	204227	1.000000	8478	203612	1.000000	310661088	0.001593
70217246	2043853353.000000	106218325	10000.000000	7659	203309	1.000000	8510	203092	1.000000	316435662	0.001561
70212308	2043881320.000000	106240454	10000.000000	7425	203459	1.000000	8423	203128	1.000000	322199890	0.000170
70193300	2043817474.000000	106229976	10000.000000	7592	203347	1.000000	8419	203296	1.000000	327961520	0.000538
70206642	2043820370.000000	106214740	10000.000000	7605	204405	1.000000	8577	202475	1.000000	333712131	0.000475
70214683	2043838668.000000	106238019	10000.000000	7724	203687	1.000000	8562	203341	1.000000	339456269	-0.000549
70203875	2043813900.000000	106226505	10000.000000	7556	204087	1.000000	8576	202688	1.000000	345186843	-0.001396
70207583	2043886114.000000	106221402	10000.000000	7649	203441	1.000000	8614	202713	1.000000	350910750	-0.001780
70217207	2043823402.000000	106233531	10000.000000	7543	204506	1.000000	8477	203169	1.000000	356621678	-0.001988
70203552	2043823617.000000	106232740	10000.000000	7463	204241	1.000000	8647	203124	1.000000	362325694	-0.001938
70203634	2043882092.000000	106229551	10000.000000	7560	203675	1.000000	8534	202826	1.000000	368022662	-0.002346
70208187	2043917206.000000	106243088	10000.000000	7593	203899	1.000000	8547	203332	1.000000	373712359	-0.002036
70211960	2043917784.000000	106213892	10000.000000	7692	203756	1.000000	8497	202880	1.000000	379391387	-0.001567
70217315	2043817094.000000	106227366	10000.000000	7546	204344	1.000000	8591	203676	1.000000	385059098	-0.000740
70209471	2043813939.000000	106231725	10000.000000	7549	204034	1.000000	8508	202550	1.000000	390723348	0.000338
70213640	2043820237.000000	106219464	10000.000000	7615	203560	1.000000	8558	202760	1.000000	396375024	0.000199
70206137	2043906969.000000	106242161	10000.000000	7361	204248	1.000000	8513	202049	1.000000	402017063	0.001234
70204696	2043846716.000000	106239352	10000.000000	7727	203876	1.000000	8549	203423	1.000000	407652983	0.001460
70219759	2043928543.000000	106227661	10000.000000	7550	203261	1.000000	8571	202603	1.000000	413278849	0.002037
70213895	2043825603.000000	106234375	10000.000000	7593	203248	1.000000	8535	203071	1.000000	418899176	0.002475
70210729	2043856539.000000	106231090	10000.000000	7606	203011	1.000000	8620	203049	1.000000	424510570	0.001740
70206555	2043847575.000000	106206473	10000.000000	7667	203218	1.000000	8527	203040	1.000000	430106774	0.001770
70213664	2043859043.000000	106232253	10000.000000	7471	203860	1.000000	8451	202814	1.000000	435699515	0.001673
70207990	2043882352.000000	106228163	10000.000000	7617	203293	1.000000	8634	202653	1.000000	441282244	0.001251
70200585	2043897411.000000	106210344	10000.000000	7415	204394	1.000000	8592	203247	1.000000	446861842	0.002217
70209302	2043918724.000000	106226218	10000.000000	7655	203480	1.000000	8553	204003	1.000000	452425987	0.002184
70211859	2043901712.000000	106232720	10000.000000	7645	204216	1.000000	8362	203358	1.000000	457986806	0.001583
70212539	2043879706.000000	106225569	10000.000000	7488	204210	1.000000	8394	203991	1.000000	463536707	0.001531
70212177	2043789768.000000	106230236	10000.000000	7514	203720	1.000000	8459	203519	1.000000	469079418	0.001139
70212761	2043872075.000000	106240163	10000.000000	7459	203493	1.000000	8529	202353	1.000000	474617192	0.001022
70209059	2043896410.000000	106237575	10000.000000	7620	203445	1.000000	8477	203066	1.000000	480146151	0.001210
70211057	2043861554.000000	106232720	10000.000000	7599	204558	1.000000	8582	202774	1.000000	485662384	0.001556
70208507	2043816611.000000	106232106	10000.000000	7489	203677	1.000000	8425	204313	1.000000	491174463	0.001584
70213316	2043831306.000000	106244522	10000.000000	7601	203855	1.000000	8518	202931	1.000000	496679364	0.001279
70213219	2043810951.000000	106237858	10000.000000	7642	204113	1.000000	8586	202713	1.000000	502178848	0.001535
70199482	2043871494.000000	106232454	10000.000000	7449	204423	1.000000	8560	203184	1.000000	507664080	0.001275
70217834	2043799890.000000	106230927	10000.000000	7609	204165	1.000000	8535	203365	1.000000	513146231	0.001091
70200859	2043834318.000000	106233628	10000.000000	7626	203142	1.000000	8604	202811	1.000000	518613644	0.001054
70201788	2043896008.000000	106228037	10000.000000	7580	202970	1.000000	8562	203147	1.000000	524078480	0.001010
70207874	2043844366.000000	106231603	10000.000000	7502	204273	1.000000	8481	203108	1.000000	529530945	0.000970
70213114	2043790022.000000	106225103	10000.000000	7593	204365	1.000000	8637	202672	1.000000	534973245	0.001098
70210430	2043811558.000000	106227242	10000.000000	7573	203936	1.000000	8548	203443	1.000000	540409091	0.001724
70213934	2043835736.000000	106220908	10000.000000	7497	203597	1.000000	8532	203860	1.000000	545840776	0.001641
70205344	2043856710.000000	106221041	10000.000000	7520	204124	1.000000	8496	203251	1.000000	551263996	0.001536
70217245	2043862976.000000	106232311	10000.000000	7597	203637	1.000000	8447	203676	1.000000	556676769	0.001470
70218402	2043883038.000000	106239903	10000.000000	7592	202619	1.000000	8403	203058	1.000000	562084433	0.001406
70213365	2043817425.000000	106224508	10000.000000	7552	203703	1.000000	8580	203028	1.000000	567482385	0.001449
70208289	2043845659.000000	106223183	10000.000000	7615	203933	1.000000	8594	203208	1.000000	572870622	0.001586
70220246	2043803286.000000	106236534	10000.000000	7602	204406	1.000000	8478	203954	1.000000	578252925	0.001491
70212747	2043844299.000000	106218015	10000.000000	7564	203610	1.000000	8494	203209	1.000000	583624449	0.001726
npatches	nstrain	runtime	dt	init_x	init_y	init_y_blood	init_z	init_S	beta0	beta1	beta2	beta3	mean_beta	B	d	delta	delta_blood	b[0]	mut	m	CTL	c	g	epsilon	k	het	lambda	rho	omega	x_max	patch.dyna	DELTA	A	VA
10000	1	100.000000	0.000100	21900	9499	5000000	0.001000	10000000	7.791024	10.620458	11.631449	15.611828	15	8000000000.000000	0.010000	1.000000	1.000000	800000	0.000050	0.048000	0	0.500000	0.000000	25.000000	3.000000	0.500000	0.001000	0.001000	0.010000	31987	0	10.000000	7.000000	1.000000
sus	inf	inf_blood	z	x[0]	y[0][0]	z[0]	x[1]	y[1][0]	z[1]	S[0]	synchrony
219000000	94990000.000000	5000000	10.000000	21900	9499	0.001000	21900	9499	0.001000	10000000	0.000000
59358192	2531343007.000000	131475837	3940.834452	9274	250934	0.394083	7358	251958	0.394083	15272968	0.000000
62337352	2370311225.000000	123270854	6324.976263	9654	234566	0.632498	7873	235728	0.632498	21771768	0.000000
73402720	1920140389.000000	99841694	7771.013291	11376	188424	0.777101	9149	190505	0.777101	28019337	0.000000
81052771	1682365656.000000	87469569	8648.068121	12241	164378	0.864807	10003	166184	0.864807	34026474	0.000000
85601279	1561052287.000000	81151264	9180.022116	12856	152094	0.918002	10428	154939	0.918002	39882527	0.000000
88318301	1495127959.000000	77733574	9502.664490	13147	146341	0.950266	10827	148080	0.950266	45644116	0.000000
89920273	1457492827.000000	75768479	9698.354536	13426	142601	0.969835	10872	144320	0.969835	51340522	0.000000
90896327	1435514804.000000	74608918	9817.045065	13561	140058	0.981705	11085	141441	0.981705	56992945	0.000000
91471738	1422443161.000000	73929672	9889.033609	13720	138163	0.988903	10975	140215	0.988903	62623787	0.000000
91834183	1414676218.000000	73534111	9932.696323	13656	137698	0.993270	11198	139875	0.993270	68232326	0.000000
92059425	1409943625.000000	73286792	9959.178767	13614	136413	0.995918	11115	139484	0.995918	73827885	0.000000
92187679	1407090036.000000	73124712	9975.240980	13757	136611	0.997524	11212	139238	0.997524	79417083	0.000000
92252850	1405409269.000000	73031365	9984.983083	13753	136620	0.998498	11315	138915	0.998498	84985526	0.000000
92310290	1404318809.000000	72994352	9990.891893	13699	136207	0.999089	11215	138455	0.999089	90543037	0.000000
92328390	1403759344.000000	72955501	9994.475723	13757	136776	0.999448	11100	138387	0.999448	96094502	0.000000
92341544	1403314996.000000	72944143	9996.649399	13738	135700	0.999665	11230	138324	0.999665	101636126	0.000000
92366452	1403107821.000000	72934454	9997.967783	13720	136684	0.999797	11285	138023	0.999797	107165107	0.000000
92370814	1402982249.000000	72912436	9998.767413	13814	136347	0.999877	11259	137853	0.999877	112693671	0.000000
92377084	1402945027.000000	72919379	9999.252408	13619	136100	0.999925	11339	138505	0.999925	118207756	0.000000
92385879	1402736995.000000	72910426	9999.546568	13758	136283	0.999955	11248	139004	0.999955	123715166	0.000000
92384690	1402777825.000000	72912911	9999.724983	13947	136055	0.999972	11267	138211	0.999972	129210949	0.000000
92376249	1402869516.000000	72916765	9999.833196	13603	137090	0.999983	11283	137821	0.999983	134703036	0.000000
92380842	1402750612.000000	72901595	9999.898829	13747	135649	0.999990	11303	138335	0.999990	140186756	0.000000
92371921	1402765628.000000	72898639	9999.938638	13697	136317	0.999994	11366	138289	0.999994	145659791	0.000000
92384362	1402686813.000000	72909922	9999.962782	13767	136348	0.999996	11303	138752	0.999996	151128166	0.000000
92391277	1402771478.000000	72905897	9999.977427	13702	135777	0.999998	11293	138862	0.999998	156584328	0.000000
92382988	1402761181.000000	72886333	9999.986309	13637	136768	0.999999	11245	138763	0.999999	162034863	0.000000
92393016	1402636599.000000	72900016	9999.991696	13682	136825	0.999999	11306	138732	0.999999	167478382	0.000000
92374464	1402772323.000000	72911964	9999.994963	13764	136499	0.999999	11266	138065	0.999999	172913280	0.000000
92381205	1402768895.000000	72915622	9999.996945	13568	136416	1.000000	11335	137930	1.000000	178341754	0.000000
92383957	1402788606.000000	72890879	9999.998147	13789	136210	1.000000	11223	138284	1.000000	183755729	0.000000
92387396	1402743866.000000	72913474	9999.998876	13748	136629	1.000000	11419	138525	1.000000	189163477	0.000000
92387298	1402689913.000000	72907480	9999.999318	13604	136740	1.000000	11377	137950	1.000000	194564036	0.000000
92382260	1402754204.000000	72896689	9999.999587	13818	136837	1.000000	11220	138425	1.000000	199956775	0.000000
92380296	1402707573.000000	72905930	9999.999749	13850	136099	1.000000	11305	138030	1.000000	205347206	0.000000
92394302	1402718869.000000	72903636	9999.999848	13713	136447	1.000000	11260	138610	1.000000	210722026	0.000000
92371455	1402763440.000000	72908293	9999.999908	13732	136443	1.000000	11253	138002	1.000000	216089262	0.000000
92389014	1402739693.000000	72911934	9999.999944	13623	136191	1.000000	11305	138347	1.000000	221450216	0.000000
92374662	1402703359.000000	72914894	9999.999966	13813	135886	1.000000	11274	138956	1.000000	226802552	0.000000
92372413	1402736941.000000	72896665	9999.999979	13633	136110	1.000000	11298	139126	1.000000	232147727	-1.#IND00
92368035	1402739038.000000	72906046	9999.999988	13716	136268	1.000000	11315	139607	1.000000	237484704	-0.000000
92373449	1402847961.000000	72883856	9999.999992	13599	136740	1.000000	11297	138175	1.000000	242818746	-0.001794
92381528	1402768333.000000	72910685	9999.999995	13631	136640	1.000000	11404	138257	1.000000	248142221	0.000657
92389758	1402683657.000000	72881926	9999.999997	13603	136713	1.000000	11237	138788	1.000000	253455272	0.001337
92393704	1402698637.000000	72901364	9999.999998	13779	136878	1.000000	11302	138411	1.000000	258763214	-0.000614
92378790	1402736621.000000	72898717	9999.999999	13666	136514	1.000000	11287	138445	1.000000	264057500	-0.004671
92380085	1402728703.000000	72908408	9999.999999	13669	136063	1.000000	11298	138638	1.000000	269346439	-0.004812
92372819	1402722702.000000	72907332	10000.000000	13718	136059	1.000000	11212	138506	1.000000	274630045	-0.004007
92383058	1402749449.000000	72908215	10000.000000	13894	136099	1.000000	11220	138554	1.000000	279906301	-0.003475
92384227	1402773779.000000	72890507	10000.000000	13619	136772	1.000000	11279	138244	1.000000	285170747	-0.006861
92380870	1402689512.000000	72908534	10000.000000	13746	136288	1.000000	11120	138919	1.000000	290420644	-0.006555
92392601	1402713876.000000	72905175	10000.000000	13751	136407	1.000000	11279	138251	1.000000	295667097	-0.006401
92378096	1402732524.000000	72900355	10000.000000	13783	136448	1.000000	11314	138241	1.000000	300915200	-0.002263
92374836	1402719972.000000	72900677	10000.000000	13634	136608	1.000000	11172	138592	1.000000	306149271	-0.002194
92383830	1402706777.000000	72904654	10000.000000	14014	135229	1.000000	11239	139035	1.000000	311376549	-0.000529
92376292	1402793668.000000	72893491	10000.000000	13679	136039	1.000000	11261	139042	1.000000	316597529	-0.000055
92397135	1402686321.000000	72903345	10000.000000	13650	136875	1.000000	11340	138461	1.000000	321806285	0.000279
92383632	1402744045.000000	72908817	10000.000000	13741	136559	1.000000	11218	138601	1.000000	327010232	-0.000652
92380902	1402750950.000000	72907354	10000.000000	13664	136238	1.000000	11301	138109	1.000000	332205868	-0.000290
92391458	1402766831.000000	72893497	10000.000000	13716	135921	1.000000	11340	138098	1.000000	337394606	-0.001213
92387326	1402687986.000000	72909937	10000.000000	13905	135784	1.000000	11228	138191	1.000000	342576118	-0.001532
92393314	1402680226.000000	72898598	10000.000000	13714	136065	1.000000	11260	139033	1.000000	347745222	-0.002340
92389912	1402637097.000000	72912615	10000.000000	13698	136122	1.000000	11253	138976	1.000000	352909084	-0.001764
92390138	1402731015.000000	72913914	10000.000000	13670	136552	1.000000	11292	138194	1.000000	358065396	-0.002082
92386839	1402716214.000000	72903161	10000.000000	13763	136080	1.000000	11199	138969	1.000000	363215848	-0.002620
92395730	1402733900.000000	72906310	10000.000000	13666	136341	1.000000	11174	139158	1.000000	368357582	-0.003534
92382850	1402661952.000000	72912271	10000.000000	13615	136768	1.000000	11363	138120	1.000000	373490438	-0.002885
92395834	1402693017.000000	72896612	10000.000000	13769	136305	1.000000	11273	138649	1.000000	378613213	-0.002145
92374544	1402753430.000000	72904647	10000.000000	13799	136408	1.000000	11131	138931	1.000000	383728768	-0.001255
92386364	1402706661.000000	72914464	10000.000000	13747	136244	1.000000	11133	139116	1.000000	388838202	-0.001012
92373448	1402764555.000000	72897681	10000.000000	13740	136760	1.000000	11296	138503	1.000000	393940376	-0.001211
92383526	1402719166.000000	72908024	10000.000000	13690	136633	1.000000	11289	138673	1.000000	399035487	-0.001100
92386246	1402688670.000000	72914040	10000.000000	13726	135478	1.000000	11265	138651	1.000000	404123289	-0.001074
92379728	1402712993.000000	72887736	10000.000000	13705	136261	1.000000	11406	137660	1.000000	409202853	-0.000902
92397363	1402706649.000000	72905114	10000.000000	13805	136554	1.000000	11323	138343	1.000000	414270730	-0.000930
92401303	1402656363.000000	72908506	10000.000000	13777	136332	1.000000	11285	138187	1.000000	419334156	0.000009
92380203	1402737953.000000	72904539	10000.000000	13739	136898	1.000000	11226	138976	1.000000	424390478	0.000887
92384061	1402760460.000000	72908211	10000.000000	13575	137329	1.000000	11166	138537	1.000000	429439193	-0.000403
92380846	1402704922.000000	72874591	10000.000000	13674	137164	1.000000	11235	138111	1.000000	434480103	-0.000354
92387442	1402743631.000000	72890136	10000.000000	13687	136389	1.000000	11279	138063	1.000000	439517560	0.000592
92385827	1402701158.000000	72900348	10000.000000	13576	136799	1.000000	11286	138486	1.000000	444544436	0.001030
92386438	1402723898.000000	72897179	10000.000000	13768	136034	1.000000	11097	139129	1.000000	449567039	0.000517
92385302	1402757379.000000	72907219	10000.000000	13731	137282	1.000000	11244	138663	1.000000	454581481	-0.000287
92375734	1402723220.000000	72913682	10000.000000	13678	136792	1.000000	11278	138452	1.000000	459584116	-0.000675
92375603	1402750961.000000	72893530	10000.000000	13712	135938	1.000000	11287	138282	1.000000	464579443	-0.000753
92384452	1402738895.000000	72903718	10000.000000	13868	136197	1.000000	11144	138856	1.000000	469571092	0.000071
92377744	1402751953.000000	72903328	10000.000000	13529	136392	1.000000	11182	139010	1.000000	474555564	0.000216
92380736	1402755779.000000	72907953	10000.000000	13923	135479	1.000000	11197	138438	1.000000	479529803	0.000001
92371554	1402726712.000000	72890119	10000.000000	13658	136265	1.000000	11168	138675	1.000000	484497073	-0.000175
92383342	1402780401.000000	72907451	10000.000000	13788	136135	1.000000	11116	138823	1.000000	489457835	-0.000343
92385926	1402757565.000000	72908564	10000.000000	13748	136907	1.000000	11326	138438	1.000000	494410731	-0.000014
92387298	1402693060.000000	72903406	10000.000000	13884	136186	1.000000	11163	138446	1.000000	499360435	0.000679
92372224	1402780554.000000	72921893	10000.000000	13704	135761	1.000000	11311	138801	1.000000	504294542	0.000603
92380216	1402767096.000000	72917009	10000.000000	13705	136363	1.000000	11216	138898	1.000000	509223753	0.000259
92392673	1402723972.000000	72906960	10000.000000	13648	136371	1.000000	11166	139118	1.000000	514143576	0.000122
92372267	1402755950.000000	72905722	10000.000000	13739	136387	1.000000	11321	137333	1.000000	519056190	0.000139
92388081	1402702279.000000	72902100	10000.000000	13750	136842	1.000000	11360	138084	1.000000	523964887	-0.000154
92371781	1402747243.000000	72911672	10000.000000	13802	136468	1.000000	11344	139059	1.000000	528861535	-0.000196
92381237	1402750991.000000	72917582	10000.000000	13776	135996	1.000000	11230	138648	1.000000	533754635	0.000193
npatches	nstrain	runtime	dt	init_x	init_y	init_y_blood	init_z	init_S	beta0	beta1	beta2	beta3	mean_beta	B	d	delta	delta_blood	b[0]	mut	m	CTL	c	g	epsilon	k	het	lambda	rho	omega	x_max	patch.dyna	DELTA	A	VA
10000	1	100.000000	0.000100	21900	9499	5000000	0.001000	10000000	16.852905	11.400810	19.948180	8.457620	15	8000000000.000000	0.010000	1.000000	1.000000	800000	0.000050	0.048000	0	0.500000	0.000000	25.000000	4.000000	0.500000	0.001000	0.001000	0.010000	31987	0	10.000000	7.000000	1.000000
sus	inf	inf_blood	z	x[0]	y[0][0]	z[0]	x[1]	y[1][0]	z[1]	S[0]	synchrony
219000000	94990000.000000	5000000	10.000000	21900	9499	0.001000	21900	9499	0.001000	10000000	0.000000
64354457	2277258297.000000	118303949	3940.834452	5525	228626	0.394083	7676	226928	0.394083	15217432	0.000000
74385126	1878344023.000000	97684054	6324.976263	6343	188751	0.632498	8650	186173	0.632498	21491843	0.000000
89907961	1450363841.000000	75416330	7771.013291	7819	145809	0.777101	10400	143906	0.777101	27372925	0.000000
99721217	1249597077.000000	64974204	8648.068121	8656	125939	0.864807	11687	123417	0.864807	32935046	0.000000
105448323	1149235318.000000	59728218	9180.022116	9349	115868	0.918002	12156	113557	0.918002	38305960	0.000000
108878885	1094531296.000000	56883901	9502.664490	9618	110766	0.950266	12514	107316	0.950266	43553365	0.000000
110931081	1063298531.000000	55269226	9698.354536	9715	108010	0.969835	12822	105094	0.969835	48729423	0.000000
112187180	1044939462.000000	54327890	9817.045065	9950	105222	0.981705	13087	103366	0.981705	53859586	0.000000
112945120	1034070276.000000	53753198	9889.033609	10011	104438	0.988903	12994	101727	0.988903	58953905	0.000000
113367532	1027724627.000000	53417447	9932.696323	9939	103618	0.993270	13055	101251	0.993270	64029681	0.000000
113658997	1023786695.000000	53224139	9959.178767	10109	103528	0.995918	13124	101131	0.995918	69094198	0.000000
113825293	1021355491.000000	53080875	9975.240980	9970	103486	0.997524	13043	101540	0.997524	74137122	0.000000
113927619	1019985340.000000	53010509	9984.983083	10032	103271	0.998498	13388	100583	0.998498	79178245	0.000000
114006686	1019081335.000000	52955641	9990.891893	10194	102705	0.999089	13100	100866	0.999089	84207595	0.000000
114019656	1018556045.000000	52940209	9994.475723	10029	102473	0.999448	13121	100176	0.999448	89229911	0.000000
114031562	1018260854.000000	52923303	9996.649399	10039	103371	0.999665	13172	100455	0.999665	94238882	0.000000
114061182	1018042466.000000	52918218	9997.967783	10144	102684	0.999797	13211	100223	0.999797	99237795	0.000000
114057138	1017907247.000000	52904494	9998.767413	10126	102458	0.999877	13136	100286	0.999877	104231938	0.000000
114082837	1017842949.000000	52923643	9999.252408	10244	102425	0.999925	13214	100869	0.999925	109220021	0.000000
114079473	1017843978.000000	52900710	9999.546568	10072	102456	0.999955	13355	100404	0.999955	114195832	0.000000
114088792	1017779211.000000	52892853	9999.724983	9972	102957	0.999972	13065	100635	0.999972	119167236	0.000000
114077278	1017777833.000000	52901753	9999.833196	10094	102305	0.999983	13198	100966	0.999983	124128707	0.000000
114087761	1017735774.000000	52905234	9999.898829	10081	102821	0.999990	13244	99875	0.999990	129083013	0.000000
114099981	1017709035.000000	52896019	9999.938638	10056	103664	0.999994	13099	100268	0.999994	134032085	0.000000
114072261	1017750566.000000	52892103	9999.962782	9949	103254	0.999996	13151	100270	0.999996	138968711	0.000000
114082593	1017719803.000000	52905473	9999.977427	10109	103140	0.999998	13159	100118	0.999998	143905359	0.000000
114082801	1017727997.000000	52893194	9999.986309	10066	103037	0.999999	13297	100333	0.999999	148829781	0.000000
114086624	1017732024.000000	52892743	9999.991696	10053	102816	0.999999	13228	100406	0.999999	153751565	0.000000
114091500	1017717304.000000	52890545	9999.994963	10201	102708	0.999999	13434	100048	0.999999	158665041	0.000000
114083126	1017752469.000000	52908620	9999.996945	10081	102837	1.000000	13138	100379	1.000000	163575243	0.000000
114090371	1017696867.000000	52902826	9999.998147	10132	102584	1.000000	13108	100132	1.000000	168475304	0.000000
114077514	1017790665.000000	52886440	9999.998876	10037	102370	1.000000	13278	100123	1.000000	173366674	0.000000
114067984	1017774156.000000	52896611	9999.999318	10156	102307	1.000000	13217	100735	1.000000	178253444	0.000000
114081628	1017715776.000000	52893905	9999.999587	10147	103141	1.000000	13177	99938	1.000000	183130822	0.000000
114096419	1017785684.000000	52894655	9999.999749	10152	102858	1.000000	13254	100583	1.000000	187997652	0.000000
114086450	1017746804.000000	52888846	9999.999848	10030	103208	1.000000	13133	100757	1.000000	192852631	0.000000
114086180	1017773522.000000	52900444	9999.999908	10153	103097	1.000000	13125	100703	1.000000	197708615	0.000000
114080414	1017742180.000000	52891819	9999.999944	10084	103278	1.000000	13013	100788	1.000000	202560828	0.000000
114082844	1017746443.000000	52915396	9999.999966	10030	102791	1.000000	13160	99813	1.000000	207398246	0.000000
114084039	1017778149.000000	52909946	9999.999979	10112	102626	1.000000	13134	100001	1.000000	212227307	-1.#IND00
114068998	1017754448.000000	52903163	9999.999988	10074	103152	1.000000	13196	99746	1.000000	217050979	0.006400
114072716	1017802279.000000	52897276	9999.999992	10048	102639	1.000000	13140	100257	1.000000	221867914	0.017841
114086115	1017750418.000000	52880865	9999.999995	10049	103017	1.000000	13027	100887	1.000000	226678910	0.000533
114079878	1017765938.000000	52903233	9999.999997	9981	103226	1.000000	13092	100503	1.000000	231481427	0.007928
114086206	1017797513.000000	52909265	9999.999998	10094	102961	1.000000	13101	100515	1.000000	236273165	-0.000807
114069883	1017741630.000000	52904092	9999.999999	10098	102919	1.000000	13069	100681	1.000000	241062888	0.003144
114065528	1017773914.000000	52905334	9999.999999	10183	102624	1.000000	13151	100847	1.000000	245848790	0.005129
114085050	1017733071.000000	52899916	10000.000000	10125	102726	1.000000	13214	100009	1.000000	250624092	0.007132
114090836	1017756291.000000	52879188	10000.000000	10093	102971	1.000000	13270	99905	1.000000	255390171	0.005068
114082387	1017780032.000000	52898665	10000.000000	10057	102909	1.000000	12997	100533	1.000000	260151343	0.000468
114082656	1017736431.000000	52903625	10000.000000	10044	103274	1.000000	13086	100926	1.000000	264903744	0.001326
114073585	1017813420.000000	52898241	10000.000000	10079	103136	1.000000	13112	99954	1.000000	269647676	-0.000619
114084521	1017763852.000000	52891746	10000.000000	10171	102951	1.000000	13151	100448	1.000000	274385984	0.003467
114099405	1017728350.000000	52900055	10000.000000	9969	103534	1.000000	13241	100158	1.000000	279117970	0.002445
114086076	1017731399.000000	52891309	10000.000000	10014	103253	1.000000	13190	100321	1.000000	283843458	0.002939
114089354	1017712640.000000	52900736	10000.000000	10225	102914	1.000000	13129	100502	1.000000	288559458	0.002721
114087013	1017754242.000000	52895157	10000.000000	10108	103192	1.000000	13236	100602	1.000000	293269289	-0.001460
114080344	1017787597.000000	52899760	10000.000000	10115	103212	1.000000	13126	100407	1.000000	297971120	-0.002327
114089340	1017783027.000000	52906736	10000.000000	10119	102850	1.000000	13289	100250	1.000000	302669686	-0.004211
114076834	1017755722.000000	52898565	10000.000000	10054	103000	1.000000	13283	100661	1.000000	307358859	-0.004477
114066619	1017774497.000000	52889135	10000.000000	10159	102287	1.000000	13159	100217	1.000000	312045629	-0.004294
114073341	1017753202.000000	52903302	10000.000000	10103	103219	1.000000	13318	100615	1.000000	316718930	-0.003346
114081791	1017756208.000000	52895765	10000.000000	10098	102968	1.000000	13238	99795	1.000000	321386110	-0.004111
114079918	1017751852.000000	52888830	10000.000000	9993	102687	1.000000	13089	100417	1.000000	326050757	-0.005927
114089758	1017749432.000000	52895716	10000.000000	10023	102261	1.000000	13229	100723	1.000000	330707794	-0.005845
114093538	1017712619.000000	52903892	10000.000000	10029	103105	1.000000	13222	100219	1.000000	335357808	-0.005574
114066901	1017845799.000000	52901399	10000.000000	10152	102648	1.000000	13246	99949	1.000000	339996414	-0.006081
114079459	1017767274.000000	52903352	10000.000000	10055	102937	1.000000	13065	99829	1.000000	344631832	-0.004605
114074194	1017769814.000000	52901458	10000.000000	10079	102869	1.000000	13193	100570	1.000000	349260681	-0.003648
114084657	1017797916.000000	52904342	10000.000000	10006	102646	1.000000	13124	100255	1.000000	353878949	-0.003680
114072421	1017722594.000000	52897328	10000.000000	10214	102489	1.000000	13086	101059	1.000000	358494630	-0.003234
114099738	1017763734.000000	52883769	10000.000000	10011	102607	1.000000	13240	100215	1.000000	363097490	-0.002881
114088093	1017757206.000000	52896997	10000.000000	9999	102819	1.000000	13253	100302	1.000000	367697500	-0.002704
114073506	1017769697.000000	52900168	10000.000000	10054	102973	1.000000	13021	100043	1.000000	372291772	-0.003937
114086640	1017767635.000000	52901735	10000.000000	9987	103435	1.000000	13107	101267	1.000000	376877157	-0.002567
114087650	1017684679.000000	52893398	10000.000000	10076	102591	1.000000	13179	100387	1.000000	381457852	-0.002010
114090037	1017710905.000000	52892964	10000.000000	10138	102360	1.000000	13123	100443	1.000000	386027704	-0.002541
114088401	1017747301.000000	52890054	10000.000000	10111	102379	1.000000	13196	100035	1.000000	390587718	-0.001516
114090099	1017734795.000000	52904171	10000.000000	10241	102711	1.000000	13195	99825	1.000000	395148190	-0.001461
114078938	1017817566.000000	52889469	10000.000000	10060	102792	1.000000	13255	100543	1.000000	399700431	-0.000738
114086907	1017798684.000000	52897559	10000.000000	10111	103232	1.000000	13354	100340	1.000000	404242321	-0.000446
114076548	1017719119.000000	52893625	10000.000000	10281	102606	1.000000	13149	100316	1.000000	408779184	-0.000280
114083523	1017757096.000000	52919234	10000.000000	10107	103089	1.000000	13135	100790	1.000000	413310330	-0.000439
114069113	1017779520.000000	52891058	10000.000000	9983	103124	1.000000	13041	100334	1.000000	417829489	-0.000417
114076944	1017718198.000000	52892828	10000.000000	10168	102721	1.000000	13297	99926	1.000000	422349580	-0.000533
114075167	1017749820.000000	52901030	10000.000000	10158	102923	1.000000	13031	100190	1.000000	426861508	-0.001035
114076421	1017804880.000000	52898571	10000.000000	10286	102330	1.000000	13092	100943	1.000000	431365629	-0.001101
114099432	1017783659.000000	52906647	10000.000000	10192	102381	1.000000	13181	100011	1.000000	435864892	-0.001665
114072273	1017796104.000000	52894845	10000.000000	10049	102957	1.000000	13024	100251	1.000000	440355050	-0.002493
114075092	1017793471.000000	52896661	10000.000000	10055	102684	1.000000	13050	100551	1.000000	444839636	-0.002435
114085980	1017765874.000000	52909469	10000.000000	10160	102796	1.000000	13302	100235	1.000000	449317853	-0.002387
114080562	1017785490.000000	52888815	10000.000000	10092	103254	1.000000	13321	99929	1.000000	453789241	-0.002344
114071003	1017765831.000000	52889271	10000.000000	10077	103135	1.000000	13138	100581	1.000000	458251345	-0.002375
114080973	1017780628.000000	52904487	10000.000000	10003	103018	1.000000	13111	100297	1.000000	462707960	-0.002392
114068185	1017811434.000000	52904969	10000.000000	10176	102898	1.000000	13094	100620	1.000000	467156701	-0.002225
114074454	1017716320.000000	52901676	10000.000000	10140	102561	1.000000	13222	100500	1.000000	471600205	-0.002296
114079104	1017760081.000000	52892035	10000.000000	10234	103299	1.000000	13104	100536	1.000000	476035483	-0.002359
114088254	1017742398.000000	52889070	10000.000000	10114	103111	1.000000	13243	99814	1.000000	480468797	-0.002193
114079196	1017765258.000000	52907023	10000.000000	10200	103226	1.000000	13025	100026	1.000000	484887784	-0.001893
npatches	nstrain	runtime	dt	init_x	init_y	init_y_blood	init_z	init_S	beta0	beta1	beta2	beta3	mean_beta	B	d	delta	delta_blood	b[0]	mut	m	CTL	c	g	epsilon	k	het	lambda	rho	omega	x_max	patch.dyna	DELTA	A	VA
10000	1	100.000000	0.000100	21900	9499	5000000	0.001000	10000000	21.747047	14.275196	12.332629	8.617693	15	8000000000.000000	0.010000	1.000000	1.000000	800000	0.000050	0.048000	0	0.500000	0.000000	25.000000	5.000000	0.500000	0.001000	0.001000	0.010000	31987	0	10.000000	7.000000	1.000000
sus	inf	inf_blood	z	x[0]	y[0][0]	z[0]	x[1]	y[1][0]	z[1]	S[0]	synchrony
219000000	94990000.000000	5000000	10.000000	21900	9499	0.001000	21900	9499	0.001000	10000000	0.000000
69823847	2050165041.000000	106539106	3940.834452	4869	206895	0.394083	6896	204561	0.394083	15151405	0.000000
87055543	1515963547.000000	78857447	6324.976263	6236	153823	0.632498	8523	151671	0.632498	21194339	0.000000
106645759	1128436909.000000	58678970	7771.013291	7767	115249	0.777101	10621	112695	0.777101	26694913	0.000000
118470267	957102456.000000	49757880	8648.068121	8718	98039	0.864807	11881	95470	0.864807	31812003	0.000000
125419543	871607895.000000	45304366	9180.022116	9274	90068	0.918002	12536	86547	0.918002	36695979	0.000000
129564462	825081491.000000	42881398	9502.664490	9665	85189	0.950266	12976	82555	0.950266	41439740	0.000000
132055572	798377726.000000	41496109	9698.354536	9816	82394	0.969835	13068	79946	0.969835	46097536	0.000000
133562865	782850857.000000	40703064	9817.045065	9841	81485	0.981705	13274	77943	0.981705	50701828	0.000000
134471558	773631808.000000	40217993	9889.033609	10087	80222	0.988903	13423	77581	0.988903	55269604	0.000000
135020878	768130143.000000	39929538	9932.696323	10071	79710	0.993270	13550	77275	0.993270	59809686	0.000000
135363663	764722807.000000	39737968	9959.178767	10238	78829	0.995918	13617	76113	0.995918	64336219	0.000000
135556512	762768122.000000	39641790	9975.240980	10148	78829	0.997524	13466	76661	0.997524	68843157	0.000000
135699593	761406424.000000	39574570	9984.983083	10160	79023	0.998498	13319	76529	0.998498	73345400	0.000000
135776682	760748094.000000	39538027	9990.891893	10048	78764	0.999089	13588	76429	0.999089	77838444	0.000000
135818214	760270154.000000	39525986	9994.475723	10097	78495	0.999448	13701	75866	0.999448	82323941	0.000000
135832699	759966014.000000	39496571	9996.649399	10032	79105	0.999665	13563	75798	0.999665	86798530	0.000000
135851756	759839800.000000	39505150	9997.967783	10143	78759	0.999797	13633	75673	0.999797	91268938	0.000000
135856756	759758644.000000	39492078	9998.767413	10174	78233	0.999877	13491	75623	0.999877	95730312	0.000000
135855756	759714937.000000	39478466	9999.252408	10221	78524	0.999925	13454	76107	0.999925	100185902	0.000000
135871642	759659337.000000	39483283	9999.546568	10207	78350	0.999955	13613	76446	0.999955	104633913	0.000000
135860247	759671185.000000	39484959	9999.724983	10101	78959	0.999972	13640	75929	0.999972	109076351	0.000000
135883562	759595444.000000	39482103	9999.833196	10245	78328	0.999983	13648	75797	0.999983	113512227	0.000000
135889670	759561043.000000	39482638	9999.898829	10293	78295	0.999990	13633	76042	0.999990	117943273	0.000000
135870782	759614070.000000	39483106	9999.938638	10262	78269	0.999994	13618	75873	0.999994	122363594	0.000000
135863982	759624218.000000	39481090	9999.962782	10267	78599	0.999996	13562	76007	0.999996	126776105	0.000000
135884674	759647151.000000	39481291	9999.977427	10217	78471	0.999998	13519	76131	0.999998	131184999	0.000000
135875476	759571989.000000	39484300	9999.986309	10156	78986	0.999999	13516	76568	0.999999	135585847	0.000000
135886137	759585265.000000	39475093	9999.991696	10156	79073	0.999999	13546	75830	0.999999	139977435	0.000000
135867740	759627064.000000	39468622	9999.994963	10084	78668	0.999999	13659	75906	0.999999	144369136	0.000000
135865937	759628173.000000	39487478	9999.996945	10137	79444	1.000000	13715	75979	1.000000	148751254	0.000000
135873864	759662754.000000	39478375	9999.998147	10118	78925	1.000000	13522	76387	1.000000	153128125	0.000000
135873905	759628863.000000	39476988	9999.998876	10146	78402	1.000000	13577	76156	1.000000	157496444	0.000000
135879555	759626295.000000	39479687	9999.999318	10144	78741	1.000000	13766	75234	1.000000	161858435	0.000000
135876365	759584845.000000	39494723	9999.999587	10270	78845	1.000000	13673	75739	1.000000	166215751	0.000000
135881723	759596371.000000	39481191	9999.999749	10278	78311	1.000000	13384	76397	1.000000	170564465	0.000000
135873205	759605262.000000	39478383	9999.999848	10223	78692	1.000000	13551	75934	1.000000	174906422	0.000000
135886481	759609192.000000	39472708	9999.999908	10145	78799	1.000000	13597	75953	1.000000	179244999	0.000000
135873911	759620281.000000	39487125	9999.999944	10005	78409	1.000000	13651	75992	1.000000	183573568	0.000000
135889141	759572320.000000	39487540	9999.999966	10169	79432	1.000000	13555	76229	1.000000	187894966	0.000000
135883113	759598594.000000	39466838	9999.999979	10271	78813	1.000000	13556	75801	1.000000	192207548	-1.#IND00
135872359	759646046.000000	39473624	9999.999988	10168	78769	1.000000	13582	75934	1.000000	196522303	-0.003200
135883254	759595847.000000	39487944	9999.999992	10302	78277	1.000000	13561	75991	1.000000	200825339	0.003494
135878221	759629337.000000	39484540	9999.999995	10198	78786	1.000000	13504	75980	1.000000	205123581	-0.004110
135874418	759567524.000000	39492779	9999.999997	10230	78783	1.000000	13595	76031	1.000000	209414884	0.006652
135858725	759650572.000000	39487434	9999.999998	10091	79065	1.000000	13496	76095	1.000000	213700425	-0.005821
135885201	759589391.000000	39479467	9999.999999	10159	78766	1.000000	13718	75624	1.000000	217974269	-0.002125
135878303	759594138.000000	39471722	9999.999999	10232	77877	1.000000	13714	75918	1.000000	222244495	-0.004494
135882676	759559771.000000	39480595	10000.000000	10194	79160	1.000000	13513	76326	1.000000	226507167	0.000078
135872074	759624341.000000	39482287	10000.000000	10178	79056	1.000000	13518	76451	1.000000	230765882	0.004228
135870638	759596747.000000	39478820	10000.000000	10282	78042	1.000000	13359	76006	1.000000	235012080	0.001206
135888020	759560147.000000	39480994	10000.000000	10114	78654	1.000000	13523	75966	1.000000	239259584	0.001915
135887497	759586464.000000	39473634	10000.000000	10226	78663	1.000000	13602	75901	1.000000	243496506	0.001389
135866407	759663044.000000	39481810	10000.000000	10263	78735	1.000000	13444	75749	1.000000	247729595	0.002162
135878037	759591342.000000	39480658	10000.000000	10155	78881	1.000000	13708	75703	1.000000	251959155	0.003149
135887337	759639349.000000	39479880	10000.000000	10168	78776	1.000000	13517	75825	1.000000	256180095	0.003170
135889033	759591023.000000	39488201	10000.000000	10267	78896	1.000000	13533	76288	1.000000	260388617	0.005511
135879596	759572162.000000	39472110	10000.000000	10034	79344	1.000000	13624	75735	1.000000	264594629	0.005434
135879168	759627418.000000	39473782	10000.000000	10134	79279	1.000000	13678	75841	1.000000	268796264	0.004432
135888458	759567264.000000	39477942	10000.000000	10318	78667	1.000000	13482	75671	1.000000	272990098	0.003913
135869336	759655691.000000	39479836	10000.000000	10187	79130	1.000000	13744	75903	1.000000	277182426	0.003932
135884595	759509009.000000	39480800	10000.000000	10087	78942	1.000000	13733	75238	1.000000	281364022	0.003739
135880810	759653047.000000	39478614	10000.000000	10175	78966	1.000000	13726	75928	1.000000	285537118	0.003317
135872584	759644241.000000	39482546	10000.000000	10377	78101	1.000000	13459	76080	1.000000	289706970	0.002946
135870887	759627252.000000	39475652	10000.000000	10228	78477	1.000000	13668	75644	1.000000	293870952	0.003154
135886232	759571321.000000	39475758	10000.000000	10112	78640	1.000000	13378	76288	1.000000	298029954	0.002505
135882064	759638271.000000	39477237	10000.000000	10068	78913	1.000000	13539	76312	1.000000	302181346	0.002488
135877393	759611643.000000	39477425	10000.000000	10222	78791	1.000000	13478	76345	1.000000	306329236	0.002713
135872665	759626888.000000	39474044	10000.000000	10231	79266	1.000000	13542	76119	1.000000	310466965	0.001758
135886678	759535213.000000	39472704	10000.000000	10350	78771	1.000000	13685	75680	1.000000	314599926	0.001209
135882894	759590476.000000	39486781	10000.000000	10178	78928	1.000000	13593	75995	1.000000	318725414	0.001245
135880828	759555525.000000	39480245	10000.000000	10133	78260	1.000000	13642	75509	1.000000	322844815	0.001012
135873743	759586865.000000	39486828	10000.000000	10152	78726	1.000000	13533	75871	1.000000	326962017	0.000874
135863007	759616202.000000	39490749	10000.000000	10216	78964	1.000000	13614	75619	1.000000	331069166	0.001147
135870989	759646890.000000	39496894	10000.000000	10201	78848	1.000000	13536	75817	1.000000	335166218	0.001605
135875591	759622872.000000	39480316	10000.000000	10250	78614	1.000000	13624	75543	1.000000	339264168	0.001971
135875685	759640504.000000	39466587	10000.000000	10218	78331	1.000000	13536	75783	1.000000	343356656	0.001489
135868837	759635602.000000	39482751	10000.000000	10118	78987	1.000000	13582	75587	1.000000	347439278	0.001331
135869146	759600503.000000	39486974	10000.000000	10183	79276	1.000000	13671	75778	1.000000	351514812	0.000866
135853619	759644066.000000	39494679	10000.000000	10195	78719	1.000000	13468	76087	1.000000	355587764	0.001803
135871704	759635509.000000	39483140	10000.000000	10265	78578	1.000000	13544	75911	1.000000	359651296	0.002875
135880033	759583100.000000	39482178	10000.000000	10288	78212	1.000000	13587	76433	1.000000	363711185	0.003531
135876013	759641652.000000	39488740	10000.000000	10172	78282	1.000000	13552	75720	1.000000	367763732	0.004422
135878870	759599611.000000	39481683	10000.000000	10140	78187	1.000000	13582	75805	1.000000	371811250	0.004786
135863992	759603391.000000	39485473	10000.000000	10183	78754	1.000000	13734	75532	1.000000	375854648	0.004667
135892053	759590433.000000	39479006	10000.000000	10225	78635	1.000000	13534	75795	1.000000	379886348	0.004351
135868157	759586347.000000	39484765	10000.000000	10222	78610	1.000000	13615	75605	1.000000	383912454	0.003921
135870028	759640038.000000	39484260	10000.000000	10168	77997	1.000000	13593	75800	1.000000	387931973	0.004025
135869089	759599301.000000	39480197	10000.000000	10030	78890	1.000000	13634	76033	1.000000	391948498	0.003892
135865462	759649982.000000	39482874	10000.000000	10305	78444	1.000000	13468	76002	1.000000	395961685	0.003631
135874203	759600586.000000	39488138	10000.000000	10280	78446	1.000000	13652	75708	1.000000	399963342	0.002946
135875148	759606652.000000	39474416	10000.000000	10323	78492	1.000000	13489	76704	1.000000	403963661	0.003124
135876965	759589560.000000	39477884	10000.000000	10010	79079	1.000000	13675	75886	1.000000	407955948	0.002874
135892994	759553236.000000	39476714	10000.000000	10106	78646	1.000000	13584	75710	1.000000	411943328	0.002894
135879519	759609347.000000	39479632	10000.000000	10268	78982	1.000000	13779	75810	1.000000	415927353	0.002856
135877051	759602980.000000	39475133	10000.000000	10066	78649	1.000000	13703	76022	1.000000	419901548	0.002786
135891173	759583081.000000	39487254	10000.000000	10169	78990	1.000000	13486	75993	1.000000	423870430	0.002585
135875866	759592881.000000	39485952	10000.000000	10145	78120	1.000000	13552	75748	1.000000	427836330	0.002630
135884530	759563830.000000	39471398	10000.000000	10201	78534	1.000000	13519	76156	1.000000	431790831	0.002545
135887232	759614164.000000	39488484	10000.000000	10260	78438	1.000000	13566	75584	1.000000	435742055	0.002812
npatches	nstrain	runtime	dt	init_x	init_y	init_y_blood	init_z	init_S	beta0	beta1	beta2	beta3	mean_beta	B	d	delta	delta_blood	b[0]	mut	m	CTL	c	g	epsilon	k	het	lambda	rho	omega	x_max	patch.dyna	DELTA	A	VA
10000	1	100.000000	0.000100	21900	9499	5000000	0.001000	10000000	9.478312	9.442028	13.739674	9.972616	15	8000000000.000000	0.010000	1.000000	1.000000	800000	0.000050	0.048000	0	0.500000	0.000000	25.000000	6.000000	0.500000	0.001000	0.001000	0.010000	31987	0	10.000000	7.000000	1.000000
sus	inf	inf_blood	z	x[0]	y[0][0]	z[0]	x[1]	y[1][0]	z[1]	S[0]	synchrony
219000000	94990000.000000	5000000	10.000000	21900	9499	0.001000	21900	9499	0.001000	10000000	0.000000
75870753	1846289029.000000	95966816	3940.834452	10166	182514	0.394083	10201	182291	0.394083	15069314	0.000000
100398131	1240035341.000000	64510851	6324.976263	13048	121516	0.632498	13148	121054	0.632498	20852863	0.000000
123777462	893700387.000000	46482638	7771.013291	15896	86761	0.777101	15748	86527	0.777101	25967286	0.000000
137569120	745221634.000000	38749749	8648.068121	17303	71556	0.864807	17412	71345	0.864807	30624868	0.000000
145684117	671027832.000000	34866150	9180.022116	18158	64218	0.918002	18186	64271	0.918002	35017658	0.000000
150547591	630530981.000000	32772156	9502.664490	18609	60218	0.950266	18640	59912	0.950266	39242728	0.000000
153476957	607416729.000000	31560175	9698.354536	19095	58010	0.969835	18929	57866	0.969835	43371065	0.000000
155242972	593883783.000000	30863750	9817.045065	19352	56209	0.981705	19111	56054	0.981705	47438344	0.000000
156318833	585817645.000000	30442585	9889.033609	19216	55882	0.988903	19277	55148	0.988903	51461684	0.000000
156964530	580989835.000000	30193878	9932.696323	19260	55226	0.993270	19230	55316	0.993270	55464279	0.000000
157353537	578082456.000000	30036301	9959.178767	19337	54867	0.995918	19413	55102	0.995918	59447490	0.000000
157594609	576327994.000000	29950974	9975.240980	19478	54774	0.997524	19537	54893	0.997524	63415384	0.000000
157743426	575222882.000000	29897458	9984.983083	19384	54909	0.998498	19494	54820	0.998498	67370268	0.000000
157845736	574574262.000000	29871807	9990.891893	19467	54246	0.999089	19381	54626	0.999089	71318992	0.000000
157893447	574224258.000000	29848343	9994.475723	19423	54145	0.999448	19517	54543	0.999448	75258892	0.000000
157923432	573975191.000000	29829377	9996.649399	19343	54467	0.999665	19565	54200	0.999665	79191779	0.000000
157945858	573826536.000000	29833649	9997.967783	19534	54661	0.999797	19392	54204	0.999797	83120809	0.000000
157962035	573696845.000000	29816848	9998.767413	19615	54539	0.999877	19431	54186	0.999877	87038611	0.000000
157961643	573687999.000000	29815549	9999.252408	19435	54443	0.999925	19543	54777	0.999925	90956457	0.000000
157939926	573674161.000000	29825466	9999.546568	19366	54469	0.999955	19342	54606	0.999955	94866740	0.000000
157982658	573586416.000000	29816863	9999.724983	19553	54247	0.999972	19574	54352	0.999972	98771924	0.000000
157948328	573651144.000000	29821898	9999.833196	19384	54734	0.999983	19413	54432	0.999983	102671379	0.000000
157981116	573582473.000000	29818571	9999.898829	19517	54118	0.999990	19405	54570	0.999990	106562579	0.000000
157959049	573611148.000000	29811971	9999.938638	19270	54857	0.999994	19453	54615	0.999994	110446461	0.000000
157971850	573614590.000000	29816242	9999.962782	19336	54298	0.999996	19391	54642	0.999996	114324828	0.000000
157970166	573600406.000000	29815025	9999.977427	19559	54687	0.999998	19589	54540	0.999998	118196434	0.000000
157956823	573622486.000000	29811468	9999.986309	19432	54295	0.999999	19478	54289	0.999999	122065622	0.000000
157973025	573602071.000000	29815984	9999.991696	19426	54541	0.999999	19692	54020	0.999999	125928865	0.000000
157971787	573606264.000000	29802257	9999.994963	19474	54314	0.999999	19390	54473	0.999999	129786754	0.000000
157976145	573608357.000000	29811335	9999.996945	19315	54660	1.000000	19437	54331	1.000000	133640028	0.000000
157968114	573605939.000000	29817870	9999.998147	19206	54759	1.000000	19292	54426	1.000000	137486576	0.000000
157974332	573641867.000000	29813982	9999.998876	19316	55107	1.000000	19408	55104	1.000000	141324880	0.000000
157986388	573546975.000000	29803331	9999.999318	19308	54511	1.000000	19292	54571	1.000000	145158954	0.000000
157975830	573579947.000000	29818209	9999.999587	19484	54501	1.000000	19230	54670	1.000000	148993949	0.000000
157971375	573642441.000000	29800502	9999.999749	19410	54391	1.000000	19511	54020	1.000000	152817209	0.000000
157978301	573641379.000000	29814421	9999.999848	19314	54805	1.000000	19524	54181	1.000000	156633629	0.000000
157971830	573635733.000000	29811877	9999.999908	19190	54578	1.000000	19371	54384	1.000000	160446937	0.000000
157980102	573618871.000000	29812636	9999.999944	19295	54421	1.000000	19408	54965	1.000000	164253065	0.000000
157984113	573565607.000000	29817987	9999.999966	19482	54530	1.000000	19491	54495	1.000000	168051269	0.000000
157975955	573639472.000000	29815131	9999.999979	19338	54535	1.000000	19454	54910	1.000000	171845314	-1.#IND00
157951150	573645196.000000	29810002	9999.999988	19461	54401	1.000000	19379	54403	1.000000	175632628	0.028800
157962461	573691773.000000	29818675	9999.999992	19323	55033	1.000000	19546	54379	1.000000	179414227	0.011516
157980944	573655841.000000	29808367	9999.999995	19659	54068	1.000000	19418	54805	1.000000	183191646	0.007072
157961284	573644552.000000	29819626	9999.999997	19576	54222	1.000000	19596	54505	1.000000	186963477	0.004442
157982253	573623862.000000	29817102	9999.999998	19468	54841	1.000000	19444	54722	1.000000	190729456	0.000171
157964159	573621217.000000	29816944	9999.999999	19396	54295	1.000000	19250	54773	1.000000	194487691	-0.000554
157973807	573628308.000000	29820674	9999.999999	19506	54251	1.000000	19278	54471	1.000000	198244214	-0.002518
157967928	573577567.000000	29812292	10000.000000	19407	54298	1.000000	19373	54583	1.000000	201992223	-0.002089
157978727	573594755.000000	29820833	10000.000000	19429	54751	1.000000	19630	53683	1.000000	205735818	0.002918
157979667	573623864.000000	29814697	10000.000000	19522	54020	1.000000	19697	54150	1.000000	209474525	0.002051
157979439	573568985.000000	29809959	10000.000000	19513	54477	1.000000	19326	54653	1.000000	213207739	0.002345
157965241	573607706.000000	29810914	10000.000000	19348	54574	1.000000	19364	54450	1.000000	216934717	0.004052
157971051	573601679.000000	29810603	10000.000000	19425	54453	1.000000	19523	54770	1.000000	220657102	0.003720
157970394	573625611.000000	29801551	10000.000000	19434	55056	1.000000	19397	54780	1.000000	224374077	0.003132
157964899	573595867.000000	29819364	10000.000000	19480	54855	1.000000	19505	54507	1.000000	228085733	0.003654
157979161	573601402.000000	29820029	10000.000000	19309	55112	1.000000	19292	54764	1.000000	231792960	0.002572
157963204	573605709.000000	29823757	10000.000000	19300	54992	1.000000	19670	54277	1.000000	235493099	0.000038
157974755	573572485.000000	29814462	10000.000000	19325	54989	1.000000	19421	53979	1.000000	239183934	0.001149
157963293	573615437.000000	29809594	10000.000000	19418	54424	1.000000	19422	54608	1.000000	242867608	0.003709
157976560	573621576.000000	29813111	10000.000000	19632	54409	1.000000	19533	54573	1.000000	246550177	0.006126
157958368	573608017.000000	29816481	10000.000000	19508	54133	1.000000	19568	54369	1.000000	250226522	0.006600
157958169	573627706.000000	29821922	10000.000000	19605	54378	1.000000	19452	54381	1.000000	253899395	0.005019
157983152	573599134.000000	29811989	10000.000000	19456	54463	1.000000	19331	54145	1.000000	257563695	0.004825
157970864	573636204.000000	29814671	10000.000000	19371	54603	1.000000	19424	54693	1.000000	261225205	0.004398
157959866	573637841.000000	29820431	10000.000000	19317	55050	1.000000	19386	54360	1.000000	264880541	0.003162
157976366	573606673.000000	29806577	10000.000000	19341	54501	1.000000	19387	54282	1.000000	268528207	0.001884
157993797	573565493.000000	29817485	10000.000000	19478	54466	1.000000	19575	54246	1.000000	272172133	0.001554
157968207	573604747.000000	29813628	10000.000000	19411	54871	1.000000	19288	54803	1.000000	275810680	0.001273
157956271	573604030.000000	29813403	10000.000000	19512	54622	1.000000	19389	54315	1.000000	279443446	0.001897
157957583	573599085.000000	29811594	10000.000000	19338	54650	1.000000	19475	54283	1.000000	283072263	0.001847
157954239	573627413.000000	29809634	10000.000000	19396	54500	1.000000	19487	54637	1.000000	286690656	0.002503
157971636	573578793.000000	29825283	10000.000000	19513	54863	1.000000	19401	54360	1.000000	290305994	0.003373
157963306	573613378.000000	29814395	10000.000000	19374	54570	1.000000	19432	54559	1.000000	293919459	0.003329
157974097	573600785.000000	29807669	10000.000000	19429	54255	1.000000	19384	54859	1.000000	297522840	0.002974
157969355	573699196.000000	29811910	10000.000000	19282	54949	1.000000	19534	54705	1.000000	301122226	0.002721
157968251	573601309.000000	29802035	10000.000000	19409	54988	1.000000	19367	54564	1.000000	304717871	-0.000072
157980619	573570262.000000	29809392	10000.000000	19462	54904	1.000000	19304	54653	1.000000	308306167	-0.000534
157964835	573616508.000000	29813440	10000.000000	19322	54499	1.000000	19497	54219	1.000000	311888254	-0.000581
157972083	573599626.000000	29817471	10000.000000	19408	54516	1.000000	19529	54494	1.000000	315467810	-0.000761
157960299	573620920.000000	29816669	10000.000000	19458	54154	1.000000	19457	54699	1.000000	319036737	-0.000529
157982735	573598199.000000	29813830	10000.000000	19373	54964	1.000000	19553	54649	1.000000	322602865	-0.000475
157982177	573592683.000000	29811749	10000.000000	19444	54571	1.000000	19402	54927	1.000000	326163072	-0.000565
157954372	573629995.000000	29820808	10000.000000	19470	54818	1.000000	19479	54308	1.000000	329719624	-0.000625
157966881	573631242.000000	29810864	10000.000000	19410	54624	1.000000	19358	54388	1.000000	333272519	-0.000508
157958557	573617871.000000	29811640	10000.000000	19397	54233	1.000000	19241	54672	1.000000	336821029	-0.001458
157965272	573580352.000000	29812186	10000.000000	19312	54309	1.000000	19468	54347	1.000000	340363539	-0.001350
157968205	573617274.000000	29811335	10000.000000	19573	54058	1.000000	19330	54437	1.000000	343903405	-0.001382
157945123	573676355.000000	29814160	10000.000000	19376	54901	1.000000	19469	54303	1.000000	347430530	-0.001335
157991892	573595273.000000	29812566	10000.000000	19408	54688	1.000000	19392	54956	1.000000	350955209	-0.001510
157983539	573585829.000000	29818071	10000.000000	19575	54427	1.000000	19439	54537	1.000000	354473092	-0.001487
157969864	573614374.000000	29812542	10000.000000	19533	54772	1.000000	19612	54136	1.000000	357987711	-0.001343
157966350	573625925.000000	29814021	10000.000000	19357	54644	1.000000	19505	54832	1.000000	361497354	-0.001350
157973879	573587748.000000	29822014	10000.000000	19515	54886	1.000000	19361	54684	1.000000	365002619	-0.001746
157958322	573620672.000000	29812074	10000.000000	19315	54931	1.000000	19388	54270	1.000000	368501705	-0.001185
157978227	573593239.000000	29813392	10000.000000	19304	54555	1.000000	19510	54680	1.000000	371994056	-0.001180
157977644	573599321.000000	29806781	10000.000000	19540	54785	1.000000	19407	54802	1.000000	375482238	-0.001249
157969362	573626492.000000	29809365	10000.000000	19334	54539	1.000000	19489	54397	1.000000	378966153	-0.001351
157967216	573610473.000000	29804732	10000.000000	19623	54299	1.000000	19443	54745	1.000000	382440758	-0.001525
157973050	573622189.000000	29813944	10000.000000	19516	54520	1.000000	19487	54591	1.000000	385911716	-0.001484
npatches	nstrain	runtime	dt	init_x	init_y	init_y_blood	init_z	init_S	beta0	beta1	beta2	beta3	mean_beta	B	d	delta	delta_blood	b[0]	mut	m	CTL	c	g	epsilon	k	het	lambda	rho	omega	x_max	patch.dyna	DELTA	A	VA
10000	1	100.000000	0.000100	21900	9499	5000000	0.001000	10000000	21.846532	10.354430	18.625798	13.631403	15	8000000000.000000	0.010000	1.000000	1.000000	800000	0.000050	0.048000	0	0.500000	0.000000	25.000000	7.000000	0.500000	0.001000	0.001000	0.010000	31987	0	10.000000	7.000000	1.000000
sus	inf	inf_blood	z	x[0]	y[0][0]	z[0]	x[1]	y[1][0]	z[1]	S[0]	synchrony
219000000	94990000.000000	5000000	10.000000	21900	9499	0.001000	21900	9499	0.001000	10000000	0.000000
81516498	1670942523.000000	86890845	3940.834452	5675	169237	0.394083	10103	165295	0.394083	15009000	0.000000
113171190	1029478934.000000	53559142	6324.976263	8223	105820	0.632498	13867	100765	0.632498	20552866	0.000000
139928587	719927160.000000	37437980	7771.013291	10448	74636	0.777101	16820	69670	0.777101	25296343	0.000000
155557124	589268502.000000	30628181	8648.068121	11984	61939	0.864807	18339	56702	0.864807	29527354	0.000000
164765496	523849296.000000	27226697	9180.022116	12610	55672	0.918002	19413	49759	0.918002	33457419	0.000000
170302342	488067030.000000	25373317	9502.664490	13147	52018	0.950266	20135	46021	0.950266	37201721	0.000000
173662994	467596632.000000	24314720	9698.354536	13686	48938	0.969835	20339	44422	0.969835	40834426	0.000000
175678383	455667140.000000	23692692	9817.045065	13838	48467	0.981705	20352	43765	0.981705	44397733	0.000000
176904277	448539350.000000	23319044	9889.033609	13874	47747	0.988903	20622	42771	0.988903	47915512	0.000000
177661541	444238410.000000	23088983	9932.696323	14053	47234	0.993270	20579	42417	0.993270	51407225	0.000000
178072186	441734176.000000	22970410	9959.178767	14067	47215	0.995918	20526	42265	0.995918	54876525	0.000000
178359643	440175516.000000	22877563	9975.240980	14034	46739	0.997524	20900	42025	0.997524	58334186	0.000000
178525850	439249990.000000	22828394	9984.983083	14002	46698	0.998498	20749	41614	0.998498	61779550	0.000000
178627647	438651859.000000	22805406	9990.891893	13985	46836	0.999089	20817	41736	0.999089	65217572	0.000000
178675726	438310027.000000	22783381	9994.475723	14106	46314	0.999448	20765	41319	0.999448	68648949	0.000000
178713644	438087311.000000	22768769	9996.649399	14122	46832	0.999665	20607	41610	0.999665	72070464	0.000000
178773995	437975287.000000	22761145	9997.967783	14073	46883	0.999797	20976	41354	0.999797	75487293	0.000000
178750853	437922758.000000	22754541	9998.767413	13928	47015	0.999877	20844	41479	0.999877	78902375	0.000000
178769513	437843550.000000	22772448	9999.252408	13927	46820	0.999925	20825	41478	0.999925	82309501	0.000000
178770868	437869029.000000	22753979	9999.546568	14340	46513	0.999955	20785	41648	0.999955	85711969	0.000000
178783169	437782065.000000	22755467	9999.724983	14117	46563	0.999972	20766	41812	0.999972	89109366	0.000000
178769023	437858653.000000	22762700	9999.833196	14112	46862	0.999983	20720	41842	0.999983	92501392	0.000000
178785302	437821719.000000	22759538	9999.898829	14039	47047	0.999990	20710	41861	0.999990	95889045	0.000000
178773210	437806184.000000	22755790	9999.938638	14115	46812	0.999994	20814	41253	0.999994	99273323	0.000000
178787409	437793315.000000	22757688	9999.962782	14080	47036	0.999996	20840	41649	0.999996	102647987	0.000000
178783443	437805655.000000	22765166	9999.977427	14051	47063	0.999998	20624	41492	0.999998	106019693	0.000000
178804662	437747555.000000	22751872	9999.986309	14014	46651	0.999999	20820	41183	0.999999	109383703	0.000000
178802730	437742475.000000	22757014	9999.991696	13953	46993	0.999999	20779	41503	0.999999	112740096	0.000000
178800244	437818342.000000	22751087	9999.994963	14115	46715	0.999999	20956	41326	0.999999	116095016	0.000000
178780947	437833546.000000	22757849	9999.996945	14096	46840	1.000000	20824	41467	1.000000	119446890	0.000000
178797653	437791505.000000	22749978	9999.998147	14068	46714	1.000000	20780	42126	1.000000	122794009	0.000000
178787168	437795507.000000	22753531	9999.998876	14116	46583	1.000000	20756	41515	1.000000	126136096	0.000000
178791902	437807851.000000	22754465	9999.999318	14082	46586	1.000000	20659	41424	1.000000	129471240	0.000000
178766903	437823764.000000	22757297	9999.999587	14131	46729	1.000000	20788	41809	1.000000	132801533	0.000000
178770072	437826553.000000	22749738	9999.999749	14048	46781	1.000000	21035	41991	1.000000	136126292	0.000000
178803827	437746418.000000	22747561	9999.999848	13982	46730	1.000000	20682	41669	1.000000	139451413	0.000000
178774983	437770147.000000	22760325	9999.999908	13929	46909	1.000000	20909	41369	1.000000	142765802	0.000000
178786237	437830430.000000	22756802	9999.999944	14060	46662	1.000000	20756	41343	1.000000	146078244	0.000000
178782920	437801569.000000	22756642	9999.999966	13976	46724	1.000000	20687	41676	1.000000	149382886	0.000000
178793491	437737174.000000	22755875	9999.999979	13983	46886	1.000000	20868	41768	1.000000	152685376	-1.#IND00
178791338	437748576.000000	22750626	9999.999988	14180	46264	1.000000	20659	41616	1.000000	155983449	0.009600
178762643	437850348.000000	22754107	9999.999992	13926	46524	1.000000	20807	41527	1.000000	159275967	-0.013735
178791867	437780422.000000	22751803	9999.999995	13992	46862	1.000000	20783	41255	1.000000	162563264	-0.012372
178779459	437770651.000000	22758984	9999.999997	14042	46811	1.000000	20730	41365	1.000000	165849259	-0.013929
178765448	437830412.000000	22750775	9999.999998	14079	46275	1.000000	20920	41364	1.000000	169125611	-0.010986
178791184	437799148.000000	22743994	9999.999999	14287	46477	1.000000	20795	41690	1.000000	172401218	-0.008745
178777335	437769111.000000	22750931	9999.999999	14082	46666	1.000000	20754	41580	1.000000	175666784	-0.007101
178791993	437769475.000000	22758342	10000.000000	13988	46655	1.000000	20628	41707	1.000000	178930622	-0.019185
178808825	437747582.000000	22740225	10000.000000	14034	46866	1.000000	20847	41482	1.000000	182187637	-0.012861
178776472	437802254.000000	22762566	10000.000000	13954	46855	1.000000	20719	41957	1.000000	185437642	-0.007166
178801237	437784563.000000	22749036	10000.000000	14139	46682	1.000000	20813	41453	1.000000	188684660	-0.007635
178796015	437802954.000000	22759238	10000.000000	14032	46613	1.000000	20828	41478	1.000000	191928782	-0.005808
178798606	437763804.000000	22755174	10000.000000	14047	46798	1.000000	20815	41740	1.000000	195168653	-0.006286
178774095	437811474.000000	22747966	10000.000000	14111	47026	1.000000	20915	41283	1.000000	198404370	-0.008200
178786544	437743878.000000	22747401	10000.000000	14111	46438	1.000000	20952	41489	1.000000	201633918	-0.009531
178780257	437796849.000000	22754132	10000.000000	13929	46759	1.000000	20679	41465	1.000000	204855333	-0.009268
178806254	437740859.000000	22755868	10000.000000	14139	46896	1.000000	20762	41682	1.000000	208074358	-0.008189
178783942	437770974.000000	22751326	10000.000000	13887	46888	1.000000	20709	41466	1.000000	211286375	-0.007534
178770371	437813871.000000	22743542	10000.000000	14109	46643	1.000000	20651	41694	1.000000	214496750	-0.007415
178791930	437757970.000000	22756208	10000.000000	14174	46603	1.000000	20564	41790	1.000000	217701263	-0.006310
178785655	437736178.000000	22757225	10000.000000	14036	46968	1.000000	20910	41634	1.000000	220901494	-0.006275
178789581	437755491.000000	22764241	10000.000000	13975	46814	1.000000	20917	41391	1.000000	224094714	-0.006988
178779940	437830402.000000	22746262	10000.000000	14125	46579	1.000000	20730	41404	1.000000	227285721	-0.006913
178785988	437800386.000000	22763464	10000.000000	14197	46671	1.000000	20842	41365	1.000000	230469148	-0.006584
178782999	437819788.000000	22747497	10000.000000	14060	46803	1.000000	21015	41569	1.000000	233653717	-0.006506
178799813	437759668.000000	22752711	10000.000000	14085	46833	1.000000	20844	41460	1.000000	236829027	-0.006044
178791725	437829181.000000	22758615	10000.000000	14077	46069	1.000000	20835	41387	1.000000	240002419	-0.006424
178801099	437794267.000000	22747957	10000.000000	14236	46481	1.000000	20781	41766	1.000000	243164835	-0.006412
178801269	437782056.000000	22757672	10000.000000	13958	46893	1.000000	20665	41567	1.000000	246324393	-0.005198
178781736	437807585.000000	22751493	10000.000000	14092	47304	1.000000	20752	41946	1.000000	249482023	-0.003847
178776369	437751581.000000	22767496	10000.000000	14061	46520	1.000000	20687	41273	1.000000	252633180	-0.003363
178800564	437738032.000000	22759240	10000.000000	13944	46505	1.000000	20772	41476	1.000000	255781104	-0.002437
178772223	437811780.000000	22751067	10000.000000	14274	46206	1.000000	21033	41495	1.000000	258922644	-0.002229
178783506	437786285.000000	22757089	10000.000000	14032	46260	1.000000	20757	41503	1.000000	262057269	-0.002802
178786092	437829808.000000	22756171	10000.000000	14090	46464	1.000000	21013	41400	1.000000	265188709	-0.003042
178778938	437808566.000000	22759586	10000.000000	14034	46584	1.000000	20868	41494	1.000000	268319899	-0.002903
178790187	437797766.000000	22762112	10000.000000	14150	46625	1.000000	20781	41341	1.000000	271444873	-0.002761
178795731	437765153.000000	22750093	10000.000000	14000	46515	1.000000	20674	41478	1.000000	274563962	-0.002807
178774372	437817697.000000	22761311	10000.000000	14144	46344	1.000000	20841	41523	1.000000	277678625	-0.002848
178792366	437778232.000000	22760667	10000.000000	14020	46855	1.000000	20799	41612	1.000000	280790094	-0.002465
178785876	437793739.000000	22753309	10000.000000	14054	46557	1.000000	20636	41674	1.000000	283895082	-0.003667
178787405	437778702.000000	22753801	10000.000000	14228	46697	1.000000	20613	41609	1.000000	286995569	-0.002973
178773142	437799568.000000	22755005	10000.000000	14082	46614	1.000000	20842	41619	1.000000	290089499	-0.002352
178794289	437803200.000000	22748075	10000.000000	14028	47337	1.000000	21007	41129	1.000000	293183345	-0.002031
178775961	437762167.000000	22748375	10000.000000	14190	46733	1.000000	20661	41961	1.000000	296273697	-0.002064
178790611	437785909.000000	22752009	10000.000000	14071	46823	1.000000	20730	41413	1.000000	299355378	-0.001719
178771934	437815045.000000	22750249	10000.000000	14182	46795	1.000000	20830	41724	1.000000	302434017	-0.001852
178775849	437812257.000000	22757797	10000.000000	14066	46998	1.000000	20839	41677	1.000000	305506697	-0.001041
178777551	437784391.000000	22756762	10000.000000	13920	46772	1.000000	20775	41369	1.000000	308576713	-0.000414
178799580	437791071.000000	22751400	10000.000000	14099	46438	1.000000	20669	42109	1.000000	311641255	-0.000360
178787593	437786295.000000	22747565	10000.000000	13963	46463	1.000000	20738	41655	1.000000	314699997	-0.000352
178781352	437771781.000000	22754266	10000.000000	14084	46412	1.000000	20832	41518	1.000000	317754951	-0.000765
178776002	437763313.000000	22755303	10000.000000	14077	46683	1.000000	20760	41522	1.000000	320804865	-0.000696
178796525	437741396.000000	22756581	10000.000000	14084	46350	1.000000	20815	41293	1.000000	323850365	-0.000713
178788258	437759165.000000	22746421	10000.000000	14056	46599	1.000000	20942	41204	1.000000	326891916	-0.000860
178778127	437771188.000000	22755320	10000.000000	14036	46489	1.000000	20721	41768	1.000000	329927270	-0.000621
178783764	437767057.000000	22752582	10000.000000	14249	46390	1.000000	20909	41805	1.000000	332957489	-0.000700
178788251	437738394.000000	22762922	10000.000000	14174	46830	1.000000	20861	41554	1.000000	335984966	-0.000764
178787493	437761656.000000	22756658	10000.000000	13939	46511	1.000000	20824	41613	1.000000	339004881	-0.000793
npatches	nstrain	runtime	dt	init_x	init_y	init_y_blood	init_z	init_S	beta0	beta1	beta2	beta3	mean_beta	B	d	delta	delta_blood	b[0]	mut	m	CTL	c	g	epsilon	k	het	lambda	rho	omega	x_max	patch.dyna	DELTA	A	VA
10000	1	100.000000	0.000100	21900	9499	5000000	0.001000	10000000	21.367460	14.190316	11.333999	17.774684	15	8000000000.000000	0.010000	1.000000	1.000000	800000	0.000050	0.048000	0	0.500000	0.000000	25.000000	8.000000	0.500000	0.001000	0.001000	0.010000	31987	0	10.000000	7.000000	1.000000
sus	inf	inf_blood	z	x[0]	y[0][0]	z[0]	x[1]	y[1][0]	z[1]	S[0]	synchrony
219000000	94990000.000000	5000000	10.000000	21900	9499	0.001000	21900	9499	0.001000	10000000	0.000000
87191465	1516269351.000000	78879530	3940.834452	6380	153532	0.394083	8613	151425	0.394083	14947894	0.000000
125692791	863699031.000000	44939002	6324.976263	9451	88896	0.632498	12681	86380	0.632498	20248161	0.000000
155601862	585842663.000000	30467341	7771.013291	12107	61227	0.777101	15757	58081	0.777101	24632373	0.000000
172924624	469414624.000000	24406910	8648.068121	13698	49765	0.864807	17400	46650	0.864807	28445734	0.000000
183220464	411009621.000000	21375961	9180.022116	14724	43832	0.918002	18586	40702	0.918002	31923847	0.000000
189369293	379123027.000000	19706566	9502.664490	15330	40728	0.950266	19016	37833	0.950266	35199754	0.000000
193116886	360766681.000000	18750397	9698.354536	15799	38474	0.969835	19703	35802	0.969835	38354991	0.000000
195352442	350094318.000000	18203639	9817.045065	15800	38001	0.981705	19940	34672	0.981705	41431567	0.000000
196684316	343790703.000000	17871206	9889.033609	16244	36699	0.988903	19735	34513	0.988903	44463414	0.000000
197541826	339921997.000000	17669245	9932.696323	16234	36579	0.993270	19906	33986	0.993270	47461584	0.000000
198025485	337675241.000000	17550792	9959.178767	16231	36551	0.995918	19948	33403	0.995918	50442427	0.000000
198366839	336208029.000000	17474669	9975.240980	16230	36393	0.997524	20132	33450	0.997524	53408077	0.000000
198533780	335431568.000000	17440402	9984.983083	16267	35962	0.998498	20237	33217	0.998498	56362564	0.000000
198634203	334956983.000000	17407196	9990.891893	16452	35938	0.999089	20119	33471	0.999089	59307391	0.000000
198713509	334625528.000000	17391242	9994.475723	16135	35866	0.999448	20178	33440	0.999448	62247823	0.000000
198733870	334419758.000000	17388720	9996.649399	16100	36472	0.999665	20225	33036	0.999665	65183478	0.000000
198816834	334257829.000000	17366472	9997.967783	16486	35877	0.999797	20040	32776	0.999797	68114822	0.000000
198785022	334283562.000000	17367311	9998.767413	16104	36200	0.999877	20112	33001	0.999877	71039577	0.000000
198799200	334219478.000000	17366965	9999.252408	16300	36035	0.999925	20108	33680	0.999925	73958759	0.000000
198822229	334157014.000000	17371536	9999.546568	16342	36376	0.999955	20132	33461	0.999955	76872724	0.000000
198819375	334141340.000000	17362355	9999.724983	16324	35918	0.999972	20291	33095	0.999972	79784548	0.000000
198800545	334173711.000000	17367582	9999.833196	16231	35884	0.999983	20246	32813	0.999983	82691613	0.000000
198819472	334135759.000000	17372563	9999.898829	16224	36148	0.999990	20126	33052	0.999990	85592480	0.000000
198785815	334132366.000000	17365511	9999.938638	16337	35856	0.999994	20182	32897	0.999994	88490513	0.000000
198817452	334108818.000000	17361231	9999.962782	16266	36130	0.999996	20171	33263	0.999996	91380473	0.000000
198814891	334100532.000000	17362096	9999.977427	16485	35895	0.999998	20112	33119	0.999998	94266932	0.000000
198790153	334203923.000000	17365225	9999.986309	16292	36086	0.999999	20088	33202	0.999999	97148977	0.000000
198833510	334114298.000000	17369744	9999.991696	16331	36019	0.999999	20294	32832	0.999999	100027739	0.000000
198818738	334157873.000000	17371535	9999.994963	16220	35976	0.999999	20048	33297	0.999999	102900949	0.000000
198831582	334131978.000000	17364179	9999.996945	16202	36164	1.000000	20273	33084	1.000000	105768930	0.000000
198811310	334126966.000000	17371718	9999.998147	16321	36290	1.000000	20264	33207	1.000000	108636709	0.000000
198815985	334167417.000000	17368645	9999.998876	16332	36345	1.000000	19962	33326	1.000000	111501251	0.000000
198817096	334152980.000000	17367127	9999.999318	16377	35944	1.000000	19997	33471	1.000000	114359259	0.000000
198807134	334170472.000000	17365996	9999.999587	16272	35783	1.000000	20013	32977	1.000000	117211335	0.000000
198825760	334167320.000000	17361140	9999.999749	16138	36200	1.000000	20106	33361	1.000000	120061208	0.000000
198800530	334127882.000000	17370199	9999.999848	16332	35678	1.000000	20030	33294	1.000000	122906673	0.000000
198799697	334180494.000000	17375430	9999.999908	16325	36019	1.000000	20020	33308	1.000000	125746479	0.000000
198815619	334132215.000000	17369640	9999.999944	16108	36441	1.000000	20102	33166	1.000000	128583922	0.000000
198821422	334098575.000000	17366556	9999.999966	16251	35983	1.000000	20080	33231	1.000000	131416489	0.000000
198810517	334132641.000000	17366096	9999.999979	16194	36075	1.000000	19949	33324	1.000000	134243840	-1.#IND00
198822652	334130063.000000	17369532	9999.999988	16173	36116	1.000000	20048	32999	1.000000	137066707	0.001600
198834356	334090063.000000	17367314	9999.999992	16233	36118	1.000000	20242	33204	1.000000	139885686	-0.003126
198810810	334161955.000000	17369632	9999.999995	16408	35707	1.000000	20180	33293	1.000000	142702738	-0.006735
198819747	334161738.000000	17378603	9999.999997	16204	35964	1.000000	20312	33047	1.000000	145513703	0.004200
198837927	334084241.000000	17362731	9999.999998	16226	36066	1.000000	20237	33080	1.000000	148319887	0.001255
198814266	334162947.000000	17355291	9999.999999	16391	35928	1.000000	20218	33048	1.000000	151120297	-0.001089
198806100	334135321.000000	17366017	9999.999999	16358	35760	1.000000	19759	33489	1.000000	153919380	-0.002955
198833786	334112144.000000	17369343	10000.000000	16366	35910	1.000000	19959	32956	1.000000	156712141	-0.003090
198818833	334127542.000000	17370404	10000.000000	16114	36153	1.000000	20235	33346	1.000000	159502410	-0.003610
198820104	334129649.000000	17360456	10000.000000	16360	35868	1.000000	20034	32928	1.000000	162285848	-0.003626
198813865	334170068.000000	17369058	10000.000000	16300	36197	1.000000	20169	33372	1.000000	165066572	0.003007
198805918	334175680.000000	17376038	10000.000000	16369	35916	1.000000	20111	33229	1.000000	167842219	0.002648
198796772	334134994.000000	17363892	10000.000000	16339	36181	1.000000	20203	32953	1.000000	170615197	0.001253
198807562	334139599.000000	17361521	10000.000000	16292	36232	1.000000	20138	32908	1.000000	173385856	0.001362
198814318	334141971.000000	17367913	10000.000000	16263	36049	1.000000	20021	33262	1.000000	176151193	0.002131
198807144	334115163.000000	17372602	10000.000000	16444	35897	1.000000	20230	33137	1.000000	178912396	0.002586
198806218	334160212.000000	17365179	10000.000000	16053	36194	1.000000	19915	33198	1.000000	181668531	0.000186
198829878	334164499.000000	17370622	10000.000000	16265	35904	1.000000	19993	33288	1.000000	184424335	0.000340
198808831	334166040.000000	17361636	10000.000000	16411	36031	1.000000	20117	33434	1.000000	187173525	0.001320
198810247	334124899.000000	17371938	10000.000000	16532	36001	1.000000	20159	33163	1.000000	189919516	0.001223
198822266	334134120.000000	17366609	10000.000000	16075	36550	1.000000	20218	33066	1.000000	192658468	0.004087
198825117	334094809.000000	17368768	10000.000000	16112	36017	1.000000	20118	33170	1.000000	195394619	0.004687
198808104	334117781.000000	17369785	10000.000000	16318	35998	1.000000	20103	33155	1.000000	198126440	0.003829
198803568	334147556.000000	17374872	10000.000000	16276	36138	1.000000	19938	33361	1.000000	200857275	0.003107
198831382	334137931.000000	17358357	10000.000000	16123	35951	1.000000	20029	33042	1.000000	203580437	0.003864
198796559	334176824.000000	17372616	10000.000000	16150	36046	1.000000	19866	33302	1.000000	206300619	0.003283
198812590	334135026.000000	17366829	10000.000000	16390	35646	1.000000	20218	33437	1.000000	209015940	0.003021
198811455	334136323.000000	17362717	10000.000000	16324	36105	1.000000	20105	33185	1.000000	211727426	0.002842
198844687	334120375.000000	17367551	10000.000000	16218	35823	1.000000	20145	33002	1.000000	214436215	0.003131
198830250	334123600.000000	17361271	10000.000000	16169	36014	1.000000	19976	32923	1.000000	217143527	0.003182
198829011	334160405.000000	17365776	10000.000000	16264	36170	1.000000	19996	33318	1.000000	219844999	0.002538
198803614	334159321.000000	17368951	10000.000000	16381	35998	1.000000	20149	33107	1.000000	222541829	0.003057
198806460	334135700.000000	17369907	10000.000000	16363	36070	1.000000	20134	33317	1.000000	225232790	0.003035
198818793	334181188.000000	17364750	10000.000000	16097	36136	1.000000	20095	33331	1.000000	227919664	0.002598
198823908	334131057.000000	17368758	10000.000000	16302	36283	1.000000	20049	33162	1.000000	230601448	0.002477
198830615	334124050.000000	17366116	10000.000000	16141	36280	1.000000	20185	33163	1.000000	233280507	0.002219
198797253	334147422.000000	17357983	10000.000000	16196	36009	1.000000	20218	33078	1.000000	235957535	0.002442
198801935	334122912.000000	17367325	10000.000000	16315	35697	1.000000	20376	33562	1.000000	238631173	0.002289
198813700	334153830.000000	17373210	10000.000000	16367	35898	1.000000	20090	33144	1.000000	241299217	0.001696
198840727	334093800.000000	17365269	10000.000000	16480	35902	1.000000	19973	33406	1.000000	243966681	-0.000035
198813189	334143808.000000	17364846	10000.000000	16254	35989	1.000000	20077	33423	1.000000	246627410	-0.000266
198802661	334172881.000000	17364848	10000.000000	16315	35865	1.000000	20127	33381	1.000000	249283052	-0.000289
198792363	334161933.000000	17364740	10000.000000	16409	35786	1.000000	20098	33191	1.000000	251938943	-0.000338
198800646	334170434.000000	17369049	10000.000000	16376	35872	1.000000	20258	33229	1.000000	254582828	-0.000226
198800775	334127139.000000	17365749	10000.000000	16043	36380	1.000000	20007	33236	1.000000	257229122	-0.000548
198813002	334158831.000000	17364651	10000.000000	16258	36021	1.000000	20053	33551	1.000000	259866927	-0.000519
198828642	334128007.000000	17364565	10000.000000	16378	36003	1.000000	20070	33254	1.000000	262501621	-0.000323
198815392	334123963.000000	17367711	10000.000000	16422	36077	1.000000	19952	33473	1.000000	265133082	-0.000297
198822746	334148574.000000	17372614	10000.000000	16514	35930	1.000000	20222	33305	1.000000	267765257	-0.000324
198805979	334136993.000000	17362512	10000.000000	16283	36004	1.000000	20134	32898	1.000000	270388534	-0.000258
198799967	334180508.000000	17367250	10000.000000	16293	36272	1.000000	20064	33646	1.000000	273006099	-0.000115
198818950	334186493.000000	17368819	10000.000000	16286	35945	1.000000	20175	32991	1.000000	275623629	-0.000151
198847641	334041056.000000	17369242	10000.000000	16394	35962	1.000000	20043	33274	1.000000	278236051	0.000341
198828791	334152141.000000	17360866	10000.000000	16370	35747	1.000000	20083	33161	1.000000	280845561	0.000346
198809344	334125460.000000	17368144	10000.000000	16258	36068	1.000000	20014	33227	1.000000	283446539	0.000218
198827080	334106451.000000	17366119	10000.000000	16327	36099	1.000000	20163	33173	1.000000	286048380	0.000086
198806505	334142255.000000	17366331	10000.000000	16401	35655	1.000000	20061	33466	1.000000	288644390	0.000051
198815143	334169313.000000	17368278	10000.000000	16260	35810	1.000000	20172	33004	1.000000	291233190	0.000020
198790029	334195025.000000	17370120	10000.000000	16306	35637	1.000000	20096	33070	1.000000	293818779	0.000086
npatches	nstrain	runtime	dt	init_x	init_y	init_y_blood	init_z	init_S	beta0	beta1	beta2	beta3	mean_beta	B	d	delta	delta_blood	b[0]	mut	m	CTL	c	g	epsilon	k	het	lambda	rho	omega	x_max	patch.dyna	DELTA	A	VA
10000	1	100.000000	0.000100	21900	9499	5000000	0.001000	10000000	21.299946	21.315739	8.701113	14.707249	15	8000000000.000000	0.010000	1.000000	1.000000	800000	0.000050	0.048000	0	0.500000	0.000000	25.000000	9.000000	0.500000	0.001000	0.001000	0.010000	31987	0	10.000000	7.000000	1.000000
sus	inf	inf_blood	z	x[0]	y[0][0]	z[0]	x[1]	y[1][0]	z[1]	S[0]	synchrony
219000000	94990000.000000	5000000	10.000000	21900	9499	0.001000	21900	9499	0.001000	10000000	0.000000
93287004	1376339570.000000	71612733	3940.834452	6756	140066	0.394083	6762	139268	0.394083	14876379	0.000000
138513852	728549261.000000	37911214	6324.976263	10539	76147	0.632498	10753	75118	0.632498	19922209	0.000000
171445503	477581825.000000	24839133	7771.013291	13671	50760	0.777101	13779	50426	0.777101	23942558	0.000000
190502970	372687560.000000	19379880	8648.068121	15514	39877	0.864807	15561	39864	0.864807	27338753	0.000000
201806677	320104439.000000	16637296	9180.022116	16632	34469	0.918002	16665	34852	0.918002	30366730	0.000000
208608447	291260477.000000	15139228	9502.664490	17307	31589	0.950266	17388	31495	0.950266	33173832	0.000000
212733039	274759031.000000	14281007	9698.354536	17704	29826	0.969835	17684	30420	0.969835	35844864	0.000000
215218106	265065246.000000	13779393	9817.045065	18092	28979	0.981705	18024	29287	0.981705	38430139	0.000000
216737893	259296542.000000	13474156	9889.033609	18092	28674	0.988903	18156	27989	0.988903	40965797	0.000000
217645731	255824016.000000	13303710	9932.696323	18316	28045	0.993270	18320	27887	0.993270	43469062	0.000000
218200700	253732689.000000	13183473	9959.178767	18363	28118	0.995918	18093	28294	0.995918	45948546	0.000000
218546915	252491531.000000	13125834	9975.240980	18445	27649	0.997524	18435	27610	0.997524	48418419	0.000000
218730400	251776491.000000	13090685	9984.983083	18395	27494	0.998498	18334	27929	0.998498	50875243	0.000000
218891361	251236356.000000	13057804	9990.891893	18477	27582	0.999089	18372	27654	0.999089	53323974	0.000000
218949225	250945356.000000	13046355	9994.475723	18547	27243	0.999448	18408	27555	0.999448	55765478	0.000000
219004591	250816344.000000	13039076	9996.649399	18678	27412	0.999665	18388	27487	0.999665	58202324	0.000000
219016699	250756714.000000	13032334	9997.967783	18390	27328	0.999797	18600	27219	0.999797	60635130	0.000000
219040894	250647602.000000	13020587	9998.767413	18359	27536	0.999877	18232	27872	0.999877	63062022	0.000000
219033192	250665887.000000	13026240	9999.252408	18405	27736	0.999925	18319	27626	0.999925	65487406	0.000000
219054744	250634462.000000	13022712	9999.546568	18642	27372	0.999955	18454	27797	0.999955	67907863	0.000000
219041303	250597469.000000	13028176	9999.724983	18383	27403	0.999972	18402	27412	0.999972	70328334	0.000000
219063196	250588484.000000	13028566	9999.833196	18479	27470	0.999983	18474	27226	0.999983	72741881	0.000000
219071351	250567258.000000	13018271	9999.898829	18387	27422	0.999990	18332	27495	0.999990	75154806	0.000000
219075699	250538866.000000	13025862	9999.938638	18523	27411	0.999994	18464	27174	0.999994	77560813	0.000000
219073153	250575546.000000	13020180	9999.962782	18476	27462	0.999996	18662	27492	0.999996	79960429	0.000000
219023272	250622184.000000	13032262	9999.977427	18364	27613	0.999998	18491	27177	0.999998	82358430	0.000000
219051451	250569929.000000	13020922	9999.986309	18425	27781	0.999999	18467	27296	0.999999	84750503	0.000000
219047308	250598999.000000	13027638	9999.991696	18652	27226	0.999999	18379	27414	0.999999	87144583	0.000000
219051816	250624967.000000	13015603	9999.994963	18332	27567	0.999999	18563	27488	0.999999	89536675	0.000000
219069710	250594915.000000	13023414	9999.996945	18452	27471	1.000000	18604	27052	1.000000	91921559	0.000000
219050045	250576610.000000	13024493	9999.998147	18552	27275	1.000000	18511	27376	1.000000	94300599	0.000000
219064718	250547607.000000	13019409	9999.998876	18476	27308	1.000000	18674	27711	1.000000	96677470	0.000000
219068729	250523580.000000	13017798	9999.999318	18477	27466	1.000000	18485	27687	1.000000	99054811	0.000000
219045040	250598068.000000	13021748	9999.999587	18514	27518	1.000000	18364	27610	1.000000	101426082	0.000000
219071509	250516094.000000	13021123	9999.999749	18706	27390	1.000000	18368	27518	1.000000	103795523	0.000000
219053451	250555647.000000	13019752	9999.999848	18610	27516	1.000000	18449	27716	1.000000	106159389	0.000000
219053744	250574629.000000	13024368	9999.999908	18522	27367	1.000000	18592	27359	1.000000	108516962	0.000000
219045117	250557291.000000	13026384	9999.999944	18466	27460	1.000000	18312	27490	1.000000	110872075	0.000000
219063130	250598631.000000	13024099	9999.999966	18392	27719	1.000000	18453	27528	1.000000	113223249	0.000000
219057395	250596140.000000	13026039	9999.999979	18512	27704	1.000000	18479	27610	1.000000	115571239	-1.#IND00
219062815	250575121.000000	13027653	9999.999988	18406	27608	1.000000	18465	27822	1.000000	117918636	-0.040000
219054264	250548525.000000	13028824	9999.999992	18405	27815	1.000000	18322	27605	1.000000	120258522	-0.022935
219053465	250629781.000000	13028659	9999.999995	18466	27351	1.000000	18470	27717	1.000000	122595784	-0.002175
219051347	250596716.000000	13023419	9999.999997	18407	27167	1.000000	18606	27618	1.000000	124931780	-0.001938
219064018	250610614.000000	13026262	9999.999998	18380	27763	1.000000	18416	27596	1.000000	127263018	0.002470
219043015	250635025.000000	13030096	9999.999999	18387	27645	1.000000	18370	27553	1.000000	129591616	0.006827
219066544	250529674.000000	13022895	9999.999999	18494	27954	1.000000	18520	27646	1.000000	131918624	0.007418
219070148	250581894.000000	13025518	10000.000000	18518	27662	1.000000	18591	27512	1.000000	134238749	0.006139
219053761	250559647.000000	13030656	10000.000000	18544	27509	1.000000	18382	27697	1.000000	136555104	0.007760
219069230	250546590.000000	13029212	10000.000000	18606	27074	1.000000	18575	27626	1.000000	138870179	0.006940
219069425	250545635.000000	13020512	10000.000000	18463	27626	1.000000	18629	27271	1.000000	141181568	0.005291
219077289	250553103.000000	13021035	10000.000000	18361	27517	1.000000	18307	27764	1.000000	143487908	0.004716
219048910	250541961.000000	13028179	10000.000000	18438	27415	1.000000	18238	27909	1.000000	145791606	0.003718
219066649	250542207.000000	13018991	10000.000000	18514	27608	1.000000	18592	27417	1.000000	148091940	0.002466
219058127	250598931.000000	13016837	10000.000000	18539	27436	1.000000	18543	27405	1.000000	150391111	0.002424
219072453	250566201.000000	13024171	10000.000000	18461	27568	1.000000	18389	27713	1.000000	152683603	0.001253
219064857	250553503.000000	13024464	10000.000000	18632	27380	1.000000	18337	27813	1.000000	154974291	0.003786
219061651	250607358.000000	13024193	10000.000000	18462	27698	1.000000	18654	27309	1.000000	157259667	0.003660
219042320	250580709.000000	13025571	10000.000000	18492	27431	1.000000	18562	27255	1.000000	159548552	-0.000733
219045901	250582576.000000	13027315	10000.000000	18376	27682	1.000000	18635	27584	1.000000	161827248	-0.000171
219055163	250572297.000000	13020485	10000.000000	18285	27526	1.000000	18488	27366	1.000000	164100885	-0.002384
219078066	250590903.000000	13024065	10000.000000	18475	27466	1.000000	18448	27473	1.000000	166377361	-0.003257
219090277	250524797.000000	13020248	10000.000000	18360	27463	1.000000	18353	27761	1.000000	168647439	-0.003778
219049636	250616948.000000	13029767	10000.000000	18280	27624	1.000000	18337	27407	1.000000	170913892	-0.002186
219083337	250577155.000000	13023764	10000.000000	18231	27774	1.000000	18430	27423	1.000000	173176703	-0.002366
219059497	250566027.000000	13024322	10000.000000	18428	27639	1.000000	18390	27328	1.000000	175435628	-0.001690
219046688	250605763.000000	13021462	10000.000000	18681	27374	1.000000	18436	27338	1.000000	177691760	-0.001691
219057757	250573986.000000	13019698	10000.000000	18347	27821	1.000000	18250	27660	1.000000	179943078	-0.002207
219060310	250573130.000000	13022690	10000.000000	18506	27256	1.000000	18439	27787	1.000000	182194005	-0.002155
219049876	250573743.000000	13023527	10000.000000	18483	27603	1.000000	18244	27639	1.000000	184439106	-0.000548
219047714	250592718.000000	13023926	10000.000000	18508	27639	1.000000	18249	27592	1.000000	186682362	-0.000510
219049397	250588247.000000	13021272	10000.000000	18447	27749	1.000000	18533	27638	1.000000	188925176	0.001071
219063297	250590439.000000	13026527	10000.000000	18571	27320	1.000000	18281	28040	1.000000	191161109	0.000898
219052358	250595177.000000	13018204	10000.000000	18658	27261	1.000000	18469	27494	1.000000	193394749	0.000675
219068086	250546150.000000	13029263	10000.000000	18516	27506	1.000000	18486	27833	1.000000	195626653	-0.000360
219071317	250526023.000000	13019483	10000.000000	18487	27510	1.000000	18316	27690	1.000000	197857566	-0.000430
219045159	250576491.000000	13020420	10000.000000	18457	27418	1.000000	18411	27682	1.000000	200080889	-0.000253
219057472	250576693.000000	13025392	10000.000000	18452	27811	1.000000	18408	27337	1.000000	202300598	0.000741
219054603	250631788.000000	13028319	10000.000000	18568	27581	1.000000	18300	27865	1.000000	204516022	0.000176
219076692	250542929.000000	13025164	10000.000000	18415	27460	1.000000	18284	27453	1.000000	206729333	0.000253
219053980	250570273.000000	13025274	10000.000000	18437	27343	1.000000	18323	27870	1.000000	208936812	0.001397
219044780	250617345.000000	13021305	10000.000000	18447	27569	1.000000	18387	27632	1.000000	211143106	0.001215
219063880	250571861.000000	13019886	10000.000000	18391	27581	1.000000	18401	27712	1.000000	213349655	0.001057
219049664	250589044.000000	13023629	10000.000000	18471	27634	1.000000	18491	27247	1.000000	215547964	0.001108
219071850	250570912.000000	13022050	10000.000000	18540	27576	1.000000	18546	27398	1.000000	217742658	0.001297
219064530	250620349.000000	13022494	10000.000000	18244	27747	1.000000	18243	27711	1.000000	219935550	0.001260
219045539	250604558.000000	13030320	10000.000000	18323	27771	1.000000	18349	27685	1.000000	222125024	0.001239
219038055	250591507.000000	13023487	10000.000000	18353	27834	1.000000	18285	27353	1.000000	224310733	0.001437
219069128	250586565.000000	13025781	10000.000000	18357	27527	1.000000	18628	27639	1.000000	226494987	0.001313
219043620	250607533.000000	13032948	10000.000000	18543	27256	1.000000	18520	27419	1.000000	228675793	0.002854
219058458	250614135.000000	13025560	10000.000000	18524	27525	1.000000	18474	27263	1.000000	230853409	0.002621
219057429	250563759.000000	13022735	10000.000000	18545	27334	1.000000	18593	27305	1.000000	233029984	0.002857
219050666	250577938.000000	13017603	10000.000000	18496	27598	1.000000	18395	27486	1.000000	235201310	0.002821
219072193	250547681.000000	13025920	10000.000000	18458	27812	1.000000	18568	27393	1.000000	237367678	0.002566
219071336	250549707.000000	13025088	10000.000000	18451	27723	1.000000	18317	27625	1.000000	239531076	0.002940
219073273	250545415.000000	13016973	10000.000000	18521	27829	1.000000	18410	27534	1.000000	241692153	0.002923
219078559	250568796.000000	13024130	10000.000000	18254	27848	1.000000	18191	27707	1.000000	243850462	0.002663
219074414	250552490.000000	13019465	10000.000000	18554	27704	1.000000	18251	27735	1.000000	246003959	0.002150
219034021	250636553.000000	13030595	10000.000000	18498	27947	1.000000	18317	27211	1.000000	248154598	0.002149
npatches	nstrain	runtime	dt	init_x	init_y	init_y_blood	init_z	init_S	beta0	beta1	beta2	beta3	mean_beta	B	d	delta	delta_blood	b[0]	mut	m	CTL	c	g	epsilon	k	het	lambda	rho	omega	x_max	patch.dyna	DELTA	A	VA
10000	1	100.000000	0.000100	21900	9499	5000000	0.001000	10000000	16.670480	9.894295	21.229227	11.511291	15	8000000000.000000	0.010000	1.000000	1.000000	800000	0.000050	0.048000	0	0.500000	0.000000	25.000000	10.000000	0.500000	0.001000	0.001000	0.010000	31987	0	10.000000	7.000000	1.000000
sus	inf	inf_blood	z	x[0]	y[0][0]	z[0]	x[1]	y[1][0]	z[1]	S[0]	synchrony
219000000	94990000.000000	5000000	10.000000	21900	9499	0.001000	21900	9499	0.001000	10000000	0.000000
99241077	1252949883.000000	65205910	3940.834452	8785	126352	0.394083	12574	122173	0.394083	14814541	0.000000
150868224	618782907.000000	32197639	6324.976263	13843	62611	0.632498	18177	59502	0.632498	19612005	0.000000
186587860	390729653.000000	20320739	7771.013291	17377	40015	0.777101	21880	37164	0.777101	23281647	0.000000
207221378	295576050.000000	15372320	8648.068121	19611	30306	0.864807	23708	27477	0.864807	26275334	0.000000
219496900	247736061.000000	12881045	9180.022116	20671	25667	0.918002	25027	22520	0.918002	28871147	0.000000
226906338	221460796.000000	11511770	9502.664490	21815	22852	0.950266	25646	20235	0.950266	31226590	0.000000
231403548	206398785.000000	10734105	9698.354536	22111	21089	0.969835	26011	18625	0.969835	33436622	0.000000
234148114	197514957.000000	10269878	9817.045065	22507	20542	0.981705	26177	17682	0.981705	35556118	0.000000
235781101	192285129.000000	9994260	9889.033609	22587	19810	0.988903	26431	16855	0.988903	37620654	0.000000
236790933	189152149.000000	9831259	9932.696323	22772	19798	0.993270	26245	16901	0.993270	39650995	0.000000
237380848	187233989.000000	9731797	9959.178767	22769	19194	0.995918	26239	16855	0.995918	41659334	0.000000
237757739	186129675.000000	9676402	9975.240980	22760	19166	0.997524	26467	16648	0.997524	43652104	0.000000
237998624	185419019.000000	9631953	9984.983083	23078	19099	0.998498	26603	16605	0.998498	45636929	0.000000
238160541	184914289.000000	9611410	9990.891893	22720	19405	0.999089	26482	16706	0.999089	47612776	0.000000
238214059	184700900.000000	9604472	9994.475723	22756	19095	0.999448	26668	16880	0.999448	49583007	0.000000
238275943	184542706.000000	9592533	9996.649399	22789	19063	0.999665	26591	16222	0.999665	51549697	0.000000
238300169	184442491.000000	9590137	9997.967783	22788	19113	0.999797	26529	16866	0.999797	53511640	0.000000
238315763	184399734.000000	9585736	9998.767413	22785	19211	0.999877	26411	16438	0.999877	55468811	0.000000
238310761	184360990.000000	9588200	9999.252408	22860	19133	0.999925	26625	16538	0.999925	57424813	0.000000
238332159	184334095.000000	9575498	9999.546568	23018	18822	0.999955	26707	16782	0.999955	59376825	0.000000
238336281	184330265.000000	9575899	9999.724983	22766	19064	0.999972	26564	16298	0.999972	61325453	0.000000
238328951	184338698.000000	9579630	9999.833196	22896	18974	0.999983	26459	16615	0.999983	63270559	0.000000
238366344	184297693.000000	9576354	9999.898829	22784	19257	0.999990	26653	16393	0.999990	65213943	0.000000
238339340	184295695.000000	9577874	9999.938638	22953	19118	0.999994	26540	16567	0.999994	67152280	0.000000
238320892	184358011.000000	9576516	9999.962782	22799	19276	0.999996	26646	16434	0.999996	69089531	0.000000
238342315	184323557.000000	9580050	9999.977427	22663	19085	0.999998	26422	16387	0.999998	71027727	0.000000
238349718	184280763.000000	9584344	9999.986309	22771	18982	0.999999	26415	16332	0.999999	72961892	0.000000
238339778	184275976.000000	9578406	9999.991696	23052	18934	0.999999	26495	16270	0.999999	74893005	0.000000
238345850	184296177.000000	9574067	9999.994963	22893	18995	0.999999	26620	16452	0.999999	76819200	0.000000
238362014	184282580.000000	9583139	9999.996945	22946	19271	1.000000	26385	16520	1.000000	78743165	0.000000
238359632	184239974.000000	9573472	9999.998147	23032	19035	1.000000	26593	16372	1.000000	80662351	0.000000
238344361	184316383.000000	9581651	9999.998876	23109	19132	1.000000	26365	16696	1.000000	82579723	0.000000
238354548	184319366.000000	9582901	9999.999318	22843	18963	1.000000	26565	16498	1.000000	84490289	0.000000
238356476	184281570.000000	9577023	9999.999587	22722	19166	1.000000	26262	16691	1.000000	86403596	0.000000
238339085	184304375.000000	9581445	9999.999749	22982	19163	1.000000	26554	16524	1.000000	88311910	0.000000
238349474	184322910.000000	9579934	9999.999848	22894	19190	1.000000	26384	16596	1.000000	90217619	0.000000
238342084	184341728.000000	9575759	9999.999908	22832	18941	1.000000	26473	16616	1.000000	92118227	0.000000
238321645	184317536.000000	9578976	9999.999944	23112	19063	1.000000	26802	16304	1.000000	94015326	0.000000
238364582	184301964.000000	9577197	9999.999966	22896	19310	1.000000	26631	16678	1.000000	95911371	0.000000
238347910	184344165.000000	9579141	9999.999979	22819	19155	1.000000	26606	16769	1.000000	97806479	-1.#IND00
238350326	184308161.000000	9576462	9999.999988	22848	19253	1.000000	26321	16595	1.000000	99696891	0.024000
238325820	184303577.000000	9583039	9999.999992	23027	18960	1.000000	26528	16400	1.000000	101586260	0.011103
238363503	184275056.000000	9571743	9999.999995	22973	19261	1.000000	26519	16684	1.000000	103471581	0.002790
238357496	184281724.000000	9584283	9999.999997	22758	19223	1.000000	26663	16722	1.000000	105353957	0.002209
238344588	184305272.000000	9582423	9999.999998	22983	19028	1.000000	26639	16370	1.000000	107233515	0.004571
238338470	184333125.000000	9581217	9999.999999	22837	18933	1.000000	26545	16443	1.000000	109109280	0.003919
238314787	184334083.000000	9578509	9999.999999	22823	19105	1.000000	26638	16462	1.000000	110983604	0.008285
238337965	184311165.000000	9583919	10000.000000	22832	19240	1.000000	26514	16610	1.000000	112857720	0.007224
238336341	184345475.000000	9580982	10000.000000	22746	19057	1.000000	26577	16393	1.000000	114725855	0.005386
238354627	184290371.000000	9573389	10000.000000	22901	19187	1.000000	26419	16756	1.000000	116591703	0.005710
238328306	184328584.000000	9582616	10000.000000	23015	19285	1.000000	26498	16577	1.000000	118455935	0.005463
238328030	184299191.000000	9583595	10000.000000	22908	18764	1.000000	26674	16293	1.000000	120315474	0.000711
238335150	184331213.000000	9581224	10000.000000	22939	19071	1.000000	26557	16597	1.000000	122172796	-0.000820
238359987	184311524.000000	9581023	10000.000000	22724	19187	1.000000	26597	16382	1.000000	124026828	-0.003647
238355811	184330325.000000	9577762	10000.000000	22985	19057	1.000000	26582	16599	1.000000	125879224	-0.003398
238344723	184300829.000000	9581891	10000.000000	22787	19191	1.000000	26490	16921	1.000000	127728858	-0.002728
238340526	184300265.000000	9578845	10000.000000	23013	19008	1.000000	26628	16463	1.000000	129574639	-0.003634
238344724	184315744.000000	9575533	10000.000000	23056	19087	1.000000	26556	16376	1.000000	131416777	-0.004486
238337058	184317678.000000	9581815	10000.000000	23034	18947	1.000000	26398	16535	1.000000	133254630	-0.004028
238336368	184323817.000000	9582160	10000.000000	22984	19150	1.000000	26573	16534	1.000000	135093841	-0.004066
238342976	184338768.000000	9580763	10000.000000	22902	18985	1.000000	26422	16445	1.000000	136928499	-0.004295
238349954	184294479.000000	9575198	10000.000000	22789	19326	1.000000	26425	16483	1.000000	138759143	-0.004024
238325083	184329289.000000	9583241	10000.000000	22880	19136	1.000000	26680	16651	1.000000	140590808	-0.003812
238360521	184304520.000000	9581998	10000.000000	22929	19167	1.000000	26646	16557	1.000000	142418744	-0.003199
238334027	184305421.000000	9581074	10000.000000	22876	19167	1.000000	26465	16817	1.000000	144241368	-0.003649
238335085	184299791.000000	9583353	10000.000000	22647	19241	1.000000	26519	16392	1.000000	146064142	-0.003531
238348964	184294438.000000	9577766	10000.000000	22918	19415	1.000000	26562	16531	1.000000	147882996	-0.002560
238334175	184319123.000000	9579304	10000.000000	22729	19006	1.000000	26388	16551	1.000000	149701368	-0.003787
238337736	184328402.000000	9579212	10000.000000	22940	19182	1.000000	26532	16648	1.000000	151514696	-0.002175
238342664	184302922.000000	9578780	10000.000000	23115	18861	1.000000	26477	16678	1.000000	153323842	-0.002085
238340979	184294697.000000	9578229	10000.000000	22879	18902	1.000000	26392	16554	1.000000	155130511	-0.002195
238345992	184311052.000000	9579676	10000.000000	22940	19049	1.000000	26573	16530	1.000000	156934225	-0.002126
238334118	184299252.000000	9579206	10000.000000	23011	19173	1.000000	26435	16786	1.000000	158737318	-0.002170
238333498	184330834.000000	9579152	10000.000000	22709	19294	1.000000	26585	16820	1.000000	160539588	-0.002123
238351227	184290839.000000	9582046	10000.000000	23107	18743	1.000000	26589	16560	1.000000	162336455	-0.002711
238351403	184284373.000000	9580599	10000.000000	22796	19169	1.000000	26458	16739	1.000000	164130054	-0.002792
238344553	184335094.000000	9579019	10000.000000	23011	18717	1.000000	26638	16615	1.000000	165919787	-0.002201
238313891	184336244.000000	9582542	10000.000000	22922	19443	1.000000	26749	16576	1.000000	167708853	-0.001441
238331517	184308225.000000	9580692	10000.000000	22895	19230	1.000000	26470	16728	1.000000	169497234	-0.001256
238340265	184272379.000000	9579407	10000.000000	22996	19138	1.000000	26473	16425	1.000000	171281463	-0.001662
238345765	184345404.000000	9577667	10000.000000	22736	19287	1.000000	26443	16720	1.000000	173063558	-0.001858
238345990	184311901.000000	9583136	10000.000000	22826	19116	1.000000	26812	16579	1.000000	174843976	-0.001738
238355573	184305907.000000	9582233	10000.000000	22821	19043	1.000000	26560	16373	1.000000	176619144	-0.002054
238335851	184280559.000000	9574811	10000.000000	22799	19178	1.000000	26699	16198	1.000000	178393390	-0.001803
238356257	184296300.000000	9579550	10000.000000	22887	19116	1.000000	26537	16567	1.000000	180165420	-0.001744
238347240	184300145.000000	9578718	10000.000000	23062	18818	1.000000	26587	16701	1.000000	181932866	-0.002127
238357593	184270386.000000	9578362	10000.000000	22956	19341	1.000000	26473	16725	1.000000	183697642	-0.002086
238356929	184285792.000000	9581549	10000.000000	22831	18974	1.000000	26677	16818	1.000000	185461595	-0.002142
238349093	184308884.000000	9575427	10000.000000	22750	19234	1.000000	26604	16631	1.000000	187221443	-0.002157
238347156	184301313.000000	9581410	10000.000000	22825	19067	1.000000	26369	16606	1.000000	190738762	-0.002155
238316294	184304292.000000	9580282	10000.000000	22797	19259	1.000000	26490	16295	1.000000	192486851	-0.002000
238328297	184352194.000000	9581198	10000.000000	23044	19009	1.000000	26634	16619	1.000000	194236216	-0.002227
238334363	184303101.000000	9579049	10000.000000	22853	19295	1.000000	26601	16488	1.000000	195981555	-0.001841
238333425	184335977.000000	9579772	10000.000000	22896	19297	1.000000	26757	16466	1.000000	197723811	-0.001727
238361974	184289602.000000	9576954	10000.000000	22783	19265	1.000000	26807	16416	1.000000	199465786	-0.001690
238349728	184283376.000000	9570356	10000.000000	23181	18911	1.000000	26640	16472	1.000000	201203784	-0.001486
238352349	184299156.000000	9579371	10000.000000	22978	18856	1.000000	26422	16587	1.000000	202939767	-0.001511
238344568	184330197.000000	9585686	10000.000000	22938	19093	1.000000	26456	16578	1.000000	204669833	-0.001874
npatches	nstrain	runtime	dt	init_x	init_y	init_y_blood	init_z	init_S	beta0	beta1	beta2	beta3	mean_beta	B	d	delta	delta_blood	b[0]	mut	m	CTL	c	g	epsilon	k	het	lambda	rho	omega	x_max	patch.dyna	DELTA	A	VA
10000	1	100.000000	0.000100	21900	9499	5000000	0.001000	10000000	9.843854	16.257994	13.771305	15.641155	15	8000000000.000000	0.010000	1.000000	1.000000	800000	0.000050	0.048000	0	0.500000	0.000000	25.000000	11.000000	0.500000	0.001000	0.001000	0.010000	31987	0	10.000000	7.000000	1.000000
sus	inf	inf_blood	z	x[0]	y[0][0]	z[0]	x[1]	y[1][0]	z[1]	S[0]	synchrony
219000000	94990000.000000	5000000	10.000000	21900	9499	0.001000	21900	9499	0.001000	10000000	0.000000
105550510	1141312721.000000	59395026	3940.834452	13395	112296	0.394083	9508	115555	0.394083	14740601	0.000000
163301134	526643697.000000	27416574	6324.976263	19618	50331	0.632498	15093	53398	0.632498	19290482	0.000000
201610265	318504834.000000	16567273	7771.013291	23583	29202	0.777101	19354	32294	0.777101	22612606	0.000000
223720751	231726055.000000	12048916	8648.068121	25374	20562	0.864807	21462	23820	0.864807	25208756	0.000000
236862207	188095345.000000	9774083	9180.022116	26654	17106	0.918002	22855	19394	0.918002	27382266	0.000000
244843048	164066024.000000	8527826	9502.664490	26985	14864	0.950266	23994	16790	0.950266	29299125	0.000000
249661101	150292338.000000	7816259	9698.354536	27212	13573	0.969835	24392	15589	0.969835	31061937	0.000000
252620692	142124509.000000	7389694	9817.045065	27641	12559	0.981705	24662	14977	0.981705	32724990	0.000000
254438789	137261267.000000	7132792	9889.033609	27676	12083	0.988903	24782	14295	0.988903	34330031	0.000000
255521163	134324600.000000	6982204	9932.696323	28088	11649	0.993270	24793	13794	0.993270	35898360	0.000000
256192370	132561909.000000	6888966	9959.178767	28092	11737	0.995918	24916	13695	0.995918	37439913	0.000000
256605870	131513189.000000	6836804	9975.240980	27828	11315	0.997524	25129	13476	0.997524	38970071	0.000000
256873889	130812327.000000	6801299	9984.983083	28167	11281	0.998498	24984	13635	0.998498	40489305	0.000000
257010239	130447950.000000	6779701	9990.891893	27981	11345	0.999089	25317	13256	0.999089	41999216	0.000000
257090662	130249486.000000	6766816	9994.475723	27967	11389	0.999448	25078	13440	0.999448	43506531	0.000000
257112193	130074357.000000	6763373	9996.649399	27783	11353	0.999665	24923	13513	0.999665	45010072	0.000000
257161752	130009498.000000	6754945	9997.967783	28183	11453	0.999797	25321	13228	0.999797	46506908	0.000000
257195565	129940741.000000	6743274	9998.767413	28092	11431	0.999877	25134	13417	0.999877	48002872	0.000000
257215014	129910900.000000	6754404	9999.252408	28178	11592	0.999925	24989	13414	0.999925	49496582	0.000000
257207703	129898017.000000	6747152	9999.546568	28129	11522	0.999955	24969	13263	0.999955	50985760	0.000000
257222589	129883693.000000	6747853	9999.724983	28211	11238	0.999972	25285	13401	0.999972	52477723	0.000000
257245293	129845634.000000	6752178	9999.833196	28049	11270	0.999983	24968	13422	0.999983	53965461	0.000000
257222650	129873102.000000	6748177	9999.898829	28146	11414	0.999990	25216	13455	0.999990	55451226	0.000000
257233555	129857721.000000	6751045	9999.938638	28110	11309	0.999994	24973	13646	0.999994	56933880	0.000000
257208948	129879075.000000	6752551	9999.962782	28007	11411	0.999996	24910	13629	0.999996	58414223	0.000000
257252771	129854592.000000	6746521	9999.977427	27899	11429	0.999998	25054	13178	0.999998	59892606	0.000000
257217804	129852319.000000	6747474	9999.986309	28130	11278	0.999999	25288	13239	0.999999	61369640	0.000000
257237694	129831754.000000	6744843	9999.991696	28050	11231	0.999999	25185	13232	0.999999	62842914	0.000000
257216144	129858295.000000	6747944	9999.994963	28066	11392	0.999999	25139	13522	0.999999	64312959	0.000000
257219096	129859012.000000	6752140	9999.996945	28036	11286	1.000000	25044	13402	1.000000	65782729	0.000000
257229146	129880705.000000	6748373	9999.998147	28020	11268	1.000000	24963	13228	1.000000	67247997	0.000000
257222329	129840443.000000	6747864	9999.998876	28095	11394	1.000000	25109	13695	1.000000	68714526	0.000000
257225831	129891323.000000	6755884	9999.999318	28092	11315	1.000000	25120	13319	1.000000	70176512	0.000000
257222650	129885244.000000	6747599	9999.999587	28154	11299	1.000000	25318	13474	1.000000	71638036	0.000000
257240374	129856156.000000	6750752	9999.999749	28197	11421	1.000000	25283	13154	1.000000	73097318	0.000000
257210768	129883286.000000	6750221	9999.999848	28173	11105	1.000000	25072	13127	1.000000	74551232	0.000000
257207444	129895516.000000	6751566	9999.999908	28126	11446	1.000000	25109	13313	1.000000	76004389	0.000000
257202504	129878644.000000	6753867	9999.999944	27900	11378	1.000000	25028	13655	1.000000	77453847	0.000000
257233997	129881683.000000	6747175	9999.999966	28170	11255	1.000000	25149	13250	1.000000	78904391	0.000000
257233361	129889902.000000	6750547	9999.999979	28122	11623	1.000000	25147	13259	1.000000	80352483	-1.#IND00
257251730	129853447.000000	6751042	9999.999988	28163	11149	1.000000	25079	13425	1.000000	81800975	-1.#IND00
257237408	129819384.000000	6746409	9999.999992	28048	11251	1.000000	25225	13546	1.000000	83242755	0.004305
257234808	129865457.000000	6748573	9999.999995	28133	11551	1.000000	25195	13229	1.000000	84683494	-0.011731
257239158	129874285.000000	6747769	9999.999997	27868	11380	1.000000	25337	13289	1.000000	86122545	-0.008228
257219373	129861739.000000	6749595	9999.999998	27971	11287	1.000000	24968	13459	1.000000	87558313	-0.001556
257230794	129865944.000000	6754238	9999.999999	28209	11378	1.000000	25029	13456	1.000000	88993780	0.004097
257207804	129922617.000000	6749525	9999.999999	28230	11481	1.000000	25150	13564	1.000000	90426566	0.005954
257205685	129916918.000000	6753230	10000.000000	28316	11406	1.000000	25251	13428	1.000000	91856820	0.008747
257228559	129878338.000000	6749036	10000.000000	28141	11339	1.000000	25303	13400	1.000000	93286216	0.007865
257210229	129895155.000000	6748631	10000.000000	28058	11438	1.000000	25064	13385	1.000000	94713078	0.003738
257218045	129886251.000000	6753722	10000.000000	28182	11361	1.000000	25236	13389	1.000000	96137089	0.003565
257213333	129894875.000000	6751303	10000.000000	27949	11471	1.000000	25119	13101	1.000000	97557329	0.003524
257215309	129884798.000000	6750843	10000.000000	27970	11174	1.000000	25198	13356	1.000000	98978222	0.003288
257231632	129861003.000000	6751370	10000.000000	27920	11441	1.000000	25114	13330	1.000000	100396370	0.002242
257229665	129845751.000000	6748820	10000.000000	27949	11422	1.000000	25172	13430	1.000000	101811333	0.002297
257220588	129875837.000000	6752280	10000.000000	28162	11240	1.000000	25217	13473	1.000000	103224999	0.001739
257244118	129831731.000000	6748340	10000.000000	28007	11382	1.000000	25087	13410	1.000000	104636340	0.001573
257234384	129858281.000000	6746605	10000.000000	28143	11402	1.000000	25103	13319	1.000000	106046505	0.000922
257223375	129869030.000000	6753657	10000.000000	27938	11570	1.000000	25035	13281	1.000000	107455691	0.000695
257221224	129859205.000000	6750249	10000.000000	28158	11306	1.000000	25312	13156	1.000000	108862980	0.000804
257225016	129874556.000000	6752238	10000.000000	27986	11374	1.000000	25031	13554	1.000000	110263853	0.000887
257225936	129849645.000000	6748436	10000.000000	28160	11431	1.000000	24853	13517	1.000000	111662470	0.003626
257249349	129853842.000000	6751513	10000.000000	28054	11437	1.000000	24999	13661	1.000000	113061715	0.003227
257211516	129878054.000000	6747745	10000.000000	28121	11268	1.000000	25169	13274	1.000000	114459231	0.003498
257194782	129921666.000000	6750855	10000.000000	28135	11426	1.000000	25163	13560	1.000000	115855877	0.003497
257234335	129876878.000000	6755174	10000.000000	28061	11376	1.000000	25131	13220	1.000000	117247127	0.003053
257216195	129874959.000000	6746628	10000.000000	28179	11342	1.000000	25295	13382	1.000000	118636528	0.002669
257208583	129910876.000000	6749359	10000.000000	27953	11480	1.000000	25192	13463	1.000000	120023724	0.003374
257249668	129864964.000000	6745491	10000.000000	28226	11388	1.000000	25052	13434	1.000000	121409574	0.002662
257233562	129873341.000000	6756244	10000.000000	28050	11634	1.000000	24948	13398	1.000000	122793371	0.002314
257243215	129861124.000000	6748251	10000.000000	27936	11389	1.000000	25189	13175	1.000000	124175392	0.002300
257213146	129881085.000000	6751724	10000.000000	27946	11547	1.000000	25231	13409	1.000000	125554598	0.002344
257227054	129848157.000000	6753375	10000.000000	28156	11291	1.000000	25244	13484	1.000000	126933490	0.002508
257220413	129924963.000000	6750696	10000.000000	27939	11413	1.000000	25020	13661	1.000000	128309185	0.002687
257179931	129904246.000000	6756887	10000.000000	28092	11737	1.000000	25184	13312	1.000000	129679543	0.002593
257227738	129872063.000000	6749669	10000.000000	28024	11461	1.000000	25232	13331	1.000000	131048439	0.002421
257235182	129871627.000000	6747895	10000.000000	28166	11448	1.000000	24929	13587	1.000000	132416375	0.002590
257217893	129894398.000000	6753824	10000.000000	28134	11566	1.000000	25364	13421	1.000000	133783905	0.002298
257203724	129892125.000000	6750515	10000.000000	28128	11402	1.000000	25131	13355	1.000000	135148192	0.002023
257225397	129872222.000000	6751646	10000.000000	28081	11408	1.000000	25071	13517	1.000000	136510583	0.001878
257220834	129903714.000000	6750042	10000.000000	27783	11232	1.000000	25285	13256	1.000000	137874058	0.002052
257250063	129872908.000000	6751089	10000.000000	28118	11583	1.000000	25115	13397	1.000000	139232523	0.002226
257207458	129892326.000000	6751016	10000.000000	28233	11384	1.000000	25160	13459	1.000000	140588799	0.001793
257251087	129837089.000000	6752199	10000.000000	27973	11274	1.000000	25120	13387	1.000000	141944272	0.001893
257224195	129913273.000000	6748988	10000.000000	27927	11310	1.000000	25211	13299	1.000000	143298855	0.001370
257235310	129869093.000000	6748874	10000.000000	28050	11424	1.000000	25214	13421	1.000000	144649261	0.001418
257223856	129861996.000000	6751834	10000.000000	27974	11435	1.000000	25183	13297	1.000000	145998133	0.001720
257247362	129837576.000000	6752608	10000.000000	28133	11421	1.000000	25219	13391	1.000000	147345819	0.001733
257228394	129853892.000000	6749861	10000.000000	27999	11565	1.000000	25339	13087	1.000000	148690749	0.002241
257213358	129863060.000000	6751529	10000.000000	28212	11203	1.000000	25316	13315	1.000000	150034291	0.002235
257210813	129869133.000000	6749099	10000.000000	28116	11450	1.000000	25316	13419	1.000000	151373956	0.002060
257259805	129787792.000000	6744749	10000.000000	27814	11158	1.000000	25131	13285	1.000000	152712501	0.001795
257220570	129886146.000000	6750245	10000.000000	28293	11311	1.000000	25329	13251	1.000000	154050349	0.001691
257217293	129886989.000000	6749909	10000.000000	27930	11589	1.000000	25235	13582	1.000000	155386671	0.001537
257229881	129895289.000000	6755389	10000.000000	28264	11472	1.000000	25174	13339	1.000000	156719727	0.001431
257223015	129856139.000000	6749908	10000.000000	28058	11457	1.000000	25156	13314	1.000000	158049621	0.001585
257217793	129897951.000000	6747527	10000.000000	28118	11266	1.000000	25001	13366	1.000000	159379141	0.000904
257238709	129870898.000000	6749913	10000.000000	28060	11510	1.000000	25584	13492	1.000000	160706266	0.000624
257238623	129851760.000000	6751286	10000.000000	27948	11338	1.000000	25066	13220	1.000000	162027557	0.000522
npatches	nstrain	runtime	dt	init_x	init_y	init_y_blood	init_z	init_S	beta0	beta1	beta2	beta3	mean_beta	B	d	delta	delta_blood	b[0]	mut	m	CTL	c	g	epsilon	k	het	lambda	rho	omega	x_max	patch.dyna	DELTA	A	VA
10000	1	100.000000	0.000100	21900	9499	5000000	0.001000	10000000	20.702192	20.629487	12.602796	15.115017	15	8000000000.000000	0.010000	1.000000	1.000000	800000	0.000050	0.048000	0	0.500000	0.000000	25.000000	12.000000	0.500000	0.001000	0.001000	0.010000	31987	0	10.000000	7.000000	1.000000
sus	inf	inf_blood	z	x[0]	y[0][0]	z[0]	x[1]	y[1][0]	z[1]	S[0]	synchrony
219000000	94990000.000000	5000000	10.000000	21900	9499	0.001000	21900	9499	0.001000	10000000	0.000000
112153544	1039774740.000000	54132501	3940.834452	8388	106436	0.394083	8466	105948	0.394083	14661870	0.000000
175820749	448176515.000000	23338060	6324.976263	14277	47550	0.632498	14211	47015	0.632498	18952496	0.000000
216515163	257473053.000000	13395457	7771.013291	18431	28170	0.777101	18434	27817	0.777101	21926628	0.000000
239937054	178159151.000000	9264141	8648.068121	21012	19565	0.864807	21149	19677	0.864807	24132847	0.000000
253869869	138273586.000000	7192839	9180.022116	22556	15883	0.918002	22721	15667	0.918002	25892826	0.000000
262332828	116275476.000000	6042403	9502.664490	23850	13319	0.950266	23760	13546	0.950266	27381112	0.000000
267529117	103508892.000000	5377898	9698.354536	24505	11803	0.969835	24568	11969	0.969835	28700072	0.000000
270733089	95986720.000000	4986488	9817.045065	25102	10936	0.981705	24900	11053	0.981705	29917856	0.000000
272703180	91425521.000000	4755895	9889.033609	24860	10806	0.988903	25334	10515	0.988903	31072352	0.000000
273906282	88622779.000000	4606665	9932.696323	25259	9956	0.993270	25196	10237	0.993270	32188371	0.000000
274617478	86992511.000000	4516240	9959.178767	25477	10085	0.995918	25227	10136	0.995918	33278169	0.000000
275096229	85962223.000000	4467485	9975.240980	25460	9958	0.997524	25429	10162	0.997524	34353336	0.000000
275343348	85345990.000000	4435269	9984.983083	25623	9863	0.998498	25586	9926	0.998498	35417722	0.000000
275532265	84947975.000000	4413656	9990.891893	25321	9847	0.999089	25586	9879	0.999089	36473165	0.000000
275612714	84763698.000000	4406172	9994.475723	25613	9596	0.999448	25403	9981	0.999448	37525589	0.000000
275683869	84595168.000000	4396690	9996.649399	25587	9805	0.999665	25455	9802	0.999665	38573404	0.000000
275743611	84477384.000000	4393591	9997.967783	25568	9673	0.999797	25723	9647	0.999797	39617351	0.000000
275755242	84476734.000000	4391153	9998.767413	25553	9776	0.999877	25730	9719	0.999877	40663178	0.000000
275714014	84515953.000000	4390701	9999.252408	25575	9877	0.999925	25521	9656	0.999925	41704115	0.000000
275787289	84416922.000000	4387187	9999.546568	25567	9820	0.999955	25355	10006	0.999955	42743248	0.000000
275796228	84393352.000000	4386268	9999.724983	25630	9792	0.999972	25428	9929	0.999972	43780956	0.000000
275784003	84405112.000000	4386081	9999.833196	25487	9862	0.999983	25669	9699	0.999983	44819011	0.000000
275785757	84375542.000000	4387978	9999.898829	25357	9840	0.999990	25426	9732	0.999990	45854453	0.000000
275771132	84404427.000000	4386006	9999.938638	25202	10020	0.999994	25688	9746	0.999994	46888143	0.000000
275795700	84370265.000000	4385572	9999.962782	25695	9883	0.999996	25411	9778	0.999996	47919503	0.000000
275798515	84385057.000000	4384554	9999.977427	25364	9741	0.999998	25548	9883	0.999998	48950088	0.000000
275800209	84388416.000000	4385162	9999.986309	25560	9932	0.999999	25556	10009	0.999999	49977710	0.000000
275775126	84423729.000000	4389472	9999.991696	25496	9741	0.999999	25628	9649	0.999999	51005260	0.000000
275764713	84391305.000000	4383984	9999.994963	25540	9951	0.999999	25495	9880	0.999999	52029180	0.000000
275770235	84380313.000000	4385663	9999.996945	25464	9808	1.000000	25546	9871	1.000000	53050875	0.000000
275775284	84398184.000000	4386456	9999.998147	25530	9984	1.000000	25494	9828	1.000000	54073293	0.000000
275790140	84364850.000000	4384508	9999.998876	25537	9442	1.000000	25439	9864	1.000000	55094195	0.000000
275800574	84392260.000000	4386797	9999.999318	25553	9791	1.000000	25766	9786	1.000000	56114427	0.000000
275787094	84388884.000000	4384391	9999.999587	25339	9887	1.000000	25694	9737	1.000000	57132255	0.000000
275793377	84406577.000000	4385272	9999.999749	25533	9896	1.000000	25716	9675	1.000000	58148399	0.000000
275765318	84441276.000000	4388064	9999.999848	25610	9798	1.000000	25564	9807	1.000000	59165090	0.000000
275788103	84387559.000000	4386205	9999.999908	25373	9913	1.000000	25306	9654	1.000000	60179470	0.000000
275765885	84403102.000000	4387200	9999.999944	25530	9776	1.000000	25764	9819	1.000000	61190042	0.000000
275814649	84361902.000000	4389088	9999.999966	25348	10021	1.000000	25463	9927	1.000000	62200067	0.000000
275771896	84436417.000000	4390532	9999.999979	25450	9694	1.000000	25664	9698	1.000000	63207077	-1.#IND00
275791328	84381874.000000	4383968	9999.999988	25588	9836	1.000000	25595	9544	1.000000	64214423	0.038400
275769428	84410190.000000	4388816	9999.999992	25586	9807	1.000000	25526	9758	1.000000	65218711	0.019267
275778937	84408122.000000	4386681	9999.999995	25571	9814	1.000000	25335	9833	1.000000	66223944	-0.009342
275764554	84403162.000000	4387808	9999.999997	25535	9888	1.000000	25477	9778	1.000000	67227165	-0.011815
275784853	84402539.000000	4388577	9999.999998	25577	9901	1.000000	25456	9993	1.000000	68230000	-0.007421
275778359	84416140.000000	4388482	9999.999999	25483	9698	1.000000	25547	9688	1.000000	69229508	-0.005316
275801390	84373726.000000	4382452	9999.999999	25464	9727	1.000000	25329	9873	1.000000	70225456	0.003028
275792963	84386730.000000	4385949	10000.000000	25562	9806	1.000000	25666	9791	1.000000	71222126	0.000999
275775313	84402300.000000	4386200	10000.000000	25411	9812	1.000000	25594	9648	1.000000	72218421	0.002186
275779876	84383387.000000	4388512	10000.000000	25465	9815	1.000000	25612	9896	1.000000	73212151	0.002278
275785268	84378974.000000	4385071	10000.000000	25233	9914	1.000000	25438	9985	1.000000	74203132	0.004694
275797071	84382415.000000	4384719	10000.000000	25534	9708	1.000000	25466	9754	1.000000	75193496	0.005870
275789444	84393277.000000	4387249	10000.000000	25655	9748	1.000000	25640	9525	1.000000	76181721	-0.006698
275790290	84380622.000000	4389425	10000.000000	25749	9620	1.000000	25619	9636	1.000000	77172586	-0.007085
275799615	84341225.000000	4384618	10000.000000	25620	9621	1.000000	25857	9584	1.000000	78158596	-0.003622
275783619	84371476.000000	4383943	10000.000000	25230	9923	1.000000	25697	9859	1.000000	79142474	-0.005043
275777081	84366906.000000	4386585	10000.000000	25531	9506	1.000000	25551	9714	1.000000	80125358	-0.004156
275776292	84425681.000000	4391750	10000.000000	25457	9831	1.000000	25469	9962	1.000000	81107475	-0.003731
275802847	84338262.000000	4386544	10000.000000	25569	9872	1.000000	25279	9857	1.000000	82086429	-0.004719
275779315	84398114.000000	4386126	10000.000000	25389	10017	1.000000	25422	9970	1.000000	83064685	-0.004635
275779255	84413459.000000	4386515	10000.000000	25543	9798	1.000000	25563	9899	1.000000	84044084	-0.005306
275808286	84350375.000000	4386381	10000.000000	25307	10009	1.000000	25630	9807	1.000000	85018477	-0.005209
275785680	84396203.000000	4390143	10000.000000	25601	9831	1.000000	25605	9861	1.000000	85992345	-0.004666
275782677	84406302.000000	4388266	10000.000000	25495	9814	1.000000	25616	9847	1.000000	86966011	-0.003922
275777666	84371966.000000	4386372	10000.000000	25476	9693	1.000000	25419	9800	1.000000	87938837	-0.003595
275800721	84380242.000000	4386222	10000.000000	25522	9886	1.000000	25552	9543	1.000000	88909234	-0.004473
275803652	84348440.000000	4385882	10000.000000	25450	9967	1.000000	25578	9746	1.000000	89877203	-0.003688
275807421	84354323.000000	4385515	10000.000000	25366	9784	1.000000	25477	9957	1.000000	90843292	-0.003496
275778960	84407076.000000	4387288	10000.000000	25464	9727	1.000000	25463	9825	1.000000	91809883	-0.003509
275793591	84388747.000000	4384597	10000.000000	25634	9705	1.000000	25740	9635	1.000000	92774051	-0.002553
275758969	84417207.000000	4388183	10000.000000	25452	9728	1.000000	25551	9628	1.000000	93736925	-0.002950
275802389	84375893.000000	4385016	10000.000000	25611	9810	1.000000	25683	9762	1.000000	94696811	-0.002796
275804970	84349961.000000	4386655	10000.000000	25454	9785	1.000000	25502	9754	1.000000	95656856	-0.002760
275778065	84410994.000000	4389442	10000.000000	25568	9593	1.000000	25379	10024	1.000000	96617561	-0.004155
275774935	84382492.000000	4385971	10000.000000	25724	9834	1.000000	25628	9847	1.000000	97574266	-0.004021
275789958	84415250.000000	4385048	10000.000000	25550	9904	1.000000	25479	10031	1.000000	98529231	-0.003139
275807552	84390141.000000	4386288	10000.000000	25732	9735	1.000000	25553	9852	1.000000	99481894	-0.002749
275802972	84356609.000000	4380159	10000.000000	25452	9839	1.000000	25647	9719	1.000000	100435944	-0.001458
275793199	84369026.000000	4383840	10000.000000	25564	9607	1.000000	25507	9647	1.000000	101388953	-0.001159
275793527	84372221.000000	4386384	10000.000000	25549	9740	1.000000	25626	9729	1.000000	102339835	-0.001040
275780923	84372600.000000	4384284	10000.000000	25337	9749	1.000000	25520	9882	1.000000	103287355	-0.001224
275772965	84426000.000000	4388983	10000.000000	25528	9770	1.000000	25717	9595	1.000000	104234917	-0.001025
275775741	84418855.000000	4386725	10000.000000	25453	9789	1.000000	25481	9600	1.000000	105180929	-0.000141
275812489	84367234.000000	4383307	10000.000000	25598	9469	1.000000	25447	9684	1.000000	106124840	-0.000492
275776602	84384636.000000	4385584	10000.000000	25369	9807	1.000000	25493	9810	1.000000	107066184	-0.000434
275764097	84397920.000000	4384156	10000.000000	25637	9646	1.000000	25693	9816	1.000000	108007052	-0.000558
275784299	84389944.000000	4381843	10000.000000	25636	9709	1.000000	25585	9903	1.000000	108947002	-0.000704
275786667	84381192.000000	4387188	10000.000000	25642	9707	1.000000	25613	9807	1.000000	109884896	-0.000472
275784361	84365873.000000	4385133	10000.000000	25613	9845	1.000000	25546	9688	1.000000	110820351	-0.000339
275778205	84380600.000000	4386032	10000.000000	25528	9905	1.000000	25498	9794	1.000000	111753789	-0.000891
275815084	84361913.000000	4384178	10000.000000	25508	9665	1.000000	25651	9724	1.000000	112687212	-0.001034
275760313	84415962.000000	4391869	10000.000000	25396	9740	1.000000	25470	9826	1.000000	113618115	-0.000886
275812295	84339620.000000	4383156	10000.000000	25733	9837	1.000000	25727	9504	1.000000	114548530	-0.001235
275780726	84390319.000000	4389209	10000.000000	25487	9912	1.000000	25521	9774	1.000000	115478056	-0.001220
275785050	84393137.000000	4388142	10000.000000	25291	9908	1.000000	25460	9915	1.000000	116406297	-0.001496
275778704	84416835.000000	4392387	10000.000000	25625	9886	1.000000	25636	9784	1.000000	117334403	-0.001688
275798947	84375173.000000	4382314	10000.000000	25472	9724	1.000000	25384	10004	1.000000	118260285	-0.002421
275802949	84384065.000000	4386388	10000.000000	25535	9731	1.000000	25443	9808	1.000000	119185347	-0.002302
275790072	84399936.000000	4385581	10000.000000	25683	9644	1.000000	25447	9999	1.000000	120108676	-0.002716
npatches	nstrain	runtime	dt	init_x	init_y	init_y_blood	init_z	init_S	beta0	beta1	beta2	beta3	mean_beta	B	d	delta	delta_blood	b[0]	mut	m	CTL	c	g	epsilon	k	het	lambda	rho	omega	x_max	patch.dyna	DELTA	A	VA
10000	1	100.000000	0.000100	21900	9499	5000000	0.001000	10000000	10.858269	10.607708	19.760444	10.895088	15	8000000000.000000	0.010000	1.000000	1.000000	800000	0.000050	0.048000	0	0.500000	0.000000	25.000000	13.000000	0.500000	0.001000	0.001000	0.010000	31987	0	10.000000	7.000000	1.000000
sus	inf	inf_blood	z	x[0]	y[0][0]	z[0]	x[1]	y[1][0]	z[1]	S[0]	synchrony
219000000	94990000.000000	5000000	10.000000	21900	9499	0.001000	21900	9499	0.001000	10000000	0.000000
117906749	952870456.000000	49617972	3940.834452	13956	93802	0.394083	14266	93041	0.394083	14605842	0.000000
186805079	384982739.000000	20027613	6324.976263	21171	36811	0.632498	21321	36456	0.632498	18670412	0.000000
229474370	209542548.000000	10898202	7771.013291	25381	19147	0.777101	25431	19171	0.777101	21339286	0.000000
253816570	136948747.000000	7123844	8648.068121	27163	12449	0.864807	27264	12547	0.864807	23210123	0.000000
268328334	100450863.000000	5222879	9180.022116	28607	9074	0.918002	28694	9055	0.918002	24615076	0.000000
277158531	80268830.000000	4176444	9502.664490	29182	7029	0.950266	29277	7118	0.950266	25738467	0.000000
282661263	68472821.000000	3558671	9698.354536	29560	6062	0.969835	29880	5755	0.969835	26686173	0.000000
286098174	61341893.000000	3189378	9817.045065	29636	5432	0.981705	29800	5330	0.981705	27527505	0.000000
288219756	56988270.000000	2963035	9889.033609	30057	5007	0.988903	29918	4860	0.988903	28298966	0.000000
289566295	54288465.000000	2818901	9932.696323	29937	4607	0.993270	30266	4513	0.993270	29028657	0.000000
290401896	52627964.000000	2737235	9959.178767	30126	4692	0.995918	30164	4528	0.995918	29729491	0.000000
290953205	51593064.000000	2682280	9975.240980	30193	4386	0.997524	30189	4600	0.997524	30414738	0.000000
291240944	51012562.000000	2650673	9984.983083	30329	4398	0.998498	30184	4416	0.998498	31088333	0.000000
291430596	50626285.000000	2629214	9990.891893	30205	4260	0.999089	30273	4401	0.999089	31753206	0.000000
291543601	50373860.000000	2622577	9994.475723	30161	4452	0.999448	30300	4344	0.999448	32414431	0.000000
291608398	50269776.000000	2613273	9996.649399	30402	4298	0.999665	30302	4328	0.999665	33072114	0.000000
291650937	50178806.000000	2610270	9997.967783	30175	4273	0.999797	30332	4210	0.999797	33728174	0.000000
291673836	50141215.000000	2604747	9998.767413	30147	4276	0.999877	30221	4170	0.999877	34381298	0.000000
291689700	50130751.000000	2607146	9999.252408	30173	4421	0.999925	30185	4294	0.999925	35036077	0.000000
291718237	50067930.000000	2603572	9999.546568	30253	4307	0.999955	30028	4394	0.999955	35687021	0.000000
291721677	50074302.000000	2600164	9999.724983	30040	4382	0.999972	30271	4371	0.999972	36336701	0.000000
291717187	50053331.000000	2601567	9999.833196	30166	4292	0.999983	30390	4297	0.999983	36985763	0.000000
291713552	50076285.000000	2604348	9999.898829	30165	4352	0.999990	30195	4399	0.999990	37633999	0.000000
291736261	50031328.000000	2599063	9999.938638	30069	4434	0.999994	30105	4274	0.999994	38280006	0.000000
291710550	50065300.000000	2600383	9999.962782	30295	4454	0.999996	30158	4345	0.999996	38924518	0.000000
291745480	50030029.000000	2600828	9999.977427	30042	4401	0.999998	30261	4239	0.999998	39569866	0.000000
291719893	50048900.000000	2601282	9999.986309	30232	4466	0.999999	30374	4320	0.999999	40213629	0.000000
291746194	50049056.000000	2602077	9999.991696	30064	4543	0.999999	30160	4413	0.999999	40856986	0.000000
291722770	50082452.000000	2604464	9999.994963	30126	4400	0.999999	30114	4421	0.999999	41499332	0.000000
291716285	50058300.000000	2600509	9999.996945	30177	4230	1.000000	30422	4281	1.000000	42140031	0.000000
291719131	50056889.000000	2599820	9999.998147	30035	4464	1.000000	30278	4282	1.000000	42781260	0.000000
291753147	50003161.000000	2595505	9999.998876	30382	4381	1.000000	30274	4179	1.000000	43421873	0.000000
291738080	50049671.000000	2599011	9999.999318	30059	4322	1.000000	30266	4357	1.000000	44060879	0.000000
291741533	50002643.000000	2601591	9999.999587	30134	4178	1.000000	30158	4290	1.000000	44697921	0.000000
291746540	50042313.000000	2597560	9999.999749	30216	4251	1.000000	29927	4240	1.000000	45335027	0.000000
291769186	50014879.000000	2599738	9999.999848	30091	4335	1.000000	30297	4306	1.000000	45968260	0.000000
291746147	50011327.000000	2599640	9999.999908	30119	4384	1.000000	30401	4229	1.000000	46603883	0.000000
291723737	50036733.000000	2600667	9999.999944	29942	4372	1.000000	30273	4233	1.000000	47238290	0.000000
291739852	50022641.000000	2603445	9999.999966	30087	4270	1.000000	30165	4255	1.000000	47869558	0.000000
291715197	50051560.000000	2601609	9999.999979	30307	4365	1.000000	30161	4301	1.000000	48501274	-1.#IND00
291719477	50059451.000000	2602732	9999.999988	30039	4409	1.000000	30365	4299	1.000000	49132558	-0.001600
291723179	50088056.000000	2602204	9999.999992	30156	4287	1.000000	30136	4185	1.000000	49762615	-0.002119
291737430	50030726.000000	2600005	9999.999995	30073	4372	1.000000	30013	4346	1.000000	50391455	0.002618
291745350	50022783.000000	2599916	9999.999997	30056	4290	1.000000	30566	4294	1.000000	51018641	0.005271
291729340	50020215.000000	2601355	9999.999998	30086	4339	1.000000	30285	4375	1.000000	51645862	0.003067
291714954	50041024.000000	2600638	9999.999999	30063	4399	1.000000	30020	4452	1.000000	52272033	0.003635
291741087	50005565.000000	2599808	9999.999999	30282	4343	1.000000	30456	4344	1.000000	52895226	0.003505
291740423	50027174.000000	2599592	10000.000000	30182	4170	1.000000	30332	4327	1.000000	53518707	-0.001572
291741034	50029614.000000	2601503	10000.000000	30201	4329	1.000000	30105	4413	1.000000	54142479	0.003942
291722312	50050103.000000	2600527	10000.000000	30161	4365	1.000000	30251	4157	1.000000	54763599	0.004497
291716863	50044157.000000	2601381	10000.000000	30210	4258	1.000000	30287	4289	1.000000	55384562	0.003557
291728540	50046190.000000	2602143	10000.000000	30440	4387	1.000000	30245	4272	1.000000	56004556	0.002725
291712391	50057617.000000	2598593	10000.000000	30193	4300	1.000000	30159	4256	1.000000	56623893	0.004881
291699201	50053378.000000	2601057	10000.000000	30238	4334	1.000000	30353	4397	1.000000	57242220	0.004670
291706864	50047807.000000	2602752	10000.000000	30098	4300	1.000000	30080	4438	1.000000	57858553	0.005015
291726849	50048571.000000	2600852	10000.000000	30311	4307	1.000000	30106	4215	1.000000	58476059	0.001860
291704515	50053327.000000	2604621	10000.000000	30239	4358	1.000000	30145	4267	1.000000	59090645	0.002264
291731172	50032260.000000	2600483	10000.000000	30148	4390	1.000000	30285	4241	1.000000	59704548	-0.001713
291743711	50001877.000000	2598495	10000.000000	30297	4398	1.000000	30482	4222	1.000000	60317660	-0.001184
291751666	50019137.000000	2598534	10000.000000	29985	4402	1.000000	30274	4143	1.000000	60931755	-0.001981
291717608	50054370.000000	2603962	10000.000000	30404	4427	1.000000	30275	4274	1.000000	61544778	0.003176
291714054	50052532.000000	2604411	10000.000000	30057	4370	1.000000	30234	4242	1.000000	62156237	0.003274
291710385	50047492.000000	2601369	10000.000000	30122	4335	1.000000	30390	4272	1.000000	62766615	0.003512
291716469	50069764.000000	2602397	10000.000000	30063	4311	1.000000	30276	4189	1.000000	63374510	0.002840
291720915	50030508.000000	2600250	10000.000000	30366	4353	1.000000	30283	4275	1.000000	63983341	0.002763
291732284	50014307.000000	2601349	10000.000000	30147	4322	1.000000	30156	4180	1.000000	64591084	0.001015
291728719	50037090.000000	2599585	10000.000000	30059	4338	1.000000	30425	4273	1.000000	65198078	0.000863
291742633	50031486.000000	2599270	10000.000000	30298	4446	1.000000	30306	4258	1.000000	65804377	0.001124
291723604	50062300.000000	2599442	10000.000000	30444	4241	1.000000	30357	4441	1.000000	66409992	0.001163
291712872	50044014.000000	2601991	10000.000000	30064	4360	1.000000	30194	4238	1.000000	67012563	0.001032
291707946	50043479.000000	2600112	10000.000000	29882	4384	1.000000	30160	4335	1.000000	67614587	0.000967
291748677	50021409.000000	2598444	10000.000000	30373	4360	1.000000	30324	4255	1.000000	68217148	0.001151
291730000	50056073.000000	2599764	10000.000000	30059	4405	1.000000	30339	4263	1.000000	68817883	0.002461
291747461	50041411.000000	2600583	10000.000000	30171	4461	1.000000	30207	4271	1.000000	69419056	0.002921
291749176	50014313.000000	2599439	10000.000000	30112	4274	1.000000	30078	4312	1.000000	70018978	0.002325
291756333	50014932.000000	2600804	10000.000000	30175	4438	1.000000	30548	4196	1.000000	70618549	0.003350
291743388	50008441.000000	2598959	10000.000000	30437	4308	1.000000	30258	4232	1.000000	71216888	0.003162
291741586	50012102.000000	2598803	10000.000000	30219	4408	1.000000	30208	4309	1.000000	71811867	0.002733
291710716	50052395.000000	2600539	10000.000000	30195	4425	1.000000	30338	4181	1.000000	72406904	0.002881
291724102	50046641.000000	2600115	10000.000000	30166	4329	1.000000	30178	4313	1.000000	73002106	0.002794
291722380	50054211.000000	2602559	10000.000000	30170	4475	1.000000	30246	4289	1.000000	73596257	0.002954
291717625	50079201.000000	2604613	10000.000000	30344	4251	1.000000	30109	4365	1.000000	74189510	0.003107
291716992	50040638.000000	2602931	10000.000000	30202	4296	1.000000	30152	4349	1.000000	74781445	0.003049
291748198	50025411.000000	2597052	10000.000000	30276	4333	1.000000	30136	4306	1.000000	75372313	0.004429
291731164	50000212.000000	2598765	10000.000000	30447	4503	1.000000	30241	4257	1.000000	75960730	0.003198
291758345	50038796.000000	2599723	10000.000000	30266	4336	1.000000	30353	4215	1.000000	76547726	0.002954
291739023	50012713.000000	2599117	10000.000000	30079	4283	1.000000	30248	4351	1.000000	77136502	0.002732
291728886	50034005.000000	2602907	10000.000000	29939	4235	1.000000	30385	4304	1.000000	77725016	0.002868
291740386	50016422.000000	2597363	10000.000000	30075	4371	1.000000	30360	4350	1.000000	78310608	0.002985
291705488	50031493.000000	2601346	10000.000000	30268	4235	1.000000	29878	4291	1.000000	78896464	0.003021
291712380	50045361.000000	2604656	10000.000000	30366	4287	1.000000	30399	4334	1.000000	79481883	0.002631
291739933	50011645.000000	2598721	10000.000000	30419	4335	1.000000	30048	4244	1.000000	80066275	0.002487
291741899	50012464.000000	2598328	10000.000000	30166	4419	1.000000	30437	4258	1.000000	80648492	0.002587
291729666	50043865.000000	2597040	10000.000000	30307	4320	1.000000	30309	4453	1.000000	81230669	0.002591
291734695	50055126.000000	2603084	10000.000000	30137	4322	1.000000	30352	4319	1.000000	81812352	0.002325
291717563	50051163.000000	2597538	10000.000000	29903	4295	1.000000	30241	4378	1.000000	82392522	0.002245
291755484	50025951.000000	2599729	10000.000000	30221	4274	1.000000	30163	4352	1.000000	82971873	0.002309
291696021	50072564.000000	2601852	10000.000000	30009	4421	1.000000	30370	4289	1.000000	83548828	0.001803
291696459	50060498.000000	2600611	10000.000000	30173	4318	1.000000	30294	4496	1.000000	84128909	0.001961
npatches	nstrain	runtime	dt	init_x	init_y	init_y_blood	init_z	init_S	beta0	beta1	beta2	beta3	mean_beta	B	d	delta	delta_blood	b[0]	mut	m	CTL	c	g	epsilon	k	het	lambda	rho	omega	x_max	patch.dyna	DELTA	A	VA
10000	1	100.000000	0.000100	21900	9499	5000000	0.001000	10000000	11.125785	10.189630	18.925742	17.465805	15	8000000000.000000	0.010000	1.000000	1.000000	800000	0.000050	0.048000	0	0.500000	0.000000	25.000000	14.000000	0.500000	0.001000	0.001000	0.010000	31987	0	10.000000	7.000000	1.000000
sus	inf	inf_blood	z	x[0]	y[0][0]	z[0]	x[1]	y[1][0]	z[1]	S[0]	synchrony
219000000	94990000.000000	5000000	10.000000	21900	9499	0.001000	21900	9499	0.001000	10000000	0.000000
124959917	868724171.000000	45245440	3940.834452	14703	85269	0.394083	15399	83822	0.394083	14516977	0.000000
199339111	326158611.000000	16982966	6324.976263	22224	31222	0.632498	22921	30517	0.632498	18317104	0.000000
244080376	164429059.000000	8557806	7771.013291	26100	15125	0.777101	26791	14714	0.777101	20644287	0.000000
269300433	98181448.000000	5106216	8648.068121	28559	8770	0.864807	28725	8636	0.864807	22139063	0.000000
284188608	65107284.000000	3383003	9180.022116	29511	5841	0.918002	29875	5676	0.918002	23153447	0.000000
293267337	46824620.000000	2435396	9502.664490	30268	3940	0.950266	30634	3975	0.950266	23878177	0.000000
298930116	36051468.000000	1873691	9698.354536	30707	3079	0.969835	30794	3129	0.969835	24426031	0.000000
302590725	29359790.000000	1527275	9817.045065	30682	2490	0.981705	30994	2450	0.981705	24858476	0.000000
304975861	25100007.000000	1306659	9889.033609	30868	2215	0.988903	30807	2069	0.988903	25218019	0.000000
306587945	22278218.000000	1159082	9932.696323	31285	1980	0.993270	31264	1838	0.993270	25529142	0.000000
307611103	20434937.000000	1063822	9959.178767	31330	1676	0.995918	31324	1661	0.995918	25808760	0.000000
308348824	19238138.000000	999994	9975.240980	31221	1690	0.997524	31541	1559	0.997524	26065990	0.000000
308843083	18392068.000000	955793	9984.983083	31347	1619	0.998498	31440	1502	0.998498	26308001	0.000000
309138997	17844444.000000	926764	9990.891893	31325	1583	0.999089	31159	1478	0.999089	26539924	0.000000
309363821	17434548.000000	907357	9994.475723	31187	1471	0.999448	31246	1471	0.999448	26766178	0.000000
309547734	17182569.000000	894021	9996.649399	31163	1443	0.999665	31331	1393	0.999665	26986108	0.000000
309598491	17038801.000000	885502	9997.967783	31373	1431	0.999797	31293	1423	0.999797	27202877	0.000000
309644287	16947077.000000	881683	9998.767413	31242	1412	0.999877	31664	1387	0.999877	27417615	0.000000
309704004	16872297.000000	878285	9999.252408	31407	1557	0.999925	31632	1366	0.999925	27631452	0.000000
309713687	16834712.000000	874026	9999.546568	31347	1388	0.999955	31503	1440	0.999955	27843566	0.000000
309755688	16798746.000000	872989	9999.724983	31296	1342	0.999972	31499	1446	0.999972	28055894	0.000000
309749093	16800780.000000	873298	9999.833196	31383	1411	0.999983	31457	1399	0.999983	28266342	0.000000
309729207	16803671.000000	874035	9999.898829	31381	1461	0.999990	31414	1388	0.999990	28478407	0.000000
309783983	16743542.000000	871636	9999.938638	31397	1427	0.999994	31329	1391	0.999994	28689127	0.000000
309788982	16738718.000000	872272	9999.962782	31474	1393	0.999996	31291	1336	0.999996	28898579	0.000000
309798267	16742331.000000	870798	9999.977427	31361	1399	0.999998	31390	1386	0.999998	29107598	0.000000
309771962	16774149.000000	872391	9999.986309	31109	1418	0.999999	31514	1434	0.999999	29315662	0.000000
309782644	16749815.000000	871401	9999.991696	31607	1549	0.999999	31387	1417	0.999999	29523829	0.000000
309786705	16724370.000000	872691	9999.994963	31369	1422	0.999999	31179	1415	0.999999	29731735	0.000000
309765716	16757988.000000	871031	9999.996945	31521	1405	1.000000	31478	1476	1.000000	29939262	0.000000
309804019	16751174.000000	869945	9999.998147	31320	1441	1.000000	31502	1338	1.000000	30145610	0.000000
309791487	16763012.000000	870590	9999.998876	31279	1451	1.000000	31198	1407	1.000000	30351877	0.000000
309775367	16771278.000000	870366	9999.999318	31397	1407	1.000000	31498	1407	1.000000	30559571	0.000000
309782052	16752527.000000	869867	9999.999587	31341	1425	1.000000	31533	1367	1.000000	30767216	0.000000
309790876	16746243.000000	870140	9999.999749	31150	1417	1.000000	31282	1384	1.000000	30972809	0.000000
309745302	16764274.000000	871159	9999.999848	31445	1421	1.000000	31418	1377	1.000000	31179034	0.000000
309771689	16741447.000000	870047	9999.999908	31173	1453	1.000000	31162	1453	1.000000	31383724	0.000000
309830341	16680356.000000	865931	9999.999944	31326	1462	1.000000	31414	1378	1.000000	31588335	0.000000
309781393	16728900.000000	867976	9999.999966	31458	1393	1.000000	31396	1368	1.000000	31792727	0.000000
309782670	16749102.000000	871040	9999.999979	31430	1428	1.000000	31603	1400	1.000000	31996729	-1.#IND00
309780088	16743362.000000	870619	9999.999988	31525	1430	1.000000	31512	1321	1.000000	32200853	0.006400
309771474	16727585.000000	869073	9999.999992	31305	1399	1.000000	31325	1360	1.000000	32404118	0.000641
309767148	16760319.000000	870619	9999.999995	31433	1357	1.000000	31317	1424	1.000000	32608156	0.001703
309774891	16767529.000000	869142	9999.999997	31517	1351	1.000000	31392	1392	1.000000	32811875	-0.003288
309762869	16763349.000000	869764	9999.999998	31710	1421	1.000000	31328	1341	1.000000	33015187	-0.004358
309768441	16737197.000000	870713	9999.999999	31317	1430	1.000000	31248	1402	1.000000	33216858	-0.003567
309784108	16726835.000000	868446	9999.999999	31292	1461	1.000000	31459	1305	1.000000	33419084	-0.002657
309785006	16733390.000000	872932	10000.000000	31342	1375	1.000000	31232	1413	1.000000	33620184	0.000057
309798343	16718471.000000	869272	10000.000000	31324	1419	1.000000	31307	1419	1.000000	33821905	-0.000498
309794895	16736723.000000	868222	10000.000000	31375	1439	1.000000	31539	1360	1.000000	34022438	0.000648
309768611	16773346.000000	871028	10000.000000	31259	1453	1.000000	31498	1481	1.000000	34224591	-0.000048
309730851	16820472.000000	873546	10000.000000	31453	1362	1.000000	31265	1433	1.000000	34426601	0.010118
309717643	16835467.000000	874697	10000.000000	31557	1435	1.000000	31358	1463	1.000000	34628540	0.021370
309744254	16815232.000000	875596	10000.000000	31473	1452	1.000000	31410	1398	1.000000	34829529	0.020461
309749939	16801735.000000	872483	10000.000000	31522	1450	1.000000	31491	1462	1.000000	35029882	0.017055
309740084	16764426.000000	871674	10000.000000	31164	1498	1.000000	31543	1361	1.000000	35228644	0.016373
309757645	16757745.000000	870039	10000.000000	31223	1458	1.000000	31645	1433	1.000000	35428512	0.012990
309770807	16761883.000000	872118	10000.000000	31462	1456	1.000000	31455	1366	1.000000	35628057	0.012603
309771440	16776885.000000	871999	10000.000000	31427	1403	1.000000	31629	1374	1.000000	35827419	0.012211
309759098	16814562.000000	875041	10000.000000	31324	1454	1.000000	31416	1407	1.000000	36026721	0.012093
309772272	16777002.000000	872482	10000.000000	31423	1419	1.000000	31552	1382	1.000000	36226314	0.011528
309758467	16793667.000000	873220	10000.000000	31163	1532	1.000000	31487	1372	1.000000	36423892	0.010563
309784530	16765329.000000	870892	10000.000000	31335	1460	1.000000	31372	1372	1.000000	36621626	0.010026
309770788	16774419.000000	871571	10000.000000	31422	1309	1.000000	31335	1454	1.000000	36819793	0.009942
309760185	16767216.000000	873782	10000.000000	31306	1390	1.000000	31320	1415	1.000000	37017438	0.009144
309794012	16762533.000000	871042	10000.000000	31433	1394	1.000000	31317	1438	1.000000	37214583	0.009110
309771986	16780041.000000	870801	10000.000000	31305	1483	1.000000	31612	1362	1.000000	37411670	0.007446
309775057	16755560.000000	870953	10000.000000	31414	1387	1.000000	31531	1410	1.000000	37607647	0.011349
309781082	16779939.000000	870863	10000.000000	31146	1399	1.000000	31445	1432	1.000000	37803501	0.011360
309778769	16779425.000000	871898	10000.000000	31284	1453	1.000000	31521	1327	1.000000	37999233	0.011805
309765796	16757487.000000	871195	10000.000000	31481	1357	1.000000	31823	1388	1.000000	38195586	0.010823
309774883	16768687.000000	870795	10000.000000	31291	1486	1.000000	31347	1414	1.000000	38391905	0.010618
309781902	16749695.000000	871372	10000.000000	31646	1395	1.000000	31486	1383	1.000000	38586464	0.009967
309779047	16747960.000000	870866	10000.000000	31586	1377	1.000000	31671	1343	1.000000	38781135	0.010489
309766023	16760020.000000	870347	10000.000000	31104	1460	1.000000	31295	1427	1.000000	38975273	0.010880
309761632	16770521.000000	873644	10000.000000	31234	1497	1.000000	31295	1329	1.000000	39168651	0.010402
309783502	16747698.000000	869892	10000.000000	31416	1505	1.000000	31449	1449	1.000000	39362061	0.010281
309768173	16750428.000000	870380	10000.000000	31237	1470	1.000000	31375	1374	1.000000	39554752	0.010095
309763629	16767818.000000	871338	10000.000000	31363	1458	1.000000	31480	1375	1.000000	39747472	0.009649
309764137	16787626.000000	873144	10000.000000	31175	1452	1.000000	31486	1379	1.000000	39941628	0.009342
309773078	16781304.000000	872211	10000.000000	31224	1370	1.000000	31417	1384	1.000000	40134001	0.009259
309762717	16804471.000000	873713	10000.000000	31329	1487	1.000000	31573	1400	1.000000	40326214	0.009002
309744496	16788260.000000	873210	10000.000000	31217	1484	1.000000	31376	1443	1.000000	40518522	0.008782
309798721	16733586.000000	868523	10000.000000	31518	1413	1.000000	31381	1440	1.000000	40710058	0.009012
309792615	16743146.000000	869401	10000.000000	31548	1432	1.000000	31214	1473	1.000000	40902045	0.008878
309779854	16758910.000000	871839	10000.000000	31665	1413	1.000000	31278	1397	1.000000	41092987	0.008755
309764341	16774712.000000	872112	10000.000000	31298	1366	1.000000	31229	1395	1.000000	41284046	0.008815
309763426	16792120.000000	873179	10000.000000	31277	1504	1.000000	31466	1404	1.000000	41474792	0.009446
309777834	16759840.000000	871719	10000.000000	31463	1411	1.000000	31262	1360	1.000000	41664135	0.009161
309730973	16816908.000000	874159	10000.000000	31426	1462	1.000000	31327	1415	1.000000	41855486	0.008666
309744757	16816654.000000	875652	10000.000000	31281	1433	1.000000	31319	1382	1.000000	42044830	0.009716
309764153	16784532.000000	872122	10000.000000	31322	1466	1.000000	31500	1404	1.000000	42234298	0.009707
309759753	16750542.000000	869730	10000.000000	31154	1399	1.000000	31393	1424	1.000000	42423511	0.009484
309785570	16765185.000000	870861	10000.000000	31366	1435	1.000000	31230	1398	1.000000	42611935	0.009345
309767145	16789830.000000	873160	10000.000000	31105	1467	1.000000	31353	1394	1.000000	42800789	0.009217
309741357	16791143.000000	872912	10000.000000	31361	1586	1.000000	31298	1368	1.000000	42989357	0.008944
309756797	16778003.000000	871547	10000.000000	31149	1474	1.000000	31335	1432	1.000000	43177903	0.008796
309765518	16761976.000000	871519	10000.000000	31406	1489	1.000000	31476	1411	1.000000	43366056	0.007938
309773653	16752927.000000	867968	10000.000000	31364	1409	1.000000	31504	1390	1.000000	43553047	0.008211
npatches	nstrain	runtime	dt	init_x	init_y	init_y_blood	init_z	init_S	beta0	beta1	beta2	beta3	mean_beta	B	d	delta	delta_blood	b[0]	mut	m	CTL	c	g	epsilon	k	het	lambda	rho	omega	x_max	patch.dyna	DELTA	A	VA
10000	1	100.000000	0.000100	21900	9499	5000000	0.001000	10000000	20.354611	10.088378	22.456281	13.688795	15	8000000000.000000	0.010000	1.000000	1.000000	800000	0.000050	0.048000	0	0.500000	0.000000	25.000000	15.000000	0.500000	0.001000	0.001000	0.010000	31987	0	10.000000	7.000000	1.000000
sus	inf	inf_blood	z	x[0]	y[0][0]	z[0]	x[1]	y[1][0]	z[1]	S[0]	synchrony
219000000	94990000.000000	5000000	10.000000	21900	9499	0.001000	21900	9499	0.001000	10000000	0.000000
130744057	798158791.000000	41578178	3940.834452	10231	81897	0.394083	16032	77343	0.394083	14459941	0.000000
209806778	279673012.000000	14557147	6324.976263	17902	30204	0.632498	24009	26004	0.632498	18045137	0.000000
255940313	130352449.000000	6787282	7771.013291	23039	14595	0.777101	27887	11850	0.777101	20089086	0.000000
281596903	69892958.000000	3633208	8648.068121	26343	8260	0.864807	29452	6018	0.864807	21280537	0.000000
296339898	40379070.000000	2099372	9180.022116	28224	4861	0.918002	30801	3440	0.918002	21990482	0.000000
305094051	24531274.000000	1278489	9502.664490	29811	2949	0.950266	31092	1891	0.950266	22417768	0.000000
310335644	15440460.000000	802681	9698.354536	30665	1875	0.969835	31291	1207	0.969835	22677557	0.000000
313622721	10012684.000000	520191	9817.045065	31100	1212	0.981705	31910	776	0.981705	22834182	0.000000
315669657	6657033.000000	346701	9889.033609	31386	823	0.988903	31852	539	0.988903	22926476	0.000000
316988980	4524110.000000	235317	9932.696323	31555	571	0.993270	31760	376	0.993270	22977704	0.000000
317875551	3131371.000000	162521	9959.178767	31761	383	0.995918	32037	233	0.995918	23001975	0.000000
318475414	2201460.000000	115135	9975.240980	31884	298	0.997524	31921	154	0.997524	23008650	0.000000
318859101	1564014.000000	80885	9984.983083	31957	170	0.998498	32024	120	0.998498	23003313	0.000000
319157761	1127490.000000	59039	9990.891893	31668	143	0.999089	32217	66	0.999089	22989538	0.000000
319361530	811487.000000	42370	9994.475723	31915	106	0.999448	32027	58	0.999448	22970476	0.000000
319481682	586300.000000	30271	9996.649399	32069	83	0.999665	31976	50	0.999665	22946754	0.000000
319594178	423486.000000	21667	9997.967783	31874	59	0.999797	31869	35	0.999797	22920173	0.000000
319682981	312865.000000	16386	9998.767413	31998	45	0.999877	31887	24	0.999877	22891218	0.000000
319729621	229415.000000	11783	9999.187138	32176	35	0.999925	32052	23	0.999925	22861317	0.000000
319800434	166720.000000	8582	9996.062468	32064	16	0.999955	31883	25	0.999955	22830141	0.000000
319806595	126993.000000	6617	9953.786662	31753	10	0.999972	32012	11	0.900233	22798748	0.000000
319805406	112127.000000	5758	9758.427622	31935	11	0.999983	31969	4	0.939489	22766623	0.000000
319801099	123652.000000	6280	9648.603252	31917	18	0.999990	32134	15	0.963299	22734169	0.000000
319788928	137079.000000	7223	9696.555182	32047	13	0.999994	31933	13	0.977740	22702018	0.000000
319776232	139521.000000	7087	9766.963998	31973	13	0.999996	31757	9	0.986499	22670141	0.000000
319783444	129916.000000	6869	9794.981935	31979	12	0.999998	32191	3	0.991811	22638211	0.000000
319806945	123967.000000	6450	9760.774277	32018	12	0.999999	31739	9	0.995033	22606165	0.000000
319799093	125297.000000	6436	9730.671695	32151	10	0.999999	32033	15	0.911828	22574306	0.000000
319801140	129594.000000	6854	9738.519040	31999	22	0.999999	32128	12	0.946521	22542400	0.000000
319795016	131673.000000	6847	9754.360433	31898	15	1.000000	31733	9	0.967564	22510304	0.000000
319786894	129718.000000	6806	9772.813519	32107	16	0.700597	31828	11	0.980327	22478391	0.000000
319809293	126207.000000	6675	9760.561135	31807	16	0.818405	31977	14	0.988068	22446559	0.000000
319785296	129049.000000	6617	9759.079275	31895	16	0.889859	31946	5	0.933488	22414654	0.000000
319783924	126812.000000	6540	9749.923451	31969	17	0.933197	31957	21	0.898008	22382913	0.000000
319792934	127300.000000	6496	9746.342462	31995	12	0.959482	31827	7	0.938139	22351416	0.000000
319785037	127589.000000	6667	9750.105125	32032	13	0.975425	31936	13	0.962480	22319956	0.000000
319804888	125523.000000	6509	9743.089494	31908	27	0.985095	31916	14	0.977243	22288238	0.000000
319779028	127104.000000	6720	9738.726751	31729	17	0.990960	32076	10	0.986198	22257019	0.000000
319834755	126450.000000	6650	9736.075392	31915	9	0.994517	31847	6	0.991628	22225702	0.000000
319807915	125650.000000	6504	9734.691115	32062	14	0.996674	31845	14	0.957187	22194424	-1.#IND00
319808592	129307.000000	6694	9737.339340	32159	14	0.997983	32125	6	0.974033	22163037	-1.#IND00
319800232	130917.000000	6653	9762.036989	31934	23	0.998777	31957	10	0.984250	22132134	-1.#IND00
319775723	127168.000000	6705	9763.151773	31945	28	0.999258	32005	11	0.785192	22101000	0.010231
319805947	127668.000000	6575	9739.842670	31829	12	0.999550	31964	7	0.869714	22069641	0.005602
319784659	130206.000000	6781	9755.020780	31692	14	0.999727	32129	9	0.920978	22038479	0.004260
319771197	129839.000000	6614	9768.215611	32072	13	0.999834	32014	9	0.952072	22007451	0.006080
319800260	129638.000000	6776	9768.462507	31936	11	0.999900	32097	14	0.862480	21976358	0.004976
319783752	125259.000000	6613	9757.801512	31926	5	0.999939	31904	10	0.916591	21945634	0.009491
319796930	122580.000000	6376	9713.381363	31969	21	0.999963	32116	5	0.949411	21914447	0.001247
319785109	127662.000000	6785	9716.829800	32048	11	0.999978	31921	6	0.969316	21883761	0.000494
319772746	132794.000000	6965	9743.230074	31996	12	0.999986	31919	10	0.981390	21852913	0.001599
319782846	133383.000000	7039	9769.641801	32037	26	0.999992	31804	12	0.988712	21822160	0.001018
319794609	128608.000000	6569	9777.215846	31940	4	0.999995	32042	8	0.993154	21791695	0.001690
319791904	125855.000000	6496	9766.910105	32002	12	0.999997	31820	14	0.995848	21760941	0.002627
319789964	123168.000000	6478	9732.144288	31972	8	0.999998	32113	7	0.997481	21730456	0.002400
319781443	128236.000000	6612	9734.227007	32031	10	0.999999	31947	6	0.923336	21699824	0.003478
319790396	130348.000000	6787	9750.921931	32092	10	0.999999	31961	7	0.953502	21669383	0.003546
319785788	127756.000000	6570	9753.506971	31908	9	1.000000	31843	7	0.971798	21638781	0.003248
319790890	129137.000000	6702	9762.668403	31979	19	1.000000	32108	12	0.982895	21608550	0.001502
319773966	128696.000000	6707	9762.913959	32140	21	1.000000	32097	14	0.989625	21578470	0.001442
319776192	125201.000000	6495	9757.163323	31840	18	1.000000	31890	7	0.993707	21548160	0.001745
319786992	127761.000000	6637	9743.470310	31946	25	1.000000	32003	9	0.993110	21518097	0.003878
319780071	125166.000000	6556	9745.890476	31916	12	1.000000	31961	5	0.995821	21487893	0.006145
319801093	129088.000000	6636	9744.977550	32072	20	1.000000	32083	9	0.992863	21457635	0.005955
319796413	129966.000000	6890	9753.272761	32003	22	1.000000	31856	13	0.995671	21427927	0.005945
319793102	126775.000000	6557	9761.099193	31979	14	1.000000	32004	7	0.997374	21397957	0.005622
319783427	125035.000000	6444	9732.089895	31962	16	1.000000	31868	8	0.998407	21368039	0.004608
319804724	126347.000000	6536	9731.786028	31997	19	1.000000	32220	7	0.999034	21338224	0.004158
319789684	130048.000000	6819	9748.722981	31930	10	1.000000	32058	9	0.999414	21308469	0.004483
319801007	129252.000000	6568	9756.351926	31914	16	1.000000	32147	8	0.999645	21278567	0.003671
319803751	126013.000000	6825	9759.059615	31833	22	1.000000	32207	13	0.999784	21248445	0.003408
319776509	126162.000000	6630	9742.849488	31936	11	1.000000	32002	14	0.997866	21218129	0.003273
319806732	127817.000000	6594	9739.196942	31945	11	1.000000	31807	10	0.998706	21188268	0.003153
319801628	128953.000000	6776	9734.985293	32054	8	1.000000	31848	16	0.999215	21158295	0.003985
319768091	129306.000000	6675	9750.285501	31757	11	1.000000	31873	9	0.797309	21128616	0.003989
319774167	127789.000000	6667	9764.186050	31961	15	1.000000	31895	12	0.877064	21098665	0.004673
319816715	125617.000000	6551	9741.301253	32002	8	1.000000	31991	14	0.925436	21069111	0.004930
319788419	129625.000000	6742	9746.778141	32026	22	1.000000	31947	16	0.746706	21039392	0.005406
319791886	127908.000000	6742	9757.563453	32193	15	1.000000	31985	19	0.846371	21009822	0.005441
319789665	129929.000000	6620	9761.422901	32077	21	1.000000	31953	12	0.906821	20979976	0.005367
319794932	127591.000000	6694	9757.396589	31799	15	1.000000	31937	6	0.943485	20950553	0.004907
319796323	126912.000000	6623	9751.433844	32132	8	1.000000	31998	10	0.965722	20921443	0.004729
319796554	129694.000000	6802	9750.415383	32011	21	1.000000	31972	14	0.948703	20891713	0.004494
319788309	126602.000000	6507	9747.954301	31854	18	1.000000	31933	6	0.968887	20862462	0.004391
319771753	128764.000000	6774	9743.339145	31921	26	1.000000	31993	9	0.981129	20833203	0.004276
319787598	128170.000000	6728	9751.989597	31850	9	1.000000	32121	5	0.988554	20804378	0.003612
319805278	126382.000000	6512	9734.364083	31965	19	1.000000	31865	7	0.993058	20775167	0.003471
319798109	126028.000000	6565	9735.020490	31814	23	1.000000	31804	6	0.995790	20745981	0.003632
319795254	126092.000000	6523	9730.795155	31669	23	1.000000	32129	13	0.968488	20716624	0.003770
319769302	130974.000000	6862	9750.576885	32095	18	1.000000	32062	7	0.980887	20687296	0.003500
319805523	125178.000000	6405	9749.931064	32092	12	1.000000	31944	4	0.988408	20658408	0.003666
319807854	126965.000000	6608	9742.677645	31911	12	1.000000	31887	7	0.992969	20629489	0.003750
319784540	127454.000000	6657	9741.989531	32181	31	1.000000	32058	10	0.995736	20600492	0.003482
319806828	128378.000000	6733	9745.728072	31974	24	1.000000	31958	15	0.997414	20571863	0.004444
319796050	128531.000000	6705	9747.729101	31624	15	1.000000	31973	10	0.998431	20543170	0.004142
319764295	126876.000000	6622	9744.261747	32098	24	1.000000	32014	5	0.999049	20514239	0.003969
319790048	129894.000000	6759	9739.635047	31975	18	1.000000	32052	10	0.999423	20485444	0.004235
319774237	131354.000000	6700	9767.029205	31989	17	1.000000	31973	13	0.999650	20456698	0.004337
319780873	127077.000000	6484	9767.551943	32174	19	1.000000	31954	14	0.999788	20427967	0.003962
npatches	nstrain	runtime	dt	init_x	init_y	init_y_blood	init_z	init_S	beta0	beta1	beta2	beta3	mean_beta	B	d	delta	delta_blood	b[0]	mut	m	CTL	c	g	epsilon	k	het	lambda	rho	omega	x_max	patch.dyna	DELTA	A	VA
10000	1	100.000000	0.000100	21900	9499	5000000	0.001000	10000000	10.865414	13.599712	9.685806	9.182105	15	8000000000.000000	0.010000	1.000000	1.000000	800000	0.000050	0.048000	0	0.500000	0.000000	25.000000	16.000000	0.500000	0.001000	0.001000	0.010000	31987	0	10.000000	7.000000	1.000000
sus	inf	inf_blood	z	x[0]	y[0][0]	z[0]	x[1]	y[1][0]	z[1]	S[0]	synchrony
219000000	94990000.000000	5000000	10.000000	21900	9499	0.001000	21900	9499	0.001000	10000000	0.000000
137410530	730782310.000000	38061044	3940.834452	16059	71164	0.394083	14155	73129	0.394083	14377300	0.000000
220893331	237188279.000000	12349210	6324.976263	24388	22271	0.632498	22786	23096	0.632498	17723301	0.000000
267960554	99894527.000000	5198679	7771.013291	28394	8935	0.777101	27492	9522	0.777101	19473179	0.000000
293170179	46058688.000000	2397845	8648.068121	30249	3895	0.864807	29769	4299	0.864807	20367481	0.000000
306776370	21304047.000000	1109367	9180.022116	31103	1802	0.918002	30968	1996	0.918002	20804189	0.000000
313889193	9385908.000000	489151	9502.664490	31507	822	0.950266	31431	875	0.950266	20993620	0.000000
317370520	3846696.000000	200900	9698.354536	31962	334	0.969835	31820	316	0.969835	21059863	0.000000
318936390	1448582.000000	75540	9817.045065	31692	124	0.981705	31977	135	0.981705	21066854	0.000000
319531979	503602.000000	26536	9889.033609	31936	31	0.988903	31711	46	0.988903	21049119	0.000000
319765587	165562.000000	8622	9931.303480	31973	15	0.993270	32078	9	0.993270	21022731	0.000000
319820502	79484.000000	4061	8680.283611	31459	2	0.422952	31933	4	0.870138	20992714	0.000000
319764411	174642.000000	8996	8871.111398	31994	17	0.540587	32071	16	0.921236	20963281	0.000000
319781562	177089.000000	9182	9313.360291	31848	27	0.721355	31858	17	0.952228	20934803	0.000000
319793236	109994.000000	5728	9510.031187	32041	9	0.830996	32177	9	0.871926	20906084	0.000000
319803740	97103.000000	5068	8774.223157	32212	6	0.897495	31880	14	0.922320	20876262	0.000000
319771807	139444.000000	7102	9087.058723	31943	28	0.937828	31925	14	0.952885	20846787	0.000000
319816262	113965.000000	5892	9350.755066	31991	6	0.962291	32178	5	0.971424	20817520	0.000000
319792670	97348.000000	5100	8980.095206	32190	7	0.803319	32009	16	0.982668	20787836	0.000000
319795778	118158.000000	6235	9068.276473	32010	6	0.873124	32000	8	0.960209	20758500	0.000000
319804365	108660.000000	5628	9228.549910	32190	7	0.923047	31879	14	0.975866	20729467	0.000000
319816444	101190.000000	5238	9035.765153	31928	8	0.777088	31836	14	0.944422	20700288	0.000000
319809350	111409.000000	5768	9076.795415	31881	4	0.864799	32307	18	0.966290	20670827	0.000000
319797673	106213.000000	5409	9145.859766	32161	6	0.917997	32054	7	0.979554	20641470	0.000000
319805267	105344.000000	5424	9047.183875	31675	6	0.743603	31947	17	0.746434	20612369	0.000000
319805511	111003.000000	5622	9104.759635	31993	7	0.844489	32079	9	0.846206	20583209	0.000000
319814783	105207.000000	5529	9134.803641	31855	18	0.905679	32013	17	0.792915	20554155	0.000000
319808859	103535.000000	5397	9090.268651	32044	6	0.942792	31755	7	0.874398	20525178	0.000000
319808430	106941.000000	5616	9035.411324	32153	6	0.821535	31848	10	0.923820	20496135	0.000000
319806841	108289.000000	5685	9129.786103	32159	6	0.699761	32058	6	0.953795	20467296	0.000000
319795432	104708.000000	5387	9102.524392	31714	12	0.817898	31970	14	0.863545	20438396	0.000000
319823953	104283.000000	5567	9078.003110	31847	13	0.889551	31949	8	0.917237	20409704	0.000000
319807329	108929.000000	5597	9074.514014	32109	7	0.933010	31993	9	0.931589	20380980	0.000000
319812035	108497.000000	5638	9125.967536	32088	7	0.959369	32049	4	0.958507	20351873	0.000000
319790656	101330.000000	5350	9078.248228	31931	12	0.864140	31838	9	0.928757	20322874	0.000000
319801025	109869.000000	5752	9045.976551	31991	7	0.795406	32079	19	0.707453	20293904	0.000000
319802434	106781.000000	5646	9136.087364	31927	6	0.835151	31979	14	0.747421	20265755	0.000000
319806550	104315.000000	5380	9064.954709	31947	7	0.900015	31978	8	0.846805	20236793	0.000000
319789192	109058.000000	5752	9069.482889	31978	16	0.875744	31967	9	0.907084	20207834	0.000000
319806841	105553.000000	5469	9119.877238	31959	3	0.771012	31955	6	0.916727	20179597	0.000000
319800763	105399.000000	5638	9055.910249	32053	16	0.709984	32073	7	0.949493	20150926	-1.#IND00
319790644	109737.000000	5753	9138.682122	32071	7	0.768517	31987	11	0.969366	20122135	-1.#IND00
319800838	103029.000000	5401	9101.571449	32125	13	0.859600	31906	6	0.981420	20093428	0.006267
319798939	106673.000000	5406	9063.970293	32063	9	0.834170	31992	10	0.988731	20064781	0.002269
319802607	109670.000000	5568	9135.418255	32115	7	0.784210	31902	10	0.818080	20036328	0.003907
319809262	102761.000000	5369	9095.288939	31873	1	0.845521	32351	9	0.889661	20008063	0.010596
319819623	105681.000000	5553	9055.365306	31924	3	0.826961	31927	8	0.824242	19979651	0.007347
319819110	107591.000000	5698	9081.205186	32004	8	0.895048	32069	14	0.893398	19951397	0.000413
319816053	105287.000000	5575	9087.901015	31867	12	0.916982	31926	17	0.935344	19923317	-0.002234
319815907	108246.000000	5653	9071.989654	32017	6	0.949648	31954	14	0.960784	19895152	-0.001336
319795088	103516.000000	5420	9103.264364	32144	5	0.969460	31969	13	0.976215	19866840	0.001906
319800784	107071.000000	5481	9056.556439	31940	9	0.981477	31936	24	0.567692	19838549	0.003026
319811908	109449.000000	5620	9126.863564	32095	7	0.804423	31866	9	0.737795	19810341	0.003425
319792101	103448.000000	5224	9129.285770	31872	11	0.881378	32276	9	0.840967	19782613	0.000604
319782812	105228.000000	5373	9051.598641	31980	4	0.876604	32079	9	0.903543	19754501	0.000543
319800548	110519.000000	5690	9090.223203	31795	8	0.847305	31964	8	0.875122	19726378	0.000818
319787774	105275.000000	5503	9140.586054	31776	8	0.805395	31967	4	0.924259	19698292	0.001047
319807432	104359.000000	5377	9031.986312	32054	6	0.661723	32079	9	0.637133	19670176	0.000225
319810024	111734.000000	5848	9098.804730	31959	7	0.794827	31984	4	0.779913	19642679	-0.000048
319821120	106605.000000	5451	9147.613872	31733	8	0.875558	32078	8	0.866512	19615100	-0.002036
319810905	103760.000000	5421	9061.373283	32149	12	0.909338	31937	7	0.919036	19587176	-0.001826
319810021	109068.000000	5597	9079.596616	31784	13	0.826757	32068	14	0.950894	19559507	-0.001248
319810126	105698.000000	5564	9119.230796	32020	14	0.894924	32019	10	0.970216	19532077	-0.001597
319815562	106223.000000	5508	9062.147973	32062	5	0.936269	31986	8	0.832829	19504262	-0.002722
319794257	108976.000000	5724	9135.235840	32070	11	0.839552	32175	6	0.898607	19476858	-0.003672
319835019	102098.000000	5279	9068.023597	32297	5	0.902685	32193	10	0.938503	19449494	-0.003512
319782649	109384.000000	5500	9085.609340	32189	5	0.940976	31944	9	0.903986	19422108	-0.003181
319809934	105260.000000	5529	9128.985922	31693	8	0.964201	31977	6	0.917422	19394884	-0.003167
319813247	107470.000000	5422	9056.151778	32108	1	0.970968	31921	10	0.949915	19367245	-0.003418
319791024	109534.000000	5739	9137.080151	31809	14	0.918261	31824	11	0.969622	19339970	-0.003045
319818679	104414.000000	5390	9108.710180	32148	8	0.950424	31790	5	0.981575	19312517	-0.002787
319835987	107229.000000	5561	9091.256611	31838	10	0.759880	31883	10	0.988825	19285086	-0.002671
319798618	105200.000000	5528	9105.525031	31910	5	0.816647	32109	12	0.866919	19258059	-0.002271
319802129	104079.000000	5485	9096.292545	31951	5	0.749168	32054	12	0.919284	19231131	-0.002020
319796352	106313.000000	5287	9067.554649	31985	10	0.847865	32262	3	0.951044	19204079	-0.002063
319784238	107006.000000	5593	9074.732715	31862	5	0.907726	32033	11	0.947686	19176875	-0.002007
319795560	108158.000000	5678	9067.388433	32014	8	0.772852	32106	17	0.968270	19149448	-0.002047
319821453	108027.000000	5539	9098.382285	31920	9	0.853294	31583	18	0.804457	19122440	-0.001889
319817582	105738.000000	5436	9083.964765	31770	13	0.786096	31971	6	0.881398	19095456	-0.001615
319796364	107181.000000	5627	9058.657293	32160	9	0.870262	32041	6	0.897038	19068485	-0.000777
319831510	108181.000000	5629	9096.059886	32021	11	0.921311	32009	13	0.937551	19041438	-0.000381
319825257	107065.000000	5574	9129.166710	31914	16	0.736552	31891	13	0.962123	19014692	0.000027
319827217	103217.000000	5387	9061.411866	31963	7	0.815036	32128	10	0.860765	18987667	0.000771
319785350	109419.000000	5649	9089.869121	32116	16	0.887815	31850	13	0.880923	18960769	0.001033
319811188	106843.000000	5676	9150.360566	31994	9	0.899084	31794	14	0.615694	18934125	0.001531
319796736	104181.000000	5428	9040.704149	31962	10	0.819263	32003	4	0.766909	18907523	0.001575
319792737	108802.000000	5592	9121.408474	32027	7	0.890379	32174	8	0.858625	18881141	0.001900
319813101	105469.000000	5540	9096.406832	31953	9	0.933512	32066	10	0.914253	18854725	0.001877
319807906	104133.000000	5350	9072.527792	32008	1	0.740382	31969	7	0.883473	18828239	0.001808
319790075	110038.000000	5817	9064.740545	31849	10	0.761741	31830	5	0.929323	18801795	0.001550
319787897	107684.000000	5604	9117.637451	31925	4	0.852455	31959	6	0.957133	18775342	0.000971
319793046	103931.000000	5305	9068.798055	31925	10	0.854982	31897	11	0.827421	18748834	0.000907
319806655	107805.000000	5527	9075.247739	31894	4	0.886166	31856	10	0.895327	18722050	0.000896
319796001	105617.000000	5603	9113.670618	32135	9	0.871219	31998	8	0.936513	18695769	0.000947
319838553	106693.000000	5540	9075.085434	31690	7	0.921891	31864	8	0.961494	18669611	0.000173
319817781	108084.000000	5556	9126.864908	31927	8	0.895140	32282	14	0.976645	18643446	0.000374
319839976	106202.000000	5545	9135.960988	31873	6	0.936400	31883	8	0.985835	18617221	0.000418
319803594	106558.000000	5512	9045.716236	32105	12	0.882464	31854	13	0.991408	18590823	0.000703
319790773	109884.000000	5681	9095.523414	31863	10	0.928711	32091	13	0.994789	18564551	0.000756
319806247	104745.000000	5436	9109.335103	32055	4	0.956762	31971	10	0.942199	18538460	0.000860
npatches	nstrain	runtime	dt	init_x	init_y	init_y_blood	init_z	init_S	beta0	beta1	beta2	beta3	mean_beta	B	d	delta	delta_blood	b[0]	mut	m	CTL	c	g	epsilon	k	het	lambda	rho	omega	x_max	patch.dyna	DELTA	A	VA
10000	1	100.000000	0.000100	21900	9499	5000000	0.001000	10000000	11.990344	10.895900	21.426138	20.046883	15	8000000000.000000	0.010000	1.000000	1.000000	800000	0.000050	0.048000	0	0.500000	0.000000	25.000000	17.000000	0.500000	0.001000	0.001000	0.010000	31987	0	10.000000	7.000000	1.000000
sus	inf	inf_blood	z	x[0]	y[0][0]	z[0]	x[1]	y[1][0]	z[1]	S[0]	synchrony
219000000	94990000.000000	5000000	10.000000	21900	9499	0.001000	21900	9499	0.001000	10000000	0.000000
144344068	668578569.000000	34838877	3940.834452	15809	65522	0.394083	16866	64870	0.394083	14293346	0.000000
232184966	198937383.000000	10364601	6324.976263	24870	18830	0.632498	25316	18220	0.632498	17392496	0.000000
279834090	73056881.000000	3807228	7771.013291	28984	6650	0.777101	29038	6359	0.777101	18847968	0.000000
303699542	26528042.000000	1380807	8648.068121	31036	2374	0.864807	30851	2289	0.864807	19461877	0.000000
314569792	8230984.000000	427895	9180.022116	31752	727	0.918002	31672	704	0.918002	19669737	0.000000
318552143	1968870.000000	102688	9502.664490	31996	154	0.950266	31700	182	0.950266	19709662	0.000000
319607858	361046.000000	19018	9698.354536	31866	23	0.969835	31825	27	0.969835	19695110	0.000000
319812049	63263.000000	3350	8743.957921	32031	5	0.981705	32056	2	0.716820	19668320	0.000000
319763786	210000.000000	10903	8092.461432	31976	20	0.825596	32022	14	0.660429	19640581	0.000000
319736744	224262.000000	11555	8843.033837	31934	30	0.894220	31955	12	0.794043	19614878	0.000000
319793167	95308.000000	4953	9182.412593	31886	8	0.935842	31959	12	0.676717	19588366	0.000000
319783027	112998.000000	5812	8022.536279	31880	9	0.723949	31910	11	0.803921	19560490	0.000000
319773428	136525.000000	7048	8749.965582	31889	6	0.832569	32192	11	0.842180	19533442	0.000000
319826939	78542.000000	4088	8456.043442	31812	11	0.617685	31962	10	0.826830	19505988	0.000000
319791214	124106.000000	6347	8400.376825	31765	11	0.768117	32100	10	0.711400	19478408	0.000000
319828389	96058.000000	4894	8779.001369	31967	9	0.859358	31791	3	0.588991	19450970	0.000000
319800432	100425.000000	5101	8195.582259	31968	4	0.914697	31960	12	0.750714	19423116	0.000000
319793858	110763.000000	5821	8683.066554	31872	19	0.938146	32203	12	0.726783	19395565	0.000000
319826814	86590.000000	4460	8353.093700	31981	4	0.946594	31904	7	0.748705	19367891	0.000000
319796643	110593.000000	5674	8491.831754	31859	11	0.422712	31861	14	0.847584	19340368	0.000000
319833772	90056.000000	4691	8531.578929	31844	8	0.649862	31657	9	0.907556	19312996	0.000000
319820467	103166.000000	5352	8424.852618	32091	11	0.507964	32017	6	0.937655	19285347	0.000000
319790705	96426.000000	4956	8599.343259	31780	4	0.701569	31827	10	0.962186	19258360	0.000000
319829674	100287.000000	5149	8407.453809	32268	6	0.818995	31897	11	0.699481	19230900	0.000000
319795433	94818.000000	5002	8551.896165	32043	9	0.640449	31919	5	0.817728	19203690	0.000000
319807240	98709.000000	5347	8381.048842	32025	4	0.767181	32035	10	0.817898	19176477	0.000000
319833596	100836.000000	5280	8573.436670	31891	5	0.711678	31879	7	0.889551	19149271	0.000000
319801782	96206.000000	5018	8409.798011	32147	10	0.825126	32124	7	0.933010	19121918	0.000000
319808815	102476.000000	5496	8558.456341	32183	6	0.893935	31803	7	0.801352	19094688	0.000000
319797047	93298.000000	4900	8487.998313	32076	6	0.730774	31936	5	0.818239	19067590	0.000000
319807146	101576.000000	5325	8495.058941	32014	10	0.711622	31926	11	0.889758	19040593	0.000000
319809071	94650.000000	4850	8493.079304	32217	12	0.730963	32093	6	0.933136	19013919	0.000000
319815469	97758.000000	5103	8426.195453	31976	6	0.836823	31895	9	0.556502	18986882	0.000000
319816669	99090.000000	5160	8515.793920	31936	12	0.797143	31746	8	0.711768	18960042	0.000000
319797574	95967.000000	5020	8480.277735	31750	5	0.876963	32231	7	0.709659	18932971	0.000000
319814424	96468.000000	4908	8468.160413	32007	9	0.925375	31944	12	0.468012	18906047	0.000000
319812360	97769.000000	4977	8472.294404	32185	13	0.903189	31830	16	0.677337	18879024	0.000000
319803761	97577.000000	5136	8500.826000	31809	10	0.941282	32217	13	0.755002	18852438	0.000000
319808460	97536.000000	5043	8431.852100	31860	9	0.938305	31846	15	0.585419	18825618	0.000000
319819408	98144.000000	5028	8533.769671	32296	18	0.679369	32304	4	0.748547	18798882	-1.#IND00
319822510	94383.000000	4953	8410.487607	32052	9	0.545749	31822	5	0.781957	18772028	-1.#IND00
319801075	101262.000000	5149	8509.801634	32068	14	0.478088	32014	9	0.860173	18745493	-1.#IND00
319779068	94292.000000	4896	8482.839116	32039	12	0.673794	31937	12	0.531461	18718776	-0.001404
319828060	100815.000000	5238	8461.952829	31954	15	0.802148	32263	14	0.715820	18692293	-0.000311
319827448	93190.000000	4766	8497.413702	32119	4	0.879998	31918	13	0.827638	18665849	0.009089
319810012	101401.000000	5205	8466.080466	31790	7	0.927216	31915	10	0.895459	18639406	0.013244
319786272	94817.000000	4915	8511.763852	31994	5	0.890211	31753	5	0.936593	18613094	0.012918
319819668	98412.000000	5054	8467.789761	31930	7	0.877756	31953	13	0.653779	18586432	0.004650
319843371	96500.000000	4978	8480.299986	32094	5	0.925856	32052	8	0.790009	18560180	0.004756
319790629	97356.000000	4999	8480.594833	32059	4	0.542997	32039	10	0.872636	18533853	0.003432
319825799	95244.000000	5094	8493.420647	31720	11	0.722817	32028	9	0.534195	18507463	0.004501
319803030	99431.000000	5082	8460.749004	32066	4	0.704126	32054	10	0.647985	18481265	0.004110
319824567	97855.000000	5140	8522.613103	32053	11	0.820545	31968	10	0.770535	18455254	0.003998
319803332	94703.000000	4874	8452.934686	32004	12	0.749436	31859	16	0.818350	18429210	-0.000194
319784081	99113.000000	5114	8507.634346	32128	10	0.848027	31926	20	0.786110	18403074	0.003513
319825492	95505.000000	5027	8461.242219	32180	14	0.713940	31882	12	0.870271	18376984	0.003247
319823991	96216.000000	5024	8496.101844	31881	6	0.821755	32132	5	0.418062	18351199	0.003775
319810838	97517.000000	5193	8470.474937	32090	6	0.782786	31926	11	0.647041	18325003	0.004095
319820101	98486.000000	5023	8526.982896	32335	10	0.841316	32021	6	0.785922	18298967	0.003781
319795421	96848.000000	5039	8467.677490	32126	10	0.767794	31915	3	0.870157	18272927	0.003986
319823388	101115.000000	5101	8522.373051	31835	7	0.859162	32086	10	0.921247	18247103	0.003346
319814113	92332.000000	4835	8477.971477	32012	11	0.914578	32120	7	0.952235	18221277	0.003253
319808498	102102.000000	5276	8412.484075	32080	16	0.554257	31849	16	0.730331	18195641	0.003553
319807981	97502.000000	5081	8581.689361	32175	11	0.729647	32163	11	0.716401	18169746	0.002981
319824789	95793.000000	4984	8359.630919	32181	7	0.832718	31856	9	0.827991	18144198	0.002882
319795932	102752.000000	5403	8576.053441	32000	10	0.894066	31911	12	0.895672	18118594	0.003147
319804597	92858.000000	4679	8454.395761	31995	12	0.935749	32016	7	0.936723	18092734	0.006446
319813116	103293.000000	5426	8494.574229	31957	4	0.961030	31988	15	0.642775	18067157	0.011603
319812137	93289.000000	4811	8548.395169	32049	11	0.697485	31745	11	0.560015	18041636	0.012084
319793407	99998.000000	5257	8459.022876	31852	13	0.816518	31899	8	0.733139	18015789	0.012023
319801887	95544.000000	4922	8509.400013	31785	8	0.888714	32026	8	0.838142	17990099	0.012137
319812858	99638.000000	5115	8460.366221	31890	11	0.883578	31998	9	0.901830	17964411	0.012277
319828084	95224.000000	4942	8520.375300	31979	7	0.773245	31936	11	0.616818	17939020	0.011615
319787319	98305.000000	5139	8418.406947	31767	9	0.862468	32039	21	0.633722	17913806	0.013110
319823586	97292.000000	4974	8579.542704	32107	8	0.844817	31979	9	0.777844	17888140	0.012685
319799847	96214.000000	4983	8383.887759	31925	2	0.584445	32073	3	0.865257	17862765	0.012641
319811921	100977.000000	5172	8559.868725	32029	8	0.639643	32136	7	0.918275	17837357	0.012416
319823690	91630.000000	4812	8412.305456	31903	8	0.781435	32023	7	0.950432	17812325	0.012503
319801350	102359.000000	5343	8508.865313	31983	10	0.867435	32290	8	0.969936	17787192	0.012590
319802962	95795.000000	4997	8486.221555	31897	14	0.643925	31992	6	0.726420	17761921	0.012297
319809308	97769.000000	5198	8436.139148	31876	5	0.755462	31893	9	0.634594	17736525	0.011697
319803113	97920.000000	5104	8510.986798	32007	9	0.851682	31891	4	0.778373	17711264	0.011790
319791032	94881.000000	4999	8454.713606	32039	5	0.900585	31890	5	0.864090	17685988	0.011833
319812664	97778.000000	4928	8471.566540	32028	7	0.936848	32060	9	0.687057	17660933	0.010254
319821280	94395.000000	4847	8492.158200	31967	10	0.754162	31928	7	0.571690	17635980	0.010141
319796618	101389.000000	5273	8439.868877	31883	10	0.807002	32244	10	0.722854	17610971	0.008924
319800685	93922.000000	4986	8539.848384	31931	9	0.882942	32058	9	0.831905	17586319	0.009043
319791196	99454.000000	5338	8431.003268	31862	7	0.929002	32109	5	0.710193	17561415	0.009101
319803839	97277.000000	5163	8526.996316	32008	5	0.759390	31942	3	0.618818	17536735	0.009028
319816696	97530.000000	5096	8479.217124	31981	10	0.854065	32046	8	0.683111	17511833	0.008027
319829699	97957.000000	5046	8499.489167	31838	8	0.911487	32131	9	0.697338	17487017	0.007783
319815097	94476.000000	4976	8445.954841	32306	12	0.946315	32079	10	0.816429	17462096	0.007599
319848025	97322.000000	4982	8514.032304	32115	13	0.967439	31964	2	0.695303	17437720	0.007474
319810178	96928.000000	5243	8435.671016	31971	8	0.823837	31992	5	0.647255	17412949	0.007721
319820081	97402.000000	4965	8488.950813	31884	6	0.893153	32092	14	0.782534	17388350	0.007574
319803612	95464.000000	4958	8461.678810	31714	8	0.798259	32147	12	0.629710	17363928	0.007646
319803790	98788.000000	5057	8485.948630	32047	5	0.877639	31940	7	0.775411	17339192	0.007313
319821043	96537.000000	4984	8504.894694	32029	7	0.852163	31789	15	0.706101	17314653	0.007351
319819941	97373.000000	5077	8484.608289	32101	6	0.808613	32163	15	0.799868	17290018	0.007592
npatches	nstrain	runtime	dt	init_x	init_y	init_y_blood	init_z	init_S	beta0	beta1	beta2	beta3	mean_beta	B	d	delta	delta_blood	b[0]	mut	m	CTL	c	g	epsilon	k	het	lambda	rho	omega	x_max	patch.dyna	DELTA	A	VA
10000	1	100.000000	0.000100	21900	9499	5000000	0.001000	10000000	16.544501	11.665114	13.708882	13.179428	15	8000000000.000000	0.010000	1.000000	1.000000	800000	0.000050	0.048000	0	0.500000	0.000000	25.000000	18.000000	0.500000	0.001000	0.001000	0.010000	31987	0	10.000000	7.000000	1.000000
sus	inf	inf_blood	z	x[0]	y[0][0]	z[0]	x[1]	y[1][0]	z[1]	S[0]	synchrony
219000000	94990000.000000	5000000	10.000000	21900	9499	0.001000	21900	9499	0.001000	10000000	0.000000
150757796	613781681.000000	31997170	3940.834452	13895	62433	0.394083	16724	59947	0.394083	14221306	0.000000
241961416	167723833.000000	8737631	6324.976263	23261	17300	0.632498	26055	15789	0.632498	17103592	0.000000
289166636	53273791.000000	2773793	7771.013291	28570	5703	0.777101	29766	4784	0.777101	18315063	0.000000
310494226	14655690.000000	764236	8648.068121	30795	1546	0.864807	31425	1294	0.864807	18728475	0.000000
318012885	2772774.000000	144164	9180.022116	31675	245	0.918002	31940	208	0.918002	18813267	0.000000
319658767	329026.000000	17074	9502.664490	31892	47	0.950266	31917	35	0.950266	18803419	0.000000
319835538	67253.000000	3516	6888.035312	31677	9	0.714699	31707	4	0.695332	18777384	0.000000
319670322	313249.000000	16408	7864.514055	31830	40	0.826958	31747	13	0.815212	18752051	0.000000
319739505	217725.000000	11506	8704.767101	32066	21	0.895046	32081	17	0.887922	18728398	0.000000
319858038	64935.000000	3396	7892.013353	32016	1	0.291801	32085	4	0.932022	18702155	0.000000
319783613	167881.000000	8746	7953.921150	32005	28	0.505855	32232	13	0.737041	18675865	0.000000
319800663	103772.000000	5429	8682.611185	32046	9	0.700290	31881	11	0.779834	18650194	0.000000
319819746	104109.000000	5502	7580.674897	31829	13	0.818219	32161	14	0.808545	18623410	0.000000
319807355	111530.000000	5856	8394.096687	32063	8	0.666044	32030	8	0.883878	18597385	0.000000
319804623	87842.000000	4555	7714.726102	31851	9	0.595349	32015	5	0.713380	18571158	0.000000
319826440	107290.000000	5477	8281.607147	32115	15	0.754570	31840	9	0.826158	18544798	0.000000
319815055	87260.000000	4542	7722.506873	31899	9	0.851141	31841	7	0.661527	18518358	0.000000
319822468	106148.000000	5403	8243.338164	31914	7	0.471288	32121	13	0.794708	18491894	0.000000
319833494	85199.000000	4357	7844.656109	31979	7	0.679324	31960	7	0.875486	18465613	0.000000
319811445	104924.000000	5430	8181.306363	31878	11	0.805502	31800	10	0.626307	18439305	0.000000
319815398	86909.000000	4614	7912.936623	31867	15	0.670265	31895	15	0.480533	18412973	0.000000
319798551	96995.000000	5060	8151.149198	31913	10	0.800008	31790	7	0.561624	18386735	0.000000
319805850	90689.000000	4669	7935.453522	31986	2	0.757049	32459	6	0.557261	18360493	0.000000
319794610	96261.000000	5009	8120.019674	31935	13	0.818037	31813	4	0.716749	18334438	0.000000
319797346	90127.000000	4682	7948.693680	31881	4	0.782045	31856	6	0.775569	18308469	0.000000
319809932	94945.000000	5001	8128.493573	31828	7	0.867805	31896	2	0.652044	18282656	0.000000
319807694	89879.000000	4789	7899.158050	31933	16	0.919821	31999	4	0.788957	18256609	0.000000
319829638	95185.000000	4965	8135.284818	32077	10	0.951370	31853	12	0.792753	18230951	0.000000
319819415	92054.000000	4782	7949.445406	32198	7	0.970504	31810	8	0.692120	18204881	0.000000
319789739	93307.000000	4841	8141.045683	32024	9	0.982110	31953	8	0.665818	18179151	0.000000
319835099	92934.000000	4761	7935.305879	31920	5	0.518408	32024	10	0.797311	18153314	0.000000
319817548	94218.000000	4857	8132.211120	31940	15	0.618040	32015	2	0.434329	18127489	0.000000
319822630	93506.000000	4935	7914.283147	32111	16	0.768332	32155	11	0.561906	18101811	0.000000
319816909	93876.000000	4979	8169.722259	31898	7	0.859488	31847	10	0.582125	18076144	0.000000
319822711	93056.000000	4876	7912.452780	31941	7	0.897460	31811	7	0.746549	18050405	0.000000
319802785	92262.000000	4827	8132.551769	31923	4	0.885073	31900	10	0.740504	18024938	0.000000
319811009	92736.000000	4811	7967.799455	32164	15	0.519975	31925	13	0.842610	17998862	0.000000
319798819	92113.000000	4910	8083.489625	32041	12	0.708854	31851	8	0.904539	17973143	0.000000
319811108	89964.000000	4628	8000.890876	31861	3	0.775246	32036	8	0.942101	17947589	0.000000
319795781	92709.000000	4946	8024.106705	31921	12	0.863681	32031	8	0.964883	17921924	-1.#IND00
319798162	90984.000000	4695	8024.421890	32194	17	0.917320	32108	11	0.978701	17896596	-1.#IND00
319801233	92822.000000	4689	8075.030597	31856	6	0.858472	31812	13	0.888069	17871246	-1.#IND00
319838272	91088.000000	4756	8009.234113	31929	11	0.547858	31974	10	0.746221	17846042	-1.#IND00
319815671	92578.000000	4870	8097.545890	32115	10	0.725765	31740	11	0.841183	17820837	0.002596
319822009	94646.000000	4927	7985.330769	31993	12	0.823620	31948	3	0.682670	17795426	0.004107
319821085	92511.000000	4784	8057.926466	32096	14	0.893022	31954	7	0.710559	17770117	0.002066
319810474	94061.000000	4827	8006.709286	32001	3	0.900819	31896	10	0.749406	17744848	0.002176
319831652	90525.000000	4795	8064.327186	31923	3	0.939845	32164	4	0.848009	17719680	0.001319
319815524	93424.000000	4807	7995.779833	31838	7	0.898158	32058	4	0.884675	17694776	-0.000049
319803402	91484.000000	4668	8085.182122	32036	10	0.938230	32043	4	0.781434	17669718	0.002088
319810954	95007.000000	4949	7966.695585	31926	4	0.909245	31904	3	0.748803	17644722	0.003050
319828796	90824.000000	4756	8091.794938	32042	7	0.819256	32003	1	0.674813	17619710	0.001903
319824227	94592.000000	4941	7984.214818	32120	7	0.890374	32150	8	0.614238	17594827	0.003216
319804834	90823.000000	4646	8063.647695	32005	14	0.755350	32179	11	0.766026	17569894	0.003832
319821270	92871.000000	4885	7965.626699	31821	11	0.851614	31931	3	0.858090	17544986	0.004599
319827459	92917.000000	4947	8087.216759	31828	5	0.812166	31851	3	0.853156	17520245	0.004123
319826949	96019.000000	5017	7957.939335	31731	4	0.886075	31886	5	0.781019	17495557	0.002378
319838513	90285.000000	4714	8119.966500	32169	5	0.724100	32063	4	0.867183	17470793	-0.000812
319815667	93440.000000	4823	7971.220112	31789	10	0.604994	32033	8	0.694326	17445936	0.000989
319806739	91667.000000	4839	8054.281838	31889	8	0.760420	32128	15	0.814602	17421168	0.001032
319796051	93266.000000	4797	8026.934458	31973	3	0.854689	32097	3	0.670185	17396277	0.000208
319833531	90797.000000	4707	8025.367833	31925	5	0.825224	31755	9	0.462547	17371670	-0.000583
319810288	94874.000000	4877	8008.220535	31992	5	0.859386	32055	10	0.613113	17346981	-0.001339
319824391	91306.000000	4893	8091.499778	32130	9	0.603101	31871	11	0.661981	17322572	-0.000528
319791721	92740.000000	4630	7979.437666	32015	11	0.759271	31840	7	0.786437	17297861	-0.000628
319813045	93730.000000	4859	8049.897724	31821	6	0.843571	32146	5	0.849861	17273567	-0.001219
319789639	91857.000000	4757	8000.777949	31857	17	0.777446	31758	11	0.565220	17249225	-0.001402
319793252	90816.000000	4740	7990.869668	31932	11	0.673708	32069	7	0.659682	17225169	-0.001709
319809701	95684.000000	5068	8049.629841	31654	4	0.802096	31908	4	0.698034	17200874	-0.001193
319823354	89692.000000	4691	7977.639074	31982	13	0.776617	31851	3	0.748823	17176843	-0.001397
319807775	94892.000000	4976	8083.441738	31855	1	0.851628	31856	10	0.670593	17152853	-0.001223
319816871	92086.000000	4672	7998.458187	32016	8	0.880405	32019	12	0.768104	17128459	-0.000935
319828525	90961.000000	4713	8039.533416	32127	9	0.693500	31878	3	0.859349	17104162	-0.000640
319818489	91149.000000	4698	8023.322851	32011	2	0.814100	31838	11	0.903158	17079714	0.000677
319817028	93595.000000	4919	8036.163517	32081	11	0.836363	31967	8	0.896503	17055814	0.001027
319823617	91933.000000	4756	8031.213240	32177	8	0.869344	31643	16	0.701552	17031437	0.001137
319788318	93872.000000	4746	8033.491654	32044	7	0.920754	32009	9	0.818984	17007353	0.001462
319808543	91955.000000	4765	8041.852462	31923	8	0.891847	31963	9	0.688972	16983396	0.000239
319819689	94517.000000	4903	7996.146816	31681	10	0.694955	31803	13	0.789833	16959379	0.000358
319816866	91107.000000	4768	8056.568201	31830	8	0.604032	31952	8	0.723710	16935554	0.000485
319814709	95795.000000	4925	8020.244106	32016	7	0.759836	31926	10	0.799280	16911646	0.000259
319814931	89634.000000	4537	8042.640890	31921	10	0.854335	32057	7	0.814062	16888042	0.000914
319805864	95226.000000	4987	8021.391127	32152	3	0.805989	32163	8	0.887224	16864010	0.001142
319805980	89454.000000	4648	8043.450576	31899	15	0.826549	32036	6	0.696190	16840348	0.001268
319795095	96372.000000	5036	8015.194984	32090	8	0.894798	31903	7	0.725044	16816660	0.000748
319818955	91865.000000	4791	8038.189111	32005	4	0.703707	32012	8	0.660568	16792855	0.000572
319812779	91443.000000	4650	7968.204266	31952	10	0.820291	32151	13	0.730192	16769137	0.000884
319801384	95780.000000	5030	8125.402915	31993	5	0.788047	32099	9	0.711560	16745581	0.001005
319808238	90255.000000	4739	8001.066494	31968	7	0.871446	31923	6	0.820956	16721895	0.001692
319846552	95769.000000	5115	8088.294919	31937	8	0.910470	32035	13	0.891406	16698207	0.001469
319794329	92384.000000	4895	7995.244003	31721	9	0.713035	31934	9	0.934135	16674371	0.001237
319820406	91482.000000	4675	8071.416765	32008	12	0.825949	32086	8	0.826489	16650666	0.001163
319835051	93111.000000	4851	8022.824361	31915	6	0.894434	32109	6	0.894762	16627255	0.001396
319804564	91643.000000	4762	8041.941344	32173	12	0.901745	31936	14	0.927433	16603772	0.001599
319801947	94449.000000	4962	7993.651769	32098	4	0.940406	31795	8	0.643064	16580356	0.001672
319823572	91684.000000	4824	8105.084932	31963	12	0.813828	31756	5	0.783510	16556712	0.001627
319790197	97427.000000	5008	7945.927100	31814	9	0.847626	32121	10	0.627886	16533172	0.002978
319816687	89342.000000	4612	8110.873361	31893	7	0.907582	32063	15	0.542151	16509798	0.003179
319830383	95309.000000	5048	7939.612342	31953	10	0.943946	31943	7	0.507903	16486387	0.003147
npatches	nstrain	runtime	dt	init_x	init_y	init_y_blood	init_z	init_S	beta0	beta1	beta2	beta3	mean_beta	B	d	delta	delta_blood	b[0]	mut	m	CTL	c	g	epsilon	k	het	lambda	rho	omega	x_max	patch.dyna	DELTA	A	VA
10000	1	100.000000	0.000100	21900	9499	5000000	0.001000	10000000	10.043891	9.710353	18.428580	10.010199	15	8000000000.000000	0.010000	1.000000	1.000000	800000	0.000050	0.048000	0	0.500000	0.000000	25.000000	19.000000	0.500000	0.001000	0.001000	0.010000	31987	0	10.000000	7.000000	1.000000
sus	inf	inf_blood	z	x[0]	y[0][0]	z[0]	x[1]	y[1][0]	z[1]	S[0]	synchrony
219000000	94990000.000000	5000000	10.000000	21900	9499	0.001000	21900	9499	0.001000	10000000	0.000000
156608065	565478296.000000	29469562	3940.834452	18911	54297	0.394083	18946	54310	0.394083	14162010	0.000000
250868983	141379400.000000	7367679	6324.976263	27161	12901	0.632498	27777	12430	0.632498	16846341	0.000000
297104903	37677563.000000	1966718	7771.013291	30821	3193	0.777101	30737	3187	0.777101	17843433	0.000000
315110625	7126016.000000	373090	8648.068121	31731	547	0.864807	31748	551	0.864807	18100272	0.000000
319368954	715104.000000	37550	9180.022116	32031	60	0.918002	31951	59	0.918002	18118984	0.000000
319825275	49562.000000	2584	7502.227601	31805	2	0.913973	32192	3	0.470043	18095682	0.000000
319619888	391004.000000	20217	7201.989139	32137	24	0.701780	31906	29	0.425202	18071587	0.000000
319637188	328088.000000	17339	8302.941841	31998	27	0.819123	31820	28	0.651372	18051224	0.000000
319853647	62487.000000	3312	8149.761693	31660	1	0.548678	32083	5	0.637016	18026813	0.000000
319732335	196878.000000	10298	7404.247765	31996	21	0.578964	32001	14	0.779842	18001533	0.000000
319784713	125824.000000	6623	8413.805387	32016	10	0.744632	31969	16	0.866469	17977228	0.000000
319835667	105157.000000	5450	6899.798033	32073	7	0.587377	31968	7	0.350816	17951710	0.000000
319767633	147464.000000	7796	8085.140951	31942	13	0.749734	31684	10	0.606255	17927140	0.000000
319847801	74865.000000	3884	7113.542637	32094	17	0.178555	32099	4	0.761184	17901811	0.000000
319798146	132140.000000	6990	7915.916253	31926	17	0.501775	32081	10	0.646026	17876676	0.000000
319825804	72876.000000	3899	7257.186801	32193	3	0.459857	32223	14	0.391875	17851139	0.000000
319797551	123924.000000	6427	7863.881638	31701	16	0.583386	32103	9	0.631158	17825981	0.000000
319810379	74601.000000	3896	7253.498909	32121	10	0.670099	32124	8	0.713111	17800502	0.000000
319806348	117197.000000	6139	7856.012771	32097	11	0.799908	31866	12	0.719362	17775170	0.000000
319836434	76690.000000	3912	7306.339737	32220	14	0.713227	32023	5	0.582354	17750036	0.000000
319806234	111766.000000	5704	7880.898798	32096	17	0.781703	32058	14	0.609093	17725311	0.000000
319807436	79810.000000	4085	7281.667326	31874	13	0.509155	31996	4	0.575208	17699957	0.000000
319820332	106197.000000	5515	7900.116283	31915	12	0.562782	32036	8	0.679391	17674941	0.000000
319816795	84374.000000	4289	7333.341517	32026	10	0.449059	31743	5	0.467543	17649760	0.000000
319806448	96512.000000	5087	7873.392515	32004	9	0.665841	31974	8	0.582170	17624702	0.000000
319806370	88790.000000	4563	7366.243608	32079	10	0.792700	32048	4	0.746576	17599979	0.000000
319815036	90607.000000	4760	7836.539859	32122	9	0.874268	32007	15	0.821043	17575079	0.000000
319800309	93391.000000	4916	7442.000439	31900	5	0.776475	32017	4	0.704558	17550107	0.000000
319817273	85575.000000	4522	7807.186255	31843	9	0.600960	32083	20	0.807333	17525200	0.000000
319810030	95383.000000	4982	7567.461836	31703	8	0.701062	31972	7	0.707902	17500351	0.000000
319806530	82437.000000	4315	7696.722278	31868	9	0.619358	31912	4	0.647352	17475700	0.000000
319800800	95966.000000	5051	7659.653967	31979	9	0.729529	32268	8	0.542079	17450664	0.000000
319831846	83423.000000	4447	7635.243437	31990	9	0.559385	31854	11	0.722260	17426065	0.000000
319831463	95692.000000	5061	7669.206326	32000	11	0.677239	32176	13	0.564528	17401506	0.000000
319805968	85252.000000	4521	7546.390384	32126	5	0.498448	31904	4	0.699977	17376851	0.000000
319840379	91941.000000	4778	7725.996505	31944	8	0.612841	31812	5	0.653473	17351875	0.000000
319826981	88465.000000	4562	7496.300806	32153	7	0.731704	31887	12	0.741643	17327169	0.000000
319811959	87228.000000	4525	7729.837801	31912	6	0.587521	31869	4	0.737362	17302729	0.000000
319817598	93325.000000	4860	7533.638970	31944	11	0.596239	32118	20	0.840704	17278058	0.000000
319814132	82468.000000	4269	7688.772668	32082	12	0.755110	31853	4	0.760967	17253633	-1.#IND00
[truncated: 162 more rows]
