# Supplementary material for: Large Variations in HIV-1 Viral Load Explained by Shifting-Mosaic Metapopulation Dynamics
Source: PLoS Biol. 2016 Oct 5;14(10):e1002567. doi: 10.1371/journal.pbio.1002567 (PMC5051940; doi:10.1371/journal.pbio.1002567)
Supplement: S1 Data — Each file gives the output from the simulations indicated by the filename: low migration (ms1, db432); high migration (ms1, db1); very high migration (ms10, db1); number of patches (np); reservoir (storage); no reservoir (nostorage); CTL immigration model (CTLimmig); CTL proliferation model (CTLprolif); β¯ (beta1, beta2, …). Within each file, there are 21 simulations for (k = 0,1,..,20), and data is output each day. For measures of synchrony, the final entry should be used. See Methods and S1 Simulation Code for further details. (ZIP) [file pbio.1002567.s002.zip › S1_Data/ms10_np10000_storage_noPD_CTLimmig_db1_beta16.tsv]

npatches	nstrain	runtime	dt	init_x	init_y	init_y_blood	init_z	init_S	beta0	beta1	beta2	beta3	mean_beta	B	d	delta	delta_blood	b[0]	mut	m	CTL	c	g	epsilon	k	het	lambda	rho	omega	x_max	patch.dyna	DELTA	A	VA
10000	1	100.000000	0.000100	21900	9499	5000000	0.001000	10000000	21.313222	13.326025	13.816642	16.564738	16	8000000000.000000	0.010000	1.000000	1.000000	800000	0.000050	0.048000	0	0.500000	0.000000	25.000000	0.000000	0.500000	0.001000	0.001000	0.010000	31987	0	10.000000	7.000000	1.000000
sus	inf	inf_blood	z	x[0]	y[0][0]	z[0]	x[1]	y[1][0]	z[1]	S[0]	synchrony
219000000	94990000.000000	5000000	10.000000	21900	9499	0.001000	21900	9499	0.001000	10000000	0.000000
41833496	3625154996.000000	188092303	3940.834452	2995	364132	0.394083	4575	362785	0.394083	15596969	0.000000
28116626	5661165171.000000	294133321	6324.976263	2043	566296	0.632498	3038	566200	0.632498	22753843	0.000000
24783779	6498353321.000000	337696320	7771.013291	1721	649942	0.777101	2702	649672	0.777101	30068061	0.000000
23669608	6832561971.000000	355102166	8648.068121	1713	684551	0.864807	2607	682489	0.864807	37415845	0.000000
23249024	6964868076.000000	362012169	9180.022116	1624	696571	0.918002	2537	695633	0.918002	44769993	0.000000
23090389	7017111742.000000	364724579	9502.664490	1637	702633	0.950266	2550	702718	0.950266	52112841	0.000000
23029728	7037736125.000000	365764605	9698.354536	1576	704406	0.969835	2526	702207	0.969835	59454628	0.000000
22997166	7045754856.000000	366224690	9817.045065	1608	705864	0.981705	2542	702319	0.981705	66780940	0.000000
22996260	7049089744.000000	366351517	9889.033609	1647	705305	0.988903	2497	704555	0.988903	74099910	0.000000
22992798	7050395348.000000	366449740	9932.696323	1606	706351	0.993270	2564	704527	0.993270	81407554	0.000000
22993149	7050803611.000000	366482109	9959.178767	1603	706055	0.995918	2584	704040	0.995918	88705990	0.000000
22991045	7050940127.000000	366510257	9975.240980	1567	706472	0.997524	2502	704492	0.997524	95991975	0.000000
22989831	7051037804.000000	366461779	9984.983083	1618	706938	0.998498	2562	706897	0.998498	103268722	0.000000
23000073	7051112609.000000	366439848	9990.891893	1637	704197	0.999089	2526	704135	0.999089	110534000	0.000000
22993119	7051084959.000000	366475549	9994.475723	1613	706104	0.999448	2509	704139	0.999448	117793303	0.000000
22993108	7051046908.000000	366513198	9996.649399	1597	705984	0.999665	2501	704348	0.999665	125031894	0.000000
22984397	7051048086.000000	366442264	9997.967783	1590	706108	0.999797	2477	705988	0.999797	132261141	0.000000
22984547	7051032723.000000	366448633	9998.767413	1609	705878	0.999877	2492	705777	0.999877	139474000	0.000000
22991025	7050986793.000000	366502151	9999.252408	1642	705255	0.999925	2519	704090	0.999925	146686115	0.000000
22989566	7051115217.000000	366480862	9999.546568	1633	706478	0.999955	2558	702575	0.999955	153886173	0.000000
22987088	7051090568.000000	366507923	9999.724983	1610	704962	0.999972	2443	705067	0.999972	161072696	0.000000
22987404	7051103933.000000	366461838	9999.833196	1614	704540	0.999983	2534	704710	0.999983	168259632	0.000000
22989708	7050990125.000000	366450132	9999.898829	1640	705564	0.999990	2525	705097	0.999990	175430014	0.000000
22988385	7051088160.000000	366488817	9999.938638	1591	707252	0.999994	2534	704885	0.999994	182589919	0.000000
22986932	7050999135.000000	366500162	9999.962782	1629	705784	0.999996	2509	705450	0.999996	189732074	0.000000
22986990	7051133956.000000	366477089	9999.977427	1590	705373	0.999998	2535	704626	0.999998	196866198	0.000000
22991712	7051128944.000000	366468910	9999.986309	1599	705303	0.999999	2463	706123	0.999999	203995740	0.000000
22989379	7051189932.000000	366494170	9999.991696	1623	706204	0.999999	2574	704392	0.999999	211107428	0.000000
22982295	7051152373.000000	366479007	9999.994963	1609	706276	0.999999	2505	704511	0.999999	218210384	0.000000
22988259	7051158993.000000	366493190	9999.996945	1589	705561	1.000000	2536	705299	1.000000	225300107	0.000000
22990402	7051104695.000000	366499044	9999.998147	1564	706532	1.000000	2456	704905	1.000000	232378590	0.000000
22985307	7051035955.000000	366453304	9999.998876	1601	704946	1.000000	2504	704798	1.000000	239450950	0.000000
22991546	7051125039.000000	366484819	9999.999318	1599	707781	1.000000	2504	705895	1.000000	246508360	0.000000
22992784	7051159409.000000	366486158	9999.999587	1630	705933	1.000000	2469	704508	1.000000	253556476	0.000000
22993653	7051103991.000000	366504399	9999.999749	1647	705375	1.000000	2501	706537	1.000000	260597763	0.000000
22982979	7051208339.000000	366463573	9999.999848	1641	706479	1.000000	2562	704451	1.000000	267629724	0.000000
22993031	7051110051.000000	366497262	9999.999908	1601	706229	1.000000	2460	705646	1.000000	274645104	0.000000
22991969	7051039327.000000	366451336	9999.999944	1622	706526	1.000000	2583	705121	1.000000	281651469	0.000000
22985725	7051145056.000000	366496120	9999.999966	1640	705710	1.000000	2546	704399	1.000000	288648641	0.000000
22993321	7051047953.000000	366457859	9999.999979	1608	705294	1.000000	2461	703905	1.000000	295633083	-1.#IND00
22984740	7051101425.000000	366473961	9999.999988	1587	707097	1.000000	2494	704521	1.000000	302606700	-0.003200
22989528	7050974074.000000	366482062	9999.999992	1628	706727	1.000000	2495	704725	1.000000	309578504	-0.009837
22987210	7051002551.000000	366501018	9999.999995	1601	703775	1.000000	2520	704311	1.000000	316537794	-0.010236
22986514	7051071956.000000	366472533	9999.999997	1582	704905	1.000000	2502	705238	1.000000	323484447	-0.008911
22992757	7051048402.000000	366455011	9999.999998	1639	705175	1.000000	2534	704862	1.000000	330419361	-0.008538
22990364	7051139137.000000	366472367	9999.999999	1602	704319	1.000000	2470	705641	1.000000	337348613	-0.010328
22994333	7051126760.000000	366509788	9999.999999	1625	705326	1.000000	2544	704903	1.000000	344265423	-0.007182
22984341	7051145154.000000	366483105	10000.000000	1619	706733	1.000000	2483	706887	1.000000	351167360	-0.007122
22988437	7051128703.000000	366454080	10000.000000	1646	705883	1.000000	2468	705729	1.000000	358059838	-0.007496
22989013	7051209937.000000	366451611	10000.000000	1581	705539	1.000000	2421	705281	1.000000	364941922	-0.004589
22990178	7051108602.000000	366500878	10000.000000	1617	706465	1.000000	2452	705234	1.000000	371815867	-0.005668
22989855	7051197072.000000	366482471	10000.000000	1599	705838	1.000000	2538	705052	1.000000	378676178	-0.005849
22991070	7051194726.000000	366485858	10000.000000	1585	704996	1.000000	2501	705058	1.000000	385528552	-0.005769
22993047	7051240034.000000	366476418	10000.000000	1668	706342	1.000000	2586	705132	1.000000	392369897	-0.004935
22986771	7051241585.000000	366499527	10000.000000	1639	705508	1.000000	2499	704495	1.000000	399204751	-0.007539
22988627	7051121338.000000	366479781	10000.000000	1603	707503	1.000000	2509	705441	1.000000	406019548	-0.004634
22989969	7051085281.000000	366472629	10000.000000	1639	707037	1.000000	2434	704336	1.000000	412825073	-0.002880
22991076	7051135373.000000	366496034	10000.000000	1610	705881	1.000000	2487	705159	1.000000	419627867	-0.003557
22993367	7051067559.000000	366472908	10000.000000	1568	706886	1.000000	2590	704178	1.000000	426422346	-0.002214
22989114	7051117419.000000	366462320	10000.000000	1585	706042	1.000000	2540	704843	1.000000	433201539	-0.003090
22993088	7051128296.000000	366503284	10000.000000	1647	705672	1.000000	2525	705367	1.000000	439968291	-0.002850
22995185	7051163871.000000	366490307	10000.000000	1644	705613	1.000000	2533	705497	1.000000	446725082	-0.002745
22988307	7051007312.000000	366540030	10000.000000	1656	706325	1.000000	2515	703675	1.000000	453475420	-0.002022
22988928	7051118796.000000	366496272	10000.000000	1650	706391	1.000000	2491	707156	1.000000	460216363	-0.002525
22989906	7051230131.000000	366521867	10000.000000	1626	704276	1.000000	2523	703724	1.000000	466943658	-0.001934
22987936	7051211786.000000	366484475	10000.000000	1673	704680	1.000000	2486	704158	1.000000	473661787	0.000340
22994046	7051269713.000000	366448047	10000.000000	1540	705561	1.000000	2509	705840	1.000000	480371988	0.000880
22985280	7051216024.000000	366488877	10000.000000	1565	706293	1.000000	2505	705490	1.000000	487074965	0.000990
22985820	7051183469.000000	366478711	10000.000000	1619	704971	1.000000	2527	705797	1.000000	493764964	0.001016
22995355	7051217947.000000	366507406	10000.000000	1599	706026	1.000000	2552	707036	1.000000	500442071	0.000065
22995957	7051187058.000000	366450281	10000.000000	1571	703869	1.000000	2486	705239	1.000000	507110730	0.000698
22988422	7051130225.000000	366468968	10000.000000	1616	704934	1.000000	2495	703931	1.000000	513773773	0.000696
22990434	7050978836.000000	366530856	10000.000000	1640	705256	1.000000	2531	705410	1.000000	520424889	0.001019
22993597	7051080660.000000	366483314	10000.000000	1583	707552	1.000000	2488	705391	1.000000	527062408	0.000953
22991813	7051055229.000000	366464476	10000.000000	1618	706231	1.000000	2569	703830	1.000000	533693150	0.000587
22993785	7051067985.000000	366471284	10000.000000	1614	705854	1.000000	2566	704504	1.000000	540311836	0.000616
22992155	7051142898.000000	366466741	10000.000000	1608	706123	1.000000	2464	704369	1.000000	546917231	0.000117
22987755	7051122946.000000	366456667	10000.000000	1611	704946	1.000000	2512	703738	1.000000	553514538	0.000638
22990304	7051104846.000000	366482453	10000.000000	1569	705916	1.000000	2458	705824	1.000000	560107234	0.001477
22991790	7051128693.000000	366498950	10000.000000	1599	706786	1.000000	2474	705078	1.000000	566692477	0.001312
22996397	7051184853.000000	366508290	10000.000000	1601	705356	1.000000	2503	705137	1.000000	573262919	-0.000142
22984740	7051204170.000000	366499342	10000.000000	1590	705179	1.000000	2456	705271	1.000000	579825045	-0.000182
22988062	7051059217.000000	366454432	10000.000000	1619	706858	1.000000	2476	705669	1.000000	586376970	-0.000933
22989523	7051049120.000000	366495977	10000.000000	1622	706612	1.000000	2574	704238	1.000000	592916036	-0.000592
22987286	7051086930.000000	366497131	10000.000000	1633	706957	1.000000	2494	704772	1.000000	599449455	0.000913
22993829	7051022896.000000	366484642	10000.000000	1610	705105	1.000000	2542	704431	1.000000	605970704	0.000990
22993423	7051232803.000000	366475050	10000.000000	1645	705525	1.000000	2520	705340	1.000000	612482604	0.001374
22987840	7051141547.000000	366477453	10000.000000	1649	704610	1.000000	2492	704969	1.000000	618984267	0.002115
22986641	7051166515.000000	366499710	10000.000000	1636	704259	1.000000	2545	705284	1.000000	625479147	0.001883
22989811	7051032642.000000	366495540	10000.000000	1634	706740	1.000000	2491	706547	1.000000	631963371	0.001812
22990883	7051071256.000000	366491616	10000.000000	1666	706591	1.000000	2595	705261	1.000000	638435948	0.001780
22995941	7051087606.000000	366515493	10000.000000	1590	705573	1.000000	2512	704858	1.000000	644898800	0.001865
22988331	7051135730.000000	366499279	10000.000000	1667	706775	1.000000	2539	703398	1.000000	651344630	0.001673
22986925	7051066668.000000	366537957	10000.000000	1673	705078	1.000000	2507	704478	1.000000	657788064	0.001686
22986527	7051076867.000000	366489997	10000.000000	1604	706731	1.000000	2508	705881	1.000000	664218655	0.001649
22984831	7051212636.000000	366486745	10000.000000	1642	706508	1.000000	2522	704237	1.000000	670641290	0.001478
22986872	7051233157.000000	366469071	10000.000000	1631	705946	1.000000	2467	702968	1.000000	677056321	0.000285
22992384	7051160092.000000	366509721	10000.000000	1645	706295	1.000000	2488	705442	1.000000	683459161	0.000385
22986517	7051220873.000000	366463814	10000.000000	1628	704727	1.000000	2520	703725	1.000000	689851129	0.000383
npatches	nstrain	runtime	dt	init_x	init_y	init_y_blood	init_z	init_S	beta0	beta1	beta2	beta3	mean_beta	B	d	delta	delta_blood	b[0]	mut	m	CTL	c	g	epsilon	k	het	lambda	rho	omega	x_max	patch.dyna	DELTA	A	VA
10000	1	100.000000	0.000100	21900	9499	5000000	0.001000	10000000	17.259028	16.856520	8.417100	18.642238	16	8000000000.000000	0.010000	1.000000	1.000000	800000	0.000050	0.048000	0	0.500000	0.000000	25.000000	1.000000	0.500000	0.001000	0.001000	0.010000	31987	0	10.000000	7.000000	1.000000
sus	inf	inf_blood	z	x[0]	y[0][0]	z[0]	x[1]	y[1][0]	z[1]	S[0]	synchrony
219000000	94990000.000000	5000000	10.000000	21900	9499	0.001000	21900	9499	0.001000	10000000	0.000000
45839534	3238313481.000000	168097233	3940.834452	4104	323818	0.394083	4075	324043	0.394083	15548616	0.000000
37068208	4128162728.000000	214577048	6324.976263	3208	413298	0.632498	3274	413064	0.632498	22537776	0.000000
38159979	3989697474.000000	207385149	7771.013291	3271	399497	0.777101	3429	399338	0.777101	29564817	0.000000
40226688	3754942832.000000	195172555	8648.068121	3605	375725	0.864807	3569	375703	0.864807	36534982	0.000000
41798942	3592842407.000000	186751700	9180.022116	3668	359911	0.918002	3724	358954	0.918002	43446229	0.000000
42798481	3495737880.000000	181705768	9502.664490	3653	349661	0.950266	3835	350717	0.950266	50318452	0.000000
43407285	3438778671.000000	178730394	9698.354536	3808	344745	0.969835	3889	345314	0.969835	57158864	0.000000
43767424	3405170869.000000	176978799	9817.045065	3774	340027	0.981705	3979	339850	0.981705	63976608	0.000000
43995172	3385109087.000000	175953583	9889.033609	3787	338536	0.988903	3932	338878	0.988903	70778277	0.000000
44126272	3373107631.000000	175314356	9932.696323	3953	336972	0.993270	3804	337496	0.993270	77561153	0.000000
44209116	3365998918.000000	174925412	9959.178767	3856	337615	0.995918	3867	336663	0.995918	84336328	0.000000
44251916	3361711405.000000	174724138	9975.240980	3864	336621	0.997524	3928	336351	0.997524	91097499	0.000000
44291121	3359078644.000000	174575014	9984.983083	3974	335650	0.998498	3995	336242	0.998498	97848450	0.000000
44300136	3357426589.000000	174480092	9990.891893	3814	336194	0.999089	3949	336314	0.999089	104587897	0.000000
44312866	3356387507.000000	174449717	9994.475723	3747	336535	0.999448	3875	335694	0.999448	111314981	0.000000
44320972	3355916993.000000	174400333	9996.649399	3836	336531	0.999665	3910	336114	0.999665	118032295	0.000000
44327756	3355582560.000000	174389285	9997.967783	3851	336325	0.999797	3908	336402	0.999797	124745591	0.000000
44328149	3355385989.000000	174386598	9998.767413	3874	337500	0.999877	3963	336137	0.999877	131447397	0.000000
44331773	3355201973.000000	174393816	9999.252408	3790	335835	0.999925	4001	335380	0.999925	138135450	0.000000
44337435	3355023514.000000	174368398	9999.546568	3878	336754	0.999955	3994	335615	0.999955	144808962	0.000000
44334223	3354956135.000000	174378196	9999.724983	3892	336335	0.999972	3950	335726	0.999972	151479061	0.000000
44338820	3354837608.000000	174393578	9999.833196	3806	336664	0.999983	3951	336438	0.999983	158136147	0.000000
44333703	3354973663.000000	174363156	9999.898829	3808	336274	0.999990	4001	335999	0.999990	164788127	0.000000
44335448	3354910195.000000	174368311	9999.938638	3928	334874	0.999994	4013	335766	0.999994	171423738	0.000000
44341160	3354899135.000000	174365995	9999.962782	3854	334824	0.999996	3953	335925	0.999996	178047561	0.000000
44324373	3354938044.000000	174373956	9999.977427	3923	336243	0.999998	3938	336234	0.999998	184669834	0.000000
44335346	3354972098.000000	174383491	9999.986309	3862	336620	0.999999	3915	336004	0.999999	191281390	0.000000
44333195	3354926229.000000	174359376	9999.991696	3825	335974	0.999999	3898	335778	0.999999	197880128	0.000000
44343151	3354938184.000000	174360334	9999.994963	3910	334314	0.999999	4052	335496	0.999999	204471533	0.000000
44335747	3355008843.000000	174381026	9999.996945	3897	335835	1.000000	4014	335945	1.000000	211048445	0.000000
44338222	3354923329.000000	174363850	9999.998147	3876	336102	1.000000	3934	336206	1.000000	217618759	0.000000
44330908	3354832087.000000	174399436	9999.998876	3843	336383	1.000000	3861	334885	1.000000	224181090	0.000000
44334457	3355001026.000000	174357894	9999.999318	3888	336755	1.000000	4020	335621	1.000000	230730347	0.000000
44334301	3355052242.000000	174361275	9999.999587	3926	335087	1.000000	4011	335862	1.000000	237272575	0.000000
44336121	3355024550.000000	174389885	9999.999749	3881	336054	1.000000	4011	336272	1.000000	243805728	0.000000
44338021	3354964942.000000	174378078	9999.999848	3920	336429	1.000000	3998	335823	1.000000	250318330	0.000000
44329782	3354955449.000000	174393681	9999.999908	3835	336491	1.000000	3907	336554	1.000000	256829838	0.000000
44333232	3354985789.000000	174358126	9999.999944	3904	336590	1.000000	4031	336430	1.000000	263331774	0.000000
44337161	3354904690.000000	174389985	9999.999966	3935	336107	1.000000	3893	336064	1.000000	269820763	0.000000
44335591	3354973050.000000	174374208	9999.999979	3950	336007	1.000000	3966	335319	1.000000	276302977	-1.#IND00
44332451	3355038993.000000	174382304	9999.999988	3808	336084	1.000000	3910	334982	1.000000	282771393	0.001600
44335703	3354976905.000000	174381003	9999.999992	3909	336385	1.000000	3995	336266	1.000000	289235753	0.000185
44342055	3354919532.000000	174396334	9999.999995	3854	335699	1.000000	3919	335274	1.000000	295690555	0.000656
44335836	3354960871.000000	174402343	9999.999997	3838	336574	1.000000	4035	335782	1.000000	302131333	0.000302
44326834	3355080594.000000	174357644	9999.999998	3886	335512	1.000000	3915	336701	1.000000	308563992	0.005422
44331542	3354940232.000000	174380145	9999.999999	3896	336632	1.000000	3940	336080	1.000000	314984220	0.004775
44338500	3354983952.000000	174380676	9999.999999	3904	335686	1.000000	4050	334964	1.000000	321397228	0.004814
44331024	3354966460.000000	174377432	10000.000000	3851	335691	1.000000	4010	335343	1.000000	327803428	0.003053
44332715	3354960353.000000	174370810	10000.000000	3878	336074	1.000000	3891	336301	1.000000	334194203	-0.000252
44338078	3354910917.000000	174346023	10000.000000	3893	335610	1.000000	3881	336880	1.000000	340582872	-0.000233
44325825	3354949604.000000	174370847	10000.000000	3798	336200	1.000000	3843	335912	1.000000	346957633	-0.000743
44325768	3354978551.000000	174391297	10000.000000	3851	335599	1.000000	3976	337232	1.000000	353325159	0.000489
44329662	3355013790.000000	174365805	10000.000000	3921	336329	1.000000	4004	336119	1.000000	359678965	0.000409
44338705	3354945044.000000	174399344	10000.000000	3852	336126	1.000000	4009	335742	1.000000	366026169	0.000314
44334601	3354928550.000000	174366777	10000.000000	3877	336499	1.000000	3968	334540	1.000000	372362677	-0.000497
44331800	3354919992.000000	174348180	10000.000000	3914	334982	1.000000	3936	335313	1.000000	378690715	-0.000979
44336833	3354891121.000000	174404884	10000.000000	3939	334952	1.000000	3976	335253	1.000000	385009858	-0.000183
44338416	3354846735.000000	174375084	10000.000000	3938	335676	1.000000	3953	336287	1.000000	391325666	-0.001016
44335293	3354912051.000000	174374119	10000.000000	3888	336980	1.000000	3916	336752	1.000000	397626842	-0.000803
44339353	3354914276.000000	174417415	10000.000000	3856	336133	1.000000	3954	336318	1.000000	403912763	-0.000125
44334671	3354974481.000000	174373919	10000.000000	3911	335716	1.000000	4049	335625	1.000000	410193294	-0.000690
44342406	3354938140.000000	174395870	10000.000000	3889	335877	1.000000	3984	335227	1.000000	416464423	0.000205
44334810	3354933365.000000	174388070	10000.000000	3919	336328	1.000000	3907	336608	1.000000	422730124	0.000088
44329696	3355068393.000000	174383359	10000.000000	3935	336367	1.000000	3990	336998	1.000000	428981544	-0.001146
44335217	3354963764.000000	174374502	10000.000000	3829	336222	1.000000	4000	335708	1.000000	435228199	-0.001551
44332159	3354976842.000000	174363541	10000.000000	3872	335827	1.000000	4037	335279	1.000000	441458696	-0.001826
44339475	3354996953.000000	174356248	10000.000000	3886	336121	1.000000	3982	334964	1.000000	447682536	-0.001945
44334790	3354964498.000000	174377194	10000.000000	3912	335872	1.000000	3886	336866	1.000000	453896613	-0.002430
44335075	3354915520.000000	174379441	10000.000000	3855	336651	1.000000	3892	336662	1.000000	460103459	-0.001176
44345961	3354934757.000000	174379798	10000.000000	3882	334843	1.000000	3965	336033	1.000000	466299711	0.000749
44334698	3354974448.000000	174389103	10000.000000	3940	336548	1.000000	3994	335802	1.000000	472480277	0.001002
44336393	3354918512.000000	174369747	10000.000000	3820	336809	1.000000	3920	336443	1.000000	478658075	0.000384
44328490	3354962750.000000	174390394	10000.000000	3884	336150	1.000000	3955	336629	1.000000	484830313	0.001123
44339364	3354953522.000000	174373095	10000.000000	3884	336075	1.000000	3996	335105	1.000000	490994004	0.000635
44338412	3354864212.000000	174368655	10000.000000	3877	335400	1.000000	3952	335913	1.000000	497144115	0.000941
44333339	3354879373.000000	174373172	10000.000000	3868	336452	1.000000	3889	335646	1.000000	503284997	0.000727
44329820	3354921831.000000	174371352	10000.000000	3909	336320	1.000000	3891	335412	1.000000	509417956	0.000707
44335043	3354889464.000000	174393393	10000.000000	3913	336066	1.000000	3924	336105	1.000000	515540637	0.000886
44323216	3354883462.000000	174386821	10000.000000	3792	336078	1.000000	3972	335707	1.000000	521653957	0.001003
44335867	3354897744.000000	174370939	10000.000000	3900	335548	1.000000	3979	337438	1.000000	527762911	0.001097
44323782	3355005673.000000	174390952	10000.000000	3895	335687	1.000000	3942	335576	1.000000	533856182	0.001272
44337285	3354935516.000000	174386901	10000.000000	3985	336661	1.000000	4056	334874	1.000000	539942385	0.000994
44326585	3354999573.000000	174380687	10000.000000	3890	336256	1.000000	3960	335911	1.000000	546020402	0.001042
44333005	3355043452.000000	174380778	10000.000000	3791	337214	1.000000	3937	336565	1.000000	552084820	0.001005
44338199	3354961906.000000	174371371	10000.000000	3858	335281	1.000000	3880	336166	1.000000	558145041	0.001799
44336781	3354989051.000000	174373058	10000.000000	3920	335389	1.000000	3934	335967	1.000000	564192796	0.001654
44323394	3354967486.000000	174378484	10000.000000	3866	337072	1.000000	3991	335710	1.000000	570237106	0.001648
44337935	3354963868.000000	174382303	10000.000000	3846	336085	1.000000	4003	335925	1.000000	576273101	0.001646
44338930	3354981572.000000	174372664	10000.000000	3844	335974	1.000000	3974	335457	1.000000	582294566	0.001384
44340199	3355024522.000000	174380077	10000.000000	3949	335177	1.000000	3845	335336	1.000000	588307527	0.001505
44327438	3354957301.000000	174364120	10000.000000	3803	335686	1.000000	4080	335313	1.000000	594312982	0.000065
44340180	3354904485.000000	174352438	10000.000000	3906	335964	1.000000	3980	335058	1.000000	600309168	0.000067
44335851	3354936010.000000	174388211	10000.000000	3923	335773	1.000000	3916	336067	1.000000	606292960	0.000015
44336006	3354941312.000000	174381037	10000.000000	3870	336712	1.000000	4001	335967	1.000000	612270302	0.000138
44328782	3354962103.000000	174382523	10000.000000	3885	336867	1.000000	3969	334958	1.000000	618237445	0.000019
44344901	3354970201.000000	174389538	10000.000000	3900	335990	1.000000	3954	335996	1.000000	624197105	0.000206
44329314	3354911514.000000	174359953	10000.000000	3894	337153	1.000000	4010	335987	1.000000	630145182	0.000068
44329271	3354992338.000000	174384982	10000.000000	3915	336805	1.000000	3916	335400	1.000000	636087872	0.000141
44330708	3354981417.000000	174361461	10000.000000	3876	335286	1.000000	3936	336225	1.000000	642025905	0.000175
npatches	nstrain	runtime	dt	init_x	init_y	init_y_blood	init_z	init_S	beta0	beta1	beta2	beta3	mean_beta	B	d	delta	delta_blood	b[0]	mut	m	CTL	c	g	epsilon	k	het	lambda	rho	omega	x_max	patch.dyna	DELTA	A	VA
10000	1	100.000000	0.000100	21900	9499	5000000	0.001000	10000000	15.322115	20.854564	15.893005	12.940058	16	8000000000.000000	0.010000	1.000000	1.000000	800000	0.000050	0.048000	0	0.500000	0.000000	25.000000	2.000000	0.500000	0.001000	0.001000	0.010000	31987	0	10.000000	7.000000	1.000000
sus	inf	inf_blood	z	x[0]	y[0][0]	z[0]	x[1]	y[1][0]	z[1]	S[0]	synchrony
219000000	94990000.000000	5000000	10.000000	21900	9499	0.001000	21900	9499	0.001000	10000000	0.000000
50343764	2895376650.000000	150343617	3940.834452	4961	289810	0.394083	3718	291655	0.394083	15501631	0.000000
47290917	3108164190.000000	161606302	6324.976263	4585	311130	0.632498	3545	312198	0.632498	22301891	0.000000
53192324	2698729969.000000	140324166	7771.013291	5152	270326	0.777101	3998	270158	0.777101	29001358	0.000000
58047645	2425620537.000000	126090963	8648.068121	5608	242571	0.864807	4389	244348	0.864807	35554858	0.000000
61060340	2277434339.000000	118380404	9180.022116	5930	228087	0.918002	4657	228754	0.918002	42003587	0.000000
62858497	2195996881.000000	114153905	9502.664490	6150	219308	0.950266	4764	220969	0.950266	48381617	0.000000
63942717	2149536398.000000	111729193	9698.354536	6328	215359	0.969835	4761	216035	0.969835	54711668	0.000000
64596792	2122284463.000000	110303056	9817.045065	6265	212472	0.981705	4826	213387	0.981705	61017472	0.000000
64977211	2106186293.000000	109485279	9889.033609	6392	211237	0.988903	4904	212092	0.988903	67301123	0.000000
65206345	2096493532.000000	108975064	9932.696323	6395	210374	0.993270	5014	210894	0.993270	73564162	0.000000
65345605	2090709010.000000	108674334	9959.178767	6364	208947	0.995918	4907	210076	0.995918	79813644	0.000000
65445407	2087075814.000000	108485344	9975.240980	6432	209251	0.997524	4941	209726	0.997524	86053888	0.000000
65490992	2085084308.000000	108392184	9984.983083	6435	208705	0.998498	5044	209268	0.998498	92284250	0.000000
65530939	2083740000.000000	108326591	9990.891893	6343	208956	0.999089	4947	209699	0.999089	98506280	0.000000
65531987	2082953873.000000	108262547	9994.475723	6237	208809	0.999448	4919	208487	0.999448	104714616	0.000000
65559567	2082509044.000000	108236877	9996.649399	6437	207852	0.999665	5005	208811	0.999665	110912122	0.000000
65557921	2082264771.000000	108220123	9997.967783	6525	208267	0.999797	4882	210399	0.999797	117101361	0.000000
65560045	2082027238.000000	108211709	9998.767413	6437	208385	0.999877	5026	209399	0.999877	123280858	0.000000
65567257	2082030397.000000	108222653	9999.252408	6302	208652	0.999925	4962	209891	0.999925	129456958	0.000000
65572714	2081958171.000000	108218741	9999.546568	6319	208764	0.999955	4947	209469	0.999955	135619956	0.000000
65571941	2081858275.000000	108222981	9999.724983	6406	208122	0.999972	4980	209257	0.999972	141770599	0.000000
65565426	2081834785.000000	108210931	9999.833196	6431	207948	0.999983	4945	209115	0.999983	147914128	0.000000
65567593	2081841701.000000	108199666	9999.898829	6416	207658	0.999990	4832	210135	0.999990	154050423	0.000000
65560549	2081820526.000000	108198305	9999.938638	6343	207497	0.999994	4878	209276	0.999994	160175266	0.000000
65577856	2081836209.000000	108213172	9999.962782	6446	207639	0.999996	4930	210063	0.999996	166287252	0.000000
65574678	2081902625.000000	108210211	9999.977427	6337	208306	0.999998	4931	210424	0.999998	172396802	0.000000
65563864	2081923673.000000	108219828	9999.986309	6438	209107	0.999999	4970	210134	0.999999	178494576	0.000000
65573203	2081818646.000000	108209055	9999.991696	6340	208742	0.999999	4977	210033	0.999999	184592816	0.000000
65573266	2081843650.000000	108197288	9999.994963	6344	208878	0.999999	4971	208963	0.999999	190671140	0.000000
65578644	2081777170.000000	108202898	9999.996945	6394	208057	1.000000	4886	210446	1.000000	196741609	0.000000
65588978	2081841910.000000	108200617	9999.998147	6530	207840	1.000000	4919	209804	1.000000	202805452	0.000000
65569316	2081847887.000000	108215086	9999.998876	6466	208011	1.000000	4968	209612	1.000000	208853876	0.000000
65571859	2081835798.000000	108197905	9999.999318	6451	208772	1.000000	4987	209521	1.000000	214888732	0.000000
65578238	2081819372.000000	108210640	9999.999587	6429	208482	1.000000	4895	209359	1.000000	220922330	0.000000
65570245	2081897752.000000	108192796	9999.999749	6450	207715	1.000000	4897	208769	1.000000	226945291	0.000000
65582952	2081803963.000000	108208515	9999.999848	6385	208407	1.000000	4918	209754	1.000000	232960767	0.000000
65570601	2081860902.000000	108201103	9999.999908	6416	207964	1.000000	4980	210154	1.000000	238967824	0.000000
65572534	2081833727.000000	108209924	9999.999944	6503	208298	1.000000	4947	209733	1.000000	244961499	0.000000
65575113	2081805874.000000	108206095	9999.999966	6329	208406	1.000000	4987	209659	1.000000	250949951	0.000000
65566506	2081768658.000000	108190574	9999.999979	6360	208015	1.000000	5006	209427	1.000000	256930349	-1.#IND00
65579386	2081729469.000000	108196985	9999.999988	6294	208854	1.000000	4971	209745	1.000000	262903579	-0.006400
65569612	2081792093.000000	108226166	9999.999992	6386	208528	1.000000	4910	208672	1.000000	268864248	-0.004626
65564256	2081849670.000000	108208396	9999.999995	6385	208210	1.000000	4876	209557	1.000000	274819441	-0.005471
65574825	2081759116.000000	108215752	9999.999997	6389	208344	1.000000	4952	210621	1.000000	280763035	-0.002261
65569365	2081863746.000000	108198172	9999.999998	6465	208594	1.000000	4968	209912	1.000000	286695799	-0.001087
65571668	2081863734.000000	108211890	9999.999999	6440	208088	1.000000	4962	210091	1.000000	292620034	0.000327
65557644	2081910460.000000	108213302	9999.999999	6350	207415	1.000000	5013	210099	1.000000	298538258	-0.000055
65578942	2081788150.000000	108197803	10000.000000	6372	208521	1.000000	5030	208865	1.000000	304444183	0.000325
65569970	2081806294.000000	108197336	10000.000000	6385	208629	1.000000	4988	209316	1.000000	310349851	-0.002195
65572750	2081864066.000000	108200123	10000.000000	6388	208241	1.000000	4987	209452	1.000000	316241929	-0.003563
65570749	2081846960.000000	108191374	10000.000000	6530	207689	1.000000	4940	209757	1.000000	322125195	-0.002798
65566304	2081854888.000000	108205257	10000.000000	6417	208642	1.000000	4920	209235	1.000000	327998838	-0.001989
65566643	2081883368.000000	108186781	10000.000000	6367	208339	1.000000	4981	209617	1.000000	333864273	-0.001751
65573050	2081866496.000000	108197325	10000.000000	6432	208920	1.000000	4951	209562	1.000000	339715980	-0.001118
65571313	2081803860.000000	108193394	10000.000000	6445	208600	1.000000	4915	209697	1.000000	345557703	-0.000591
65576922	2081839298.000000	108201442	10000.000000	6383	208195	1.000000	4944	209354	1.000000	351402982	0.000271
65571168	2081834100.000000	108196342	10000.000000	6405	208966	1.000000	4926	209879	1.000000	357233697	-0.002053
65559179	2081790320.000000	108212671	10000.000000	6372	208884	1.000000	4969	209355	1.000000	363053035	-0.001657
65568525	2081868234.000000	108200810	10000.000000	6386	207898	1.000000	4982	209823	1.000000	368869083	-0.002014
65565913	2081855125.000000	108209755	10000.000000	6440	207951	1.000000	4949	209341	1.000000	374677967	-0.002037
65567412	2081783853.000000	108196569	10000.000000	6342	208471	1.000000	4982	209836	1.000000	380472756	-0.000897
65566580	2081744431.000000	108207101	10000.000000	6457	208218	1.000000	4986	209265	1.000000	386255634	-0.000271
65561758	2081899894.000000	108197847	10000.000000	6452	208977	1.000000	5011	210271	1.000000	392029922	0.000031
65574618	2081814332.000000	108199845	10000.000000	6385	207871	1.000000	4949	209446	1.000000	397797558	0.000029
65570339	2081877241.000000	108214110	10000.000000	6382	208552	1.000000	4912	209566	1.000000	403554203	0.000315
65565806	2081851641.000000	108212296	10000.000000	6315	208519	1.000000	4934	209130	1.000000	409305370	0.000549
65570664	2081818356.000000	108209778	10000.000000	6360	207811	1.000000	4937	209175	1.000000	415047935	0.000243
65585584	2081806976.000000	108202278	10000.000000	6364	208452	1.000000	4854	211044	1.000000	420776154	-0.000065
65579030	2081825164.000000	108194351	10000.000000	6561	208654	1.000000	4856	209649	1.000000	426503113	-0.000834
65585756	2081903812.000000	108199517	10000.000000	6406	208261	1.000000	4957	209748	1.000000	432217148	-0.000782
65578216	2081803914.000000	108215206	10000.000000	6427	208050	1.000000	4916	209458	1.000000	437924288	-0.000695
65571964	2081826854.000000	108204460	10000.000000	6427	207585	1.000000	4983	210337	1.000000	443620963	-0.000613
65572834	2081837452.000000	108195188	10000.000000	6395	208616	1.000000	5011	209422	1.000000	449308958	-0.000485
65564646	2081805607.000000	108188958	10000.000000	6424	208335	1.000000	4925	209683	1.000000	454987163	-0.000739
65564171	2081835434.000000	108205035	10000.000000	6376	208263	1.000000	4855	209210	1.000000	460661146	-0.000471
65565603	2081794027.000000	108191660	10000.000000	6540	208014	1.000000	5000	209205	1.000000	466328904	-0.000582
65570639	2081902242.000000	108206912	10000.000000	6353	208434	1.000000	4927	209788	1.000000	471982183	-0.000593
65573742	2081870920.000000	108215421	10000.000000	6347	208608	1.000000	4962	209735	1.000000	477627154	-0.000672
65564137	2081875873.000000	108207974	10000.000000	6479	207714	1.000000	4939	210168	1.000000	483265384	-0.000632
65564692	2081848192.000000	108179274	10000.000000	6379	208338	1.000000	5007	209895	1.000000	488896331	-0.000547
65573437	2081888734.000000	108211440	10000.000000	6390	207957	1.000000	4894	209896	1.000000	494521263	-0.000588
65572411	2081827649.000000	108208225	10000.000000	6363	207817	1.000000	4962	209973	1.000000	500136034	0.000514
65561555	2081894433.000000	108202969	10000.000000	6392	208090	1.000000	4963	209565	1.000000	505737013	0.000828
65571654	2081863009.000000	108207088	10000.000000	6403	208197	1.000000	5027	209519	1.000000	511332232	0.000875
65578254	2081831618.000000	108204084	10000.000000	6385	208816	1.000000	4984	209299	1.000000	516922047	0.000822
65573722	2081827308.000000	108214695	10000.000000	6339	207801	1.000000	4898	209849	1.000000	522504640	0.000749
65563008	2081865295.000000	108213642	10000.000000	6540	208761	1.000000	4977	208832	1.000000	528078507	0.000767
65580786	2081738597.000000	108204471	10000.000000	6398	208351	1.000000	5064	209615	1.000000	533641944	0.001097
65577644	2081765658.000000	108190520	10000.000000	6466	208224	1.000000	4921	209156	1.000000	539194879	0.001598
65569183	2081833041.000000	108215551	10000.000000	6333	208365	1.000000	5037	209295	1.000000	544743257	0.001808
65564314	2081834548.000000	108190259	10000.000000	6360	208064	1.000000	4937	209508	1.000000	550283144	0.002274
65567213	2081781551.000000	108211503	10000.000000	6416	208455	1.000000	4917	209033	1.000000	555815410	0.002273
65568116	2081783434.000000	108200559	10000.000000	6381	207429	1.000000	4855	209411	1.000000	561335890	0.002245
65562935	2081813084.000000	108197826	10000.000000	6432	207936	1.000000	4896	210456	1.000000	566847981	0.002251
65567925	2081798451.000000	108216123	10000.000000	6345	208861	1.000000	5000	209342	1.000000	572351495	0.001882
65563123	2081859080.000000	108189881	10000.000000	6389	207867	1.000000	5013	209307	1.000000	577850964	0.001806
65584045	2081795439.000000	108210751	10000.000000	6344	208296	1.000000	4980	209292	1.000000	583334739	0.001745
65573540	2081831143.000000	108190095	10000.000000	6324	208227	1.000000	4948	209063	1.000000	588818352	0.001611
65559903	2081781212.000000	108201303	10000.000000	6320	208433	1.000000	4934	210273	1.000000	594290499	0.001607
npatches	nstrain	runtime	dt	init_x	init_y	init_y_blood	init_z	init_S	beta0	beta1	beta2	beta3	mean_beta	B	d	delta	delta_blood	b[0]	mut	m	CTL	c	g	epsilon	k	het	lambda	rho	omega	x_max	patch.dyna	DELTA	A	VA
10000	1	100.000000	0.000100	21900	9499	5000000	0.001000	10000000	20.040420	22.302671	15.872862	22.447453	16	8000000000.000000	0.010000	1.000000	1.000000	800000	0.000050	0.048000	0	0.500000	0.000000	25.000000	3.000000	0.500000	0.001000	0.001000	0.010000	31987	0	10.000000	7.000000	1.000000
sus	inf	inf_blood	z	x[0]	y[0][0]	z[0]	x[1]	y[1][0]	z[1]	S[0]	synchrony
219000000	94990000.000000	5000000	10.000000	21900	9499	0.001000	21900	9499	0.001000	10000000	0.000000
55553552	2588930982.000000	134469396	3940.834452	4330	259406	0.394083	3943	260230	0.394083	15423615	0.000000
58786045	2404129720.000000	125008879	6324.976263	4582	241703	0.632498	4141	242019	0.632498	22005459	0.000000
69332837	1950362059.000000	101409208	7771.013291	5299	196556	0.777101	4905	197266	0.777101	28349302	0.000000
76557417	1713041963.000000	89054028	8648.068121	5938	173196	0.864807	5412	174263	0.864807	34468016	0.000000
80843107	1592365113.000000	82771770	9180.022116	6350	160381	0.918002	5927	160686	0.918002	40432346	0.000000
83381111	1526571285.000000	79331638	9502.664490	6493	154446	0.950266	6084	155328	0.950266	46309250	0.000000
84909724	1489138031.000000	77397395	9698.354536	6742	150805	0.969835	6098	150797	0.969835	52123043	0.000000
85832080	1467181935.000000	76255948	9817.045065	6812	148185	0.981705	6265	148524	0.981705	57907978	0.000000
86361082	1454180976.000000	75583657	9889.033609	6807	146809	0.988903	6131	147413	0.988903	63657327	0.000000
86710388	1446381396.000000	75183070	9932.696323	6918	146335	0.993270	6332	146457	0.993270	69385779	0.000000
86909902	1441720235.000000	74949914	9959.178767	6912	145876	0.995918	6326	146052	0.995918	75105475	0.000000
87036021	1438831873.000000	74795617	9975.240980	6876	145739	0.997524	6345	145650	0.997524	80816241	0.000000
87109247	1437132880.000000	74688676	9984.983083	6936	145246	0.998498	6429	146212	0.998498	86511317	0.000000
87149631	1436108473.000000	74630042	9990.891893	6787	145029	0.999089	6395	144974	0.999089	92200152	0.000000
87168907	1435513992.000000	74597395	9994.475723	6866	145426	0.999448	6270	145565	0.999448	97876035	0.000000
87198911	1435119690.000000	74579796	9996.649399	6842	145365	0.999665	6407	145768	0.999665	103543158	0.000000
87206551	1434892123.000000	74595593	9997.967783	6884	145086	0.999797	6224	146148	0.999797	109202455	0.000000
87223143	1434718636.000000	74566851	9998.767413	6946	145205	0.999877	6343	145758	0.999877	114855042	0.000000
87217900	1434769455.000000	74563840	9999.252408	6914	145133	0.999925	6321	145987	0.999925	120500052	0.000000
87212990	1434643749.000000	74564288	9999.546568	6801	145211	0.999955	6321	145229	0.999955	126137810	0.000000
87233816	1434622893.000000	74550729	9999.724983	6924	144783	0.999972	6321	144737	0.999972	131763249	0.000000
87233762	1434528115.000000	74556674	9999.833196	6919	144691	0.999983	6315	145337	0.999983	137382973	0.000000
87224128	1434554263.000000	74559741	9999.898829	6961	145276	0.999990	6361	145482	0.999990	142993961	0.000000
87213574	1434570286.000000	74569391	9999.938638	6898	145295	0.999994	6284	146034	0.999994	148594502	0.000000
87219021	1434578622.000000	74547766	9999.962782	6877	144555	0.999996	6281	145084	0.999996	154183363	0.000000
87227690	1434542104.000000	74552995	9999.977427	6959	144608	0.999998	6344	145273	0.999998	159768615	0.000000
87216265	1434563373.000000	74574534	9999.986309	6824	145387	0.999999	6367	145482	0.999999	165345806	0.000000
87221543	1434537795.000000	74564861	9999.991696	6919	143985	0.999999	6322	145787	0.999999	170914221	0.000000
87222413	1434527429.000000	74557952	9999.994963	6993	144651	0.999999	6352	145778	0.999999	176474163	0.000000
87215780	1434560861.000000	74565473	9999.996945	6922	145135	1.000000	6320	145542	1.000000	182022006	0.000000
87206285	1434562210.000000	74572915	9999.998147	6973	144867	1.000000	6326	145577	1.000000	187563021	0.000000
87226870	1434526354.000000	74572548	9999.998876	6868	144809	1.000000	6257	145669	1.000000	193095383	0.000000
87211885	1434613073.000000	74557957	9999.999318	6859	145429	1.000000	6345	145547	1.000000	198617395	0.000000
87219658	1434511754.000000	74571030	9999.999587	6925	144873	1.000000	6352	145544	1.000000	204132042	0.000000
87220142	1434526421.000000	74558988	9999.999749	6823	144657	1.000000	6313	145550	1.000000	209643869	0.000000
87235384	1434523757.000000	74549364	9999.999848	6946	144683	1.000000	6189	145170	1.000000	215143863	0.000000
87213241	1434560418.000000	74568321	9999.999908	6796	144449	1.000000	6271	145791	1.000000	220634442	0.000000
87222370	1434566862.000000	74574022	9999.999944	6917	145641	1.000000	6362	145531	1.000000	226120690	0.000000
87232438	1434525433.000000	74562327	9999.999966	6893	144935	1.000000	6317	145302	1.000000	231597906	0.000000
87210201	1434602102.000000	74562005	9999.999979	6883	145344	1.000000	6279	146251	1.000000	237063383	-1.#IND00
87224770	1434530767.000000	74575454	9999.999988	6875	145196	1.000000	6265	145467	1.000000	242522116	0.006400
87222657	1434545887.000000	74545994	9999.999992	6979	144502	1.000000	6306	145628	1.000000	247974640	0.009138
87220402	1434584067.000000	74565714	9999.999995	6881	145501	1.000000	6344	146117	1.000000	253417562	0.009128
87209290	1434556389.000000	74566132	9999.999997	6983	145028	1.000000	6266	145895	1.000000	258852697	0.006523
87220266	1434560885.000000	74560725	9999.999998	6893	144998	1.000000	6296	145823	1.000000	264280116	0.003394
87225083	1434566431.000000	74549425	9999.999999	7002	144325	1.000000	6352	145504	1.000000	269701083	0.006142
87210780	1434601986.000000	74555028	9999.999999	6909	145338	1.000000	6269	146401	1.000000	275115978	0.010169
87223893	1434537048.000000	74555220	10000.000000	6887	145672	1.000000	6297	146022	1.000000	280515972	0.009417
87219270	1434565629.000000	74562578	10000.000000	6888	144390	1.000000	6310	145195	1.000000	285909605	0.004173
87235588	1434528426.000000	74567832	10000.000000	6910	144515	1.000000	6414	145211	1.000000	291293485	0.003751
87222476	1434516800.000000	74557916	10000.000000	6854	144093	1.000000	6329	145933	1.000000	296671839	0.003821
87217500	1434544699.000000	74552849	10000.000000	6888	145223	1.000000	6372	145390	1.000000	302044262	0.003835
87228916	1434553112.000000	74576321	10000.000000	6832	145055	1.000000	6361	145257	1.000000	307402486	-0.000501
87217918	1434620346.000000	74554555	10000.000000	6897	144787	1.000000	6196	146503	1.000000	312753037	0.001296
87219961	1434566728.000000	74549292	10000.000000	6954	144587	1.000000	6314	145654	1.000000	318102957	0.002482
87217173	1434622110.000000	74555638	10000.000000	6909	144752	1.000000	6354	146032	1.000000	323436971	0.005247
87225362	1434560462.000000	74555846	10000.000000	6910	144951	1.000000	6345	145889	1.000000	328765370	0.004988
87225783	1434527408.000000	74550072	10000.000000	6930	145006	1.000000	6358	145776	1.000000	334088570	0.005146
87219464	1434609993.000000	74533826	10000.000000	6947	144708	1.000000	6282	145245	1.000000	339399995	0.005383
87221305	1434548159.000000	74561165	10000.000000	6910	144589	1.000000	6374	146065	1.000000	344704794	0.005313
87226764	1434540500.000000	74560735	10000.000000	6909	145105	1.000000	6237	145309	1.000000	350001528	0.005103
87224145	1434571129.000000	74561637	10000.000000	6893	144674	1.000000	6255	145120	1.000000	355291121	0.005139
87215932	1434577482.000000	74567585	10000.000000	6925	145097	1.000000	6407	145635	1.000000	360570065	0.005075
87221459	1434605968.000000	74573199	10000.000000	6879	144721	1.000000	6380	145404	1.000000	365846331	0.004865
87209049	1434565872.000000	74571259	10000.000000	6943	145308	1.000000	6298	146029	1.000000	371110537	0.004843
87215380	1434606246.000000	74566247	10000.000000	6858	144962	1.000000	6393	145722	1.000000	376365489	0.004392
87225791	1434604150.000000	74562839	10000.000000	6890	145039	1.000000	6362	146020	1.000000	381617220	0.004480
87220814	1434596940.000000	74566856	10000.000000	6852	144931	1.000000	6313	145341	1.000000	386864575	0.007488
87214156	1434619806.000000	74558535	10000.000000	6990	144298	1.000000	6313	145758	1.000000	392099559	0.007064
87218394	1434505888.000000	74573065	10000.000000	6775	145544	1.000000	6333	145780	1.000000	397326439	0.006648
87228879	1434533213.000000	74550632	10000.000000	7025	144604	1.000000	6295	145710	1.000000	402546775	0.006099
87220800	1434517693.000000	74581797	10000.000000	6852	144246	1.000000	6298	145818	1.000000	407754567	0.005690
87216957	1434623284.000000	74550740	10000.000000	6888	144954	1.000000	6285	145558	1.000000	412957889	0.005458
87224649	1434494542.000000	74559912	10000.000000	6851	145169	1.000000	6255	145196	1.000000	418149899	0.006407
87225451	1434544292.000000	74536903	10000.000000	6957	144986	1.000000	6323	145998	1.000000	423335507	0.006200
87222715	1434517440.000000	74561426	10000.000000	6921	145200	1.000000	6326	145704	1.000000	428518042	0.005941
87222580	1434562257.000000	74570559	10000.000000	6775	145375	1.000000	6272	146032	1.000000	433689546	0.005699
87226063	1434517470.000000	74544334	10000.000000	6983	145135	1.000000	6339	146091	1.000000	438851525	0.005356
87211787	1434546886.000000	74572923	10000.000000	6941	145020	1.000000	6350	145693	1.000000	444005810	0.005346
87208167	1434580446.000000	74556481	10000.000000	6915	145430	1.000000	6158	146071	1.000000	449155226	0.005412
87213119	1434526025.000000	74561374	10000.000000	6913	144605	1.000000	6204	145850	1.000000	454293419	0.004951
87227349	1434571451.000000	74564792	10000.000000	6877	145474	1.000000	6239	145534	1.000000	459425237	0.004682
87231312	1434551022.000000	74555576	10000.000000	6860	145343	1.000000	6256	145038	1.000000	464551107	0.004240
87233523	1434571988.000000	74544427	10000.000000	6870	144794	1.000000	6361	145528	1.000000	469669201	0.004507
87215820	1434557841.000000	74566832	10000.000000	6952	144802	1.000000	6354	144997	1.000000	474780810	0.004580
87220720	1434510832.000000	74563455	10000.000000	6913	145089	1.000000	6268	145914	1.000000	479880550	0.004173
87216660	1434586867.000000	74551037	10000.000000	6815	145332	1.000000	6318	145308	1.000000	484976536	0.004144
87218975	1434579041.000000	74554355	10000.000000	7080	145119	1.000000	6338	145506	1.000000	490059570	0.003416
87232718	1434541188.000000	74562974	10000.000000	7011	144381	1.000000	6335	144976	1.000000	495141016	0.002741
87215323	1434536828.000000	74548696	10000.000000	6841	144813	1.000000	6407	145241	1.000000	500207170	0.002693
87216230	1434552942.000000	74563602	10000.000000	6888	144957	1.000000	6239	145311	1.000000	505271701	0.003231
87218711	1434536676.000000	74562084	10000.000000	7016	144882	1.000000	6271	145984	1.000000	510329183	0.003352
87225024	1434574854.000000	74551476	10000.000000	6905	144720	1.000000	6291	145498	1.000000	515378430	0.003523
87217418	1434545924.000000	74557939	10000.000000	6986	144596	1.000000	6362	145357	1.000000	520421271	0.003650
87230213	1434525274.000000	74575892	10000.000000	6746	145793	1.000000	6354	145206	1.000000	525452287	0.004228
87222437	1434486669.000000	74565902	10000.000000	6954	145299	1.000000	6234	145347	1.000000	530478292	0.003905
87218691	1434576066.000000	74550300	10000.000000	6786	144549	1.000000	6353	145807	1.000000	535501712	0.003872
87235516	1434528666.000000	74552112	10000.000000	6980	144861	1.000000	6410	145326	1.000000	540514713	0.003972
87216969	1434611942.000000	74557772	10000.000000	6938	144748	1.000000	6311	145449	1.000000	545517742	0.003966
npatches	nstrain	runtime	dt	init_x	init_y	init_y_blood	init_z	init_S	beta0	beta1	beta2	beta3	mean_beta	B	d	delta	delta_blood	b[0]	mut	m	CTL	c	g	epsilon	k	het	lambda	rho	omega	x_max	patch.dyna	DELTA	A	VA
10000	1	100.000000	0.000100	21900	9499	5000000	0.001000	10000000	19.575702	18.126138	23.091710	21.364381	16	8000000000.000000	0.010000	1.000000	1.000000	800000	0.000050	0.048000	0	0.500000	0.000000	25.000000	4.000000	0.500000	0.001000	0.001000	0.010000	31987	0	10.000000	7.000000	1.000000
sus	inf	inf_blood	z	x[0]	y[0][0]	z[0]	x[1]	y[1][0]	z[1]	S[0]	synchrony
219000000	94990000.000000	5000000	10.000000	21900	9499	0.001000	21900	9499	0.001000	10000000	0.000000
60160771	2331505166.000000	121138416	3940.834452	4844	233974	0.394083	5007	233807	0.394083	15373243	0.000000
70115117	1910381354.000000	99351134	6324.976263	5546	192432	0.632498	5968	191482	0.632498	21751732	0.000000
84822737	1480965466.000000	77007657	7771.013291	6868	149189	0.777101	7271	148848	0.777101	27752843	0.000000
94034911	1280995909.000000	66602405	8648.068121	7598	129745	0.864807	8127	128981	0.864807	33453404	0.000000
99461584	1180914460.000000	61394097	9180.022116	8114	120028	0.918002	8580	119633	0.918002	38966260	0.000000
102674415	1126471139.000000	58547918	9502.664490	8482	114222	0.950266	8831	113517	0.950266	44371918	0.000000
104604238	1095377485.000000	56936121	9698.354536	8614	110880	0.969835	9108	110556	0.969835	49704654	0.000000
105779877	1077142710.000000	55983615	9817.045065	8588	109181	0.981705	9246	108772	0.981705	54989821	0.000000
106488735	1066350988.000000	55401352	9889.033609	8808	107433	0.988903	9404	107360	0.988903	60247099	0.000000
106896198	1059850084.000000	55096510	9932.696323	8863	107401	0.993270	9374	106926	0.993270	65483684	0.000000
107163196	1055968667.000000	54868331	9959.178767	8876	106920	0.995918	9337	106525	0.995918	70699248	0.000000
107331557	1053595218.000000	54753076	9975.240980	8797	106992	0.997524	9363	106218	0.997524	75902903	0.000000
107415360	1052249514.000000	54700997	9984.983083	8803	106852	0.998498	9254	106517	0.998498	81105489	0.000000
107478840	1051253097.000000	54637334	9990.891893	8956	106747	0.999089	9389	106343	0.999089	86295566	0.000000
107511426	1050817077.000000	54603925	9994.475723	8916	106952	0.999448	9384	106273	0.999448	91475639	0.000000
107534554	1050481361.000000	54597537	9996.649399	8853	107350	0.999665	9393	106300	0.999665	96644411	0.000000
107550691	1050239427.000000	54599096	9997.967783	8906	106522	0.999797	9356	106451	0.999797	101807312	0.000000
107551446	1050122320.000000	54600388	9998.767413	8878	106475	0.999877	9399	106065	0.999877	106960006	0.000000
107565283	1050081998.000000	54578338	9999.252408	8898	106622	0.999925	9421	105975	0.999925	112104733	0.000000
107562661	1050077051.000000	54567682	9999.546568	8800	106998	0.999955	9459	106288	0.999955	117240266	0.000000
107558866	1049962734.000000	54580313	9999.724983	8836	106540	0.999972	9448	106181	0.999972	122371956	0.000000
107549876	1050006234.000000	54575100	9999.833196	8793	106512	0.999983	9401	106200	0.999983	127492460	0.000000
107560437	1050005843.000000	54566485	9999.898829	8890	106694	0.999990	9375	106032	0.999990	132608749	0.000000
107562782	1050009969.000000	54565195	9999.938638	8907	106418	0.999994	9381	106335	0.999994	137711163	0.000000
107578022	1049973692.000000	54585225	9999.962782	9046	105813	0.999996	9328	106186	0.999996	142812387	0.000000
107553556	1049988368.000000	54578022	9999.977427	8848	106866	0.999998	9379	106659	0.999998	147907238	0.000000
107559384	1050009244.000000	54576121	9999.986309	8748	106895	0.999999	9512	105879	0.999999	152989928	0.000000
107560516	1050022852.000000	54574085	9999.991696	8806	106519	0.999999	9303	105786	0.999999	158064968	0.000000
107567877	1050013460.000000	54575169	9999.994963	8941	106534	0.999999	9391	106018	0.999999	163132670	0.000000
107574644	1049941673.000000	54568196	9999.996945	8855	106617	1.000000	9322	106827	1.000000	168193151	0.000000
107563325	1049974278.000000	54572607	9999.998147	8774	106926	1.000000	9467	106656	1.000000	173246649	0.000000
107559443	1049967449.000000	54577197	9999.998876	8898	106484	1.000000	9513	106156	1.000000	178299237	0.000000
107555262	1050001572.000000	54580066	9999.999318	8834	106798	1.000000	9473	105971	1.000000	183342630	0.000000
107571394	1049935483.000000	54578342	9999.999587	8777	107269	1.000000	9373	105975	1.000000	188373174	0.000000
107562366	1049973225.000000	54577350	9999.999749	8792	106986	1.000000	9321	106248	1.000000	193401001	0.000000
107562959	1049999118.000000	54565164	9999.999848	8751	106618	1.000000	9359	106076	1.000000	198415980	0.000000
107561047	1049997252.000000	54569805	9999.999908	8872	106100	1.000000	9358	106546	1.000000	203423448	0.000000
107564287	1049977705.000000	54577961	9999.999944	8882	106561	1.000000	9500	106185	1.000000	208423589	0.000000
107565804	1049968906.000000	54565791	9999.999966	8969	105932	1.000000	9412	106455	1.000000	213414522	0.000000
107560029	1049938387.000000	54564377	9999.999979	8787	106983	1.000000	9371	105972	1.000000	218401766	-1.#IND00
107563454	1049986645.000000	54575851	9999.999988	8927	106485	1.000000	9405	106227	1.000000	223381519	0.038400
107555276	1049963264.000000	54583148	9999.999992	8829	106803	1.000000	9345	106047	1.000000	228350513	-0.000020
107553194	1050036910.000000	54572481	9999.999995	8748	106321	1.000000	9374	105926	1.000000	233313132	0.000851
107568173	1049996803.000000	54575788	9999.999997	8888	106782	1.000000	9506	106120	1.000000	238271778	-0.001896
107581174	1049953962.000000	54586177	9999.999998	8769	107282	1.000000	9438	105855	1.000000	243219316	-0.005208
107562491	1049997714.000000	54570112	9999.999999	8926	106318	1.000000	9261	106012	1.000000	248158458	0.000198
107559205	1049943009.000000	54569862	9999.999999	8856	106599	1.000000	9332	106048	1.000000	253094813	-0.001886
107565526	1049975895.000000	54574574	10000.000000	8811	106382	1.000000	9450	105699	1.000000	258022327	-0.003297
107556483	1049976160.000000	54575614	10000.000000	8821	106834	1.000000	9245	105946	1.000000	262941833	-0.004661
107578751	1050019024.000000	54574535	10000.000000	8945	106609	1.000000	9469	106134	1.000000	267851579	-0.004277
107559507	1050006941.000000	54573151	10000.000000	8873	106661	1.000000	9443	106165	1.000000	272759883	-0.004133
107551379	1050033524.000000	54597676	10000.000000	8892	106257	1.000000	9328	106043	1.000000	277652766	-0.003521
107558519	1050002408.000000	54578449	10000.000000	8911	106532	1.000000	9441	105806	1.000000	282543941	-0.004685
107578479	1049960177.000000	54584636	10000.000000	8913	106502	1.000000	9389	106040	1.000000	287424822	-0.007647
107561844	1049961138.000000	54576914	10000.000000	8674	106772	1.000000	9396	105659	1.000000	292294694	-0.006604
107561104	1050021419.000000	54571043	10000.000000	8854	106743	1.000000	9267	106579	1.000000	297158658	-0.006091
107559843	1049996150.000000	54571313	10000.000000	8812	106765	1.000000	9307	105896	1.000000	302016427	-0.004971
107561391	1049986200.000000	54575572	10000.000000	8872	106256	1.000000	9410	106405	1.000000	306866648	-0.003357
107567137	1050006820.000000	54562992	10000.000000	8815	106963	1.000000	9403	105783	1.000000	311710889	-0.003150
107558714	1050031801.000000	54573109	10000.000000	8909	106412	1.000000	9411	106234	1.000000	316547170	-0.003116
107576010	1049963543.000000	54576222	10000.000000	8940	106895	1.000000	9577	105666	1.000000	321378050	-0.002059
107557566	1049982825.000000	54571818	10000.000000	8714	106430	1.000000	9501	106500	1.000000	326201598	-0.001991
107564234	1050024376.000000	54577162	10000.000000	8821	106904	1.000000	9411	106077	1.000000	331018277	-0.002578
107568958	1049974877.000000	54585648	10000.000000	8849	106782	1.000000	9427	106273	1.000000	335826744	-0.000899
107564822	1050002817.000000	54574802	10000.000000	8816	106843	1.000000	9358	106757	1.000000	340625792	-0.001159
107561560	1050016792.000000	54572379	10000.000000	8672	107222	1.000000	9369	105990	1.000000	345422545	-0.001887
107557792	1050029426.000000	54571517	10000.000000	8905	106401	1.000000	9283	106500	1.000000	350207454	-0.002420
107561921	1050002884.000000	54571992	10000.000000	8846	106752	1.000000	9325	106126	1.000000	354984384	-0.002053
107559901	1049987994.000000	54567781	10000.000000	8871	106548	1.000000	9307	106587	1.000000	359754866	-0.001634
107568076	1049960653.000000	54562320	10000.000000	8853	107129	1.000000	9308	106123	1.000000	364524364	-0.001241
107561012	1049996414.000000	54578561	10000.000000	8920	106050	1.000000	9338	106193	1.000000	369286884	-0.000939
107559042	1049994351.000000	54567029	10000.000000	8771	107167	1.000000	9335	105712	1.000000	374039895	-0.001057
107572184	1049978852.000000	54576164	10000.000000	8818	106790	1.000000	9445	105830	1.000000	378786076	-0.001254
107564603	1049981256.000000	54568033	10000.000000	8962	106835	1.000000	9329	105966	1.000000	383518299	-0.001827
107560430	1050010021.000000	54567332	10000.000000	8764	106754	1.000000	9432	106329	1.000000	388249172	-0.001781
107564687	1049987643.000000	54567709	10000.000000	8820	107068	1.000000	9329	106294	1.000000	392968471	-0.001882
107567556	1050006864.000000	54580524	10000.000000	8811	106616	1.000000	9397	106641	1.000000	397690105	-0.001202
107566603	1049936852.000000	54573351	10000.000000	8869	106365	1.000000	9460	106095	1.000000	402396808	-0.001325
107561647	1050020681.000000	54570145	10000.000000	8744	107099	1.000000	9408	105711	1.000000	407099561	-0.001193
107560638	1049959309.000000	54572486	10000.000000	8857	106350	1.000000	9351	105937	1.000000	411795244	-0.001193
107564767	1050022799.000000	54577028	10000.000000	8722	106744	1.000000	9405	106170	1.000000	416483508	-0.001267
107556071	1050009725.000000	54575082	10000.000000	8907	106736	1.000000	9440	105400	1.000000	421162674	-0.001165
107579416	1049957043.000000	54559605	10000.000000	8866	106513	1.000000	9321	105931	1.000000	425834984	-0.000130
107577893	1049998400.000000	54574531	10000.000000	8746	106370	1.000000	9316	106464	1.000000	430497263	0.000045
107564884	1049959554.000000	54579059	10000.000000	8916	106327	1.000000	9377	105627	1.000000	435159988	-0.000037
107572278	1049962038.000000	54587583	10000.000000	8829	107151	1.000000	9460	106248	1.000000	439815316	-0.000035
107562610	1050005291.000000	54561985	10000.000000	8954	105567	1.000000	9539	105689	1.000000	444458221	0.000461
107578208	1049959671.000000	54569107	10000.000000	8809	106694	1.000000	9338	106304	1.000000	449095488	0.000515
107568851	1050015289.000000	54568596	10000.000000	8868	106288	1.000000	9405	106246	1.000000	453733586	0.000623
107565113	1049954525.000000	54580005	10000.000000	8805	106881	1.000000	9285	106568	1.000000	458355878	0.000931
107568042	1049980231.000000	54581010	10000.000000	8856	106226	1.000000	9487	105606	1.000000	462973621	0.000866
107575634	1049855917.000000	54575427	10000.000000	8920	106913	1.000000	9469	106307	1.000000	467581404	0.000389
107556615	1049973023.000000	54576310	10000.000000	8734	106885	1.000000	9327	106391	1.000000	472182251	0.000343
107566258	1049970824.000000	54578292	10000.000000	8992	106586	1.000000	9381	106179	1.000000	476777909	0.000321
107572711	1049946783.000000	54571419	10000.000000	8813	107052	1.000000	9414	106023	1.000000	481369729	0.000350
107550806	1049999119.000000	54574833	10000.000000	8847	106135	1.000000	9327	106410	1.000000	485956479	0.000007
107565152	1050008985.000000	54582594	10000.000000	8782	106677	1.000000	9337	106056	1.000000	490532140	0.000764
107571251	1049943445.000000	54569462	10000.000000	8842	106338	1.000000	9525	105770	1.000000	495103075	0.000559
107565249	1049965674.000000	54571954	10000.000000	8847	106926	1.000000	9372	106342	1.000000	499664573	0.000293
npatches	nstrain	runtime	dt	init_x	init_y	init_y_blood	init_z	init_S	beta0	beta1	beta2	beta3	mean_beta	B	d	delta	delta_blood	b[0]	mut	m	CTL	c	g	epsilon	k	het	lambda	rho	omega	x_max	patch.dyna	DELTA	A	VA
10000	1	100.000000	0.000100	21900	9499	5000000	0.001000	10000000	11.915425	11.026096	20.137840	9.932482	16	8000000000.000000	0.010000	1.000000	1.000000	800000	0.000050	0.048000	0	0.500000	0.000000	25.000000	5.000000	0.500000	0.001000	0.001000	0.010000	31987	0	10.000000	7.000000	1.000000
sus	inf	inf_blood	z	x[0]	y[0][0]	z[0]	x[1]	y[1][0]	z[1]	S[0]	synchrony
219000000	94990000.000000	5000000	10.000000	21900	9499	0.001000	21900	9499	0.001000	10000000	0.000000
65599821	2097641216.000000	109015612	3940.834452	7832	208504	0.394083	8261	208045	0.394083	15301321	0.000000
82418231	1544778153.000000	80354680	6324.976263	9563	152940	0.632498	10373	152885	0.632498	21447564	0.000000
101009228	1156877852.000000	60167961	7771.013291	11800	114262	0.777101	12437	113781	0.777101	27080878	0.000000
112157646	986464311.000000	51278342	8648.068121	13086	97608	0.864807	13755	96705	0.864807	32345775	0.000000
118689408	901404659.000000	46861394	9180.022116	13814	88578	0.918002	14363	88212	0.918002	37388351	0.000000
122611204	855002096.000000	44443061	9502.664490	14204	83690	0.950266	15002	83025	0.950266	42301834	0.000000
124989204	828434913.000000	43067502	9698.354536	14571	80495	0.969835	15343	80738	0.969835	47133022	0.000000
126403238	812919676.000000	42252653	9817.045065	14691	79425	0.981705	15337	79271	0.981705	51911779	0.000000
127255526	803737241.000000	41771884	9889.033609	14668	78338	0.988903	15340	78163	0.988903	56657431	0.000000
127772883	798164990.000000	41471922	9932.696323	14708	78098	0.993270	15348	77898	0.993270	61378643	0.000000
128088415	794831805.000000	41313231	9959.178767	14968	77893	0.995918	15569	76776	0.995918	66082272	0.000000
128273638	792842672.000000	41213258	9975.240980	14803	77051	0.997524	15482	76935	0.997524	70771610	0.000000
128384957	791666347.000000	41153853	9984.983083	14995	77882	0.998498	15468	77088	0.998498	75451715	0.000000
128471452	790943846.000000	41093774	9990.891893	14865	77467	0.999089	15475	77033	0.999089	80122534	0.000000
128509434	790505378.000000	41084018	9994.475723	14818	77552	0.999448	15365	76863	0.999448	84787722	0.000000
128519991	790195006.000000	41075031	9996.649399	14859	77236	0.999665	15405	77525	0.999665	89442429	0.000000
128533839	790050596.000000	41061659	9997.967783	14984	76907	0.999797	15603	76584	0.999797	94089875	0.000000
128541921	789965400.000000	41058944	9998.767413	14780	77271	0.999877	15613	76613	0.999877	98730755	0.000000
128556534	789890578.000000	41054612	9999.252408	14754	77508	0.999925	15565	77235	0.999925	103361657	0.000000
128554576	789861239.000000	41048882	9999.546568	14860	77670	0.999955	15531	76617	0.999955	107987583	0.000000
128561821	789845465.000000	41057224	9999.724983	14878	77289	0.999972	15557	76743	0.999972	112604344	0.000000
128565638	789821748.000000	41059996	9999.833196	14802	77851	0.999983	15597	76260	0.999983	117217039	0.000000
128551173	789878601.000000	41050687	9999.898829	14968	77070	0.999990	15550	76903	0.999990	121820878	0.000000
128558979	789790386.000000	41040808	9999.938638	14887	76987	0.999994	15513	77018	0.999994	126421152	0.000000
128565000	789834652.000000	41061148	9999.962782	14696	77516	0.999996	15483	76806	0.999996	131014147	0.000000
128568383	789775824.000000	41038426	9999.977427	14866	76885	0.999998	15509	76798	0.999998	135598459	0.000000
128555019	789806586.000000	41048655	9999.986309	14786	76601	0.999999	15560	76999	0.999999	140177179	0.000000
128564450	789835851.000000	41048350	9999.991696	14816	77698	0.999999	15521	76218	0.999999	144747365	0.000000
128567763	789778619.000000	41046213	9999.994963	14970	77629	0.999999	15518	76874	0.999999	149314133	0.000000
128569453	789795808.000000	41046473	9999.996945	14720	77378	1.000000	15479	77096	1.000000	153868038	0.000000
128565955	789765604.000000	41046445	9999.998147	14935	77597	1.000000	15387	76888	1.000000	158418382	0.000000
128562819	789808054.000000	41053392	9999.998876	14893	76987	1.000000	15615	76826	1.000000	162956513	0.000000
128566466	789764861.000000	41041679	9999.999318	14853	77548	1.000000	15347	76306	1.000000	167493913	0.000000
128554245	789818034.000000	41058107	9999.999587	14778	76912	1.000000	15548	76755	1.000000	172026979	0.000000
128567973	789729413.000000	41048840	9999.999749	14739	77732	1.000000	15553	76711	1.000000	176549138	0.000000
128560692	789763768.000000	41056012	9999.999848	14993	77060	1.000000	15674	76760	1.000000	181065350	0.000000
128570541	789770456.000000	41053439	9999.999908	14822	76975	1.000000	15479	77116	1.000000	185579162	0.000000
128570537	789777424.000000	41047561	9999.999944	14903	77721	1.000000	15438	77209	1.000000	190082150	0.000000
128559683	789805722.000000	41052589	9999.999966	14915	76989	1.000000	15534	77466	1.000000	194579179	0.000000
128579858	789709813.000000	41043396	9999.999979	14775	77548	1.000000	15503	76566	1.000000	199070362	-1.#IND00
128571379	789795592.000000	41040908	9999.999988	14762	77146	1.000000	15384	76474	1.000000	203551763	0.004800
128572638	789831574.000000	41056189	9999.999992	15019	77539	1.000000	15395	76941	1.000000	208026338	-0.027864
128578895	789819077.000000	41046511	9999.999995	14905	77716	1.000000	15435	77016	1.000000	212494284	-0.020405
128549102	789810153.000000	41053703	9999.999997	15005	76953	1.000000	15495	77557	1.000000	216959334	-0.010286
128573520	789765827.000000	41045654	9999.999998	14806	77978	1.000000	15420	77199	1.000000	221416011	-0.010562
128583919	789740571.000000	41043824	9999.999999	14747	77511	1.000000	15417	77210	1.000000	225868721	-0.002236
128557423	789835018.000000	41057358	9999.999999	14927	77605	1.000000	15638	76874	1.000000	230311589	-0.001543
128552374	789779337.000000	41045505	10000.000000	14775	77549	1.000000	15637	77139	1.000000	234744946	-0.001830
128580073	789773217.000000	41056122	10000.000000	15037	77324	1.000000	15539	76602	1.000000	239172392	0.000808
128558198	789839399.000000	41043567	10000.000000	14880	77352	1.000000	15642	76181	1.000000	243597205	-0.000055
128566867	789802793.000000	41039034	10000.000000	14939	77311	1.000000	15495	76996	1.000000	248015478	-0.002550
128549794	789854597.000000	41045817	10000.000000	14938	77219	1.000000	15528	77173	1.000000	252425291	-0.004001
128556277	789838022.000000	41050393	10000.000000	14965	77019	1.000000	15509	77157	1.000000	256825244	-0.004547
128573863	789735005.000000	41056013	10000.000000	14881	77297	1.000000	15593	76673	1.000000	261219080	-0.002592
128555125	789793678.000000	41052624	10000.000000	15027	76980	1.000000	15659	76474	1.000000	265608948	-0.000596
128551604	789777674.000000	41052849	10000.000000	14951	77569	1.000000	15477	76816	1.000000	269991859	-0.000175
128571915	789797576.000000	41046453	10000.000000	14883	77663	1.000000	15497	77168	1.000000	274368651	-0.000002
128574212	789771900.000000	41051389	10000.000000	14709	77377	1.000000	15438	76857	1.000000	278739981	0.000248
128554060	789797208.000000	41042976	10000.000000	14764	77777	1.000000	15372	76633	1.000000	283099238	0.000715
128564159	789802772.000000	41051664	10000.000000	14796	77557	1.000000	15584	77069	1.000000	287453090	0.001135
128564309	789779062.000000	41051421	10000.000000	14871	77234	1.000000	15459	77015	1.000000	291806088	0.003658
128584006	789733898.000000	41052664	10000.000000	14728	77737	1.000000	15460	76695	1.000000	296149089	0.002178
128568245	789761378.000000	41048924	10000.000000	14822	77555	1.000000	15464	76473	1.000000	300481921	0.000667
128569674	789763463.000000	41047659	10000.000000	14897	77246	1.000000	15458	76919	1.000000	304812377	0.001054
128577063	789685529.000000	41049049	10000.000000	14931	77321	1.000000	15576	77195	1.000000	309135678	0.002258
128546733	789808457.000000	41048829	10000.000000	14876	76948	1.000000	15781	76959	1.000000	313451338	0.002307
128573357	789754363.000000	41045671	10000.000000	14893	77626	1.000000	15610	76874	1.000000	317764010	0.002381
128552708	789795072.000000	41048854	10000.000000	14973	77189	1.000000	15420	76762	1.000000	322070497	0.002399
128574527	789760568.000000	41052500	10000.000000	14897	77722	1.000000	15558	76917	1.000000	326372182	0.002088
128559559	789798470.000000	41046526	10000.000000	14686	77232	1.000000	15622	76295	1.000000	330658501	0.003114
128566077	789814104.000000	41046066	10000.000000	15011	77401	1.000000	15568	76831	1.000000	334942229	0.003288
128577315	789760887.000000	41049764	10000.000000	14985	77133	1.000000	15514	77176	1.000000	339217495	0.003237
128567109	789753791.000000	41040251	10000.000000	14839	77450	1.000000	15368	76458	1.000000	343489330	0.002982
128558716	789777156.000000	41039911	10000.000000	14922	77287	1.000000	15431	77026	1.000000	347755045	0.002832
128564351	789791565.000000	41045100	10000.000000	14766	77697	1.000000	15542	77054	1.000000	352014342	0.002483
128564235	789756364.000000	41050213	10000.000000	14876	77905	1.000000	15593	76906	1.000000	356266891	0.001839
128577325	789744931.000000	41056755	10000.000000	14642	77774	1.000000	15632	76430	1.000000	360514186	0.002120
128574485	789775064.000000	41059843	10000.000000	14821	77736	1.000000	15539	77084	1.000000	364753571	0.001514
128566431	789703139.000000	41048758	10000.000000	14870	76937	1.000000	15579	76735	1.000000	368990577	0.001339
128569373	789777458.000000	41046848	10000.000000	14922	77678	1.000000	15497	76536	1.000000	373220203	0.001813
128556847	789815172.000000	41049304	10000.000000	14812	76964	1.000000	15455	77197	1.000000	377444717	0.001481
128569371	789781931.000000	41053503	10000.000000	14922	77538	1.000000	15475	76944	1.000000	381661101	0.001370
128563959	789790272.000000	41052917	10000.000000	14803	77326	1.000000	15615	76921	1.000000	385870744	0.001386
128568356	789785279.000000	41056543	10000.000000	14885	77228	1.000000	15525	76771	1.000000	390073989	0.001483
128576136	789768209.000000	41053971	10000.000000	14693	77484	1.000000	15603	77130	1.000000	394271593	0.001226
128555409	789778083.000000	41053778	10000.000000	14935	77286	1.000000	15622	76409	1.000000	398465042	0.001263
128567796	789804232.000000	41049743	10000.000000	14889	77768	1.000000	15650	76832	1.000000	402650236	0.001674
128550734	789830563.000000	41055972	10000.000000	14962	76800	1.000000	15536	77085	1.000000	406825023	0.001484
128568422	789781613.000000	41051299	10000.000000	14917	77497	1.000000	15349	76539	1.000000	410992227	0.001414
128555915	789784713.000000	41047016	10000.000000	14849	77474	1.000000	15379	77408	1.000000	415156064	0.002068
128542315	789811825.000000	41047437	10000.000000	14854	77671	1.000000	15597	77068	1.000000	419314335	0.002044
128558361	789782892.000000	41049320	10000.000000	14977	77655	1.000000	15664	76835	1.000000	423465699	0.001841
128576551	789775889.000000	41054295	10000.000000	14873	77418	1.000000	15544	76670	1.000000	427611590	0.001681
128568504	789707767.000000	41054338	10000.000000	14912	77380	1.000000	15321	77063	1.000000	431748496	0.002006
128557327	789782891.000000	41047493	10000.000000	14926	77316	1.000000	15527	76786	1.000000	435879334	0.002024
128562051	789786428.000000	41046782	10000.000000	14912	77049	1.000000	15367	76830	1.000000	440007288	0.003705
128571146	789786384.000000	41042006	10000.000000	14815	77222	1.000000	15512	76374	1.000000	444126217	0.003604
128555539	789814639.000000	41053817	10000.000000	14746	77986	1.000000	15413	76966	1.000000	448241448	0.001922
128557911	789761765.000000	41054128	10000.000000	14916	77555	1.000000	15519	77302	1.000000	452348961	0.001864
npatches	nstrain	runtime	dt	init_x	init_y	init_y_blood	init_z	init_S	beta0	beta1	beta2	beta3	mean_beta	B	d	delta	delta_blood	b[0]	mut	m	CTL	c	g	epsilon	k	het	lambda	rho	omega	x_max	patch.dyna	DELTA	A	VA
10000	1	100.000000	0.000100	21900	9499	5000000	0.001000	10000000	14.282560	20.837593	22.446523	20.575069	16	8000000000.000000	0.010000	1.000000	1.000000	800000	0.000050	0.048000	0	0.500000	0.000000	25.000000	6.000000	0.500000	0.001000	0.001000	0.010000	31987	0	10.000000	7.000000	1.000000
sus	inf	inf_blood	z	x[0]	y[0][0]	z[0]	x[1]	y[1][0]	z[1]	S[0]	synchrony
219000000	94990000.000000	5000000	10.000000	21900	9499	0.001000	21900	9499	0.001000	10000000	0.000000
70512692	1898561554.000000	98687649	3940.834452	7421	189912	0.394083	5261	192039	0.394083	15260458	0.000000
94144093	1273211293.000000	66222449	6324.976263	9865	126798	0.632498	7313	128160	0.632498	21183537	0.000000
116111455	927162171.000000	48217182	7771.013291	12024	92581	0.777101	9123	95065	0.777101	26472333	0.000000
129010693	779524698.000000	40530836	8648.068121	13364	77826	0.864807	10384	80442	0.864807	31339388	0.000000
136598120	705699001.000000	36684529	9180.022116	14170	70110	0.918002	11125	72464	0.918002	35951803	0.000000
141122374	665417830.000000	34591495	9502.664490	14737	65780	0.950266	11263	68778	0.950266	40414835	0.000000
143878551	642346786.000000	33383704	9698.354536	14872	63893	0.969835	11733	66053	0.969835	44779926	0.000000
145526726	628824462.000000	32684845	9817.045065	15125	62423	0.981705	12032	65341	0.981705	49090435	0.000000
146523192	620828154.000000	32267886	9889.033609	15277	61680	0.988903	11953	64084	0.988903	53359264	0.000000
147139431	615978828.000000	32022924	9932.696323	15190	61137	0.993270	11857	63568	0.993270	57601865	0.000000
147511495	613137392.000000	31865616	9959.178767	15450	60362	0.995918	12190	63611	0.995918	61823655	0.000000
147719708	611414414.000000	31771796	9975.240980	15271	61078	0.997524	12035	63296	0.997524	66036407	0.000000
147860028	610297559.000000	31721612	9984.983083	15410	60552	0.998498	12131	62906	0.998498	70238324	0.000000
147939098	609744450.000000	31689602	9990.891893	15561	60588	0.999089	12183	63073	0.999089	74432345	0.000000
147984501	609280551.000000	31661884	9994.475723	15359	60239	0.999448	12108	62957	0.999448	78617733	0.000000
148027729	609075115.000000	31664873	9996.649399	15341	60301	0.999665	11956	62961	0.999665	82796196	0.000000
148041184	608951526.000000	31645937	9997.967783	15545	59864	0.999797	12116	62938	0.999797	86967203	0.000000
148045817	608853833.000000	31643132	9998.767413	15356	60117	0.999877	12261	62639	0.999877	91129902	0.000000
148064655	608730834.000000	31640312	9999.252408	15465	59878	0.999925	12305	62757	0.999925	95285029	0.000000
148037238	608752788.000000	31639377	9999.546568	15468	59920	0.999955	12087	63330	0.999955	99430522	0.000000
148061106	608788686.000000	31644594	9999.724983	15376	60129	0.999972	12250	62704	0.999972	103576846	0.000000
148055820	608761415.000000	31645796	9999.833196	15478	60322	0.999983	12090	62853	0.999983	107717157	0.000000
148069950	608702973.000000	31636697	9999.898829	15528	60396	0.999990	12053	63530	0.999990	111848730	0.000000
148070751	608696703.000000	31630632	9999.938638	15318	60067	0.999994	12286	62779	0.999994	115978621	0.000000
148065289	608713047.000000	31636427	9999.962782	15543	60533	0.999996	12065	63132	0.999996	120101239	0.000000
148055293	608687712.000000	31631843	9999.977427	15303	60829	0.999998	12125	62493	0.999998	124216867	0.000000
148068150	608733538.000000	31638382	9999.986309	15550	60688	0.999999	12148	62613	0.999999	128323715	0.000000
148054801	608723203.000000	31645573	9999.991696	15353	60142	0.999999	12102	63101	0.999999	132424368	0.000000
148065930	608715211.000000	31630742	9999.994963	15243	60479	0.999999	12177	63043	0.999999	136520645	0.000000
148085397	608647129.000000	31633733	9999.996945	15275	60454	1.000000	12119	63048	1.000000	140607063	0.000000
148054863	608726170.000000	31641294	9999.998147	15386	59899	1.000000	12107	63087	1.000000	144688773	0.000000
148062900	608685879.000000	31635006	9999.998876	15509	60447	1.000000	12177	62879	1.000000	148764463	0.000000
148078398	608701994.000000	31635713	9999.999318	15449	60354	1.000000	12188	63094	1.000000	152835322	0.000000
148073969	608685981.000000	31646132	9999.999587	15563	60213	1.000000	12086	63076	1.000000	156901970	0.000000
148067868	608666622.000000	31639033	9999.999749	15493	60819	1.000000	12228	62095	1.000000	160962933	0.000000
148061031	608691572.000000	31630439	9999.999848	15252	60304	1.000000	11998	63109	1.000000	165015094	0.000000
148078907	608691326.000000	31637005	9999.999908	15213	60619	1.000000	11996	63158	1.000000	169061190	0.000000
148063632	608667034.000000	31632027	9999.999944	15171	60682	1.000000	12314	63349	1.000000	173099406	0.000000
148072108	608708790.000000	31637042	9999.999966	15340	60110	1.000000	12142	63147	1.000000	177130697	0.000000
148070109	608722040.000000	31624521	9999.999979	15482	60390	1.000000	12038	62980	1.000000	181155660	-1.#IND00
148078143	608639200.000000	31628727	9999.999988	15357	60621	1.000000	11951	63129	1.000000	185177732	0.006400
148079509	608647556.000000	31639404	9999.999992	15414	60578	1.000000	12104	62752	1.000000	189195081	-0.013549
148057956	608723600.000000	31638748	9999.999995	15486	60824	1.000000	12065	63157	1.000000	193208226	-0.016623
148055480	608728460.000000	31643233	9999.999997	15472	60382	1.000000	12092	63365	1.000000	197217239	-0.008184
148090847	608738909.000000	31638188	9999.999998	15240	60551	1.000000	12019	63184	1.000000	201216852	-0.007373
148066285	608663101.000000	31637911	9999.999999	15374	60324	1.000000	12097	63338	1.000000	205210513	-0.009458
148073511	608688732.000000	31638859	9999.999999	15172	60567	1.000000	12017	63123	1.000000	209193845	-0.006206
148050745	608741534.000000	31631711	10000.000000	15368	60066	1.000000	12134	62694	1.000000	213178134	-0.003514
148069428	608682723.000000	31640697	10000.000000	15340	60543	1.000000	12063	62897	1.000000	217152454	-0.002444
148058442	608742720.000000	31639773	10000.000000	15340	60291	1.000000	12236	63159	1.000000	221124376	-0.002145
148061672	608697702.000000	31635834	10000.000000	15393	60711	1.000000	12192	62467	1.000000	225084515	-0.010019
148064847	608762966.000000	31642724	10000.000000	15352	60220	1.000000	12137	62836	1.000000	229041438	-0.009561
148079463	608705713.000000	31623368	10000.000000	15410	60360	1.000000	12164	62731	1.000000	232993342	-0.010968
148060925	608656442.000000	31638397	10000.000000	15317	60148	1.000000	11963	62771	1.000000	236937076	-0.010126
148078478	608614497.000000	31636460	10000.000000	15351	60385	1.000000	12167	62517	1.000000	240875046	-0.009076
148084588	608634828.000000	31642680	10000.000000	15434	60419	1.000000	12154	63344	1.000000	244807080	-0.008213
148054693	608728105.000000	31634659	10000.000000	15338	60118	1.000000	12036	62958	1.000000	248731560	-0.008276
148063395	608666054.000000	31629421	10000.000000	15436	60580	1.000000	12211	62829	1.000000	252654019	-0.007639
148073886	608677117.000000	31641023	10000.000000	15297	60713	1.000000	12085	63056	1.000000	256570162	-0.007894
148066688	608711082.000000	31638811	10000.000000	15392	60532	1.000000	12186	62719	1.000000	260481612	-0.006703
148081333	608655695.000000	31640196	10000.000000	15240	60479	1.000000	12113	62845	1.000000	264382065	-0.007557
148084800	608691547.000000	31639049	10000.000000	15445	60287	1.000000	12149	62878	1.000000	268277402	-0.007665
148063246	608733582.000000	31643368	10000.000000	15455	60536	1.000000	12075	62838	1.000000	272172657	-0.007224
148067899	608732881.000000	31636451	10000.000000	15448	60039	1.000000	12144	62493	1.000000	276058441	-0.007035
148073118	608730725.000000	31646046	10000.000000	15262	60208	1.000000	12292	62726	1.000000	279938050	-0.006684
148066978	608693708.000000	31642207	10000.000000	15460	60162	1.000000	12010	63293	1.000000	283809382	-0.005746
148076291	608675592.000000	31629072	10000.000000	15262	60628	1.000000	12123	63170	1.000000	287676816	-0.004412
148089173	608643677.000000	31634616	10000.000000	15468	60517	1.000000	12188	63380	1.000000	291536808	-0.004367
148083588	608686049.000000	31635410	10000.000000	15382	60206	1.000000	12122	63086	1.000000	295397171	-0.004111
148067727	608658184.000000	31636526	10000.000000	15356	60325	1.000000	11980	63115	1.000000	299246433	-0.003211
148083866	608667865.000000	31634843	10000.000000	15417	60363	1.000000	12019	62875	1.000000	303093233	-0.002675
148069506	608728821.000000	31634964	10000.000000	15529	60277	1.000000	12082	62836	1.000000	306931519	-0.002959
148071213	608700934.000000	31640609	10000.000000	15300	60315	1.000000	12031	62700	1.000000	310763494	-0.002861
148083381	608694893.000000	31636110	10000.000000	15540	60330	1.000000	12234	63169	1.000000	314588551	-0.002522
148084085	608647564.000000	31642932	10000.000000	15430	60693	1.000000	12255	62879	1.000000	318411662	-0.001727
148068362	608727829.000000	31643350	10000.000000	15440	60856	1.000000	12244	62717	1.000000	322224983	-0.002146
148053120	608747148.000000	31641225	10000.000000	15348	60650	1.000000	12155	63063	1.000000	326036617	-0.002119
148071449	608691388.000000	31637906	10000.000000	15394	60838	1.000000	12145	63213	1.000000	329841592	-0.002263
148091314	608645488.000000	31638877	10000.000000	15419	60458	1.000000	12105	62788	1.000000	333643532	-0.002543
148077381	608717548.000000	31636458	10000.000000	15356	60533	1.000000	12149	63359	1.000000	337438644	-0.002517
148100463	608641889.000000	31636010	10000.000000	15343	60090	1.000000	12051	63023	1.000000	341225355	-0.002769
148063460	608667688.000000	31639747	10000.000000	15406	60579	1.000000	12060	63020	1.000000	345007712	-0.002932
148089639	608651341.000000	31644645	10000.000000	15407	60448	1.000000	12141	63072	1.000000	348783611	-0.002595
148084237	608661406.000000	31639425	10000.000000	15442	60336	1.000000	12132	62540	1.000000	352553151	-0.002315
148083154	608686224.000000	31634880	10000.000000	15436	60729	1.000000	11965	63621	1.000000	356318228	-0.002195
148059072	608714324.000000	31632976	10000.000000	15309	60173	1.000000	12164	62982	1.000000	360076788	-0.002350
148060974	608691260.000000	31632028	10000.000000	15501	60410	1.000000	12084	63389	1.000000	363830364	-0.002536
148071904	608691260.000000	31638914	10000.000000	15442	60387	1.000000	12167	62716	1.000000	367576717	-0.002438
148074230	608659797.000000	31638845	10000.000000	15406	60520	1.000000	12097	62818	1.000000	371317678	-0.002451
148068322	608665446.000000	31635787	10000.000000	15400	60276	1.000000	12094	62726	1.000000	375059509	-0.002489
148059250	608716449.000000	31637023	10000.000000	15329	60562	1.000000	12127	62696	1.000000	378789560	-0.002488
148069665	608675847.000000	31644762	10000.000000	15355	60557	1.000000	12068	62788	1.000000	382513842	-0.002207
148069305	608646368.000000	31647395	10000.000000	15279	60788	1.000000	12152	62907	1.000000	386234031	-0.001848
148073733	608692316.000000	31627991	10000.000000	15324	60422	1.000000	12178	62916	1.000000	389944793	-0.001724
148057184	608697756.000000	31644284	10000.000000	15375	60861	1.000000	12086	63039	1.000000	393654108	-0.001701
148078763	608724963.000000	31644726	10000.000000	15409	60314	1.000000	12138	62718	1.000000	397359655	-0.001689
148050668	608744574.000000	31644611	10000.000000	15235	60698	1.000000	12350	62954	1.000000	401058866	-0.001467
148066918	608728411.000000	31644852	10000.000000	15439	60471	1.000000	12208	62701	1.000000	404751256	-0.001425
148068340	608692487.000000	31642571	10000.000000	15189	60428	1.000000	12149	63307	1.000000	408436729	-0.001211
npatches	nstrain	runtime	dt	init_x	init_y	init_y_blood	init_z	init_S	beta0	beta1	beta2	beta3	mean_beta	B	d	delta	delta_blood	b[0]	mut	m	CTL	c	g	epsilon	k	het	lambda	rho	omega	x_max	patch.dyna	DELTA	A	VA
10000	1	100.000000	0.000100	21900	9499	5000000	0.001000	10000000	15.536628	20.913549	20.853586	14.315273	16	8000000000.000000	0.010000	1.000000	1.000000	800000	0.000050	0.048000	0	0.500000	0.000000	25.000000	7.000000	0.500000	0.001000	0.001000	0.010000	31987	0	10.000000	7.000000	1.000000
sus	inf	inf_blood	z	x[0]	y[0][0]	z[0]	x[1]	y[1][0]	z[1]	S[0]	synchrony
219000000	94990000.000000	5000000	10.000000	21900	9499	0.001000	21900	9499	0.001000	10000000	0.000000
75865499	1719707322.000000	89411069	3940.834452	7375	171841	0.394083	5806	173323	0.394083	15196110	0.000000
106216534	1061750394.000000	55222749	6324.976263	10416	105996	0.632498	8324	107703	0.632498	20887690	0.000000
131375929	752918757.000000	39150763	7771.013291	13017	75146	0.777101	10556	77367	0.777101	25828699	0.000000
145980369	622956131.000000	32378130	8648.068121	14437	62217	0.864807	12017	64313	0.864807	30287480	0.000000
154629222	557849311.000000	28995519	9180.022116	15400	56108	0.918002	12862	57964	0.918002	34467259	0.000000
159792660	522240369.000000	27148921	9502.664490	15828	52317	0.950266	13169	54259	0.950266	38469014	0.000000
162912030	501899129.000000	26094293	9698.354536	16275	50064	0.969835	13569	52358	0.969835	42367203	0.000000
164798058	490018964.000000	25475422	9817.045065	16348	48846	0.981705	13694	51137	0.981705	46198045	0.000000
165952977	482898230.000000	25093801	9889.033609	16459	48555	0.988903	13804	49978	0.988903	49987356	0.000000
166629278	478642486.000000	24881728	9932.696323	16521	48222	0.993270	13899	49946	0.993270	53748587	0.000000
167051980	476116934.000000	24744064	9959.178767	16528	47658	0.995918	13813	50094	0.995918	57490830	0.000000
167308512	474560878.000000	24668575	9975.240980	16613	47476	0.997524	14010	49367	0.997524	61220477	0.000000
167448747	473626370.000000	24614350	9984.983083	16438	47709	0.998498	13854	49398	0.998498	64939774	0.000000
167540695	473065357.000000	24586730	9990.891893	16668	46797	0.999089	14095	49502	0.999089	68652017	0.000000
167609037	472768296.000000	24565191	9994.475723	16627	47593	0.999448	13999	48963	0.999448	72354312	0.000000
167628024	472575641.000000	24571575	9996.649399	16726	47614	0.999665	13814	49886	0.999665	76048258	0.000000
167659124	472379975.000000	24551153	9997.967783	16668	47410	0.999797	14028	49216	0.999797	79738065	0.000000
167670617	472319269.000000	24550581	9998.767413	16692	47675	0.999877	13852	49661	0.999877	83420190	0.000000
167682825	472274027.000000	24544016	9999.252408	16603	47319	0.999925	14044	49663	0.999925	87096875	0.000000
167692403	472259579.000000	24546577	9999.546568	16771	47362	0.999955	13832	49326	0.999955	90772978	0.000000
167688441	472190946.000000	24543867	9999.724983	16487	47570	0.999972	14071	48970	0.999972	94437413	0.000000
167693521	472253109.000000	24542646	9999.833196	16718	47291	0.999983	14024	49360	0.999983	98100695	0.000000
167693844	472164558.000000	24546921	9999.898829	16544	47356	0.999990	14089	48997	0.999990	101758582	0.000000
167697830	472246529.000000	24539066	9999.938638	16609	47428	0.999994	13961	49329	0.999994	105408875	0.000000
167686110	472207202.000000	24539403	9999.962782	16656	47478	0.999996	14175	49287	0.999996	109054058	0.000000
167690551	472203945.000000	24552184	9999.977427	16660	47420	0.999998	13949	49428	0.999998	112692296	0.000000
167701969	472146921.000000	24548336	9999.986309	16674	47278	0.999999	13990	49373	0.999999	116330760	0.000000
167688844	472182827.000000	24543511	9999.991696	16615	46940	0.999999	13936	49304	0.999999	119962316	0.000000
167682916	472182529.000000	24547200	9999.994963	16713	47214	0.999999	13895	49325	0.999999	123583823	0.000000
167707454	472161118.000000	24531026	9999.996945	16583	47162	1.000000	14085	49224	1.000000	127205452	0.000000
167683365	472220272.000000	24547239	9999.998147	16739	47160	1.000000	14019	49393	1.000000	130817097	0.000000
167680117	472206242.000000	24538920	9999.998876	16816	46910	1.000000	13923	49315	1.000000	134426153	0.000000
167695126	472217259.000000	24543808	9999.999318	16747	46997	1.000000	13857	49252	1.000000	138028162	0.000000
167700290	472189692.000000	24534833	9999.999587	16617	47656	1.000000	14088	49313	1.000000	141622299	0.000000
167712840	472170407.000000	24541816	9999.999749	16655	46704	1.000000	13846	49654	1.000000	145213224	0.000000
167703631	472193348.000000	24544868	9999.999848	16739	47231	1.000000	14057	49535	1.000000	148798299	0.000000
167693213	472206254.000000	24543525	9999.999908	16646	46757	1.000000	13941	49052	1.000000	152380035	0.000000
167704074	472201918.000000	24545205	9999.999944	16459	47777	1.000000	14036	49486	1.000000	155953010	0.000000
167680833	472205225.000000	24537246	9999.999966	16775	47361	1.000000	13989	49715	1.000000	159522332	0.000000
167713597	472195133.000000	24540970	9999.999979	16672	47219	1.000000	13914	49544	1.000000	163086797	-1.#IND00
167706802	472180426.000000	24528801	9999.999988	16664	47470	1.000000	14101	49055	1.000000	166648058	0.019200
167676496	472185811.000000	24548468	9999.999992	16769	47154	1.000000	13975	49383	1.000000	170202705	0.005863
167664775	472214489.000000	24551197	9999.999995	16711	47482	1.000000	13996	49535	1.000000	173752985	-0.002276
167686681	472197933.000000	24547139	9999.999997	16548	47472	1.000000	14116	48760	1.000000	177299407	-0.005261
167683264	472251594.000000	24544824	9999.999998	16738	47542	1.000000	13893	49324	1.000000	180835377	-0.005073
167696075	472178894.000000	24542622	9999.999999	16797	46956	1.000000	14036	49213	1.000000	184369090	-0.005480
167678894	472218379.000000	24538302	9999.999999	16701	46904	1.000000	14009	49150	1.000000	187893652	-0.006471
167696914	472161548.000000	24549664	10000.000000	16687	47183	1.000000	13946	49525	1.000000	191416126	-0.008524
167686532	472205324.000000	24546395	10000.000000	16599	47366	1.000000	13862	49531	1.000000	194934001	-0.005726
167690648	472188439.000000	24552180	10000.000000	16785	47082	1.000000	14035	49589	1.000000	198446330	-0.003148
167715730	472176961.000000	24547408	10000.000000	16543	47260	1.000000	14015	49172	1.000000	201954142	-0.001005
167689795	472239639.000000	24537352	10000.000000	16733	47371	1.000000	14042	49457	1.000000	205454554	-0.000302
167695499	472230681.000000	24540891	10000.000000	16627	47439	1.000000	13979	49400	1.000000	208949413	-0.000696
167703810	472167210.000000	24539288	10000.000000	16752	47339	1.000000	13893	49327	1.000000	212439444	0.000878
167699939	472205483.000000	24541690	10000.000000	16761	47206	1.000000	14019	49043	1.000000	215924731	0.000863
167672473	472224860.000000	24536662	10000.000000	16589	47311	1.000000	14093	49238	1.000000	219404836	0.000208
167688097	472211510.000000	24550602	10000.000000	16673	47739	1.000000	13905	49138	1.000000	222877183	0.000875
167693957	472214542.000000	24545876	10000.000000	16682	47088	1.000000	14030	49332	1.000000	226349568	0.000603
167693125	472197265.000000	24547906	10000.000000	16565	47253	1.000000	13923	49643	1.000000	229812323	-0.000367
167680642	472223555.000000	24545972	10000.000000	16668	47061	1.000000	14034	49276	1.000000	233269194	-0.000362
167700444	472239132.000000	24548752	10000.000000	16608	47285	1.000000	14065	49438	1.000000	236718774	-0.001846
167675753	472242562.000000	24552662	10000.000000	16593	47520	1.000000	14049	49275	1.000000	240162772	-0.002823
167703296	472189339.000000	24531891	10000.000000	16616	47458	1.000000	13976	49297	1.000000	243605100	-0.003469
167686203	472236421.000000	24540114	10000.000000	16720	47548	1.000000	13856	49097	1.000000	247041403	-0.003663
167694805	472234813.000000	24538289	10000.000000	16777	47020	1.000000	13842	49677	1.000000	250472172	-0.003677
167714059	472149731.000000	24543620	10000.000000	16743	47082	1.000000	13873	49564	1.000000	253900077	-0.002681
167707829	472157383.000000	24542835	10000.000000	16580	47219	1.000000	14069	49613	1.000000	257320940	-0.003314
167706314	472181366.000000	24544771	10000.000000	16715	46868	1.000000	13991	49307	1.000000	260737270	-0.005054
167708780	472167909.000000	24541682	10000.000000	16738	47443	1.000000	13922	49205	1.000000	264148967	-0.003739
167698999	472187646.000000	24541358	10000.000000	16778	46878	1.000000	14098	49298	1.000000	267556314	-0.003040
167714470	472151203.000000	24540597	10000.000000	16673	47334	1.000000	14022	49314	1.000000	270958516	-0.003055
167701409	472183587.000000	24536926	10000.000000	16500	48028	1.000000	13923	49484	1.000000	274352715	-0.002728
167687527	472206217.000000	24542863	10000.000000	16559	47121	1.000000	14115	48790	1.000000	277741833	-0.002876
167693303	472206279.000000	24552479	10000.000000	16613	47368	1.000000	14016	49036	1.000000	281128611	-0.003180
167710192	472158711.000000	24542557	10000.000000	16564	47262	1.000000	13945	49431	1.000000	284507112	-0.002657
167711906	472142448.000000	24546155	10000.000000	16696	47147	1.000000	13876	49439	1.000000	287880752	-0.002570
167691954	472202550.000000	24538107	10000.000000	16651	47250	1.000000	14057	48979	1.000000	291252682	-0.001550
167679382	472229804.000000	24543857	10000.000000	16739	47157	1.000000	13975	49206	1.000000	294620467	-0.001510
167692364	472183230.000000	24542279	10000.000000	16710	47265	1.000000	14049	49397	1.000000	297980618	-0.000833
167691843	472183627.000000	24534956	10000.000000	16641	47276	1.000000	13805	49185	1.000000	301336087	-0.001273
167718854	472144930.000000	24540029	10000.000000	16619	47412	1.000000	13977	49662	1.000000	304688358	-0.000446
167675078	472223968.000000	24544495	10000.000000	16758	46889	1.000000	13822	50059	1.000000	308035605	-0.000771
167681514	472201711.000000	24550368	10000.000000	16517	47662	1.000000	13932	49480	1.000000	311378943	0.000155
167687809	472221662.000000	24537952	10000.000000	16678	47120	1.000000	13953	49280	1.000000	314713976	0.000173
167677903	472215537.000000	24544606	10000.000000	16671	47055	1.000000	13896	49447	1.000000	318042495	0.000373
167690636	472159046.000000	24539272	10000.000000	16745	47428	1.000000	13950	49127	1.000000	321372313	-0.001115
167686736	472192276.000000	24543762	10000.000000	16679	47319	1.000000	14065	49325	1.000000	324694788	-0.001204
167680376	472234534.000000	24548870	10000.000000	16762	46810	1.000000	14008	49370	1.000000	328007799	-0.000869
167696826	472153480.000000	24544094	10000.000000	16745	46944	1.000000	14024	49318	1.000000	331318614	-0.000821
167688066	472208750.000000	24547383	10000.000000	16937	47464	1.000000	13860	49857	1.000000	334627073	-0.001100
167674688	472260081.000000	24542304	10000.000000	16655	47412	1.000000	14038	49468	1.000000	337926827	-0.000946
167717467	472146535.000000	24540590	10000.000000	16768	47420	1.000000	13945	49275	1.000000	341220944	-0.000157
167691790	472196335.000000	24549031	10000.000000	16700	47660	1.000000	14035	49571	1.000000	344511983	-0.000036
167707916	472172081.000000	24537722	10000.000000	16682	47077	1.000000	13904	49375	1.000000	347795795	0.000295
167703829	472212261.000000	24532158	10000.000000	16805	47167	1.000000	13966	49155	1.000000	351076989	-0.000051
167708318	472176198.000000	24540801	10000.000000	16495	47451	1.000000	14007	49414	1.000000	354356300	0.000133
167698253	472174447.000000	24539348	10000.000000	16733	46969	1.000000	14005	49301	1.000000	357625763	-0.000376
167688021	472201930.000000	24544263	10000.000000	16761	47250	1.000000	14022	49610	1.000000	360891767	-0.000373
167694846	472184064.000000	24543517	10000.000000	16666	46827	1.000000	14104	49086	1.000000	364154352	-0.000373
npatches	nstrain	runtime	dt	init_x	init_y	init_y_blood	init_z	init_S	beta0	beta1	beta2	beta3	mean_beta	B	d	delta	delta_blood	b[0]	mut	m	CTL	c	g	epsilon	k	het	lambda	rho	omega	x_max	patch.dyna	DELTA	A	VA
10000	1	100.000000	0.000100	21900	9499	5000000	0.001000	10000000	20.841422	9.936552	22.910616	21.684127	16	8000000000.000000	0.010000	1.000000	1.000000	800000	0.000050	0.048000	0	0.500000	0.000000	25.000000	8.000000	0.500000	0.001000	0.001000	0.010000	31987	0	10.000000	7.000000	1.000000
sus	inf	inf_blood	z	x[0]	y[0][0]	z[0]	x[1]	y[1][0]	z[1]	S[0]	synchrony
219000000	94990000.000000	5000000	10.000000	21900	9499	0.001000	21900	9499	0.001000	10000000	0.000000
81927182	1556522539.000000	80963670	3940.834452	6187	157415	0.394083	11066	153127	0.394083	15118227	0.000000
118977139	891451247.000000	46382037	6324.976263	9514	90590	0.632498	15353	86289	0.632498	20564525	0.000000
147294578	614456618.000000	31957316	7771.013291	12046	63613	0.777101	18438	58638	0.777101	25142317	0.000000
163652626	498554461.000000	25917822	8648.068121	13687	51944	0.864807	20235	47079	0.864807	29177709	0.000000
173361805	440338540.000000	22887768	9180.022116	14469	46017	0.918002	20994	41118	0.918002	32896632	0.000000
179201218	408559040.000000	21238385	9502.664490	15093	43365	0.950266	21735	38371	0.950266	36422351	0.000000
182685553	390354398.000000	20294728	9698.354536	15382	41091	0.969835	22087	36115	0.969835	39835616	0.000000
184820424	379672122.000000	19737030	9817.045065	15726	40198	0.981705	22280	35436	0.981705	43169984	0.000000
186078973	373369804.000000	19407896	9889.033609	15621	39481	0.988903	22337	34556	0.988903	46463250	0.000000
186904969	369532537.000000	19208904	9932.696323	15896	38943	0.993270	22396	34374	0.993270	49725068	0.000000
187364783	367220935.000000	19090246	9959.178767	15838	38736	0.995918	22304	33736	0.995918	52968252	0.000000
187648159	365912467.000000	19014832	9975.240980	15943	38532	0.997524	22613	33757	0.997524	56197343	0.000000
187813084	365021183.000000	18971193	9984.983083	15926	38257	0.998498	22589	33490	0.998498	59413065	0.000000
187929200	364530036.000000	18949538	9990.891893	16004	38643	0.999089	22420	33389	0.999089	62623860	0.000000
187967894	364222901.000000	18931853	9994.475723	15820	38626	0.999448	22473	33680	0.999448	65826214	0.000000
188031043	364084781.000000	18921338	9996.649399	15973	38559	0.999665	22544	33606	0.999665	69023729	0.000000
188063928	363900160.000000	18906414	9997.967783	15917	38323	0.999797	22493	33696	0.999797	72216092	0.000000
188053516	363897479.000000	18909709	9998.767413	16188	38495	0.999877	22462	33889	0.999877	75403460	0.000000
188068901	363779419.000000	18906562	9999.252408	15982	38681	0.999925	22520	33425	0.999925	78583124	0.000000
188082464	363829874.000000	18913605	9999.546568	15916	38062	0.999955	22335	33704	0.999955	81758147	0.000000
188076685	363782257.000000	18908414	9999.724983	16055	38737	0.999972	22555	33858	0.999972	84929105	0.000000
188087383	363766188.000000	18906706	9999.833196	16025	38730	0.999983	22803	33749	0.999983	88095392	0.000000
188062536	363792709.000000	18911323	9999.898829	15931	38781	0.999990	22623	33537	0.999990	91257603	0.000000
188092512	363770899.000000	18898476	9999.938638	16002	38107	0.999994	22694	33371	0.999994	94416558	0.000000
188081991	363829069.000000	18907625	9999.962782	15909	38385	0.999996	22664	33390	0.999996	97568345	0.000000
188080039	363790396.000000	18911777	9999.977427	16110	38331	0.999998	22574	33536	0.999998	100719329	0.000000
188082259	363762683.000000	18909133	9999.986309	15765	38516	0.999999	22667	33633	0.999999	103866395	0.000000
188092499	363744926.000000	18906812	9999.991696	16014	38450	0.999999	22590	33578	0.999999	107004491	0.000000
188079387	363797274.000000	18913204	9999.994963	16062	38491	0.999999	22647	33651	0.999999	110133786	0.000000
188081706	363753937.000000	18903610	9999.996945	15916	38257	1.000000	22735	33448	1.000000	113260106	0.000000
188077785	363762898.000000	18909665	9999.998147	16128	38303	1.000000	22494	33495	1.000000	116380610	0.000000
188097483	363729345.000000	18900775	9999.998876	15806	38505	1.000000	22319	34103	1.000000	119500651	0.000000
188095280	363777049.000000	18907688	9999.999318	16066	38694	1.000000	22366	33726	1.000000	122614199	0.000000
188081557	363777715.000000	18909806	9999.999587	15991	38411	1.000000	22489	33675	1.000000	125725623	0.000000
188070227	363751821.000000	18903535	9999.999749	16034	38163	1.000000	22380	33849	1.000000	128830198	0.000000
188073865	363775161.000000	18902623	9999.999848	16080	38531	1.000000	22563	33605	1.000000	131928899	0.000000
188081674	363725818.000000	18903641	9999.999908	16066	38183	1.000000	22457	33712	1.000000	135025161	0.000000
188069601	363803684.000000	18905924	9999.999944	15919	38215	1.000000	22589	33790	1.000000	138116774	0.000000
188090452	363765564.000000	18907717	9999.999966	15995	38866	1.000000	22362	33540	1.000000	141202854	0.000000
188089276	363742135.000000	18909395	9999.999979	16030	38464	1.000000	22544	33364	1.000000	144285157	-1.#IND00
188090079	363735292.000000	18906384	9999.999988	15968	38547	1.000000	22474	34155	1.000000	147358741	-0.003200
188091134	363758743.000000	18908747	9999.999992	16067	37924	1.000000	22625	33458	1.000000	150431046	0.010287
188089066	363757257.000000	18904008	9999.999995	15998	38477	1.000000	22671	33497	1.000000	153497212	0.003481
188076448	363793903.000000	18906598	9999.999997	15943	38336	1.000000	22448	33583	1.000000	156560126	0.000947
188074342	363775269.000000	18907501	9999.999998	15782	38168	1.000000	22406	33545	1.000000	159618634	0.002117
188075988	363783295.000000	18906922	9999.999999	15883	38718	1.000000	22611	33594	1.000000	162669590	0.000536
188086332	363745683.000000	18902463	9999.999999	15986	38686	1.000000	22624	33478	1.000000	165716775	-0.003084
188073101	363765594.000000	18913431	10000.000000	15880	38692	1.000000	22617	33943	1.000000	168762090	-0.004914
188098904	363768304.000000	18905504	10000.000000	16096	38143	1.000000	22598	33334	1.000000	171799901	-0.009944
188077850	363767375.000000	18907730	10000.000000	15993	38702	1.000000	22670	33706	1.000000	174835560	-0.006697
188083347	363752497.000000	18904594	10000.000000	16218	38190	1.000000	22577	33409	1.000000	177866580	-0.005800
188086195	363758850.000000	18905819	10000.000000	16042	38020	1.000000	22587	33606	1.000000	180893967	-0.006303
188091202	363736092.000000	18901694	10000.000000	16050	38657	1.000000	22516	33800	1.000000	183917869	-0.006518
188075101	363786956.000000	18899702	10000.000000	15810	38661	1.000000	22629	33063	1.000000	186934501	-0.005503
188075475	363788426.000000	18907949	10000.000000	16167	38207	1.000000	22652	33835	1.000000	189948280	-0.005377
188091560	363730863.000000	18897798	10000.000000	15989	38007	1.000000	22787	33351	1.000000	192958764	-0.004497
188075868	363752271.000000	18912027	10000.000000	16011	38270	1.000000	22629	33783	1.000000	195963839	-0.005562
188075317	363767976.000000	18912188	10000.000000	15989	38517	1.000000	22764	33557	1.000000	198962013	-0.005805
188077172	363797589.000000	18908953	10000.000000	15922	38783	1.000000	22602	33839	1.000000	201955948	-0.005694
188085730	363776243.000000	18900515	10000.000000	16113	38212	1.000000	22450	33639	1.000000	204948523	-0.005222
188091204	363765450.000000	18906978	10000.000000	15986	38657	1.000000	22480	33593	1.000000	207937817	-0.004870
188074094	363775153.000000	18907506	10000.000000	15907	38331	1.000000	22620	33379	1.000000	210918769	-0.004579
188080785	363735244.000000	18902881	10000.000000	15919	38270	1.000000	22639	33679	1.000000	213896185	-0.003418
188068695	363782767.000000	18910844	10000.000000	15908	38375	1.000000	22570	33735	1.000000	216870175	-0.003328
188104130	363737448.000000	18905642	10000.000000	16073	38728	1.000000	22734	33588	1.000000	219835058	-0.003079
188060270	363775232.000000	18897710	10000.000000	15893	38277	1.000000	22578	33637	1.000000	222803225	-0.003134
188082323	363775205.000000	18905198	10000.000000	16092	38477	1.000000	22541	33716	1.000000	225761148	-0.002961
188078105	363780014.000000	18908793	10000.000000	16024	38165	1.000000	22520	33325	1.000000	228715839	-0.001244
188059382	363757326.000000	18912629	10000.000000	16061	38389	1.000000	22563	33583	1.000000	231666513	-0.001825
188088084	363764206.000000	18908200	10000.000000	15864	38715	1.000000	22640	33726	1.000000	234611479	-0.001918
188091395	363732384.000000	18906519	10000.000000	15907	38461	1.000000	22652	33363	1.000000	237555231	-0.001877
188071835	363764816.000000	18908085	10000.000000	16032	38083	1.000000	22498	33922	1.000000	240495654	-0.001416
188089916	363736374.000000	18905713	10000.000000	15878	38216	1.000000	22623	33746	1.000000	243428666	-0.001075
188084944	363764046.000000	18913318	10000.000000	15982	38350	1.000000	22606	33686	1.000000	246356089	-0.000344
188075995	363833883.000000	18908481	10000.000000	15891	38931	1.000000	22822	33672	1.000000	249279384	0.000051
188072783	363784898.000000	18910317	10000.000000	15869	38384	1.000000	22695	33497	1.000000	252200052	0.000369
188075427	363767632.000000	18907252	10000.000000	16061	38354	1.000000	22481	33556	1.000000	255117847	-0.000228
188083300	363791855.000000	18908236	10000.000000	16115	38306	1.000000	22586	33437	1.000000	258031025	-0.000147
188054582	363833524.000000	18906545	10000.000000	16028	38138	1.000000	22497	33225	1.000000	260935250	-0.000044
188095000	363725664.000000	18905820	10000.000000	15886	38665	1.000000	22436	33845	1.000000	263835910	-0.000384
188062862	363784405.000000	18910631	10000.000000	15932	38728	1.000000	22493	33556	1.000000	266734351	-0.000464
188072952	363769261.000000	18910344	10000.000000	15976	38581	1.000000	22628	33487	1.000000	269627518	-0.000241
188076964	363743607.000000	18904159	10000.000000	16146	38632	1.000000	22583	33436	1.000000	272515723	-0.000376
188087022	363713334.000000	18906189	10000.000000	16027	38246	1.000000	22654	33674	1.000000	275403166	-0.000810
188067710	363786081.000000	18907801	10000.000000	15851	38677	1.000000	22558	33875	1.000000	278287898	-0.000870
188076633	363798886.000000	18911575	10000.000000	16035	38460	1.000000	22684	33601	1.000000	281162314	-0.000780
188084521	363808342.000000	18906110	10000.000000	16022	38505	1.000000	22635	33195	1.000000	284035015	-0.000773
188064184	363758339.000000	18904820	10000.000000	15968	38416	1.000000	22590	33752	1.000000	286901532	-0.000756
188074212	363781321.000000	18903103	10000.000000	16031	37980	1.000000	22485	33630	1.000000	289766008	-0.000577
188071066	363755304.000000	18909060	10000.000000	15987	38507	1.000000	22537	33683	1.000000	292619536	-0.000300
188098056	363750857.000000	18894295	10000.000000	16093	38228	1.000000	22613	33898	1.000000	295472513	-0.000322
188089393	363733900.000000	18907163	10000.000000	15973	38578	1.000000	22449	33800	1.000000	298324359	-0.000390
188084703	363748111.000000	18909106	10000.000000	15935	38536	1.000000	22517	33842	1.000000	301174727	-0.000023
188080312	363708670.000000	18908351	10000.000000	16002	38340	1.000000	22697	33642	1.000000	304015855	0.000136
188102607	363772166.000000	18906108	10000.000000	15848	38496	1.000000	22622	33477	1.000000	306856389	0.000168
188084884	363788793.000000	18908944	10000.000000	15668	38939	1.000000	22429	33403	1.000000	309688375	-0.000103
188078664	363771506.000000	18905447	10000.000000	16269	38624	1.000000	22537	33513	1.000000	312518773	0.000082
188074737	363764478.000000	18913083	10000.000000	15981	38267	1.000000	22558	33432	1.000000	315340834	0.000149
188086236	363736454.000000	18901855	10000.000000	15975	38246	1.000000	22655	33531	1.000000	318159524	0.000109
npatches	nstrain	runtime	dt	init_x	init_y	init_y_blood	init_z	init_S	beta0	beta1	beta2	beta3	mean_beta	B	d	delta	delta_blood	b[0]	mut	m	CTL	c	g	epsilon	k	het	lambda	rho	omega	x_max	patch.dyna	DELTA	A	VA
10000	1	100.000000	0.000100	21900	9499	5000000	0.001000	10000000	8.831748	15.774937	10.240563	13.068810	16	8000000000.000000	0.010000	1.000000	1.000000	800000	0.000050	0.048000	0	0.500000	0.000000	25.000000	9.000000	0.500000	0.001000	0.001000	0.010000	31987	0	10.000000	7.000000	1.000000
sus	inf	inf_blood	z	x[0]	y[0][0]	z[0]	x[1]	y[1][0]	z[1]	S[0]	synchrony
219000000	94990000.000000	5000000	10.000000	21900	9499	0.001000	21900	9499	0.001000	10000000	0.000000
87541846	1415870427.000000	73662002	3940.834452	12619	137849	0.394083	8482	142060	0.394083	15057213	0.000000
130933476	756812404.000000	39377734	6324.976263	17776	72078	0.632498	12628	76104	0.632498	20267102	0.000000
162033241	506894774.000000	26367362	7771.013291	21095	47147	0.777101	15968	50857	0.777101	24499102	0.000000
179966000	402534086.000000	20930542	8648.068121	22654	36731	0.864807	17907	40458	0.864807	28144094	0.000000
190627872	350093093.000000	18199057	9180.022116	23467	31722	0.918002	18906	34833	0.918002	31442984	0.000000
197039099	321364216.000000	16704582	9502.664490	24238	28813	0.950266	19410	32283	0.950266	34533595	0.000000
200914076	304930291.000000	15845300	9698.354536	24653	27200	0.969835	19830	30675	0.969835	37496793	0.000000
203235411	295334164.000000	15349178	9817.045065	24813	26626	0.981705	20272	29688	0.981705	40379371	0.000000
204645769	289629683.000000	15056080	9889.033609	24747	25944	0.988903	20395	29044	0.988903	43212486	0.000000
205508015	286195029.000000	14873829	9932.696323	25187	25459	0.993270	20396	28583	0.993270	46015664	0.000000
206045868	284096003.000000	14771237	9959.178767	24995	25113	0.995918	20260	28652	0.995918	48799072	0.000000
206340932	282884362.000000	14701214	9975.240980	25245	25162	0.997524	20194	28843	0.997524	51568700	0.000000
206549693	282083478.000000	14659056	9984.983083	25053	25313	0.998498	20454	28385	0.998498	54324918	0.000000
206661450	281659205.000000	14643189	9990.891893	25203	25113	0.999089	20482	28233	0.999089	57074044	0.000000
206736720	281362727.000000	14620678	9994.475723	25128	24952	0.999448	20505	28374	0.999448	59816712	0.000000
206774342	281236217.000000	14617200	9996.649399	25147	24942	0.999665	20595	28134	0.999665	62552774	0.000000
206808826	281121320.000000	14605820	9997.967783	25133	24898	0.999797	20415	28210	0.999797	65286354	0.000000
206838226	281038494.000000	14600759	9998.767413	24973	24822	0.999877	20592	28507	0.999877	68014127	0.000000
206810251	281049684.000000	14604615	9999.252408	25198	24925	0.999925	20667	27921	0.999925	70735171	0.000000
206833072	280968358.000000	14609837	9999.546568	25029	24817	0.999955	20452	28154	0.999955	73454519	0.000000
206813368	281020962.000000	14607957	9999.724983	25174	24825	0.999972	20529	28042	0.999972	76170135	0.000000
206819452	280992882.000000	14601119	9999.833196	24957	25149	0.999983	20680	27824	0.999983	78884053	0.000000
206831153	280965648.000000	14598527	9999.898829	25228	24882	0.999990	20705	27870	0.999990	81595824	0.000000
206811719	280987906.000000	14609639	9999.938638	25045	24901	0.999994	20551	27878	0.999994	84296306	0.000000
206829814	280968001.000000	14599499	9999.962782	25197	24800	0.999996	20520	28418	0.999996	86996288	0.000000
206831640	280981114.000000	14599630	9999.977427	25213	24564	0.999998	20665	28182	0.999998	89692919	0.000000
206841013	280937919.000000	14599695	9999.986309	25171	24747	0.999999	20653	27898	0.999999	92383114	0.000000
206834634	280966528.000000	14601317	9999.991696	25119	25153	0.999999	20525	28430	0.999999	95070305	0.000000
206823070	280963663.000000	14603810	9999.994963	25110	24881	0.999999	20502	28508	0.999999	97754742	0.000000
206831479	280978529.000000	14604167	9999.996945	25073	25064	1.000000	20613	28269	1.000000	100432208	0.000000
206832840	280977317.000000	14597140	9999.998147	24982	24796	1.000000	20350	27981	1.000000	103103970	0.000000
206839122	280989616.000000	14598093	9999.998876	25000	25176	1.000000	20698	28068	1.000000	105774352	0.000000
206841045	280962962.000000	14606221	9999.999318	24988	24897	1.000000	20321	28049	1.000000	108441531	0.000000
206815753	281024682.000000	14607581	9999.999587	25182	24926	1.000000	20638	27626	1.000000	111104325	0.000000
206828758	280976366.000000	14601082	9999.999749	25066	24892	1.000000	20451	28327	1.000000	113763181	0.000000
206842033	280970281.000000	14596730	9999.999848	25048	25083	1.000000	20562	28453	1.000000	116419546	0.000000
206849300	280944236.000000	14609662	9999.999908	25072	24714	1.000000	20435	28046	1.000000	119069819	0.000000
206829101	280961816.000000	14608458	9999.999944	25047	25226	1.000000	20610	27852	1.000000	121718130	0.000000
206849533	280953332.000000	14604815	9999.999966	25133	24660	1.000000	20486	28368	1.000000	124360845	0.000000
206820025	280969029.000000	14597562	9999.999979	25170	25226	1.000000	20384	28354	1.000000	127000878	-1.#IND00
206816377	280975901.000000	14597606	9999.999988	25146	25004	1.000000	20551	28129	1.000000	129634820	-0.000000
206829808	280966290.000000	14601119	9999.999992	25252	25070	1.000000	20749	28079	1.000000	132265784	0.000023
206851965	280945116.000000	14602129	9999.999995	24789	25114	1.000000	20756	28214	1.000000	134894349	0.006813
206827680	280982774.000000	14606000	9999.999997	25189	24879	1.000000	20616	27761	1.000000	137517506	0.000033
206827622	280953119.000000	14605935	9999.999998	25162	24875	1.000000	20543	27948	1.000000	140137522	-0.005305
206826936	280975995.000000	14608456	9999.999999	25310	24918	1.000000	20394	28332	1.000000	142751493	-0.006397
206837740	280926497.000000	14602762	9999.999999	25043	24981	1.000000	20450	28163	1.000000	145363368	-0.004603
206830184	280975602.000000	14601777	10000.000000	24921	25393	1.000000	20487	28017	1.000000	147971953	-0.001905
206832486	280989705.000000	14608096	10000.000000	24967	25142	1.000000	20554	27929	1.000000	150575498	0.000810
206839645	280989897.000000	14608217	10000.000000	25138	25116	1.000000	20611	27979	1.000000	153174655	-0.003737
206856838	280924465.000000	14605914	10000.000000	24964	24912	1.000000	20385	28310	1.000000	155768535	-0.004701
206827676	280956749.000000	14602228	10000.000000	25157	25004	1.000000	20543	28143	1.000000	158360551	-0.008049
206834224	280953581.000000	14604362	10000.000000	25012	24820	1.000000	20520	27987	1.000000	160947783	-0.008833
206839205	280983210.000000	14602961	10000.000000	24968	24780	1.000000	20585	28131	1.000000	163533655	-0.009351
206827123	280969887.000000	14611906	10000.000000	25273	24783	1.000000	20441	28373	1.000000	166113872	-0.009431
206842994	280997588.000000	14604672	10000.000000	24963	24946	1.000000	20610	28268	1.000000	168691334	-0.009012
206825659	280979038.000000	14599602	10000.000000	25385	25012	1.000000	20287	28582	1.000000	171261493	-0.012010
206839761	280961900.000000	14608852	10000.000000	25058	25038	1.000000	20311	28057	1.000000	173828475	-0.010704
206830314	280996457.000000	14600923	10000.000000	25045	25154	1.000000	20609	28068	1.000000	176390943	-0.009529
206834735	280982788.000000	14604812	10000.000000	25157	24835	1.000000	20398	28535	1.000000	178954483	-0.007781
206825991	280987449.000000	14599893	10000.000000	24816	25223	1.000000	20551	28170	1.000000	181512299	-0.010292
206821637	281009153.000000	14604487	10000.000000	25115	24875	1.000000	20416	27971	1.000000	184068177	-0.010074
206839880	280952568.000000	14608807	10000.000000	25234	24663	1.000000	20450	27867	1.000000	186616935	-0.009861
206843146	280963120.000000	14605399	10000.000000	24979	25161	1.000000	20522	28171	1.000000	189159770	-0.009573
206824401	280977323.000000	14600082	10000.000000	25182	24966	1.000000	20539	28106	1.000000	191700634	-0.009066
206837748	280970881.000000	14600068	10000.000000	25158	24851	1.000000	20572	28070	1.000000	194241521	-0.007848
206830210	280956080.000000	14591435	10000.000000	25140	24655	1.000000	20648	28319	1.000000	196773831	-0.008572
206853810	280919032.000000	14605521	10000.000000	24638	25365	1.000000	20512	28402	1.000000	199301397	-0.007902
206833691	280966573.000000	14604147	10000.000000	25092	24773	1.000000	20630	28041	1.000000	201829307	-0.007819
206828505	281023682.000000	14594462	10000.000000	25046	25105	1.000000	20445	28220	1.000000	204349812	-0.007230
206821922	280997996.000000	14601435	10000.000000	25136	24999	1.000000	20582	28116	1.000000	206870783	-0.007133
206835421	280946061.000000	14598589	10000.000000	25177	25153	1.000000	20415	28398	1.000000	209383908	-0.007071
206860801	280954016.000000	14600912	10000.000000	25048	25130	1.000000	20413	28377	1.000000	211893711	-0.006995
206851449	280934664.000000	14601269	10000.000000	25107	24821	1.000000	20495	28011	1.000000	214400714	-0.006187
206828020	281003998.000000	14607197	10000.000000	25141	25189	1.000000	20724	27881	1.000000	216904437	-0.006077
206849157	280960958.000000	14599534	10000.000000	24974	25046	1.000000	20702	28296	1.000000	219405130	-0.005545
206848604	280960729.000000	14606187	10000.000000	25200	24801	1.000000	20428	27933	1.000000	221902825	-0.005474
206799535	280985461.000000	14606891	10000.000000	25194	24832	1.000000	20422	28323	1.000000	224395543	-0.005351
206838132	280949248.000000	14608373	10000.000000	24863	25162	1.000000	20753	28212	1.000000	226890679	-0.005087
206831152	280995053.000000	14610365	10000.000000	25131	24882	1.000000	20417	28176	1.000000	229374895	-0.005005
206825657	281007358.000000	14602803	10000.000000	25268	25072	1.000000	20741	28220	1.000000	231858323	-0.005339
206820423	281015535.000000	14601841	10000.000000	25050	25123	1.000000	20554	28450	1.000000	234336024	-0.006600
206830691	280953573.000000	14598149	10000.000000	25367	24908	1.000000	20520	28246	1.000000	236807152	-0.006102
206822103	280982563.000000	14598130	10000.000000	25156	24838	1.000000	20652	28042	1.000000	239277234	-0.005956
206819249	281002461.000000	14604021	10000.000000	24993	24943	1.000000	20479	28082	1.000000	241745262	-0.005717
206828206	280983040.000000	14600595	10000.000000	25261	25210	1.000000	20599	28302	1.000000	244204723	-0.005609
206823643	280971699.000000	14599321	10000.000000	25301	24849	1.000000	20541	28267	1.000000	246661775	-0.006649
206837881	280983027.000000	14599647	10000.000000	25016	24958	1.000000	20456	28239	1.000000	249116204	-0.006648
206826817	281000312.000000	14603390	10000.000000	25065	25135	1.000000	20415	28439	1.000000	251568388	-0.006532
206847152	280946580.000000	14610005	10000.000000	24921	24923	1.000000	20630	28366	1.000000	254016136	-0.006535
206822734	280951256.000000	14606292	10000.000000	25174	24759	1.000000	20587	27915	1.000000	256458874	-0.006386
206848866	280967175.000000	14601921	10000.000000	25052	24848	1.000000	20575	28035	1.000000	258900996	-0.006251
206802232	281024728.000000	14598607	10000.000000	25136	24640	1.000000	20578	28405	1.000000	261337264	-0.006079
206846848	280994990.000000	14610753	10000.000000	25005	24961	1.000000	20399	28090	1.000000	263769276	-0.006614
206842761	280951667.000000	14601936	10000.000000	25120	24961	1.000000	20496	28285	1.000000	266198452	-0.006579
206797458	280993188.000000	14603974	10000.000000	25110	25148	1.000000	20473	28409	1.000000	268625189	-0.006830
206859301	280938997.000000	14603415	10000.000000	25259	25218	1.000000	20476	28482	1.000000	271048185	-0.006761
206831168	280991525.000000	14600275	10000.000000	25270	24880	1.000000	20591	28031	1.000000	273466286	-0.007380
206850379	280916599.000000	14595623	10000.000000	25123	24979	1.000000	20625	28104	1.000000	275882180	-0.007118
npatches	nstrain	runtime	dt	init_x	init_y	init_y_blood	init_z	init_S	beta0	beta1	beta2	beta3	mean_beta	B	d	delta	delta_blood	b[0]	mut	m	CTL	c	g	epsilon	k	het	lambda	rho	omega	x_max	patch.dyna	DELTA	A	VA
10000	1	100.000000	0.000100	21900	9499	5000000	0.001000	10000000	20.403894	11.303095	11.791847	9.320729	16	8000000000.000000	0.010000	1.000000	1.000000	800000	0.000050	0.048000	0	0.500000	0.000000	25.000000	10.000000	0.500000	0.001000	0.001000	0.010000	31987	0	10.000000	7.000000	1.000000
sus	inf	inf_blood	z	x[0]	y[0][0]	z[0]	x[1]	y[1][0]	z[1]	S[0]	synchrony
219000000	94990000.000000	5000000	10.000000	21900	9499	0.001000	21900	9499	0.001000	10000000	0.000000
93520445	1288680959.000000	67050087	3940.834452	7350	130396	0.394083	11420	127276	0.394083	14984172	0.000000
143103387	645257324.000000	33571378	6324.976263	11788	66377	0.632498	17086	62348	0.632498	19955128	0.000000
176915474	418193438.000000	21755329	7771.013291	14981	43998	0.777101	20426	40027	0.777101	23848474	0.000000
196442110	323392303.000000	16816708	8648.068121	17016	34202	0.864807	22278	30349	0.864807	27099408	0.000000
208008626	275832702.000000	14335780	9180.022116	18404	29124	0.918002	23377	25911	0.918002	29977157	0.000000
214995108	249653590.000000	12981202	9502.664490	19007	26803	0.950266	24148	23058	0.950266	32624767	0.000000
219200744	234795919.000000	12202176	9698.354536	19269	25257	0.969835	24464	21594	0.969835	35134524	0.000000
221731396	226043542.000000	11745783	9817.045065	19945	24354	0.981705	24860	20798	0.981705	37562403	0.000000
223286572	220837287.000000	11479826	9889.033609	20088	23560	0.988903	25116	20397	0.988903	39934386	0.000000
224247818	217675696.000000	11316628	9932.696323	20143	23359	0.993270	24847	19931	0.993270	42273770	0.000000
224829750	215773541.000000	11218906	9959.178767	20030	23487	0.995918	24953	19948	0.995918	44591660	0.000000
225156262	214652765.000000	11151635	9975.240980	20205	22988	0.997524	25167	19429	0.997524	46894478	0.000000
225370344	213995059.000000	11119485	9984.983083	20295	23099	0.998498	25190	19459	0.998498	49188423	0.000000
225497336	213596861.000000	11097401	9990.891893	20044	23013	0.999089	24945	19949	0.999089	51473612	0.000000
225562565	213330614.000000	11081478	9994.475723	20200	22960	0.999448	25107	19727	0.999448	53753250	0.000000
225598762	213171611.000000	11084748	9996.649399	20174	22806	0.999665	24910	19717	0.999665	56029179	0.000000
225631404	213067785.000000	11078533	9997.967783	20071	23135	0.999797	25339	19341	0.999797	58300104	0.000000
225668565	213009975.000000	11065862	9998.767413	20174	22775	0.999877	25028	19636	0.999877	60570801	0.000000
225676542	212957945.000000	11068927	9999.252408	20143	22937	0.999925	24831	19687	0.999925	62834821	0.000000
225659215	212953849.000000	11064525	9999.546568	20064	23014	0.999955	25034	19436	0.999955	65093923	0.000000
225661344	212979643.000000	11066315	9999.724983	20337	22838	0.999972	25033	19308	0.999972	67348956	0.000000
225680953	212941356.000000	11060144	9999.833196	20206	23013	0.999983	25007	19342	0.999983	69605073	0.000000
225709926	212916612.000000	11071286	9999.898829	20228	23023	0.999990	25080	19457	0.999990	71852777	0.000000
225682642	212954275.000000	11073688	9999.938638	20438	23261	0.999994	25021	19484	0.999994	74101131	0.000000
225662798	212970684.000000	11072907	9999.962782	20381	22674	0.999996	24989	19614	0.999996	76344241	0.000000
225673195	212930410.000000	11069058	9999.977427	20331	22747	0.999998	25099	19551	0.999998	78587204	0.000000
225697547	212933218.000000	11067845	9999.986309	20331	22932	0.999999	25145	19559	0.999999	80822264	0.000000
225675208	212954044.000000	11066460	9999.991696	20101	22926	0.999999	24945	19832	0.999999	83056484	0.000000
225677943	212920522.000000	11066752	9999.994963	20152	22835	0.999999	25153	19424	0.999999	85283568	0.000000
225677329	212943825.000000	11070273	9999.996945	20153	22859	1.000000	25120	19648	1.000000	87510101	0.000000
225687246	212917769.000000	11066299	9999.998147	20166	23158	1.000000	24967	19681	1.000000	89733876	0.000000
225704876	212890011.000000	11067778	9999.998876	20148	23012	1.000000	24839	19557	1.000000	91953096	0.000000
225680464	212955445.000000	11071478	9999.999318	20080	22996	1.000000	24973	19510	1.000000	94168185	0.000000
225695496	212889250.000000	11064695	9999.999587	20149	23053	1.000000	25018	19492	1.000000	96381126	0.000000
225686243	212961694.000000	11067935	9999.999749	20283	23036	1.000000	25039	19505	1.000000	98588981	0.000000
225672047	212943693.000000	11067107	9999.999848	20012	23016	1.000000	25106	19561	1.000000	100794890	0.000000
225710444	212908467.000000	11063362	9999.999908	20167	23204	1.000000	25007	19388	1.000000	102995594	0.000000
225686528	212892147.000000	11065135	9999.999944	20122	23005	1.000000	25210	19472	1.000000	105193764	0.000000
225698382	212858895.000000	11061932	9999.999966	20055	22826	1.000000	24974	19725	1.000000	107389529	0.000000
225695276	212882673.000000	11065774	9999.999979	20341	22776	1.000000	24871	19341	1.000000	109582877	-1.#IND00
225702119	212907093.000000	11055471	9999.999988	20152	22853	1.000000	24945	19457	1.000000	111772047	-0.028800
225697084	212901060.000000	11065459	9999.999992	20259	22815	1.000000	25242	19480	1.000000	113959750	-0.028807
225681800	212911342.000000	11065760	9999.999995	20073	22999	1.000000	25330	19555	1.000000	116143659	-0.016059
225673281	212928879.000000	11068481	9999.999997	20155	23053	1.000000	25039	19476	1.000000	118324531	-0.009117
225693516	212924693.000000	11065655	9999.999998	20026	23159	1.000000	24976	19670	1.000000	120502162	-0.002534
225677070	212945525.000000	11062744	9999.999999	20299	23011	1.000000	24957	19781	1.000000	122674155	-0.005773
225697006	212908670.000000	11064892	9999.999999	20268	23102	1.000000	25135	19313	1.000000	124842250	-0.002042
225689202	212939731.000000	11067889	10000.000000	20140	22844	1.000000	25104	19375	1.000000	127009656	-0.000984
225687468	212945931.000000	11065814	10000.000000	20179	22746	1.000000	24954	19500	1.000000	129171924	-0.001967
225674819	212916292.000000	11072625	10000.000000	20108	22967	1.000000	25105	19206	1.000000	131332361	-0.001089
225690472	212941448.000000	11064291	10000.000000	20425	22604	1.000000	24931	19438	1.000000	133488267	-0.001946
225686086	212936222.000000	11066473	10000.000000	19983	23101	1.000000	25038	19636	1.000000	135645623	0.001482
225684412	212913099.000000	11064434	10000.000000	20050	23205	1.000000	25105	19655	1.000000	137796081	0.001309
225671136	212918892.000000	11065176	10000.000000	20160	22735	1.000000	25141	19613	1.000000	139943029	0.001476
225685356	212918960.000000	11073932	10000.000000	20202	22860	1.000000	24952	19658	1.000000	142086056	0.005600
225667765	212919085.000000	11067203	10000.000000	20349	22996	1.000000	25135	19696	1.000000	144225251	0.006401
225669454	212951103.000000	11069925	10000.000000	20235	22948	1.000000	25150	19581	1.000000	146361217	0.007736
225685757	212900867.000000	11066863	10000.000000	20102	22850	1.000000	25091	19336	1.000000	148493452	0.010107
225669142	212957587.000000	11073296	10000.000000	20425	22871	1.000000	25043	19602	1.000000	150623949	0.008995
225694783	212910963.000000	11069179	10000.000000	20323	22905	1.000000	25011	19447	1.000000	152749640	0.008704
225717447	212835171.000000	11059665	10000.000000	20073	22995	1.000000	25002	19584	1.000000	154871391	0.008719
225687292	212918408.000000	11060555	10000.000000	20282	22890	1.000000	25127	19318	1.000000	156991930	0.007976
225675826	212918824.000000	11065892	10000.000000	20211	22745	1.000000	25157	19458	1.000000	159108584	0.008693
225685616	212914713.000000	11066135	10000.000000	20104	23276	1.000000	25170	19658	1.000000	161224919	0.008022
225686044	212979600.000000	11069132	10000.000000	20113	23118	1.000000	24931	19689	1.000000	163337658	0.009239
225681949	212913250.000000	11065863	10000.000000	20046	23337	1.000000	24880	19771	1.000000	165446774	0.009560
225684797	212963619.000000	11068169	10000.000000	20154	22731	1.000000	24997	19500	1.000000	167552639	0.010148
225684261	212921859.000000	11062203	10000.000000	20335	22857	1.000000	25113	19355	1.000000	169658061	0.009547
225705862	212915886.000000	11067454	10000.000000	20293	23077	1.000000	24971	19491	1.000000	171758757	0.009361
225706469	212886247.000000	11068131	10000.000000	20106	22668	1.000000	25228	19649	1.000000	173854253	0.009143
225662106	212970045.000000	11072809	10000.000000	20166	22812	1.000000	24941	19386	1.000000	175944412	0.008305
225686183	212929212.000000	11065350	10000.000000	20189	22897	1.000000	25150	19662	1.000000	178035957	0.008159
225680155	212940130.000000	11066568	10000.000000	20092	23069	1.000000	25103	19500	1.000000	180121529	0.008042
225705167	212912782.000000	11067964	10000.000000	20328	22779	1.000000	24939	19829	1.000000	182205244	0.007393
225685786	212911667.000000	11067026	10000.000000	20168	22831	1.000000	24943	19672	1.000000	184287080	0.005600
225699375	212898206.000000	11064041	10000.000000	20203	22736	1.000000	24818	19365	1.000000	186364822	0.006020
225696571	212935551.000000	11067158	10000.000000	20367	22680	1.000000	25039	19382	1.000000	188440259	0.006313
225713839	212876364.000000	11061223	10000.000000	20072	23054	1.000000	25004	19852	1.000000	190511908	0.006280
225694286	212903618.000000	11067571	10000.000000	20213	22997	1.000000	25114	19527	1.000000	192577052	0.005728
225678365	212949744.000000	11066659	10000.000000	20254	23049	1.000000	25010	19407	1.000000	194643762	0.006119
225698671	212956162.000000	11070859	10000.000000	20273	22879	1.000000	25047	19554	1.000000	196705884	0.005923
225676723	212918044.000000	11066137	10000.000000	20199	22950	1.000000	24985	19267	1.000000	198765011	0.006031
225736765	212839639.000000	11064435	10000.000000	20114	22972	1.000000	25015	19643	1.000000	200821219	0.006278
225683022	212888194.000000	11063102	10000.000000	20214	22897	1.000000	25096	19111	1.000000	202872069	0.006640
225683000	212904137.000000	11070820	10000.000000	20323	22962	1.000000	25194	19542	1.000000	204921399	0.006602
225684466	212946232.000000	11067483	10000.000000	20141	23047	1.000000	25197	19441	1.000000	206967237	0.006622
225668875	212978254.000000	11069719	10000.000000	20202	23039	1.000000	25021	19843	1.000000	209010515	0.006689
225685392	212935041.000000	11067282	10000.000000	20011	22897	1.000000	25125	19411	1.000000	211050078	0.006202
225684479	212948210.000000	11071059	10000.000000	20109	22956	1.000000	25090	19759	1.000000	213091023	0.006571
225689830	212894127.000000	11066595	10000.000000	20125	23159	1.000000	24969	19758	1.000000	219184849	0.005210
225685050	212948035.000000	11066481	10000.000000	20276	22982	1.000000	25039	19781	1.000000	221208095	0.005636
225696924	212924029.000000	11062350	10000.000000	20092	23222	1.000000	25047	19286	1.000000	223233360	0.005607
225672474	212924966.000000	11065278	10000.000000	20094	22693	1.000000	25254	19197	1.000000	225253758	0.005419
225688681	212937349.000000	11066317	10000.000000	20353	22974	1.000000	25110	19524	1.000000	227269725	0.004979
225667638	212954330.000000	11065600	10000.000000	20218	23074	1.000000	25019	19722	1.000000	229284067	0.005095
225676024	212920604.000000	11063990	10000.000000	20130	23001	1.000000	25218	19436	1.000000	231294088	0.005169
225672855	212926910.000000	11069399	10000.000000	20000	22935	1.000000	24973	19600	1.000000	233298885	0.004894
npatches	nstrain	runtime	dt	init_x	init_y	init_y_blood	init_z	init_S	beta0	beta1	beta2	beta3	mean_beta	B	d	delta	delta_blood	b[0]	mut	m	CTL	c	g	epsilon	k	het	lambda	rho	omega	x_max	patch.dyna	DELTA	A	VA
10000	1	100.000000	0.000100	21900	9499	5000000	0.001000	10000000	17.989035	15.823514	16.814183	10.678588	16	8000000000.000000	0.010000	1.000000	1.000000	800000	0.000050	0.048000	0	0.500000	0.000000	25.000000	11.000000	0.500000	0.001000	0.001000	0.010000	31987	0	10.000000	7.000000	1.000000
sus	inf	inf_blood	z	x[0]	y[0][0]	z[0]	x[1]	y[1][0]	z[1]	S[0]	synchrony
219000000	94990000.000000	5000000	10.000000	21900	9499	0.001000	21900	9499	0.001000	10000000	0.000000
99076991	1177763770.000000	61306189	3940.834452	8601	118954	0.394083	9456	117919	0.394083	14933977	0.000000
154421467	554590758.000000	28859748	6324.976263	13979	56579	0.632498	15173	56036	0.632498	19673292	0.000000
190715768	346964630.000000	18045732	7771.013291	17648	35753	0.777101	18865	34949	0.777101	23245434	0.000000
211599959	260428056.000000	13544994	8648.068121	19724	27090	0.864807	21221	26063	0.864807	26132869	0.000000
224065093	216795952.000000	11275507	9180.022116	21030	22584	0.918002	22416	21889	0.918002	28619296	0.000000
231560644	192953162.000000	10034319	9502.664490	22031	19984	0.950266	23255	19170	0.950266	30860745	0.000000
236098421	179217781.000000	9314646	9698.354536	22671	18791	0.969835	23814	17689	0.969835	32956204	0.000000
238836969	171196508.000000	8905761	9817.045065	22762	17699	0.981705	23887	17389	0.981705	34958681	0.000000
240538093	166358859.000000	8649713	9889.033609	22881	17760	0.988903	24097	16365	0.988903	36905036	0.000000
241567091	163492446.000000	8501722	9932.696323	22938	16933	0.993270	24041	16223	0.993270	38815893	0.000000
242173638	161756203.000000	8404634	9959.178767	23177	16732	0.995918	24104	16320	0.995918	40706488	0.000000
242544486	160728346.000000	8358652	9975.240980	23222	16969	0.997524	24088	16275	0.997524	42583576	0.000000
242792153	160058343.000000	8322370	9984.983083	23253	16567	0.998498	24272	16102	0.998498	44449523	0.000000
242934472	159679095.000000	8298966	9990.891893	23187	16968	0.999089	24269	16138	0.999089	46307527	0.000000
243008896	159462313.000000	8288884	9994.475723	23078	16895	0.999448	24305	15893	0.999448	48159490	0.000000
243070833	159307740.000000	8279018	9996.649399	23346	16703	0.999665	24328	15928	0.999665	50006721	0.000000
243095301	159192559.000000	8270660	9997.967783	23360	16353	0.999797	24071	16047	0.999797	51851625	0.000000
243103789	159151814.000000	8271718	9998.767413	23312	16200	0.999877	24336	15822	0.999877	53689900	0.000000
243101549	159124873.000000	8269981	9999.252408	23029	16774	0.999925	24374	15972	0.999925	55528515	0.000000
243126794	159113565.000000	8270725	9999.546568	23230	16237	0.999955	24248	15683	0.999955	57361113	0.000000
243135227	159093720.000000	8268345	9999.724983	23424	16311	0.999972	24418	15908	0.999972	59192363	0.000000
243132459	159120816.000000	8270249	9999.833196	23320	16806	0.999983	24342	15697	0.999983	61022697	0.000000
243143989	159095692.000000	8268635	9999.898829	23344	16592	0.999990	24299	15756	0.999990	62849158	0.000000
243120636	159116859.000000	8268838	9999.938638	23199	16649	0.999994	24410	15835	0.999994	64673278	0.000000
243120157	159082059.000000	8266517	9999.962782	23153	17129	0.999996	24303	15995	0.999996	66493016	0.000000
243130100	159091317.000000	8272106	9999.977427	23312	16809	0.999998	24327	15985	0.999998	68309902	0.000000
243107690	159106633.000000	8270125	9999.986309	23160	16800	0.999999	24458	15855	0.999999	70125705	0.000000
243136826	159066087.000000	8269554	9999.991696	23392	16416	0.999999	24124	15856	0.999999	71939176	0.000000
243131081	159114214.000000	8269530	9999.994963	23088	17020	0.999999	24138	15842	0.999999	73750750	0.000000
243129101	159100158.000000	8262443	9999.996945	23308	16741	1.000000	24163	15931	1.000000	75558789	0.000000
243146396	159063865.000000	8276961	9999.998147	23360	16308	1.000000	24430	15915	1.000000	77363432	0.000000
243142524	159070472.000000	8271065	9999.998876	23455	16640	1.000000	24324	15872	1.000000	79164304	0.000000
243153627	159068611.000000	8263026	9999.999318	23300	16720	1.000000	24024	15808	1.000000	80965322	0.000000
243122450	159117308.000000	8266559	9999.999587	23384	16472	1.000000	24303	15852	1.000000	82762010	0.000000
243120494	159089525.000000	8268637	9999.999749	23413	16529	1.000000	24475	15834	1.000000	84554903	0.000000
243139019	159085938.000000	8267045	9999.999848	23158	16716	1.000000	24225	16134	1.000000	86344819	0.000000
243136408	159100124.000000	8269037	9999.999908	23410	16643	1.000000	24289	15672	1.000000	88131388	0.000000
243130420	159086498.000000	8272263	9999.999944	23143	16348	1.000000	24303	15690	1.000000	89916530	0.000000
243132384	159082193.000000	8270115	9999.999966	23435	16280	1.000000	24173	15947	1.000000	91699063	0.000000
243129956	159096315.000000	8272407	9999.999979	23062	16942	1.000000	24270	15853	1.000000	93479959	-1.#IND00
243146154	159085964.000000	8264502	9999.999988	23320	16394	1.000000	24592	15917	1.000000	95260426	-0.016000
243164369	159049323.000000	8262652	9999.999992	23209	16477	1.000000	24434	15968	1.000000	97035386	-0.002855
243147277	159074596.000000	8262677	9999.999995	23081	16824	1.000000	24149	15955	1.000000	98807565	0.011799
243147720	159043352.000000	8263905	9999.999997	23167	16644	1.000000	24124	15899	1.000000	100577089	0.007051
243143933	159067310.000000	8265325	9999.999998	23334	16565	1.000000	24552	15915	1.000000	102345656	-0.002343
243153646	159065700.000000	8273126	9999.999999	23292	16806	1.000000	24258	16117	1.000000	104111045	-0.003580
243135528	159064650.000000	8264325	9999.999999	23100	16675	1.000000	24513	15794	1.000000	105874696	-0.001327
243118329	159065737.000000	8270210	10000.000000	23511	16491	1.000000	24265	16040	1.000000	107635284	-0.000462
243114885	159104204.000000	8270565	10000.000000	23417	16564	1.000000	24272	15927	1.000000	109391867	-0.000386
243136631	159083023.000000	8265219	10000.000000	23192	16501	1.000000	24441	15988	1.000000	111145773	0.000399
243168626	159040984.000000	8267574	10000.000000	23236	16526	1.000000	24306	15782	1.000000	112896011	0.000452
243125120	159112982.000000	8273980	10000.000000	23191	16729	1.000000	24439	15863	1.000000	114644234	-0.001136
243116548	159122924.000000	8268837	10000.000000	23393	16524	1.000000	24188	15739	1.000000	116389953	-0.000637
243126220	159114174.000000	8267953	10000.000000	23502	16408	1.000000	24359	15646	1.000000	118133787	0.001591
243133811	159074070.000000	8264659	10000.000000	23447	16442	1.000000	24451	15666	1.000000	119873258	0.000670
243139925	159061552.000000	8266950	10000.000000	23485	16587	1.000000	24310	15932	1.000000	121613420	0.001777
243133725	159060858.000000	8268437	10000.000000	23282	16455	1.000000	24304	16038	1.000000	123349772	0.001122
243134799	159074712.000000	8266332	10000.000000	23216	16558	1.000000	24393	15876	1.000000	125081801	0.001056
243124584	159111198.000000	8269903	10000.000000	23329	16569	1.000000	24365	15794	1.000000	126812521	0.001758
243128149	159075394.000000	8268796	10000.000000	23250	16561	1.000000	24303	15739	1.000000	128541728	0.001341
243117008	159122857.000000	8270787	10000.000000	23349	16527	1.000000	24419	15685	1.000000	130268172	0.001675
243141492	159087173.000000	8271649	10000.000000	23267	16728	1.000000	24342	15971	1.000000	131992486	0.001658
243141322	159107474.000000	8262406	10000.000000	23459	16584	1.000000	24255	16041	1.000000	133712912	0.001557
243133687	159045044.000000	8266990	10000.000000	23292	16509	1.000000	24118	15865	1.000000	135430213	0.001544
243136809	159094265.000000	8273009	10000.000000	23151	16729	1.000000	24257	15697	1.000000	137142763	0.001816
243142198	159095264.000000	8267283	10000.000000	23187	16924	1.000000	24322	15845	1.000000	138854008	0.001814
243130231	159077051.000000	8264937	10000.000000	23429	16541	1.000000	24348	15967	1.000000	140563307	0.001477
243144216	159102423.000000	8274746	10000.000000	23485	16419	1.000000	24363	15861	1.000000	142270874	0.001624
243136829	159060546.000000	8268866	10000.000000	23424	16332	1.000000	24346	15875	1.000000	143975799	0.001879
243122752	159103786.000000	8269655	10000.000000	23381	16491	1.000000	24426	15776	1.000000	145677092	0.000568
243131174	159073375.000000	8270875	10000.000000	23241	16723	1.000000	24360	15915	1.000000	147376152	0.001045
243127760	159107557.000000	8265801	10000.000000	23134	16815	1.000000	24230	15784	1.000000	149072975	0.000761
243127858	159048925.000000	8269415	10000.000000	23256	16668	1.000000	24327	15811	1.000000	150766596	0.000767
243104086	159115299.000000	8271871	10000.000000	23206	16839	1.000000	24309	15822	1.000000	152462721	-0.000827
243147519	159081275.000000	8266420	10000.000000	23445	16531	1.000000	24435	15962	1.000000	154152155	-0.000543
243136726	159043636.000000	8266784	10000.000000	23316	16547	1.000000	24304	15764	1.000000	155839232	0.000222
243144484	159053259.000000	8267296	10000.000000	23158	16817	1.000000	24532	15661	1.000000	157520071	0.000204
243141346	159096318.000000	8271564	10000.000000	23296	16766	1.000000	23989	15940	1.000000	159201809	0.000264
243123489	159099352.000000	8271014	10000.000000	23444	16536	1.000000	24157	15907	1.000000	160881532	0.000494
243116097	159109293.000000	8270773	10000.000000	23334	16316	1.000000	24443	15819	1.000000	162555796	-0.000509
243141854	159129193.000000	8269747	10000.000000	23402	16340	1.000000	24470	15872	1.000000	164230636	-0.000900
243144082	159101770.000000	8265970	10000.000000	23320	16383	1.000000	24493	15664	1.000000	165900384	-0.001017
243115035	159130754.000000	8272102	10000.000000	23021	16713	1.000000	24358	15903	1.000000	167569263	-0.001072
243133009	159087485.000000	8267236	10000.000000	23362	16440	1.000000	24445	15603	1.000000	169233535	-0.000860
243141263	159057666.000000	8269297	10000.000000	23177	16693	1.000000	24319	16065	1.000000	170898210	-0.000808
243117476	159081657.000000	8271366	10000.000000	23092	16528	1.000000	24373	15849	1.000000	172561785	-0.000844
243116530	159094562.000000	8268695	10000.000000	23471	16734	1.000000	24162	15979	1.000000	174221252	-0.000849
243133982	159093278.000000	8268555	10000.000000	23417	16690	1.000000	24208	16206	1.000000	175878988	-0.001099
243137261	159074472.000000	8267020	10000.000000	23189	16593	1.000000	24458	15912	1.000000	177533242	-0.001010
243113352	159106566.000000	8268398	10000.000000	23342	16686	1.000000	24364	15815	1.000000	179185353	-0.000388
243152686	159092419.000000	8269325	10000.000000	23257	16558	1.000000	24325	15973	1.000000	180834629	0.000545
243123482	159101025.000000	8268178	10000.000000	23280	16629	1.000000	24438	15833	1.000000	182481990	0.000534
243146524	159060949.000000	8269136	10000.000000	23241	16425	1.000000	24425	15871	1.000000	184128320	0.000432
243113792	159102912.000000	8267172	10000.000000	23293	16767	1.000000	24370	16035	1.000000	185770549	0.000563
243128695	159120939.000000	8272436	10000.000000	23448	16583	1.000000	24336	15821	1.000000	187413062	0.000681
243108813	159104268.000000	8269418	10000.000000	23243	16631	1.000000	24037	15961	1.000000	189049853	0.000469
243132416	159091505.000000	8269834	10000.000000	23284	16577	1.000000	24305	15864	1.000000	190684719	-0.000039
243122084	159131109.000000	8271379	10000.000000	23273	16406	1.000000	24240	16026	1.000000	192318510	-0.000115
243156646	159082775.000000	8267943	10000.000000	23297	16640	1.000000	24566	15695	1.000000	193944042	-0.000443
npatches	nstrain	runtime	dt	init_x	init_y	init_y_blood	init_z	init_S	beta0	beta1	beta2	beta3	mean_beta	B	d	delta	delta_blood	b[0]	mut	m	CTL	c	g	epsilon	k	het	lambda	rho	omega	x_max	patch.dyna	DELTA	A	VA
10000	1	100.000000	0.000100	21900	9499	5000000	0.001000	10000000	10.833778	13.425166	13.877117	21.280339	16	8000000000.000000	0.010000	1.000000	1.000000	800000	0.000050	0.048000	0	0.500000	0.000000	25.000000	12.000000	0.500000	0.001000	0.001000	0.010000	31987	0	10.000000	7.000000	1.000000
sus	inf	inf_blood	z	x[0]	y[0][0]	z[0]	x[1]	y[1][0]	z[1]	S[0]	synchrony
219000000	94990000.000000	5000000	10.000000	21900	9499	0.001000	21900	9499	0.001000	10000000	0.000000
104973925	1076829710.000000	56053481	3940.834452	12832	105844	0.394083	11404	106897	0.394083	14865616	0.000000
165905937	477118186.000000	24828802	6324.976263	19740	45455	0.632498	17896	47251	0.632498	19373041	0.000000
204522578	286525460.000000	14903281	7771.013291	23386	26560	0.777101	21551	27789	0.777101	22625679	0.000000
226761921	207094515.000000	10774816	8648.068121	25220	19039	0.864807	23949	19498	0.864807	25150098	0.000000
240001859	167043544.000000	8682344	9180.022116	26451	14897	0.918002	25325	15896	0.918002	27245859	0.000000
247971710	145070766.000000	7537976	9502.664490	27185	12971	0.950266	25920	13713	0.950266	29086601	0.000000
252869251	132419954.000000	6885556	9698.354536	27765	11883	0.969835	26335	12494	0.969835	30769606	0.000000
255801734	125032745.000000	6494298	9817.045065	27833	10939	0.981705	26775	11789	0.981705	32353837	0.000000
257611383	120573624.000000	6269397	9889.033609	27848	10866	0.988903	26926	11391	0.988903	33881642	0.000000
258722795	117904158.000000	6127365	9932.696323	28053	10531	0.993270	27100	11006	0.993270	35371347	0.000000
259383810	116290901.000000	6043839	9959.178767	27963	10132	0.995918	27110	10809	0.995918	36837213	0.000000
259817161	115273241.000000	5987196	9975.240980	28168	9918	0.997524	27029	10773	0.997524	38287682	0.000000
260050122	114672377.000000	5958968	9984.983083	28117	9994	0.998498	27176	10706	0.998498	39727908	0.000000
260208595	114321904.000000	5943301	9990.891893	28172	10047	0.999089	26869	10810	0.999089	41162195	0.000000
260304531	114122913.000000	5927091	9994.475723	28211	10049	0.999448	27271	10351	0.999448	42589677	0.000000
260327384	114028386.000000	5926267	9996.649399	28223	9981	0.999665	27016	10697	0.999665	44012696	0.000000
260396130	113902077.000000	5916118	9997.967783	28138	9942	0.999797	27135	10725	0.999797	45433570	0.000000
260394953	113870579.000000	5916295	9998.767413	28274	9816	0.999877	27187	10539	0.999877	46851659	0.000000
260425715	113832470.000000	5916725	9999.252408	28065	10084	0.999925	27214	10479	0.999925	48266856	0.000000
260392250	113845690.000000	5919826	9999.546568	28277	9857	0.999955	27225	10734	0.999955	49680525	0.000000
260428339	113772459.000000	5917454	9999.724983	28394	9947	0.999972	27052	10777	0.999972	51089242	0.000000
260420050	113802585.000000	5913735	9999.833196	28303	10067	0.999983	27045	10662	0.999983	52497882	0.000000
260410035	113818064.000000	5913679	9999.898829	28285	9840	0.999990	27109	10767	0.999990	53903790	0.000000
260413802	113814401.000000	5922436	9999.938638	28062	9858	0.999994	27289	10752	0.999994	55308283	0.000000
260449385	113777941.000000	5912259	9999.962782	28258	9851	0.999996	27090	10667	0.999996	56712094	0.000000
260438357	113757408.000000	5918661	9999.977427	28071	9861	0.999998	27170	10567	0.999998	58111419	0.000000
260422682	113795347.000000	5914910	9999.986309	28255	9886	0.999999	27221	10574	0.999999	59508578	0.000000
260432152	113769541.000000	5913545	9999.991696	28133	10203	0.999999	27077	10688	0.999999	60905874	0.000000
260446419	113793702.000000	5916150	9999.994963	28041	9962	0.999999	27216	10584	0.999999	62299919	0.000000
260425267	113797336.000000	5916446	9999.996945	28080	10193	1.000000	27110	10619	1.000000	63690228	0.000000
260440889	113767281.000000	5915809	9999.998147	28152	10098	1.000000	27003	10728	1.000000	65080847	0.000000
260414146	113813620.000000	5919135	9999.998876	28296	9881	1.000000	27120	10718	1.000000	66470158	0.000000
260415571	113802123.000000	5913347	9999.999318	28121	9947	1.000000	27162	10813	1.000000	67854298	0.000000
260416971	113809167.000000	5909044	9999.999587	28040	10043	1.000000	27176	10665	1.000000	69237943	0.000000
260422489	113808441.000000	5915449	9999.999749	28212	9935	1.000000	27253	10569	1.000000	70619867	0.000000
260434526	113764118.000000	5913322	9999.999848	28092	10080	1.000000	27300	10720	1.000000	72000270	0.000000
260427947	113782788.000000	5908756	9999.999908	28073	10164	1.000000	27051	10768	1.000000	73378667	0.000000
260430204	113770749.000000	5913559	9999.999944	27986	9977	1.000000	27006	10573	1.000000	74754878	0.000000
260431051	113784574.000000	5915205	9999.999966	28168	9833	1.000000	27240	10711	1.000000	76130385	0.000000
260437357	113774296.000000	5915507	9999.999979	28290	9933	1.000000	26895	10414	1.000000	77501695	-1.#IND00
260447761	113780757.000000	5914222	9999.999988	28360	10099	1.000000	27370	10612	1.000000	78870489	-0.019200
260430748	113779627.000000	5912855	9999.999992	28293	9999	1.000000	27020	10671	1.000000	80237672	-0.006089
260452048	113754164.000000	5914758	9999.999995	28149	9999	1.000000	27248	10646	1.000000	81601790	-0.008644
260414933	113806125.000000	5912253	9999.999997	28208	10042	1.000000	27129	10468	1.000000	82964904	-0.004678
260433983	113768589.000000	5909002	9999.999998	28131	10162	1.000000	27448	10631	1.000000	84324038	-0.002187
260435846	113764839.000000	5914267	9999.999999	28118	10067	1.000000	27010	10780	1.000000	85681168	-0.003050
260436873	113799848.000000	5921794	9999.999999	28272	9994	1.000000	27047	10727	1.000000	87038501	-0.010251
260438522	113774909.000000	5915422	10000.000000	28102	9956	1.000000	26860	10612	1.000000	88394326	-0.007867
260436246	113825464.000000	5911295	10000.000000	28024	10066	1.000000	27108	10494	1.000000	89747586	-0.005832
260415667	113798951.000000	5913562	10000.000000	28356	9816	1.000000	27040	10770	1.000000	91095318	-0.003865
260414623	113829380.000000	5915839	10000.000000	28151	10076	1.000000	27140	10902	1.000000	92444223	-0.003290
260401500	113826277.000000	5918649	10000.000000	28120	9929	1.000000	27179	10537	1.000000	93791427	-0.003083
260422591	113832680.000000	5916453	10000.000000	28388	9918	1.000000	27404	10511	1.000000	95137849	-0.002881
260403405	113853186.000000	5921582	10000.000000	28086	9872	1.000000	26983	10481	1.000000	96482758	-0.001542
260417107	113818468.000000	5915294	10000.000000	28045	10084	1.000000	27118	10693	1.000000	97822398	0.002141
260417963	113801573.000000	5913975	10000.000000	28190	9966	1.000000	27197	10715	1.000000	99160412	0.003299
260445170	113764372.000000	5908524	10000.000000	28091	10146	1.000000	27124	10801	1.000000	100496031	0.003692
260430156	113799500.000000	5915872	10000.000000	28223	9947	1.000000	27057	10677	1.000000	101832268	0.003707
260431833	113766657.000000	5911715	10000.000000	28155	10057	1.000000	27328	10617	1.000000	103165855	0.003921
260435959	113811293.000000	5914685	10000.000000	28521	9887	1.000000	27139	10610	1.000000	104494653	0.003323
260422766	113752756.000000	5913730	10000.000000	28098	9741	1.000000	27387	10564	1.000000	105825976	0.002915
260417811	113782268.000000	5917279	10000.000000	28063	9951	1.000000	26808	10580	1.000000	107152654	0.002819
260463168	113754346.000000	5911631	10000.000000	28114	9945	1.000000	27264	10620	1.000000	108476934	0.002641
260423062	113793775.000000	5916730	10000.000000	28250	9995	1.000000	27306	10713	1.000000	109798363	0.003753
260455614	113764811.000000	5912130	10000.000000	28066	10040	1.000000	27156	10640	1.000000	111119741	0.003505
260429689	113784998.000000	5914364	10000.000000	27929	9979	1.000000	27110	10674	1.000000	112436637	0.007034
260431106	113774809.000000	5912326	10000.000000	28086	9967	1.000000	27246	10725	1.000000	113754543	0.007203
260432762	113778642.000000	5911690	10000.000000	28103	9813	1.000000	27001	10498	1.000000	115067658	0.006983
260436088	113786604.000000	5911851	10000.000000	28248	10047	1.000000	26990	10648	1.000000	116376858	0.006621
260454519	113756458.000000	5915914	10000.000000	28383	9842	1.000000	26989	10668	1.000000	117689435	0.006327
260426404	113769680.000000	5914363	10000.000000	28130	9834	1.000000	27307	10588	1.000000	118998594	0.005990
260430220	113799972.000000	5917390	10000.000000	28230	10052	1.000000	27052	10782	1.000000	120305570	0.005728
260445385	113792812.000000	5914114	10000.000000	28247	9926	1.000000	27099	10623	1.000000	121609858	0.004358
260415114	113772585.000000	5908029	10000.000000	28269	10020	1.000000	27150	10645	1.000000	122912745	0.004742
260399986	113819158.000000	5916779	10000.000000	28230	10153	1.000000	26770	10904	1.000000	124213112	0.005142
260427469	113837658.000000	5917532	10000.000000	28137	9846	1.000000	27131	10659	1.000000	125513155	0.005262
260397980	113819901.000000	5916720	10000.000000	28260	9821	1.000000	27080	10682	1.000000	126809988	0.006672
260395126	113822521.000000	5913168	10000.000000	28094	9988	1.000000	27218	10636	1.000000	128105355	0.006395
260411488	113817131.000000	5912170	10000.000000	28485	9825	1.000000	27014	10585	1.000000	129397687	0.006245
260445900	113774572.000000	5913733	10000.000000	28126	9897	1.000000	27173	10672	1.000000	130689091	0.004982
260399559	113816166.000000	5913699	10000.000000	28302	10012	1.000000	27248	10716	1.000000	131975609	0.005084
260417466	113817091.000000	5913976	10000.000000	28167	9836	1.000000	26923	10836	1.000000	133263255	0.004857
260458349	113745643.000000	5915090	10000.000000	28082	10113	1.000000	27241	10565	1.000000	134550195	0.004717
260434048	113814915.000000	5914551	10000.000000	28177	9877	1.000000	27145	10844	1.000000	135834811	0.004937
260406372	113792591.000000	5919232	10000.000000	28332	9801	1.000000	27138	10759	1.000000	137117417	0.005578
260450820	113780442.000000	5915157	10000.000000	28056	9958	1.000000	27032	10727	1.000000	138398152	0.005449
260435636	113783599.000000	5912825	10000.000000	28115	10071	1.000000	26952	10512	1.000000	139676654	0.005288
260454728	113718950.000000	5916385	10000.000000	28298	9848	1.000000	27270	10576	1.000000	140953227	0.005400
260447984	113738418.000000	5910016	10000.000000	28420	9831	1.000000	27212	10752	1.000000	142225797	0.004848
260442231	113790468.000000	5915157	10000.000000	28030	10058	1.000000	27056	10669	1.000000	143499184	0.004879
260429673	113762094.000000	5909316	10000.000000	28196	10000	1.000000	27286	10449	1.000000	144768997	0.004773
260437323	113777018.000000	5918125	10000.000000	28254	9967	1.000000	26922	10737	1.000000	146034908	0.004757
260427942	113799646.000000	5914546	10000.000000	28163	10083	1.000000	27166	10535	1.000000	147303585	0.004139
260451152	113786628.000000	5911255	10000.000000	28178	9882	1.000000	27181	10916	1.000000	148566897	0.003983
260447737	113760979.000000	5916299	10000.000000	28047	9990	1.000000	27186	10608	1.000000	149829231	0.004229
260443463	113813050.000000	5911128	10000.000000	28324	9850	1.000000	27232	10625	1.000000	151089256	0.004292
260414512	113826330.000000	5914005	10000.000000	28010	10201	1.000000	26956	10653	1.000000	152347590	0.004196
260420182	113781089.000000	5913632	10000.000000	28066	9933	1.000000	27305	10567	1.000000	153605682	0.003609
260392752	113827412.000000	5914192	10000.000000	28348	9937	1.000000	26978	10708	1.000000	154860471	0.002620
npatches	nstrain	runtime	dt	init_x	init_y	init_y_blood	init_z	init_S	beta0	beta1	beta2	beta3	mean_beta	B	d	delta	delta_blood	b[0]	mut	m	CTL	c	g	epsilon	k	het	lambda	rho	omega	x_max	patch.dyna	DELTA	A	VA
10000	1	100.000000	0.000100	21900	9499	5000000	0.001000	10000000	19.285740	8.673885	23.551647	10.952812	16	8000000000.000000	0.010000	1.000000	1.000000	800000	0.000050	0.048000	0	0.500000	0.000000	25.000000	13.000000	0.500000	0.001000	0.001000	0.010000	31987	0	10.000000	7.000000	1.000000
sus	inf	inf_blood	z	x[0]	y[0][0]	z[0]	x[1]	y[1][0]	z[1]	S[0]	synchrony
219000000	94990000.000000	5000000	10.000000	21900	9499	0.001000	21900	9499	0.001000	10000000	0.000000
111106010	985271016.000000	51298452	3940.834452	9410	100311	0.394083	15578	95103	0.394083	14791116	0.000000
177357371	410680554.000000	21374958	6324.976263	15731	42610	0.632498	22416	37479	0.632498	19064385	0.000000
218146561	235106698.000000	12233917	7771.013291	19945	24745	0.777101	26046	20580	0.777101	21996066	0.000000
241573141	161924525.000000	8425887	8648.068121	22367	17435	0.864807	27865	13818	0.864807	24162223	0.000000
255501827	125208614.000000	6507414	9180.022116	24094	13707	0.918002	28556	10571	0.918002	25882858	0.000000
263920167	104972519.000000	5454760	9502.664490	25041	11543	0.950266	29135	8689	0.950266	27330908	0.000000
269112264	93257169.000000	4848174	9698.354536	25857	10022	0.969835	29567	7628	0.969835	28612343	0.000000
272263850	86333031.000000	4492248	9817.045065	26054	9371	0.981705	29556	7074	0.981705	29789773	0.000000
274266451	82094757.000000	4268721	9889.033609	26351	8854	0.988903	29877	6635	0.988903	30906307	0.000000
275445687	79548390.000000	4131862	9932.696323	26413	8650	0.993270	29727	6597	0.993270	31982867	0.000000
276173046	78024868.000000	4053756	9959.178767	26578	8638	0.995918	30123	6277	0.995918	33035271	0.000000
276626462	77137592.000000	4009229	9975.240980	26459	8374	0.997524	30042	6227	0.997524	34071371	0.000000
276872547	76594616.000000	3976816	9984.983083	26352	8487	0.998498	30289	6096	0.998498	35098776	0.000000
277056882	76185156.000000	3961035	9990.891893	26519	8231	0.999089	30076	6119	0.999089	36116017	0.000000
277131118	76036066.000000	3952557	9994.475723	26677	8275	0.999448	29695	6062	0.999448	37129756	0.000000
277211250	75914679.000000	3942834	9996.649399	26646	8218	0.999665	30090	6039	0.999665	38140228	0.000000
277289631	75776457.000000	3936968	9997.967783	26542	8254	0.999797	29897	6202	0.999797	39147865	0.000000
277278657	75751692.000000	3933292	9998.767413	26897	8165	0.999877	30245	6044	0.999877	40153998	0.000000
277290670	75724043.000000	3934985	9999.252408	26984	8157	0.999925	30165	6084	0.999925	41160819	0.000000
277301055	75729220.000000	3940833	9999.546568	26574	8128	0.999955	30068	6117	0.999955	42165394	0.000000
277293571	75737976.000000	3935733	9999.724983	26688	8265	0.999972	29984	6086	0.999972	43167987	0.000000
277296382	75698524.000000	3932805	9999.833196	26635	8187	0.999983	30154	6182	0.999983	44169455	0.000000
277331831	75660824.000000	3930250	9999.898829	26728	8118	0.999990	30203	6203	0.999990	45168926	0.000000
277344036	75636979.000000	3928875	9999.938638	26872	8217	0.999994	29926	6222	0.999994	46164942	0.000000
277295024	75694213.000000	3934839	9999.962782	26756	8153	0.999996	30102	6180	0.999996	47160135	0.000000
277312585	75678956.000000	3935260	9999.977427	26701	8460	0.999998	30083	6124	0.999998	48153765	0.000000
277292285	75701740.000000	3933247	9999.986309	26804	8144	0.999999	30031	6100	0.999999	49145693	0.000000
277301096	75698668.000000	3932873	9999.991696	26731	8131	0.999999	29817	6072	0.999999	50135902	0.000000
277302535	75668463.000000	3937171	9999.994963	26676	8331	0.999999	29970	6298	0.999999	51125156	0.000000
277281402	75680408.000000	3931373	9999.996945	26523	8272	1.000000	30124	6079	1.000000	52112547	0.000000
277285317	75714908.000000	3934664	9999.998147	26766	8105	1.000000	30190	6123	1.000000	53099716	0.000000
277307698	75709286.000000	3932732	9999.998876	26537	8457	1.000000	30260	6019	1.000000	54085070	0.000000
277308752	75699399.000000	3932485	9999.999318	26688	8224	1.000000	29913	6140	1.000000	55067327	0.000000
277309839	75699456.000000	3935235	9999.999587	26903	8212	1.000000	29901	6190	1.000000	56047734	0.000000
277312230	75680162.000000	3935579	9999.999749	26633	8288	1.000000	29893	6150	1.000000	57028543	0.000000
277301850	75672502.000000	3932807	9999.999848	26657	8226	1.000000	29700	6199	1.000000	58006646	0.000000
277308230	75677004.000000	3935404	9999.999908	26464	8388	1.000000	29956	5976	1.000000	58983628	0.000000
277288293	75725960.000000	3935036	9999.999944	26845	8003	1.000000	29994	6228	1.000000	59958063	0.000000
277292111	75698653.000000	3933537	9999.999966	26494	8240	1.000000	30120	6264	1.000000	60932947	0.000000
277302829	75725363.000000	3938422	9999.999979	26718	8193	1.000000	29973	6119	1.000000	61906074	-1.#IND00
277274938	75710382.000000	3935208	9999.999988	26807	8130	1.000000	29897	5936	1.000000	62877950	-0.000000
277295698	75676463.000000	3932479	9999.999992	26659	8225	1.000000	30106	6022	1.000000	63847638	-0.000269
277284438	75688182.000000	3934885	9999.999995	26890	8222	1.000000	29811	6100	1.000000	64818483	-0.000176
277308168	75685121.000000	3935503	9999.999997	26783	8216	1.000000	29894	6166	1.000000	65785935	0.002404
277301600	75681171.000000	3930356	9999.999998	26764	8316	1.000000	29925	6169	1.000000	66751556	0.006450
277307398	75706002.000000	3937155	9999.999999	26541	8246	1.000000	30200	6071	1.000000	67714421	0.002799
277329022	75661241.000000	3934888	9999.999999	26822	7958	1.000000	29896	6042	1.000000	68678649	0.011825
277291369	75712037.000000	3931562	10000.000000	26873	8207	1.000000	30118	6269	1.000000	69640140	0.019443
277292643	75688436.000000	3933653	10000.000000	26610	8286	1.000000	29902	6148	1.000000	70598477	0.017030
277306270	75712399.000000	3933347	10000.000000	26886	8352	1.000000	30063	6042	1.000000	71557292	0.014376
277295433	75698893.000000	3935086	10000.000000	26693	8247	1.000000	29914	6101	1.000000	72513561	0.011694
277303798	75713507.000000	3937030	10000.000000	26524	8288	1.000000	29879	6054	1.000000	73469984	0.010568
277284835	75742719.000000	3933072	10000.000000	26702	8198	1.000000	30178	6074	1.000000	74424773	0.008960
277292776	75691667.000000	3937974	10000.000000	26707	8150	1.000000	29709	6219	1.000000	75377693	0.005835
277306228	75695081.000000	3933772	10000.000000	26761	8145	1.000000	29809	6082	1.000000	76327579	0.005658
277296135	75698287.000000	3939495	10000.000000	26892	8171	1.000000	29762	6182	1.000000	77276748	0.005217
277306171	75690994.000000	3934005	10000.000000	26567	8224	1.000000	30146	6043	1.000000	78222892	0.003728
277298465	75706553.000000	3936901	10000.000000	26680	8483	1.000000	30025	6063	1.000000	79170937	0.003088
277291147	75714298.000000	3933041	10000.000000	26690	7981	1.000000	30016	5997	1.000000	80115757	0.002098
277310084	75687072.000000	3932539	10000.000000	26544	8295	1.000000	29924	6085	1.000000	81061318	-0.000044
277322454	75672131.000000	3933977	10000.000000	26716	8288	1.000000	29878	6065	1.000000	82001777	0.000159
277315537	75714034.000000	3933410	10000.000000	26694	8260	1.000000	29984	6115	1.000000	82942289	0.000389
277291970	75722963.000000	3933956	10000.000000	26476	8302	1.000000	30029	6103	1.000000	83881344	0.000199
277292842	75701012.000000	3934155	10000.000000	26695	8412	1.000000	29756	6063	1.000000	84819467	0.000708
277314956	75632900.000000	3935159	10000.000000	26868	8305	1.000000	30082	6074	1.000000	85755825	0.001044
277310800	75659445.000000	3934029	10000.000000	26905	7897	1.000000	30145	6214	1.000000	86690735	0.000166
277291168	75685355.000000	3935353	10000.000000	26702	8208	1.000000	30041	6178	1.000000	87623627	0.001775
277304582	75667418.000000	3934363	10000.000000	26700	8150	1.000000	30062	6061	1.000000	88553849	0.001856
277311861	75686467.000000	3934189	10000.000000	26573	8339	1.000000	30358	6026	1.000000	89484866	0.000908
277293089	75698631.000000	3934895	10000.000000	26589	8288	1.000000	30089	6233	1.000000	90413262	0.000602
277297372	75693161.000000	3935243	10000.000000	26861	8367	1.000000	30079	6242	1.000000	91341397	0.001829
277301863	75696834.000000	3935462	10000.000000	26645	8155	1.000000	29984	6298	1.000000	92267394	0.001889
277325361	75680801.000000	3931971	10000.000000	26766	8228	1.000000	29864	6154	1.000000	93191976	0.001601
277338017	75659408.000000	3932173	10000.000000	26648	8220	1.000000	29911	6126	1.000000	94118642	0.001824
277289508	75693217.000000	3934459	10000.000000	26983	8176	1.000000	29960	6176	1.000000	95040522	0.000541
277301063	75682959.000000	3932123	10000.000000	26721	8132	1.000000	29918	6186	1.000000	95961513	0.000399
277314279	75691749.000000	3935737	10000.000000	26463	8318	1.000000	29917	6283	1.000000	96882160	0.000422
277331819	75676762.000000	3931234	10000.000000	26491	8324	1.000000	29882	6276	1.000000	97803309	0.000219
277259953	75730366.000000	3937496	10000.000000	26726	8112	1.000000	29671	6086	1.000000	98721260	-0.000586
277310011	75682722.000000	3933189	10000.000000	26565	8268	1.000000	29922	6093	1.000000	99638713	-0.000971
277304587	75685700.000000	3934986	10000.000000	26861	8004	1.000000	30130	6089	1.000000	100554481	-0.001061
277306737	75701575.000000	3932728	10000.000000	26425	8429	1.000000	30064	6184	1.000000	101465888	-0.001473
277317976	75637032.000000	3928451	10000.000000	26552	8415	1.000000	29924	6050	1.000000	102378788	-0.000490
277281278	75697655.000000	3936800	10000.000000	26586	8292	1.000000	29845	6087	1.000000	103288388	-0.001161
277303013	75710265.000000	3932958	10000.000000	26659	8154	1.000000	30019	6114	1.000000	104197665	-0.001132
277300691	75708021.000000	3937067	10000.000000	26825	8198	1.000000	29903	6110	1.000000	105105852	-0.001071
277270548	75730956.000000	3939139	10000.000000	26596	7977	1.000000	29875	6322	1.000000	106013141	-0.001009
277309470	75700504.000000	3935065	10000.000000	26843	7988	1.000000	30017	6160	1.000000	106918292	-0.000993
277297276	75708073.000000	3932445	10000.000000	26681	8275	1.000000	30032	6315	1.000000	107823357	-0.000979
277326578	75643667.000000	3931035	10000.000000	26855	8306	1.000000	29874	6004	1.000000	108724838	-0.000940
277290575	75694941.000000	3935196	10000.000000	26750	8291	1.000000	30091	6104	1.000000	109626091	-0.000469
277330818	75656801.000000	3934087	10000.000000	26903	8107	1.000000	29923	6005	1.000000	110525308	-0.001069
277294623	75662646.000000	3931726	10000.000000	26683	8315	1.000000	29929	5965	1.000000	111422479	-0.001011
277289313	75708674.000000	3934278	10000.000000	26869	8262	1.000000	30085	6030	1.000000	112318110	-0.001100
277310761	75669559.000000	3935147	10000.000000	26706	8205	1.000000	29930	6132	1.000000	113214280	-0.001161
277317485	75674733.000000	3929640	10000.000000	26917	8002	1.000000	30066	6111	1.000000	114108140	-0.001341
277310113	75679947.000000	3934917	10000.000000	26804	8173	1.000000	29962	6312	1.000000	115001375	-0.001311
277307117	75673550.000000	3934228	10000.000000	26758	8314	1.000000	30087	6018	1.000000	115891407	-0.001015
277314202	75696545.000000	3935698	10000.000000	26544	7982	1.000000	30078	6122	1.000000	116784205	-0.001008
npatches	nstrain	runtime	dt	init_x	init_y	init_y_blood	init_z	init_S	beta0	beta1	beta2	beta3	mean_beta	B	d	delta	delta_blood	b[0]	mut	m	CTL	c	g	epsilon	k	het	lambda	rho	omega	x_max	patch.dyna	DELTA	A	VA
10000	1	100.000000	0.000100	21900	9499	5000000	0.001000	10000000	17.425996	16.235728	13.706510	23.678341	16	8000000000.000000	0.010000	1.000000	1.000000	800000	0.000050	0.048000	0	0.500000	0.000000	25.000000	14.000000	0.500000	0.001000	0.001000	0.010000	31987	0	10.000000	7.000000	1.000000
sus	inf	inf_blood	z	x[0]	y[0][0]	z[0]	x[1]	y[1][0]	z[1]	S[0]	synchrony
219000000	94990000.000000	5000000	10.000000	21900	9499	0.001000	21900	9499	0.001000	10000000	0.000000
117437528	901996514.000000	46973862	3940.834452	10614	91245	0.394083	11256	90864	0.394083	14718967	0.000000
188800318	353088488.000000	18382109	6324.976263	17797	35906	0.632498	18210	36368	0.632498	18748392	0.000000
231545388	190837396.000000	9930016	7771.013291	22448	19485	0.777101	22914	19081	0.777101	21367035	0.000000
255911963	123672835.000000	6435682	8648.068121	25049	12808	0.864807	25588	12477	0.864807	23184489	0.000000
270386677	89948778.000000	4677224	9180.022116	26816	9280	0.918002	26997	9056	0.918002	24537740	0.000000
279190292	71344920.000000	3709643	9502.664490	27480	7161	0.950266	27964	7315	0.950266	25610368	0.000000
284633561	60470075.000000	3147391	9698.354536	28179	6193	0.969835	28290	6207	0.969835	26510238	0.000000
288029664	53954239.000000	2805353	9817.045065	28333	5652	0.981705	28802	5364	0.981705	27301759	0.000000
290162736	49923438.000000	2595319	9889.033609	28494	5142	0.988903	29021	4928	0.988903	28024809	0.000000
291528693	47459589.000000	2464977	9932.696323	28917	4945	0.993270	29043	4804	0.993270	28706031	0.000000
292327783	45937370.000000	2385293	9959.178767	28773	4842	0.995918	29354	4566	0.995918	29360279	0.000000
292849759	45015098.000000	2335512	9975.240980	29130	4641	0.997524	29446	4495	0.997524	29996789	0.000000
293146800	44419589.000000	2307577	9984.983083	29197	4623	0.998498	29121	4522	0.998498	30622119	0.000000
293358804	44086681.000000	2291885	9990.891893	29035	4577	0.999089	29356	4423	0.999089	31241362	0.000000
293483563	43845820.000000	2279853	9994.475723	29303	4461	0.999448	29419	4444	0.999448	31856803	0.000000
293575157	43669636.000000	2269634	9996.649399	28879	4471	0.999665	29431	4229	0.999665	32465891	0.000000
293597535	43640623.000000	2267695	9997.967783	29191	4545	0.999797	29335	4399	0.999797	33074534	0.000000
293613156	43578023.000000	2266833	9998.767413	29135	4599	0.999877	29530	4271	0.999877	33681849	0.000000
293627169	43557515.000000	2264711	9999.252408	29172	4364	0.999925	29367	4343	0.999925	34286725	0.000000
293631515	43561253.000000	2264012	9999.546568	29257	4524	0.999955	29400	4279	0.999955	34890545	0.000000
293647931	43548289.000000	2265988	9999.724983	28986	4723	0.999972	29371	4420	0.999972	35494151	0.000000
293643400	43561469.000000	2263065	9999.833196	29176	4521	0.999983	29488	4279	0.999983	36096728	0.000000
293601679	43592156.000000	2267285	9999.898829	29222	4561	0.999990	29429	4388	0.999990	36698163	0.000000
293633124	43524101.000000	2261573	9999.938638	29127	4525	0.999994	29337	4220	0.999994	37297820	0.000000
293643012	43522395.000000	2263434	9999.962782	29248	4484	0.999996	29517	4427	0.999996	37898045	0.000000
293644713	43530876.000000	2265333	9999.977427	29225	4421	0.999998	29497	4151	0.999998	38495898	0.000000
293643915	43524219.000000	2264007	9999.986309	29351	4471	0.999999	29383	4193	0.999999	39092232	0.000000
293641771	43530338.000000	2261113	9999.991696	29197	4496	0.999999	29504	4208	0.999999	39688901	0.000000
293634816	43539067.000000	2261965	9999.994963	29051	4517	0.999999	29436	4427	0.999999	40285137	0.000000
293650808	43534660.000000	2262786	9999.996945	29108	4440	1.000000	29631	4347	1.000000	40880316	0.000000
293646591	43523197.000000	2260523	9999.998147	29059	4487	1.000000	29371	4375	1.000000	41475008	0.000000
293644474	43541569.000000	2263045	9999.998876	29341	4634	1.000000	29804	4173	1.000000	42069648	0.000000
293644565	43510936.000000	2262822	9999.999318	29318	4530	1.000000	29447	4392	1.000000	42662515	0.000000
293646079	43533569.000000	2264648	9999.999587	28945	4512	1.000000	29446	4424	1.000000	43252775	0.000000
293651435	43551408.000000	2261973	9999.999749	29340	4426	1.000000	29530	4380	1.000000	43843663	0.000000
293650446	43529504.000000	2261976	9999.999848	29296	4487	1.000000	29448	4352	1.000000	44434662	0.000000
293652635	43537631.000000	2264592	9999.999908	29051	4431	1.000000	29338	4297	1.000000	45024099	0.000000
293674677	43516670.000000	2261321	9999.999944	29332	4525	1.000000	29276	4363	1.000000	45612886	0.000000
293666093	43500860.000000	2260987	9999.999966	29089	4551	1.000000	29408	4335	1.000000	46200606	0.000000
293672129	43517166.000000	2263209	9999.999979	29201	4359	1.000000	29246	4502	1.000000	46786811	-1.#IND00
293664935	43536900.000000	2262533	9999.999988	29105	4589	1.000000	29337	4353	1.000000	47373263	0.041600
293628221	43531466.000000	2262019	9999.999992	29089	4509	1.000000	29516	4325	1.000000	47956301	0.002296
293632140	43539815.000000	2261525	9999.999995	29133	4577	1.000000	29527	4325	1.000000	48540312	0.004159
293657514	43514051.000000	2263694	9999.999997	28982	4567	1.000000	29544	4148	1.000000	49122794	0.000888
293675129	43492799.000000	2259408	9999.999998	29132	4435	1.000000	29261	4337	1.000000	49703981	0.000253
293657881	43516636.000000	2260314	9999.999999	29217	4360	1.000000	29565	4217	1.000000	50284962	0.000614
293638266	43556896.000000	2263988	9999.999999	29207	4436	1.000000	29213	4257	1.000000	50865804	0.000853
293622466	43536831.000000	2263213	10000.000000	29149	4709	1.000000	29180	4308	1.000000	51444920	0.000510
293665152	43504271.000000	2260409	10000.000000	29209	4448	1.000000	29430	4305	1.000000	52023767	0.002063
293656640	43525631.000000	2259903	10000.000000	29305	4443	1.000000	29604	4310	1.000000	52601415	0.001011
293630586	43521348.000000	2261931	10000.000000	29231	4412	1.000000	29277	4421	1.000000	53177372	0.001141
293647062	43518823.000000	2262488	10000.000000	29320	4433	1.000000	29395	4299	1.000000	53752101	0.001242
293638208	43570239.000000	2263337	10000.000000	29181	4531	1.000000	29256	4355	1.000000	54328676	0.000140
293630247	43532500.000000	2262633	10000.000000	29085	4519	1.000000	29414	4273	1.000000	54902457	0.000508
293661477	43498174.000000	2263211	10000.000000	29079	4464	1.000000	29482	4332	1.000000	55474391	-0.002113
293648916	43549932.000000	2263815	10000.000000	29147	4527	1.000000	29497	4361	1.000000	56047589	-0.001842
293665041	43505725.000000	2260548	10000.000000	29234	4563	1.000000	29390	4249	1.000000	56617924	-0.002633
293663942	43507072.000000	2261202	10000.000000	29245	4435	1.000000	29291	4183	1.000000	57190419	-0.006181
293653646	43524599.000000	2263681	10000.000000	29256	4381	1.000000	29118	4418	1.000000	57760169	-0.005692
293660914	43503348.000000	2257286	10000.000000	29434	4527	1.000000	29486	4323	1.000000	58328633	-0.005099
293668286	43515019.000000	2262144	10000.000000	29203	4480	1.000000	29406	4369	1.000000	58897269	-0.004835
293651490	43543310.000000	2264313	10000.000000	29133	4613	1.000000	29680	4430	1.000000	59463985	-0.006540
293668471	43506287.000000	2263406	10000.000000	29097	4553	1.000000	29503	4514	1.000000	60030833	-0.007280
293628988	43529475.000000	2264169	10000.000000	29513	4431	1.000000	29282	4395	1.000000	60596195	-0.006912
293645290	43541263.000000	2263028	10000.000000	28948	4426	1.000000	29239	4441	1.000000	61160401	-0.007800
293634085	43569533.000000	2264112	10000.000000	29178	4407	1.000000	29505	4535	1.000000	61723509	-0.007644
293636650	43550291.000000	2262633	10000.000000	29187	4408	1.000000	29650	4263	1.000000	62286594	-0.007619
293649722	43516106.000000	2262113	10000.000000	29240	4413	1.000000	29471	4417	1.000000	62847950	-0.007190
293645420	43532643.000000	2263345	10000.000000	29151	4505	1.000000	29367	4453	1.000000	63409185	-0.006705
293645126	43530332.000000	2262243	10000.000000	29052	4688	1.000000	29373	4359	1.000000	63970523	-0.006720
293661095	43519420.000000	2262644	10000.000000	28948	4462	1.000000	29527	4315	1.000000	64527902	-0.006602
293661681	43510863.000000	2258926	10000.000000	29023	4542	1.000000	29140	4389	1.000000	65086528	-0.005835
293644482	43548125.000000	2263382	10000.000000	29077	4577	1.000000	29318	4395	1.000000	65644455	-0.005669
293673282	43507432.000000	2258905	10000.000000	29285	4466	1.000000	29402	4374	1.000000	66202359	-0.005588
293651478	43537502.000000	2263069	10000.000000	29158	4407	1.000000	29596	4353	1.000000	66759481	-0.005522
293642012	43520222.000000	2264545	10000.000000	29047	4582	1.000000	29623	4252	1.000000	67315487	-0.004571
293635231	43549817.000000	2261503	10000.000000	29323	4492	1.000000	29453	4279	1.000000	67869950	-0.004612
293653753	43538555.000000	2262676	10000.000000	29336	4345	1.000000	29360	4377	1.000000	68423173	-0.004416
293642224	43552051.000000	2263632	10000.000000	29021	4579	1.000000	29406	4190	1.000000	68975969	-0.004587
293658122	43526412.000000	2263600	10000.000000	29158	4550	1.000000	29588	4226	1.000000	69527288	-0.004332
293660404	43526013.000000	2262425	10000.000000	29160	4540	1.000000	29549	4440	1.000000	70078004	-0.004381
293627961	43524584.000000	2261331	10000.000000	29140	4460	1.000000	29450	4241	1.000000	70628357	-0.004010
293642106	43527873.000000	2260519	10000.000000	29053	4505	1.000000	29504	4201	1.000000	71177262	-0.003945
293651178	43504203.000000	2260130	10000.000000	29246	4492	1.000000	29399	4437	1.000000	71725464	-0.003849
293690080	43500843.000000	2261913	10000.000000	29131	4615	1.000000	29463	4249	1.000000	72274208	-0.003894
293622833	43571858.000000	2266289	10000.000000	29008	4451	1.000000	29462	4461	1.000000	72821683	-0.003893
293633187	43513821.000000	2263369	10000.000000	29129	4472	1.000000	29411	4380	1.000000	73368748	-0.004666
293669898	43515539.000000	2259983	10000.000000	28967	4551	1.000000	29358	4404	1.000000	73912217	-0.004457
293630278	43547650.000000	2265273	10000.000000	28980	4526	1.000000	29544	4284	1.000000	74456995	-0.004934
293638112	43545279.000000	2265139	10000.000000	29108	4548	1.000000	29388	4418	1.000000	75000277	-0.004741
293663455	43546903.000000	2261660	10000.000000	29335	4449	1.000000	29510	4332	1.000000	75544104	-0.004622
293652326	43533083.000000	2259946	10000.000000	29208	4384	1.000000	29367	4362	1.000000	76085925	-0.004292
293630612	43545226.000000	2261857	10000.000000	29037	4421	1.000000	29482	4300	1.000000	76628935	-0.005062
293640369	43530810.000000	2261705	10000.000000	29039	4426	1.000000	29719	4252	1.000000	77169486	-0.005525
293655652	43527992.000000	2259947	10000.000000	29010	4556	1.000000	29540	4306	1.000000	77707871	-0.004566
293632490	43548524.000000	2266932	10000.000000	29006	4401	1.000000	29403	4361	1.000000	78247271	-0.004758
293654601	43513418.000000	2262261	10000.000000	29167	4502	1.000000	29502	4298	1.000000	78785514	-0.004718
293641757	43548765.000000	2263771	10000.000000	29149	4533	1.000000	29316	4498	1.000000	79322933	-0.004555
293633784	43579245.000000	2266441	10000.000000	29023	4491	1.000000	29435	4277	1.000000	79860154	-0.004451
npatches	nstrain	runtime	dt	init_x	init_y	init_y_blood	init_z	init_S	beta0	beta1	beta2	beta3	mean_beta	B	d	delta	delta_blood	b[0]	mut	m	CTL	c	g	epsilon	k	het	lambda	rho	omega	x_max	patch.dyna	DELTA	A	VA
10000	1	100.000000	0.000100	21900	9499	5000000	0.001000	10000000	20.430720	10.284569	11.279464	15.568486	16	8000000000.000000	0.010000	1.000000	1.000000	800000	0.000050	0.048000	0	0.500000	0.000000	25.000000	15.000000	0.500000	0.001000	0.001000	0.010000	31987	0	10.000000	7.000000	1.000000
sus	inf	inf_blood	z	x[0]	y[0][0]	z[0]	x[1]	y[1][0]	z[1]	S[0]	synchrony
219000000	94990000.000000	5000000	10.000000	21900	9499	0.001000	21900	9499	0.001000	10000000	0.000000
123344924	828689831.000000	43170564	3940.834452	9969	85161	0.394083	15564	80480	0.394083	14659482	0.000000
199338309	304809056.000000	15865960	6324.976263	17561	32052	0.632498	23479	27807	0.632498	18469321	0.000000
243714556	154533559.000000	8044647	7771.013291	22054	16917	0.777101	26971	13758	0.777101	20798731	0.000000
268805912	92794979.000000	4827194	8648.068121	25325	10287	0.864807	28892	8004	0.864807	22303135	0.000000
283582052	61998648.000000	3223961	9180.022116	27035	6923	0.918002	29982	5218	0.918002	23331897	0.000000
292563031	44994776.000000	2342395	9502.664490	28309	4938	0.950266	30761	3804	0.950266	24073542	0.000000
298178528	35009032.000000	1820530	9698.354536	29013	4001	0.969835	31017	2816	0.969835	24639053	0.000000
301731300	28859277.000000	1499834	9817.045065	29581	3244	0.981705	31071	2357	0.981705	25093941	0.000000
304078723	24937085.000000	1295234	9889.033609	29743	2857	0.988903	31113	2013	0.988903	25476022	0.000000
305620878	22415506.000000	1166174	9932.696323	29878	2749	0.993270	31379	1708	0.993270	25811169	0.000000
306611713	20741697.000000	1078298	9959.178767	30128	2330	0.995918	31252	1661	0.995918	26113087	0.000000
307288756	19670860.000000	1022669	9975.240980	30651	2259	0.997524	31344	1616	0.997524	26396175	0.000000
307715986	18948434.000000	986826	9984.983083	29991	2195	0.998498	31182	1538	0.998498	26664530	0.000000
307978681	18521447.000000	962731	9990.891893	30129	2045	0.999089	31217	1532	0.999089	26923865	0.000000
308168227	18234943.000000	948398	9994.475723	30394	2146	0.999448	31389	1415	0.999448	27176901	0.000000
308320831	18020012.000000	935189	9996.649399	30282	2059	0.999665	31271	1398	0.999665	27426577	0.000000
308386144	17857583.000000	929035	9997.967783	30592	2005	0.999797	31404	1428	0.999797	27672856	0.000000
308457471	17783817.000000	924632	9998.767413	30336	2070	0.999877	31317	1369	0.999877	27917368	0.000000
308492645	17717315.000000	920648	9999.252408	30236	2090	0.999925	31607	1372	0.999925	28159723	0.000000
308509043	17672633.000000	919237	9999.546568	30292	2187	0.999955	31322	1427	0.999955	28401067	0.000000
308523845	17681620.000000	918195	9999.724983	30364	2095	0.999972	31549	1454	0.999972	28641828	0.000000
308530969	17635735.000000	915608	9999.833196	30401	2081	0.999983	31349	1579	0.999983	28882191	0.000000
308547390	17649979.000000	917241	9999.898829	30347	2041	0.999990	31484	1404	0.999990	29121744	0.000000
308518559	17682951.000000	918733	9999.938638	30160	2007	0.999994	31399	1363	0.999994	29360768	0.000000
308530564	17671378.000000	918367	9999.962782	30496	2064	0.999996	31261	1484	0.999996	29600644	0.000000
308493215	17690954.000000	919345	9999.977427	30369	1953	0.999998	31459	1422	0.999998	29840042	0.000000
308516185	17658600.000000	918509	9999.986309	30555	2000	0.999999	31448	1444	0.999999	30080454	0.000000
308540881	17664636.000000	919142	9999.991696	30478	2048	0.999999	31364	1445	0.999999	30318603	0.000000
308524614	17674567.000000	918270	9999.994963	30443	1998	0.999999	31390	1342	0.999999	30556002	0.000000
308527730	17671368.000000	918984	9999.996945	30397	2196	1.000000	31538	1399	1.000000	30793333	0.000000
308512029	17678759.000000	918839	9999.998147	30212	2045	1.000000	31389	1350	1.000000	31029723	0.000000
308504744	17692435.000000	919549	9999.998876	30287	1913	1.000000	31440	1411	1.000000	31268282	0.000000
308522380	17697655.000000	918896	9999.999318	30629	2145	1.000000	31404	1421	1.000000	31503817	0.000000
308507260	17719380.000000	920558	9999.999587	30269	2108	1.000000	31265	1403	1.000000	31740184	0.000000
308506226	17704536.000000	920627	9999.999749	30589	2026	1.000000	31416	1461	1.000000	31976836	0.000000
308489280	17713656.000000	920447	9999.999848	30274	2043	1.000000	31404	1411	1.000000	32212554	0.000000
308498104	17689310.000000	919895	9999.999908	30343	2084	1.000000	31500	1476	1.000000	32448511	0.000000
308532022	17683878.000000	920607	9999.999944	30665	2019	1.000000	31340	1371	1.000000	32683408	0.000000
308523790	17663884.000000	917949	9999.999966	30180	2064	1.000000	31406	1389	1.000000	32917836	0.000000
308518177	17655919.000000	917611	9999.999979	30521	2066	1.000000	31420	1441	1.000000	33152655	-1.#IND00
308538178	17657241.000000	918440	9999.999988	30380	2093	1.000000	31443	1404	1.000000	33386126	0.012800
308507211	17665706.000000	917676	9999.999992	30669	1942	1.000000	31540	1404	1.000000	33619663	-0.006681
308521148	17659159.000000	917868	9999.999995	30413	1958	1.000000	31565	1442	1.000000	33853136	-0.003978
308495710	17668991.000000	918435	9999.999997	30380	2059	1.000000	31365	1551	1.000000	34085510	-0.011239
308542333	17668403.000000	919190	9999.999998	30622	2005	1.000000	31348	1453	1.000000	34317422	-0.002567
308503917	17688677.000000	919325	9999.999999	30326	2024	1.000000	31349	1471	1.000000	34549850	0.014552
308518808	17660933.000000	919171	9999.999999	30526	2117	1.000000	31710	1371	1.000000	34782609	0.014364
308531234	17652534.000000	919525	10000.000000	30432	2077	1.000000	31446	1358	1.000000	35013761	0.006771
308544383	17628533.000000	914530	10000.000000	30495	2027	1.000000	31422	1452	1.000000	35244381	0.006122
308548125	17640782.000000	915770	10000.000000	30278	2087	1.000000	31345	1492	1.000000	35474951	0.006401
308522702	17668972.000000	917407	10000.000000	30469	2059	1.000000	31473	1503	1.000000	35705177	0.007364
308506447	17682663.000000	918205	10000.000000	30401	1960	1.000000	31363	1468	1.000000	35936621	0.006937
308510287	17655508.000000	917493	10000.000000	30387	2089	1.000000	31604	1398	1.000000	36167550	0.006187
308529704	17661951.000000	917820	10000.000000	30484	2048	1.000000	31600	1504	1.000000	36396984	0.005549
308533465	17656514.000000	916502	10000.000000	30270	2124	1.000000	31717	1378	1.000000	36626250	0.005105
308545056	17624037.000000	916739	10000.000000	30193	2024	1.000000	31636	1415	1.000000	36854778	0.005893
308542549	17654904.000000	915975	10000.000000	30380	2017	1.000000	31400	1452	1.000000	37083232	0.005054
308543012	17646517.000000	916910	10000.000000	30539	2070	1.000000	31390	1383	1.000000	37310040	0.004712
308529162	17677264.000000	919437	10000.000000	30314	1957	1.000000	31374	1325	1.000000	37538215	0.003069
308509356	17683848.000000	920545	10000.000000	30463	1981	1.000000	31540	1451	1.000000	37766994	0.002959
308535477	17664511.000000	917237	10000.000000	30270	2081	1.000000	31519	1365	1.000000	37993295	0.003117
308481868	17688958.000000	919969	10000.000000	30427	2059	1.000000	31503	1445	1.000000	38220410	0.003039
308532639	17650734.000000	919591	10000.000000	30417	2028	1.000000	31511	1381	1.000000	38447039	0.003644
308547690	17653412.000000	916095	10000.000000	30446	1990	1.000000	31495	1372	1.000000	38673625	0.003408
308511485	17686829.000000	919899	10000.000000	30339	1974	1.000000	31339	1388	1.000000	38899988	0.002037
308524331	17672763.000000	918381	10000.000000	30394	1940	1.000000	31148	1456	1.000000	39125873	0.003203
308496285	17685808.000000	917687	10000.000000	30463	2044	1.000000	31429	1397	1.000000	39350703	0.003324
308506339	17698491.000000	919225	10000.000000	30354	2040	1.000000	31438	1360	1.000000	39576044	0.003327
308489861	17702527.000000	920181	10000.000000	30270	2109	1.000000	31373	1424	1.000000	39801372	0.002683
308546992	17678876.000000	919926	10000.000000	30335	2025	1.000000	31315	1434	1.000000	40025209	0.002776
308529164	17655167.000000	917037	10000.000000	30437	2038	1.000000	31291	1411	1.000000	40248911	0.003354
308515663	17676601.000000	919245	10000.000000	30388	2148	1.000000	31514	1451	1.000000	40472374	0.003037
308549339	17653903.000000	916661	10000.000000	30192	2085	1.000000	31404	1450	1.000000	40696212	0.002475
308518401	17668509.000000	918174	10000.000000	30481	2046	1.000000	31365	1401	1.000000	40919164	0.001902
308514636	17683393.000000	919774	10000.000000	30326	2009	1.000000	31297	1422	1.000000	41142146	0.001827
308513582	17684214.000000	919188	10000.000000	30231	1989	1.000000	31289	1435	1.000000	41363863	0.001454
308532468	17654735.000000	917318	10000.000000	30444	2036	1.000000	31290	1426	1.000000	41586740	0.003505
308514370	17651636.000000	918810	10000.000000	30321	1974	1.000000	31605	1445	1.000000	41807994	0.003748
308512418	17671702.000000	918313	10000.000000	30535	1981	1.000000	31363	1444	1.000000	42028152	0.003984
308530496	17675771.000000	919813	10000.000000	30315	2039	1.000000	31299	1499	1.000000	42249499	0.003864
308540800	17669757.000000	917885	10000.000000	30476	2082	1.000000	31633	1425	1.000000	42470338	0.003767
308512615	17668346.000000	918004	10000.000000	30451	1966	1.000000	31501	1378	1.000000	42689968	0.004409
308506165	17694660.000000	921327	10000.000000	30432	2039	1.000000	31496	1431	1.000000	42909063	0.004162
308512259	17681590.000000	919240	10000.000000	30322	2054	1.000000	31332	1380	1.000000	43128907	0.003866
308507382	17699662.000000	919872	10000.000000	30367	2013	1.000000	31370	1376	1.000000	43348150	0.004043
308493577	17707132.000000	919449	10000.000000	30482	1961	1.000000	31268	1466	1.000000	43567850	0.004062
308503573	17665359.000000	918764	10000.000000	30349	1975	1.000000	31326	1440	1.000000	43786232	0.002516
308523701	17655417.000000	916573	10000.000000	30320	2000	1.000000	31444	1464	1.000000	44004699	0.003347
308541290	17651739.000000	917331	10000.000000	30328	2077	1.000000	31449	1392	1.000000	44222318	0.003505
308500611	17704836.000000	918802	10000.000000	30273	2050	1.000000	31286	1415	1.000000	44440975	0.003314
308489605	17741167.000000	923114	10000.000000	30451	2002	1.000000	31579	1536	1.000000	44660322	0.003332
308481461	17703578.000000	919693	10000.000000	30467	2135	1.000000	31562	1402	1.000000	44878150	0.003184
308506789	17685486.000000	917675	10000.000000	30456	2067	1.000000	31212	1423	1.000000	45094955	0.003116
308519772	17679896.000000	917835	10000.000000	30430	2027	1.000000	31162	1388	1.000000	45311705	0.002955
308543919	17665930.000000	916371	10000.000000	30282	2039	1.000000	31492	1451	1.000000	45527684	0.003263
308532483	17668829.000000	918194	10000.000000	30424	2023	1.000000	31243	1424	1.000000	45742329	0.003151
308518555	17654140.000000	919052	10000.000000	30310	1955	1.000000	31442	1438	1.000000	45957705	0.003230
308538908	17665263.000000	916343	10000.000000	30451	1948	1.000000	31522	1432	1.000000	46172277	0.003517
308524568	17665091.000000	918108	10000.000000	30228	2034	1.000000	31267	1430	1.000000	46386587	0.003599
npatches	nstrain	runtime	dt	init_x	init_y	init_y_blood	init_z	init_S	beta0	beta1	beta2	beta3	mean_beta	B	d	delta	delta_blood	b[0]	mut	m	CTL	c	g	epsilon	k	het	lambda	rho	omega	x_max	patch.dyna	DELTA	A	VA
10000	1	100.000000	0.000100	21900	9499	5000000	0.001000	10000000	9.047750	11.445600	8.987212	23.051676	16	8000000000.000000	0.010000	1.000000	1.000000	800000	0.000050	0.048000	0	0.500000	0.000000	25.000000	16.000000	0.500000	0.001000	0.001000	0.010000	31987	0	10.000000	7.000000	1.000000
sus	inf	inf_blood	z	x[0]	y[0][0]	z[0]	x[1]	y[1][0]	z[1]	S[0]	synchrony
219000000	94990000.000000	5000000	10.000000	21900	9499	0.001000	21900	9499	0.001000	10000000	0.000000
129681320	760555814.000000	39615398	3940.834452	17270	73274	0.394083	15322	74573	0.394083	14583524	0.000000
210148889	261515840.000000	13611930	6324.976263	25341	23453	0.632498	23520	24435	0.632498	18164150	0.000000
255905262	122441954.000000	6379524	7771.013291	28649	10193	0.777101	27437	10983	0.777101	20204163	0.000000
281293900	66130896.000000	3441707	8648.068121	29945	5304	0.864807	29669	5709	0.864807	21399991	0.000000
295891334	38666299.000000	2012342	9180.022116	30861	3164	0.918002	30345	3362	0.918002	22118025	0.000000
304578761	23817575.000000	1238821	9502.664490	31203	1848	0.950266	31213	2009	0.950266	22557946	0.000000
309803738	15351641.000000	798284	9698.354536	31758	1222	0.969835	31319	1314	0.969835	22831464	0.000000
313075640	10219100.000000	531368	9817.045065	31742	755	0.981705	31615	815	0.981705	23001687	0.000000
315199063	7009444.000000	365333	9889.033609	31786	498	0.988903	31697	566	0.988903	23106921	0.000000
316558462	4944035.000000	256384	9932.696323	31854	337	0.993270	31763	397	0.993270	23169854	0.000000
317488332	3576132.000000	186090	9959.178767	31806	294	0.995918	31801	298	0.995918	23205271	0.000000
318122648	2630766.000000	137494	9975.240980	31968	192	0.997524	31700	235	0.997524	23221663	0.000000
318534555	1969743.000000	102571	9984.983083	31843	132	0.998498	31867	134	0.998498	23224391	0.000000
318875514	1483513.000000	76984	9990.891893	31993	104	0.999089	32057	107	0.999089	23218060	0.000000
319094218	1140976.000000	59226	9994.475723	31983	81	0.999448	31849	96	0.999448	23205402	0.000000
319268095	883738.000000	45925	9996.649399	31948	66	0.999665	31817	66	0.999665	23187477	0.000000
319402930	692916.000000	36160	9997.967783	32090	53	0.999797	32117	53	0.999797	23165742	0.000000
319510581	546610.000000	27929	9998.767413	31863	49	0.999877	31944	36	0.999877	23141448	0.000000
319576276	431270.000000	22583	9999.252408	31969	29	0.999925	31815	40	0.999925	23114641	0.000000
319649928	338451.000000	17595	9999.546568	31992	23	0.999955	31730	32	0.999955	23086366	0.000000
319682097	267073.000000	14083	9999.724983	32175	16	0.999972	32036	19	0.999972	23056704	0.000000
319722502	214299.000000	11204	9999.689689	31745	22	0.999983	31674	21	0.999983	23026255	0.000000
319760482	171714.000000	9162	9996.652861	32097	13	0.999990	31935	15	0.999990	22994949	0.000000
319784095	135531.000000	7096	9965.890580	31929	11	0.999994	31856	9	0.999994	22963271	0.000000
319790683	118045.000000	6275	9823.286908	31982	8	0.999996	31841	10	0.999996	22930925	0.000000
319761224	128326.000000	6576	9726.006439	31876	10	0.999998	31899	4	0.999998	22898368	0.000000
319776898	143365.000000	7504	9773.928249	32040	8	0.999999	32183	16	0.979134	22866271	0.000000
319780543	144727.000000	7420	9828.025953	32139	11	0.999999	31660	10	0.987344	22834419	0.000000
319789103	140039.000000	7275	9851.815865	31993	16	0.998193	32008	13	0.992324	22802681	0.000000
319780434	132505.000000	6963	9843.050620	32085	7	0.998904	32009	8	0.995344	22770670	0.000000
319771857	132100.000000	6864	9809.221986	32035	10	0.999335	31883	7	0.997176	22738676	0.000000
319793212	134806.000000	7046	9808.552430	31889	9	0.999597	31860	14	0.998287	22706780	0.000000
319767566	136655.000000	7113	9813.429628	32013	10	0.999755	32163	6	0.998961	22674930	0.000000
319799946	136919.000000	7253	9823.365790	31880	13	0.914841	32195	20	0.999370	22643104	0.000000
319774620	133385.000000	6927	9829.770507	31933	13	0.948349	32299	9	0.630639	22611218	0.000000
319786992	135136.000000	7146	9808.630719	32210	4	0.968673	32040	18	0.775974	22579477	0.000000
319775707	136280.000000	7034	9820.476573	31968	11	0.980999	32135	10	0.864123	22547982	0.000000
319786970	134124.000000	7001	9820.319879	32138	10	0.988476	32050	7	0.917588	22516333	0.000000
319770728	136900.000000	7008	9816.754865	32068	16	0.993010	31991	12	0.822952	22484842	0.000000
319782528	134362.000000	7023	9820.536661	31803	12	0.780849	32239	10	0.892616	22453256	-1.#IND00
319796357	133445.000000	6914	9816.770782	32036	13	0.867080	32036	9	0.846827	22421975	-1.#IND00
319788984	136308.000000	7021	9823.914477	32282	10	0.901234	31781	17	0.901438	22390522	0.002259
319787562	136287.000000	7047	9827.891248	32114	17	0.909166	31975	11	0.940220	22358883	-0.004004
319792145	137019.000000	7106	9828.348215	31902	10	0.887801	32146	11	0.963742	22327634	-0.002379
319771662	136809.000000	7231	9830.536902	31874	15	0.931948	31928	15	0.978009	22296383	-0.000648
319802011	134470.000000	6933	9836.563388	31916	9	0.958725	32136	16	0.986662	22265322	0.000771
319761083	133405.000000	6844	9826.007691	31804	15	0.849388	31848	13	0.991910	22234071	0.001191
319809734	132074.000000	6901	9804.208128	31955	14	0.908650	32254	13	0.921029	22202827	-0.002266
319767561	137832.000000	7154	9810.521572	32292	8	0.944594	31909	7	0.952102	22172059	-0.006519
319791786	138394.000000	7200	9822.721962	31827	14	0.966395	32062	10	0.970949	22141192	-0.006761
319767585	138565.000000	7310	9839.404182	31734	14	0.979618	32003	14	0.982380	22110395	-0.005381
319791244	131309.000000	6887	9829.878598	31983	14	0.987638	31786	12	0.989313	22079342	-0.008850
319794247	133237.000000	6977	9808.967077	31885	7	0.992502	31999	13	0.983910	22048691	-0.010377
319786406	137504.000000	7038	9803.744348	31883	6	0.995452	31926	8	0.990241	22017851	-0.010283
319793844	137518.000000	7128	9817.521508	32191	9	0.997242	31766	10	0.994081	21987658	-0.009763
319770979	138132.000000	7140	9832.911444	31742	14	0.990479	32105	8	0.996410	21956910	-0.010140
319771876	136277.000000	7106	9824.945477	32083	7	0.994225	32067	9	0.967490	21926562	-0.006982
319785541	137171.000000	6967	9824.110335	31742	7	0.996498	31770	10	0.980282	21895741	-0.006483
319787905	137151.000000	7140	9830.839709	31837	11	0.997876	31936	15	0.988041	21865310	-0.006251
319778138	136572.000000	7204	9837.765598	31942	22	0.998712	32220	13	0.992746	21835033	-0.004406
319791531	133425.000000	7086	9820.575680	31785	13	0.577021	31659	7	0.995600	21804295	-0.004057
319778404	134842.000000	7193	9819.039416	31799	16	0.743454	32133	10	0.997332	21774040	-0.005795
319788621	134590.000000	7037	9818.023978	32151	12	0.844399	31849	13	0.775791	21743702	-0.006941
319766058	132900.000000	6935	9816.158341	32073	11	0.905624	31958	8	0.864012	21713289	-0.006459
319779574	136733.000000	7113	9813.807739	32035	11	0.785091	32068	9	0.917520	21682643	-0.006694
319796268	136940.000000	7021	9823.454979	31917	13	0.842802	31941	13	0.949974	21652670	-0.006992
319783094	133309.000000	6894	9820.178472	31982	16	0.904656	32022	12	0.969658	21622804	-0.005728
319775940	131588.000000	6939	9798.310259	31988	10	0.942171	32006	9	0.981597	21592562	-0.005376
319796847	137294.000000	7228	9805.858178	31956	11	0.964926	31992	19	0.988838	21562247	-0.005240
319761609	141996.000000	7338	9820.300218	31836	16	0.977182	32239	8	0.993230	21532294	-0.004144
319772050	144723.000000	7558	9844.864230	32021	16	0.986160	31906	12	0.995894	21502322	-0.000738
319791534	137931.000000	7117	9857.531743	31934	14	0.991606	32062	15	0.997510	21472805	-0.001075
319781082	130766.000000	6821	9832.027554	31956	6	0.920868	32157	14	0.998489	21442870	0.000375
319767844	130661.000000	6663	9794.815621	31993	9	0.952004	32101	14	0.999084	21412681	0.001333
319793353	133804.000000	6858	9785.818889	31914	10	0.970890	31978	24	0.999444	21383124	0.003249
319793389	141184.000000	7295	9808.331747	31925	10	0.982344	32112	13	0.999663	21353376	0.005315
319763834	139641.000000	7336	9836.416717	31814	10	0.989291	31930	14	0.999796	21323987	0.006585
319794623	136497.000000	7209	9838.518199	32086	13	0.993505	31931	6	0.999876	21294193	0.007325
319793886	134909.000000	7103	9834.672652	32034	6	0.843667	31959	8	0.999925	21264530	0.007577
319778082	133634.000000	6925	9830.366711	32141	12	0.905180	32045	9	0.999954	21234801	0.007509
319790434	131674.000000	6765	9813.306814	31953	15	0.942490	31886	16	0.752083	21205336	0.007333
319775300	136595.000000	7146	9803.848662	31775	7	0.911696	32009	15	0.849632	21175642	0.007918
319775958	134783.000000	6988	9813.146200	31629	8	0.908274	32043	14	0.908799	21146361	0.007093
319766674	131951.000000	6944	9808.787476	32045	6	0.792383	31985	13	0.944684	21117181	0.006963
319778324	134699.000000	6928	9813.446027	31827	4	0.874075	32068	14	0.966450	21087396	0.006439
319794861	132860.000000	6994	9818.583997	31874	5	0.923624	31964	19	0.979651	21057784	0.006011
319787857	135750.000000	6985	9807.496818	32085	8	0.944364	31923	12	0.987658	21028298	0.006770
319781393	134852.000000	6911	9813.036229	31842	10	0.966255	31990	17	0.992514	20999235	0.007132
319791811	138421.000000	7102	9820.332399	32213	10	0.979533	31938	7	0.995460	20969861	0.006968
319777255	134787.000000	7063	9820.270953	31866	9	0.987586	32292	12	0.997246	20940603	0.007059
319764398	133768.000000	6800	9806.387696	32139	14	0.966092	31919	7	0.961738	20911388	0.007161
319783107	130757.000000	6960	9799.931748	31987	16	0.797760	31788	13	0.976793	20882170	0.007024
319766622	134331.000000	7044	9800.372305	32100	13	0.877337	31918	8	0.985925	20852925	0.006850
319761688	136197.000000	7128	9810.631662	32033	5	0.925602	31806	13	0.991463	20823898	0.006916
319781334	133545.000000	7017	9822.390949	32068	4	0.910088	31989	15	0.939094	20794700	0.007208
319802470	131721.000000	7050	9808.062587	32192	5	0.945466	32084	9	0.831606	20765314	0.007767
319777437	132701.000000	6960	9801.949472	31909	11	0.947164	31695	13	0.897865	20736553	0.007795
319793980	136104.000000	6934	9807.993401	32126	13	0.966169	31849	15	0.938053	20707640	0.008348
319793585	136616.000000	7035	9818.668372	32132	13	0.979481	31879	13	0.962428	20678916	0.008243
npatches	nstrain	runtime	dt	init_x	init_y	init_y_blood	init_z	init_S	beta0	beta1	beta2	beta3	mean_beta	B	d	delta	delta_blood	b[0]	mut	m	CTL	c	g	epsilon	k	het	lambda	rho	omega	x_max	patch.dyna	DELTA	A	VA
10000	1	100.000000	0.000100	21900	9499	5000000	0.001000	10000000	16.852342	14.933451	11.991421	9.268323	16	8000000000.000000	0.010000	1.000000	1.000000	800000	0.000050	0.048000	0	0.500000	0.000000	25.000000	17.000000	0.500000	0.001000	0.001000	0.010000	31987	0	10.000000	7.000000	1.000000
sus	inf	inf_blood	z	x[0]	y[0][0]	z[0]	x[1]	y[1][0]	z[1]	S[0]	synchrony
219000000	94990000.000000	5000000	10.000000	21900	9499	0.001000	21900	9499	0.001000	10000000	0.000000
135820489	699481732.000000	36449300	3940.834452	12685	70677	0.394083	13559	69781	0.394083	14516347	0.000000
220393616	224267877.000000	11676533	6324.976263	21320	22967	0.632498	22322	22455	0.632498	17873955	0.000000
267161828	95524188.000000	4973560	7771.013291	26678	9630	0.777101	27254	9355	0.777101	19641072	0.000000
292332012	44741268.000000	2329131	8648.068121	29395	4549	0.864807	29560	4214	0.864807	20557853	0.000000
306034763	21189558.000000	1102374	9180.022116	30524	2146	0.918002	30879	2053	0.918002	21013574	0.000000
313317260	9691840.000000	504735	9502.664490	31490	966	0.950266	31411	910	0.950266	21220924	0.000000
317012812	4155753.000000	216852	9698.354536	31696	440	0.969835	31665	401	0.969835	21297998	0.000000
318703866	1655895.000000	86168	9817.045065	32115	156	0.981705	31873	143	0.981705	21311401	0.000000
319434244	607387.000000	31436	9889.033609	32162	82	0.988903	31727	53	0.988903	21297126	0.000000
319733770	211901.000000	10950	9932.696323	31800	22	0.993270	31887	16	0.993270	21271484	0.000000
319799874	79883.000000	4219	9373.200652	31904	5	0.995918	31833	13	0.995918	21241972	0.000000
319782993	151032.000000	7979	8866.078753	32145	8	0.997524	31912	13	0.959541	21212129	0.000000
319769237	175015.000000	9129	9306.097400	32061	24	0.998498	31866	12	0.975461	21183368	0.000000
319807895	117995.000000	6164	9520.659160	32112	14	0.999089	32071	8	0.985116	21154274	0.000000
319805550	96688.000000	5066	8994.669384	31865	7	0.982502	31776	7	0.948254	21124459	0.000000
319757096	129565.000000	6783	9120.250552	32068	14	0.989387	31991	17	0.968615	21094782	0.000000
319801905	116474.000000	6091	9342.506976	31914	7	0.993563	31915	15	0.980964	21065608	0.000000
319813522	99221.000000	5240	9148.936301	31923	8	0.937365	31858	9	0.851929	21035714	0.000000
319801628	117312.000000	6150	9094.113080	32203	5	0.962010	31843	11	0.910191	21005844	0.000000
319816560	113089.000000	5968	9256.571327	31741	6	0.976958	32117	8	0.945529	20976373	0.000000
319809622	104917.000000	5438	9165.069963	31952	8	0.986025	31958	11	0.966962	20946751	0.000000
319785945	110963.000000	5580	9118.147260	31710	5	0.991524	31793	13	0.979962	20917377	0.000000
319772962	111745.000000	5833	9180.581856	31950	10	0.994859	32207	16	0.987846	20887893	0.000000
319786918	107786.000000	5532	9184.863680	32032	16	0.996882	31983	14	0.992629	20858816	0.000000
319798403	107300.000000	5564	9115.344882	31597	19	0.998109	31812	3	0.995529	20829247	0.000000
319798198	115802.000000	6079	9168.235602	32029	22	0.950043	31980	11	0.997288	20799784	0.000000
319796587	108369.000000	5649	9217.297696	31974	10	0.969700	31843	21	0.998355	20770272	0.000000
319796095	107738.000000	5604	9153.383838	32207	15	0.981622	31943	6	0.999002	20740889	0.000000
319815082	109405.000000	5551	9168.955753	32117	18	0.988853	31912	8	0.886578	20711799	0.000000
319794927	111374.000000	5812	9172.352483	32113	14	0.993239	31763	8	0.931207	20682364	0.000000
319807603	108930.000000	5752	9183.331012	31927	9	0.995900	31922	5	0.958276	20653333	0.000000
319801548	109481.000000	5580	9129.639246	31896	11	0.950306	31874	9	0.867930	20624269	0.000000
319775534	115413.000000	5817	9206.568536	31571	12	0.969859	31852	13	0.919896	20595145	0.000000
319815881	105525.000000	5486	9203.777079	32119	8	0.981719	31907	5	0.951415	20566070	0.000000
319792455	111725.000000	5910	9121.107286	31926	14	0.988912	31962	10	0.970532	20537024	0.000000
319792170	113108.000000	5891	9203.866572	31991	18	0.993275	32045	11	0.982127	20508127	0.000000
319807051	107832.000000	5541	9150.901405	31785	12	0.900989	32075	5	0.989160	20479475	0.000000
319795340	111229.000000	6005	9156.523934	31844	12	0.939948	31837	7	0.993425	20450662	0.000000
319793853	108458.000000	5691	9192.927733	32028	5	0.949428	31853	15	0.817362	20421931	0.000000
319805946	110729.000000	5713	9161.597328	32029	11	0.969327	32074	14	0.770252	20392869	-1.#IND00
319792961	110431.000000	5857	9205.936127	32163	18	0.666926	32006	5	0.860652	20364088	-1.#IND00
319809022	106974.000000	5500	9160.283573	31805	11	0.797983	32083	7	0.915482	20335640	-0.010880
319809515	109260.000000	5722	9134.282653	32126	14	0.877472	31888	5	0.893775	20306658	0.000401
319772515	114015.000000	6056	9198.108492	32079	6	0.925684	32104	9	0.810386	20278112	0.003412
319792107	106400.000000	5486	9222.807267	32024	11	0.954926	31999	9	0.884995	20249699	0.009080
319805627	107376.000000	5520	9119.136214	32025	7	0.972661	32126	15	0.930247	20221421	0.017198
319821010	113071.000000	5835	9195.526645	32004	11	0.983418	31970	11	0.957693	20193172	0.014451
319809145	106571.000000	5481	9182.498869	32021	17	0.989943	31865	9	0.974340	20164664	0.014416
319792982	111186.000000	5646	9138.102452	32106	6	0.993900	32130	8	0.984437	20136332	0.013200
319803369	111448.000000	5845	9218.610393	31833	15	0.996300	32112	12	0.990560	20107955	0.011104
319801338	107254.000000	5725	9162.930999	32023	10	0.997756	31899	11	0.888459	20079935	0.006362
319811089	111745.000000	5792	9159.555036	31882	3	0.998639	32054	14	0.932348	20052026	0.004800
319789457	108293.000000	5624	9196.419413	32236	6	0.999175	31928	12	0.958967	20023705	0.004222
319789788	108326.000000	5518	9122.624828	31932	9	0.999499	32057	13	0.905523	19995430	0.002995
319785245	115853.000000	6052	9183.608130	32125	8	0.999696	31987	11	0.914310	19967356	0.003158
319820490	109569.000000	5687	9240.586369	31684	9	0.999816	32262	16	0.948027	19939192	-0.002525
319822821	105089.000000	5428	9123.186931	32029	16	0.983257	31919	10	0.946698	19911212	-0.000286
319778153	113933.000000	5862	9154.223220	31851	6	0.989845	32088	8	0.967671	19883381	-0.000473
319792595	110396.000000	5799	9216.919962	32035	10	0.993841	31990	9	0.980392	19855344	-0.001671
319814790	106762.000000	5420	9185.642286	31853	21	0.859349	31915	14	0.988107	19827333	-0.001361
319786346	111218.000000	5804	9144.499158	32019	13	0.914692	32034	10	0.992787	19799335	-0.001566
319810936	108137.000000	5557	9195.012369	32028	5	0.798009	31902	10	0.995625	19771445	-0.001769
319802776	111429.000000	5816	9145.108158	32086	14	0.872337	31895	11	0.997346	19743410	0.000820
319799245	110054.000000	5604	9206.850044	31743	4	0.922569	31691	14	0.865764	19715651	0.001797
319817924	106858.000000	5673	9141.226859	31850	16	0.953037	31985	17	0.736740	19687894	0.006891
319796296	113572.000000	5835	9149.428979	31902	11	0.967209	32017	17	0.840327	19660228	0.007085
319806119	111373.000000	5823	9217.731293	31776	5	0.868916	31898	6	0.903155	19632702	0.007034
319805479	108041.000000	5632	9163.639872	31983	8	0.920494	31888	11	0.941261	19604940	0.006852
319813004	109623.000000	5606	9152.075027	31883	8	0.951778	32173	11	0.955450	19576976	0.006577
319769556	112797.000000	5691	9200.667012	31942	10	0.970752	31951	19	0.972979	19549186	0.006332
319793881	106659.000000	5459	9176.036043	31595	9	0.982261	31869	6	0.983611	19521904	0.006044
319790487	112789.000000	5890	9157.551161	31919	22	0.989241	32030	6	0.990060	19494359	0.005715
319806793	109978.000000	5701	9228.558546	32054	12	0.993474	32142	11	0.993971	19466897	0.005566
319786338	106617.000000	5585	9141.515692	32011	17	0.758373	31785	9	0.996343	19439516	0.005280
319796635	112572.000000	5827	9179.206130	32011	25	0.797438	32007	9	0.997782	19412034	0.005019
319773563	108938.000000	5650	9202.197600	31909	8	0.877142	32205	6	0.998655	19384875	0.004808
319814851	110769.000000	5706	9165.919117	31893	5	0.925483	32062	5	0.845334	19357685	0.005286
319787018	111205.000000	5736	9205.272086	31945	10	0.954804	31881	10	0.880313	19330565	0.005164
319790392	107318.000000	5574	9162.526964	31907	9	0.972588	31830	13	0.898934	19303652	0.005205
319814361	113617.000000	5846	9181.219257	32180	7	0.983374	32043	5	0.629498	19276856	0.005341
319813490	108967.000000	5612	9193.592321	32174	12	0.684075	32040	12	0.775282	19249748	0.005021
319793880	108130.000000	5624	9133.449225	31987	9	0.808384	32202	5	0.808876	19222713	0.004328
319817262	113437.000000	5882	9191.785231	32103	22	0.883780	32068	13	0.884079	19195905	0.003856
319798717	110105.000000	5746	9208.587830	31880	8	0.929510	31982	10	0.929691	19169055	0.003745
319799529	103489.000000	5445	9130.564144	31984	9	0.957246	31958	7	0.957356	19141961	0.004158
319788554	114468.000000	5960	9121.909810	32019	8	0.974069	31881	6	0.974135	19114862	0.004192
319809350	109964.000000	5815	9238.803020	32096	9	0.984272	32089	9	0.841948	19087904	0.004023
319799277	107032.000000	5419	9130.792856	31821	8	0.884457	31747	14	0.904138	19060998	0.003972
319803947	114933.000000	6069	9179.091748	31751	17	0.929921	31963	9	0.941857	19034294	0.003919
319799321	105491.000000	5643	9191.949000	32025	9	0.957495	32016	6	0.964735	19007703	0.004090
319784761	112393.000000	5851	9145.353335	31953	18	0.870342	32021	8	0.978611	18981431	0.005507
319783474	109650.000000	5660	9192.458803	32226	13	0.921359	31942	15	0.842322	18954888	0.005262
319792640	108023.000000	5587	9185.671890	32215	5	0.952303	31974	8	0.904365	18928292	0.005151
319795853	108605.000000	5461	9144.690738	32151	9	0.971070	31880	16	0.799801	18901593	0.005033
319792217	111343.000000	5969	9179.995126	31962	11	0.982454	31947	4	0.878575	18875165	0.004824
319789163	108039.000000	5690	9156.926789	31835	24	0.554925	32075	8	0.888475	18848674	0.004819
319795493	108678.000000	5666	9167.775785	31941	15	0.730051	31863	13	0.932358	18822311	0.003936
319807823	110836.000000	5651	9168.316822	31698	14	0.836270	32185	12	0.958973	18795945	0.003959
319802376	108028.000000	5605	9143.550102	31785	12	0.727863	32291	6	0.975116	18769788	0.003589
npatches	nstrain	runtime	dt	init_x	init_y	init_y_blood	init_z	init_S	beta0	beta1	beta2	beta3	mean_beta	B	d	delta	delta_blood	b[0]	mut	m	CTL	c	g	epsilon	k	het	lambda	rho	omega	x_max	patch.dyna	DELTA	A	VA
10000	1	100.000000	0.000100	21900	9499	5000000	0.001000	10000000	21.650699	12.988700	23.594831	10.603457	16	8000000000.000000	0.010000	1.000000	1.000000	800000	0.000050	0.048000	0	0.500000	0.000000	25.000000	18.000000	0.500000	0.001000	0.001000	0.010000	31987	0	10.000000	7.000000	1.000000
sus	inf	inf_blood	z	x[0]	y[0][0]	z[0]	x[1]	y[1][0]	z[1]	S[0]	synchrony
219000000	94990000.000000	5000000	10.000000	21900	9499	0.001000	21900	9499	0.001000	10000000	0.000000
141811898	644285657.000000	33575614	3940.834452	11310	67026	0.394083	15502	63639	0.394083	14454438	0.000000
230034372	192149344.000000	10009351	6324.976263	20100	21164	0.632498	24419	18206	0.632498	17601596	0.000000
277225640	73381917.000000	3820136	7771.013291	25744	8765	0.777101	28980	6726	0.777101	19117844	0.000000
301412606	28570554.000000	1488148	8648.068121	29112	3432	0.864807	30697	2508	0.864807	19794118	0.000000
313061509	9939796.000000	517986	9180.022116	30896	1215	0.918002	31325	816	0.918002	20049464	0.000000
317873691	2822620.000000	146630	9502.664490	31426	364	0.950266	32110	219	0.950266	20115126	0.000000
319423383	630064.000000	32475	9698.354536	31819	75	0.969835	31974	59	0.969835	20109865	0.000000
319801430	114770.000000	5967	9795.004431	31857	13	0.981705	32076	8	0.981705	20084577	0.000000
319777493	138319.000000	7138	7937.897356	31725	17	0.988903	32085	8	0.674903	20055988	0.000000
319704039	258364.000000	13448	8744.811400	31950	24	0.993270	31949	26	0.802821	20029549	0.000000
319774940	154349.000000	7959	9236.724511	32058	17	0.995918	31799	8	0.880407	20003065	0.000000
319820032	78465.000000	4038	8332.842872	32276	1	0.997524	32035	10	0.854361	19974618	0.000000
319782087	155321.000000	8065	8599.824970	31868	19	0.983431	31919	14	0.783431	19947009	0.000000
319778979	115601.000000	5926	9091.111122	31877	10	0.989951	32064	4	0.868646	19919573	0.000000
319798850	94341.000000	4846	8381.760933	32144	7	0.993905	31884	10	0.468040	19891177	0.000000
319772107	126211.000000	6621	8772.817939	31798	11	0.996303	32077	19	0.677354	19863387	0.000000
319800128	90620.000000	4829	8725.288603	32012	12	0.997758	31700	12	0.804308	19835643	0.000000
319786094	112829.000000	5785	8584.781464	31925	14	0.938515	31867	11	0.881308	19807681	0.000000
319798563	101193.000000	5377	8853.231760	32037	19	0.962708	32127	9	0.834396	19779833	0.000000
319798387	102209.000000	5293	8540.541092	31996	19	0.977382	31739	4	0.729074	19751640	0.000000
319778732	106437.000000	5583	8783.624231	31983	14	0.986281	32095	12	0.835677	19723756	0.000000
319815763	95778.000000	4987	8556.247913	31960	11	0.369396	32076	9	0.829664	19695773	0.000000
319787754	110420.000000	5817	8705.426825	32088	13	0.617524	32090	9	0.896687	19667740	0.000000
319820904	94230.000000	4993	8689.086390	31806	14	0.768020	31844	8	0.935257	19639827	0.000000
319803829	106821.000000	5456	8607.999869	31921	24	0.784304	31793	12	0.796974	19611882	0.000000
319809978	98821.000000	5078	8721.377594	32032	7	0.809229	31997	8	0.826300	19584401	0.000000
319808198	103898.000000	5506	8604.695506	31815	10	0.884293	31911	3	0.894647	19556488	0.000000
319809144	100075.000000	5103	8718.624666	31944	15	0.929821	31942	15	0.936101	19529157	0.000000
319822972	100308.000000	5239	8601.441052	31899	10	0.957435	31795	7	0.900056	19501701	0.000000
319802380	103096.000000	5355	8718.658161	31869	8	0.974183	32252	12	0.919507	19474108	0.000000
319795771	100703.000000	5357	8617.869967	31837	19	0.920326	31871	8	0.951179	19446554	0.000000
319812249	105539.000000	5391	8723.674792	32070	10	0.951676	32018	13	0.876278	19419454	0.000000
319802614	97216.000000	4970	8619.735738	31961	11	0.970690	32010	20	0.924959	19392047	0.000000
319780430	105564.000000	5529	8703.766811	31979	10	0.982223	31912	12	0.927925	19364810	0.000000
319815236	97428.000000	5043	8674.108915	31783	8	0.989218	32064	8	0.795796	19337253	0.000000
319800848	104519.000000	5439	8615.386123	31983	12	0.870560	32006	8	0.767595	19309978	0.000000
319824280	101706.000000	5346	8749.165642	31853	16	0.639667	32131	10	0.859041	19282861	0.000000
319804119	98746.000000	5132	8611.454104	32040	22	0.781450	31871	8	0.905632	19255560	0.000000
319796549	103043.000000	5315	8692.161604	31917	15	0.867444	31998	1	0.531613	19228469	0.000000
319794210	100386.000000	5293	8640.689779	31865	14	0.919602	32119	13	0.714302	19201416	-1.#IND00
319801307	102203.000000	5256	8661.752200	32078	11	0.951237	31967	3	0.739106	19174336	-1.#IND00
319797357	97536.000000	5170	8645.888448	32005	5	0.970424	32101	9	0.629788	19147215	-1.#IND00
319796285	104723.000000	5503	8670.204724	32116	11	0.982061	32137	11	0.775458	19120135	0.013402
319807091	99903.000000	5216	8689.416792	32086	9	0.989120	31822	13	0.758855	19093326	0.010249
319812944	100912.000000	5316	8656.464370	32041	11	0.993401	32057	5	0.700894	19066089	0.011908
319816702	98803.000000	5147	8658.345207	32019	3	0.995998	31791	9	0.818585	19039388	0.007962
319803249	103583.000000	5412	8617.460967	32086	24	0.837492	31962	8	0.889968	19012175	0.010271
319782107	101185.000000	5311	8742.074500	32049	11	0.901435	32075	20	0.933263	18985733	0.007538
319810603	101195.000000	5288	8617.742168	31821	6	0.912790	31995	4	0.959522	18959067	0.008981
319798353	103850.000000	5527	8713.368080	31820	28	0.781897	32045	8	0.900242	18932594	0.006833
319816883	97498.000000	5181	8656.042512	32098	8	0.867715	32078	13	0.939495	18906003	0.006024
319798252	104222.000000	5209	8648.801608	31935	9	0.919766	31895	9	0.963302	18879235	0.005358
319801785	101891.000000	5309	8705.447376	31776	8	0.951336	32034	10	0.977742	18852869	0.005535
319817058	98868.000000	5176	8612.501544	32098	13	0.970484	31860	8	0.943687	18826466	0.005477
319816612	102632.000000	5413	8683.410376	31991	8	0.982098	32008	5	0.905202	18799764	0.005005
319788453	98802.000000	5125	8677.738101	32153	6	0.989142	31991	7	0.942503	18773002	0.004398
319800181	103950.000000	5290	8667.066256	31881	11	0.993414	31876	7	0.534403	18746626	0.004632
319788069	99199.000000	5237	8676.737806	31861	17	0.965392	31747	10	0.579300	18720180	0.004266
319788860	101806.000000	5307	8631.242097	32042	11	0.979010	31956	11	0.744836	18693742	0.004079
319826117	100307.000000	5176	8674.063995	31785	11	0.802035	32060	12	0.845237	18667338	0.003559
319796964	99000.000000	5224	8585.475696	32023	8	0.879929	31891	7	0.846915	18641204	0.003397
319803653	103117.000000	5255	8686.885319	31992	16	0.927174	31920	6	0.907150	18614927	0.003614
319805165	100263.000000	5187	8635.985642	31903	8	0.955830	32007	10	0.943685	18588659	0.002683
319816603	102914.000000	5282	8673.887952	32075	3	0.973210	32032	13	0.965843	18562405	0.002426
319803741	99432.000000	5243	8676.633104	31952	12	0.937832	32074	8	0.707540	18536375	-0.000085
319785794	104452.000000	5236	8641.042305	31830	10	0.962294	32133	10	0.822616	18510464	0.000594
319809449	98189.000000	5211	8684.542852	31975	8	0.977130	31926	13	0.579057	18484712	0.000647
319823020	103053.000000	5376	8599.472825	31742	6	0.926508	32159	7	0.744688	18458568	0.001655
319799664	102806.000000	5251	8721.615817	31726	12	0.955426	32056	13	0.766460	18432779	0.000621
319792874	99655.000000	5092	8605.968297	31990	15	0.972965	31633	5	0.858353	18406817	0.001520
319778307	102522.000000	5287	8722.829940	31849	10	0.983602	31938	9	0.796725	18381238	0.001212
319810923	99573.000000	5080	8630.696172	32135	8	0.990054	31709	7	0.876709	18355114	0.001150
319805153	103202.000000	5371	8710.935238	31936	10	0.993968	31942	11	0.793183	18329138	0.001697
319805577	99640.000000	5232	8633.426889	31807	14	0.996341	32237	5	0.874561	18303427	0.001855
319791484	101089.000000	5280	8661.386596	32109	21	0.997781	31978	8	0.923918	18277872	0.001874
319808294	103943.000000	5451	8657.908051	32032	14	0.953993	32061	12	0.906616	18252231	0.001993
319814270	100682.000000	5201	8706.491506	31901	14	0.972096	32125	7	0.750685	18226656	0.001994
319834899	100114.000000	5194	8632.526085	31982	13	0.983075	31816	12	0.839404	18200941	0.001828
319818201	103263.000000	5453	8689.941889	32073	10	0.989735	31995	7	0.716748	18175369	0.001184
319803343	97928.000000	5118	8663.534826	32057	7	0.993774	31890	8	0.733776	18149779	0.001264
319809842	104318.000000	5381	8673.379731	31914	22	0.996224	31799	7	0.802794	18124101	0.001308
319789101	100247.000000	5097	8619.799187	31767	17	0.997710	31768	2	0.853633	18098510	0.001268
319812475	100626.000000	5251	8681.265222	31978	14	0.998611	31830	13	0.911225	18073096	0.000266
319805893	102283.000000	5275	8649.165410	31937	19	0.999157	31950	11	0.946156	18047546	0.000617
319811207	100121.000000	5173	8658.646151	32035	11	0.834891	31987	6	0.957591	18022082	0.000443
319795010	103045.000000	5347	8673.723220	32011	16	0.899858	31864	9	0.974278	17996625	0.000398
319798624	98499.000000	5184	8661.632307	32141	11	0.939261	31806	10	0.970842	17971459	0.000471
319784700	105015.000000	5549	8670.240946	31918	14	0.963161	32353	18	0.939289	17946090	0.000492
319813811	97925.000000	5066	8679.355606	31993	16	0.977656	31884	4	0.810661	17920900	0.000942
319791754	105257.000000	5501	8629.162737	31824	13	0.913654	32048	16	0.813285	17896092	0.001245
319803448	97959.000000	5065	8677.540529	32018	6	0.929406	31938	8	0.886753	17870796	0.001476
319802029	103490.000000	5459	8616.577214	31979	17	0.957183	32091	4	0.821808	17845519	0.001321
319802354	99282.000000	5202	8703.508567	32050	3	0.940782	32070	4	0.759791	17820331	0.000724
319800779	104271.000000	5417	8636.268721	32130	10	0.964083	31904	13	0.495669	17795264	0.000782
319807649	100821.000000	5240	8719.421959	32076	11	0.911091	32164	11	0.694111	17770364	0.001246
319805594	101280.000000	5348	8623.547621	32049	17	0.946075	31835	8	0.814471	17745554	0.001437
319807922	100330.000000	5099	8682.680644	31931	5	0.967293	32021	8	0.887473	17720957	0.001724
319801224	101254.000000	5311	8612.873695	32002	10	0.980163	31989	10	0.834157	17696303	0.000764
319821544	100370.000000	5207	8671.787521	31978	11	0.844373	31857	5	0.899412	17671372	0.000161
npatches	nstrain	runtime	dt	init_x	init_y	init_y_blood	init_z	init_S	beta0	beta1	beta2	beta3	mean_beta	B	d	delta	delta_blood	b[0]	mut	m	CTL	c	g	epsilon	k	het	lambda	rho	omega	x_max	patch.dyna	DELTA	A	VA
10000	1	100.000000	0.000100	21900	9499	5000000	0.001000	10000000	16.568149	15.981649	11.702632	12.932750	16	8000000000.000000	0.010000	1.000000	1.000000	800000	0.000050	0.048000	0	0.500000	0.000000	25.000000	19.000000	0.500000	0.001000	0.001000	0.010000	31987	0	10.000000	7.000000	1.000000
sus	inf	inf_blood	z	x[0]	y[0][0]	z[0]	x[1]	y[1][0]	z[1]	S[0]	synchrony
219000000	94990000.000000	5000000	10.000000	21900	9499	0.001000	21900	9499	0.001000	10000000	0.000000
148491492	591741910.000000	30843417	3940.834452	14038	60106	0.394083	14371	59177	0.394083	14366856	0.000000
240266107	162080653.000000	8443210	6324.976263	23562	16629	0.632498	23860	16099	0.632498	17287283	0.000000
287340308	53357720.000000	2780287	7771.013291	28658	5437	0.777101	28819	5275	0.777101	18544714	0.000000
309275558	15633433.000000	815135	8648.068121	30987	1435	0.864807	30782	1583	0.864807	18995965	0.000000
317516982	3309745.000000	172449	9180.022116	31729	345	0.918002	31680	342	0.918002	19101486	0.000000
319507555	445647.000000	23342	9502.664490	32219	35	0.950266	32057	49	0.950266	19098007	0.000000
319836194	57856.000000	2910	7824.856647	31988	5	0.718280	31859	11	0.806813	19072333	0.000000
319663250	319252.000000	16537	7819.592135	31883	30	0.528760	31794	30	0.773252	19046690	0.000000
319664613	297820.000000	15460	8677.532311	32213	27	0.714182	32101	33	0.862472	19024180	0.000000
319810965	84039.000000	4187	8985.859853	31914	11	0.826645	31979	8	0.916586	18998709	0.000000
319775991	152389.000000	7927	7773.028383	32018	13	0.800896	32083	13	0.877239	18971555	0.000000
319758293	148272.000000	7660	8642.700181	31796	7	0.879239	31987	12	0.925543	18945816	0.000000
319826296	78534.000000	4150	7744.928420	32114	17	0.476924	31846	9	0.696311	18918946	0.000000
319768234	139515.000000	7219	8289.423538	31965	15	0.622915	32082	14	0.815806	18892552	0.000000
319826937	78511.000000	4012	8308.782296	31959	8	0.771289	32036	5	0.888282	18866044	0.000000
319809171	123698.000000	6646	8096.440912	32012	15	0.861282	31742	5	0.932240	18839225	0.000000
319812150	85605.000000	4355	8414.036788	32008	8	0.915864	31921	3	0.821394	18812933	0.000000
319802818	112717.000000	5937	8047.831108	31997	12	0.712784	31825	7	0.891671	18786033	0.000000
319804651	90812.000000	4644	8405.817545	31727	14	0.825797	32160	2	0.934296	18759767	0.000000
319798353	106748.000000	5677	8038.977282	31866	11	0.783759	31797	4	0.884677	18733072	0.000000
319829259	91136.000000	4841	8354.752933	31937	9	0.638873	32345	9	0.814322	18706233	0.000000
319813614	105616.000000	5440	8042.275775	31745	13	0.773187	32181	5	0.555499	18679426	0.000000
319813070	88479.000000	4740	8330.475677	31875	6	0.862433	31888	14	0.573547	18653141	0.000000
319764126	108645.000000	5649	8023.319035	31973	3	0.916562	31896	16	0.741346	18626513	0.000000
319823322	93093.000000	4836	8378.365551	31970	10	0.949393	31918	11	0.843121	18600197	0.000000
319804757	99347.000000	5311	7952.791328	31983	8	0.969306	32045	2	0.904849	18573691	0.000000
319803754	97603.000000	5017	8338.444816	31657	5	0.981383	32153	10	0.910416	18547491	0.000000
319828923	96326.000000	5020	7938.637741	32018	9	0.988708	32104	8	0.471238	18521507	0.000000
319789091	99211.000000	5187	8346.783851	31933	18	0.993151	32197	6	0.679294	18495381	0.000000
319820309	92133.000000	4774	8040.269681	32231	6	0.983730	31942	8	0.615216	18469052	0.000000
319817623	97946.000000	5217	8268.242890	32112	8	0.832082	32173	15	0.766619	18443541	0.000000
319797323	91860.000000	4641	8016.136999	31931	7	0.898154	32361	10	0.847577	18416951	0.000000
319808264	101458.000000	5276	8291.385473	32218	11	0.910635	32033	8	0.907552	18390781	0.000000
319802451	90998.000000	4686	8044.630950	32058	12	0.927945	32061	16	0.943928	18364872	0.000000
319806389	99784.000000	5302	8258.280203	32060	7	0.871870	32036	15	0.874352	18339018	0.000000
319804351	91780.000000	4732	8124.161302	31932	12	0.711782	32105	3	0.803472	18313033	0.000000
319801427	97938.000000	5103	8187.290356	31814	6	0.825189	32015	9	0.880801	18287130	0.000000
319809361	92382.000000	4884	8188.012856	32028	12	0.727180	32167	2	0.900658	18261141	0.000000
319797193	96377.000000	5096	8164.836861	31798	15	0.795397	32003	11	0.721469	18235349	0.000000
319824119	93956.000000	4856	8185.928126	32070	17	0.376682	32028	17	0.801604	18209375	-1.#IND00
319777634	95611.000000	4977	8104.065734	32129	11	0.621943	31910	3	0.845779	18183805	-1.#IND00
[truncated: 161 more rows]
